# Supplementary material for: Are Complexity Metrics Reliable in Assessing HRV Control in Obese Patients During Sleep?
Source: PLoS One. 2015 Apr 20;10(4):e0124458. doi: 10.1371/journal.pone.0124458 (PMC4404104; doi:10.1371/journal.pone.0124458)
Supplement: S1 Dataset — (ZIP) [file pone.0124458.s001.zip]

Archive with 220 entries (120 files):
- cabiddu_healthy_controls_data/SUBJECT (1)/
- cabiddu_healthy_controls_data/SUBJECT (1)/1/
- cabiddu_healthy_controls_data/SUBJECT (1)/1/FC.txt
- cabiddu_healthy_controls_data/SUBJECT (1)/2/
- cabiddu_healthy_controls_data/SUBJECT (1)/2/FC.txt
- cabiddu_healthy_controls_data/SUBJECT (1)/3/
- cabiddu_healthy_controls_data/SUBJECT (1)/3/FC.txt
- cabiddu_healthy_controls_data/SUBJECT (1)/4/
- cabiddu_healthy_controls_data/SUBJECT (1)/4/FC.txt
- cabiddu_healthy_controls_data/SUBJECT (10)/
- cabiddu_healthy_controls_data/SUBJECT (10)/1/
- cabiddu_healthy_controls_data/SUBJECT (10)/1/FC.txt
- cabiddu_healthy_controls_data/SUBJECT (10)/2/
- cabiddu_healthy_controls_data/SUBJECT (10)/2/FC.txt
- cabiddu_healthy_controls_data/SUBJECT (10)/3/
- cabiddu_healthy_controls_data/SUBJECT (10)/3/FC.txt
- cabiddu_healthy_controls_data/SUBJECT (10)/4/
- cabiddu_healthy_controls_data/SUBJECT (10)/4/FC.txt
- cabiddu_healthy_controls_data/SUBJECT (11)/
- cabiddu_healthy_controls_data/SUBJECT (11)/1/
- cabiddu_healthy_controls_data/SUBJECT (11)/1/FC.txt
- cabiddu_healthy_controls_data/SUBJECT (11)/2/
- cabiddu_healthy_controls_data/SUBJECT (11)/2/FC.txt
- cabiddu_healthy_controls_data/SUBJECT (11)/3/
- cabiddu_healthy_controls_data/SUBJECT (11)/3/FC.txt
- cabiddu_healthy_controls_data/SUBJECT (11)/4/
- cabiddu_healthy_controls_data/SUBJECT (11)/4/FC.txt
- cabiddu_healthy_controls_data/SUBJECT (12)/
- cabiddu_healthy_controls_data/SUBJECT (12)/1/
- cabiddu_healthy_controls_data/SUBJECT (12)/1/FC.txt
- cabiddu_healthy_controls_data/SUBJECT (12)/2/
- cabiddu_healthy_controls_data/SUBJECT (12)/2/FC.txt
- cabiddu_healthy_controls_data/SUBJECT (12)/3/
- cabiddu_healthy_controls_data/SUBJECT (12)/3/FC.txt
- cabiddu_healthy_controls_data/SUBJECT (12)/4/
- cabiddu_healthy_controls_data/SUBJECT (12)/4/FC.txt
- cabiddu_healthy_controls_data/SUBJECT (13)/
- cabiddu_healthy_controls_data/SUBJECT (13)/1/
- cabiddu_healthy_controls_data/SUBJECT (13)/1/FC.txt
- cabiddu_healthy_controls_data/SUBJECT (13)/2/
- cabiddu_healthy_controls_data/SUBJECT (13)/2/FC.txt
- cabiddu_healthy_controls_data/SUBJECT (13)/3/
- cabiddu_healthy_controls_data/SUBJECT (13)/3/FC.txt
- cabiddu_healthy_controls_data/SUBJECT (13)/4/
- cabiddu_healthy_controls_data/SUBJECT (13)/4/FC.txt
- cabiddu_healthy_controls_data/SUBJECT (14)/
- cabiddu_healthy_controls_data/SUBJECT (14)/1/
- cabiddu_healthy_controls_data/SUBJECT (14)/1/FC.txt
- cabiddu_healthy_controls_data/SUBJECT (14)/2/
- cabiddu_healthy_controls_data/SUBJECT (14)/2/FC.txt
- cabiddu_healthy_controls_data/SUBJECT (14)/3/
- cabiddu_healthy_controls_data/SUBJECT (14)/3/FC.txt
- cabiddu_healthy_controls_data/SUBJECT (14)/4/
- cabiddu_healthy_controls_data/SUBJECT (14)/4/FC.txt
- cabiddu_healthy_controls_data/SUBJECT (14)/SAO2JPM.txt
- cabiddu_healthy_controls_data/SUBJECT (14)/SAO3JPM.txt
- cabiddu_healthy_controls_data/SUBJECT (14)/SAORJPM.txt
- cabiddu_healthy_controls_data/SUBJECT (14)/SAOVIGJPM.txt
- cabiddu_healthy_controls_data/SUBJECT (14)/T2JPM.txt
- cabiddu_healthy_controls_data/SUBJECT (14)/T3JPM.txt
- cabiddu_healthy_controls_data/SUBJECT (14)/TRJPM.txt
- cabiddu_healthy_controls_data/SUBJECT (14)/TVIGJPM.txt
- cabiddu_healthy_controls_data/SUBJECT (15)/
- cabiddu_healthy_controls_data/SUBJECT (15)/1/
- cabiddu_healthy_controls_data/SUBJECT (15)/1/FC.txt
- cabiddu_healthy_controls_data/SUBJECT (15)/2/
- cabiddu_healthy_controls_data/SUBJECT (15)/2/FC.txt
- cabiddu_healthy_controls_data/SUBJECT (15)/3/
- cabiddu_healthy_controls_data/SUBJECT (15)/3/FC.txt
- cabiddu_healthy_controls_data/SUBJECT (15)/4/
- cabiddu_healthy_controls_data/SUBJECT (15)/4/FC.txt
- cabiddu_healthy_controls_data/SUBJECT (16)/
- cabiddu_healthy_controls_data/SUBJECT (16)/1/
- cabiddu_healthy_controls_data/SUBJECT (16)/1/FC.txt
- cabiddu_healthy_controls_data/SUBJECT (16)/2/
- cabiddu_healthy_controls_data/SUBJECT (16)/2/FC.txt
- cabiddu_healthy_controls_data/SUBJECT (16)/3/
- cabiddu_healthy_controls_data/SUBJECT (16)/3/FC.txt
- cabiddu_healthy_controls_data/SUBJECT (16)/4/
- cabiddu_healthy_controls_data/SUBJECT (16)/4/FC.txt
- cabiddu_healthy_controls_data/SUBJECT (17)/
- cabiddu_healthy_controls_data/SUBJECT (17)/1/
- cabiddu_healthy_controls_data/SUBJECT (17)/1/FC.txt
- cabiddu_healthy_controls_data/SUBJECT (17)/2/
- cabiddu_healthy_controls_data/SUBJECT (17)/2/FC.txt
- cabiddu_healthy_controls_data/SUBJECT (17)/3/
- cabiddu_healthy_controls_data/SUBJECT (17)/3/FC.txt
- cabiddu_healthy_controls_data/SUBJECT (17)/4/
- cabiddu_healthy_controls_data/SUBJECT (17)/4/FC.txt
- cabiddu_healthy_controls_data/SUBJECT (18)/
- cabiddu_healthy_controls_data/SUBJECT (18)/1/
- cabiddu_healthy_controls_data/SUBJECT (18)/1/FC.txt
- cabiddu_healthy_controls_data/SUBJECT (18)/2/
- cabiddu_healthy_controls_data/SUBJECT (18)/2/FC.txt
- cabiddu_healthy_controls_data/SUBJECT (18)/3/
- cabiddu_healthy_controls_data/SUBJECT (18)/3/FC.txt
- cabiddu_healthy_controls_data/SUBJECT (18)/4/
- cabiddu_healthy_controls_data/SUBJECT (18)/4/FC.txt
- cabiddu_healthy_controls_data/SUBJECT (19)/
- cabiddu_healthy_controls_data/SUBJECT (19)/1/
- cabiddu_healthy_controls_data/SUBJECT (19)/1/FC.mat
- cabiddu_healthy_controls_data/SUBJECT (19)/1/FC.txt
- cabiddu_healthy_controls_data/SUBJECT (19)/1/rr.mat
- cabiddu_healthy_controls_data/SUBJECT (19)/2/
- cabiddu_healthy_controls_data/SUBJECT (19)/2/FC.mat
- cabiddu_healthy_controls_data/SUBJECT (19)/2/FC.txt
- cabiddu_healthy_controls_data/SUBJECT (19)/2/rr.mat
- cabiddu_healthy_controls_data/SUBJECT (19)/3/
- cabiddu_healthy_controls_data/SUBJECT (19)/3/FC.mat
- cabiddu_healthy_controls_data/SUBJECT (19)/3/FC.txt
- cabiddu_healthy_controls_data/SUBJECT (19)/3/rr.mat
- cabiddu_healthy_controls_data/SUBJECT (19)/4/
- cabiddu_healthy_controls_data/SUBJECT (19)/4/FC.mat
- cabiddu_healthy_controls_data/SUBJECT (19)/4/FC.txt
- cabiddu_healthy_controls_data/SUBJECT (19)/4/rr.mat
- cabiddu_healthy_controls_data/SUBJECT (19)/SAO2RAB.txt
- cabiddu_healthy_controls_data/SUBJECT (19)/SAO3RAB.txt
- cabiddu_healthy_controls_data/SUBJECT (19)/SAORRAB.txt
- cabiddu_healthy_controls_data/SUBJECT (19)/SAOVIGRAB.txt
- cabiddu_healthy_controls_data/SUBJECT (19)/T2RAB.txt
- cabiddu_healthy_controls_data/SUBJECT (19)/T3RAB.txt
- cabiddu_healthy_controls_data/SUBJECT (19)/TRRAB.txt
- cabiddu_healthy_controls_data/SUBJECT (19)/TVIGRAB.txt
- cabiddu_healthy_controls_data/SUBJECT (2)/
- cabiddu_healthy_controls_data/SUBJECT (2)/1/
- cabiddu_healthy_controls_data/SUBJECT (2)/1/FC.txt
- cabiddu_healthy_controls_data/SUBJECT (2)/2/
- cabiddu_healthy_controls_data/SUBJECT (2)/2/FC.txt
- cabiddu_healthy_controls_data/SUBJECT (2)/3/
- cabiddu_healthy_controls_data/SUBJECT (2)/3/FC.txt
- cabiddu_healthy_controls_data/SUBJECT (2)/4/
- cabiddu_healthy_controls_data/SUBJECT (2)/4/FC.txt
- cabiddu_healthy_controls_data/SUBJECT (20)/
- cabiddu_healthy_controls_data/SUBJECT (20)/1/
- cabiddu_healthy_controls_data/SUBJECT (20)/1/FC.mat
- cabiddu_healthy_controls_data/SUBJECT (20)/1/FC.txt
- cabiddu_healthy_controls_data/SUBJECT (20)/1/rr.mat
- cabiddu_healthy_controls_data/SUBJECT (20)/2/
- cabiddu_healthy_controls_data/SUBJECT (20)/2/FC.mat
- cabiddu_healthy_controls_data/SUBJECT (20)/2/FC.txt
- cabiddu_healthy_controls_data/SUBJECT (20)/2/rr.mat
- cabiddu_healthy_controls_data/SUBJECT (20)/3/
- cabiddu_healthy_controls_data/SUBJECT (20)/3/FC.mat
- cabiddu_healthy_controls_data/SUBJECT (20)/3/FC.txt
- cabiddu_healthy_controls_data/SUBJECT (20)/3/rr.mat
- cabiddu_healthy_controls_data/SUBJECT (20)/4/
- cabiddu_healthy_controls_data/SUBJECT (20)/4/FC.mat
- cabiddu_healthy_controls_data/SUBJECT (20)/4/FC.txt
- cabiddu_healthy_controls_data/SUBJECT (20)/4/rr.mat
- cabiddu_healthy_controls_data/SUBJECT (20)/SAO2RAA.txt
- cabiddu_healthy_controls_data/SUBJECT (20)/SAO3RAA.txt
- cabiddu_healthy_controls_data/SUBJECT (20)/SAORRAA.txt
- cabiddu_healthy_controls_data/SUBJECT (20)/SAOVIGRAA.txt
- cabiddu_healthy_controls_data/SUBJECT (20)/T2RAA.txt
- cabiddu_healthy_controls_data/SUBJECT (20)/T3RAA.txt
- cabiddu_healthy_controls_data/SUBJECT (20)/TRRAA.txt
- cabiddu_healthy_controls_data/SUBJECT (20)/TVIGRAA.txt
- cabiddu_healthy_controls_data/SUBJECT (3)/
- cabiddu_healthy_controls_data/SUBJECT (3)/1/
- cabiddu_healthy_controls_data/SUBJECT (3)/1/FC.txt
- cabiddu_healthy_controls_data/SUBJECT (3)/2/
- cabiddu_healthy_controls_data/SUBJECT (3)/2/FC.txt
- cabiddu_healthy_controls_data/SUBJECT (3)/3/
- cabiddu_healthy_controls_data/SUBJECT (3)/3/FC.txt
- cabiddu_healthy_controls_data/SUBJECT (3)/4/
- cabiddu_healthy_controls_data/SUBJECT (3)/4/FC.txt
- cabiddu_healthy_controls_data/SUBJECT (4)/
- cabiddu_healthy_controls_data/SUBJECT (4)/1/
- cabiddu_healthy_controls_data/SUBJECT (4)/1/FC.txt
- cabiddu_healthy_controls_data/SUBJECT (4)/2/
- cabiddu_healthy_controls_data/SUBJECT (4)/2/FC.txt
- cabiddu_healthy_controls_data/SUBJECT (4)/3/
- cabiddu_healthy_controls_data/SUBJECT (4)/3/FC.txt
- cabiddu_healthy_controls_data/SUBJECT (4)/4/
- cabiddu_healthy_controls_data/SUBJECT (4)/4/FC.txt
- cabiddu_healthy_controls_data/SUBJECT (5)/
- cabiddu_healthy_controls_data/SUBJECT (5)/1/
- cabiddu_healthy_controls_data/SUBJECT (5)/1/FC.txt
- cabiddu_healthy_controls_data/SUBJECT (5)/2/
- cabiddu_healthy_controls_data/SUBJECT (5)/2/FC.txt
- cabiddu_healthy_controls_data/SUBJECT (5)/3/
- cabiddu_healthy_controls_data/SUBJECT (5)/3/FC.txt
- cabiddu_healthy_controls_data/SUBJECT (5)/4/
- cabiddu_healthy_controls_data/SUBJECT (5)/4/FC.txt
- cabiddu_healthy_controls_data/SUBJECT (6)/
- cabiddu_healthy_controls_data/SUBJECT (6)/1/
- cabiddu_healthy_controls_data/SUBJECT (6)/1/FC.txt
- cabiddu_healthy_controls_data/SUBJECT (6)/2/
- cabiddu_healthy_controls_data/SUBJECT (6)/2/FC.txt
- cabiddu_healthy_controls_data/SUBJECT (6)/3/
- cabiddu_healthy_controls_data/SUBJECT (6)/3/FC.txt
- cabiddu_healthy_controls_data/SUBJECT (6)/4/
- cabiddu_healthy_controls_data/SUBJECT (6)/4/FC.txt
- cabiddu_healthy_controls_data/SUBJECT (7)/
- cabiddu_healthy_controls_data/SUBJECT (7)/1/
- cabiddu_healthy_controls_data/SUBJECT (7)/1/FC.txt
- cabiddu_healthy_controls_data/SUBJECT (7)/2/
- cabiddu_healthy_controls_data/SUBJECT (7)/2/FC.txt
- cabiddu_healthy_controls_data/SUBJECT (7)/3/
- cabiddu_healthy_controls_data/SUBJECT (7)/3/FC.txt
- cabiddu_healthy_controls_data/SUBJECT (7)/4/
- cabiddu_healthy_controls_data/SUBJECT (7)/4/FC.txt
- cabiddu_healthy_controls_data/SUBJECT (8)/
- cabiddu_healthy_controls_data/SUBJECT (8)/1/
- cabiddu_healthy_controls_data/SUBJECT (8)/1/FC.txt
- cabiddu_healthy_controls_data/SUBJECT (8)/2/
- cabiddu_healthy_controls_data/SUBJECT (8)/2/FC.txt
- cabiddu_healthy_controls_data/SUBJECT (8)/3/
- cabiddu_healthy_controls_data/SUBJECT (8)/3/FC.txt
- cabiddu_healthy_controls_data/SUBJECT (8)/4/
- cabiddu_healthy_controls_data/SUBJECT (8)/4/FC.txt
- cabiddu_healthy_controls_data/SUBJECT (9)/
- cabiddu_healthy_controls_data/SUBJECT (9)/1/
- cabiddu_healthy_controls_data/SUBJECT (9)/1/FC.txt
- cabiddu_healthy_controls_data/SUBJECT (9)/2/
- cabiddu_healthy_controls_data/SUBJECT (9)/2/FC.txt
- cabiddu_healthy_controls_data/SUBJECT (9)/3/
- cabiddu_healthy_controls_data/SUBJECT (9)/3/FC.txt
- cabiddu_healthy_controls_data/SUBJECT (9)/4/
- cabiddu_healthy_controls_data/SUBJECT (9)/4/FC.txt
