# Supplementary material for: Are Complexity Metrics Reliable in Assessing HRV Control in Obese Patients During Sleep?
Source: PLoS One. 2015 Apr 20;10(4):e0124458. doi: 10.1371/journal.pone.0124458 (PMC4404104; doi:10.1371/journal.pone.0124458)
Supplement: S1 Dataset — (ZIP) [file pone.0124458.s001.zip › cabiddu_healthy_controls_data/SUBJECT (1)/1/FC.txt]

780	0	365
780	1	391
780	2	403
780	3	410
780	4	403
780	5	365
780	6	307
780	7	258
780	8	235
780	9	226
780	10	218
780	11	218
780	12	220
780	13	205
780	14	158
780	15	99
780	16	60
780	17	45
780	18	41
780	19	46
780	20	61
780	21	66
780	22	30
780	23	-48
780	24	-138
780	25	-212
780	26	-261
780	27	-284
780	28	-276
780	29	-247
780	30	-236
780	31	-269
780	32	-332
780	33	-392
780	34	-437
780	35	-468
780	36	-480
780	37	-465
780	38	-437
780	39	-422
780	40	-429
780	41	-437
780	42	-435
780	43	-434
780	44	-448
780	45	-467
780	46	-480
780	47	-499
780	48	-534
780	49	-566
780	50	-575
780	51	-565
780	52	-563
780	53	-575
780	54	-588
780	55	-603
780	56	-635
780	57	-685
780	58	-731
780	59	-757
780	60	-772
780	61	-786
780	62	-785
780	63	-758
780	64	-723
780	65	-705
780	66	-705
780	67	-707
780	68	-715
780	69	-744
780	70	-789
780	71	-821
780	72	-835
780	73	-845
780	74	-857
780	75	-855
780	76	-831
780	77	-804
780	78	-794
780	79	-793
780	80	-787
780	81	-784
780	82	-800
780	83	-832
780	84	-868
780	85	-914
780	86	-988
780	87	-1084
780	88	-1164
780	89	-1210
780	90	-1236
780	91	-1253
780	92	-1253
780	93	-1230
780	94	-1169
780	95	-1124
780	96	-1053
780	97	-1017
780	98	-907
780	99	-833
780	100	-871
780	101	-925
780	102	-916
780	103	-824
780	104	-678
780	105	-536
780	106	-474
780	107	-538
780	108	-683
780	109	-795
780	110	-782
780	111	-655
780	112	-519
780	113	-485
780	114	-595
780	115	-801
780	116	-960
780	117	-891
780	118	-511
780	119	67
780	120	557
780	121	665
780	122	259
780	123	-561
780	124	-1517
780	125	-2260
780	126	-2546
780	127	-2382
780	128	-2037
780	129	-1862
780	130	-2068
780	131	-2600
780	132	-3183
780	133	-3459
780	134	-3163
780	135	-2278
780	136	-1069
780	137	48
780	138	739
780	139	922
780	140	750
780	141	497
780	142	413
780	143	605
780	144	992
780	145	1363
780	146	1526
780	147	1444
780	148	1232
780	149	1046
780	150	989
780	151	1072
780	152	1220
780	153	1311
780	154	1252
780	155	1045
780	156	793
780	157	600
780	158	487
780	159	457
780	160	423
780	161	382
780	162	220
780	163	92
780	164	55
780	165	58
780	166	84
780	167	85
780	168	22
780	169	-126
780	170	-360
780	171	-661
780	172	-973
780	173	-1206
780	174	-1303
780	175	-1274
780	176	-1169
780	177	-1043
780	178	-933
780	179	-863
780	180	-832
780	181	-801
780	182	-721
780	183	-592
780	184	-464
780	185	-378
780	186	-343
780	187	-354
780	188	-396
780	189	-439
780	190	-441
780	191	-391
780	192	-322
780	193	-277
780	194	-259
780	195	-248
780	196	-235
780	197	-219
780	198	-189
780	199	-134
780	200	-73
780	201	-47
780	202	-70
780	203	-117
780	204	-160
780	205	-194
780	206	-218
780	207	-220
780	208	-202
780	209	-190
780	210	-209
780	211	-243
780	212	-265
780	213	-268
780	214	-261
780	215	-248
780	216	-216
780	217	-174
780	218	-143
780	219	-133
780	220	-121
780	221	-96
780	222	-72
780	223	-68
780	224	-77
780	225	-86
780	226	-104
780	227	-141
780	228	-180
780	229	-198
780	230	-196
780	231	-195
780	232	-199
780	233	-192
780	234	-174
780	235	-162
780	236	-164
780	237	-163
780	238	-148
780	239	-135
780	240	-140
780	241	-145
780	242	-135
780	243	-119
780	244	-112
780	245	-107
780	246	-83
780	247	-47
780	248	-23
780	249	-15
780	250	-3
780	251	24
780	252	50
780	253	66
780	254	82
780	255	98
780	256	91
780	257	50
780	258	-5
780	259	-32
780	260	-21
780	261	14
780	262	62
780	263	117
780	264	145
780	265	112
780	266	25
780	267	-67
780	268	-117
780	269	-114
780	270	-68
780	271	8
780	272	84
780	273	115
780	274	81
780	275	13
780	276	-37
780	277	-47
780	278	-35
780	279	-17
780	280	-1
780	281	-4
780	282	-40
780	283	-96
780	284	-138
780	285	-151
780	286	-158
780	287	-182
780	288	-211
780	289	-223
780	290	-211
780	291	-179
780	292	-130
780	293	-75
780	294	-58
780	295	-118
780	296	-246
780	297	-380
780	298	-472
780	299	-517
780	300	-524
780	301	-499
780	302	-460
780	303	-405
780	304	-386
780	305	-342
780	306	-312
780	307	-265
780	308	-161
780	309	-115
780	310	-77
780	311	-32
780	312	11
780	313	40
780	314	51
780	315	34
780	316	-17
780	317	-73
780	318	-78
780	319	-9
780	320	76
780	321	90
780	322	-12
780	323	-205
780	324	-407
780	325	-486
780	326	-320
780	327	124
780	328	711
780	329	1180
780	330	1284
780	331	914
780	332	130
780	333	-864
780	334	-1791
780	335	-2424
780	336	-2696
780	337	-2725
780	338	-2701
780	339	-2736
780	340	-2801
780	341	-2770
780	342	-2489
780	343	-1865
780	344	-943
780	345	74
780	346	923
780	347	1424
780	348	1569
780	349	1485
780	350	1337
780	351	1265
780	352	1327
780	353	1477
780	354	1595
780	355	1590
780	356	1466
780	357	1304
780	358	1182
780	359	1134
780	360	1153
780	361	1206
780	362	1240
780	363	1214
780	364	1136
780	365	1053
780	366	1001
780	367	956
780	368	924
780	369	855
780	370	797
780	371	692
780	372	551
780	373	515
780	374	518
780	375	538
780	376	539
780	377	511
780	378	468
780	379	422
780	380	371
780	381	321
780	382	296
780	383	304
780	384	318
780	385	309
780	386	280
780	387	241
780	388	191
780	389	127
780	390	68
780	391	37
780	392	34
780	393	31
780	394	22
780	395	20
780	396	32
780	397	41
780	398	42
780	399	51
780	400	74
780	401	93
780	402	90
780	403	75
780	404	68
780	405	67
780	406	63
780	407	60
780	408	74
780	409	98
780	410	106
780	411	91
780	412	70
780	413	56
780	414	34
780	415	-5
780	416	-45
780	417	-76
780	418	-111
780	419	-159
780	420	-201
780	421	-211
780	422	-193
780	423	-171
780	424	-148
780	425	-116
780	426	-80
780	427	-61
780	428	-60
780	429	-56
780	430	-41
780	431	-35
780	432	-54
780	433	-86
780	434	-118
780	435	-156
780	436	-208
780	437	-260
780	438	-300
780	439	-342
780	440	-412
780	441	-506
780	442	-596
780	443	-663
780	444	-712
780	445	-739
780	446	-736
780	447	-715
780	448	-715
780	449	-758
780	450	-829
780	451	-895
780	452	-944
780	453	-977
780	454	-984
780	455	-958
780	456	-918
780	457	-895
780	458	-890
780	459	-881
780	460	-859
780	461	-838
780	462	-830
780	463	-824
780	464	-822
780	465	-843
780	466	-898
780	467	-971
780	468	-1045
780	469	-1132
780	470	-1256
780	471	-1414
780	472	-1587
780	473	-1763
780	474	-1944
780	475	-2113
780	476	-2246
780	477	-2339
780	478	-2419
780	479	-2500
780	480	-2575
780	481	-2627
780	482	-2664
780	483	-2689
780	484	-2683
780	485	-2626
780	486	-2528
780	487	-2412
780	488	-2286
780	489	-2146
780	490	-2006
780	491	-1892
780	492	-1807
780	493	-1730
780	494	-1646
780	495	-1561
780	496	-1473
780	497	-1358
780	498	-1208
780	499	-1051
780	500	-918
780	501	-804
780	502	-689
780	503	-535
780	504	-388
780	505	-257
780	506	-125
780	507	-37
780	508	107
780	509	165
780	510	205
780	511	270
780	512	370
780	513	497
780	514	642
780	515	786
780	516	900
780	517	978
780	518	1056
780	519	1174
780	520	1315
780	521	1423
780	522	1450
780	523	1399
780	524	1319
780	525	1290
780	526	1409
780	527	1726
780	528	2167
780	529	2518
780	530	2531
780	531	2042
780	532	1044
780	533	-314
780	534	-1754
780	535	-2953
780	536	-3671
780	537	-3845
780	538	-3583
780	539	-3054
780	540	-2407
780	541	-1736
780	542	-1077
780	543	-413
780	544	286
780	545	988
780	546	1596
780	547	2013
780	548	2212
780	549	2232
780	550	2148
780	551	2041
780	552	1976
780	553	1975
780	554	1991
780	555	1951
780	556	1832
780	557	1674
780	558	1534
780	559	1441
780	560	1405
780	561	1419
780	562	1456
780	563	1469
780	564	1431
780	565	1367
780	566	1322
780	567	1295
780	568	1308
780	569	1327
780	570	1325
780	571	1303
780	572	1183
780	573	1135
780	574	1096
780	575	1068
780	576	1033
780	577	980
780	578	924
780	579	881
780	580	839
780	581	790
780	582	749
780	583	736
780	584	744
780	585	748
780	586	742
780	587	738
780	588	737
780	589	728
780	590	714
780	591	716
780	592	735
780	593	743
780	594	719
780	595	679
780	596	649
780	597	637
780	598	642
780	599	676
780	600	740
780	601	806
780	602	838
780	603	832
780	604	819
780	605	820
780	606	830
780	607	844
780	608	862
780	609	877
780	610	861
780	611	804
780	612	737
780	613	695
780	614	679
780	615	665
780	616	651
780	617	640
780	618	625
780	619	593
780	620	557
780	621	545
780	622	563
780	623	589
780	624	602
780	625	609
780	626	613
780	627	604
780	628	576
780	629	548
780	630	536
780	631	529
780	632	504
780	633	464
780	634	428
780	635	399
780	636	367
780	637	338
780	638	334
780	639	353
780	640	368
780	641	356
780	642	327
780	643	291
780	644	245
780	645	186
780	646	136
780	647	119
780	648	130
780	649	147
780	650	165
780	651	186
780	652	199
780	653	183
780	654	143
780	655	108
780	656	96
780	657	93
780	658	86
780	659	85
780	660	94
780	661	93
780	662	64
780	663	24
780	664	-1
780	665	-6
780	666	-2
780	667	13
780	668	46
780	669	83
780	670	93
780	671	68
780	672	31
780	673	0
780	674	-31
780	675	-64
780	676	-82
780	677	-73
780	678	-54
780	679	-45
780	680	-41
780	681	-30
780	682	-22
780	683	-38
780	684	-71
780	685	-99
780	686	-115
780	687	-133
780	688	-156
780	689	-164
780	690	-150
780	691	-129
780	692	-115
780	693	-96
780	694	-65
780	695	-41
780	696	-46
780	697	-69
780	698	-84
780	699	-83
780	700	-79
780	701	-75
780	702	-64
780	703	-66
780	704	-114
780	705	-219
780	706	-348
780	707	-456
780	708	-526
780	709	-559
780	710	-548
780	711	-498
780	712	-443
780	713	-385
780	714	-320
780	715	-270
780	716	-285
780	717	-258
780	718	-332
780	719	-388
780	720	-358
780	721	-244
780	722	-102
780	723	-5
780	724	-4
780	725	-103
780	726	-232
780	727	-271
780	728	-145
780	729	93
780	730	295
780	731	319
780	732	137
780	733	-155
780	734	-371
780	735	-314
780	736	100
780	737	731
780	738	1262
780	739	1378
780	740	957
780	741	133
780	742	-776
780	743	-1423
780	744	-1601
780	745	-1370
780	746	-1046
780	747	-1008
780	748	-1450
780	749	-2253
780	750	-3051
780	751	-3427
780	752	-3105
780	753	-2093
780	754	-702
780	755	603
780	756	1453
780	757	1752
780	758	1662
780	759	1459
780	760	1370
780	761	1486
780	762	1731
780	763	1927
780	764	1931
780	765	1741
780	766	1488
780	767	1320
780	768	1299
780	769	1388
780	770	1491
780	771	1510
780	772	1397
780	773	1197
780	774	1023
780	775	964
780	776	1014
780	777	1075
780	778	1090
780	779	1052
780	780	961
780	781	775
780	782	708
780	783	676
780	784	675
780	785	671
780	786	643
780	787	605
780	788	568
780	789	528
780	790	477
780	791	433
780	792	411
780	793	405
780	794	395
780	795	383
780	796	382
780	797	381
780	798	357
780	799	306
780	800	248
780	801	198
780	802	151
780	803	105
780	804	76
780	805	73
780	806	74
780	807	57
780	808	28
780	809	7
780	810	-2
780	811	-7
780	812	5
780	813	44
780	814	97
780	815	126
780	816	117
780	817	90
780	818	62
780	819	32
780	820	1
780	821	-17
780	822	-20
780	823	-29
780	824	-60
780	825	-95
780	826	-105
780	827	-87
780	828	-64
780	829	-45
780	830	-26
780	831	-18
780	832	-34
780	833	-66
780	834	-78
780	835	-52
780	836	-9
780	837	20
780	838	32
780	839	31
780	840	18
780	841	0
780	842	2
780	843	43
780	844	103
780	845	132
780	846	108
780	847	45
780	848	-34
780	849	-108
780	850	-152
780	851	-141
780	852	-80
780	853	-13
780	854	20
780	855	21
780	856	14
780	857	7
780	858	-2
780	859	3
780	860	28
780	861	55
780	862	49
780	863	11
780	864	-31
780	865	-53
780	866	-60
780	867	-58
780	868	-41
780	869	-13
780	870	2
780	871	-5
780	872	-17
780	873	-12
780	874	5
780	875	17
780	876	21
780	877	31
780	878	45
780	879	48
780	880	38
780	881	34
780	882	37
780	883	23
780	884	-16
780	885	-60
780	886	-84
780	887	-95
780	888	-103
780	889	-96
780	890	-64
780	891	-24
780	892	-6
780	893	-12
780	894	-24
780	895	-34
780	896	-51
780	897	-70
780	898	-64
780	899	-28
780	900	16
780	901	39
780	902	40
780	903	27
780	904	-4
780	905	-51
780	906	-89
780	907	-98
780	908	-91
780	909	-100
780	910	-140
780	911	-198
780	912	-266
780	913	-342
780	914	-405
780	915	-426
780	916	-404
780	917	-370
780	918	-350
780	919	-313
780	920	-283
780	921	-238
780	922	-254
780	923	-290
780	924	-298
780	925	-303
780	926	-278
780	927	-204
780	928	-80
780	929	42
780	930	89
780	931	33
780	932	-84
780	933	-190
780	934	-235
780	935	-206
780	936	-122
780	937	-40
780	938	-34
780	939	-125
780	940	-232
780	941	-230
780	942	-47
780	943	285
780	944	649
780	945	890
780	946	863
780	947	494
780	948	-164
780	949	-958
780	950	-1736
780	951	-2435
780	952	-3083
780	953	-3719
780	954	-4352
780	955	-4925
780	956	-5317
780	957	-5368
780	958	-4972
780	959	-4178
780	960	-3183
780	961	-2241
780	962	-1554
780	963	-1213
780	964	-1189
780	965	-1346
780	966	-1508
780	967	-1562
780	968	-1506
780	969	-1412
780	970	-1348
780	971	-1344
780	972	-1407
780	973	-1511
780	974	-1606
780	975	-1649
780	976	-1647
780	977	-1643
780	978	-1658
780	979	-1676
780	980	-1682
780	981	-1693
780	982	-1728
780	983	-1800
780	984	-1858
780	985	-1939
780	986	-1989
780	987	-2023
780	988	-2006
780	989	-1927
780	990	-1875
780	991	-1876
780	992	-1908
780	993	-1942
780	994	-1969
780	995	-1977
780	996	-1942
780	997	-1866
780	998	-1782
780	999	-1716
780	1000	-1653
780	1001	-1573
780	1002	-1474
780	1003	-1373
780	1004	-1271
780	1005	-1159
780	1006	-1050
780	1007	-961
780	1008	-894
780	1009	-821
780	1010	-728
780	1011	-624
780	1012	-510
780	1013	-369
780	1014	-199
780	1015	-29
780	1016	111
780	1017	218
780	1018	298
780	1019	348
780	1020	375
780	1021	415
780	1022	503
780	1023	623
780	1024	722
780	1025	759
780	1026	724
780	1027	626
780	1028	483
780	1029	343
780	1030	274
780	1031	318
780	1032	444
780	1033	593
780	1034	718
780	1035	790
780	1036	790
780	1037	731
780	1038	662
780	1039	639
780	1040	674
780	1041	734
780	1042	771
780	1043	769
780	1044	725
780	1045	649
780	1046	581
780	1047	576
780	1048	642
780	1049	732
780	1050	779
780	1051	750
780	1052	668
780	1053	574
780	1054	529
780	1055	583
780	1056	736
780	1057	899
780	1058	987
780	1059	983
780	1060	919
780	1061	845
780	1062	801
780	1063	810
780	1064	882
780	1065	988
780	1066	1061
780	1067	1054
780	1068	981
780	1069	915
780	1070	912
780	1071	1000
780	1072	1181
780	1073	1428
780	1074	1662
780	1075	1797
780	1076	1801
780	1077	1733
780	1078	1575
780	1079	1431
780	1080	1416
780	1081	1453
780	1082	1435
780	1083	1250
780	1084	882
780	1085	447
780	1086	124
780	1087	54
780	1088	246
780	1089	596
780	1090	974
780	1091	1269
780	1092	1444
780	1093	1602
780	1094	1855
780	1095	2202
780	1096	2527
780	1097	2665
780	1098	2538
780	1099	2226
780	1100	1896
780	1101	1746
780	1102	1904
780	1103	2312
780	1104	2716
780	1105	2779
780	1106	2276
780	1107	1238
780	1108	-39
780	1109	-1133
780	1110	-1655
780	1111	-1402
780	1112	-475
780	1113	750
780	1114	1810
780	1115	2416
780	1116	2494
780	1117	2167
780	1118	1686
780	1119	1307
780	1120	1154
780	1121	1181
780	1122	1232
780	1123	1189
780	1124	1121
780	1125	1080
780	1126	1105
780	1127	1150
780	1128	1182
780	1129	1140
780	1130	961
780	1131	618
780	1132	166
780	1133	-324
780	1134	-852
780	1135	-1215
780	1136	-1411
780	1137	-1544
780	1138	-1622
780	1139	-1621
780	1140	-1606
780	1141	-1610
780	1142	-1604
780	1143	-1671
780	1144	-1847
780	1145	-1755
780	1146	-1372
780	1147	-786
780	1148	-199
780	1149	212
780	1150	365
780	1151	253
780	1152	-65
780	1153	-536
780	1154	-1156
780	1155	-2025
780	1156	-2985
780	1157	-3940
780	1158	-4591
780	1159	-4657
780	1160	-4057
780	1161	-2953
780	1162	-1682
780	1163	-663
780	1164	-190
780	1165	-323
780	1166	-807
780	1167	-1209
780	1168	-1159
780	1169	-521
780	1170	563
780	1171	1718
780	1172	2507
780	1173	2667
780	1174	2266
780	1175	1652
780	1176	1260
780	1177	1392
780	1178	2066
780	1179	3010
780	1180	3831
780	1181	4162
780	1182	3833
780	1183	2990
780	1184	1986
780	1185	1179
780	1186	772
780	1187	808
780	1188	1148
780	1189	1622
780	1190	2018
780	1191	2245
780	1192	2296
780	1193	2241
780	1194	2169
780	1195	2127
780	1196	2120
780	1197	2125
780	1198	2123
780	1199	1973
780	1200	1822
780	1201	1771
780	1202	1724
780	1203	1602
780	1204	1467
780	1205	1353
780	1206	1281
780	1207	1237
780	1208	1229
780	1209	1132
780	1210	1078
780	1211	1057
780	1212	1020
780	1213	947
780	1214	840
780	1215	720
780	1216	641
780	1217	663
780	1218	802
780	1219	1011
780	1220	1056
780	1221	955
780	1222	741
780	1223	509
780	1224	343
780	1225	295
780	1226	374
780	1227	522
780	1228	640
780	1229	677
780	1230	632
780	1231	566
780	1232	528
780	1233	537
780	1234	590
780	1235	673
780	1236	750
780	1237	754
780	1238	659
780	1239	519
780	1240	380
780	1241	272
780	1242	232
780	1243	273
780	1244	376
780	1245	486
780	1246	548
780	1247	550
780	1248	515
780	1249	457
780	1250	383
780	1251	310
780	1252	267
780	1253	256
780	1254	250
780	1255	239
780	1256	239
780	1257	276
780	1258	331
780	1259	389
780	1260	454
780	1261	505
780	1262	491
780	1263	399
780	1264	274
780	1265	189
780	1266	177
780	1267	233
780	1268	314
780	1269	376
780	1270	378
780	1271	295
780	1272	149
780	1273	7
780	1274	-74
780	1275	-65
780	1276	25
780	1277	152
780	1278	268
780	1279	312
780	1280	258
780	1281	156
780	1282	80
780	1283	68
780	1284	94
780	1285	123
780	1286	109
780	1287	40
780	1288	-68
780	1289	-170
780	1290	-206
780	1291	-149
780	1292	-51
780	1293	11
780	1294	12
780	1295	-36
780	1296	-110
780	1297	-185
780	1298	-229
780	1299	-221
780	1300	-177
780	1301	-137
780	1302	-140
780	1303	-183
780	1304	-244
780	1305	-318
780	1306	-387
780	1307	-406
780	1308	-370
780	1309	-328
780	1310	-344
780	1311	-440
780	1312	-586
780	1313	-745
780	1314	-876
780	1315	-934
780	1316	-893
780	1317	-785
780	1318	-702
780	1319	-675
780	1320	-686
780	1321	-733
780	1322	-808
780	1323	-901
780	1324	-924
780	1325	-858
780	1326	-693
780	1327	-494
780	1328	-322
780	1329	-225
780	1330	-223
780	1331	-294
780	1332	-353
780	1333	-319
780	1334	-185
780	1335	-32
780	1336	32
780	1337	-33
780	1338	-199
780	1339	-390
780	1340	-485
780	1341	-389
780	1342	-108
780	1343	229
780	1344	446
780	1345	416
780	1346	140
780	1347	-257
780	1348	-599
780	1349	-734
780	1350	-635
780	1351	-463
780	1352	-499
780	1353	-967
780	1354	-1854
780	1355	-2908
780	1356	-3749
780	1357	-4027
780	1358	-3566
780	1359	-2477
780	1360	-1120
780	1361	78
780	1362	833
780	1363	1120
780	1364	1100
780	1365	1003
780	1366	1014
780	1367	1225
780	1368	1459
780	1369	1546
780	1370	1396
780	1371	1081
780	1372	784
780	1373	666
780	1374	765
780	1375	1000
780	1376	1207
780	1377	1232
780	1378	1042
780	1379	731
780	1380	455
780	1381	323
780	1382	321
780	1383	315
780	1384	247
780	1385	108
780	1386	-101
780	1387	-328
780	1388	-551
780	1389	-734
780	1390	-952
780	1391	-1222
780	1392	-1509
780	1393	-1722
780	1394	-1788
780	1395	-1709
780	1396	-1534
780	1397	-1340
780	1398	-1241
780	1399	-1333
780	1400	-1625
780	1401	-2013
780	1402	-2323
780	1403	-2435
780	1404	-2314
780	1405	-2000
780	1406	-1625
780	1407	-1361
780	1408	-1327
780	1409	-1513
780	1410	-1820
780	1411	-2137
780	1412	-2382
780	1413	-2510
780	1414	-2510
780	1415	-2412
780	1416	-2266
780	1417	-2117
780	1418	-1995
780	1419	-1913
780	1420	-1890
780	1421	-1934
780	1422	-2009
780	1423	-2063
780	1424	-2076
780	1425	-2053
780	1426	-1987
780	1427	-1879
780	1428	-1739
780	1429	-1604
780	1430	-1483
780	1431	-1372
780	1432	-1208
780	1433	-1072
780	1434	-1008
780	1435	-1027
780	1436	-1115
780	1437	-1249
780	1438	-1362
780	1439	-1380
780	1440	-1264
780	1441	-1055
780	1442	-846
780	1443	-689
780	1444	-605
780	1445	-608
780	1446	-691
780	1447	-811
780	1448	-923
780	1449	-972
780	1450	-943
780	1451	-849
780	1452	-713
780	1453	-583
780	1454	-527
780	1455	-580
780	1456	-701
780	1457	-809
780	1458	-856
780	1459	-830
780	1460	-765
780	1461	-694
780	1462	-664
780	1463	-706
780	1464	-796
780	1465	-873
780	1466	-890
780	1467	-820
780	1468	-669
780	1469	-447
780	1470	-176
780	1471	92
780	1472	305
780	1473	450
780	1474	540
780	1475	582
780	1476	581
780	1477	563
780	1478	561
780	1479	578
780	1480	588
780	1481	583
780	1482	585
780	1483	605
780	1484	621
780	1485	619
780	1486	595
780	1487	558
780	1488	496
780	1489	413
780	1490	336
780	1491	307
780	1492	342
780	1493	418
780	1494	502
780	1495	574
780	1496	610
780	1497	585
780	1498	510
780	1499	429
780	1500	373
780	1501	331
780	1502	281
780	1503	230
780	1504	201
780	1505	197
780	1506	206
780	1507	220
780	1508	229
780	1509	193
780	1510	67
780	1511	-155
780	1512	-426
780	1513	-694
780	1514	-930
780	1515	-1097
780	1516	-1117
780	1517	-1043
780	1518	-963
780	1519	-951
780	1520	-969
780	1521	-1049
780	1522	-1108
780	1523	-1170
780	1524	-1323
780	1525	-1469
780	1526	-1539
780	1527	-1510
780	1528	-1399
780	1529	-1253
780	1530	-1151
780	1531	-1159
780	1532	-1268
780	1533	-1382
780	1534	-1406
780	1535	-1327
780	1536	-1213
780	1537	-1147
780	1538	-1175
780	1539	-1267
780	1540	-1310
780	1541	-1144
780	1542	-676
780	1543	-2
780	1544	609
780	1545	847
780	1546	526
780	1547	-329
780	1548	-1477
780	1549	-2540
780	1550	-3170
780	1551	-3219
780	1552	-2817
780	1553	-2274
780	1554	-1872
780	1555	-1734
780	1556	-1789
780	1557	-1821
780	1558	-1587
780	1559	-970
780	1560	-72
780	1561	841
780	1562	1500
780	1563	1783
780	1564	1745
780	1565	1555
780	1566	1407
780	1567	1427
780	1568	1611
780	1569	1827
780	1570	1936
780	1571	1886
780	1572	1738
780	1573	1596
780	1574	1537
780	1575	1583
780	1576	1695
780	1577	1785
780	1578	1766
780	1579	1620
780	1580	1409
780	1581	1276
780	1582	1243
780	1583	1258
780	1584	1252
780	1585	1265
780	1586	1233
780	1587	1226
780	1588	1312
780	1589	1401
780	1590	1472
780	1591	1500
780	1592	1473
780	1593	1422
780	1594	1377
780	1595	1349
780	1596	1342
780	1597	1370
780	1598	1427
780	1599	1471
780	1600	1463
780	1601	1407
780	1602	1341
780	1603	1289
780	1604	1267
780	1605	1298
780	1606	1396
780	1607	1536
780	1608	1658
780	1609	1725
780	1610	1744
780	1611	1735
780	1612	1706
780	1613	1666
780	1614	1638
780	1615	1632
780	1616	1627
780	1617	1599
780	1618	1559
780	1619	1532
780	1620	1519
780	1621	1498
780	1622	1461
780	1623	1416
780	1624	1362
780	1625	1286
780	1626	1202
780	1627	1148
780	1628	1147
780	1629	1179
780	1630	1220
780	1631	1262
780	1632	1301
780	1633	1315
780	1634	1286
780	1635	1241
780	1636	1214
780	1637	1216
780	1638	1229
780	1639	1241
780	1640	1256
780	1641	1261
780	1642	1233
780	1643	1174
780	1644	1116
780	1645	1085
780	1646	1071
780	1647	1053
780	1648	1024
780	1649	993
780	1650	956
780	1651	915
780	1652	893
780	1653	908
780	1654	944
780	1655	956
780	1656	922
780	1657	858
780	1658	798
780	1659	781
780	1660	840
780	1661	1000
780	1662	1239
780	1663	1473
780	1664	1620
780	1665	1656
780	1666	1614
780	1667	1535
780	1668	1458
780	1669	1419
780	1670	1437
780	1671	1483
780	1672	1511
780	1673	1499
780	1674	1472
780	1675	1454
780	1676	1443
780	1677	1435
780	1678	1430
780	1679	1425
780	1680	1402
780	1681	1357
780	1682	1313
780	1683	1293
780	1684	1284
780	1685	1251
780	1686	1184
780	1687	1105
780	1688	1033
780	1689	975
780	1690	944
780	1691	956
780	1692	994
780	1693	1015
780	1694	992
780	1695	946
780	1696	917
780	1697	918
780	1698	936
780	1699	952
780	1700	947
780	1701	886
780	1702	754
780	1703	584
780	1704	442
780	1705	364
780	1706	333
780	1707	317
780	1708	299
780	1709	265
780	1710	239
780	1711	197
780	1712	219
780	1713	260
780	1714	317
780	1715	405
780	1716	394
780	1717	361
780	1718	353
780	1719	392
780	1720	464
780	1721	533
780	1722	541
780	1723	450
780	1724	299
780	1725	183
780	1726	169
780	1727	237
780	1728	298
780	1729	278
780	1730	159
780	1731	-1
780	1732	-73
780	1733	78
780	1734	495
780	1735	1041
780	1736	1446
780	1737	1457
780	1738	972
780	1739	85
780	1740	-959
780	1741	-1856
780	1742	-2376
780	1743	-2492
780	1744	-2381
780	1745	-2279
780	1746	-2317
780	1747	-2456
780	1748	-2539
780	1749	-2381
780	1750	-1863
780	1751	-1025
780	1752	-71
780	1753	727
780	1754	1185
780	1755	1288
780	1756	1156
780	1757	946
780	1758	787
780	1759	723
780	1760	704
780	1761	618
780	1762	397
780	1763	80
780	1764	-220
780	1765	-405
780	1766	-447
780	1767	-382
780	1768	-285
780	1769	-246
780	1770	-324
780	1771	-491
780	1772	-649
780	1773	-706
780	1774	-652
780	1775	-479
780	1776	-275
780	1777	-39
780	1778	130
780	1779	204
780	1780	305
780	1781	363
780	1782	379
780	1783	343
780	1784	274
780	1785	204
780	1786	146
780	1787	95
780	1788	52
780	1789	36
780	1790	49
780	1791	57
780	1792	25
780	1793	-46
780	1794	-132
780	1795	-220
780	1796	-296
780	1797	-342
780	1798	-356
780	1799	-380
780	1800	-474
780	1801	-665
780	1802	-918
780	1803	-1180
780	1804	-1405
780	1805	-1558
780	1806	-1616
780	1807	-1598
780	1808	-1559
780	1809	-1546
780	1810	-1559
780	1811	-1562
780	1812	-1532
780	1813	-1475
780	1814	-1400
780	1815	-1323
780	1816	-1285
780	1817	-1313
780	1818	-1388
780	1819	-1447
780	1820	-1446
780	1821	-1383
780	1822	-1278
780	1823	-1148
780	1824	-1018
780	1825	-919
780	1826	-862
780	1827	-818
780	1828	-751
780	1829	-664
780	1830	-584
780	1831	-526
780	1832	-483
780	1833	-454
780	1834	-441
780	1835	-435
780	1836	-409
780	1837	-353
780	1838	-287
780	1839	-224
780	1840	-153
780	1841	-68
780	1842	17
780	1843	80
780	1844	127
780	1845	167
780	1846	188
780	1847	176
780	1848	143
780	1849	125
780	1850	141
780	1851	177
780	1852	222
780	1853	277
780	1854	337
780	1855	379
780	1856	399
780	1857	418
780	1858	457
780	1859	508
780	1860	549
780	1861	578
780	1862	607
780	1863	632
780	1864	641
780	1865	639
780	1866	647
780	1867	673
780	1868	699
780	1869	722
780	1870	756
780	1871	801
780	1872	831
780	1873	822
780	1874	788
780	1875	743
780	1876	694
780	1877	644
780	1878	612
780	1879	615
780	1880	639
780	1881	645
780	1882	618
780	1883	572
780	1884	521
780	1885	464
780	1886	409
780	1887	374
780	1888	360
780	1889	338
780	1890	284
780	1891	213
780	1892	160
780	1893	144
780	1894	161
780	1895	203
780	1896	254
780	1897	282
780	1898	255
780	1899	220
780	1900	227
780	1901	233
780	1902	265
780	1903	281
780	1904	339
780	1905	448
780	1906	583
780	1907	700
780	1908	774
780	1909	794
780	1910	762
780	1911	697
780	1912	650
780	1913	671
780	1914	747
780	1915	810
780	1916	793
780	1917	681
780	1918	515
780	1919	368
780	1920	332
780	1921	480
780	1922	803
780	1923	1192
780	1924	1490
780	1925	1587
780	1926	1443
780	1927	1068
780	1928	499
780	1929	-212
780	1930	-1026
780	1931	-1933
780	1932	-2908
780	1933	-3845
780	1934	-4541
780	1935	-4782
780	1936	-4441
780	1937	-3538
780	1938	-2237
780	1939	-822
780	1940	383
780	1941	1153
780	1942	1455
780	1943	1424
780	1944	1255
780	1945	1112
780	1946	1089
780	1947	1188
780	1948	1327
780	1949	1403
780	1950	1366
780	1951	1247
780	1952	1110
780	1953	996
780	1954	921
780	1955	887
780	1956	875
780	1957	842
780	1958	768
780	1959	669
780	1960	579
780	1961	500
780	1962	413
780	1963	298
780	1964	199
780	1965	167
780	1966	129
780	1967	114
780	1968	100
780	1969	127
780	1970	180
780	1971	235
780	1972	279
780	1973	303
780	1974	283
780	1975	213
780	1976	136
780	1977	119
780	1978	200
780	1979	372
780	1980	610
780	1981	875
780	1982	1112
780	1983	1268
780	1984	1333
780	1985	1343
780	1986	1342
780	1987	1339
780	1988	1323
780	1989	1293
780	1990	1250
780	1991	1190
780	1992	1114
780	1993	1048
780	1994	1028
780	1995	1057
780	1996	1100
780	1997	1130
780	1998	1137
780	1999	1113
[truncated: 113,200 more rows]
