# Supplementary material for: Are Complexity Metrics Reliable in Assessing HRV Control in Obese Patients During Sleep?
Source: PLoS One. 2015 Apr 20;10(4):e0124458. doi: 10.1371/journal.pone.0124458 (PMC4404104; doi:10.1371/journal.pone.0124458)
Supplement: S1 Dataset — (ZIP) [file pone.0124458.s001.zip › cabiddu_healthy_controls_data/SUBJECT (1)/2/FC.txt]

5280	0	1013
5280	1	838
5280	2	890
5280	3	1107
5280	4	1373
5280	5	1584
5280	6	1651
5280	7	1529
5280	8	1300
5280	9	1112
5280	10	1079
5280	11	1206
5280	12	1420
5280	13	1642
5280	14	1783
5280	15	1734
5280	16	1480
5280	17	1161
5280	18	966
5280	19	1025
5280	20	1261
5280	21	1622
5280	22	2005
5280	23	2252
5280	24	2261
5280	25	2080
5280	26	1822
5280	27	1580
5280	28	1419
5280	29	1368
5280	30	1434
5280	31	1548
5280	32	1606
5280	33	1468
5280	34	1119
5280	35	760
5280	36	563
5280	37	656
5280	38	987
5280	39	1456
5280	40	1833
5280	41	1983
5280	42	1932
5280	43	1869
5280	44	1895
5280	45	1978
5280	46	2148
5280	47	2402
5280	48	2697
5280	49	2934
5280	50	2958
5280	51	2666
5280	52	2124
5280	53	1509
5280	54	1005
5280	55	785
5280	56	1020
5280	57	1600
5280	58	2258
5280	59	2686
5280	60	2731
5280	61	2390
5280	62	1743
5280	63	954
5280	64	247
5280	65	-234
5280	66	-494
5280	67	-631
5280	68	-718
5280	69	-726
5280	70	-590
5280	71	-251
5280	72	357
5280	73	1212
5280	74	2163
5280	75	2973
5280	76	3459
5280	77	3599
5280	78	3474
5280	79	3169
5280	80	2780
5280	81	2440
5280	82	2230
5280	83	2155
5280	84	2170
5280	85	2243
5280	86	2394
5280	87	2585
5280	88	2757
5280	89	2895
5280	90	2970
5280	91	2933
5280	92	2784
5280	93	2605
5280	94	2523
5280	95	2582
5280	96	2675
5280	97	2615
5280	98	2310
5280	99	1828
5280	100	1435
5280	101	1245
5280	102	1380
5280	103	1769
5280	104	2188
5280	105	2420
5280	106	2430
5280	107	2320
5280	108	2251
5280	109	2302
5280	110	2467
5280	111	2710
5280	112	2954
5280	113	3085
5280	114	2977
5280	115	2590
5280	116	2039
5280	117	1492
5280	118	1072
5280	119	881
5280	120	989
5280	121	1367
5280	122	1862
5280	123	2298
5280	124	2583
5280	125	2683
5280	126	2568
5280	127	2278
5280	128	1947
5280	129	1708
5280	130	1597
5280	131	1565
5280	132	1548
5280	133	1512
5280	134	1422
5280	135	1283
5280	136	1184
5280	137	1237
5280	138	1472
5280	139	1814
5280	140	2150
5280	141	2394
5280	142	2483
5280	143	2346
5280	144	1986
5280	145	1550
5280	146	1205
5280	147	1048
5280	148	1076
5280	149	1235
5280	150	1475
5280	151	1691
5280	152	1810
5280	153	1874
5280	154	1926
5280	155	1965
5280	156	1971
5280	157	1957
5280	158	1930
5280	159	1965
5280	160	1967
5280	161	1819
5280	162	1457
5280	163	1008
5280	164	693
5280	165	636
5280	166	881
5280	167	1340
5280	168	1748
5280	169	1911
5280	170	1831
5280	171	1651
5280	172	1569
5280	173	1674
5280	174	1947
5280	175	2314
5280	176	2650
5280	177	2804
5280	178	2663
5280	179	2228
5280	180	1660
5280	181	1155
5280	182	839
5280	183	779
5280	184	959
5280	185	1274
5280	186	1542
5280	187	1630
5280	188	1546
5280	189	1380
5280	190	1205
5280	191	1084
5280	192	1096
5280	193	1258
5280	194	1466
5280	195	1585
5280	196	1536
5280	197	1342
5280	198	1064
5280	199	790
5280	200	673
5280	201	805
5280	202	1160
5280	203	1597
5280	204	1961
5280	205	2170
5280	206	2192
5280	207	1998
5280	208	1627
5280	209	1155
5280	210	887
5280	211	861
5280	212	1023
5280	213	1266
5280	214	1518
5280	215	1685
5280	216	1750
5280	217	1811
5280	218	1937
5280	219	2085
5280	220	2172
5280	221	2153
5280	222	2045
5280	223	1918
5280	224	1817
5280	225	1696
5280	226	1478
5280	227	1197
5280	228	950
5280	229	800
5280	230	829
5280	231	1079
5280	232	1437
5280	233	1767
5280	234	2004
5280	235	2097
5280	236	2024
5280	237	1751
5280	238	1319
5280	239	879
5280	240	609
5280	241	579
5280	242	724
5280	243	906
5280	244	1025
5280	245	1023
5280	246	890
5280	247	726
5280	248	677
5280	249	804
5280	250	1020
5280	251	1193
5280	252	1292
5280	253	1273
5280	254	1180
5280	255	1061
5280	256	1025
5280	257	1149
5280	258	1408
5280	259	1639
5280	260	1710
5280	261	1583
5280	262	1278
5280	263	904
5280	264	676
5280	265	772
5280	266	1195
5280	267	1778
5280	268	2283
5280	269	2537
5280	270	2462
5280	271	2066
5280	272	1488
5280	273	953
5280	274	718
5280	275	915
5280	276	1395
5280	277	1891
5280	278	2182
5280	279	2121
5280	280	1764
5280	281	1367
5280	282	1139
5280	283	1096
5280	284	1093
5280	285	971
5280	286	656
5280	287	235
5280	288	-105
5280	289	-220
5280	290	-52
5280	291	419
5280	292	1116
5280	293	1843
5280	294	2461
5280	295	2911
5280	296	3215
5280	297	3255
5280	298	3167
5280	299	3050
5280	300	2930
5280	301	2734
5280	302	2411
5280	303	2036
5280	304	1758
5280	305	1692
5280	306	1835
5280	307	2094
5280	308	2357
5280	309	2487
5280	310	2386
5280	311	2110
5280	312	1829
5280	313	1709
5280	314	1781
5280	315	1976
5280	316	2187
5280	317	2338
5280	318	2272
5280	319	1999
5280	320	1672
5280	321	1462
5280	322	1457
5280	323	1709
5280	324	2162
5280	325	2682
5280	326	3072
5280	327	3171
5280	328	2992
5280	329	2649
5280	330	2292
5280	331	2032
5280	332	1937
5280	333	2013
5280	334	2168
5280	335	2215
5280	336	2020
5280	337	1593
5280	338	1126
5280	339	868
5280	340	893
5280	341	1159
5280	342	1539
5280	343	1833
5280	344	1935
5280	345	1940
5280	346	1962
5280	347	2042
5280	348	2154
5280	349	2248
5280	350	2283
5280	351	2248
5280	352	2148
5280	353	1959
5280	354	1678
5280	355	1385
5280	356	1185
5280	357	1111
5280	358	1205
5280	359	1467
5280	360	1824
5280	361	2142
5280	362	2300
5280	363	2282
5280	364	2117
5280	365	1813
5280	366	1420
5280	367	1071
5280	368	897
5280	369	944
5280	370	1152
5280	371	1416
5280	372	1648
5280	373	1762
5280	374	1703
5280	375	1530
5280	376	1367
5280	377	1325
5280	378	1414
5280	379	1587
5280	380	1785
5280	381	1929
5280	382	1902
5280	383	1672
5280	384	1370
5280	385	1181
5280	386	1253
5280	387	1521
5280	388	1950
5280	389	2427
5280	390	2774
5280	391	2849
5280	392	2677
5280	393	2368
5280	394	2045
5280	395	1804
5280	396	1709
5280	397	1784
5280	398	1947
5280	399	2013
5280	400	1839
5280	401	1421
5280	402	937
5280	403	642
5280	404	640
5280	405	923
5280	406	1374
5280	407	1764
5280	408	1931
5280	409	1918
5280	410	1836
5280	411	1767
5280	412	1777
5280	413	1916
5280	414	2181
5280	415	2514
5280	416	2786
5280	417	2823
5280	418	2521
5280	419	1975
5280	420	1387
5280	421	938
5280	422	807
5280	423	1044
5280	424	1525
5280	425	2006
5280	426	2266
5280	427	2248
5280	428	2007
5280	429	1622
5280	430	1205
5280	431	907
5280	432	831
5280	433	964
5280	434	1200
5280	435	1431
5280	436	1600
5280	437	1661
5280	438	1582
5280	439	1429
5280	440	1304
5280	441	1280
5280	442	1350
5280	443	1471
5280	444	1618
5280	445	1736
5280	446	1721
5280	447	1530
5280	448	1271
5280	449	1104
5280	450	1152
5280	451	1428
5280	452	1857
5280	453	2335
5280	454	2685
5280	455	2771
5280	456	2611
5280	457	2312
5280	458	1987
5280	459	1733
5280	460	1625
5280	461	1699
5280	462	1888
5280	463	1999
5280	464	1871
5280	465	1472
5280	466	962
5280	467	582
5280	468	455
5280	469	605
5280	470	955
5280	471	1294
5280	472	1468
5280	473	1468
5280	474	1457
5280	475	1506
5280	476	1563
5280	477	1672
5280	478	1889
5280	479	2175
5280	480	2477
5280	481	2601
5280	482	2377
5280	483	1899
5280	484	1316
5280	485	850
5280	486	727
5280	487	1030
5280	488	1620
5280	489	2213
5280	490	2533
5280	491	2492
5280	492	2170
5280	493	1704
5280	494	1267
5280	495	1030
5280	496	1057
5280	497	1258
5280	498	1465
5280	499	1569
5280	500	1571
5280	501	1509
5280	502	1420
5280	503	1358
5280	504	1352
5280	505	1355
5280	506	1278
5280	507	1074
5280	508	791
5280	509	489
5280	510	169
5280	511	-172
5280	512	-447
5280	513	-539
5280	514	-364
5280	515	99
5280	516	816
5280	517	1725
5280	518	2627
5280	519	3310
5280	520	3683
5280	521	3754
5280	522	3591
5280	523	3327
5280	524	3126
5280	525	3116
5280	526	3282
5280	527	3465
5280	528	3385
5280	529	2982
5280	530	2427
5280	531	2007
5280	532	1890
5280	533	2116
5280	534	2562
5280	535	2940
5280	536	3043
5280	537	2891
5280	538	2657
5280	539	2554
5280	540	2654
5280	541	2896
5280	542	3171
5280	543	3414
5280	544	3496
5280	545	3371
5280	546	3029
5280	547	2523
5280	548	2027
5280	549	1606
5280	550	1347
5280	551	1404
5280	552	1731
5280	553	2180
5280	554	2579
5280	555	2834
5280	556	2909
5280	557	2777
5280	558	2479
5280	559	2155
5280	560	1935
5280	561	1840
5280	562	1798
5280	563	1721
5280	564	1574
5280	565	1352
5280	566	1088
5280	567	915
5280	568	953
5280	569	1226
5280	570	1622
5280	571	1989
5280	572	2224
5280	573	2271
5280	574	2084
5280	575	1698
5280	576	1274
5280	577	973
5280	578	877
5280	579	961
5280	580	1165
5280	581	1444
5280	582	1709
5280	583	1890
5280	584	2012
5280	585	2095
5280	586	2122
5280	587	2076
5280	588	1988
5280	589	1899
5280	590	1907
5280	591	1932
5280	592	1844
5280	593	1541
5280	594	1122
5280	595	800
5280	596	717
5280	597	942
5280	598	1409
5280	599	1867
5280	600	2106
5280	601	2101
5280	602	1973
5280	603	1910
5280	604	2011
5280	605	2276
5280	606	2639
5280	607	2979
5280	608	3145
5280	609	3006
5280	610	2561
5280	611	1980
5280	612	1471
5280	613	1164
5280	614	1112
5280	615	1285
5280	616	1575
5280	617	1792
5280	618	1819
5280	619	1690
5280	620	1520
5280	621	1381
5280	622	1321
5280	623	1377
5280	624	1540
5280	625	1696
5280	626	1726
5280	627	1585
5280	628	1333
5280	629	1052
5280	630	823
5280	631	755
5280	632	912
5280	633	1254
5280	634	1650
5280	635	1972
5280	636	2166
5280	637	2209
5280	638	2063
5280	639	1738
5280	640	1357
5280	641	1062
5280	642	935
5280	643	981
5280	644	1166
5280	645	1468
5280	646	1778
5280	647	1998
5280	648	2135
5280	649	2211
5280	650	2220
5280	651	2165
5280	652	2095
5280	653	2054
5280	654	2072
5280	655	2101
5280	656	2006
5280	657	1689
5280	658	1256
5280	659	913
5280	660	801
5280	661	990
5280	662	1420
5280	663	1840
5280	664	2047
5280	665	2018
5280	666	1875
5280	667	1804
5280	668	1898
5280	669	2156
5280	670	2515
5280	671	2857
5280	672	3025
5280	673	2893
5280	674	2453
5280	675	1876
5280	676	1368
5280	677	1056
5280	678	1001
5280	679	1180
5280	680	1479
5280	681	1709
5280	682	1746
5280	683	1629
5280	684	1467
5280	685	1340
5280	686	1291
5280	687	1366
5280	688	1544
5280	689	1713
5280	690	1743
5280	691	1586
5280	692	1310
5280	693	1000
5280	694	746
5280	695	667
5280	696	827
5280	697	1180
5280	698	1586
5280	699	1911
5280	700	2098
5280	701	2129
5280	702	1972
5280	703	1642
5280	704	1189
5280	705	902
5280	706	830
5280	707	937
5280	708	1146
5280	709	1396
5280	710	1598
5280	711	1719
5280	712	1826
5280	713	1963
5280	714	2087
5280	715	2129
5280	716	2072
5280	717	1948
5280	718	1831
5280	719	1759
5280	720	1668
5280	721	1461
5280	722	1164
5280	723	888
5280	724	712
5280	725	737
5280	726	1004
5280	727	1382
5280	728	1705
5280	729	1878
5280	730	1846
5280	731	1610
5280	732	1188
5280	733	677
5280	734	269
5280	735	142
5280	736	335
5280	737	708
5280	738	1063
5280	739	1267
5280	740	1303
5280	741	1187
5280	742	1009
5280	743	917
5280	744	978
5280	745	1131
5280	746	1309
5280	747	1464
5280	748	1567
5280	749	1563
5280	750	1455
5280	751	1350
5280	752	1359
5280	753	1482
5280	754	1630
5280	755	1698
5280	756	1616
5280	757	1349
5280	758	943
5280	759	604
5280	760	560
5280	761	919
5280	762	1589
5280	763	2333
5280	764	2877
5280	765	2972
5280	766	2466
5280	767	1441
5280	768	207
5280	769	-770
5280	770	-1117
5280	771	-830
5280	772	-165
5280	773	524
5280	774	901
5280	775	864
5280	776	648
5280	777	574
5280	778	838
5280	779	1427
5280	780	2177
5280	781	2850
5280	782	3271
5280	783	3373
5280	784	3164
5280	785	2741
5280	786	2322
5280	787	2092
5280	788	2076
5280	789	2254
5280	790	2569
5280	791	2869
5280	792	3063
5280	793	3161
5280	794	3174
5280	795	3081
5280	796	2811
5280	797	2361
5280	798	1880
5280	799	1582
5280	800	1596
5280	801	1871
5280	802	2221
5280	803	2467
5280	804	2464
5280	805	2212
5280	806	1884
5280	807	1684
5280	808	1737
5280	809	1953
5280	810	2142
5280	811	2211
5280	812	2139
5280	813	1950
5280	814	1740
5280	815	1658
5280	816	1779
5280	817	2008
5280	818	2155
5280	819	2089
5280	820	1812
5280	821	1406
5280	822	1016
5280	823	837
5280	824	977
5280	825	1373
5280	826	1832
5280	827	2168
5280	828	2307
5280	829	2255
5280	830	2028
5280	831	1678
5280	832	1289
5280	833	1001
5280	834	940
5280	835	1056
5280	836	1264
5280	837	1508
5280	838	1698
5280	839	1796
5280	840	1884
5280	841	2016
5280	842	2149
5280	843	2209
5280	844	2171
5280	845	2064
5280	846	1967
5280	847	1915
5280	848	1836
5280	849	1634
5280	850	1342
5280	851	1063
5280	852	879
5280	853	899
5280	854	1176
5280	855	1585
5280	856	1965
5280	857	2215
5280	858	2268
5280	859	2105
5280	860	1730
5280	861	1237
5280	862	820
5280	863	673
5280	864	850
5280	865	1224
5280	866	1593
5280	867	1811
5280	868	1804
5280	869	1581
5280	870	1291
5280	871	1128
5280	872	1196
5280	873	1412
5280	874	1621
5280	875	1720
5280	876	1684
5280	877	1526
5280	878	1332
5280	879	1255
5280	880	1373
5280	881	1601
5280	882	1758
5280	883	1716
5280	884	1473
5280	885	1105
5280	886	751
5280	887	604
5280	888	776
5280	889	1210
5280	890	1712
5280	891	2092
5280	892	2268
5280	893	2240
5280	894	2022
5280	895	1668
5280	896	1265
5280	897	964
5280	898	895
5280	899	1017
5280	900	1244
5280	901	1510
5280	902	1721
5280	903	1840
5280	904	1941
5280	905	2076
5280	906	2204
5280	907	2253
5280	908	2200
5280	909	2082
5280	910	1975
5280	911	1926
5280	912	1863
5280	913	1675
5280	914	1380
5280	915	1077
5280	916	847
5280	917	817
5280	918	1068
5280	919	1486
5280	920	1910
5280	921	2216
5280	922	2315
5280	923	2174
5280	924	1793
5280	925	1274
5280	926	830
5280	927	661
5280	928	824
5280	929	1187
5280	930	1536
5280	931	1734
5280	932	1714
5280	933	1492
5280	934	1213
5280	935	1069
5280	936	1151
5280	937	1371
5280	938	1569
5280	939	1653
5280	940	1607
5280	941	1451
5280	942	1276
5280	943	1218
5280	944	1340
5280	945	1549
5280	946	1666
5280	947	1576
5280	948	1301
5280	949	931
5280	950	603
5280	951	500
5280	952	714
5280	953	1170
5280	954	1666
5280	955	2019
5280	956	2163
5280	957	2115
5280	958	1892
5280	959	1548
5280	960	1238
5280	961	949
5280	962	839
5280	963	894
5280	964	1078
5280	965	1359
5280	966	1629
5280	967	1799
5280	968	1899
5280	969	1965
5280	970	1992
5280	971	1974
5280	972	1938
5280	973	1924
5280	974	1948
5280	975	1963
5280	976	1845
5280	977	1514
5280	978	1078
5280	979	742
5280	980	635
5280	981	826
5280	982	1260
5280	983	1686
5280	984	1891
5280	985	1847
5280	986	1664
5280	987	1518
5280	988	1514
5280	989	1672
5280	990	1963
5280	991	2295
5280	992	2516
5280	993	2474
5280	994	2126
5280	995	1606
5280	996	1102
5280	997	749
5280	998	637
5280	999	815
5280	1000	1192
5280	1001	1536
5280	1002	1647
5280	1003	1524
5280	1004	1341
5280	1005	1214
5280	1006	1225
5280	1007	1410
5280	1008	1703
5280	1009	1915
5280	1010	1885
5280	1011	1608
5280	1012	1242
5280	1013	947
5280	1014	816
5280	1015	886
5280	1016	1116
5280	1017	1380
5280	1018	1558
5280	1019	1653
5280	1020	1775
5280	1021	2002
5280	1022	2244
5280	1023	2312
5280	1024	2085
5280	1025	1549
5280	1026	808
5280	1027	67
5280	1028	-429
5280	1029	-497
5280	1030	-215
5280	1031	172
5280	1032	457
5280	1033	529
5280	1034	408
5280	1035	267
5280	1036	375
5280	1037	893
5280	1038	1784
5280	1039	2770
5280	1040	3417
5280	1041	3429
5280	1042	2905
5280	1043	2222
5280	1044	1763
5280	1045	1783
5280	1046	2271
5280	1047	2880
5280	1048	3237
5280	1049	3207
5280	1050	2911
5280	1051	2621
5280	1052	2549
5280	1053	2765
5280	1054	3180
5280	1055	3600
5280	1056	3784
5280	1057	3572
5280	1058	3000
5280	1059	2330
5280	1060	1825
5280	1061	1603
5280	1062	1656
5280	1063	1876
5280	1064	2126
5280	1065	2242
5280	1066	2157
5280	1067	1931
5280	1068	1680
5280	1069	1519
5280	1070	1499
5280	1071	1639
5280	1072	1902
5280	1073	2154
5280	1074	2238
5280	1075	2086
5280	1076	1767
5280	1077	1385
5280	1078	1039
5280	1079	870
5280	1080	962
5280	1081	1277
5280	1082	1672
5280	1083	2002
5280	1084	2201
5280	1085	2245
5280	1086	2097
5280	1087	1767
5280	1088	1377
5280	1089	1072
5280	1090	943
5280	1091	998
5280	1092	1216
5280	1093	1562
5280	1094	1914
5280	1095	2160
5280	1096	2301
5280	1097	2370
5280	1098	2382
5280	1099	2361
5280	1100	2353
5280	1101	2423
5280	1102	2485
5280	1103	2473
5280	1104	2266
5280	1105	1817
5280	1106	1293
5280	1107	942
5280	1108	890
5280	1109	1165
5280	1110	1653
5280	1111	2077
5280	1112	2228
5280	1113	2117
5280	1114	1902
5280	1115	1786
5280	1116	1850
5280	1117	2077
5280	1118	2395
5280	1119	2700
5280	1120	2865
5280	1121	2766
5280	1122	2374
5280	1123	1817
5280	1124	1259
5280	1125	816
5280	1126	641
5280	1127	746
5280	1128	1139
5280	1129	1673
5280	1130	2167
5280	1131	2499
5280	1132	2590
5280	1133	2392
5280	1134	1958
5280	1135	1481
5280	1136	1171
5280	1137	1102
5280	1138	1201
5280	1139	1325
5280	1140	1359
5280	1141	1218
5280	1142	911
5280	1143	612
5280	1144	536
5280	1145	788
5280	1146	1277
5280	1147	1809
5280	1148	2183
5280	1149	2259
5280	1150	1976
5280	1151	1430
5280	1152	896
5280	1153	654
5280	1154	816
5280	1155	1290
5280	1156	1868
5280	1157	2379
5280	1158	2643
5280	1159	2596
5280	1160	2364
5280	1161	2122
5280	1162	1962
5280	1163	1895
5280	1164	1909
5280	1165	1988
5280	1166	2082
5280	1167	2087
5280	1168	1903
5280	1169	1500
5280	1170	1051
5280	1171	782
5280	1172	783
5280	1173	1050
5280	1174	1486
5280	1175	1854
5280	1176	1991
5280	1177	1927
5280	1178	1807
5280	1179	1801
5280	1180	1944
5280	1181	2189
5280	1182	2468
5280	1183	2718
5280	1184	2851
5280	1185	2770
5280	1186	2437
5280	1187	1955
5280	1188	1467
5280	1189	1067
5280	1190	877
5280	1191	969
5280	1192	1300
5280	1193	1729
5280	1194	2106
5280	1195	2365
5280	1196	2470
5280	1197	2373
5280	1198	2092
5280	1199	1754
5280	1200	1511
5280	1201	1418
5280	1202	1418
5280	1203	1421
5280	1204	1365
5280	1205	1194
5280	1206	898
5280	1207	598
5280	1208	469
5280	1209	603
5280	1210	946
5280	1211	1353
5280	1212	1679
5280	1213	1791
5280	1214	1596
5280	1215	1142
5280	1216	652
5280	1217	386
5280	1218	495
5280	1219	971
5280	1220	1606
5280	1221	2239
5280	1222	2639
5280	1223	2658
5280	1224	2439
5280	1225	2149
5280	1226	1942
5280	1227	1875
5280	1228	1948
5280	1229	2114
5280	1230	2266
5280	1231	2234
5280	1232	2003
5280	1233	1579
5280	1234	1162
5280	1235	968
5280	1236	1028
5280	1237	1281
5280	1238	1610
5280	1239	1833
5280	1240	1876
5280	1241	1884
5280	1242	1943
5280	1243	2122
5280	1244	2425
5280	1245	2696
5280	1246	2814
5280	1247	2724
5280	1248	2421
5280	1249	1903
5280	1250	1221
5280	1251	521
5280	1252	-56
5280	1253	-452
5280	1254	-576
5280	1255	-362
5280	1256	165
5280	1257	888
5280	1258	1657
5280	1259	2361
5280	1260	2892
5280	1261	3124
5280	1262	3023
5280	1263	2711
5280	1264	2403
5280	1265	2254
5280	1266	2299
5280	1267	2487
5280	1268	2737
5280	1269	2910
5280	1270	2875
5280	1271	2656
5280	1272	2398
5280	1273	2240
5280	1274	2224
5280	1275	2331
5280	1276	2506
5280	1277	2646
5280	1278	2611
5280	1279	2354
5280	1280	2004
5280	1281	1769
5280	1282	1750
5280	1283	2008
5280	1284	2472
5280	1285	2979
5280	1286	3340
5280	1287	3405
5280	1288	3162
5280	1289	2803
5280	1290	2466
5280	1291	2247
5280	1292	2194
5280	1293	2295
5280	1294	2452
5280	1295	2471
5280	1296	2225
5280	1297	1738
5280	1298	1233
5280	1299	962
5280	1300	988
5280	1301	1252
5280	1302	1633
5280	1303	1919
5280	1304	2003
5280	1305	1983
5280	1306	1995
5280	1307	2076
5280	1308	2181
5280	1309	2254
5280	1310	2241
5280	1311	2148
5280	1312	1992
5280	1313	1755
5280	1314	1441
5280	1315	1147
5280	1316	968
5280	1317	915
5280	1318	1020
5280	1319	1299
5280	1320	1684
5280	1321	2036
5280	1322	2236
5280	1323	2262
5280	1324	2136
5280	1325	1865
5280	1326	1495
5280	1327	1154
5280	1328	987
5280	1329	1042
5280	1330	1252
5280	1331	1502
5280	1332	1716
5280	1333	1813
5280	1334	1731
5280	1335	1525
5280	1336	1337
5280	1337	1281
5280	1338	1361
5280	1339	1530
5280	1340	1735
5280	1341	1899
5280	1342	1902
5280	1343	1705
5280	1344	1420
5280	1345	1235
5280	1346	1261
5280	1347	1522
5280	1348	1971
5280	1349	2504
5280	1350	2920
5280	1351	3045
5280	1352	2874
5280	1353	2532
5280	1354	2166
5280	1355	1896
5280	1356	1796
5280	1357	1882
5280	1358	2059
5280	1359	2133
5280	1360	1958
5280	1361	1524
5280	1362	1031
5280	1363	732
5280	1364	712
5280	1365	937
5280	1366	1303
5280	1367	1616
5280	1368	1755
5280	1369	1785
5280	1370	1824
5280	1371	1897
5280	1372	1972
5280	1373	2015
5280	1374	1988
5280	1375	1910
5280	1376	1792
5280	1377	1597
5280	1378	1301
5280	1379	995
5280	1380	786
5280	1381	710
5280	1382	808
5280	1383	1102
5280	1384	1442
5280	1385	1828
5280	1386	2091
5280	1387	2166
5280	1388	2031
5280	1389	1681
5280	1390	1200
5280	1391	778
5280	1392	612
5280	1393	762
5280	1394	1107
5280	1395	1451
5280	1396	1660
5280	1397	1661
5280	1398	1458
5280	1399	1193
5280	1400	1054
5280	1401	1137
5280	1402	1355
5280	1403	1553
5280	1404	1641
5280	1405	1594
5280	1406	1434
5280	1407	1247
5280	1408	1182
5280	1409	1317
5280	1410	1561
5280	1411	1728
5280	1412	1689
5280	1413	1449
5280	1414	1088
5280	1415	737
5280	1416	590
5280	1417	760
5280	1418	1187
5280	1419	1672
5280	1420	2031
5280	1421	2186
5280	1422	2142
5280	1423	1917
5280	1424	1576
5280	1425	1276
5280	1426	1006
5280	1427	904
5280	1428	954
5280	1429	1115
5280	1430	1370
5280	1431	1625
5280	1432	1801
5280	1433	1921
5280	1434	2013
5280	1435	2057
5280	1436	2027
5280	1437	1957
5280	1438	1893
5280	1439	1879
5280	1440	1883
5280	1441	1780
5280	1442	1470
5280	1443	1052
5280	1444	720
5280	1445	599
5280	1446	770
5280	1447	1188
5280	1448	1614
5280	1449	1832
5280	1450	1803
5280	1451	1626
5280	1452	1473
5280	1453	1448
5280	1454	1584
5280	1455	1856
5280	1456	2179
5280	1457	2398
5280	1458	2351
5280	1459	1988
5280	1460	1445
5280	1461	922
5280	1462	602
5280	1463	540
5280	1464	765
5280	1465	1140
5280	1466	1447
5280	1467	1523
5280	1468	1403
5280	1469	1259
5280	1470	1199
5280	1471	1269
5280	1472	1462
5280	1473	1705
5280	1474	1859
5280	1475	1822
5280	1476	1617
5280	1477	1370
5280	1478	1173
5280	1479	1047
5280	1480	1017
5280	1481	1097
5280	1482	1269
5280	1483	1501
5280	1484	1793
5280	1485	2157
5280	1486	2518
5280	1487	2674
5280	1488	2441
5280	1489	1828
5280	1490	1021
5280	1491	282
5280	1492	-158
5280	1493	-173
5280	1494	213
5280	1495	740
5280	1496	1093
5280	1497	1139
5280	1498	930
5280	1499	638
5280	1500	506
5280	1501	738
5280	1502	1410
5280	1503	2285
5280	1504	3073
5280	1505	3434
5280	1506	3230
5280	1507	2683
5280	1508	2184
5280	1509	2006
5280	1510	2250
5280	1511	2798
5280	1512	3305
5280	1513	3494
5280	1514	3349
5280	1515	3066
5280	1516	2896
5280	1517	2955
5280	1518	3217
5280	1519	3563
5280	1520	3852
5280	1521	3949
5280	1522	3757
5280	1523	3303
5280	1524	2748
5280	1525	2247
5280	1526	1852
5280	1527	1702
5280	1528	1742
5280	1529	2000
5280	1530	2360
5280	1531	2717
5280	1532	2986
5280	1533	3090
5280	1534	2979
5280	1535	2670
5280	1536	2294
5280	1537	2011
5280	1538	1878
5280	1539	1838
5280	1540	1811
5280	1541	1739
5280	1542	1571
5280	1543	1301
5280	1544	1064
5280	1545	1030
5280	1546	1275
5280	1547	1707
5280	1548	2157
5280	1549	2463
5280	1550	2507
5280	1551	2220
5280	1552	1680
5280	1553	1140
5280	1554	866
5280	1555	983
5280	1556	1415
5280	1557	1974
5280	1558	2490
5280	1559	2773
5280	1560	2739
5280	1561	2494
5280	1562	2214
5280	1563	2005
5280	1564	1892
5280	1565	1879
5280	1566	1951
5280	1567	2055
5280	1568	2043
5280	1569	1875
5280	1570	1503
5280	1571	1083
5280	1572	826
5280	1573	807
5280	1574	1031
5280	1575	1428
5280	1576	1790
5280	1577	1956
5280	1578	1977
5280	1579	1888
5280	1580	1806
5280	1581	1861
5280	1582	2051
5280	1583	2351
5280	1584	2695
5280	1585	2957
5280	1586	2966
5280	1587	2635
5280	1588	2084
5280	1589	1506
5280	1590	1074
5280	1591	951
5280	1592	1194
5280	1593	1674
5280	1594	2151
5280	1595	2411
5280	1596	2396
5280	1597	2160
5280	1598	1774
5280	1599	1348
5280	1600	1032
5280	1601	936
5280	1602	1048
5280	1603	1258
5280	1604	1458
5280	1605	1609
5280	1606	1661
5280	1607	1576
5280	1608	1408
5280	1609	1271
5280	1610	1238
5280	1611	1302
5280	1612	1426
5280	1613	1589
5280	1614	1734
5280	1615	1748
5280	1616	1577
5280	1617	1317
5280	1618	1142
5280	1619	1143
5280	1620	1412
5280	1621	1862
5280	1622	2379
5280	1623	2766
5280	1624	2855
5280	1625	2669
5280	1626	2349
5280	1627	2042
5280	1628	1846
5280	1629	1812
5280	1630	1930
5280	1631	2100
5280	1632	2138
5280	1633	1926
5280	1634	1487
5280	1635	1036
5280	1636	817
5280	1637	883
5280	1638	1172
5280	1639	1560
5280	1640	1845
5280	1641	1923
5280	1642	1896
5280	1643	1905
5280	1644	1986
5280	1645	2094
5280	1646	2176
5280	1647	2179
5280	1648	2106
5280	1649	1969
5280	1650	1746
5280	1651	1434
5280	1652	1131
5280	1653	940
5280	1654	872
5280	1655	966
5280	1656	1234
5280	1657	1607
5280	1658	1939
5280	1659	2112
5280	1660	2106
5280	1661	1951
5280	1662	1658
5280	1663	1281
5280	1664	949
5280	1665	802
5280	1666	881
5280	1667	1105
5280	1668	1358
5280	1669	1566
5280	1670	1655
5280	1671	1564
5280	1672	1351
5280	1673	1160
5280	1674	1104
5280	1675	1179
5280	1676	1340
5280	1677	1532
5280	1678	1679
5280	1679	1665
5280	1680	1453
5280	1681	1153
5280	1682	961
5280	1683	991
5280	1684	1260
5280	1685	1716
5280	1686	2253
5280	1687	2671
5280	1688	2792
5280	1689	2620
5280	1690	2285
5280	1691	1938
5280	1692	1683
5280	1693	1589
5280	1694	1662
5280	1695	1820
5280	1696	1876
5280	1697	1701
5280	1698	1372
5280	1699	927
5280	1700	633
5280	1701	593
5280	1702	809
5280	1703	1214
5280	1704	1610
5280	1705	1831
5280	1706	1891
5280	1707	1877
5280	1708	1841
5280	1709	1814
5280	1710	1822
5280	1711	1859
5280	1712	1898
5280	1713	1875
5280	1714	1680
5280	1715	1275
5280	1716	806
5280	1717	474
5280	1718	372
5280	1719	536
5280	1720	901
5280	1721	1213
5280	1722	1432
5280	1723	1453
5280	1724	1368
5280	1725	1332
5280	1726	1425
5280	1727	1692
5280	1728	2056
5280	1729	2443
5280	1730	2674
5280	1731	2567
5280	1732	2116
5280	1733	1556
5280	1734	1119
5280	1735	924
5280	1736	995
5280	1737	1258
5280	1738	1565
5280	1739	1730
5280	1740	1691
5280	1741	1550
5280	1742	1447
5280	1743	1428
5280	1744	1462
5280	1745	1520
5280	1746	1579
5280	1747	1597
5280	1748	1555
5280	1749	1506
5280	1750	1512
5280	1751	1540
5280	1752	1481
5280	1753	1296
5280	1754	1020
5280	1755	720
5280	1756	457
5280	1757	299
5280	1758	283
5280	1759	334
5280	1760	269
5280	1761	-40
5280	1762	-512
5280	1763	-913
5280	1764	-1001
5280	1765	-640
5280	1766	168
5280	1767	1279
5280	1768	2378
5280	1769	3159
5280	1770	3541
5280	1771	3593
5280	1772	3460
5280	1773	3288
5280	1774	3215
5280	1775	3270
5280	1776	3397
5280	1777	3462
5280	1778	3293
5280	1779	2835
5280	1780	2273
5280	1781	1881
5280	1782	1797
5280	1783	2049
5280	1784	2509
5280	1785	2893
5280	1786	2994
5280	1787	2847
5280	1788	2631
5280	1789	2545
5280	1790	2655
5280	1791	2898
5280	1792	3217
5280	1793	3475
5280	1794	3573
5280	1795	3418
5280	1796	2985
5280	1797	2410
5280	1798	1907
5280	1799	1586
5280	1800	1505
5280	1801	1653
5280	1802	1920
5280	1803	2119
5280	1804	2133
5280	1805	1994
5280	1806	1817
5280	1807	1672
5280	1808	1608
5280	1809	1667
5280	1810	1835
5280	1811	2003
5280	1812	2032
5280	1813	1872
5280	1814	1590
5280	1815	1275
5280	1816	1006
5280	1817	896
5280	1818	1021
5280	1819	1343
5280	1820	1726
5280	1821	2041
5280	1822	2232
5280	1823	2282
5280	1824	2150
5280	1825	1842
5280	1826	1471
5280	1827	1174
5280	1828	1034
5280	1829	1049
5280	1830	1198
5280	1831	1473
5280	1832	1776
5280	1833	2002
5280	1834	2139
5280	1835	2206
5280	1836	2195
5280	1837	2111
5280	1838	2012
5280	1839	1992
5280	1840	2008
5280	1841	1989
5280	1842	1883
5280	1843	1586
5280	1844	1201
5280	1845	907
5280	1846	801
5280	1847	941
5280	1848	1303
5280	1849	1690
5280	1850	1922
5280	1851	1974
5280	1852	1928
5280	1853	1910
5280	1854	1971
5280	1855	2121
5280	1856	2359
5280	1857	2653
5280	1858	2896
5280	1859	2922
5280	1860	2635
5280	1861	2113
5280	1862	1528
5280	1863	1044
5280	1864	869
5280	1865	1035
5280	1866	1503
5280	1867	2035
5280	1868	2376
5280	1869	2408
5280	1870	2141
5280	1871	1667
5280	1872	1160
5280	1873	845
5280	1874	866
5280	1875	1163
5280	1876	1518
5280	1877	1712
5280	1878	1660
5280	1879	1375
5280	1880	969
5280	1881	664
5280	1882	664
5280	1883	1006
5280	1884	1532
5280	1885	2017
5280	1886	2299
5280	1887	2302
5280	1888	2014
5280	1889	1543
5280	1890	1118
5280	1891	956
5280	1892	1093
5280	1893	1511
5280	1894	2033
5280	1895	2522
5280	1896	2817
5280	1897	2821
5280	1898	2619
5280	1899	2354
5280	1900	2129
5280	1901	1981
5280	1902	1933
5280	1903	1986
5280	1904	2091
5280	1905	2103
5280	1906	1919
5280	1907	1549
5280	1908	1163
5280	1909	962
5280	1910	983
5280	1911	1189
5280	1912	1495
5280	1913	1734
5280	1914	1812
5280	1915	1835
5280	1916	1861
5280	1917	1946
5280	1918	2110
5280	1919	2240
5280	1920	2265
5280	1921	2188
5280	1922	2025
5280	1923	1773
5280	1924	1450
5280	1925	1164
5280	1926	999
5280	1927	948
5280	1928	1034
5280	1929	1267
5280	1930	1586
5280	1931	1870
5280	1932	2023
5280	1933	2036
5280	1934	1931
5280	1935	1694
5280	1936	1355
5280	1937	1027
5280	1938	849
5280	1939	877
5280	1940	1057
5280	1941	1291
5280	1942	1513
5280	1943	1640
5280	1944	1599
5280	1945	1434
5280	1946	1278
5280	1947	1238
5280	1948	1314
5280	1949	1460
5280	1950	1626
5280	1951	1742
5280	1952	1698
5280	1953	1464
5280	1954	1163
5280	1955	991
5280	1956	1055
5280	1957	1360
5280	1958	1839
5280	1959	2370
5280	1960	2749
5280	1961	2813
5280	1962	2585
5280	1963	2217
5280	1964	1871
5280	1965	1647
5280	1966	1602
5280	1967	1725
5280	1968	1917
5280	1969	1990
5280	1970	1817
5280	1971	1402
5280	1972	946
5280	1973	678
5280	1974	652
5280	1975	821
5280	1976	1093
5280	1977	1295
5280	1978	1343
5280	1979	1327
5280	1980	1364
5280	1981	1468
5280	1982	1580
5280	1983	1644
5280	1984	1624
5280	1985	1559
5280	1986	1521
5280	1987	1432
5280	1988	1273
5280	1989	1046
5280	1990	875
5280	1991	764
5280	1992	815
5280	1993	1087
5280	1994	1461
5280	1995	1936
5280	1996	2300
5280	1997	2437
5280	1998	2299
5280	1999	1895
[truncated: 159,280 more rows]
