# Supplementary material for: Are Complexity Metrics Reliable in Assessing HRV Control in Obese Patients During Sleep?
Source: PLoS One. 2015 Apr 20;10(4):e0124458. doi: 10.1371/journal.pone.0124458 (PMC4404104; doi:10.1371/journal.pone.0124458)
Supplement: S1 Dataset — (ZIP) [file pone.0124458.s001.zip › cabiddu_healthy_controls_data/SUBJECT (1)/3/FC.txt]

13170	0	3146
13170	1	3267
13170	2	3283
13170	3	3154
13170	4	2823
13170	5	2288
13170	6	1673
13170	7	1145
13170	8	809
13170	9	751
13170	10	961
13170	11	1351
13170	12	1615
13170	13	1748
13170	14	1759
13170	15	1682
13170	16	1540
13170	17	1354
13170	18	1203
13170	19	1154
13170	20	1222
13170	21	1272
13170	22	1277
13170	23	1255
13170	24	1209
13170	25	1139
13170	26	1079
13170	27	1092
13170	28	1206
13170	29	1376
13170	30	1542
13170	31	1684
13170	32	1780
13170	33	1763
13170	34	1577
13170	35	1258
13170	36	946
13170	37	773
13170	38	838
13170	39	1166
13170	40	1713
13170	41	2293
13170	42	2692
13170	43	2810
13170	44	2675
13170	45	2394
13170	46	2111
13170	47	1965
13170	48	2016
13170	49	2210
13170	50	2375
13170	51	2306
13170	52	1928
13170	53	1333
13170	54	819
13170	55	519
13170	56	574
13170	57	921
13170	58	1368
13170	59	1721
13170	60	1966
13170	61	2170
13170	62	2391
13170	63	2650
13170	64	2945
13170	65	3225
13170	66	3401
13170	67	3343
13170	68	2955
13170	69	2259
13170	70	1453
13170	71	783
13170	72	416
13170	73	463
13170	74	894
13170	75	1517
13170	76	2064
13170	77	2340
13170	78	2283
13170	79	1911
13170	80	1306
13170	81	591
13170	82	-54
13170	83	-502
13170	84	-732
13170	85	-825
13170	86	-873
13170	87	-858
13170	88	-729
13170	89	-446
13170	90	40
13170	91	732
13170	92	1544
13170	93	2291
13170	94	2811
13170	95	3068
13170	96	3083
13170	97	2890
13170	98	2526
13170	99	2024
13170	100	1686
13170	101	1597
13170	102	1787
13170	103	2219
13170	104	2818
13170	105	3408
13170	106	3810
13170	107	3958
13170	108	3862
13170	109	3584
13170	110	3218
13170	111	2895
13170	112	2738
13170	113	2796
13170	114	2963
13170	115	3017
13170	116	2757
13170	117	2233
13170	118	1580
13170	119	1032
13170	120	744
13170	121	882
13170	122	1337
13170	123	1941
13170	124	2531
13170	125	2942
13170	126	3035
13170	127	2763
13170	128	2223
13170	129	1631
13170	130	1207
13170	131	1044
13170	132	1090
13170	133	1219
13170	134	1319
13170	135	1318
13170	136	1184
13170	137	1012
13170	138	929
13170	139	1008
13170	140	1207
13170	141	1444
13170	142	1625
13170	143	1659
13170	144	1489
13170	145	1157
13170	146	836
13170	147	683
13170	148	758
13170	149	964
13170	150	1144
13170	151	1209
13170	152	1121
13170	153	915
13170	154	729
13170	155	699
13170	156	880
13170	157	1187
13170	158	1487
13170	159	1663
13170	160	1745
13170	161	1688
13170	162	1472
13170	163	1121
13170	164	805
13170	165	743
13170	166	1001
13170	167	1549
13170	168	2271
13170	169	2941
13170	170	3346
13170	171	3440
13170	172	3295
13170	173	3038
13170	174	2792
13170	175	2664
13170	176	2698
13170	177	2850
13170	178	2980
13170	179	2903
13170	180	2525
13170	181	1945
13170	182	1387
13170	183	1027
13170	184	988
13170	185	1264
13170	186	1660
13170	187	1967
13170	188	2103
13170	189	2060
13170	190	1862
13170	191	1584
13170	192	1339
13170	193	1229
13170	194	1289
13170	195	1434
13170	196	1529
13170	197	1489
13170	198	1355
13170	199	1200
13170	200	1083
13170	201	1083
13170	202	1219
13170	203	1418
13170	204	1571
13170	205	1592
13170	206	1577
13170	207	1536
13170	208	1453
13170	209	1320
13170	210	1193
13170	211	1130
13170	212	1143
13170	213	1182
13170	214	1185
13170	215	1152
13170	216	1077
13170	217	976
13170	218	924
13170	219	995
13170	220	1219
13170	221	1517
13170	222	1782
13170	223	1930
13170	224	1927
13170	225	1771
13170	226	1468
13170	227	1075
13170	228	778
13170	229	781
13170	230	1100
13170	231	1641
13170	232	2233
13170	233	2639
13170	234	2702
13170	235	2475
13170	236	2116
13170	237	1809
13170	238	1673
13170	239	1750
13170	240	1997
13170	241	2300
13170	242	2488
13170	243	2402
13170	244	1998
13170	245	1431
13170	246	913
13170	247	582
13170	248	538
13170	249	798
13170	250	1149
13170	251	1470
13170	252	1681
13170	253	1720
13170	254	1591
13170	255	1386
13170	256	1204
13170	257	1172
13170	258	1323
13170	259	1548
13170	260	1694
13170	261	1673
13170	262	1535
13170	263	1392
13170	264	1313
13170	265	1374
13170	266	1544
13170	267	1709
13170	268	1750
13170	269	1651
13170	270	1543
13170	271	1568
13170	272	1766
13170	273	1965
13170	274	2059
13170	275	1950
13170	276	1590
13170	277	1022
13170	278	369
13170	279	-198
13170	280	-603
13170	281	-868
13170	282	-996
13170	283	-985
13170	284	-828
13170	285	-511
13170	286	-11
13170	287	670
13170	288	1462
13170	289	2204
13170	290	2699
13170	291	2822
13170	292	2686
13170	293	2538
13170	294	2557
13170	295	2809
13170	296	3238
13170	297	3624
13170	298	3786
13170	299	3736
13170	300	3602
13170	301	3529
13170	302	3612
13170	303	3849
13170	304	4134
13170	305	4305
13170	306	4194
13170	307	3709
13170	308	2933
13170	309	2120
13170	310	1550
13170	311	1333
13170	312	1469
13170	313	1811
13170	314	2240
13170	315	2395
13170	316	2386
13170	317	2307
13170	318	2208
13170	319	2025
13170	320	1829
13170	321	1666
13170	322	1590
13170	323	1582
13170	324	1596
13170	325	1597
13170	326	1581
13170	327	1533
13170	328	1441
13170	329	1331
13170	330	1348
13170	331	1477
13170	332	1657
13170	333	1807
13170	334	1901
13170	335	1917
13170	336	1817
13170	337	1571
13170	338	1254
13170	339	1011
13170	340	962
13170	341	1159
13170	342	1585
13170	343	2163
13170	344	2710
13170	345	3045
13170	346	3118
13170	347	2974
13170	348	2720
13170	349	2439
13170	350	2200
13170	351	2041
13170	352	1944
13170	353	1832
13170	354	1588
13170	355	1179
13170	356	743
13170	357	491
13170	358	515
13170	359	822
13170	360	1317
13170	361	1794
13170	362	2119
13170	363	2329
13170	364	2540
13170	365	2830
13170	366	3194
13170	367	3579
13170	368	3890
13170	369	4017
13170	370	3861
13170	371	3399
13170	372	2721
13170	373	2047
13170	374	1590
13170	375	1429
13170	376	1555
13170	377	1863
13170	378	2187
13170	379	2376
13170	380	2382
13170	381	2265
13170	382	2129
13170	383	1992
13170	384	1844
13170	385	1703
13170	386	1587
13170	387	1515
13170	388	1403
13170	389	1299
13170	390	1266
13170	391	1305
13170	392	1341
13170	393	1338
13170	394	1298
13170	395	1278
13170	396	1300
13170	397	1391
13170	398	1540
13170	399	1763
13170	400	1896
13170	401	1772
13170	402	1288
13170	403	774
13170	404	459
13170	405	543
13170	406	1087
13170	407	1984
13170	408	2911
13170	409	3505
13170	410	3603
13170	411	3252
13170	412	2680
13170	413	2164
13170	414	1938
13170	415	2082
13170	416	2477
13170	417	2853
13170	418	2903
13170	419	2491
13170	420	1768
13170	421	1067
13170	422	654
13170	423	669
13170	424	1051
13170	425	1519
13170	426	1793
13170	427	1798
13170	428	1582
13170	429	1270
13170	430	990
13170	431	844
13170	432	880
13170	433	1043
13170	434	1213
13170	435	1257
13170	436	1189
13170	437	1042
13170	438	955
13170	439	930
13170	440	983
13170	441	1084
13170	442	1205
13170	443	1332
13170	444	1445
13170	445	1627
13170	446	1800
13170	447	1860
13170	448	1731
13170	449	1496
13170	450	1301
13170	451	1263
13170	452	1369
13170	453	1519
13170	454	1613
13170	455	1549
13170	456	1322
13170	457	1075
13170	458	1023
13170	459	1290
13170	460	1799
13170	461	2313
13170	462	2571
13170	463	2396
13170	464	1769
13170	465	828
13170	466	-162
13170	467	-828
13170	468	-898
13170	469	-417
13170	470	357
13170	471	1123
13170	472	1606
13170	473	1738
13170	474	1705
13170	475	1779
13170	476	2122
13170	477	2722
13170	478	3412
13170	479	3991
13170	480	4305
13170	481	4274
13170	482	3910
13170	483	3312
13170	484	2696
13170	485	2248
13170	486	2026
13170	487	2030
13170	488	2208
13170	489	2413
13170	490	2545
13170	491	2615
13170	492	2619
13170	493	2508
13170	494	2263
13170	495	1941
13170	496	1673
13170	497	1582
13170	498	1663
13170	499	1804
13170	500	1851
13170	501	1803
13170	502	1625
13170	503	1408
13170	504	1289
13170	505	1352
13170	506	1548
13170	507	1750
13170	508	1858
13170	509	1868
13170	510	1806
13170	511	1668
13170	512	1463
13170	513	1274
13170	514	1171
13170	515	1170
13170	516	1215
13170	517	1240
13170	518	1238
13170	519	1190
13170	520	1081
13170	521	966
13170	522	915
13170	523	963
13170	524	1068
13170	525	1179
13170	526	1251
13170	527	1261
13170	528	1183
13170	529	962
13170	530	593
13170	531	246
13170	532	143
13170	533	364
13170	534	862
13170	535	1481
13170	536	1946
13170	537	2055
13170	538	1822
13170	539	1423
13170	540	1079
13170	541	961
13170	542	1146
13170	543	1578
13170	544	2089
13170	545	2443
13170	546	2439
13170	547	2035
13170	548	1433
13170	549	918
13170	550	677
13170	551	797
13170	552	1212
13170	553	1684
13170	554	2009
13170	555	2158
13170	556	2163
13170	557	2055
13170	558	1875
13170	559	1691
13170	560	1584
13170	561	1605
13170	562	1705
13170	563	1797
13170	564	1816
13170	565	1769
13170	566	1672
13170	567	1540
13170	568	1456
13170	569	1489
13170	570	1621
13170	571	1782
13170	572	1888
13170	573	1927
13170	574	1904
13170	575	1780
13170	576	1557
13170	577	1326
13170	578	1185
13170	579	1168
13170	580	1227
13170	581	1286
13170	582	1312
13170	583	1262
13170	584	1121
13170	585	974
13170	586	921
13170	587	1019
13170	588	1230
13170	589	1471
13170	590	1661
13170	591	1739
13170	592	1669
13170	593	1413
13170	594	1020
13170	595	693
13170	596	664
13170	597	985
13170	598	1578
13170	599	2253
13170	600	2727
13170	601	2804
13170	602	2539
13170	603	2123
13170	604	1785
13170	605	1677
13170	606	1853
13170	607	2247
13170	608	2680
13170	609	2934
13170	610	2827
13170	611	2348
13170	612	1683
13170	613	1105
13170	614	782
13170	615	799
13170	616	1097
13170	617	1528
13170	618	1757
13170	619	1793
13170	620	1706
13170	621	1562
13170	622	1419
13170	623	1324
13170	624	1303
13170	625	1348
13170	626	1392
13170	627	1370
13170	628	1282
13170	629	1179
13170	630	1085
13170	631	979
13170	632	852
13170	633	818
13170	634	876
13170	635	1015
13170	636	1195
13170	637	1402
13170	638	1568
13170	639	1632
13170	640	1388
13170	641	973
13170	642	569
13170	643	389
13170	644	556
13170	645	1090
13170	646	1913
13170	647	2748
13170	648	3262
13170	649	3283
13170	650	2851
13170	651	2185
13170	652	1573
13170	653	1266
13170	654	1357
13170	655	1732
13170	656	2098
13170	657	2132
13170	658	1691
13170	659	979
13170	660	401
13170	661	264
13170	662	672
13170	663	1461
13170	664	2231
13170	665	2624
13170	666	2560
13170	667	2208
13170	668	1840
13170	669	1680
13170	670	1796
13170	671	2062
13170	672	2233
13170	673	2055
13170	674	1437
13170	675	556
13170	676	-185
13170	677	-405
13170	678	21
13170	679	978
13170	680	2138
13170	681	3105
13170	682	3582
13170	683	3548
13170	684	3219
13170	685	2883
13170	686	2644
13170	687	2575
13170	688	2640
13170	689	2746
13170	690	2777
13170	691	2680
13170	692	2508
13170	693	2373
13170	694	2319
13170	695	2303
13170	696	2289
13170	697	2279
13170	698	2311
13170	699	2384
13170	700	2500
13170	701	2658
13170	702	2788
13170	703	2744
13170	704	2481
13170	705	1942
13170	706	1521
13170	707	1382
13170	708	1605
13170	709	2098
13170	710	2710
13170	711	3241
13170	712	3549
13170	713	3633
13170	714	3562
13170	715	3401
13170	716	3165
13170	717	2868
13170	718	2547
13170	719	2256
13170	720	2016
13170	721	1782
13170	722	1494
13170	723	1192
13170	724	953
13170	725	802
13170	726	789
13170	727	969
13170	728	1290
13170	729	1679
13170	730	2095
13170	731	2434
13170	732	2549
13170	733	2343
13170	734	1864
13170	735	1297
13170	736	870
13170	737	700
13170	738	745
13170	739	859
13170	740	929
13170	741	888
13170	742	722
13170	743	557
13170	744	534
13170	745	707
13170	746	994
13170	747	1279
13170	748	1468
13170	749	1501
13170	750	1375
13170	751	1170
13170	752	1047
13170	753	1117
13170	754	1377
13170	755	1626
13170	756	1763
13170	757	1771
13170	758	1678
13170	759	1542
13170	760	1470
13170	761	1536
13170	762	1738
13170	763	1975
13170	764	2152
13170	765	2224
13170	766	2273
13170	767	2256
13170	768	2105
13170	769	1772
13170	770	1390
13170	771	1189
13170	772	1292
13170	773	1728
13170	774	2420
13170	775	3136
13170	776	3607
13170	777	3721
13170	778	3509
13170	779	3109
13170	780	2697
13170	781	2442
13170	782	2429
13170	783	2621
13170	784	2842
13170	785	2853
13170	786	2513
13170	787	1921
13170	788	1324
13170	789	928
13170	790	871
13170	791	1151
13170	792	1564
13170	793	1884
13170	794	2026
13170	795	1984
13170	796	1791
13170	797	1521
13170	798	1279
13170	799	1166
13170	800	1222
13170	801	1378
13170	802	1503
13170	803	1504
13170	804	1400
13170	805	1260
13170	806	1135
13170	807	1115
13170	808	1242
13170	809	1471
13170	810	1685
13170	811	1812
13170	812	1844
13170	813	1786
13170	814	1641
13170	815	1442
13170	816	1284
13170	817	1246
13170	818	1320
13170	819	1420
13170	820	1450
13170	821	1419
13170	822	1346
13170	823	1250
13170	824	1194
13170	825	1229
13170	826	1356
13170	827	1499
13170	828	1597
13170	829	1642
13170	830	1661
13170	831	1657
13170	832	1555
13170	833	1289
13170	834	965
13170	835	793
13170	836	890
13170	837	1303
13170	838	1975
13170	839	2673
13170	840	3137
13170	841	3243
13170	842	3008
13170	843	2564
13170	844	2095
13170	845	1790
13170	846	1762
13170	847	1981
13170	848	2263
13170	849	2338
13170	850	2036
13170	851	1451
13170	852	871
13170	853	479
13170	854	470
13170	855	811
13170	856	1231
13170	857	1557
13170	858	1701
13170	859	1701
13170	860	1611
13170	861	1482
13170	862	1365
13170	863	1310
13170	864	1341
13170	865	1423
13170	866	1491
13170	867	1505
13170	868	1483
13170	869	1433
13170	870	1330
13170	871	1225
13170	872	1196
13170	873	1297
13170	874	1528
13170	875	1821
13170	876	2181
13170	877	2438
13170	878	2399
13170	879	1959
13170	880	1230
13170	881	448
13170	882	-161
13170	883	-505
13170	884	-626
13170	885	-615
13170	886	-611
13170	887	-694
13170	888	-771
13170	889	-650
13170	890	-173
13170	891	646
13170	892	1643
13170	893	2573
13170	894	3211
13170	895	3422
13170	896	3183
13170	897	2641
13170	898	2148
13170	899	2048
13170	900	2419
13170	901	3118
13170	902	3867
13170	903	4327
13170	904	4303
13170	905	3892
13170	906	3358
13170	907	2974
13170	908	2885
13170	909	3089
13170	910	3462
13170	911	3815
13170	912	3948
13170	913	3729
13170	914	3163
13170	915	2454
13170	916	1848
13170	917	1534
13170	918	1529
13170	919	1814
13170	920	2187
13170	921	2406
13170	922	2486
13170	923	2437
13170	924	2285
13170	925	2070
13170	926	1856
13170	927	1714
13170	928	1685
13170	929	1730
13170	930	1765
13170	931	1730
13170	932	1635
13170	933	1510
13170	934	1376
13170	935	1313
13170	936	1371
13170	937	1531
13170	938	1706
13170	939	1806
13170	940	1816
13170	941	1753
13170	942	1597
13170	943	1355
13170	944	1119
13170	945	976
13170	946	955
13170	947	1005
13170	948	1046
13170	949	1051
13170	950	989
13170	951	852
13170	952	714
13170	953	669
13170	954	768
13170	955	968
13170	956	1189
13170	957	1361
13170	958	1437
13170	959	1382
13170	960	1159
13170	961	796
13170	962	485
13170	963	468
13170	964	812
13170	965	1454
13170	966	2205
13170	967	2779
13170	968	2965
13170	969	2792
13170	970	2435
13170	971	2129
13170	972	2042
13170	973	2242
13170	974	2670
13170	975	3148
13170	976	3444
13170	977	3355
13170	978	2856
13170	979	2144
13170	980	1518
13170	981	1165
13170	982	1179
13170	983	1491
13170	984	1869
13170	985	2107
13170	986	2188
13170	987	2137
13170	988	1993
13170	989	1795
13170	990	1610
13170	991	1512
13170	992	1533
13170	993	1624
13170	994	1690
13170	995	1679
13170	996	1604
13170	997	1502
13170	998	1390
13170	999	1318
13170	1000	1408
13170	1001	1623
13170	1002	1856
13170	1003	1999
13170	1004	2041
13170	1005	2004
13170	1006	1884
13170	1007	1701
13170	1008	1550
13170	1009	1496
13170	1010	1537
13170	1011	1596
13170	1012	1612
13170	1013	1594
13170	1014	1550
13170	1015	1479
13170	1016	1442
13170	1017	1476
13170	1018	1586
13170	1019	1711
13170	1020	1813
13170	1021	1898
13170	1022	1980
13170	1023	2029
13170	1024	1942
13170	1025	1641
13170	1026	1226
13170	1027	903
13170	1028	797
13170	1029	977
13170	1030	1415
13170	1031	1909
13170	1032	2247
13170	1033	2369
13170	1034	2322
13170	1035	2216
13170	1036	2165
13170	1037	2260
13170	1038	2517
13170	1039	2848
13170	1040	3060
13170	1041	2959
13170	1042	2485
13170	1043	1803
13170	1044	1179
13170	1045	799
13170	1046	765
13170	1047	1030
13170	1048	1360
13170	1049	1553
13170	1050	1593
13170	1051	1524
13170	1052	1390
13170	1053	1237
13170	1054	1115
13170	1055	1074
13170	1056	1136
13170	1057	1272
13170	1058	1357
13170	1059	1386
13170	1060	1359
13170	1061	1270
13170	1062	1188
13170	1063	1150
13170	1064	1257
13170	1065	1530
13170	1066	1860
13170	1067	2093
13170	1068	2134
13170	1069	2063
13170	1070	1892
13170	1071	1683
13170	1072	1481
13170	1073	1501
13170	1074	1658
13170	1075	1788
13170	1076	1747
13170	1077	1552
13170	1078	1301
13170	1079	1150
13170	1080	1256
13170	1081	1638
13170	1082	2124
13170	1083	2425
13170	1084	2325
13170	1085	1816
13170	1086	1090
13170	1087	391
13170	1088	-139
13170	1089	-491
13170	1090	-674
13170	1091	-705
13170	1092	-640
13170	1093	-461
13170	1094	-95
13170	1095	438
13170	1096	1048
13170	1097	1641
13170	1098	2077
13170	1099	2225
13170	1100	2072
13170	1101	1766
13170	1102	1567
13170	1103	1685
13170	1104	2117
13170	1105	2660
13170	1106	3034
13170	1107	3095
13170	1108	2870
13170	1109	2490
13170	1110	2201
13170	1111	2183
13170	1112	2388
13170	1113	2671
13170	1114	2919
13170	1115	3014
13170	1116	2872
13170	1117	2536
13170	1118	2161
13170	1119	1932
13170	1120	1936
13170	1121	2076
13170	1122	2229
13170	1123	2227
13170	1124	2098
13170	1125	1902
13170	1126	1673
13170	1127	1566
13170	1128	1634
13170	1129	1865
13170	1130	2126
13170	1131	2275
13170	1132	2255
13170	1133	2117
13170	1134	1968
13170	1135	1783
13170	1136	1597
13170	1137	1485
13170	1138	1507
13170	1139	1596
13170	1140	1650
13170	1141	1631
13170	1142	1512
13170	1143	1317
13170	1144	1165
13170	1145	1161
13170	1146	1316
13170	1147	1542
13170	1148	1728
13170	1149	1812
13170	1150	1795
13170	1151	1688
13170	1152	1477
13170	1153	1158
13170	1154	837
13170	1155	634
13170	1156	582
13170	1157	684
13170	1158	919
13170	1159	1168
13170	1160	1332
13170	1161	1409
13170	1162	1415
13170	1163	1338
13170	1164	1178
13170	1165	983
13170	1166	849
13170	1167	859
13170	1168	996
13170	1169	1160
13170	1170	1238
13170	1171	1222
13170	1172	1152
13170	1173	1077
13170	1174	1095
13170	1175	1274
13170	1176	1615
13170	1177	1872
13170	1178	2055
13170	1179	2155
13170	1180	2169
13170	1181	2021
13170	1182	1789
13170	1183	1586
13170	1184	1511
13170	1185	1544
13170	1186	1604
13170	1187	1628
13170	1188	1611
13170	1189	1551
13170	1190	1452
13170	1191	1375
13170	1192	1399
13170	1193	1551
13170	1194	1767
13170	1195	1955
13170	1196	2092
13170	1197	2094
13170	1198	1972
13170	1199	1716
13170	1200	1339
13170	1201	1014
13170	1202	944
13170	1203	1178
13170	1204	1662
13170	1205	2294
13170	1206	2880
13170	1207	3261
13170	1208	3412
13170	1209	3386
13170	1210	3239
13170	1211	2996
13170	1212	2687
13170	1213	2363
13170	1214	2091
13170	1215	1885
13170	1216	1697
13170	1217	1461
13170	1218	1213
13170	1219	1028
13170	1220	927
13170	1221	957
13170	1222	1168
13170	1223	1506
13170	1224	1902
13170	1225	2317
13170	1226	2663
13170	1227	2799
13170	1228	2633
13170	1229	2210
13170	1230	1698
13170	1231	1310
13170	1232	1150
13170	1233	1187
13170	1234	1298
13170	1235	1383
13170	1236	1380
13170	1237	1272
13170	1238	1159
13170	1239	1157
13170	1240	1299
13170	1241	1508
13170	1242	1674
13170	1243	1724
13170	1244	1620
13170	1245	1380
13170	1246	1080
13170	1247	870
13170	1248	848
13170	1249	995
13170	1250	1109
13170	1251	1101
13170	1252	978
13170	1253	795
13170	1254	628
13170	1255	575
13170	1256	692
13170	1257	938
13170	1258	1192
13170	1259	1357
13170	1260	1440
13170	1261	1507
13170	1262	1560
13170	1263	1466
13170	1264	1202
13170	1265	867
13170	1266	707
13170	1267	856
13170	1268	1359
13170	1269	2139
13170	1270	2927
13170	1271	3429
13170	1272	3524
13170	1273	3271
13170	1274	2855
13170	1275	2479
13170	1276	2299
13170	1277	2351
13170	1278	2533
13170	1279	2641
13170	1280	2475
13170	1281	1989
13170	1282	1385
13170	1283	951
13170	1284	833
13170	1285	1022
13170	1286	1346
13170	1287	1499
13170	1288	1286
13170	1289	765
13170	1290	123
13170	1291	-459
13170	1292	-859
13170	1293	-1034
13170	1294	-990
13170	1295	-775
13170	1296	-464
13170	1297	-112
13170	1298	278
13170	1299	755
13170	1300	1310
13170	1301	1836
13170	1302	2263
13170	1303	2539
13170	1304	2648
13170	1305	2616
13170	1306	2503
13170	1307	2485
13170	1308	2557
13170	1309	2614
13170	1310	2547
13170	1311	2364
13170	1312	2150
13170	1313	2001
13170	1314	1944
13170	1315	1951
13170	1316	1992
13170	1317	1989
13170	1318	1876
13170	1319	1702
13170	1320	1588
13170	1321	1640
13170	1322	1838
13170	1323	2097
13170	1324	2293
13170	1325	2385
13170	1326	2289
13170	1327	2029
13170	1328	1599
13170	1329	1246
13170	1330	1185
13170	1331	1462
13170	1332	1970
13170	1333	2520
13170	1334	2867
13170	1335	2854
13170	1336	2544
13170	1337	2136
13170	1338	1845
13170	1339	1800
13170	1340	2026
13170	1341	2434
13170	1342	2857
13170	1343	3084
13170	1344	2940
13170	1345	2398
13170	1346	1651
13170	1347	981
13170	1348	571
13170	1349	521
13170	1350	795
13170	1351	1183
13170	1352	1486
13170	1353	1653
13170	1354	1680
13170	1355	1570
13170	1356	1355
13170	1357	1112
13170	1358	943
13170	1359	923
13170	1360	1020
13170	1361	1134
13170	1362	1177
13170	1363	1136
13170	1364	1031
13170	1365	886
13170	1366	800
13170	1367	854
13170	1368	1046
13170	1369	1286
13170	1370	1476
13170	1371	1589
13170	1372	1637
13170	1373	1596
13170	1374	1465
13170	1375	1331
13170	1376	1286
13170	1377	1359
13170	1378	1495
13170	1379	1613
13170	1380	1685
13170	1381	1677
13170	1382	1573
13170	1383	1446
13170	1384	1391
13170	1385	1475
13170	1386	1668
13170	1387	1902
13170	1388	2100
13170	1389	2203
13170	1390	2159
13170	1391	1912
13170	1392	1488
13170	1393	1090
13170	1394	973
13170	1395	1222
13170	1396	1777
13170	1397	2450
13170	1398	2945
13170	1399	3043
13170	1400	2771
13170	1401	2319
13170	1402	1927
13170	1403	1779
13170	1404	1942
13170	1405	2356
13170	1406	2838
13170	1407	3146
13170	1408	3071
13170	1409	2576
13170	1410	1865
13170	1411	1232
13170	1412	874
13170	1413	882
13170	1414	1192
13170	1415	1573
13170	1416	1822
13170	1417	1916
13170	1418	1880
13170	1419	1750
13170	1420	1565
13170	1421	1393
13170	1422	1304
13170	1423	1334
13170	1424	1434
13170	1425	1514
13170	1426	1517
13170	1427	1451
13170	1428	1349
13170	1429	1230
13170	1430	1142
13170	1431	1216
13170	1432	1425
13170	1433	1666
13170	1434	1829
13170	1435	1887
13170	1436	1848
13170	1437	1706
13170	1438	1487
13170	1439	1302
13170	1440	1227
13170	1441	1262
13170	1442	1326
13170	1443	1338
13170	1444	1288
13170	1445	1176
13170	1446	1019
13170	1447	898
13170	1448	882
13170	1449	985
13170	1450	1144
13170	1451	1299
13170	1452	1432
13170	1453	1534
13170	1454	1574
13170	1455	1470
13170	1456	1172
13170	1457	824
13170	1458	626
13170	1459	643
13170	1460	857
13170	1461	1271
13170	1462	1705
13170	1463	2018
13170	1464	2196
13170	1465	2277
13170	1466	2307
13170	1467	2316
13170	1468	2360
13170	1469	2499
13170	1470	2734
13170	1471	2962
13170	1472	3003
13170	1473	2723
13170	1474	2159
13170	1475	1488
13170	1476	914
13170	1477	672
13170	1478	882
13170	1479	1420
13170	1480	2048
13170	1481	2548
13170	1482	2709
13170	1483	2385
13170	1484	1618
13170	1485	654
13170	1486	-166
13170	1487	-580
13170	1488	-572
13170	1489	-330
13170	1490	-101
13170	1491	-26
13170	1492	-114
13170	1493	-244
13170	1494	-184
13170	1495	263
13170	1496	1107
13170	1497	2109
13170	1498	2936
13170	1499	3377
13170	1500	3387
13170	1501	3049
13170	1502	2574
13170	1503	2234
13170	1504	2183
13170	1505	2367
13170	1506	2586
13170	1507	2657
13170	1508	2552
13170	1509	2322
13170	1510	2078
13170	1511	1963
13170	1512	2042
13170	1513	2254
13170	1514	2455
13170	1515	2544
13170	1516	2526
13170	1517	2476
13170	1518	2429
13170	1519	2314
13170	1520	2037
13170	1521	1635
13170	1522	1285
13170	1523	1126
13170	1524	1257
13170	1525	1622
13170	1526	2081
13170	1527	2416
13170	1528	2546
13170	1529	2497
13170	1530	2359
13170	1531	2254
13170	1532	2287
13170	1533	2497
13170	1534	2817
13170	1535	3055
13170	1536	3002
13170	1537	2570
13170	1538	1904
13170	1539	1259
13170	1540	842
13170	1541	788
13170	1542	1079
13170	1543	1482
13170	1544	1770
13170	1545	1878
13170	1546	1816
13170	1547	1614
13170	1548	1338
13170	1549	1093
13170	1550	975
13170	1551	1020
13170	1552	1145
13170	1553	1231
13170	1554	1210
13170	1555	1107
13170	1556	970
13170	1557	836
13170	1558	772
13170	1559	843
13170	1560	1051
13170	1561	1294
13170	1562	1461
13170	1563	1528
13170	1564	1513
13170	1565	1447
13170	1566	1279
13170	1567	1123
13170	1568	1076
13170	1569	1149
13170	1570	1279
13170	1571	1384
13170	1572	1447
13170	1573	1439
13170	1574	1364
13170	1575	1309
13170	1576	1360
13170	1577	1539
13170	1578	1774
13170	1579	1986
13170	1580	2120
13170	1581	2170
13170	1582	2121
13170	1583	1930
13170	1584	1586
13170	1585	1218
13170	1586	992
13170	1587	959
13170	1588	1123
13170	1589	1436
13170	1590	1755
13170	1591	1977
13170	1592	2140
13170	1593	2329
13170	1594	2584
13170	1595	2885
13170	1596	3183
13170	1597	3407
13170	1598	3492
13170	1599	3348
13170	1600	2923
13170	1601	2263
13170	1602	1569
13170	1603	1052
13170	1604	811
13170	1605	880
13170	1606	1193
13170	1607	1536
13170	1608	1752
13170	1609	1842
13170	1610	1839
13170	1611	1744
13170	1612	1569
13170	1613	1370
13170	1614	1234
13170	1615	1230
13170	1616	1323
13170	1617	1424
13170	1618	1462
13170	1619	1431
13170	1620	1341
13170	1621	1212
13170	1622	1122
13170	1623	1166
13170	1624	1371
13170	1625	1635
13170	1626	1828
13170	1627	1900
13170	1628	1850
13170	1629	1704
13170	1630	1493
13170	1631	1296
13170	1632	1203
13170	1633	1227
13170	1634	1301
13170	1635	1351
13170	1636	1367
13170	1637	1323
13170	1638	1219
13170	1639	1131
13170	1640	1144
13170	1641	1279
13170	1642	1475
13170	1643	1662
13170	1644	1792
13170	1645	1849
13170	1646	1806
13170	1647	1606
13170	1648	1234
13170	1649	829
13170	1650	573
13170	1651	534
13170	1652	714
13170	1653	1053
13170	1654	1381
13170	1655	1574
13170	1656	1671
13170	1657	1775
13170	1658	1962
13170	1659	2245
13170	1660	2584
13170	1661	2902
13170	1662	3089
13170	1663	3016
13170	1664	2610
13170	1665	1927
13170	1666	1230
13170	1667	723
13170	1668	557
13170	1669	680
13170	1670	1032
13170	1671	1365
13170	1672	1555
13170	1673	1649
13170	1674	1708
13170	1675	1717
13170	1676	1639
13170	1677	1478
13170	1678	1305
13170	1679	1217
13170	1680	1245
13170	1681	1347
13170	1682	1450
13170	1683	1494
13170	1684	1412
13170	1685	1186
13170	1686	975
13170	1687	905
13170	1688	1128
13170	1689	1595
13170	1690	2116
13170	1691	2460
13170	1692	2418
13170	1693	1880
13170	1694	906
13170	1695	-227
13170	1696	-1144
13170	1697	-1598
13170	1698	-1576
13170	1699	-1250
13170	1700	-831
13170	1701	-530
13170	1702	-415
13170	1703	-334
13170	1704	-54
13170	1705	560
13170	1706	1428
13170	1707	2327
13170	1708	2999
13170	1709	3274
13170	1710	3127
13170	1711	2655
13170	1712	2077
13170	1713	1714
13170	1714	1792
13170	1715	2258
13170	1716	2902
13170	1717	3472
13170	1718	3729
13170	1719	3618
13170	1720	3336
13170	1721	3147
13170	1722	3205
13170	1723	3495
13170	1724	3885
13170	1725	4197
13170	1726	4298
13170	1727	4092
13170	1728	3566
13170	1729	2818
13170	1730	2063
13170	1731	1551
13170	1732	1309
13170	1733	1396
13170	1734	1670
13170	1735	1961
13170	1736	2111
13170	1737	2153
13170	1738	2137
13170	1739	2060
13170	1740	1906
13170	1741	1704
13170	1742	1529
13170	1743	1458
13170	1744	1483
13170	1745	1535
13170	1746	1553
13170	1747	1520
13170	1748	1427
13170	1749	1273
13170	1750	1122
13170	1751	1138
13170	1752	1311
13170	1753	1539
13170	1754	1698
13170	1755	1741
13170	1756	1666
13170	1757	1497
13170	1758	1260
13170	1759	1039
13170	1760	927
13170	1761	936
13170	1762	999
13170	1763	1031
13170	1764	1013
13170	1765	924
13170	1766	773
13170	1767	653
13170	1768	656
13170	1769	806
13170	1770	1032
13170	1771	1246
13170	1772	1389
13170	1773	1450
13170	1774	1416
13170	1775	1252
13170	1776	956
13170	1777	661
13170	1778	530
13170	1779	608
13170	1780	878
13170	1781	1280
13170	1782	1662
13170	1783	1922
13170	1784	2106
13170	1785	2307
13170	1786	2579
13170	1787	2910
13170	1788	3246
13170	1789	3514
13170	1790	3636
13170	1791	3524
13170	1792	3121
13170	1793	2477
13170	1794	1793
13170	1795	1279
13170	1796	1032
13170	1797	1083
13170	1798	1364
13170	1799	1667
13170	1800	1843
13170	1801	1898
13170	1802	1876
13170	1803	1781
13170	1804	1623
13170	1805	1451
13170	1806	1337
13170	1807	1341
13170	1808	1425
13170	1809	1503
13170	1810	1514
13170	1811	1461
13170	1812	1363
13170	1813	1240
13170	1814	1202
13170	1815	1256
13170	1816	1436
13170	1817	1656
13170	1818	1815
13170	1819	1881
13170	1820	1856
13170	1821	1743
13170	1822	1549
13170	1823	1341
13170	1824	1225
13170	1825	1235
13170	1826	1327
13170	1827	1421
13170	1828	1479
13170	1829	1442
13170	1830	1292
13170	1831	1129
13170	1832	1084
13170	1833	1223
13170	1834	1498
13170	1835	1802
13170	1836	2016
13170	1837	2066
13170	1838	1918
13170	1839	1577
13170	1840	1137
13170	1841	827
13170	1842	855
13170	1843	1219
13170	1844	1782
13170	1845	2341
13170	1846	2647
13170	1847	2599
13170	1848	2344
13170	1849	2119
13170	1850	2094
13170	1851	2305
13170	1852	2669
13170	1853	3029
13170	1854	3231
13170	1855	3143
13170	1856	2719
13170	1857	2043
13170	1858	1348
13170	1859	849
13170	1860	626
13170	1861	687
13170	1862	957
13170	1863	1250
13170	1864	1431
13170	1865	1515
13170	1866	1516
13170	1867	1406
13170	1868	1164
13170	1869	854
13170	1870	595
13170	1871	507
13170	1872	594
13170	1873	765
13170	1874	911
13170	1875	966
13170	1876	891
13170	1877	699
13170	1878	545
13170	1879	604
13170	1880	865
13170	1881	1260
13170	1882	1575
13170	1883	1764
13170	1884	1776
13170	1885	1652
13170	1886	1437
13170	1887	1246
13170	1888	1189
13170	1889	1261
13170	1890	1359
13170	1891	1385
13170	1892	1331
13170	1893	1208
13170	1894	1054
13170	1895	973
13170	1896	1043
13170	1897	1255
13170	1898	1507
13170	1899	1708
13170	1900	1823
13170	1901	1873
13170	1902	1871
13170	1903	1774
13170	1904	1546
13170	1905	1275
13170	1906	1084
13170	1907	991
13170	1908	980
13170	1909	1009
13170	1910	957
13170	1911	760
13170	1912	521
13170	1913	408
13170	1914	541
13170	1915	953
13170	1916	1597
13170	1917	2356
13170	1918	3061
13170	1919	3511
13170	1920	3549
13170	1921	3171
13170	1922	2583
13170	1923	2060
13170	1924	1765
13170	1925	1787
13170	1926	2082
13170	1927	2434
13170	1928	2660
13170	1929	2743
13170	1930	2710
13170	1931	2573
13170	1932	2353
13170	1933	2111
13170	1934	1929
13170	1935	1864
13170	1936	1880
13170	1937	1892
13170	1938	1845
13170	1939	1756
13170	1940	1651
13170	1941	1539
13170	1942	1503
13170	1943	1590
13170	1944	1816
13170	1945	2051
13170	1946	2239
13170	1947	2298
13170	1948	2256
13170	1949	2053
13170	1950	1781
13170	1951	1504
13170	1952	1336
13170	1953	1327
13170	1954	1422
13170	1955	1536
13170	1956	1628
13170	1957	1630
13170	1958	1514
13170	1959	1363
13170	1960	1284
13170	1961	1342
13170	1962	1505
13170	1963	1703
13170	1964	1859
13170	1965	1922
13170	1966	1843
13170	1967	1571
13170	1968	1139
13170	1969	753
13170	1970	658
13170	1971	923
13170	1972	1490
13170	1973	2178
13170	1974	2689
13170	1975	2800
13170	1976	2535
13170	1977	2084
13170	1978	1685
13170	1979	1514
13170	1980	1651
13170	1981	2039
13170	1982	2505
13170	1983	2805
13170	1984	2726
13170	1985	2233
13170	1986	1534
13170	1987	923
13170	1988	593
13170	1989	643
13170	1990	1012
13170	1991	1457
13170	1992	1762
13170	1993	1893
13170	1994	1884
13170	1995	1770
13170	1996	1597
13170	1997	1444
13170	1998	1382
13170	1999	1450
[truncated: 159,280 more rows]
