# Supplementary material for: Are Complexity Metrics Reliable in Assessing HRV Control in Obese Patients During Sleep?
Source: PLoS One. 2015 Apr 20;10(4):e0124458. doi: 10.1371/journal.pone.0124458 (PMC4404104; doi:10.1371/journal.pone.0124458)
Supplement: S1 Dataset — (ZIP) [file pone.0124458.s001.zip › cabiddu_healthy_controls_data/SUBJECT (1)/4/FC.txt]

21270	0	159
21270	1	188
21270	2	205
21270	3	196
21270	4	201
21270	5	218
21270	6	189
21270	7	102
21270	8	39
21270	9	60
21270	10	118
21270	11	142
21270	12	136
21270	13	135
21270	14	111
21270	15	30
21270	16	-53
21270	17	-44
21270	18	54
21270	19	146
21270	20	180
21270	21	191
21270	22	198
21270	23	168
21270	24	99
21270	25	62
21270	26	104
21270	27	164
21270	28	163
21270	29	120
21270	30	104
21270	31	126
21270	32	139
21270	33	147
21270	34	191
21270	35	240
21270	36	209
21270	37	93
21270	38	-14
21270	39	-42
21270	40	-23
21270	41	-15
21270	42	-6
21270	43	14
21270	44	-7
21270	45	-104
21270	46	-209
21270	47	-218
21270	48	-132
21270	49	-38
21270	50	24
21270	51	70
21270	52	92
21270	53	42
21270	54	-60
21270	55	-117
21270	56	-76
21270	57	-2
21270	58	24
21270	59	11
21270	60	0
21270	61	-22
21270	62	-76
21270	63	-108
21270	64	-49
21270	65	72
21270	66	150
21270	67	150
21270	68	126
21270	69	116
21270	70	95
21270	71	60
21270	72	66
21270	73	132
21270	74	182
21270	75	155
21270	76	88
21270	77	55
21270	78	55
21270	79	38
21270	80	13
21270	81	30
21270	82	71
21270	83	70
21270	84	21
21270	85	-7
21270	86	16
21270	87	20
21270	88	-40
21270	89	-128
21270	90	-197
21270	91	-262
21270	92	-347
21270	93	-396
21270	94	-352
21270	95	-254
21270	96	-193
21270	97	-184
21270	98	-182
21270	99	-177
21270	100	-211
21270	101	-273
21270	102	-252
21270	103	-163
21270	104	-50
21270	105	-33
21270	106	-50
21270	107	-70
21270	108	-69
21270	109	12
21270	110	57
21270	111	126
21270	112	185
21270	113	173
21270	114	114
21270	115	100
21270	116	150
21270	117	190
21270	118	166
21270	119	118
21270	120	85
21270	121	47
21270	122	-2
21270	123	8
21270	124	131
21270	125	315
21270	126	469
21270	127	583
21270	128	686
21270	129	721
21270	130	561
21270	131	130
21270	132	-542
21270	133	-1390
21270	134	-2316
21270	135	-3109
21270	136	-3476
21270	137	-3234
21270	138	-2456
21270	139	-1386
21270	140	-285
21270	141	616
21270	142	1127
21270	143	1202
21270	144	1015
21270	145	844
21270	146	848
21270	147	1001
21270	148	1219
21270	149	1432
21270	150	1560
21270	151	1524
21270	152	1348
21270	153	1178
21270	154	1127
21270	155	1166
21270	156	1198
21270	157	1190
21270	158	1162
21270	159	1103
21270	160	995
21270	161	896
21270	162	893
21270	163	967
21270	164	1002
21270	165	935
21270	166	810
21270	167	732
21270	168	661
21270	169	625
21270	170	613
21270	171	663
21270	172	674
21270	173	566
21270	174	510
21270	175	491
21270	176	500
21270	177	477
21270	178	423
21270	179	402
21270	180	419
21270	181	410
21270	182	353
21270	183	306
21270	184	303
21270	185	296
21270	186	244
21270	187	186
21270	188	175
21270	189	181
21270	190	148
21270	191	94
21270	192	84
21270	193	110
21270	194	107
21270	195	69
21270	196	58
21270	197	93
21270	198	114
21270	199	90
21270	200	76
21270	201	111
21270	202	148
21270	203	137
21270	204	113
21270	205	132
21270	206	166
21270	207	155
21270	208	113
21270	209	106
21270	210	133
21270	211	129
21270	212	85
21270	213	65
21270	214	91
21270	215	108
21270	216	81
21270	217	62
21270	218	95
21270	219	140
21270	220	144
21270	221	136
21270	222	172
21270	223	229
21270	224	245
21270	225	225
21270	226	233
21270	227	276
21270	228	289
21270	229	256
21270	230	236
21270	231	255
21270	232	261
21270	233	216
21270	234	167
21270	235	163
21270	236	174
21270	237	145
21270	238	101
21270	239	102
21270	240	130
21270	241	119
21270	242	68
21270	243	44
21270	244	59
21270	245	56
21270	246	11
21270	247	-19
21270	248	-3
21270	249	7
21270	250	-35
21270	251	-83
21270	252	-82
21270	253	-57
21270	254	-65
21270	255	-86
21270	256	-62
21270	257	-6
21270	258	14
21270	259	-10
21270	260	-13
21270	261	21
21270	262	37
21270	263	2
21270	264	-25
21270	265	-5
21270	266	20
21270	267	0
21270	268	-26
21270	269	-7
21270	270	33
21270	271	28
21270	272	-8
21270	273	-10
21270	274	27
21270	275	36
21270	276	5
21270	277	-6
21270	278	23
21270	279	36
21270	280	2
21270	281	-26
21270	282	-2
21270	283	31
21270	284	13
21270	285	-31
21270	286	-40
21270	287	-24
21270	288	-36
21270	289	-59
21270	290	-30
21270	291	44
21270	292	75
21270	293	28
21270	294	-42
21270	295	-91
21270	296	-148
21270	297	-228
21270	298	-271
21270	299	-231
21270	300	-167
21270	301	-160
21270	302	-202
21270	303	-237
21270	304	-265
21270	305	-320
21270	306	-378
21270	307	-324
21270	308	-194
21270	309	-13
21270	310	11
21270	311	-80
21270	312	-164
21270	313	-121
21270	314	-10
21270	315	64
21270	316	119
21270	317	109
21270	318	9
21270	319	-93
21270	320	-78
21270	321	50
21270	322	172
21270	323	200
21270	324	145
21270	325	39
21270	326	-100
21270	327	-200
21270	328	-139
21270	329	117
21270	330	441
21270	331	657
21270	332	691
21270	333	537
21270	334	174
21270	335	-412
21270	336	-1128
21270	337	-1817
21270	338	-2367
21270	339	-2705
21270	340	-2714
21270	341	-2254
21270	342	-1335
21270	343	-182
21270	344	895
21270	345	1663
21270	346	1981
21270	347	1811
21270	348	1289
21270	349	735
21270	350	466
21270	351	578
21270	352	936
21270	353	1347
21270	354	1662
21270	355	1766
21270	356	1622
21270	357	1344
21270	358	1149
21270	359	1151
21270	360	1276
21270	361	1381
21270	362	1403
21270	363	1343
21270	364	1204
21270	365	1022
21270	366	906
21270	367	942
21270	368	1067
21270	369	1129
21270	370	1067
21270	371	927
21270	372	822
21270	373	718
21270	374	733
21270	375	801
21270	376	841
21270	377	755
21270	378	625
21270	379	570
21270	380	566
21270	381	577
21270	382	544
21270	383	485
21270	384	466
21270	385	481
21270	386	465
21270	387	410
21270	388	377
21270	389	387
21270	390	379
21270	391	324
21270	392	275
21270	393	272
21270	394	271
21270	395	222
21270	396	163
21270	397	154
21270	398	170
21270	399	151
21270	400	106
21270	401	101
21270	402	132
21270	403	135
21270	404	95
21270	405	72
21270	406	94
21270	407	103
21270	408	63
21270	409	23
21270	410	29
21270	411	41
21270	412	8
21270	413	-40
21270	414	-40
21270	415	-8
21270	416	-7
21270	417	-32
21270	418	-18
21270	419	36
21270	420	64
21270	421	43
21270	422	37
21270	423	79
21270	424	117
21270	425	113
21270	426	108
21270	427	150
21270	428	201
21270	429	198
21270	430	167
21270	431	173
21270	432	209
21270	433	211
21270	434	180
21270	435	179
21270	436	216
21270	437	227
21270	438	185
21270	439	147
21270	440	153
21270	441	158
21270	442	114
21270	443	64
21270	444	60
21270	445	78
21270	446	60
21270	447	28
21270	448	42
21270	449	90
21270	450	99
21270	451	52
21270	452	11
21270	453	2
21270	454	-20
21270	455	-73
21270	456	-97
21270	457	-56
21270	458	-7
21270	459	-15
21270	460	-53
21270	461	-64
21270	462	-57
21270	463	-86
21270	464	-128
21270	465	-115
21270	466	-54
21270	467	-17
21270	468	-27
21270	469	-21
21270	470	27
21270	471	63
21270	472	49
21270	473	29
21270	474	48
21270	475	67
21270	476	37
21270	477	-8
21270	478	-2
21270	479	41
21270	480	58
21270	481	47
21270	482	66
21270	483	120
21270	484	142
21270	485	115
21270	486	99
21270	487	129
21270	488	151
21270	489	120
21270	490	76
21270	491	69
21270	492	74
21270	493	42
21270	494	3
21270	495	18
21270	496	63
21270	497	56
21270	498	-16
21270	499	-87
21270	500	-131
21270	501	-188
21270	502	-267
21270	503	-302
21270	504	-257
21270	505	-195
21270	506	-179
21270	507	-183
21270	508	-162
21270	509	-154
21270	510	-213
21270	511	-302
21270	512	-332
21270	513	-248
21270	514	-69
21270	515	20
21270	516	83
21270	517	112
21270	518	191
21270	519	242
21270	520	198
21270	521	140
21270	522	69
21270	523	-17
21270	524	-44
21270	525	47
21270	526	195
21270	527	281
21270	528	267
21270	529	210
21270	530	138
21270	531	33
21270	532	-78
21270	533	-115
21270	534	-50
21270	535	57
21270	536	163
21270	537	314
21270	538	537
21270	539	739
21270	540	772
21270	541	567
21270	542	141
21270	543	-465
21270	544	-1148
21270	545	-1669
21270	546	-1766
21270	547	-1362
21270	548	-631
21270	549	152
21270	550	768
21270	551	1063
21270	552	978
21270	553	634
21270	554	320
21270	555	280
21270	556	534
21270	557	923
21270	558	1285
21270	559	1519
21270	560	1562
21270	561	1411
21270	562	1197
21270	563	1102
21270	564	1182
21270	565	1321
21270	566	1389
21270	567	1364
21270	568	1278
21270	569	1141
21270	570	987
21270	571	909
21270	572	957
21270	573	1051
21270	574	1062
21270	575	969
21270	576	863
21270	577	784
21270	578	732
21270	579	804
21270	580	892
21270	581	953
21270	582	835
21270	583	670
21270	584	597
21270	585	585
21270	586	586
21270	587	538
21270	588	457
21270	589	398
21270	590	350
21270	591	271
21270	592	197
21270	593	210
21270	594	308
21270	595	396
21270	596	421
21270	597	414
21270	598	390
21270	599	309
21270	600	166
21270	601	42
21270	602	7
21270	603	29
21270	604	44
21270	605	57
21270	606	112
21270	607	181
21270	608	191
21270	609	144
21270	610	113
21270	611	118
21270	612	106
21270	613	64
21270	614	55
21270	615	109
21270	616	165
21270	617	164
21270	618	138
21270	619	137
21270	620	133
21270	621	80
21270	622	10
21270	623	-5
21270	624	28
21270	625	42
21270	626	28
21270	627	47
21270	628	112
21270	629	154
21270	630	137
21270	631	113
21270	632	130
21270	633	156
21270	634	149
21270	635	150
21270	636	205
21270	637	273
21270	638	277
21270	639	227
21270	640	199
21270	641	212
21270	642	215
21270	643	196
21270	644	201
21270	645	233
21270	646	222
21270	647	139
21270	648	56
21270	649	43
21270	650	70
21270	651	73
21270	652	61
21270	653	71
21270	654	76
21270	655	24
21270	656	-52
21270	657	-64
21270	658	-2
21270	659	47
21270	660	33
21270	661	-5
21270	662	-34
21270	663	-84
21270	664	-158
21270	665	-180
21270	666	-93
21270	667	37
21270	668	107
21270	669	105
21270	670	84
21270	671	58
21270	672	4
21270	673	-45
21270	674	-11
21270	675	97
21270	676	182
21270	677	182
21270	678	144
21270	679	121
21270	680	92
21270	681	37
21270	682	10
21270	683	56
21270	684	121
21270	685	123
21270	686	75
21270	687	52
21270	688	68
21270	689	72
21270	690	52
21270	691	55
21270	692	78
21270	693	48
21270	694	-61
21270	695	-171
21270	696	-220
21270	697	-229
21270	698	-246
21270	699	-252
21270	700	-215
21270	701	-177
21270	702	-203
21270	703	-263
21270	704	-270
21270	705	-221
21270	706	-194
21270	707	-222
21270	708	-255
21270	709	-230
21270	710	-225
21270	711	-258
21270	712	-240
21270	713	-115
21270	714	16
21270	715	159
21270	716	160
21270	717	117
21270	718	69
21270	719	17
21270	720	3
21270	721	78
21270	722	194
21270	723	230
21270	724	150
21270	725	41
21270	726	-3
21270	727	11
21270	728	30
21270	729	51
21270	730	82
21270	731	90
21270	732	84
21270	733	181
21270	734	478
21270	735	883
21270	736	1126
21270	737	965
21270	738	305
21270	739	-793
21270	740	-2120
21270	741	-3295
21270	742	-3880
21270	743	-3663
21270	744	-2798
21270	745	-1665
21270	746	-623
21270	747	92
21270	748	383
21270	749	339
21270	750	233
21270	751	332
21270	752	686
21270	753	1128
21270	754	1467
21270	755	1620
21270	756	1577
21270	757	1373
21270	758	1121
21270	759	996
21270	760	1066
21270	761	1220
21270	762	1301
21270	763	1274
21270	764	1191
21270	765	1085
21270	766	970
21270	767	900
21270	768	935
21270	769	1026
21270	770	1051
21270	771	956
21270	772	819
21270	773	699
21270	774	631
21270	775	570
21270	776	530
21270	777	539
21270	778	562
21270	779	482
21270	780	470
21270	781	485
21270	782	505
21270	783	480
21270	784	423
21270	785	402
21270	786	423
21270	787	411
21270	788	336
21270	789	260
21270	790	226
21270	791	202
21270	792	159
21270	793	144
21270	794	193
21270	795	253
21270	796	245
21270	797	186
21270	798	156
21270	799	166
21270	800	169
21270	801	159
21270	802	188
21270	803	247
21270	804	255
21270	805	176
21270	806	77
21270	807	24
21270	808	-8
21270	809	-52
21270	810	-72
21270	811	-20
21270	812	64
21270	813	98
21270	814	88
21270	815	99
21270	816	129
21270	817	120
21270	818	67
21270	819	38
21270	820	58
21270	821	67
21270	822	32
21270	823	8
21270	824	46
21270	825	106
21270	826	129
21270	827	142
21270	828	200
21270	829	275
21270	830	296
21270	831	273
21270	832	276
21270	833	313
21270	834	320
21270	835	279
21270	836	248
21270	837	258
21270	838	258
21270	839	209
21270	840	164
21270	841	173
21270	842	198
21270	843	177
21270	844	136
21270	845	134
21270	846	155
21270	847	134
21270	848	72
21270	849	40
21270	850	49
21270	851	39
21270	852	-17
21270	853	-64
21270	854	-66
21270	855	-70
21270	856	-119
21270	857	-161
21270	858	-139
21270	859	-84
21270	860	-66
21270	861	-76
21270	862	-56
21270	863	-16
21270	864	-15
21270	865	-51
21270	866	-53
21270	867	-5
21270	868	29
21270	869	7
21270	870	-18
21270	871	-5
21270	872	8
21270	873	-22
21270	874	-53
21270	875	-30
21270	876	16
21270	877	12
21270	878	-27
21270	879	-32
21270	880	9
21270	881	33
21270	882	17
21270	883	10
21270	884	18
21270	885	-24
21270	886	-143
21270	887	-264
21270	888	-308
21270	889	-296
21270	890	-282
21270	891	-254
21270	892	-184
21270	893	-115
21270	894	-129
21270	895	-216
21270	896	-284
21270	897	-292
21270	898	-248
21270	899	-210
21270	900	-148
21270	901	-51
21270	902	63
21270	903	113
21270	904	34
21270	905	-46
21270	906	-71
21270	907	-44
21270	908	48
21270	909	194
21270	910	289
21270	911	225
21270	912	37
21270	913	-104
21270	914	-86
21270	915	48
21270	916	195
21270	917	277
21270	918	235
21270	919	45
21270	920	-187
21270	921	-223
21270	922	100
21270	923	669
21270	924	1144
21270	925	1196
21270	926	661
21270	927	-421
21270	928	-1778
21270	929	-2927
21270	930	-3381
21270	931	-2977
21270	932	-1986
21270	933	-889
21270	934	-98
21270	935	178
21270	936	-36
21270	937	-477
21270	938	-733
21270	939	-518
21270	940	115
21270	941	860
21270	942	1418
21270	943	1658
21270	944	1592
21270	945	1331
21270	946	1086
21270	947	1056
21270	948	1251
21270	949	1479
21270	950	1550
21270	951	1441
21270	952	1250
21270	953	1063
21270	954	940
21270	955	943
21270	956	1072
21270	957	1204
21270	958	1196
21270	959	1045
21270	960	878
21270	961	788
21270	962	750
21270	963	769
21270	964	823
21270	965	861
21270	966	792
21270	967	665
21270	968	615
21270	969	610
21270	970	610
21270	971	560
21270	972	490
21270	973	468
21270	974	486
21270	975	477
21270	976	429
21270	977	403
21270	978	410
21270	979	388
21270	980	315
21270	981	254
21270	982	246
21270	983	247
21270	984	203
21270	985	151
21270	986	147
21270	987	164
21270	988	142
21270	989	96
21270	990	91
21270	991	124
21270	992	123
21270	993	79
21270	994	53
21270	995	73
21270	996	81
21270	997	41
21270	998	6
21270	999	17
21270	1000	30
21270	1001	-3
21270	1002	-46
21270	1003	-36
21270	1004	7
21270	1005	16
21270	1006	-1
21270	1007	15
21270	1008	67
21270	1009	92
21270	1010	76
21270	1011	84
21270	1012	146
21270	1013	202
21270	1014	207
21270	1015	204
21270	1016	237
21270	1017	273
21270	1018	258
21270	1019	226
21270	1020	241
21270	1021	288
21270	1022	299
21270	1023	270
21270	1024	267
21270	1025	301
21270	1026	309
21270	1027	267
21270	1028	234
21270	1029	242
21270	1030	242
21270	1031	191
21270	1032	135
21270	1033	131
21270	1034	150
21270	1035	129
21270	1036	86
21270	1037	84
21270	1038	115
21270	1039	115
21270	1040	78
21270	1041	68
21270	1042	104
21270	1043	118
21270	1044	76
21270	1045	33
21270	1046	33
21270	1047	36
21270	1048	-3
21270	1049	-42
21270	1050	-23
21270	1051	26
21270	1052	35
21270	1053	12
21270	1054	22
21270	1055	63
21270	1056	74
21270	1057	45
21270	1058	43
21270	1059	88
21270	1060	117
21270	1061	87
21270	1062	49
21270	1063	57
21270	1064	75
21270	1065	55
21270	1066	28
21270	1067	51
21270	1068	97
21270	1069	94
21270	1070	47
21270	1071	32
21270	1072	64
21270	1073	80
21270	1074	56
21270	1075	40
21270	1076	52
21270	1077	32
21270	1078	-58
21270	1079	-154
21270	1080	-186
21270	1081	-177
21270	1082	-189
21270	1083	-207
21270	1084	-184
21270	1085	-143
21270	1086	-156
21270	1087	-221
21270	1088	-255
21270	1089	-227
21270	1090	-152
21270	1091	-101
21270	1092	-46
21270	1093	30
21270	1094	122
21270	1095	157
21270	1096	72
21270	1097	1
21270	1098	-7
21270	1099	34
21270	1100	125
21270	1101	257
21270	1102	341
21270	1103	273
21270	1104	87
21270	1105	-53
21270	1106	-34
21270	1107	102
21270	1108	239
21270	1109	307
21270	1110	261
21270	1111	82
21270	1112	-132
21270	1113	-164
21270	1114	144
21270	1115	682
21270	1116	1123
21270	1117	1155
21270	1118	647
21270	1119	-339
21270	1120	-1544
21270	1121	-2524
21270	1122	-2848
21270	1123	-2391
21270	1124	-1444
21270	1125	-489
21270	1126	93
21270	1127	152
21270	1128	-237
21270	1129	-782
21270	1130	-1072
21270	1131	-830
21270	1132	-126
21270	1133	704
21270	1134	1337
21270	1135	1632
21270	1136	1602
21270	1137	1362
21270	1138	1119
21270	1139	1076
21270	1140	1258
21270	1141	1483
21270	1142	1559
21270	1143	1460
21270	1144	1282
21270	1145	1113
21270	1146	1001
21270	1147	1000
21270	1148	1116
21270	1149	1239
21270	1150	1229
21270	1151	1077
21270	1152	907
21270	1153	816
21270	1154	778
21270	1155	791
21270	1156	833
21270	1157	863
21270	1158	793
21270	1159	665
21270	1160	612
21270	1161	612
21270	1162	631
21270	1163	607
21270	1164	553
21270	1165	534
21270	1166	547
21270	1167	527
21270	1168	465
21270	1169	423
21270	1170	424
21270	1171	410
21270	1172	344
21270	1173	281
21270	1174	265
21270	1175	257
21270	1176	202
21270	1177	134
21270	1178	110
21270	1179	111
21270	1180	73
21270	1181	2
21270	1182	-35
21270	1183	-32
21270	1184	-53
21270	1185	-114
21270	1186	-150
21270	1187	-127
21270	1188	-99
21270	1189	-106
21270	1190	-103
21270	1191	-45
21270	1192	22
21270	1193	32
21270	1194	2
21270	1195	-4
21270	1196	9
21270	1197	-15
21270	1198	-69
21270	1199	-81
21270	1200	-41
21270	1201	-15
21270	1202	-30
21270	1203	-26
21270	1204	33
21270	1205	95
21270	1206	112
21270	1207	123
21270	1208	180
21270	1209	250
21270	1210	271
21270	1211	264
21270	1212	289
21270	1213	338
21270	1214	340
21270	1215	289
21270	1216	254
21270	1217	262
21270	1218	261
21270	1219	217
21270	1220	180
21270	1221	186
21270	1222	190
21270	1223	149
21270	1224	114
21270	1225	153
21270	1226	237
21270	1227	285
21270	1228	282
21270	1229	269
21270	1230	245
21270	1231	161
21270	1232	41
21270	1233	-14
21270	1234	42
21270	1235	146
21270	1236	224
21270	1237	283
21270	1238	333
21270	1239	319
21270	1240	205
21270	1241	60
21270	1242	-10
21270	1243	5
21270	1244	39
21270	1245	76
21270	1246	149
21270	1247	235
21270	1248	255
21270	1249	190
21270	1250	117
21270	1251	91
21270	1252	80
21270	1253	47
21270	1254	34
21270	1255	75
21270	1256	121
21270	1257	102
21270	1258	41
21270	1259	12
21270	1260	19
21270	1261	10
21270	1262	-8
21270	1263	22
21270	1264	92
21270	1265	113
21270	1266	44
21270	1267	-53
21270	1268	-117
21270	1269	-164
21270	1270	-220
21270	1271	-240
21270	1272	-188
21270	1273	-126
21270	1274	-140
21270	1275	-221
21270	1276	-286
21270	1277	-309
21270	1278	-326
21270	1279	-330
21270	1280	-268
21270	1281	-105
21270	1282	34
21270	1283	85
21270	1284	54
21270	1285	30
21270	1286	9
21270	1287	43
21270	1288	34
21270	1289	64
21270	1290	118
21270	1291	139
21270	1292	143
21270	1293	186
21270	1294	249
21270	1295	249
21270	1296	170
21270	1297	92
21270	1298	69
21270	1299	65
21270	1300	38
21270	1301	20
21270	1302	49
21270	1303	110
21270	1304	189
21270	1305	349
21270	1306	629
21270	1307	902
21270	1308	913
21270	1309	468
21270	1310	-459
21270	1311	-1756
21270	1312	-3191
21270	1313	-4380
21270	1314	-4897
21270	1315	-4537
21270	1316	-3451
21270	1317	-2022
21270	1318	-635
21270	1319	408
21270	1320	928
21270	1321	952
21270	1322	742
21270	1323	625
21270	1324	745
21270	1325	1024
21270	1326	1324
21270	1327	1547
21270	1328	1610
21270	1329	1467
21270	1330	1191
21270	1331	964
21270	1332	907
21270	1333	972
21270	1334	1046
21270	1335	1090
21270	1336	1114
21270	1337	1092
21270	1338	999
21270	1339	891
21270	1340	860
21270	1341	893
21270	1342	898
21270	1343	839
21270	1344	780
21270	1345	737
21270	1346	712
21270	1347	659
21270	1348	628
21270	1349	614
21270	1350	588
21270	1351	496
21270	1352	500
21270	1353	550
21270	1354	602
21270	1355	580
21270	1356	495
21270	1357	438
21270	1358	433
21270	1359	423
21270	1360	376
21270	1361	344
21270	1362	351
21270	1363	337
21270	1364	268
21270	1365	201
21270	1366	191
21270	1367	195
21270	1368	141
21270	1369	52
21270	1370	2
21270	1371	-4
21270	1372	-12
21270	1373	-11
21270	1374	61
21270	1375	191
21270	1376	284
21270	1377	282
21270	1378	228
21270	1379	175
21270	1380	111
21270	1381	25
21270	1382	-23
21270	1383	13
21270	1384	79
21270	1385	85
21270	1386	36
21270	1387	0
21270	1388	-13
21270	1389	-46
21270	1390	-92
21270	1391	-79
21270	1392	6
21270	1393	80
21270	1394	92
21270	1395	94
21270	1396	136
21270	1397	179
21270	1398	170
21270	1399	137
21270	1400	136
21270	1401	146
21270	1402	113
21270	1403	58
21270	1404	56
21270	1405	114
21270	1406	159
21270	1407	155
21270	1408	147
21270	1409	160
21270	1410	145
21270	1411	77
21270	1412	16
21270	1413	15
21270	1414	38
21270	1415	25
21270	1416	-2
21270	1417	12
21270	1418	47
21270	1419	42
21270	1420	-1
21270	1421	-17
21270	1422	6
21270	1423	13
21270	1424	-12
21270	1425	-15
21270	1426	32
21270	1427	72
21270	1428	52
21270	1429	9
21270	1430	-2
21270	1431	6
21270	1432	-5
21270	1433	-5
21270	1434	55
21270	1435	140
21270	1436	160
21270	1437	94
21270	1438	13
21270	1439	-37
21270	1440	-75
21270	1441	-105
21270	1442	-76
21270	1443	20
21270	1444	94
21270	1445	78
21270	1446	14
21270	1447	-18
21270	1448	-19
21270	1449	-37
21270	1450	-55
21270	1451	-22
21270	1452	34
21270	1453	30
21270	1454	-47
21270	1455	-115
21270	1456	-129
21270	1457	-137
21270	1458	-178
21270	1459	-213
21270	1460	-200
21270	1461	-176
21270	1462	-192
21270	1463	-214
21270	1464	-184
21270	1465	-93
21270	1466	-50
21270	1467	-58
21270	1468	-34
21270	1469	6
21270	1470	120
21270	1471	137
21270	1472	128
21270	1473	136
21270	1474	135
21270	1475	110
21270	1476	108
21270	1477	157
21270	1478	189
21270	1479	136
21270	1480	47
21270	1481	19
21270	1482	65
21270	1483	112
21270	1484	130
21270	1485	142
21270	1486	143
21270	1487	103
21270	1488	77
21270	1489	193
21270	1490	488
21270	1491	808
21270	1492	929
21270	1493	719
21270	1494	145
21270	1495	-758
21270	1496	-1833
21270	1497	-2765
21270	1498	-3245
21270	1499	-3189
21270	1500	-2748
21270	1501	-2134
21270	1502	-1500
21270	1503	-963
21270	1504	-595
21270	1505	-341
21270	1506	-37
21270	1507	402
21270	1508	883
21270	1509	1250
21270	1510	1444
21270	1511	1495
21270	1512	1430
21270	1513	1288
21270	1514	1174
21270	1515	1193
21270	1516	1309
21270	1517	1380
21270	1518	1326
21270	1519	1205
21270	1520	1089
21270	1521	989
21270	1522	909
21270	1523	893
21270	1524	938
21270	1525	960
21270	1526	883
21270	1527	753
21270	1528	668
21270	1529	633
21270	1530	633
21270	1531	630
21270	1532	634
21270	1533	647
21270	1534	550
21270	1535	500
21270	1536	478
21270	1537	498
21270	1538	500
21270	1539	443
21270	1540	378
21270	1541	359
21270	1542	359
21270	1543	318
21270	1544	262
21270	1545	254
21270	1546	280
21270	1547	269
21270	1548	212
21270	1549	177
21270	1550	182
21270	1551	168
21270	1552	111
21270	1553	70
21270	1554	86
21270	1555	105
21270	1556	77
21270	1557	41
21270	1558	54
21270	1559	91
21270	1560	90
21270	1561	69
21270	1562	92
21270	1563	149
21270	1564	168
21270	1565	138
21270	1566	121
21270	1567	140
21270	1568	141
21270	1569	90
21270	1570	44
21270	1571	52
21270	1572	70
21270	1573	46
21270	1574	13
21270	1575	31
21270	1576	78
21270	1577	86
21270	1578	66
21270	1579	83
21270	1580	140
21270	1581	171
21270	1582	158
21270	1583	159
21270	1584	202
21270	1585	231
21270	1586	204
21270	1587	173
21270	1588	188
21270	1589	212
21270	1590	189
21270	1591	144
21270	1592	141
21270	1593	167
21270	1594	157
21270	1595	114
21270	1596	105
21270	1597	137
21270	1598	142
21270	1599	96
21270	1600	57
21270	1601	60
21270	1602	56
21270	1603	4
21270	1604	-51
21270	1605	-51
21270	1606	-29
21270	1607	-45
21270	1608	-81
21270	1609	-71
21270	1610	-27
21270	1611	-15
21270	1612	-44
21270	1613	-52
21270	1614	-21
21270	1615	-12
21270	1616	-57
21270	1617	-96
21270	1618	-88
21270	1619	-73
21270	1620	-99
21270	1621	-127
21270	1622	-103
21270	1623	-56
21270	1624	-53
21270	1625	-79
21270	1626	-65
21270	1627	-10
21270	1628	20
21270	1629	7
21270	1630	8
21270	1631	42
21270	1632	50
21270	1633	-1
21270	1634	-49
21270	1635	-41
21270	1636	-15
21270	1637	-31
21270	1638	-72
21270	1639	-84
21270	1640	-88
21270	1641	-141
21270	1642	-219
21270	1643	-242
21270	1644	-198
21270	1645	-163
21270	1646	-174
21270	1647	-186
21270	1648	-174
21270	1649	-193
21270	1650	-271
21270	1651	-340
21270	1652	-331
21270	1653	-236
21270	1654	-163
21270	1655	-118
21270	1656	-57
21270	1657	-29
21270	1658	30
21270	1659	-8
21270	1660	-24
21270	1661	27
21270	1662	86
21270	1663	112
21270	1664	132
21270	1665	155
21270	1666	127
21270	1667	30
21270	1668	-50
21270	1669	-27
21270	1670	65
21270	1671	117
21270	1672	93
21270	1673	40
21270	1674	-10
21270	1675	-30
21270	1676	56
21270	1677	331
21270	1678	714
21270	1679	949
21270	1680	789
21270	1681	165
21270	1682	-831
21270	1683	-2012
21270	1684	-3094
21270	1685	-3737
21270	1686	-3737
21270	1687	-3186
21270	1688	-2386
21270	1689	-1621
21270	1690	-1038
21270	1691	-688
21270	1692	-538
21270	1693	-437
21270	1694	-184
21270	1695	271
21270	1696	785
21270	1697	1181
21270	1698	1398
21270	1699	1465
21270	1700	1410
21270	1701	1288
21270	1702	1210
21270	1703	1257
21270	1704	1369
21270	1705	1414
21270	1706	1353
21270	1707	1260
21270	1708	1191
21270	1709	1135
21270	1710	1088
21270	1711	1093
21270	1712	1137
21270	1713	1133
21270	1714	1026
21270	1715	885
21270	1716	800
21270	1717	757
21270	1718	741
21270	1719	735
21270	1720	753
21270	1721	777
21270	1722	681
21270	1723	631
21270	1724	608
21270	1725	625
21270	1726	622
21270	1727	565
21270	1728	509
21270	1729	495
21270	1730	481
21270	1731	423
21270	1732	360
21270	1733	351
21270	1734	365
21270	1735	336
21270	1736	276
21270	1737	252
21270	1738	265
21270	1739	251
21270	1740	198
21270	1741	170
21270	1742	186
21270	1743	184
21270	1744	127
21270	1745	69
21270	1746	60
21270	1747	64
21270	1748	30
21270	1749	-9
21270	1750	2
21270	1751	36
21270	1752	26
21270	1753	-21
21270	1754	-36
21270	1755	-11
21270	1756	-9
21270	1757	-48
21270	1758	-70
21270	1759	-45
21270	1760	-28
21270	1761	-58
21270	1762	-85
21270	1763	-55
21270	1764	-5
21270	1765	8
21270	1766	5
21270	1767	48
21270	1768	118
21270	1769	151
21270	1770	145
21270	1771	167
21270	1772	226
21270	1773	256
21270	1774	229
21270	1775	206
21270	1776	223
21270	1777	234
21270	1778	194
21270	1779	149
21270	1780	155
21270	1781	181
21270	1782	165
21270	1783	127
21270	1784	128
21270	1785	161
21270	1786	160
21270	1787	115
21270	1788	95
21270	1789	120
21270	1790	132
21270	1791	98
21270	1792	75
21270	1793	97
21270	1794	117
21270	1795	80
21270	1796	27
21270	1797	19
21270	1798	40
21270	1799	31
21270	1800	8
21270	1801	32
21270	1802	97
21270	1803	125
21270	1804	96
21270	1805	70
21270	1806	81
21270	1807	79
21270	1808	34
21270	1809	0
21270	1810	23
21270	1811	56
21270	1812	42
21270	1813	8
21270	1814	19
21270	1815	62
21270	1816	70
21270	1817	46
21270	1818	52
21270	1819	91
21270	1820	96
21270	1821	47
21270	1822	7
21270	1823	9
21270	1824	6
21270	1825	-48
21270	1826	-106
21270	1827	-118
21270	1828	-118
21270	1829	-162
21270	1830	-218
21270	1831	-218
21270	1832	-170
21270	1833	-139
21270	1834	-134
21270	1835	-97
21270	1836	-20
21270	1837	21
21270	1838	-8
21270	1839	-51
21270	1840	-69
21270	1841	-102
21270	1842	-188
21270	1843	-277
21270	1844	-304
21270	1845	-293
21270	1846	-305
21270	1847	-326
21270	1848	-293
21270	1849	-221
21270	1850	-185
21270	1851	-197
21270	1852	-188
21270	1853	-101
21270	1854	-30
21270	1855	-20
21270	1856	-18
21270	1857	-11
21270	1858	84
21270	1859	145
21270	1860	87
21270	1861	29
21270	1862	17
21270	1863	37
21270	1864	101
21270	1865	222
21270	1866	322
21270	1867	288
21270	1868	126
21270	1869	-24
21270	1870	-47
21270	1871	33
21270	1872	128
21270	1873	187
21270	1874	185
21270	1875	101
21270	1876	-7
21270	1877	38
21270	1878	355
21270	1879	823
21270	1880	1109
21270	1881	911
21270	1882	131
21270	1883	-1115
21270	1884	-2502
21270	1885	-3533
21270	1886	-3737
21270	1887	-2974
21270	1888	-1570
21270	1889	-96
21270	1890	956
21270	1891	1338
21270	1892	1074
21270	1893	450
21270	1894	-74
21270	1895	-134
21270	1896	292
21270	1897	919
21270	1898	1430
21270	1899	1664
21270	1900	1610
21270	1901	1357
21270	1902	1093
21270	1903	1020
21270	1904	1175
21270	1905	1387
21270	1906	1453
21270	1907	1340
21270	1908	1150
21270	1909	980
21270	1910	884
21270	1911	908
21270	1912	1054
21270	1913	1208
21270	1914	1211
21270	1915	1040
21270	1916	829
21270	1917	691
21270	1918	670
21270	1919	696
21270	1920	736
21270	1921	774
21270	1922	675
21270	1923	547
21270	1924	506
21270	1925	533
21270	1926	600
21270	1927	629
21270	1928	601
21270	1929	569
21270	1930	535
21270	1931	452
21270	1932	323
21270	1933	239
21270	1934	245
21270	1935	284
21270	1936	296
21270	1937	305
21270	1938	342
21270	1939	366
21270	1940	322
21270	1941	249
21270	1942	218
21270	1943	223
21270	1944	194
21270	1945	125
21270	1946	83
21270	1947	82
21270	1948	65
21270	1949	9
21270	1950	-26
21270	1951	-5
21270	1952	19
21270	1953	-8
21270	1954	-44
21270	1955	-29
21270	1956	10
21270	1957	16
21270	1958	9
21270	1959	47
21270	1960	113
21270	1961	128
21270	1962	80
21270	1963	42
21270	1964	45
21270	1965	46
21270	1966	17
21270	1967	14
21270	1968	74
21270	1969	140
21270	1970	147
21270	1971	124
21270	1972	132
21270	1973	160
21270	1974	153
21270	1975	124
21270	1976	138
21270	1977	191
21270	1978	209
21270	1979	176
21270	1980	159
21270	1981	190
21270	1982	213
21270	1983	184
21270	1984	148
21270	1985	156
21270	1986	176
21270	1987	154
21270	1988	121
21270	1989	135
21270	1990	168
21270	1991	140
21270	1992	52
21270	1993	-17
21270	1994	-31
21270	1995	-34
21270	1996	-37
21270	1997	13
21270	1998	122
21270	1999	198
[truncated: 159,280 more rows]
