# Supplementary material for: Are Complexity Metrics Reliable in Assessing HRV Control in Obese Patients During Sleep?
Source: PLoS One. 2015 Apr 20;10(4):e0124458. doi: 10.1371/journal.pone.0124458 (PMC4404104; doi:10.1371/journal.pone.0124458)
Supplement: S1 Dataset — (ZIP) [file pone.0124458.s001.zip › cabiddu_healthy_controls_data/SUBJECT (10)/1/FC.txt]

990	0	-626
990	1	-588
990	2	-588
990	3	-585
990	4	-557
990	5	-529
990	6	-517
990	7	-494
990	8	-443
990	9	-388
990	10	-350
990	11	-306
990	12	-222
990	13	-120
990	14	-46
990	15	0
990	16	43
990	17	89
990	18	111
990	19	118
990	20	150
990	21	220
990	22	293
990	23	338
990	24	371
990	25	417
990	26	457
990	27	465
990	28	463
990	29	482
990	30	501
990	31	475
990	32	404
990	33	328
990	34	257
990	35	170
990	36	66
990	37	-17
990	38	-66
990	39	-114
990	40	-190
990	41	-270
990	42	-320
990	43	-351
990	44	-393
990	45	-429
990	46	-431
990	47	-412
990	48	-420
990	49	-449
990	50	-466
990	51	-460
990	52	-458
990	53	-466
990	54	-454
990	55	-403
990	56	-345
990	57	-311
990	58	-286
990	59	-245
990	60	-211
990	61	-216
990	62	-245
990	63	-255
990	64	-242
990	65	-237
990	66	-242
990	67	-233
990	68	-207
990	69	-202
990	70	-228
990	71	-253
990	72	-241
990	73	-212
990	74	-189
990	75	-153
990	76	-82
990	77	-3
990	78	41
990	79	55
990	80	75
990	81	111
990	82	141
990	83	172
990	84	241
990	85	353
990	86	461
990	87	525
990	88	558
990	89	572
990	90	550
990	91	476
990	92	386
990	93	327
990	94	295
990	95	248
990	96	181
990	97	116
990	98	41
990	99	-71
990	100	-216
990	101	-339
990	102	-408
990	103	-447
990	104	-489
990	105	-525
990	106	-541
990	107	-559
990	108	-589
990	109	-596
990	110	-538
990	111	-440
990	112	-371
990	113	-368
990	114	-409
990	115	-463
990	116	-515
990	117	-532
990	118	-481
990	119	-385
990	120	-337
990	121	-403
990	122	-523
990	123	-537
990	124	-276
990	125	388
990	126	1509
990	127	2990
990	128	4525
990	129	5713
990	130	6246
990	131	6023
990	132	5130
990	133	3791
990	134	2323
990	135	1040
990	136	116
990	137	-467
990	138	-825
990	139	-1059
990	140	-1220
990	141	-1348
990	142	-1457
990	143	-1512
990	144	-1479
990	145	-1394
990	146	-1333
990	147	-1327
990	148	-1343
990	149	-1342
990	150	-1322
990	151	-1285
990	152	-1209
990	153	-1100
990	154	-1011
990	155	-985
990	156	-994
990	157	-983
990	158	-947
990	159	-907
990	160	-858
990	161	-778
990	162	-680
990	163	-605
990	164	-565
990	165	-530
990	166	-482
990	167	-443
990	168	-424
990	169	-394
990	170	-319
990	171	-227
990	172	-156
990	173	-99
990	174	-33
990	175	33
990	176	74
990	177	104
990	178	165
990	179	256
990	180	338
990	181	391
990	182	438
990	183	493
990	184	532
990	185	541
990	186	551
990	187	589
990	188	629
990	189	627
990	190	584
990	191	530
990	192	468
990	193	379
990	194	277
990	195	204
990	196	164
990	197	117
990	198	37
990	199	-53
990	200	-133
990	201	-216
990	202	-312
990	203	-380
990	204	-387
990	205	-355
990	206	-332
990	207	-320
990	208	-293
990	209	-257
990	210	-243
990	211	-246
990	212	-229
990	213	-188
990	214	-163
990	215	-175
990	216	-197
990	217	-200
990	218	-199
990	219	-211
990	220	-211
990	221	-170
990	222	-115
990	223	-96
990	224	-111
990	225	-127
990	226	-136
990	227	-159
990	228	-187
990	229	-183
990	230	-139
990	231	-95
990	232	-80
990	233	-72
990	234	-45
990	235	-16
990	236	-9
990	237	-4
990	238	32
990	239	83
990	240	109
990	241	115
990	242	138
990	243	185
990	244	228
990	245	264
990	246	328
990	247	432
990	248	537
990	249	609
990	250	663
990	251	716
990	252	742
990	253	710
990	254	646
990	255	589
990	256	537
990	257	466
990	258	383
990	259	312
990	260	246
990	261	145
990	262	4
990	263	-127
990	264	-216
990	265	-276
990	266	-330
990	267	-367
990	268	-379
990	269	-396
990	270	-445
990	271	-494
990	272	-488
990	273	-430
990	274	-370
990	275	-344
990	276	-341
990	277	-352
990	278	-374
990	279	-387
990	280	-343
990	281	-250
990	282	-195
990	283	-261
990	284	-426
990	285	-562
990	286	-513
990	287	-126
990	288	723
990	289	2024
990	290	3560
990	291	4958
990	292	5867
990	293	6087
990	294	5592
990	295	4518
990	296	3137
990	297	1789
990	298	724
990	299	3
990	300	-443
990	301	-703
990	302	-852
990	303	-963
990	304	-1077
990	305	-1167
990	306	-1184
990	307	-1138
990	308	-1089
990	309	-1079
990	310	-1086
990	311	-1082
990	312	-1073
990	313	-1063
990	314	-1024
990	315	-948
990	316	-879
990	317	-861
990	318	-876
990	319	-870
990	320	-835
990	321	-799
990	322	-760
990	323	-697
990	324	-616
990	325	-560
990	326	-537
990	327	-505
990	328	-435
990	329	-355
990	330	-298
990	331	-246
990	332	-175
990	333	-109
990	334	-74
990	335	-54
990	336	-5
990	337	65
990	338	120
990	339	155
990	340	196
990	341	245
990	342	272
990	343	268
990	344	268
990	345	299
990	346	333
990	347	340
990	348	340
990	349	363
990	350	393
990	351	395
990	352	371
990	353	352
990	354	328
990	355	267
990	356	171
990	357	83
990	358	21
990	359	-38
990	360	-110
990	361	-172
990	362	-204
990	363	-235
990	364	-295
990	365	-357
990	366	-383
990	367	-383
990	368	-388
990	369	-397
990	370	-380
990	371	-349
990	372	-343
990	373	-367
990	374	-384
990	375	-371
990	376	-349
990	377	-340
990	378	-325
990	379	-285
990	380	-250
990	381	-253
990	382	-272
990	383	-265
990	384	-236
990	385	-215
990	386	-201
990	387	-168
990	388	-123
990	389	-101
990	390	-114
990	391	-126
990	392	-118
990	393	-114
990	394	-135
990	395	-153
990	396	-138
990	397	-106
990	398	-88
990	399	-69
990	400	-19
990	401	52
990	402	104
990	403	130
990	404	158
990	405	194
990	406	208
990	407	202
990	408	221
990	409	290
990	410	380
990	411	455
990	412	519
990	413	586
990	414	626
990	415	604
990	416	542
990	417	490
990	418	455
990	419	413
990	420	360
990	421	318
990	422	280
990	423	199
990	424	61
990	425	-86
990	426	-201
990	427	-285
990	428	-356
990	429	-397
990	430	-400
990	431	-401
990	432	-443
990	433	-510
990	434	-543
990	435	-523
990	436	-483
990	437	-444
990	438	-404
990	439	-372
990	440	-371
990	441	-392
990	442	-382
990	443	-314
990	444	-245
990	445	-259
990	446	-370
990	447	-509
990	448	-565
990	449	-392
990	450	177
990	451	1229
990	452	2652
990	453	4135
990	454	5318
990	455	5921
990	456	5806
990	457	4998
990	458	3714
990	459	2301
990	460	1075
990	461	180
990	462	-395
990	463	-718
990	464	-881
990	465	-986
990	466	-1105
990	467	-1222
990	468	-1277
990	469	-1254
990	470	-1207
990	471	-1178
990	472	-1161
990	473	-1139
990	474	-1119
990	475	-1108
990	476	-1071
990	477	-987
990	478	-893
990	479	-843
990	480	-830
990	481	-811
990	482	-778
990	483	-753
990	484	-733
990	485	-695
990	486	-640
990	487	-604
990	488	-597
990	489	-579
990	490	-522
990	491	-458
990	492	-425
990	493	-408
990	494	-374
990	495	-326
990	496	-285
990	497	-237
990	498	-155
990	499	-61
990	500	-1
990	501	15
990	502	32
990	503	76
990	504	127
990	505	166
990	506	212
990	507	272
990	508	309
990	509	293
990	510	253
990	511	237
990	512	246
990	513	245
990	514	228
990	515	216
990	516	195
990	517	133
990	518	33
990	519	-59
990	520	-114
990	521	-156
990	522	-211
990	523	-262
990	524	-287
990	525	-313
990	526	-366
990	527	-420
990	528	-435
990	529	-422
990	530	-418
990	531	-429
990	532	-430
990	533	-424
990	534	-440
990	535	-482
990	536	-509
990	537	-493
990	538	-461
990	539	-439
990	540	-408
990	541	-350
990	542	-291
990	543	-265
990	544	-265
990	545	-252
990	546	-233
990	547	-234
990	548	-248
990	549	-236
990	550	-193
990	551	-155
990	552	-143
990	553	-136
990	554	-117
990	555	-108
990	556	-126
990	557	-144
990	558	-123
990	559	-80
990	560	-49
990	561	-22
990	562	29
990	563	95
990	564	134
990	565	147
990	566	167
990	567	208
990	568	247
990	569	271
990	570	311
990	571	388
990	572	470
990	573	522
990	574	556
990	575	597
990	576	621
990	577	593
990	578	522
990	579	448
990	580	381
990	581	298
990	582	195
990	583	101
990	584	20
990	585	-82
990	586	-220
990	587	-350
990	588	-431
990	589	-471
990	590	-504
990	591	-528
990	592	-525
990	593	-525
990	594	-559
990	595	-606
990	596	-612
990	597	-567
990	598	-521
990	599	-506
990	600	-513
990	601	-522
990	602	-537
990	603	-547
990	604	-514
990	605	-434
990	606	-374
990	607	-407
990	608	-503
990	609	-528
990	610	-327
990	611	229
990	612	1221
990	613	2598
990	614	4117
990	615	5393
990	616	6083
990	617	6030
990	618	5278
990	619	4018
990	620	2557
990	621	1233
990	622	268
990	623	-318
990	624	-650
990	625	-854
990	626	-1006
990	627	-1152
990	628	-1302
990	629	-1412
990	630	-1425
990	631	-1353
990	632	-1274
990	633	-1249
990	634	-1269
990	635	-1293
990	636	-1309
990	637	-1310
990	638	-1264
990	639	-1158
990	640	-1038
990	641	-966
990	642	-943
990	643	-926
990	644	-900
990	645	-884
990	646	-871
990	647	-833
990	648	-765
990	649	-707
990	650	-680
990	651	-657
990	652	-608
990	653	-557
990	654	-533
990	655	-514
990	656	-468
990	657	-401
990	658	-345
990	659	-296
990	660	-222
990	661	-131
990	662	-59
990	663	-16
990	664	31
990	665	98
990	666	157
990	667	183
990	668	200
990	669	238
990	670	279
990	671	296
990	672	306
990	673	337
990	674	371
990	675	364
990	676	317
990	677	267
990	678	219
990	679	152
990	680	58
990	681	-27
990	682	-83
990	683	-135
990	684	-206
990	685	-270
990	686	-299
990	687	-316
990	688	-356
990	689	-409
990	690	-441
990	691	-454
990	692	-482
990	693	-519
990	694	-526
990	695	-498
990	696	-471
990	697	-465
990	698	-454
990	699	-419
990	700	-386
990	701	-378
990	702	-375
990	703	-344
990	704	-307
990	705	-302
990	706	-317
990	707	-317
990	708	-301
990	709	-298
990	710	-304
990	711	-287
990	712	-238
990	713	-197
990	714	-187
990	715	-187
990	716	-175
990	717	-168
990	718	-186
990	719	-199
990	720	-171
990	721	-118
990	722	-76
990	723	-46
990	724	2
990	725	70
990	726	117
990	727	139
990	728	168
990	729	218
990	730	263
990	731	284
990	732	313
990	733	382
990	734	466
990	735	525
990	736	563
990	737	602
990	738	624
990	739	594
990	740	525
990	741	467
990	742	434
990	743	393
990	744	328
990	745	256
990	746	179
990	747	67
990	748	-94
990	749	-253
990	750	-355
990	751	-404
990	752	-431
990	753	-440
990	754	-423
990	755	-413
990	756	-449
990	757	-515
990	758	-554
990	759	-543
990	760	-510
990	761	-489
990	762	-473
990	763	-458
990	764	-460
990	765	-478
990	766	-464
990	767	-395
990	768	-324
990	769	-333
990	770	-428
990	771	-518
990	772	-474
990	773	-162
990	774	551
990	775	1710
990	776	3175
990	777	4622
990	778	5689
990	779	6130
990	780	5856
990	781	4935
990	782	3595
990	783	2173
990	784	968
990	785	104
990	786	-453
990	787	-790
990	788	-991
990	789	-1141
990	790	-1291
990	791	-1423
990	792	-1475
990	793	-1429
990	794	-1343
990	795	-1281
990	796	-1253
990	797	-1238
990	798	-1234
990	799	-1239
990	800	-1217
990	801	-1139
990	802	-1041
990	803	-982
990	804	-967
990	805	-958
990	806	-931
990	807	-901
990	808	-868
990	809	-804
990	810	-706
990	811	-622
990	812	-580
990	813	-557
990	814	-519
990	815	-478
990	816	-460
990	817	-443
990	818	-390
990	819	-309
990	820	-243
990	821	-194
990	822	-134
990	823	-59
990	824	-1
990	825	37
990	826	91
990	827	177
990	828	260
990	829	304
990	830	325
990	831	350
990	832	372
990	833	366
990	834	357
990	835	380
990	836	422
990	837	439
990	838	422
990	839	399
990	840	377
990	841	328
990	842	243
990	843	155
990	844	85
990	845	7
990	846	-104
990	847	-218
990	848	-296
990	849	-347
990	850	-403
990	851	-454
990	852	-474
990	853	-473
990	854	-493
990	855	-535
990	856	-562
990	857	-557
990	858	-547
990	859	-550
990	860	-544
990	861	-510
990	862	-474
990	863	-466
990	864	-460
990	865	-426
990	866	-378
990	867	-358
990	868	-361
990	869	-353
990	870	-332
990	871	-323
990	872	-325
990	873	-304
990	874	-251
990	875	-203
990	876	-193
990	877	-199
990	878	-192
990	879	-187
990	880	-208
990	881	-232
990	882	-220
990	883	-186
990	884	-170
990	885	-173
990	886	-164
990	887	-139
990	888	-127
990	889	-130
990	890	-105
990	891	-32
990	892	56
990	893	123
990	894	180
990	895	243
990	896	292
990	897	307
990	898	319
990	899	373
990	900	458
990	901	525
990	902	554
990	903	560
990	904	544
990	905	479
990	906	371
990	907	273
990	908	221
990	909	192
990	910	143
990	911	76
990	912	9
990	913	-80
990	914	-211
990	915	-342
990	916	-416
990	917	-432
990	918	-437
990	919	-462
990	920	-496
990	921	-526
990	922	-562
990	923	-588
990	924	-562
990	925	-475
990	926	-387
990	927	-364
990	928	-395
990	929	-426
990	930	-428
990	931	-403
990	932	-349
990	933	-283
990	934	-267
990	935	-354
990	936	-485
990	937	-470
990	938	-106
990	939	715
990	940	1965
990	941	3483
990	942	4965
990	943	6028
990	944	6377
990	945	5952
990	946	4922
990	947	3560
990	948	2155
990	949	962
990	950	131
990	951	-363
990	952	-657
990	953	-875
990	954	-1055
990	955	-1190
990	956	-1289
990	957	-1345
990	958	-1333
990	959	-1252
990	960	-1162
990	961	-1123
990	962	-1124
990	963	-1118
990	964	-1092
990	965	-1070
990	966	-1049
990	967	-1007
990	968	-946
990	969	-898
990	970	-870
990	971	-825
990	972	-747
990	973	-669
990	974	-621
990	975	-590
990	976	-549
990	977	-511
990	978	-505
990	979	-510
990	980	-484
990	981	-425
990	982	-367
990	983	-317
990	984	-250
990	985	-172
990	986	-118
990	987	-100
990	988	-81
990	989	-29
990	990	38
990	991	92
990	992	149
990	993	229
990	994	304
990	995	336
990	996	337
990	997	348
990	998	373
990	999	381
990	1000	372
990	1001	377
990	1002	401
990	1003	406
990	1004	370
990	1005	316
990	1006	267
990	1007	200
990	1008	96
990	1009	-11
990	1010	-78
990	1011	-114
990	1012	-157
990	1013	-214
990	1014	-263
990	1015	-311
990	1016	-381
990	1017	-464
990	1018	-508
990	1019	-494
990	1020	-450
990	1021	-416
990	1022	-386
990	1023	-349
990	1024	-327
990	1025	-347
990	1026	-382
990	1027	-392
990	1028	-386
990	1029	-394
990	1030	-410
990	1031	-397
990	1032	-352
990	1033	-304
990	1034	-269
990	1035	-230
990	1036	-181
990	1037	-156
990	1038	-175
990	1039	-200
990	1040	-191
990	1041	-162
990	1042	-150
990	1043	-150
990	1044	-133
990	1045	-110
990	1046	-107
990	1047	-116
990	1048	-106
990	1049	-76
990	1050	-65
990	1051	-87
990	1052	-103
990	1053	-81
990	1054	-37
990	1055	9
990	1056	70
990	1057	162
990	1058	249
990	1059	286
990	1060	289
990	1061	303
990	1062	344
990	1063	391
990	1064	446
990	1065	527
990	1066	627
990	1067	692
990	1068	694
990	1069	656
990	1070	614
990	1071	560
990	1072	478
990	1073	398
990	1074	356
990	1075	329
990	1076	269
990	1077	173
990	1078	68
990	1079	-41
990	1080	-168
990	1081	-291
990	1082	-356
990	1083	-347
990	1084	-315
990	1085	-311
990	1086	-330
990	1087	-343
990	1088	-356
990	1089	-376
990	1090	-375
990	1091	-336
990	1092	-295
990	1093	-302
990	1094	-344
990	1095	-358
990	1096	-315
990	1097	-250
990	1098	-206
990	1099	-208
990	1100	-283
990	1101	-428
990	1102	-548
990	1103	-438
990	1104	98
990	1105	1109
990	1106	2474
990	1107	3956
990	1108	5237
990	1109	5986
990	1110	5990
990	1111	5269
990	1112	4066
990	1113	2694
990	1114	1416
990	1115	415
990	1116	-230
990	1117	-566
990	1118	-739
990	1119	-880
990	1120	-1018
990	1121	-1122
990	1122	-1183
990	1123	-1211
990	1124	-1199
990	1125	-1140
990	1126	-1078
990	1127	-1061
990	1128	-1083
990	1129	-1086
990	1130	-1043
990	1131	-984
990	1132	-934
990	1133	-886
990	1134	-830
990	1135	-794
990	1136	-794
990	1137	-797
990	1138	-762
990	1139	-703
990	1140	-654
990	1141	-608
990	1142	-535
990	1143	-442
990	1144	-368
990	1145	-322
990	1146	-274
990	1147	-214
990	1148	-169
990	1149	-150
990	1150	-126
990	1151	-73
990	1152	-12
990	1153	28
990	1154	64
990	1155	124
990	1156	184
990	1157	211
990	1158	214
990	1159	230
990	1160	269
990	1161	299
990	1162	315
990	1163	338
990	1164	375
990	1165	390
990	1166	371
990	1167	350
990	1168	355
990	1169	361
990	1170	327
990	1171	263
990	1172	204
990	1173	144
990	1174	59
990	1175	-37
990	1176	-108
990	1177	-153
990	1178	-213
990	1179	-294
990	1180	-361
990	1181	-383
990	1182	-382
990	1183	-384
990	1184	-376
990	1185	-350
990	1186	-334
990	1187	-355
990	1188	-387
990	1189	-384
990	1190	-348
990	1191	-318
990	1192	-304
990	1193	-286
990	1194	-263
990	1195	-265
990	1196	-294
990	1197	-311
990	1198	-291
990	1199	-266
990	1200	-266
990	1201	-271
990	1202	-251
990	1203	-215
990	1204	-186
990	1205	-148
990	1206	-81
990	1207	-5
990	1208	26
990	1209	6
990	1210	-21
990	1211	-30
990	1212	-31
990	1213	-32
990	1214	-9
990	1215	47
990	1216	95
990	1217	107
990	1218	108
990	1219	142
990	1220	201
990	1221	245
990	1222	275
990	1223	314
990	1224	354
990	1225	369
990	1226	371
990	1227	406
990	1228	489
990	1229	576
990	1230	632
990	1231	671
990	1232	705
990	1233	715
990	1234	680
990	1235	625
990	1236	586
990	1237	553
990	1238	492
990	1239	407
990	1240	325
990	1241	245
990	1242	134
990	1243	-9
990	1244	-138
990	1245	-223
990	1246	-283
990	1247	-339
990	1248	-381
990	1249	-401
990	1250	-431
990	1251	-494
990	1252	-552
990	1253	-553
990	1254	-509
990	1255	-471
990	1256	-463
990	1257	-465
990	1258	-463
990	1259	-462
990	1260	-446
990	1261	-393
990	1262	-328
990	1263	-336
990	1264	-474
990	1265	-671
990	1266	-762
990	1267	-579
990	1268	9
990	1269	1061
990	1270	2482
990	1271	3974
990	1272	5142
990	1273	5681
990	1274	5487
990	1275	4643
990	1276	3369
990	1277	1977
990	1278	774
990	1279	-66
990	1280	-561
990	1281	-832
990	1282	-977
990	1283	-1060
990	1284	-1130
990	1285	-1210
990	1286	-1267
990	1287	-1262
990	1288	-1212
990	1289	-1175
990	1290	-1168
990	1291	-1154
990	1292	-1110
990	1293	-1055
990	1294	-1008
990	1295	-961
990	1296	-907
990	1297	-880
990	1298	-894
990	1299	-904
990	1300	-856
990	1301	-765
990	1302	-678
990	1303	-611
990	1304	-549
990	1305	-500
990	1306	-486
990	1307	-497
990	1308	-486
990	1309	-437
990	1310	-384
990	1311	-355
990	1312	-327
990	1313	-269
990	1314	-199
990	1315	-145
990	1316	-91
990	1317	-12
990	1318	73
990	1319	121
990	1320	137
990	1321	156
990	1322	189
990	1323	213
990	1324	220
990	1325	241
990	1326	286
990	1327	317
990	1328	306
990	1329	277
990	1330	263
990	1331	250
990	1332	207
990	1333	149
990	1334	106
990	1335	67
990	1336	-3
990	1337	-96
990	1338	-176
990	1339	-237
990	1340	-307
990	1341	-396
990	1342	-469
990	1343	-501
990	1344	-514
990	1345	-532
990	1346	-538
990	1347	-511
990	1348	-482
990	1349	-492
990	1350	-530
990	1351	-550
990	1352	-549
990	1353	-551
990	1354	-551
990	1355	-520
990	1356	-460
990	1357	-415
990	1358	-404
990	1359	-394
990	1360	-358
990	1361	-322
990	1362	-314
990	1363	-317
990	1364	-304
990	1365	-290
990	1366	-307
990	1367	-334
990	1368	-328
990	1369	-290
990	1370	-259
990	1371	-251
990	1372	-240
990	1373	-213
990	1374	-198
990	1375	-198
990	1376	-182
990	1377	-120
990	1378	-43
990	1379	9
990	1380	46
990	1381	96
990	1382	152
990	1383	189
990	1384	223
990	1385	290
990	1386	381
990	1387	457
990	1388	506
990	1389	558
990	1390	625
990	1391	673
990	1392	674
990	1393	648
990	1394	617
990	1395	570
990	1396	490
990	1397	413
990	1398	379
990	1399	370
990	1400	331
990	1401	243
990	1402	132
990	1403	4
990	1404	-148
990	1405	-301
990	1406	-399
990	1407	-422
990	1408	-416
990	1409	-427
990	1410	-451
990	1411	-457
990	1412	-453
990	1413	-454
990	1414	-446
990	1415	-408
990	1416	-371
990	1417	-372
990	1418	-400
990	1419	-391
990	1420	-322
990	1421	-236
990	1422	-195
990	1423	-221
990	1424	-299
990	1425	-383
990	1426	-355
990	1427	-14
990	1428	794
990	1429	2038
990	1430	3500
990	1431	4874
990	1432	5842
990	1433	6141
990	1434	5671
990	1435	4565
990	1436	3145
990	1437	1750
990	1438	612
990	1439	-178
990	1440	-620
990	1441	-810
990	1442	-905
990	1443	-1015
990	1444	-1138
990	1445	-1219
990	1446	-1240
990	1447	-1224
990	1448	-1183
990	1449	-1118
990	1450	-1053
990	1451	-1032
990	1452	-1041
990	1453	-1028
990	1454	-966
990	1455	-892
990	1456	-843
990	1457	-806
990	1458	-764
990	1459	-729
990	1460	-718
990	1461	-705
990	1462	-654
990	1463	-584
990	1464	-537
990	1465	-518
990	1466	-492
990	1467	-451
990	1468	-423
990	1469	-412
990	1470	-389
990	1471	-337
990	1472	-283
990	1473	-248
990	1474	-206
990	1475	-133
990	1476	-52
990	1477	5
990	1478	52
990	1479	120
990	1480	196
990	1481	240
990	1482	249
990	1483	255
990	1484	272
990	1485	274
990	1486	264
990	1487	274
990	1488	321
990	1489	366
990	1490	373
990	1491	357
990	1492	341
990	1493	311
990	1494	242
990	1495	151
990	1496	77
990	1497	11
990	1498	-80
990	1499	-189
990	1500	-281
990	1501	-339
990	1502	-390
990	1503	-442
990	1504	-474
990	1505	-472
990	1506	-468
990	1507	-495
990	1508	-527
990	1509	-525
990	1510	-502
990	1511	-490
990	1512	-482
990	1513	-451
990	1514	-407
990	1515	-385
990	1516	-395
990	1517	-400
990	1518	-388
990	1519	-383
990	1520	-396
990	1521	-397
990	1522	-358
990	1523	-309
990	1524	-284
990	1525	-270
990	1526	-241
990	1527	-213
990	1528	-214
990	1529	-225
990	1530	-204
990	1531	-154
990	1532	-109
990	1533	-85
990	1534	-57
990	1535	-19
990	1536	7
990	1537	11
990	1538	27
990	1539	81
990	1540	145
990	1541	180
990	1542	196
990	1543	231
990	1544	281
990	1545	322
990	1546	363
990	1547	431
990	1548	515
990	1549	568
990	1550	570
990	1551	551
990	1552	535
990	1553	504
990	1554	443
990	1555	383
990	1556	350
990	1557	318
990	1558	243
990	1559	136
990	1560	31
990	1561	-74
990	1562	-193
990	1563	-304
990	1564	-358
990	1565	-353
990	1566	-337
990	1567	-343
990	1568	-360
990	1569	-367
990	1570	-379
990	1571	-403
990	1572	-408
990	1573	-377
990	1574	-344
990	1575	-357
990	1576	-397
990	1577	-412
990	1578	-385
990	1579	-346
990	1580	-324
990	1581	-333
990	1582	-391
990	1583	-492
990	1584	-538
990	1585	-327
990	1586	315
990	1587	1415
990	1588	2831
990	1589	4308
990	1590	5526
990	1591	6154
990	1592	6002
990	1593	5135
990	1594	3828
990	1595	2405
990	1596	1127
990	1597	162
990	1598	-435
990	1599	-740
990	1600	-913
990	1601	-1069
990	1602	-1215
990	1603	-1310
990	1604	-1353
990	1605	-1365
990	1606	-1346
990	1607	-1300
990	1608	-1262
990	1609	-1267
990	1610	-1289
990	1611	-1266
990	1612	-1188
990	1613	-1099
990	1614	-1032
990	1615	-978
990	1616	-927
990	1617	-895
990	1618	-883
990	1619	-854
990	1620	-782
990	1621	-701
990	1622	-657
990	1623	-639
990	1624	-612
990	1625	-568
990	1626	-533
990	1627	-503
990	1628	-450
990	1629	-378
990	1630	-320
990	1631	-286
990	1632	-239
990	1633	-161
990	1634	-84
990	1635	-38
990	1636	-4
990	1637	50
990	1638	109
990	1639	147
990	1640	183
990	1641	245
990	1642	318
990	1643	357
990	1644	361
990	1645	367
990	1646	387
990	1647	399
990	1648	390
990	1649	380
990	1650	380
990	1651	356
990	1652	281
990	1653	184
990	1654	106
990	1655	40
990	1656	-41
990	1657	-129
990	1658	-196
990	1659	-247
990	1660	-316
990	1661	-397
990	1662	-453
990	1663	-470
990	1664	-479
990	1665	-500
990	1666	-509
990	1667	-490
990	1668	-466
990	1669	-467
990	1670	-474
990	1671	-453
990	1672	-423
990	1673	-417
990	1674	-428
990	1675	-420
990	1676	-393
990	1677	-373
990	1678	-367
990	1679	-345
990	1680	-300
990	1681	-266
990	1682	-260
990	1683	-256
990	1684	-226
990	1685	-193
990	1686	-191
990	1687	-201
990	1688	-189
990	1689	-164
990	1690	-156
990	1691	-160
990	1692	-138
990	1693	-94
990	1694	-71
990	1695	-78
990	1696	-82
990	1697	-56
990	1698	-17
990	1699	16
990	1700	61
990	1701	129
990	1702	186
990	1703	194
990	1704	179
990	1705	195
990	1706	255
990	1707	336
990	1708	430
990	1709	544
990	1710	648
990	1711	681
990	1712	625
990	1713	523
990	1714	426
990	1715	343
990	1716	269
990	1717	225
990	1718	219
990	1719	200
990	1720	112
990	1721	-30
990	1722	-167
990	1723	-284
990	1724	-382
990	1725	-449
990	1726	-465
990	1727	-451
990	1728	-465
990	1729	-533
990	1730	-608
990	1731	-638
990	1732	-623
990	1733	-588
990	1734	-539
990	1735	-483
990	1736	-461
990	1737	-499
990	1738	-549
990	1739	-536
990	1740	-447
990	1741	-354
990	1742	-318
990	1743	-359
990	1744	-451
990	1745	-517
990	1746	-394
990	1747	121
990	1748	1135
990	1749	2545
990	1750	4068
990	1751	5366
990	1752	6132
990	1753	6157
990	1754	5425
990	1755	4153
990	1756	2695
990	1757	1366
990	1758	338
990	1759	-344
990	1760	-720
990	1761	-905
990	1762	-1037
990	1763	-1189
990	1764	-1328
990	1765	-1397
990	1766	-1397
990	1767	-1366
990	1768	-1322
990	1769	-1270
990	1770	-1235
990	1771	-1248
990	1772	-1277
990	1773	-1263
990	1774	-1196
990	1775	-1121
990	1776	-1067
990	1777	-1021
990	1778	-971
990	1779	-937
990	1780	-922
990	1781	-889
990	1782	-809
990	1783	-710
990	1784	-640
990	1785	-598
990	1786	-554
990	1787	-508
990	1788	-492
990	1789	-489
990	1790	-461
990	1791	-399
990	1792	-338
990	1793	-298
990	1794	-256
990	1795	-192
990	1796	-130
990	1797	-91
990	1798	-49
990	1799	26
990	1800	111
990	1801	167
990	1802	197
990	1803	238
990	1804	283
990	1805	307
990	1806	310
990	1807	324
990	1808	356
990	1809	374
990	1810	357
990	1811	333
990	1812	323
990	1813	301
990	1814	238
990	1815	153
990	1816	82
990	1817	11
990	1818	-82
990	1819	-179
990	1820	-240
990	1821	-267
990	1822	-299
990	1823	-343
990	1824	-375
990	1825	-383
990	1826	-398
990	1827	-435
990	1828	-462
990	1829	-456
990	1830	-441
990	1831	-450
990	1832	-464
990	1833	-448
990	1834	-412
990	1835	-388
990	1836	-374
990	1837	-344
990	1838	-305
990	1839	-288
990	1840	-297
990	1841	-295
990	1842	-260
990	1843	-223
990	1844	-210
990	1845	-200
990	1846	-172
990	1847	-149
990	1848	-155
990	1849	-168
990	1850	-147
990	1851	-102
990	1852	-72
990	1853	-62
990	1854	-48
990	1855	-33
990	1856	-47
990	1857	-95
990	1858	-134
990	1859	-137
990	1860	-122
990	1861	-115
990	1862	-100
990	1863	-60
990	1864	-24
990	1865	-23
990	1866	-31
990	1867	-4
990	1868	62
990	1869	130
990	1870	188
990	1871	255
990	1872	320
990	1873	344
990	1874	324
990	1875	310
990	1876	347
990	1877	416
990	1878	484
990	1879	551
990	1880	614
990	1881	632
990	1882	569
990	1883	454
990	1884	352
990	1885	288
990	1886	242
990	1887	201
990	1888	169
990	1889	128
990	1890	32
990	1891	-126
990	1892	-286
990	1893	-390
990	1894	-441
990	1895	-466
990	1896	-471
990	1897	-458
990	1898	-463
990	1899	-512
990	1900	-569
990	1901	-571
990	1902	-512
990	1903	-441
990	1904	-398
990	1905	-379
990	1906	-375
990	1907	-392
990	1908	-412
990	1909	-394
990	1910	-332
990	1911	-296
990	1912	-357
990	1913	-483
990	1914	-551
990	1915	-406
990	1916	89
990	1917	1025
990	1918	2372
990	1919	3899
990	1920	5236
990	1921	6040
990	1922	6133
990	1923	5524
990	1924	4372
990	1925	2959
990	1926	1617
990	1927	579
990	1928	-108
990	1929	-535
990	1930	-802
990	1931	-974
990	1932	-1109
990	1933	-1238
990	1934	-1334
990	1935	-1352
990	1936	-1307
990	1937	-1266
990	1938	-1275
990	1939	-1311
990	1940	-1331
990	1941	-1322
990	1942	-1285
990	1943	-1197
990	1944	-1064
990	1945	-946
990	1946	-901
990	1947	-915
990	1948	-927
990	1949	-909
990	1950	-868
990	1951	-803
990	1952	-702
990	1953	-584
990	1954	-507
990	1955	-487
990	1956	-485
990	1957	-459
990	1958	-417
990	1959	-382
990	1960	-340
990	1961	-270
990	1962	-197
990	1963	-155
990	1964	-128
990	1965	-73
990	1966	12
990	1967	90
990	1968	147
990	1969	205
990	1970	268
990	1971	306
990	1972	313
990	1973	328
990	1974	384
990	1975	456
990	1976	506
990	1977	537
990	1978	569
990	1979	582
990	1980	544
990	1981	477
990	1982	422
990	1983	385
990	1984	332
990	1985	250
990	1986	163
990	1987	83
990	1988	-9
990	1989	-117
990	1990	-202
990	1991	-234
990	1992	-244
990	1993	-275
990	1994	-322
990	1995	-361
990	1996	-394
990	1997	-440
990	1998	-478
990	1999	-469
[truncated: 159,280 more rows]
