# Supplementary material for: Are Complexity Metrics Reliable in Assessing HRV Control in Obese Patients During Sleep?
Source: PLoS One. 2015 Apr 20;10(4):e0124458. doi: 10.1371/journal.pone.0124458 (PMC4404104; doi:10.1371/journal.pone.0124458)
Supplement: S1 Dataset — (ZIP) [file pone.0124458.s001.zip › cabiddu_healthy_controls_data/SUBJECT (10)/2/FC.txt]

9300	0	-369
9300	1	-359
9300	2	-8
9300	3	867
9300	4	2218
9300	5	3762
9300	6	5119
9300	7	5958
9300	8	6052
9300	9	5340
9300	10	4016
9300	11	2486
9300	12	1141
9300	13	167
9300	14	-426
9300	15	-705
9300	16	-787
9300	17	-831
9300	18	-943
9300	19	-1093
9300	20	-1173
9300	21	-1156
9300	22	-1098
9300	23	-1049
9300	24	-1002
9300	25	-955
9300	26	-942
9300	27	-963
9300	28	-946
9300	29	-850
9300	30	-736
9300	31	-683
9300	32	-681
9300	33	-678
9300	34	-664
9300	35	-665
9300	36	-661
9300	37	-606
9300	38	-510
9300	39	-441
9300	40	-420
9300	41	-394
9300	42	-326
9300	43	-263
9300	44	-242
9300	45	-227
9300	46	-179
9300	47	-127
9300	48	-107
9300	49	-92
9300	50	-32
9300	51	55
9300	52	108
9300	53	123
9300	54	151
9300	55	202
9300	56	235
9300	57	233
9300	58	248
9300	59	309
9300	60	366
9300	61	375
9300	62	363
9300	63	377
9300	64	388
9300	65	353
9300	66	292
9300	67	259
9300	68	243
9300	69	189
9300	70	93
9300	71	11
9300	72	-33
9300	73	-80
9300	74	-152
9300	75	-204
9300	76	-207
9300	77	-209
9300	78	-253
9300	79	-309
9300	80	-322
9300	81	-311
9300	82	-323
9300	83	-345
9300	84	-333
9300	85	-293
9300	86	-279
9300	87	-299
9300	88	-296
9300	89	-248
9300	90	-206
9300	91	-204
9300	92	-201
9300	93	-161
9300	94	-120
9300	95	-124
9300	96	-145
9300	97	-133
9300	98	-106
9300	99	-114
9300	100	-151
9300	101	-161
9300	102	-136
9300	103	-125
9300	104	-141
9300	105	-135
9300	106	-83
9300	107	-37
9300	108	-35
9300	109	-39
9300	110	-3
9300	111	39
9300	112	44
9300	113	39
9300	114	80
9300	115	154
9300	116	205
9300	117	223
9300	118	252
9300	119	296
9300	120	313
9300	121	292
9300	122	297
9300	123	370
9300	124	464
9300	125	526
9300	126	568
9300	127	607
9300	128	603
9300	129	509
9300	130	365
9300	131	255
9300	132	194
9300	133	149
9300	134	102
9300	135	74
9300	136	52
9300	137	-28
9300	138	-180
9300	139	-326
9300	140	-393
9300	141	-397
9300	142	-392
9300	143	-382
9300	144	-360
9300	145	-365
9300	146	-436
9300	147	-524
9300	148	-536
9300	149	-468
9300	150	-400
9300	151	-383
9300	152	-397
9300	153	-410
9300	154	-420
9300	155	-413
9300	156	-336
9300	157	-195
9300	158	-113
9300	159	-197
9300	160	-395
9300	161	-519
9300	162	-367
9300	163	210
9300	164	1287
9300	165	2776
9300	166	4354
9300	167	5558
9300	168	6031
9300	169	5686
9300	170	4661
9300	171	3225
9300	172	1719
9300	173	491
9300	174	-274
9300	175	-640
9300	176	-804
9300	177	-907
9300	178	-998
9300	179	-1107
9300	180	-1240
9300	181	-1346
9300	182	-1356
9300	183	-1285
9300	184	-1226
9300	185	-1231
9300	186	-1248
9300	187	-1215
9300	188	-1147
9300	189	-1079
9300	190	-1002
9300	191	-903
9300	192	-837
9300	193	-852
9300	194	-903
9300	195	-900
9300	196	-826
9300	197	-742
9300	198	-676
9300	199	-604
9300	200	-531
9300	201	-504
9300	202	-532
9300	203	-545
9300	204	-492
9300	205	-412
9300	206	-357
9300	207	-311
9300	208	-240
9300	209	-167
9300	210	-139
9300	211	-139
9300	212	-109
9300	213	-44
9300	214	3
9300	215	16
9300	216	45
9300	217	107
9300	218	155
9300	219	160
9300	220	168
9300	221	221
9300	222	280
9300	223	291
9300	224	270
9300	225	264
9300	226	259
9300	227	205
9300	228	116
9300	229	51
9300	230	17
9300	231	-39
9300	232	-136
9300	233	-223
9300	234	-269
9300	235	-311
9300	236	-381
9300	237	-437
9300	238	-435
9300	239	-410
9300	240	-419
9300	241	-450
9300	242	-456
9300	243	-446
9300	244	-469
9300	245	-513
9300	246	-519
9300	247	-473
9300	248	-433
9300	249	-432
9300	250	-431
9300	251	-399
9300	252	-372
9300	253	-383
9300	254	-390
9300	255	-347
9300	256	-285
9300	257	-265
9300	258	-283
9300	259	-287
9300	260	-274
9300	261	-286
9300	262	-322
9300	263	-325
9300	264	-282
9300	265	-251
9300	266	-268
9300	267	-287
9300	268	-262
9300	269	-224
9300	270	-214
9300	271	-207
9300	272	-163
9300	273	-120
9300	274	-132
9300	275	-183
9300	276	-203
9300	277	-172
9300	278	-133
9300	279	-105
9300	280	-48
9300	281	41
9300	282	101
9300	283	98
9300	284	84
9300	285	116
9300	286	175
9300	287	216
9300	288	256
9300	289	325
9300	290	391
9300	291	391
9300	292	329
9300	293	263
9300	294	220
9300	295	157
9300	296	71
9300	297	16
9300	298	22
9300	299	23
9300	300	-41
9300	301	-150
9300	302	-255
9300	303	-372
9300	304	-511
9300	305	-621
9300	306	-639
9300	307	-591
9300	308	-569
9300	309	-607
9300	310	-656
9300	311	-676
9300	312	-679
9300	313	-665
9300	314	-600
9300	315	-491
9300	316	-429
9300	317	-475
9300	318	-566
9300	319	-593
9300	320	-534
9300	321	-443
9300	322	-366
9300	323	-341
9300	324	-416
9300	325	-581
9300	326	-670
9300	327	-402
9300	328	407
9300	329	1707
9300	330	3250
9300	331	4700
9300	332	5687
9300	333	5893
9300	334	5229
9300	335	3928
9300	336	2406
9300	337	1021
9300	338	-25
9300	339	-659
9300	340	-926
9300	341	-992
9300	342	-1056
9300	343	-1197
9300	344	-1346
9300	345	-1419
9300	346	-1420
9300	347	-1388
9300	348	-1323
9300	349	-1232
9300	350	-1176
9300	351	-1192
9300	352	-1224
9300	353	-1191
9300	354	-1100
9300	355	-1025
9300	356	-997
9300	357	-979
9300	358	-956
9300	359	-947
9300	360	-951
9300	361	-908
9300	362	-795
9300	363	-678
9300	364	-615
9300	365	-580
9300	366	-525
9300	367	-462
9300	368	-437
9300	369	-433
9300	370	-402
9300	371	-353
9300	372	-337
9300	373	-347
9300	374	-323
9300	375	-244
9300	376	-157
9300	377	-99
9300	378	-35
9300	379	61
9300	380	142
9300	381	166
9300	382	169
9300	383	206
9300	384	258
9300	385	271
9300	386	251
9300	387	248
9300	388	263
9300	389	242
9300	390	185
9300	391	150
9300	392	157
9300	393	155
9300	394	102
9300	395	34
9300	396	-13
9300	397	-65
9300	398	-156
9300	399	-247
9300	400	-284
9300	401	-289
9300	402	-324
9300	403	-387
9300	404	-423
9300	405	-420
9300	406	-418
9300	407	-426
9300	408	-402
9300	409	-336
9300	410	-291
9300	411	-312
9300	412	-353
9300	413	-352
9300	414	-322
9300	415	-299
9300	416	-271
9300	417	-210
9300	418	-149
9300	419	-151
9300	420	-213
9300	421	-264
9300	422	-269
9300	423	-262
9300	424	-257
9300	425	-218
9300	426	-133
9300	427	-63
9300	428	-57
9300	429	-77
9300	430	-66
9300	431	-40
9300	432	-37
9300	433	-46
9300	434	-23
9300	435	10
9300	436	-3
9300	437	-61
9300	438	-97
9300	439	-81
9300	440	-54
9300	441	-42
9300	442	-6
9300	443	78
9300	444	159
9300	445	186
9300	446	188
9300	447	215
9300	448	247
9300	449	239
9300	450	212
9300	451	224
9300	452	283
9300	453	341
9300	454	382
9300	455	444
9300	456	531
9300	457	578
9300	458	544
9300	459	475
9300	460	423
9300	461	374
9300	462	299
9300	463	230
9300	464	213
9300	465	208
9300	466	138
9300	467	-1
9300	468	-143
9300	469	-258
9300	470	-359
9300	471	-438
9300	472	-448
9300	473	-393
9300	474	-361
9300	475	-408
9300	476	-484
9300	477	-507
9300	478	-473
9300	479	-423
9300	480	-365
9300	481	-298
9300	482	-273
9300	483	-339
9300	484	-445
9300	485	-472
9300	486	-381
9300	487	-257
9300	488	-204
9300	489	-255
9300	490	-380
9300	491	-512
9300	492	-480
9300	493	-37
9300	494	967
9300	495	2410
9300	496	3948
9300	497	5195
9300	498	5845
9300	499	5713
9300	500	4805
9300	501	3395
9300	502	1906
9300	503	682
9300	504	-154
9300	505	-633
9300	506	-836
9300	507	-885
9300	508	-926
9300	509	-1030
9300	510	-1136
9300	511	-1153
9300	512	-1094
9300	513	-1039
9300	514	-1026
9300	515	-1032
9300	516	-1050
9300	517	-1093
9300	518	-1127
9300	519	-1080
9300	520	-949
9300	521	-825
9300	522	-779
9300	523	-779
9300	524	-763
9300	525	-734
9300	526	-705
9300	527	-649
9300	528	-540
9300	529	-423
9300	530	-375
9300	531	-392
9300	532	-405
9300	533	-378
9300	534	-351
9300	535	-338
9300	536	-298
9300	537	-214
9300	538	-138
9300	539	-109
9300	540	-84
9300	541	-19
9300	542	59
9300	543	99
9300	544	116
9300	545	161
9300	546	225
9300	547	263
9300	548	273
9300	549	304
9300	550	360
9300	551	387
9300	552	358
9300	553	331
9300	554	347
9300	555	372
9300	556	360
9300	557	337
9300	558	335
9300	559	315
9300	560	231
9300	561	108
9300	562	10
9300	563	-51
9300	564	-113
9300	565	-188
9300	566	-231
9300	567	-233
9300	568	-248
9300	569	-301
9300	570	-341
9300	571	-326
9300	572	-296
9300	573	-301
9300	574	-318
9300	575	-305
9300	576	-278
9300	577	-293
9300	578	-329
9300	579	-323
9300	580	-272
9300	581	-237
9300	582	-239
9300	583	-234
9300	584	-197
9300	585	-172
9300	586	-185
9300	587	-190
9300	588	-145
9300	589	-89
9300	590	-81
9300	591	-99
9300	592	-93
9300	593	-70
9300	594	-78
9300	595	-109
9300	596	-105
9300	597	-65
9300	598	-45
9300	599	-68
9300	600	-84
9300	601	-58
9300	602	-24
9300	603	-14
9300	604	9
9300	605	82
9300	606	161
9300	607	184
9300	608	167
9300	609	171
9300	610	197
9300	611	207
9300	612	204
9300	613	238
9300	614	312
9300	615	368
9300	616	379
9300	617	401
9300	618	479
9300	619	576
9300	620	641
9300	621	686
9300	622	732
9300	623	736
9300	624	648
9300	625	503
9300	626	387
9300	627	322
9300	628	270
9300	629	209
9300	630	168
9300	631	139
9300	632	61
9300	633	-84
9300	634	-220
9300	635	-277
9300	636	-274
9300	637	-268
9300	638	-267
9300	639	-259
9300	640	-278
9300	641	-349
9300	642	-436
9300	643	-451
9300	644	-385
9300	645	-314
9300	646	-294
9300	647	-302
9300	648	-302
9300	649	-301
9300	650	-292
9300	651	-230
9300	652	-119
9300	653	-70
9300	654	-184
9300	655	-403
9300	656	-530
9300	657	-365
9300	658	228
9300	659	1297
9300	660	2744
9300	661	4256
9300	662	5382
9300	663	5785
9300	664	5396
9300	665	4369
9300	666	2968
9300	667	1526
9300	668	375
9300	669	-312
9300	670	-610
9300	671	-717
9300	672	-779
9300	673	-845
9300	674	-934
9300	675	-1050
9300	676	-1140
9300	677	-1128
9300	678	-1025
9300	679	-928
9300	680	-902
9300	681	-908
9300	682	-893
9300	683	-865
9300	684	-846
9300	685	-810
9300	686	-731
9300	687	-649
9300	688	-624
9300	689	-636
9300	690	-621
9300	691	-572
9300	692	-535
9300	693	-519
9300	694	-476
9300	695	-391
9300	696	-314
9300	697	-279
9300	698	-249
9300	699	-189
9300	700	-139
9300	701	-133
9300	702	-134
9300	703	-88
9300	704	-14
9300	705	29
9300	706	45
9300	707	84
9300	708	153
9300	709	211
9300	710	245
9300	711	297
9300	712	380
9300	713	433
9300	714	416
9300	715	380
9300	716	384
9300	717	413
9300	718	428
9300	719	438
9300	720	468
9300	721	486
9300	722	430
9300	723	310
9300	724	198
9300	725	128
9300	726	63
9300	727	-17
9300	728	-73
9300	729	-88
9300	730	-112
9300	731	-184
9300	732	-258
9300	733	-281
9300	734	-277
9300	735	-299
9300	736	-337
9300	737	-344
9300	738	-329
9300	739	-338
9300	740	-367
9300	741	-361
9300	742	-309
9300	743	-267
9300	744	-272
9300	745	-283
9300	746	-260
9300	747	-234
9300	748	-240
9300	749	-238
9300	750	-188
9300	751	-125
9300	752	-105
9300	753	-120
9300	754	-113
9300	755	-87
9300	756	-87
9300	757	-120
9300	758	-131
9300	759	-96
9300	760	-62
9300	761	-63
9300	762	-56
9300	763	-7
9300	764	39
9300	765	34
9300	766	7
9300	767	11
9300	768	34
9300	769	32
9300	770	20
9300	771	53
9300	772	130
9300	773	192
9300	774	212
9300	775	235
9300	776	284
9300	777	322
9300	778	324
9300	779	338
9300	780	414
9300	781	514
9300	782	576
9300	783	601
9300	784	626
9300	785	632
9300	786	574
9300	787	470
9300	788	396
9300	789	374
9300	790	356
9300	791	309
9300	792	260
9300	793	218
9300	794	130
9300	795	-31
9300	796	-204
9300	797	-305
9300	798	-338
9300	799	-349
9300	800	-347
9300	801	-321
9300	802	-307
9300	803	-361
9300	804	-457
9300	805	-503
9300	806	-455
9300	807	-368
9300	808	-310
9300	809	-281
9300	810	-266
9300	811	-287
9300	812	-335
9300	813	-337
9300	814	-240
9300	815	-118
9300	816	-104
9300	817	-230
9300	818	-400
9300	819	-461
9300	820	-249
9300	821	395
9300	822	1549
9300	823	3059
9300	824	4536
9300	825	5550
9300	826	5847
9300	827	5379
9300	828	4264
9300	829	2783
9300	830	1331
9300	831	239
9300	832	-404
9300	833	-711
9300	834	-833
9300	835	-874
9300	836	-917
9300	837	-1020
9300	838	-1151
9300	839	-1205
9300	840	-1140
9300	841	-1029
9300	842	-957
9300	843	-922
9300	844	-887
9300	845	-869
9300	846	-884
9300	847	-894
9300	848	-845
9300	849	-764
9300	850	-719
9300	851	-717
9300	852	-697
9300	853	-635
9300	854	-573
9300	855	-535
9300	856	-479
9300	857	-386
9300	858	-311
9300	859	-299
9300	860	-308
9300	861	-284
9300	862	-242
9300	863	-225
9300	864	-212
9300	865	-153
9300	866	-61
9300	867	-3
9300	868	10
9300	869	32
9300	870	90
9300	871	143
9300	872	171
9300	873	216
9300	874	304
9300	875	380
9300	876	393
9300	877	370
9300	878	372
9300	879	389
9300	880	382
9300	881	359
9300	882	370
9300	883	401
9300	884	391
9300	885	327
9300	886	263
9300	887	227
9300	888	177
9300	889	83
9300	890	-10
9300	891	-59
9300	892	-93
9300	893	-155
9300	894	-218
9300	895	-233
9300	896	-223
9300	897	-246
9300	898	-302
9300	899	-333
9300	900	-328
9300	901	-327
9300	902	-349
9300	903	-347
9300	904	-301
9300	905	-262
9300	906	-272
9300	907	-291
9300	908	-267
9300	909	-225
9300	910	-214
9300	911	-221
9300	912	-202
9300	913	-170
9300	914	-174
9300	915	-209
9300	916	-214
9300	917	-173
9300	918	-141
9300	919	-146
9300	920	-151
9300	921	-121
9300	922	-96
9300	923	-110
9300	924	-126
9300	925	-95
9300	926	-45
9300	927	-33
9300	928	-48
9300	929	-38
9300	930	1
9300	931	27
9300	932	34
9300	933	76
9300	934	158
9300	935	222
9300	936	230
9300	937	228
9300	938	267
9300	939	325
9300	940	366
9300	941	416
9300	942	508
9300	943	598
9300	944	617
9300	945	567
9300	946	506
9300	947	456
9300	948	384
9300	949	293
9300	950	238
9300	951	233
9300	952	217
9300	953	138
9300	954	28
9300	955	-66
9300	956	-167
9300	957	-296
9300	958	-408
9300	959	-443
9300	960	-419
9300	961	-413
9300	962	-445
9300	963	-472
9300	964	-472
9300	965	-473
9300	966	-476
9300	967	-433
9300	968	-344
9300	969	-288
9300	970	-320
9300	971	-386
9300	972	-397
9300	973	-344
9300	974	-275
9300	975	-215
9300	976	-190
9300	977	-255
9300	978	-425
9300	979	-560
9300	980	-400
9300	981	250
9300	982	1391
9300	983	2855
9300	984	4365
9300	985	5553
9300	986	6046
9300	987	5670
9300	988	4572
9300	989	3111
9300	990	1643
9300	991	431
9300	992	-369
9300	993	-746
9300	994	-854
9300	995	-911
9300	996	-1028
9300	997	-1164
9300	998	-1252
9300	999	-1288
9300	1000	-1284
9300	1001	-1223
9300	1002	-1121
9300	1003	-1052
9300	1004	-1066
9300	1005	-1107
9300	1006	-1090
9300	1007	-1018
9300	1008	-952
9300	1009	-911
9300	1010	-870
9300	1011	-831
9300	1012	-827
9300	1013	-839
9300	1014	-797
9300	1015	-676
9300	1016	-546
9300	1017	-468
9300	1018	-423
9300	1019	-374
9300	1020	-341
9300	1021	-356
9300	1022	-380
9300	1023	-356
9300	1024	-297
9300	1025	-255
9300	1026	-230
9300	1027	-176
9300	1028	-90
9300	1029	-25
9300	1030	-2
9300	1031	31
9300	1032	105
9300	1033	175
9300	1034	199
9300	1035	209
9300	1036	249
9300	1037	291
9300	1038	289
9300	1039	263
9300	1040	267
9300	1041	292
9300	1042	284
9300	1043	239
9300	1044	208
9300	1045	205
9300	1046	177
9300	1047	100
9300	1048	24
9300	1049	-14
9300	1050	-55
9300	1051	-138
9300	1052	-228
9300	1053	-276
9300	1054	-302
9300	1055	-353
9300	1056	-414
9300	1057	-433
9300	1058	-418
9300	1059	-419
9300	1060	-446
9300	1061	-447
9300	1062	-405
9300	1063	-374
9300	1064	-389
9300	1065	-408
9300	1066	-387
9300	1067	-358
9300	1068	-358
9300	1069	-362
9300	1070	-327
9300	1071	-281
9300	1072	-286
9300	1073	-331
9300	1074	-352
9300	1075	-334
9300	1076	-319
9300	1077	-322
9300	1078	-300
9300	1079	-243
9300	1080	-206
9300	1081	-225
9300	1082	-251
9300	1083	-228
9300	1084	-184
9300	1085	-166
9300	1086	-165
9300	1087	-139
9300	1088	-112
9300	1089	-130
9300	1090	-174
9300	1091	-176
9300	1092	-115
9300	1093	-42
9300	1094	12
9300	1095	75
9300	1096	158
9300	1097	214
9300	1098	209
9300	1099	196
9300	1100	235
9300	1101	311
9300	1102	371
9300	1103	420
9300	1104	488
9300	1105	549
9300	1106	543
9300	1107	470
9300	1108	395
9300	1109	349
9300	1110	300
9300	1111	231
9300	1112	183
9300	1113	182
9300	1114	169
9300	1115	85
9300	1116	-45
9300	1117	-162
9300	1118	-269
9300	1119	-383
9300	1120	-469
9300	1121	-471
9300	1122	-415
9300	1123	-387
9300	1124	-421
9300	1125	-465
9300	1126	-474
9300	1127	-463
9300	1128	-446
9300	1129	-398
9300	1130	-317
9300	1131	-277
9300	1132	-326
9300	1133	-404
9300	1134	-412
9300	1135	-339
9300	1136	-255
9300	1137	-219
9300	1138	-250
9300	1139	-362
9300	1140	-514
9300	1141	-540
9300	1142	-178
9300	1143	730
9300	1144	2096
9300	1145	3642
9300	1146	5027
9300	1147	5907
9300	1148	6004
9300	1149	5258
9300	1150	3915
9300	1151	2389
9300	1152	1032
9300	1153	28
9300	1154	-570
9300	1155	-811
9300	1156	-859
9300	1157	-907
9300	1158	-1034
9300	1159	-1170
9300	1160	-1226
9300	1161	-1208
9300	1162	-1159
9300	1163	-1091
9300	1164	-1012
9300	1165	-976
9300	1166	-1018
9300	1167	-1080
9300	1168	-1076
9300	1169	-1004
9300	1170	-930
9300	1171	-889
9300	1172	-852
9300	1173	-807
9300	1174	-786
9300	1175	-789
9300	1176	-754
9300	1177	-651
9300	1178	-535
9300	1179	-465
9300	1180	-424
9300	1181	-369
9300	1182	-315
9300	1183	-310
9300	1184	-332
9300	1185	-327
9300	1186	-290
9300	1187	-263
9300	1188	-246
9300	1189	-191
9300	1190	-85
9300	1191	10
9300	1192	52
9300	1193	79
9300	1194	132
9300	1195	182
9300	1196	192
9300	1197	193
9300	1198	230
9300	1199	283
9300	1200	295
9300	1201	275
9300	1202	277
9300	1203	308
9300	1204	317
9300	1205	288
9300	1206	260
9300	1207	253
9300	1208	219
9300	1209	129
9300	1210	33
9300	1211	-18
9300	1212	-48
9300	1213	-107
9300	1214	-182
9300	1215	-229
9300	1216	-266
9300	1217	-340
9300	1218	-435
9300	1219	-485
9300	1220	-473
9300	1221	-450
9300	1222	-447
9300	1223	-429
9300	1224	-380
9300	1225	-348
9300	1226	-368
9300	1227	-394
9300	1228	-372
9300	1229	-330
9300	1230	-316
9300	1231	-322
9300	1232	-304
9300	1233	-275
9300	1234	-285
9300	1235	-331
9300	1236	-351
9300	1237	-324
9300	1238	-299
9300	1239	-303
9300	1240	-295
9300	1241	-245
9300	1242	-199
9300	1243	-202
9300	1244	-220
9300	1245	-203
9300	1246	-172
9300	1247	-178
9300	1248	-213
9300	1249	-218
9300	1250	-202
9300	1251	-213
9300	1252	-254
9300	1253	-262
9300	1254	-210
9300	1255	-147
9300	1256	-108
9300	1257	-63
9300	1258	14
9300	1259	79
9300	1260	84
9300	1261	62
9300	1262	76
9300	1263	122
9300	1264	157
9300	1265	187
9300	1266	257
9300	1267	353
9300	1268	408
9300	1269	397
9300	1270	367
9300	1271	350
9300	1272	309
9300	1273	222
9300	1274	139
9300	1275	109
9300	1276	99
9300	1277	56
9300	1278	-12
9300	1279	-71
9300	1280	-144
9300	1281	-276
9300	1282	-447
9300	1283	-568
9300	1284	-606
9300	1285	-605
9300	1286	-606
9300	1287	-593
9300	1288	-562
9300	1289	-560
9300	1290	-604
9300	1291	-633
9300	1292	-587
9300	1293	-508
9300	1294	-480
9300	1295	-511
9300	1296	-545
9300	1297	-554
9300	1298	-547
9300	1299	-508
9300	1300	-419
9300	1301	-336
9300	1302	-374
9300	1303	-555
9300	1304	-723
9300	1305	-643
9300	1306	-149
9300	1307	820
9300	1308	2210
9300	1309	3791
9300	1310	5145
9300	1311	5852
9300	1312	5724
9300	1313	4850
9300	1314	3496
9300	1315	1987
9300	1316	656
9300	1317	-252
9300	1318	-701
9300	1319	-868
9300	1320	-958
9300	1321	-1055
9300	1322	-1160
9300	1323	-1272
9300	1324	-1377
9300	1325	-1414
9300	1326	-1346
9300	1327	-1237
9300	1328	-1189
9300	1329	-1213
9300	1330	-1237
9300	1331	-1217
9300	1332	-1180
9300	1333	-1143
9300	1334	-1078
9300	1335	-987
9300	1336	-930
9300	1337	-935
9300	1338	-940
9300	1339	-880
9300	1340	-783
9300	1341	-711
9300	1342	-664
9300	1343	-605
9300	1344	-550
9300	1345	-543
9300	1346	-566
9300	1347	-555
9300	1348	-493
9300	1349	-433
9300	1350	-402
9300	1351	-360
9300	1352	-275
9300	1353	-193
9300	1354	-154
9300	1355	-118
9300	1356	-38
9300	1357	53
9300	1358	99
9300	1359	108
9300	1360	131
9300	1361	163
9300	1362	161
9300	1363	130
9300	1364	133
9300	1365	188
9300	1366	239
9300	1367	246
9300	1368	246
9300	1369	268
9300	1370	270
9300	1371	212
9300	1372	128
9300	1373	75
9300	1374	33
9300	1375	-44
9300	1376	-145
9300	1377	-210
9300	1378	-240
9300	1379	-284
9300	1380	-353
9300	1381	-394
9300	1382	-384
9300	1383	-375
9300	1384	-400
9300	1385	-419
9300	1386	-394
9300	1387	-361
9300	1388	-367
9300	1389	-388
9300	1390	-377
9300	1391	-348
9300	1392	-354
9300	1393	-388
9300	1394	-387
9300	1395	-343
9300	1396	-308
9300	1397	-308
9300	1398	-296
9300	1399	-248
9300	1400	-209
9300	1401	-213
9300	1402	-220
9300	1403	-183
9300	1404	-136
9300	1405	-133
9300	1406	-159
9300	1407	-161
9300	1408	-144
9300	1409	-154
9300	1410	-185
9300	1411	-186
9300	1412	-149
9300	1413	-130
9300	1414	-154
9300	1415	-172
9300	1416	-145
9300	1417	-107
9300	1418	-99
9300	1419	-93
9300	1420	-45
9300	1421	16
9300	1422	41
9300	1423	47
9300	1424	91
9300	1425	167
9300	1426	212
9300	1427	212
9300	1428	214
9300	1429	245
9300	1430	274
9300	1431	291
9300	1432	343
9300	1433	456
9300	1434	563
9300	1435	590
9300	1436	543
9300	1437	475
9300	1438	389
9300	1439	267
9300	1440	150
9300	1441	97
9300	1442	101
9300	1443	79
9300	1444	-14
9300	1445	-138
9300	1446	-259
9300	1447	-390
9300	1448	-521
9300	1449	-586
9300	1450	-550
9300	1451	-481
9300	1452	-473
9300	1453	-529
9300	1454	-592
9300	1455	-640
9300	1456	-675
9300	1457	-674
9300	1458	-606
9300	1459	-509
9300	1460	-476
9300	1461	-540
9300	1462	-619
9300	1463	-622
9300	1464	-554
9300	1465	-463
9300	1466	-386
9300	1467	-367
9300	1468	-474
9300	1469	-681
9300	1470	-788
9300	1471	-521
9300	1472	271
9300	1473	1524
9300	1474	3021
9300	1475	4443
9300	1476	5408
9300	1477	5597
9300	1478	4945
9300	1479	3697
9300	1480	2238
9300	1481	890
9300	1482	-137
9300	1483	-739
9300	1484	-959
9300	1485	-990
9300	1486	-1036
9300	1487	-1152
9300	1488	-1277
9300	1489	-1358
9300	1490	-1394
9300	1491	-1387
9300	1492	-1319
9300	1493	-1221
9300	1494	-1172
9300	1495	-1195
9300	1496	-1218
9300	1497	-1168
9300	1498	-1074
9300	1499	-994
9300	1500	-931
9300	1501	-860
9300	1502	-808
9300	1503	-805
9300	1504	-821
9300	1505	-789
9300	1506	-703
9300	1507	-628
9300	1508	-591
9300	1509	-550
9300	1510	-479
9300	1511	-419
9300	1512	-400
9300	1513	-373
9300	1514	-301
9300	1515	-219
9300	1516	-172
9300	1517	-142
9300	1518	-81
9300	1519	-8
9300	1520	26
9300	1521	30
9300	1522	65
9300	1523	143
9300	1524	212
9300	1525	250
9300	1526	294
9300	1527	364
9300	1528	413
9300	1529	405
9300	1530	384
9300	1531	399
9300	1532	427
9300	1533	417
9300	1534	387
9300	1535	379
9300	1536	377
9300	1537	326
9300	1538	229
9300	1539	144
9300	1540	93
9300	1541	36
9300	1542	-47
9300	1543	-109
9300	1544	-120
9300	1545	-128
9300	1546	-178
9300	1547	-235
9300	1548	-248
9300	1549	-239
9300	1550	-255
9300	1551	-290
9300	1552	-292
9300	1553	-266
9300	1554	-261
9300	1555	-281
9300	1556	-273
9300	1557	-219
9300	1558	-173
9300	1559	-167
9300	1560	-160
9300	1561	-115
9300	1562	-68
9300	1563	-61
9300	1564	-63
9300	1565	-32
9300	1566	7
9300	1567	-4
9300	1568	-52
9300	1569	-79
9300	1570	-73
9300	1571	-77
9300	1572	-102
9300	1573	-97
9300	1574	-44
9300	1575	7
9300	1576	16
9300	1577	17
9300	1578	56
9300	1579	97
9300	1580	93
9300	1581	77
9300	1582	101
9300	1583	154
9300	1584	187
9300	1585	200
9300	1586	241
9300	1587	310
9300	1588	352
9300	1589	349
9300	1590	354
9300	1591	403
9300	1592	460
9300	1593	494
9300	1594	537
9300	1595	623
9300	1596	706
9300	1597	725
9300	1598	691
9300	1599	660
9300	1600	630
9300	1601	563
9300	1602	466
9300	1603	394
9300	1604	358
9300	1605	300
9300	1606	189
9300	1607	68
9300	1608	-24
9300	1609	-118
9300	1610	-239
9300	1611	-339
9300	1612	-361
9300	1613	-339
9300	1614	-345
9300	1615	-381
9300	1616	-397
9300	1617	-386
9300	1618	-376
9300	1619	-365
9300	1620	-308
9300	1621	-223
9300	1622	-192
9300	1623	-255
9300	1624	-340
9300	1625	-356
9300	1626	-298
9300	1627	-209
9300	1628	-122
9300	1629	-78
9300	1630	-153
9300	1631	-362
9300	1632	-550
9300	1633	-442
9300	1634	156
9300	1635	1257
9300	1636	2698
9300	1637	4204
9300	1638	5393
9300	1639	5883
9300	1640	5507
9300	1641	4419
9300	1642	2971
9300	1643	1516
9300	1644	319
9300	1645	-450
9300	1646	-774
9300	1647	-826
9300	1648	-825
9300	1649	-884
9300	1650	-978
9300	1651	-1053
9300	1652	-1096
9300	1653	-1096
9300	1654	-1022
9300	1655	-891
9300	1656	-795
9300	1657	-787
9300	1658	-817
9300	1659	-806
9300	1660	-762
9300	1661	-733
9300	1662	-717
9300	1663	-682
9300	1664	-640
9300	1665	-634
9300	1666	-644
9300	1667	-602
9300	1668	-502
9300	1669	-410
9300	1670	-370
9300	1671	-350
9300	1672	-310
9300	1673	-275
9300	1674	-273
9300	1675	-267
9300	1676	-211
9300	1677	-136
9300	1678	-93
9300	1679	-73
9300	1680	-23
9300	1681	62
9300	1682	129
9300	1683	164
9300	1684	214
9300	1685	294
9300	1686	353
9300	1687	362
9300	1688	366
9300	1689	405
9300	1690	445
9300	1691	439
9300	1692	419
9300	1693	433
9300	1694	459
9300	1695	449
9300	1696	409
9300	1697	386
9300	1698	381
9300	1699	339
9300	1700	248
9300	1701	165
9300	1702	121
9300	1703	77
9300	1704	0
9300	1705	-73
9300	1706	-102
9300	1707	-125
9300	1708	-187
9300	1709	-257
9300	1710	-277
9300	1711	-252
9300	1712	-244
9300	1713	-251
9300	1714	-233
9300	1715	-193
9300	1716	-184
9300	1717	-218
9300	1718	-236
9300	1719	-202
9300	1720	-159
9300	1721	-152
9300	1722	-152
9300	1723	-118
9300	1724	-82
9300	1725	-93
9300	1726	-128
9300	1727	-128
9300	1728	-102
9300	1729	-98
9300	1730	-121
9300	1731	-118
9300	1732	-75
9300	1733	-45
9300	1734	-57
9300	1735	-65
9300	1736	-35
9300	1737	-8
9300	1738	-19
9300	1739	-32
9300	1740	5
9300	1741	65
9300	1742	91
9300	1743	95
9300	1744	123
9300	1745	174
9300	1746	202
9300	1747	199
9300	1748	216
9300	1749	273
9300	1750	326
9300	1751	345
9300	1752	380
9300	1753	471
9300	1754	575
9300	1755	633
9300	1756	653
9300	1757	671
9300	1758	663
9300	1759	582
9300	1760	462
9300	1761	376
9300	1762	345
9300	1763	319
9300	1764	269
9300	1765	217
9300	1766	166
9300	1767	61
9300	1768	-119
9300	1769	-298
9300	1770	-388
9300	1771	-399
9300	1772	-384
9300	1773	-360
9300	1774	-325
9300	1775	-320
9300	1776	-389
9300	1777	-494
9300	1778	-534
9300	1779	-475
9300	1780	-383
9300	1781	-322
9300	1782	-286
9300	1783	-260
9300	1784	-262
9300	1785	-286
9300	1786	-270
9300	1787	-184
9300	1788	-117
9300	1789	-182
9300	1790	-368
9300	1791	-523
9300	1792	-464
9300	1793	-37
9300	1794	870
9300	1795	2246
9300	1796	3843
9300	1797	5220
9300	1798	5970
9300	1799	5915
9300	1800	5107
9300	1801	3755
9300	1802	2191
9300	1803	803
9300	1804	-138
9300	1805	-623
9300	1806	-819
9300	1807	-893
9300	1808	-928
9300	1809	-987
9300	1810	-1100
9300	1811	-1216
9300	1812	-1244
9300	1813	-1164
9300	1814	-1064
9300	1815	-1021
9300	1816	-1014
9300	1817	-993
9300	1818	-964
9300	1819	-948
9300	1820	-912
9300	1821	-826
9300	1822	-732
9300	1823	-701
9300	1824	-722
9300	1825	-721
9300	1826	-671
9300	1827	-614
9300	1828	-567
9300	1829	-495
9300	1830	-391
9300	1831	-313
9300	1832	-300
9300	1833	-308
9300	1834	-286
9300	1835	-253
9300	1836	-243
9300	1837	-232
9300	1838	-167
9300	1839	-74
9300	1840	-15
9300	1841	4
9300	1842	32
9300	1843	86
9300	1844	126
9300	1845	139
9300	1846	175
9300	1847	259
9300	1848	335
9300	1849	354
9300	1850	347
9300	1851	368
9300	1852	396
9300	1853	393
9300	1854	377
9300	1855	390
9300	1856	413
9300	1857	386
9300	1858	303
9300	1859	228
9300	1860	188
9300	1861	146
9300	1862	78
9300	1863	21
9300	1864	0
9300	1865	-32
9300	1866	-113
9300	1867	-201
9300	1868	-234
9300	1869	-231
9300	1870	-240
9300	1871	-261
9300	1872	-261
9300	1873	-244
9300	1874	-260
9300	1875	-308
9300	1876	-328
9300	1877	-291
9300	1878	-247
9300	1879	-237
9300	1880	-228
9300	1881	-188
9300	1882	-154
9300	1883	-167
9300	1884	-196
9300	1885	-184
9300	1886	-148
9300	1887	-140
9300	1888	-159
9300	1889	-155
9300	1890	-125
9300	1891	-118
9300	1892	-146
9300	1893	-154
9300	1894	-117
9300	1895	-77
9300	1896	-73
9300	1897	-74
9300	1898	-39
9300	1899	-4
9300	1900	-10
9300	1901	-28
9300	1902	-1
9300	1903	66
9300	1904	116
9300	1905	140
9300	1906	182
9300	1907	241
9300	1908	269
9300	1909	256
9300	1910	264
9300	1911	336
9300	1912	431
9300	1913	495
9300	1914	540
9300	1915	590
9300	1916	607
9300	1917	546
9300	1918	443
9300	1919	366
9300	1920	322
9300	1921	273
9300	1922	206
9300	1923	158
9300	1924	128
9300	1925	54
9300	1926	-87
9300	1927	-228
9300	1928	-316
9300	1929	-367
9300	1930	-413
9300	1931	-434
9300	1932	-405
9300	1933	-375
9300	1934	-410
9300	1935	-490
9300	1936	-536
9300	1937	-521
9300	1938	-486
9300	1939	-458
9300	1940	-420
9300	1941	-382
9300	1942	-390
9300	1943	-443
9300	1944	-452
9300	1945	-356
9300	1946	-218
9300	1947	-154
9300	1948	-214
9300	1949	-365
9300	1950	-533
9300	1951	-581
9300	1952	-281
9300	1953	558
9300	1954	1911
9300	1955	3494
9300	1956	4910
9300	1957	5814
9300	1958	5974
9300	1959	5317
9300	1960	4021
9300	1961	2484
9300	1962	1114
9300	1963	122
9300	1964	-479
9300	1965	-764
9300	1966	-851
9300	1967	-896
9300	1968	-1015
9300	1969	-1184
9300	1970	-1301
9300	1971	-1307
9300	1972	-1253
9300	1973	-1198
9300	1974	-1144
9300	1975	-1087
9300	1976	-1060
9300	1977	-1075
9300	1978	-1068
9300	1979	-989
9300	1980	-884
9300	1981	-828
9300	1982	-824
9300	1983	-811
9300	1984	-781
9300	1985	-764
9300	1986	-744
9300	1987	-680
9300	1988	-571
9300	1989	-489
9300	1990	-469
9300	1991	-464
9300	1992	-420
9300	1993	-370
9300	1994	-351
9300	1995	-336
9300	1996	-282
9300	1997	-215
9300	1998	-181
9300	1999	-163
[truncated: 159,280 more rows]
