# Supplementary material for: Are Complexity Metrics Reliable in Assessing HRV Control in Obese Patients During Sleep?
Source: PLoS One. 2015 Apr 20;10(4):e0124458. doi: 10.1371/journal.pone.0124458 (PMC4404104; doi:10.1371/journal.pone.0124458)
Supplement: S1 Dataset — (ZIP) [file pone.0124458.s001.zip › cabiddu_healthy_controls_data/SUBJECT (10)/3/FC.txt]

10320	0	51
10320	1	-52
10320	2	-117
10320	3	-138
10320	4	-166
10320	5	-220
10320	6	-251
10320	7	-237
10320	8	-223
10320	9	-240
10320	10	-252
10320	11	-219
10320	12	-184
10320	13	-195
10320	14	-230
10320	15	-238
10320	16	-225
10320	17	-234
10320	18	-258
10320	19	-246
10320	20	-196
10320	21	-169
10320	22	-189
10320	23	-201
10320	24	-169
10320	25	-135
10320	26	-133
10320	27	-132
10320	28	-94
10320	29	-56
10320	30	-68
10320	31	-103
10320	32	-95
10320	33	-39
10320	34	14
10320	35	57
10320	36	126
10320	37	216
10320	38	267
10320	39	254
10320	40	242
10320	41	288
10320	42	365
10320	43	433
10320	44	505
10320	45	601
10320	46	673
10320	47	656
10320	48	567
10320	49	476
10320	50	410
10320	51	337
10320	52	255
10320	53	206
10320	54	198
10320	55	160
10320	56	49
10320	57	-83
10320	58	-180
10320	59	-264
10320	60	-358
10320	61	-425
10320	62	-421
10320	63	-382
10320	64	-389
10320	65	-445
10320	66	-485
10320	67	-481
10320	68	-460
10320	69	-435
10320	70	-377
10320	71	-302
10320	72	-286
10320	73	-358
10320	74	-435
10320	75	-422
10320	76	-327
10320	77	-226
10320	78	-167
10320	79	-174
10320	80	-280
10320	81	-446
10320	82	-479
10320	83	-105
10320	84	824
10320	85	2222
10320	86	3825
10320	87	5288
10320	88	6237
10320	89	6357
10320	90	5584
10320	91	4179
10320	92	2564
10320	93	1102
10320	94	6
10320	95	-639
10320	96	-883
10320	97	-915
10320	98	-950
10320	99	-1065
10320	100	-1194
10320	101	-1263
10320	102	-1275
10320	103	-1254
10320	104	-1192
10320	105	-1104
10320	106	-1060
10320	107	-1090
10320	108	-1128
10320	109	-1095
10320	110	-1006
10320	111	-930
10320	112	-891
10320	113	-859
10320	114	-837
10320	115	-850
10320	116	-876
10320	117	-841
10320	118	-730
10320	119	-612
10320	120	-550
10320	121	-516
10320	122	-470
10320	123	-431
10320	124	-435
10320	125	-445
10320	126	-411
10320	127	-356
10320	128	-329
10320	129	-317
10320	130	-275
10320	131	-196
10320	132	-131
10320	133	-96
10320	134	-45
10320	135	38
10320	136	102
10320	137	107
10320	138	96
10320	139	119
10320	140	151
10320	141	151
10320	142	138
10320	143	161
10320	144	204
10320	145	207
10320	146	175
10320	147	164
10320	148	184
10320	149	175
10320	150	113
10320	151	43
10320	152	-1
10320	153	-53
10320	154	-137
10320	155	-204
10320	156	-203
10320	157	-169
10320	158	-166
10320	159	-195
10320	160	-214
10320	161	-231
10320	162	-284
10320	163	-356
10320	164	-383
10320	165	-342
10320	166	-293
10320	167	-279
10320	168	-267
10320	169	-229
10320	170	-202
10320	171	-219
10320	172	-239
10320	173	-212
10320	174	-165
10320	175	-154
10320	176	-173
10320	177	-173
10320	178	-154
10320	179	-161
10320	180	-198
10320	181	-207
10320	182	-166
10320	183	-129
10320	184	-130
10320	185	-129
10320	186	-80
10320	187	-15
10320	188	23
10320	189	52
10320	190	112
10320	191	174
10320	192	183
10320	193	153
10320	194	159
10320	195	214
10320	196	273
10320	197	317
10320	198	383
10320	199	477
10320	200	532
10320	201	503
10320	202	437
10320	203	392
10320	204	356
10320	205	292
10320	206	226
10320	207	202
10320	208	190
10320	209	120
10320	210	-18
10320	211	-162
10320	212	-279
10320	213	-391
10320	214	-493
10320	215	-526
10320	216	-477
10320	217	-423
10320	218	-439
10320	219	-500
10320	220	-542
10320	221	-557
10320	222	-559
10320	223	-529
10320	224	-447
10320	225	-367
10320	226	-375
10320	227	-469
10320	228	-545
10320	229	-534
10320	230	-461
10320	231	-385
10320	232	-338
10320	233	-352
10320	234	-463
10320	235	-598
10320	236	-520
10320	237	27
10320	238	1114
10320	239	2592
10320	240	4174
10320	241	5502
10320	242	6195
10320	243	6003
10320	244	4978
10320	245	3467
10320	246	1896
10320	247	573
10320	248	-347
10320	249	-829
10320	250	-981
10320	251	-1025
10320	252	-1132
10320	253	-1305
10320	254	-1445
10320	255	-1500
10320	256	-1491
10320	257	-1429
10320	258	-1322
10320	259	-1222
10320	260	-1204
10320	261	-1263
10320	262	-1306
10320	263	-1267
10320	264	-1185
10320	265	-1121
10320	266	-1070
10320	267	-1008
10320	268	-962
10320	269	-959
10320	270	-958
10320	271	-897
10320	272	-796
10320	273	-723
10320	274	-696
10320	275	-667
10320	276	-614
10320	277	-581
10320	278	-584
10320	279	-571
10320	280	-509
10320	281	-445
10320	282	-421
10320	283	-402
10320	284	-339
10320	285	-258
10320	286	-211
10320	287	-184
10320	288	-128
10320	289	-55
10320	290	-23
10320	291	-37
10320	292	-40
10320	293	-7
10320	294	20
10320	295	17
10320	296	28
10320	297	85
10320	298	140
10320	299	140
10320	300	110
10320	301	98
10320	302	85
10320	303	27
10320	304	-60
10320	305	-118
10320	306	-145
10320	307	-192
10320	308	-273
10320	309	-337
10320	310	-356
10320	311	-372
10320	312	-417
10320	313	-448
10320	314	-428
10320	315	-400
10320	316	-411
10320	317	-437
10320	318	-422
10320	319	-383
10320	320	-374
10320	321	-395
10320	322	-392
10320	323	-363
10320	324	-358
10320	325	-388
10320	326	-400
10320	327	-362
10320	328	-324
10320	329	-332
10320	330	-351
10320	331	-337
10320	332	-314
10320	333	-317
10320	334	-322
10320	335	-277
10320	336	-206
10320	337	-176
10320	338	-200
10320	339	-223
10320	340	-223
10320	341	-232
10320	342	-257
10320	343	-238
10320	344	-149
10320	345	-46
10320	346	10
10320	347	35
10320	348	72
10320	349	100
10320	350	90
10320	351	75
10320	352	118
10320	353	210
10320	354	289
10320	355	327
10320	356	353
10320	357	377
10320	358	350
10320	359	260
10320	360	170
10320	361	135
10320	362	120
10320	363	76
10320	364	24
10320	365	-7
10320	366	-52
10320	367	-163
10320	368	-315
10320	369	-435
10320	370	-497
10320	371	-541
10320	372	-587
10320	373	-605
10320	374	-593
10320	375	-608
10320	376	-670
10320	377	-712
10320	378	-672
10320	379	-591
10320	380	-548
10320	381	-562
10320	382	-600
10320	383	-654
10320	384	-722
10320	385	-744
10320	386	-650
10320	387	-482
10320	388	-382
10320	389	-450
10320	390	-629
10320	391	-769
10320	392	-696
10320	393	-228
10320	394	778
10320	395	2271
10320	396	3922
10320	397	5267
10320	398	5947
10320	399	5811
10320	400	4901
10320	401	3448
10320	402	1840
10320	403	481
10320	404	-414
10320	405	-885
10320	406	-1090
10320	407	-1160
10320	408	-1192
10320	409	-1273
10320	410	-1411
10320	411	-1513
10320	412	-1499
10320	413	-1405
10320	414	-1331
10320	415	-1309
10320	416	-1309
10320	417	-1318
10320	418	-1349
10320	419	-1372
10320	420	-1327
10320	421	-1218
10320	422	-1123
10320	423	-1090
10320	424	-1071
10320	425	-1007
10320	426	-917
10320	427	-845
10320	428	-776
10320	429	-684
10320	430	-609
10320	431	-604
10320	432	-647
10320	433	-657
10320	434	-621
10320	435	-582
10320	436	-558
10320	437	-508
10320	438	-422
10320	439	-351
10320	440	-326
10320	441	-298
10320	442	-222
10320	443	-130
10320	444	-76
10320	445	-48
10320	446	-7
10320	447	30
10320	448	22
10320	449	-18
10320	450	-27
10320	451	11
10320	452	40
10320	453	35
10320	454	38
10320	455	73
10320	456	98
10320	457	75
10320	458	41
10320	459	40
10320	460	35
10320	461	-22
10320	462	-110
10320	463	-170
10320	464	-204
10320	465	-254
10320	466	-317
10320	467	-348
10320	468	-338
10320	469	-342
10320	470	-383
10320	471	-409
10320	472	-379
10320	473	-334
10320	474	-322
10320	475	-318
10320	476	-284
10320	477	-250
10320	478	-264
10320	479	-303
10320	480	-305
10320	481	-274
10320	482	-264
10320	483	-284
10320	484	-281
10320	485	-233
10320	486	-189
10320	487	-178
10320	488	-158
10320	489	-97
10320	490	-41
10320	491	-42
10320	492	-70
10320	493	-67
10320	494	-43
10320	495	-40
10320	496	-45
10320	497	-13
10320	498	50
10320	499	83
10320	500	75
10320	501	86
10320	502	152
10320	503	225
10320	504	263
10320	505	292
10320	506	342
10320	507	380
10320	508	371
10320	509	362
10320	510	418
10320	511	528
10320	512	620
10320	513	673
10320	514	712
10320	515	731
10320	516	681
10320	517	563
10320	518	456
10320	519	408
10320	520	382
10320	521	336
10320	522	288
10320	523	261
10320	524	211
10320	525	93
10320	526	-55
10320	527	-155
10320	528	-195
10320	529	-220
10320	530	-247
10320	531	-249
10320	532	-242
10320	533	-279
10320	534	-361
10320	535	-402
10320	536	-341
10320	537	-227
10320	538	-141
10320	539	-105
10320	540	-100
10320	541	-137
10320	542	-209
10320	543	-246
10320	544	-174
10320	545	-40
10320	546	15
10320	547	-93
10320	548	-299
10320	549	-448
10320	550	-368
10320	551	129
10320	552	1178
10320	553	2705
10320	554	4356
10320	555	5659
10320	556	6267
10320	557	6044
10320	558	5054
10320	559	3550
10320	560	1942
10320	561	632
10320	562	-199
10320	563	-617
10320	564	-788
10320	565	-840
10320	566	-868
10320	567	-944
10320	568	-1063
10320	569	-1128
10320	570	-1076
10320	571	-974
10320	572	-925
10320	573	-947
10320	574	-987
10320	575	-1017
10320	576	-1038
10320	577	-1016
10320	578	-910
10320	579	-757
10320	580	-656
10320	581	-651
10320	582	-678
10320	583	-665
10320	584	-622
10320	585	-576
10320	586	-502
10320	587	-387
10320	588	-287
10320	589	-269
10320	590	-308
10320	591	-326
10320	592	-310
10320	593	-296
10320	594	-284
10320	595	-228
10320	596	-125
10320	597	-40
10320	598	-7
10320	599	16
10320	600	74
10320	601	133
10320	602	160
10320	603	186
10320	604	250
10320	605	317
10320	606	329
10320	607	298
10320	608	288
10320	609	307
10320	610	313
10320	611	298
10320	612	305
10320	613	342
10320	614	354
10320	615	310
10320	616	257
10320	617	241
10320	618	231
10320	619	183
10320	620	124
10320	621	98
10320	622	81
10320	623	23
10320	624	-63
10320	625	-118
10320	626	-130
10320	627	-148
10320	628	-185
10320	629	-193
10320	630	-150
10320	631	-110
10320	632	-111
10320	633	-120
10320	634	-93
10320	635	-61
10320	636	-67
10320	637	-90
10320	638	-78
10320	639	-47
10320	640	-47
10320	641	-76
10320	642	-76
10320	643	-35
10320	644	-6
10320	645	-14
10320	646	-10
10320	647	33
10320	648	75
10320	649	76
10320	650	68
10320	651	92
10320	652	119
10320	653	104
10320	654	63
10320	655	51
10320	656	68
10320	657	69
10320	658	56
10320	659	89
10320	660	178
10320	661	259
10320	662	291
10320	663	313
10320	664	360
10320	665	404
10320	666	421
10320	667	453
10320	668	549
10320	669	666
10320	670	727
10320	671	721
10320	672	693
10320	673	652
10320	674	572
10320	675	467
10320	676	402
10320	677	400
10320	678	396
10320	679	339
10320	680	256
10320	681	181
10320	682	82
10320	683	-67
10320	684	-218
10320	685	-294
10320	686	-303
10320	687	-308
10320	688	-327
10320	689	-333
10320	690	-332
10320	691	-361
10320	692	-408
10320	693	-401
10320	694	-313
10320	695	-219
10320	696	-198
10320	697	-231
10320	698	-263
10320	699	-280
10320	700	-282
10320	701	-231
10320	702	-124
10320	703	-57
10320	704	-149
10320	705	-386
10320	706	-574
10320	707	-483
10320	708	51
10320	709	1102
10320	710	2606
10320	711	4282
10320	712	5658
10320	713	6310
10320	714	6076
10320	715	5073
10320	716	3574
10320	717	1942
10320	718	555
10320	719	-331
10320	720	-730
10320	721	-843
10320	722	-870
10320	723	-902
10320	724	-963
10320	725	-1064
10320	726	-1166
10320	727	-1178
10320	728	-1074
10320	729	-945
10320	730	-884
10320	731	-883
10320	732	-880
10320	733	-863
10320	734	-848
10320	735	-819
10320	736	-741
10320	737	-647
10320	738	-608
10320	739	-633
10320	740	-650
10320	741	-609
10320	742	-544
10320	743	-489
10320	744	-418
10320	745	-313
10320	746	-228
10320	747	-216
10320	748	-245
10320	749	-250
10320	750	-229
10320	751	-218
10320	752	-209
10320	753	-150
10320	754	-50
10320	755	25
10320	756	50
10320	757	78
10320	758	145
10320	759	212
10320	760	243
10320	761	268
10320	762	321
10320	763	361
10320	764	342
10320	765	290
10320	766	276
10320	767	297
10320	768	305
10320	769	295
10320	770	307
10320	771	350
10320	772	364
10320	773	321
10320	774	273
10320	775	258
10320	776	237
10320	777	172
10320	778	98
10320	779	63
10320	780	36
10320	781	-30
10320	782	-114
10320	783	-159
10320	784	-165
10320	785	-179
10320	786	-206
10320	787	-195
10320	788	-136
10320	789	-88
10320	790	-88
10320	791	-96
10320	792	-70
10320	793	-43
10320	794	-55
10320	795	-75
10320	796	-56
10320	797	-28
10320	798	-42
10320	799	-87
10320	800	-98
10320	801	-67
10320	802	-43
10320	803	-43
10320	804	-25
10320	805	22
10320	806	42
10320	807	5
10320	808	-34
10320	809	-17
10320	810	28
10320	811	56
10320	812	82
10320	813	144
10320	814	213
10320	815	234
10320	816	215
10320	817	222
10320	818	272
10320	819	321
10320	820	352
10320	821	411
10320	822	519
10320	823	619
10320	824	660
10320	825	669
10320	826	684
10320	827	674
10320	828	600
10320	829	495
10320	830	424
10320	831	387
10320	832	335
10320	833	265
10320	834	216
10320	835	182
10320	836	100
10320	837	-52
10320	838	-206
10320	839	-303
10320	840	-357
10320	841	-398
10320	842	-405
10320	843	-363
10320	844	-330
10320	845	-370
10320	846	-453
10320	847	-492
10320	848	-461
10320	849	-408
10320	850	-365
10320	851	-323
10320	852	-285
10320	853	-297
10320	854	-353
10320	855	-363
10320	856	-282
10320	857	-187
10320	858	-186
10320	859	-297
10320	860	-429
10320	861	-462
10320	862	-244
10320	863	409
10320	864	1591
10320	865	3147
10320	866	4688
10320	867	5789
10320	868	6171
10320	869	5736
10320	870	4574
10320	871	2983
10320	872	1404
10320	873	200
10320	874	-522
10320	875	-864
10320	876	-973
10320	877	-981
10320	878	-1017
10320	879	-1142
10320	880	-1302
10320	881	-1373
10320	882	-1323
10320	883	-1228
10320	884	-1164
10320	885	-1126
10320	886	-1092
10320	887	-1076
10320	888	-1082
10320	889	-1051
10320	890	-949
10320	891	-841
10320	892	-807
10320	893	-831
10320	894	-841
10320	895	-814
10320	896	-782
10320	897	-746
10320	898	-666
10320	899	-552
10320	900	-473
10320	901	-459
10320	902	-452
10320	903	-402
10320	904	-346
10320	905	-332
10320	906	-333
10320	907	-302
10320	908	-257
10320	909	-244
10320	910	-242
10320	911	-200
10320	912	-124
10320	913	-77
10320	914	-72
10320	915	-54
10320	916	-4
10320	917	33
10320	918	27
10320	919	21
10320	920	54
10320	921	86
10320	922	67
10320	923	33
10320	924	36
10320	925	61
10320	926	54
10320	927	20
10320	928	5
10320	929	9
10320	930	-20
10320	931	-90
10320	932	-146
10320	933	-155
10320	934	-162
10320	935	-206
10320	936	-252
10320	937	-260
10320	938	-262
10320	939	-301
10320	940	-352
10320	941	-361
10320	942	-340
10320	943	-344
10320	944	-374
10320	945	-379
10320	946	-350
10320	947	-336
10320	948	-353
10320	949	-350
10320	950	-296
10320	951	-238
10320	952	-220
10320	953	-215
10320	954	-181
10320	955	-152
10320	956	-174
10320	957	-224
10320	958	-240
10320	959	-220
10320	960	-213
10320	961	-226
10320	962	-212
10320	963	-161
10320	964	-129
10320	965	-139
10320	966	-140
10320	967	-89
10320	968	-19
10320	969	25
10320	970	68
10320	971	146
10320	972	220
10320	973	234
10320	974	203
10320	975	192
10320	976	217
10320	977	237
10320	978	253
10320	979	312
10320	980	425
10320	981	519
10320	982	544
10320	983	532
10320	984	525
10320	985	500
10320	986	427
10320	987	340
10320	988	296
10320	989	273
10320	990	211
10320	991	99
10320	992	-10
10320	993	-110
10320	994	-235
10320	995	-375
10320	996	-456
10320	997	-444
10320	998	-400
10320	999	-391
10320	1000	-408
10320	1001	-421
10320	1002	-445
10320	1003	-494
10320	1004	-516
10320	1005	-456
10320	1006	-355
10320	1007	-311
10320	1008	-351
10320	1009	-415
10320	1010	-444
10320	1011	-436
10320	1012	-388
10320	1013	-284
10320	1014	-173
10320	1015	-172
10320	1016	-321
10320	1017	-476
10320	1018	-389
10320	1019	123
10320	1020	1118
10320	1021	2524
10320	1022	4106
10320	1023	5447
10320	1024	6122
10320	1025	5927
10320	1026	4970
10320	1027	3546
10320	1028	1991
10320	1029	628
10320	1030	-303
10320	1031	-760
10320	1032	-916
10320	1033	-989
10320	1034	-1077
10320	1035	-1172
10320	1036	-1263
10320	1037	-1347
10320	1038	-1387
10320	1039	-1344
10320	1040	-1264
10320	1041	-1234
10320	1042	-1273
10320	1043	-1301
10320	1044	-1261
10320	1045	-1182
10320	1046	-1109
10320	1047	-1033
10320	1048	-949
10320	1049	-904
10320	1050	-927
10320	1051	-958
10320	1052	-923
10320	1053	-833
10320	1054	-753
10320	1055	-704
10320	1056	-654
10320	1057	-595
10320	1058	-570
10320	1059	-581
10320	1060	-567
10320	1061	-501
10320	1062	-433
10320	1063	-407
10320	1064	-387
10320	1065	-327
10320	1066	-256
10320	1067	-222
10320	1068	-204
10320	1069	-159
10320	1070	-103
10320	1071	-86
10320	1072	-103
10320	1073	-93
10320	1074	-39
10320	1075	4
10320	1076	13
10320	1077	30
10320	1078	86
10320	1079	134
10320	1080	137
10320	1081	129
10320	1082	156
10320	1083	183
10320	1084	157
10320	1085	90
10320	1086	37
10320	1087	-4
10320	1088	-76
10320	1089	-178
10320	1090	-249
10320	1091	-268
10320	1092	-282
10320	1093	-325
10320	1094	-354
10320	1095	-335
10320	1096	-312
10320	1097	-331
10320	1098	-362
10320	1099	-359
10320	1100	-339
10320	1101	-350
10320	1102	-379
10320	1103	-375
10320	1104	-340
10320	1105	-331
10320	1106	-359
10320	1107	-373
10320	1108	-343
10320	1109	-313
10320	1110	-315
10320	1111	-309
10320	1112	-261
10320	1113	-210
10320	1114	-208
10320	1115	-231
10320	1116	-225
10320	1117	-200
10320	1118	-205
10320	1119	-237
10320	1120	-244
10320	1121	-220
10320	1122	-218
10320	1123	-244
10320	1124	-238
10320	1125	-165
10320	1126	-72
10320	1127	-11
10320	1128	42
10320	1129	116
10320	1130	171
10320	1131	160
10320	1132	116
10320	1133	109
10320	1134	144
10320	1135	178
10320	1136	207
10320	1137	276
10320	1138	381
10320	1139	453
10320	1140	454
10320	1141	421
10320	1142	393
10320	1143	345
10320	1144	252
10320	1145	162
10320	1146	131
10320	1147	128
10320	1148	80
10320	1149	-19
10320	1150	-123
10320	1151	-235
10320	1152	-381
10320	1153	-531
10320	1154	-603
10320	1155	-572
10320	1156	-514
10320	1157	-497
10320	1158	-506
10320	1159	-508
10320	1160	-514
10320	1161	-538
10320	1162	-533
10320	1163	-463
10320	1164	-389
10320	1165	-396
10320	1166	-477
10320	1167	-536
10320	1168	-520
10320	1169	-452
10320	1170	-373
10320	1171	-305
10320	1172	-302
10320	1173	-424
10320	1174	-604
10320	1175	-599
10320	1176	-144
10320	1177	852
10320	1178	2278
10320	1179	3880
10320	1180	5300
10320	1181	6123
10320	1182	6067
10320	1183	5162
10320	1184	3730
10320	1185	2171
10320	1186	801
10320	1187	-186
10320	1188	-715
10320	1189	-884
10320	1190	-923
10320	1191	-1012
10320	1192	-1161
10320	1193	-1291
10320	1194	-1364
10320	1195	-1388
10320	1196	-1356
10320	1197	-1266
10320	1198	-1182
10320	1199	-1179
10320	1200	-1241
10320	1201	-1275
10320	1202	-1228
10320	1203	-1142
10320	1204	-1069
10320	1205	-990
10320	1206	-900
10320	1207	-846
10320	1208	-852
10320	1209	-858
10320	1210	-799
10320	1211	-703
10320	1212	-637
10320	1213	-610
10320	1214	-583
10320	1215	-548
10320	1216	-549
10320	1217	-576
10320	1218	-562
10320	1219	-484
10320	1220	-396
10320	1221	-342
10320	1222	-292
10320	1223	-217
10320	1224	-154
10320	1225	-142
10320	1226	-138
10320	1227	-82
10320	1228	7
10320	1229	63
10320	1230	77
10320	1231	88
10320	1232	102
10320	1233	80
10320	1234	31
10320	1235	24
10320	1236	88
10320	1237	164
10320	1238	194
10320	1239	196
10320	1240	205
10320	1241	194
10320	1242	131
10320	1243	53
10320	1244	21
10320	1245	13
10320	1246	-34
10320	1247	-124
10320	1248	-202
10320	1249	-243
10320	1250	-281
10320	1251	-325
10320	1252	-330
10320	1253	-280
10320	1254	-234
10320	1255	-246
10320	1256	-280
10320	1257	-284
10320	1258	-276
10320	1259	-296
10320	1260	-325
10320	1261	-317
10320	1262	-287
10320	1263	-289
10320	1264	-330
10320	1265	-340
10320	1266	-300
10320	1267	-258
10320	1268	-245
10320	1269	-226
10320	1270	-171
10320	1271	-123
10320	1272	-126
10320	1273	-145
10320	1274	-128
10320	1275	-91
10320	1276	-89
10320	1277	-111
10320	1278	-108
10320	1279	-80
10320	1280	-76
10320	1281	-103
10320	1282	-104
10320	1283	-53
10320	1284	4
10320	1285	36
10320	1286	80
10320	1287	169
10320	1288	252
10320	1289	275
10320	1290	258
10320	1291	257
10320	1292	273
10320	1293	279
10320	1294	293
10320	1295	363
10320	1296	476
10320	1297	552
10320	1298	552
10320	1299	523
10320	1300	500
10320	1301	457
10320	1302	379
10320	1303	316
10320	1304	307
10320	1305	302
10320	1306	232
10320	1307	105
10320	1308	-25
10320	1309	-152
10320	1310	-297
10320	1311	-427
10320	1312	-473
10320	1313	-430
10320	1314	-382
10320	1315	-390
10320	1316	-426
10320	1317	-449
10320	1318	-473
10320	1319	-501
10320	1320	-481
10320	1321	-388
10320	1322	-294
10320	1323	-289
10320	1324	-366
10320	1325	-435
10320	1326	-446
10320	1327	-410
10320	1328	-346
10320	1329	-277
10320	1330	-267
10320	1331	-390
10320	1332	-595
10320	1333	-650
10320	1334	-294
10320	1335	583
10320	1336	1916
10320	1337	3499
10320	1338	4997
10320	1339	5974
10320	1340	6110
10320	1341	5373
10320	1342	4035
10320	1343	2468
10320	1344	1008
10320	1345	-98
10320	1346	-724
10320	1347	-947
10320	1348	-995
10320	1349	-1057
10320	1350	-1168
10320	1351	-1271
10320	1352	-1347
10320	1353	-1396
10320	1354	-1387
10320	1355	-1308
10320	1356	-1223
10320	1357	-1206
10320	1358	-1242
10320	1359	-1242
10320	1360	-1179
10320	1361	-1102
10320	1362	-1054
10320	1363	-1009
10320	1364	-953
10320	1365	-918
10320	1366	-921
10320	1367	-896
10320	1368	-796
10320	1369	-670
10320	1370	-592
10320	1371	-561
10320	1372	-528
10320	1373	-489
10320	1374	-479
10320	1375	-486
10320	1376	-456
10320	1377	-385
10320	1378	-329
10320	1379	-317
10320	1380	-298
10320	1381	-236
10320	1382	-168
10320	1383	-135
10320	1384	-108
10320	1385	-37
10320	1386	44
10320	1387	80
10320	1388	81
10320	1389	100
10320	1390	134
10320	1391	135
10320	1392	102
10320	1393	98
10320	1394	138
10320	1395	168
10320	1396	159
10320	1397	152
10320	1398	183
10320	1399	209
10320	1400	180
10320	1401	122
10320	1402	80
10320	1403	40
10320	1404	-37
10320	1405	-134
10320	1406	-192
10320	1407	-206
10320	1408	-227
10320	1409	-275
10320	1410	-307
10320	1411	-301
10320	1412	-307
10320	1413	-347
10320	1414	-374
10320	1415	-338
10320	1416	-275
10320	1417	-244
10320	1418	-237
10320	1419	-212
10320	1420	-193
10320	1421	-224
10320	1422	-286
10320	1423	-313
10320	1424	-285
10320	1425	-255
10320	1426	-252
10320	1427	-234
10320	1428	-179
10320	1429	-132
10320	1430	-130
10320	1431	-135
10320	1432	-106
10320	1433	-74
10320	1434	-89
10320	1435	-131
10320	1436	-142
10320	1437	-123
10320	1438	-118
10320	1439	-125
10320	1440	-94
10320	1441	-17
10320	1442	48
10320	1443	72
10320	1444	102
10320	1445	172
10320	1446	239
10320	1447	258
10320	1448	258
10320	1449	287
10320	1450	325
10320	1451	339
10320	1452	350
10320	1453	414
10320	1454	512
10320	1455	573
10320	1456	570
10320	1457	543
10320	1458	514
10320	1459	450
10320	1460	341
10320	1461	252
10320	1462	230
10320	1463	235
10320	1464	202
10320	1465	132
10320	1466	62
10320	1467	-37
10320	1468	-193
10320	1469	-364
10320	1470	-462
10320	1471	-469
10320	1472	-450
10320	1473	-450
10320	1474	-449
10320	1475	-435
10320	1476	-440
10320	1477	-468
10320	1478	-460
10320	1479	-379
10320	1480	-295
10320	1481	-289
10320	1482	-351
10320	1483	-400
10320	1484	-398
10320	1485	-356
10320	1486	-278
10320	1487	-176
10320	1488	-136
10320	1489	-261
10320	1490	-520
10320	1491	-695
10320	1492	-517
10320	1493	163
10320	1494	1350
10320	1495	2905
10320	1496	4513
10320	1497	5717
10320	1498	6131
10320	1499	5658
10320	1500	4495
10320	1501	2974
10320	1502	1440
10320	1503	201
10320	1504	-554
10320	1505	-860
10320	1506	-927
10320	1507	-953
10320	1508	-997
10320	1509	-1041
10320	1510	-1094
10320	1511	-1146
10320	1512	-1151
10320	1513	-1082
10320	1514	-1001
10320	1515	-987
10320	1516	-1027
10320	1517	-1038
10320	1518	-995
10320	1519	-942
10320	1520	-899
10320	1521	-843
10320	1522	-772
10320	1523	-736
10320	1524	-747
10320	1525	-735
10320	1526	-651
10320	1527	-539
10320	1528	-461
10320	1529	-414
10320	1530	-365
10320	1531	-327
10320	1532	-341
10320	1533	-377
10320	1534	-374
10320	1535	-320
10320	1536	-268
10320	1537	-239
10320	1538	-190
10320	1539	-103
10320	1540	-31
10320	1541	-13
10320	1542	-7
10320	1543	35
10320	1544	84
10320	1545	97
10320	1546	94
10320	1547	124
10320	1548	173
10320	1549	185
10320	1550	163
10320	1551	167
10320	1552	210
10320	1553	242
10320	1554	236
10320	1555	239
10320	1556	277
10320	1557	302
10320	1558	273
10320	1559	223
10320	1560	202
10320	1561	179
10320	1562	112
10320	1563	20
10320	1564	-40
10320	1565	-75
10320	1566	-133
10320	1567	-214
10320	1568	-258
10320	1569	-245
10320	1570	-228
10320	1571	-240
10320	1572	-238
10320	1573	-193
10320	1574	-153
10320	1575	-166
10320	1576	-201
10320	1577	-204
10320	1578	-190
10320	1579	-203
10320	1580	-230
10320	1581	-221
10320	1582	-179
10320	1583	-165
10320	1584	-192
10320	1585	-202
10320	1586	-172
10320	1587	-146
10320	1588	-154
10320	1589	-154
10320	1590	-108
10320	1591	-58
10320	1592	-53
10320	1593	-65
10320	1594	-42
10320	1595	0
10320	1596	12
10320	1597	-2
10320	1598	14
10320	1599	65
10320	1600	105
10320	1601	116
10320	1602	148
10320	1603	226
10320	1604	297
10320	1605	321
10320	1606	335
10320	1607	388
10320	1608	453
10320	1609	487
10320	1610	514
10320	1611	570
10320	1612	636
10320	1613	645
10320	1614	588
10320	1615	525
10320	1616	478
10320	1617	416
10320	1618	330
10320	1619	271
10320	1620	272
10320	1621	265
10320	1622	190
10320	1623	67
10320	1624	-48
10320	1625	-164
10320	1626	-299
10320	1627	-408
10320	1628	-427
10320	1629	-376
10320	1630	-342
10320	1631	-364
10320	1632	-398
10320	1633	-410
10320	1634	-414
10320	1635	-419
10320	1636	-380
10320	1637	-292
10320	1638	-230
10320	1639	-254
10320	1640	-316
10320	1641	-326
10320	1642	-273
10320	1643	-211
10320	1644	-187
10320	1645	-217
10320	1646	-326
10320	1647	-494
10320	1648	-560
10320	1649	-256
10320	1650	600
10320	1651	1950
10320	1652	3543
10320	1653	5042
10320	1654	6070
10320	1655	6299
10320	1656	5625
10320	1657	4270
10320	1658	2654
10320	1659	1161
10320	1660	24
10320	1661	-662
10320	1662	-928
10320	1663	-949
10320	1664	-950
10320	1665	-1035
10320	1666	-1151
10320	1667	-1212
10320	1668	-1212
10320	1669	-1181
10320	1670	-1116
10320	1671	-1026
10320	1672	-971
10320	1673	-990
10320	1674	-1030
10320	1675	-1003
10320	1676	-914
10320	1677	-836
10320	1678	-802
10320	1679	-781
10320	1680	-756
10320	1681	-751
10320	1682	-756
10320	1683	-712
10320	1684	-592
10320	1685	-461
10320	1686	-394
10320	1687	-373
10320	1688	-353
10320	1689	-330
10320	1690	-339
10320	1691	-352
10320	1692	-321
10320	1693	-254
10320	1694	-209
10320	1695	-192
10320	1696	-149
10320	1697	-60
10320	1698	23
10320	1699	61
10320	1700	91
10320	1701	147
10320	1702	189
10320	1703	182
10320	1704	161
10320	1705	186
10320	1706	236
10320	1707	254
10320	1708	241
10320	1709	245
10320	1710	264
10320	1711	252
10320	1712	204
10320	1713	178
10320	1714	200
10320	1715	217
10320	1716	183
10320	1717	132
10320	1718	105
10320	1719	70
10320	1720	-9
10320	1721	-96
10320	1722	-132
10320	1723	-133
10320	1724	-155
10320	1725	-201
10320	1726	-221
10320	1727	-208
10320	1728	-212
10320	1729	-245
10320	1730	-256
10320	1731	-216
10320	1732	-172
10320	1733	-169
10320	1734	-175
10320	1735	-144
10320	1736	-109
10320	1737	-116
10320	1738	-146
10320	1739	-144
10320	1740	-118
10320	1741	-122
10320	1742	-156
10320	1743	-165
10320	1744	-134
10320	1745	-113
10320	1746	-130
10320	1747	-135
10320	1748	-94
10320	1749	-48
10320	1750	-35
10320	1751	-26
10320	1752	29
10320	1753	99
10320	1754	136
10320	1755	150
10320	1756	190
10320	1757	245
10320	1758	264
10320	1759	238
10320	1760	234
10320	1761	281
10320	1762	341
10320	1763	387
10320	1764	452
10320	1765	557
10320	1766	645
10320	1767	650
10320	1768	598
10320	1769	544
10320	1770	489
10320	1771	403
10320	1772	304
10320	1773	251
10320	1774	241
10320	1775	204
10320	1776	105
10320	1777	-7
10320	1778	-101
10320	1779	-205
10320	1780	-325
10320	1781	-400
10320	1782	-385
10320	1783	-328
10320	1784	-312
10320	1785	-343
10320	1786	-376
10320	1787	-403
10320	1788	-436
10320	1789	-451
10320	1790	-398
10320	1791	-306
10320	1792	-270
10320	1793	-332
10320	1794	-418
10320	1795	-442
10320	1796	-396
10320	1797	-318
10320	1798	-228
10320	1799	-170
10320	1800	-232
10320	1801	-426
10320	1802	-581
10320	1803	-416
10320	1804	260
10320	1805	1451
10320	1806	2996
10320	1807	4600
10320	1808	5853
10320	1809	6353
10320	1810	5933
10320	1811	4762
10320	1812	3209
10320	1813	1641
10320	1814	341
10320	1815	-505
10320	1816	-888
10320	1817	-990
10320	1818	-1038
10320	1819	-1136
10320	1820	-1248
10320	1821	-1331
10320	1822	-1379
10320	1823	-1380
10320	1824	-1308
10320	1825	-1195
10320	1826	-1134
10320	1827	-1162
10320	1828	-1207
10320	1829	-1187
10320	1830	-1113
10320	1831	-1039
10320	1832	-973
10320	1833	-894
10320	1834	-839
10320	1835	-847
10320	1836	-883
10320	1837	-865
10320	1838	-777
10320	1839	-683
10320	1840	-621
10320	1841	-567
10320	1842	-502
10320	1843	-465
10320	1844	-480
10320	1845	-490
10320	1846	-438
10320	1847	-353
10320	1848	-291
10320	1849	-243
10320	1850	-174
10320	1851	-100
10320	1852	-75
10320	1853	-86
10320	1854	-64
10320	1855	9
10320	1856	80
10320	1857	113
10320	1858	142
10320	1859	193
10320	1860	224
10320	1861	207
10320	1862	189
10320	1863	225
10320	1864	285
10320	1865	314
10320	1866	316
10320	1867	328
10320	1868	334
10320	1869	289
10320	1870	194
10320	1871	114
10320	1872	72
10320	1873	31
10320	1874	-35
10320	1875	-81
10320	1876	-75
10320	1877	-65
10320	1878	-100
10320	1879	-152
10320	1880	-171
10320	1881	-173
10320	1882	-205
10320	1883	-253
10320	1884	-264
10320	1885	-238
10320	1886	-237
10320	1887	-268
10320	1888	-277
10320	1889	-236
10320	1890	-191
10320	1891	-180
10320	1892	-168
10320	1893	-126
10320	1894	-94
10320	1895	-119
10320	1896	-165
10320	1897	-173
10320	1898	-143
10320	1899	-124
10320	1900	-121
10320	1901	-94
10320	1902	-48
10320	1903	-36
10320	1904	-73
10320	1905	-98
10320	1906	-68
10320	1907	-20
10320	1908	8
10320	1909	47
10320	1910	128
10320	1911	212
10320	1912	247
10320	1913	253
10320	1914	286
10320	1915	339
10320	1916	370
10320	1917	380
10320	1918	421
10320	1919	502
10320	1920	564
10320	1921	572
10320	1922	563
10320	1923	562
10320	1924	530
10320	1925	438
10320	1926	340
10320	1927	296
10320	1928	292
10320	1929	264
10320	1930	212
10320	1931	160
10320	1932	89
10320	1933	-55
10320	1934	-243
10320	1935	-381
10320	1936	-418
10320	1937	-403
10320	1938	-389
10320	1939	-370
10320	1940	-339
10320	1941	-339
10320	1942	-387
10320	1943	-423
10320	1944	-381
10320	1945	-297
10320	1946	-260
10320	1947	-298
10320	1948	-358
10320	1949	-401
10320	1950	-420
10320	1951	-399
10320	1952	-307
10320	1953	-197
10320	1954	-195
10320	1955	-354
10320	1956	-536
10320	1957	-506
10320	1958	-72
10320	1959	852
10320	1960	2238
10320	1961	3875
10320	1962	5342
10320	1963	6186
10320	1964	6163
10320	1965	5335
10320	1966	3958
10320	1967	2367
10320	1968	918
10320	1969	-107
10320	1970	-641
10320	1971	-848
10320	1972	-946
10320	1973	-1041
10320	1974	-1143
10320	1975	-1251
10320	1976	-1353
10320	1977	-1390
10320	1978	-1321
10320	1979	-1207
10320	1980	-1153
10320	1981	-1181
10320	1982	-1220
10320	1983	-1213
10320	1984	-1172
10320	1985	-1117
10320	1986	-1027
10320	1987	-910
10320	1988	-839
10320	1989	-851
10320	1990	-887
10320	1991	-865
10320	1992	-793
10320	1993	-722
10320	1994	-661
10320	1995	-585
10320	1996	-513
10320	1997	-499
10320	1998	-530
10320	1999	-539
[truncated: 159,280 more rows]
