# Supplementary material for: Are Complexity Metrics Reliable in Assessing HRV Control in Obese Patients During Sleep?
Source: PLoS One. 2015 Apr 20;10(4):e0124458. doi: 10.1371/journal.pone.0124458 (PMC4404104; doi:10.1371/journal.pone.0124458)
Supplement: S1 Dataset — (ZIP) [file pone.0124458.s001.zip › cabiddu_healthy_controls_data/SUBJECT (10)/4/FC.txt]

12000	0	0
12000	1	8
12000	2	66
12000	3	113
12000	4	121
12000	5	128
12000	6	158
12000	7	170
12000	8	134
12000	9	98
12000	10	114
12000	11	156
12000	12	165
12000	13	150
12000	14	156
12000	15	181
12000	16	186
12000	17	172
12000	18	202
12000	19	285
12000	20	358
12000	21	380
12000	22	394
12000	23	439
12000	24	485
12000	25	506
12000	26	541
12000	27	629
12000	28	727
12000	29	766
12000	30	747
12000	31	724
12000	32	705
12000	33	652
12000	34	568
12000	35	509
12000	36	491
12000	37	460
12000	38	379
12000	39	288
12000	40	219
12000	41	129
12000	42	-20
12000	43	-179
12000	44	-281
12000	45	-327
12000	46	-355
12000	47	-372
12000	48	-353
12000	49	-322
12000	50	-334
12000	51	-380
12000	52	-378
12000	53	-291
12000	54	-182
12000	55	-125
12000	56	-117
12000	57	-128
12000	58	-163
12000	59	-219
12000	60	-233
12000	61	-169
12000	62	-111
12000	63	-185
12000	64	-396
12000	65	-592
12000	66	-564
12000	67	-132
12000	68	823
12000	69	2296
12000	70	4037
12000	71	5565
12000	72	6411
12000	73	6350
12000	74	5430
12000	75	3894
12000	76	2124
12000	77	559
12000	78	-488
12000	79	-984
12000	80	-1115
12000	81	-1092
12000	82	-1041
12000	83	-1026
12000	84	-1080
12000	85	-1159
12000	86	-1161
12000	87	-1051
12000	88	-910
12000	89	-831
12000	90	-806
12000	91	-783
12000	92	-764
12000	93	-768
12000	94	-767
12000	95	-721
12000	96	-656
12000	97	-640
12000	98	-670
12000	99	-673
12000	100	-615
12000	101	-545
12000	102	-501
12000	103	-448
12000	104	-367
12000	105	-300
12000	106	-289
12000	107	-292
12000	108	-256
12000	109	-208
12000	110	-201
12000	111	-218
12000	112	-199
12000	113	-143
12000	114	-104
12000	115	-92
12000	116	-56
12000	117	24
12000	118	90
12000	119	108
12000	120	121
12000	121	166
12000	122	204
12000	123	195
12000	124	174
12000	125	193
12000	126	230
12000	127	231
12000	128	204
12000	129	199
12000	130	224
12000	131	227
12000	132	194
12000	133	178
12000	134	198
12000	135	198
12000	136	141
12000	137	72
12000	138	37
12000	139	13
12000	140	-41
12000	141	-95
12000	142	-103
12000	143	-91
12000	144	-116
12000	145	-174
12000	146	-204
12000	147	-188
12000	148	-173
12000	149	-179
12000	150	-162
12000	151	-101
12000	152	-54
12000	153	-59
12000	154	-74
12000	155	-50
12000	156	-13
12000	157	-16
12000	158	-40
12000	159	-39
12000	160	-22
12000	161	-40
12000	162	-82
12000	163	-90
12000	164	-50
12000	165	-16
12000	166	-17
12000	167	-8
12000	168	40
12000	169	85
12000	170	89
12000	171	92
12000	172	140
12000	173	206
12000	174	237
12000	175	248
12000	176	283
12000	177	333
12000	178	348
12000	179	330
12000	180	344
12000	181	417
12000	182	499
12000	183	552
12000	184	606
12000	185	675
12000	186	703
12000	187	647
12000	188	551
12000	189	480
12000	190	427
12000	191	348
12000	192	257
12000	193	203
12000	194	169
12000	195	92
12000	196	-42
12000	197	-169
12000	198	-250
12000	199	-312
12000	200	-371
12000	201	-381
12000	202	-322
12000	203	-267
12000	204	-283
12000	205	-343
12000	206	-377
12000	207	-372
12000	208	-357
12000	209	-336
12000	210	-293
12000	211	-258
12000	212	-297
12000	213	-394
12000	214	-443
12000	215	-380
12000	216	-259
12000	217	-177
12000	218	-171
12000	219	-240
12000	220	-359
12000	221	-398
12000	222	-113
12000	223	714
12000	224	2065
12000	225	3680
12000	226	5172
12000	227	6167
12000	228	6361
12000	229	5631
12000	230	4163
12000	231	2403
12000	232	809
12000	233	-352
12000	234	-1016
12000	235	-1237
12000	236	-1178
12000	237	-1071
12000	238	-1079
12000	239	-1181
12000	240	-1262
12000	241	-1265
12000	242	-1220
12000	243	-1158
12000	244	-1081
12000	245	-1015
12000	246	-1007
12000	247	-1045
12000	248	-1041
12000	249	-945
12000	250	-820
12000	251	-746
12000	252	-720
12000	253	-703
12000	254	-698
12000	255	-713
12000	256	-706
12000	257	-627
12000	258	-503
12000	259	-416
12000	260	-397
12000	261	-394
12000	262	-370
12000	263	-352
12000	264	-353
12000	265	-325
12000	266	-242
12000	267	-157
12000	268	-123
12000	269	-113
12000	270	-80
12000	271	-43
12000	272	-43
12000	273	-58
12000	274	-34
12000	275	25
12000	276	64
12000	277	68
12000	278	84
12000	279	135
12000	280	171
12000	281	166
12000	282	164
12000	283	210
12000	284	266
12000	285	285
12000	286	292
12000	287	329
12000	288	367
12000	289	345
12000	290	280
12000	291	232
12000	292	216
12000	293	187
12000	294	132
12000	295	100
12000	296	111
12000	297	111
12000	298	65
12000	299	18
12000	300	13
12000	301	21
12000	302	-2
12000	303	-39
12000	304	-44
12000	305	-34
12000	306	-52
12000	307	-88
12000	308	-82
12000	309	-28
12000	310	9
12000	311	2
12000	312	-2
12000	313	30
12000	314	57
12000	315	48
12000	316	45
12000	317	82
12000	318	117
12000	319	94
12000	320	40
12000	321	14
12000	322	20
12000	323	13
12000	324	-6
12000	325	7
12000	326	51
12000	327	62
12000	328	23
12000	329	-10
12000	330	13
12000	331	58
12000	332	88
12000	333	129
12000	334	211
12000	335	290
12000	336	309
12000	337	290
12000	338	291
12000	339	321
12000	340	331
12000	341	322
12000	342	350
12000	343	430
12000	344	501
12000	345	525
12000	346	538
12000	347	564
12000	348	555
12000	349	474
12000	350	365
12000	351	292
12000	352	247
12000	353	185
12000	354	117
12000	355	79
12000	356	50
12000	357	-33
12000	358	-178
12000	359	-310
12000	360	-385
12000	361	-429
12000	362	-466
12000	363	-467
12000	364	-421
12000	365	-396
12000	366	-440
12000	367	-501
12000	368	-503
12000	369	-448
12000	370	-400
12000	371	-380
12000	372	-376
12000	373	-393
12000	374	-455
12000	375	-524
12000	376	-504
12000	377	-372
12000	378	-237
12000	379	-218
12000	380	-318
12000	381	-446
12000	382	-471
12000	383	-216
12000	384	524
12000	385	1820
12000	386	3458
12000	387	5014
12000	388	6057
12000	389	6311
12000	390	5697
12000	391	4342
12000	392	2607
12000	393	972
12000	394	-216
12000	395	-885
12000	396	-1153
12000	397	-1178
12000	398	-1113
12000	399	-1108
12000	400	-1213
12000	401	-1346
12000	402	-1387
12000	403	-1324
12000	404	-1236
12000	405	-1183
12000	406	-1153
12000	407	-1133
12000	408	-1140
12000	409	-1153
12000	410	-1102
12000	411	-972
12000	412	-844
12000	413	-798
12000	414	-807
12000	415	-808
12000	416	-796
12000	417	-790
12000	418	-766
12000	419	-685
12000	420	-581
12000	421	-526
12000	422	-530
12000	423	-528
12000	424	-485
12000	425	-444
12000	426	-433
12000	427	-409
12000	428	-345
12000	429	-281
12000	430	-259
12000	431	-244
12000	432	-185
12000	433	-110
12000	434	-74
12000	435	-68
12000	436	-41
12000	437	3
12000	438	14
12000	439	-13
12000	440	-17
12000	441	28
12000	442	72
12000	443	82
12000	444	96
12000	445	145
12000	446	184
12000	447	170
12000	448	133
12000	449	122
12000	450	119
12000	451	73
12000	452	-6
12000	453	-62
12000	454	-92
12000	455	-141
12000	456	-216
12000	457	-260
12000	458	-249
12000	459	-235
12000	460	-256
12000	461	-277
12000	462	-263
12000	463	-247
12000	464	-274
12000	465	-311
12000	466	-307
12000	467	-281
12000	468	-288
12000	469	-324
12000	470	-337
12000	471	-312
12000	472	-297
12000	473	-303
12000	474	-280
12000	475	-207
12000	476	-141
12000	477	-131
12000	478	-144
12000	479	-133
12000	480	-127
12000	481	-161
12000	482	-204
12000	483	-204
12000	484	-174
12000	485	-171
12000	486	-195
12000	487	-194
12000	488	-153
12000	489	-126
12000	490	-137
12000	491	-143
12000	492	-112
12000	493	-90
12000	494	-111
12000	495	-129
12000	496	-92
12000	497	-27
12000	498	14
12000	499	40
12000	500	92
12000	501	151
12000	502	164
12000	503	131
12000	504	116
12000	505	154
12000	506	203
12000	507	239
12000	508	302
12000	509	409
12000	510	497
12000	511	505
12000	512	462
12000	513	421
12000	514	370
12000	515	276
12000	516	166
12000	517	100
12000	518	75
12000	519	33
12000	520	-46
12000	521	-117
12000	522	-169
12000	523	-246
12000	524	-367
12000	525	-462
12000	526	-480
12000	527	-461
12000	528	-466
12000	529	-489
12000	530	-495
12000	531	-500
12000	532	-533
12000	533	-555
12000	534	-506
12000	535	-405
12000	536	-344
12000	537	-368
12000	538	-421
12000	539	-440
12000	540	-424
12000	541	-381
12000	542	-296
12000	543	-205
12000	544	-216
12000	545	-382
12000	546	-567
12000	547	-517
12000	548	-24
12000	549	980
12000	550	2427
12000	551	4081
12000	552	5522
12000	553	6286
12000	554	6118
12000	555	5099
12000	556	3546
12000	557	1838
12000	558	337
12000	559	-675
12000	560	-1129
12000	561	-1206
12000	562	-1165
12000	563	-1150
12000	564	-1182
12000	565	-1247
12000	566	-1330
12000	567	-1380
12000	568	-1340
12000	569	-1236
12000	570	-1163
12000	571	-1165
12000	572	-1176
12000	573	-1132
12000	574	-1056
12000	575	-992
12000	576	-932
12000	577	-865
12000	578	-834
12000	579	-874
12000	580	-933
12000	581	-926
12000	582	-848
12000	583	-763
12000	584	-698
12000	585	-626
12000	586	-541
12000	587	-493
12000	588	-497
12000	589	-496
12000	590	-448
12000	591	-395
12000	592	-380
12000	593	-370
12000	594	-319
12000	595	-252
12000	596	-226
12000	597	-226
12000	598	-203
12000	599	-154
12000	600	-128
12000	601	-128
12000	602	-104
12000	603	-37
12000	604	15
12000	605	14
12000	606	3
12000	607	25
12000	608	47
12000	609	35
12000	610	19
12000	611	41
12000	612	74
12000	613	59
12000	614	7
12000	615	-25
12000	616	-26
12000	617	-46
12000	618	-100
12000	619	-143
12000	620	-159
12000	621	-198
12000	622	-285
12000	623	-365
12000	624	-385
12000	625	-370
12000	626	-378
12000	627	-390
12000	628	-367
12000	629	-336
12000	630	-349
12000	631	-395
12000	632	-411
12000	633	-379
12000	634	-350
12000	635	-346
12000	636	-326
12000	637	-271
12000	638	-234
12000	639	-253
12000	640	-282
12000	641	-271
12000	642	-246
12000	643	-252
12000	644	-268
12000	645	-251
12000	646	-217
12000	647	-216
12000	648	-244
12000	649	-241
12000	650	-194
12000	651	-157
12000	652	-158
12000	653	-156
12000	654	-120
12000	655	-100
12000	656	-132
12000	657	-178
12000	658	-185
12000	659	-171
12000	660	-179
12000	661	-186
12000	662	-144
12000	663	-66
12000	664	-11
12000	665	10
12000	666	46
12000	667	114
12000	668	162
12000	669	165
12000	670	173
12000	671	224
12000	672	279
12000	673	301
12000	674	328
12000	675	400
12000	676	480
12000	677	499
12000	678	458
12000	679	403
12000	680	342
12000	681	238
12000	682	108
12000	683	24
12000	684	12
12000	685	15
12000	686	-21
12000	687	-77
12000	688	-132
12000	689	-224
12000	690	-375
12000	691	-522
12000	692	-586
12000	693	-575
12000	694	-554
12000	695	-550
12000	696	-544
12000	697	-544
12000	698	-580
12000	699	-627
12000	700	-609
12000	701	-505
12000	702	-405
12000	703	-386
12000	704	-425
12000	705	-456
12000	706	-463
12000	707	-450
12000	708	-391
12000	709	-297
12000	710	-269
12000	711	-402
12000	712	-631
12000	713	-724
12000	714	-439
12000	715	350
12000	716	1636
12000	717	3258
12000	718	4851
12000	719	5931
12000	720	6139
12000	721	5444
12000	722	4086
12000	723	2418
12000	724	819
12000	725	-380
12000	726	-1021
12000	727	-1205
12000	728	-1181
12000	729	-1140
12000	730	-1136
12000	731	-1164
12000	732	-1218
12000	733	-1261
12000	734	-1226
12000	735	-1110
12000	736	-1008
12000	737	-996
12000	738	-1033
12000	739	-1042
12000	740	-1011
12000	741	-975
12000	742	-931
12000	743	-861
12000	744	-799
12000	745	-799
12000	746	-845
12000	747	-853
12000	748	-782
12000	749	-689
12000	750	-621
12000	751	-556
12000	752	-477
12000	753	-425
12000	754	-435
12000	755	-455
12000	756	-429
12000	757	-377
12000	758	-351
12000	759	-339
12000	760	-294
12000	761	-223
12000	762	-181
12000	763	-173
12000	764	-146
12000	765	-75
12000	766	-13
12000	767	6
12000	768	22
12000	769	70
12000	770	111
12000	771	102
12000	772	74
12000	773	78
12000	774	98
12000	775	91
12000	776	68
12000	777	82
12000	778	131
12000	779	154
12000	780	130
12000	781	103
12000	782	100
12000	783	75
12000	784	0
12000	785	-73
12000	786	-96
12000	787	-105
12000	788	-146
12000	789	-199
12000	790	-217
12000	791	-218
12000	792	-253
12000	793	-315
12000	794	-352
12000	795	-352
12000	796	-369
12000	797	-416
12000	798	-437
12000	799	-402
12000	800	-361
12000	801	-355
12000	802	-355
12000	803	-325
12000	804	-299
12000	805	-318
12000	806	-350
12000	807	-339
12000	808	-294
12000	809	-269
12000	810	-270
12000	811	-245
12000	812	-184
12000	813	-141
12000	814	-141
12000	815	-134
12000	816	-96
12000	817	-74
12000	818	-106
12000	819	-152
12000	820	-159
12000	821	-145
12000	822	-157
12000	823	-174
12000	824	-150
12000	825	-100
12000	826	-86
12000	827	-117
12000	828	-135
12000	829	-117
12000	830	-106
12000	831	-126
12000	832	-127
12000	833	-77
12000	834	-20
12000	835	1
12000	836	16
12000	837	71
12000	838	137
12000	839	158
12000	840	148
12000	841	159
12000	842	198
12000	843	221
12000	844	230
12000	845	283
12000	846	398
12000	847	508
12000	848	562
12000	849	585
12000	850	605
12000	851	579
12000	852	474
12000	853	337
12000	854	234
12000	855	163
12000	856	82
12000	857	-1
12000	858	-47
12000	859	-74
12000	860	-148
12000	861	-281
12000	862	-404
12000	863	-467
12000	864	-494
12000	865	-511
12000	866	-492
12000	867	-426
12000	868	-380
12000	869	-406
12000	870	-456
12000	871	-450
12000	872	-389
12000	873	-331
12000	874	-309
12000	875	-307
12000	876	-327
12000	877	-389
12000	878	-458
12000	879	-443
12000	880	-321
12000	881	-204
12000	882	-212
12000	883	-348
12000	884	-511
12000	885	-563
12000	886	-327
12000	887	393
12000	888	1658
12000	889	3260
12000	890	4770
12000	891	5765
12000	892	5983
12000	893	5361
12000	894	4032
12000	895	2349
12000	896	778
12000	897	-341
12000	898	-945
12000	899	-1155
12000	900	-1128
12000	901	-1015
12000	902	-956
12000	903	-1016
12000	904	-1121
12000	905	-1160
12000	906	-1116
12000	907	-1060
12000	908	-1038
12000	909	-1025
12000	910	-999
12000	911	-983
12000	912	-976
12000	913	-921
12000	914	-804
12000	915	-702
12000	916	-687
12000	917	-724
12000	918	-742
12000	919	-730
12000	920	-715
12000	921	-677
12000	922	-580
12000	923	-453
12000	924	-369
12000	925	-343
12000	926	-313
12000	927	-246
12000	928	-188
12000	929	-175
12000	930	-167
12000	931	-131
12000	932	-101
12000	933	-120
12000	934	-144
12000	935	-118
12000	936	-57
12000	937	-15
12000	938	11
12000	939	64
12000	940	138
12000	941	174
12000	942	163
12000	943	163
12000	944	207
12000	945	245
12000	946	242
12000	947	234
12000	948	260
12000	949	281
12000	950	256
12000	951	213
12000	952	201
12000	953	206
12000	954	167
12000	955	90
12000	956	29
12000	957	-2
12000	958	-47
12000	959	-120
12000	960	-168
12000	961	-166
12000	962	-168
12000	963	-217
12000	964	-272
12000	965	-286
12000	966	-283
12000	967	-303
12000	968	-320
12000	969	-287
12000	970	-227
12000	971	-200
12000	972	-213
12000	973	-213
12000	974	-182
12000	975	-165
12000	976	-180
12000	977	-176
12000	978	-126
12000	979	-78
12000	980	-77
12000	981	-91
12000	982	-74
12000	983	-52
12000	984	-71
12000	985	-112
12000	986	-123
12000	987	-106
12000	988	-113
12000	989	-146
12000	990	-149
12000	991	-109
12000	992	-77
12000	993	-84
12000	994	-84
12000	995	-40
12000	996	5
12000	997	8
12000	998	-5
12000	999	11
12000	1000	30
12000	1001	5
12000	1002	-43
12000	1003	-51
12000	1004	-17
12000	1005	-1
12000	1006	-20
12000	1007	-29
12000	1008	-6
12000	1009	2
12000	1010	-25
12000	1011	-31
12000	1012	29
12000	1013	112
12000	1014	163
12000	1015	200
12000	1016	257
12000	1017	308
12000	1018	306
12000	1019	270
12000	1020	271
12000	1021	325
12000	1022	384
12000	1023	430
12000	1024	503
12000	1025	609
12000	1026	682
12000	1027	674
12000	1028	625
12000	1029	578
12000	1030	512
12000	1031	397
12000	1032	274
12000	1033	199
12000	1034	160
12000	1035	96
12000	1036	1
12000	1037	-78
12000	1038	-141
12000	1039	-230
12000	1040	-347
12000	1041	-418
12000	1042	-404
12000	1043	-359
12000	1044	-343
12000	1045	-344
12000	1046	-337
12000	1047	-343
12000	1048	-380
12000	1049	-401
12000	1050	-350
12000	1051	-263
12000	1052	-229
12000	1053	-271
12000	1054	-322
12000	1055	-328
12000	1056	-296
12000	1057	-242
12000	1058	-158
12000	1059	-86
12000	1060	-128
12000	1061	-299
12000	1062	-428
12000	1063	-265
12000	1064	357
12000	1065	1457
12000	1066	2926
12000	1067	4491
12000	1068	5729
12000	1069	6225
12000	1070	5810
12000	1071	4638
12000	1072	3053
12000	1073	1421
12000	1074	69
12000	1075	-774
12000	1076	-1092
12000	1077	-1091
12000	1078	-1020
12000	1079	-992
12000	1080	-1006
12000	1081	-1052
12000	1082	-1115
12000	1083	-1139
12000	1084	-1081
12000	1085	-982
12000	1086	-931
12000	1087	-951
12000	1088	-968
12000	1089	-927
12000	1090	-856
12000	1091	-794
12000	1092	-724
12000	1093	-642
12000	1094	-600
12000	1095	-631
12000	1096	-672
12000	1097	-645
12000	1098	-563
12000	1099	-489
12000	1100	-436
12000	1101	-371
12000	1102	-298
12000	1103	-265
12000	1104	-272
12000	1105	-256
12000	1106	-189
12000	1107	-123
12000	1108	-95
12000	1109	-66
12000	1110	3
12000	1111	75
12000	1112	103
12000	1113	114
12000	1114	158
12000	1115	221
12000	1116	252
12000	1117	256
12000	1118	287
12000	1119	352
12000	1120	398
12000	1121	402
12000	1122	411
12000	1123	451
12000	1124	478
12000	1125	457
12000	1126	430
12000	1127	442
12000	1128	457
12000	1129	424
12000	1130	364
12000	1131	325
12000	1132	301
12000	1133	244
12000	1134	160
12000	1135	103
12000	1136	86
12000	1137	60
12000	1138	-2
12000	1139	-54
12000	1140	-61
12000	1141	-63
12000	1142	-99
12000	1143	-132
12000	1144	-123
12000	1145	-103
12000	1146	-126
12000	1147	-174
12000	1148	-188
12000	1149	-171
12000	1150	-170
12000	1151	-191
12000	1152	-183
12000	1153	-135
12000	1154	-105
12000	1155	-125
12000	1156	-145
12000	1157	-127
12000	1158	-108
12000	1159	-126
12000	1160	-146
12000	1161	-122
12000	1162	-81
12000	1163	-75
12000	1164	-95
12000	1165	-91
12000	1166	-62
12000	1167	-60
12000	1168	-91
12000	1169	-95
12000	1170	-52
12000	1171	-12
12000	1172	-14
12000	1173	-17
12000	1174	12
12000	1175	35
12000	1176	7
12000	1177	-37
12000	1178	-46
12000	1179	-34
12000	1180	-55
12000	1181	-96
12000	1182	-105
12000	1183	-76
12000	1184	-63
12000	1185	-81
12000	1186	-81
12000	1187	-42
12000	1188	-18
12000	1189	-44
12000	1190	-73
12000	1191	-63
12000	1192	-44
12000	1193	-61
12000	1194	-88
12000	1195	-78
12000	1196	-47
12000	1197	-49
12000	1198	-72
12000	1199	-50
12000	1200	30
12000	1201	112
12000	1202	163
12000	1203	213
12000	1204	278
12000	1205	306
12000	1206	273
12000	1207	245
12000	1208	288
12000	1209	379
12000	1210	460
12000	1211	523
12000	1212	587
12000	1213	618
12000	1214	557
12000	1215	424
12000	1216	304
12000	1217	241
12000	1218	196
12000	1219	140
12000	1220	105
12000	1221	100
12000	1222	61
12000	1223	-58
12000	1224	-207
12000	1225	-316
12000	1226	-392
12000	1227	-467
12000	1228	-518
12000	1229	-504
12000	1230	-451
12000	1231	-437
12000	1232	-474
12000	1233	-502
12000	1234	-479
12000	1235	-439
12000	1236	-409
12000	1237	-367
12000	1238	-308
12000	1239	-296
12000	1240	-361
12000	1241	-432
12000	1242	-420
12000	1243	-337
12000	1244	-263
12000	1245	-252
12000	1246	-302
12000	1247	-395
12000	1248	-462
12000	1249	-320
12000	1250	271
12000	1251	1409
12000	1252	2926
12000	1253	4480
12000	1254	5709
12000	1255	6280
12000	1256	5973
12000	1257	4819
12000	1258	3158
12000	1259	1458
12000	1260	78
12000	1261	-830
12000	1262	-1259
12000	1263	-1316
12000	1264	-1205
12000	1265	-1139
12000	1266	-1192
12000	1267	-1281
12000	1268	-1314
12000	1269	-1290
12000	1270	-1246
12000	1271	-1180
12000	1272	-1099
12000	1273	-1060
12000	1274	-1093
12000	1275	-1137
12000	1276	-1111
12000	1277	-1022
12000	1278	-942
12000	1279	-898
12000	1280	-858
12000	1281	-811
12000	1282	-792
12000	1283	-800
12000	1284	-772
12000	1285	-680
12000	1286	-583
12000	1287	-533
12000	1288	-501
12000	1289	-442
12000	1290	-380
12000	1291	-361
12000	1292	-360
12000	1293	-326
12000	1294	-266
12000	1295	-226
12000	1296	-208
12000	1297	-162
12000	1298	-81
12000	1299	-25
12000	1300	-21
12000	1301	-16
12000	1302	28
12000	1303	75
12000	1304	86
12000	1305	94
12000	1306	137
12000	1307	180
12000	1308	179
12000	1309	151
12000	1310	154
12000	1311	185
12000	1312	195
12000	1313	177
12000	1314	182
12000	1315	217
12000	1316	225
12000	1317	176
12000	1318	112
12000	1319	79
12000	1320	40
12000	1321	-41
12000	1322	-125
12000	1323	-165
12000	1324	-185
12000	1325	-234
12000	1326	-303
12000	1327	-336
12000	1328	-331
12000	1329	-339
12000	1330	-368
12000	1331	-365
12000	1332	-316
12000	1333	-280
12000	1334	-297
12000	1335	-326
12000	1336	-324
12000	1337	-320
12000	1338	-348
12000	1339	-370
12000	1340	-338
12000	1341	-274
12000	1342	-244
12000	1343	-246
12000	1344	-231
12000	1345	-191
12000	1346	-172
12000	1347	-184
12000	1348	-177
12000	1349	-127
12000	1350	-91
12000	1351	-109
12000	1352	-136
12000	1353	-127
12000	1354	-111
12000	1355	-129
12000	1356	-156
12000	1357	-145
12000	1358	-115
12000	1359	-123
12000	1360	-162
12000	1361	-176
12000	1362	-145
12000	1363	-117
12000	1364	-113
12000	1365	-88
12000	1366	-25
12000	1367	21
12000	1368	3
12000	1369	-36
12000	1370	-47
12000	1371	-50
12000	1372	-85
12000	1373	-123
12000	1374	-113
12000	1375	-71
12000	1376	-58
12000	1377	-78
12000	1378	-79
12000	1379	-47
12000	1380	-30
12000	1381	-54
12000	1382	-68
12000	1383	-42
12000	1384	-15
12000	1385	-32
12000	1386	-58
12000	1387	-49
12000	1388	-38
12000	1389	-72
12000	1390	-125
12000	1391	-136
12000	1392	-101
12000	1393	-61
12000	1394	-24
12000	1395	55
12000	1396	174
12000	1397	262
12000	1398	277
12000	1399	267
12000	1400	284
12000	1401	310
12000	1402	324
12000	1403	364
12000	1404	467
12000	1405	586
12000	1406	642
12000	1407	630
12000	1408	596
12000	1409	552
12000	1410	466
12000	1411	347
12000	1412	264
12000	1413	243
12000	1414	225
12000	1415	166
12000	1416	97
12000	1417	43
12000	1418	-40
12000	1419	-188
12000	1420	-351
12000	1421	-449
12000	1422	-479
12000	1423	-483
12000	1424	-472
12000	1425	-427
12000	1426	-379
12000	1427	-393
12000	1428	-464
12000	1429	-505
12000	1430	-461
12000	1431	-379
12000	1432	-325
12000	1433	-298
12000	1434	-279
12000	1435	-291
12000	1436	-340
12000	1437	-361
12000	1438	-303
12000	1439	-223
12000	1440	-243
12000	1441	-386
12000	1442	-535
12000	1443	-520
12000	1444	-190
12000	1445	589
12000	1446	1862
12000	1447	3453
12000	1448	4942
12000	1449	5880
12000	1450	6012
12000	1451	5319
12000	1452	3971
12000	1453	2297
12000	1454	729
12000	1455	-392
12000	1456	-977
12000	1457	-1172
12000	1458	-1173
12000	1459	-1115
12000	1460	-1090
12000	1461	-1153
12000	1462	-1268
12000	1463	-1322
12000	1464	-1259
12000	1465	-1148
12000	1466	-1083
12000	1467	-1064
12000	1468	-1051
12000	1469	-1045
12000	1470	-1060
12000	1471	-1059
12000	1472	-994
12000	1473	-892
12000	1474	-835
12000	1475	-837
12000	1476	-836
12000	1477	-790
12000	1478	-731
12000	1479	-687
12000	1480	-620
12000	1481	-513
12000	1482	-422
12000	1483	-398
12000	1484	-405
12000	1485	-386
12000	1486	-353
12000	1487	-350
12000	1488	-362
12000	1489	-327
12000	1490	-253
12000	1491	-198
12000	1492	-179
12000	1493	-145
12000	1494	-72
12000	1495	-7
12000	1496	16
12000	1497	37
12000	1498	91
12000	1499	137
12000	1500	132
12000	1501	112
12000	1502	132
12000	1503	177
12000	1504	192
12000	1505	173
12000	1506	169
12000	1507	182
12000	1508	167
12000	1509	112
12000	1510	81
12000	1511	100
12000	1512	118
12000	1513	84
12000	1514	28
12000	1515	-13
12000	1516	-66
12000	1517	-168
12000	1518	-277
12000	1519	-330
12000	1520	-342
12000	1521	-373
12000	1522	-424
12000	1523	-446
12000	1524	-428
12000	1525	-423
12000	1526	-449
12000	1527	-455
12000	1528	-409
12000	1529	-362
12000	1530	-358
12000	1531	-359
12000	1532	-323
12000	1533	-281
12000	1534	-280
12000	1535	-304
12000	1536	-299
12000	1537	-273
12000	1538	-273
12000	1539	-296
12000	1540	-287
12000	1541	-232
12000	1542	-192
12000	1543	-199
12000	1544	-209
12000	1545	-189
12000	1546	-177
12000	1547	-202
12000	1548	-224
12000	1549	-193
12000	1550	-139
12000	1551	-118
12000	1552	-125
12000	1553	-115
12000	1554	-90
12000	1555	-102
12000	1556	-149
12000	1557	-170
12000	1558	-141
12000	1559	-116
12000	1560	-127
12000	1561	-131
12000	1562	-94
12000	1563	-57
12000	1564	-65
12000	1565	-86
12000	1566	-71
12000	1567	-41
12000	1568	-46
12000	1569	-73
12000	1570	-70
12000	1571	-36
12000	1572	-28
12000	1573	-59
12000	1574	-72
12000	1575	-39
12000	1576	-7
12000	1577	-7
12000	1578	-5
12000	1579	29
12000	1580	44
12000	1581	-1
12000	1582	-73
12000	1583	-103
12000	1584	-89
12000	1585	-72
12000	1586	-44
12000	1587	38
12000	1588	159
12000	1589	245
12000	1590	265
12000	1591	271
12000	1592	304
12000	1593	332
12000	1594	337
12000	1595	368
12000	1596	467
12000	1597	587
12000	1598	659
12000	1599	691
12000	1600	719
12000	1601	726
12000	1602	663
12000	1603	542
12000	1604	434
12000	1605	367
12000	1606	297
12000	1607	204
12000	1608	135
12000	1609	111
12000	1610	70
12000	1611	-35
12000	1612	-157
12000	1613	-239
12000	1614	-293
12000	1615	-348
12000	1616	-379
12000	1617	-348
12000	1618	-292
12000	1619	-290
12000	1620	-354
12000	1621	-410
12000	1622	-409
12000	1623	-377
12000	1624	-344
12000	1625	-295
12000	1626	-232
12000	1627	-222
12000	1628	-289
12000	1629	-356
12000	1630	-334
12000	1631	-247
12000	1632	-192
12000	1633	-227
12000	1634	-335
12000	1635	-470
12000	1636	-531
12000	1637	-320
12000	1638	388
12000	1639	1646
12000	1640	3227
12000	1641	4750
12000	1642	5841
12000	1643	6203
12000	1644	5680
12000	1645	4372
12000	1646	2664
12000	1647	1027
12000	1648	-220
12000	1649	-974
12000	1650	-1275
12000	1651	-1250
12000	1652	-1106
12000	1653	-1038
12000	1654	-1097
12000	1655	-1187
12000	1656	-1210
12000	1657	-1176
12000	1658	-1124
12000	1659	-1052
12000	1660	-966
12000	1661	-918
12000	1662	-940
12000	1663	-975
12000	1664	-946
12000	1665	-865
12000	1666	-803
12000	1667	-778
12000	1668	-752
12000	1669	-712
12000	1670	-691
12000	1671	-691
12000	1672	-651
12000	1673	-546
12000	1674	-441
12000	1675	-389
12000	1676	-363
12000	1677	-316
12000	1678	-274
12000	1679	-280
12000	1680	-305
12000	1681	-287
12000	1682	-234
12000	1683	-197
12000	1684	-183
12000	1685	-139
12000	1686	-58
12000	1687	5
12000	1688	30
12000	1689	68
12000	1690	149
12000	1691	221
12000	1692	235
12000	1693	224
12000	1694	236
12000	1695	249
12000	1696	225
12000	1697	187
12000	1698	197
12000	1699	244
12000	1700	265
12000	1701	244
12000	1702	230
12000	1703	239
12000	1704	225
12000	1705	167
12000	1706	121
12000	1707	118
12000	1708	110
12000	1709	46
12000	1710	-41
12000	1711	-99
12000	1712	-141
12000	1713	-209
12000	1714	-282
12000	1715	-305
12000	1716	-282
12000	1717	-273
12000	1718	-293
12000	1719	-288
12000	1720	-240
12000	1721	-200
12000	1722	-203
12000	1723	-209
12000	1724	-180
12000	1725	-155
12000	1726	-175
12000	1727	-201
12000	1728	-180
12000	1729	-130
12000	1730	-106
12000	1731	-105
12000	1732	-78
12000	1733	-28
12000	1734	-9
12000	1735	-34
12000	1736	-48
12000	1737	-19
12000	1738	7
12000	1739	-8
12000	1740	-19
12000	1741	12
12000	1742	47
12000	1743	37
12000	1744	8
12000	1745	12
12000	1746	34
12000	1747	29
12000	1748	-2
12000	1749	-6
12000	1750	28
12000	1751	46
12000	1752	26
12000	1753	22
12000	1754	61
12000	1755	96
12000	1756	85
12000	1757	69
12000	1758	92
12000	1759	123
12000	1760	114
12000	1761	92
12000	1762	95
12000	1763	119
12000	1764	111
12000	1765	71
12000	1766	57
12000	1767	84
12000	1768	100
12000	1769	80
12000	1770	75
12000	1771	114
12000	1772	154
12000	1773	154
12000	1774	153
12000	1775	203
12000	1776	278
12000	1777	328
12000	1778	357
12000	1779	408
12000	1780	465
12000	1781	479
12000	1782	454
12000	1783	463
12000	1784	537
12000	1785	626
12000	1786	686
12000	1787	741
12000	1788	802
12000	1789	815
12000	1790	738
12000	1791	620
12000	1792	529
12000	1793	462
12000	1794	375
12000	1795	278
12000	1796	218
12000	1797	183
12000	1798	108
12000	1799	-20
12000	1800	-140
12000	1801	-219
12000	1802	-292
12000	1803	-374
12000	1804	-416
12000	1805	-384
12000	1806	-334
12000	1807	-339
12000	1808	-384
12000	1809	-411
12000	1810	-414
12000	1811	-420
12000	1812	-412
12000	1813	-351
12000	1814	-268
12000	1815	-245
12000	1816	-296
12000	1817	-337
12000	1818	-303
12000	1819	-228
12000	1820	-176
12000	1821	-167
12000	1822	-205
12000	1823	-302
12000	1824	-387
12000	1825	-245
12000	1826	361
12000	1827	1484
12000	1828	2951
12000	1829	4463
12000	1830	5673
12000	1831	6233
12000	1832	5914
12000	1833	4775
12000	1834	3172
12000	1835	1544
12000	1836	203
12000	1837	-698
12000	1838	-1123
12000	1839	-1184
12000	1840	-1111
12000	1841	-1102
12000	1842	-1185
12000	1843	-1272
12000	1844	-1305
12000	1845	-1297
12000	1846	-1257
12000	1847	-1176
12000	1848	-1084
12000	1849	-1052
12000	1850	-1086
12000	1851	-1101
12000	1852	-1034
12000	1853	-929
12000	1854	-859
12000	1855	-821
12000	1856	-781
12000	1857	-757
12000	1858	-775
12000	1859	-789
12000	1860	-739
12000	1861	-637
12000	1862	-560
12000	1863	-538
12000	1864	-524
12000	1865	-483
12000	1866	-453
12000	1867	-456
12000	1868	-443
12000	1869	-380
12000	1870	-311
12000	1871	-280
12000	1872	-258
12000	1873	-199
12000	1874	-124
12000	1875	-93
12000	1876	-93
12000	1877	-68
12000	1878	-12
12000	1879	23
12000	1880	24
12000	1881	42
12000	1882	99
12000	1883	140
12000	1884	132
12000	1885	119
12000	1886	148
12000	1887	187
12000	1888	185
12000	1889	169
12000	1890	182
12000	1891	199
12000	1892	168
12000	1893	100
12000	1894	48
12000	1895	26
12000	1896	-15
12000	1897	-95
12000	1898	-161
12000	1899	-182
12000	1900	-209
12000	1901	-277
12000	1902	-341
12000	1903	-354
12000	1904	-347
12000	1905	-369
12000	1906	-402
12000	1907	-399
12000	1908	-374
12000	1909	-382
12000	1910	-419
12000	1911	-422
12000	1912	-377
12000	1913	-340
12000	1914	-341
12000	1915	-335
12000	1916	-297
12000	1917	-271
12000	1918	-293
12000	1919	-315
12000	1920	-282
12000	1921	-217
12000	1922	-177
12000	1923	-157
12000	1924	-120
12000	1925	-82
12000	1926	-98
12000	1927	-163
12000	1928	-206
12000	1929	-193
12000	1930	-170
12000	1931	-172
12000	1932	-160
12000	1933	-114
12000	1934	-82
12000	1935	-106
12000	1936	-143
12000	1937	-136
12000	1938	-107
12000	1939	-110
12000	1940	-137
12000	1941	-139
12000	1942	-116
12000	1943	-116
12000	1944	-144
12000	1945	-144
12000	1946	-97
12000	1947	-65
12000	1948	-86
12000	1949	-113
12000	1950	-102
12000	1951	-85
12000	1952	-101
12000	1953	-123
12000	1954	-107
12000	1955	-80
12000	1956	-100
12000	1957	-154
12000	1958	-169
12000	1959	-140
12000	1960	-122
12000	1961	-138
12000	1962	-144
12000	1963	-118
12000	1964	-106
12000	1965	-134
12000	1966	-145
12000	1967	-85
12000	1968	10
12000	1969	81
12000	1970	138
12000	1971	214
12000	1972	283
12000	1973	293
12000	1974	260
12000	1975	259
12000	1976	317
12000	1977	386
12000	1978	435
12000	1979	499
12000	1980	585
12000	1981	633
12000	1982	599
12000	1983	530
12000	1984	480
12000	1985	432
12000	1986	343
12000	1987	238
12000	1988	170
12000	1989	130
12000	1990	59
12000	1991	-55
12000	1992	-159
12000	1993	-238
12000	1994	-332
12000	1995	-448
12000	1996	-514
12000	1997	-484
12000	1998	-415
12000	1999	-380
[truncated: 159,280 more rows]
