# Supplementary material for: Are Complexity Metrics Reliable in Assessing HRV Control in Obese Patients During Sleep?
Source: PLoS One. 2015 Apr 20;10(4):e0124458. doi: 10.1371/journal.pone.0124458 (PMC4404104; doi:10.1371/journal.pone.0124458)
Supplement: S1 Dataset — (ZIP) [file pone.0124458.s001.zip › cabiddu_healthy_controls_data/SUBJECT (11)/1/FC.txt]

29910	0	-192
29910	1	-196
29910	2	-156
29910	3	-131
29910	4	-171
29910	5	-229
29910	6	-229
29910	7	-198
29910	8	-199
29910	9	-216
29910	10	-186
29910	11	-126
29910	12	-116
29910	13	-159
29910	14	-173
29910	15	-124
29910	16	-80
29910	17	-84
29910	18	-88
29910	19	-58
29910	20	-48
29910	21	-106
29910	22	-171
29910	23	-165
29910	24	-107
29910	25	-74
29910	26	-69
29910	27	-39
29910	28	5
29910	29	-8
29910	30	-77
29910	31	-116
29910	32	-87
29910	33	-53
29910	34	-67
29910	35	-83
29910	36	-60
29910	37	-39
29910	38	-73
29910	39	-112
29910	40	-82
29910	41	-12
29910	42	14
29910	43	-6
29910	44	-2
29910	45	38
29910	46	61
29910	47	52
29910	48	82
29910	49	173
29910	50	250
29910	51	254
29910	52	229
29910	53	234
29910	54	239
29910	55	200
29910	56	162
29910	57	202
29910	58	301
29910	59	381
29910	60	434
29910	61	518
29910	62	626
29910	63	660
29910	64	598
29910	65	504
29910	66	427
29910	67	300
29910	68	110
29910	69	-76
29910	70	-161
29910	71	-164
29910	72	-179
29910	73	-223
29910	74	-257
29910	75	-291
29910	76	-360
29910	77	-421
29910	78	-375
29910	79	-226
29910	80	-101
29910	81	-91
29910	82	-155
29910	83	-211
29910	84	-246
29910	85	-258
29910	86	-209
29910	87	-113
29910	88	-94
29910	89	-238
29910	90	-422
29910	91	-352
29910	92	207
29910	93	1305
29910	94	2817
29910	95	4453
29910	96	5734
29910	97	6158
29910	98	5505
29910	99	4002
29910	100	2145
29910	101	432
29910	102	-760
29910	103	-1239
29910	104	-1080
29910	105	-634
29910	106	-300
29910	107	-253
29910	108	-415
29910	109	-641
29910	110	-831
29910	111	-902
29910	112	-810
29910	113	-630
29910	114	-532
29910	115	-595
29910	116	-724
29910	117	-784
29910	118	-758
29910	119	-697
29910	120	-614
29910	121	-507
29910	122	-437
29910	123	-468
29910	124	-546
29910	125	-546
29910	126	-444
29910	127	-329
29910	128	-288
29910	129	-276
29910	130	-258
29910	131	-259
29910	132	-311
29910	133	-327
29910	134	-271
29910	135	-202
29910	136	-183
29910	137	-189
29910	138	-152
29910	139	-87
29910	140	-61
29910	141	-71
29910	142	-45
29910	143	23
29910	144	61
29910	145	42
29910	146	36
29910	147	80
29910	148	112
29910	149	82
29910	150	42
29910	151	57
29910	152	96
29910	153	102
29910	154	105
29910	155	173
29910	156	288
29910	157	365
29910	158	395
29910	159	447
29910	160	538
29910	161	602
29910	162	608
29910	163	618
29910	164	675
29910	165	722
29910	166	707
29910	167	682
29910	168	712
29910	169	762
29910	170	764
29910	171	734
29910	172	741
29910	173	776
29910	174	757
29910	175	674
29910	176	594
29910	177	540
29910	178	442
29910	179	271
29910	180	96
29910	181	-27
29910	182	-142
29910	183	-297
29910	184	-446
29910	185	-528
29910	186	-576
29910	187	-658
29910	188	-758
29910	189	-803
29910	190	-785
29910	191	-777
29910	192	-791
29910	193	-771
29910	194	-707
29910	195	-672
29910	196	-709
29910	197	-755
29910	198	-750
29910	199	-733
29910	200	-756
29910	201	-784
29910	202	-750
29910	203	-682
29910	204	-656
29910	205	-663
29910	206	-632
29910	207	-560
29910	208	-517
29910	209	-528
29910	210	-526
29910	211	-478
29910	212	-442
29910	213	-460
29910	214	-475
29910	215	-429
29910	216	-369
29910	217	-361
29910	218	-379
29910	219	-356
29910	220	-308
29910	221	-296
29910	222	-314
29910	223	-289
29910	224	-212
29910	225	-160
29910	226	-166
29910	227	-170
29910	228	-134
29910	229	-112
29910	230	-148
29910	231	-186
29910	232	-165
29910	233	-127
29910	234	-141
29910	235	-184
29910	236	-185
29910	237	-151
29910	238	-147
29910	239	-174
29910	240	-165
29910	241	-112
29910	242	-89
29910	243	-135
29910	244	-184
29910	245	-184
29910	246	-174
29910	247	-197
29910	248	-209
29910	249	-157
29910	250	-90
29910	251	-88
29910	252	-134
29910	253	-152
29910	254	-138
29910	255	-149
29910	256	-180
29910	257	-165
29910	258	-90
29910	259	-39
29910	260	-57
29910	261	-87
29910	262	-74
29910	263	-59
29910	264	-92
29910	265	-130
29910	266	-117
29910	267	-88
29910	268	-111
29910	269	-160
29910	270	-148
29910	271	-65
29910	272	19
29910	273	76
29910	274	154
29910	275	256
29910	276	304
29910	277	261
29910	278	200
29910	279	190
29910	280	202
29910	281	186
29910	282	177
29910	283	238
29910	284	340
29910	285	413
29910	286	464
29910	287	555
29910	288	666
29910	289	690
29910	290	585
29910	291	442
29910	292	327
29910	293	210
29910	294	48
29910	295	-87
29910	296	-123
29910	297	-121
29910	298	-165
29910	299	-243
29910	300	-289
29910	301	-305
29910	302	-335
29910	303	-362
29910	304	-318
29910	305	-221
29910	306	-164
29910	307	-184
29910	308	-207
29910	309	-173
29910	310	-137
29910	311	-159
29910	312	-220
29910	313	-276
29910	314	-335
29910	315	-355
29910	316	-159
29910	317	453
29910	318	1494
29910	319	2763
29910	320	3971
29910	321	4837
29910	322	5082
29910	323	4529
29910	324	3282
29910	325	1735
29910	326	338
29910	327	-635
29910	328	-1097
29910	329	-1078
29910	330	-747
29910	331	-398
29910	332	-278
29910	333	-405
29910	334	-620
29910	335	-795
29910	336	-898
29910	337	-913
29910	338	-823
29910	339	-688
29910	340	-634
29910	341	-702
29910	342	-789
29910	343	-795
29910	344	-743
29910	345	-698
29910	346	-656
29910	347	-590
29910	348	-543
29910	349	-570
29910	350	-623
29910	351	-599
29910	352	-493
29910	353	-393
29910	354	-346
29910	355	-322
29910	356	-283
29910	357	-266
29910	358	-277
29910	359	-278
29910	360	-231
29910	361	-178
29910	362	-181
29910	363	-203
29910	364	-175
29910	365	-117
29910	366	-98
29910	367	-103
29910	368	-58
29910	369	37
29910	370	106
29910	371	125
29910	372	158
29910	373	234
29910	374	295
29910	375	296
29910	376	292
29910	377	338
29910	378	391
29910	379	391
29910	380	373
29910	381	409
29910	382	483
29910	383	521
29910	384	531
29910	385	579
29910	386	668
29910	387	725
29910	388	722
29910	389	730
29910	390	791
29910	391	852
29910	392	865
29910	393	875
29910	394	931
29910	395	986
29910	396	972
29910	397	913
29910	398	884
29910	399	873
29910	400	808
29910	401	683
29910	402	565
29910	403	474
29910	404	346
29910	405	165
29910	406	4
29910	407	-93
29910	408	-185
29910	409	-325
29910	410	-469
29910	411	-553
29910	412	-603
29910	413	-678
29910	414	-754
29910	415	-762
29910	416	-719
29910	417	-705
29910	418	-735
29910	419	-739
29910	420	-703
29910	421	-690
29910	422	-732
29910	423	-765
29910	424	-743
29910	425	-716
29910	426	-738
29910	427	-765
29910	428	-731
29910	429	-671
29910	430	-656
29910	431	-671
29910	432	-647
29910	433	-580
29910	434	-545
29910	435	-548
29910	436	-520
29910	437	-441
29910	438	-385
29910	439	-396
29910	440	-418
29910	441	-393
29910	442	-362
29910	443	-373
29910	444	-385
29910	445	-331
29910	446	-250
29910	447	-217
29910	448	-232
29910	449	-219
29910	450	-171
29910	451	-152
29910	452	-177
29910	453	-176
29910	454	-128
29910	455	-98
29910	456	-127
29910	457	-156
29910	458	-129
29910	459	-89
29910	460	-101
29910	461	-136
29910	462	-129
29910	463	-95
29910	464	-97
29910	465	-127
29910	466	-117
29910	467	-66
29910	468	-51
29910	469	-103
29910	470	-145
29910	471	-131
29910	472	-110
29910	473	-131
29910	474	-146
29910	475	-109
29910	476	-67
29910	477	-88
29910	478	-136
29910	479	-132
29910	480	-80
29910	481	-52
29910	482	-49
29910	483	-17
29910	484	45
29910	485	53
29910	486	-20
29910	487	-97
29910	488	-114
29910	489	-111
29910	490	-135
29910	491	-149
29910	492	-103
29910	493	-41
29910	494	-37
29910	495	-65
29910	496	-50
29910	497	4
29910	498	24
29910	499	-7
29910	500	-18
29910	501	17
29910	502	40
29910	503	23
29910	504	30
29910	505	95
29910	506	146
29910	507	113
29910	508	36
29910	509	-4
29910	510	-9
29910	511	-23
29910	512	-17
29910	513	68
29910	514	207
29910	515	296
29910	516	301
29910	517	290
29910	518	304
29910	519	292
29910	520	233
29910	521	195
29910	522	231
29910	523	287
29910	524	305
29910	525	327
29910	526	420
29910	527	551
29910	528	627
29910	529	633
29910	530	609
29910	531	562
29910	532	431
29910	533	213
29910	534	10
29910	535	-90
29910	536	-102
29910	537	-87
29910	538	-57
29910	539	-31
29910	540	-88
29910	541	-253
29910	542	-417
29910	543	-436
29910	544	-312
29910	545	-170
29910	546	-105
29910	547	-110
29910	548	-165
29910	549	-263
29910	550	-338
29910	551	-282
29910	552	-118
29910	553	-19
29910	554	-116
29910	555	-315
29910	556	-354
29910	557	27
29910	558	998
29910	559	2588
29910	560	4556
29910	561	6335
29910	562	7270
29910	563	6988
29910	564	5584
29910	565	3496
29910	566	1307
29910	567	-403
29910	568	-1239
29910	569	-1204
29910	570	-701
29910	571	-223
29910	572	-50
29910	573	-204
29910	574	-578
29910	575	-997
29910	576	-1248
29910	577	-1214
29910	578	-998
29910	579	-814
29910	580	-774
29910	581	-820
29910	582	-861
29910	583	-877
29910	584	-857
29910	585	-764
29910	586	-623
29910	587	-544
29910	588	-596
29910	589	-699
29910	590	-725
29910	591	-662
29910	592	-581
29910	593	-512
29910	594	-432
29910	595	-372
29910	596	-378
29910	597	-418
29910	598	-407
29910	599	-342
29910	600	-310
29910	601	-347
29910	602	-384
29910	603	-356
29910	604	-301
29910	605	-278
29910	606	-255
29910	607	-177
29910	608	-87
29910	609	-60
29910	610	-81
29910	611	-69
29910	612	-15
29910	613	22
29910	614	29
29910	615	66
29910	616	156
29910	617	224
29910	618	221
29910	619	207
29910	620	243
29910	621	294
29910	622	303
29910	623	306
29910	624	369
29910	625	459
29910	626	498
29910	627	490
29910	628	509
29910	629	572
29910	630	614
29910	631	617
29910	632	649
29910	633	740
29910	634	823
29910	635	839
29910	636	831
29910	637	849
29910	638	846
29910	639	765
29910	640	647
29910	641	577
29910	642	553
29910	643	503
29910	644	417
29910	645	352
29910	646	305
29910	647	191
29910	648	-18
29910	649	-239
29910	650	-406
29910	651	-544
29910	652	-684
29910	653	-772
29910	654	-758
29910	655	-699
29910	656	-688
29910	657	-722
29910	658	-734
29910	659	-725
29910	660	-750
29910	661	-798
29910	662	-785
29910	663	-698
29910	664	-612
29910	665	-580
29910	666	-552
29910	667	-487
29910	668	-438
29910	669	-453
29910	670	-483
29910	671	-460
29910	672	-417
29910	673	-432
29910	674	-490
29910	675	-512
29910	676	-484
29910	677	-463
29910	678	-454
29910	679	-391
29910	680	-269
29910	681	-182
29910	682	-192
29910	683	-244
29910	684	-272
29910	685	-296
29910	686	-344
29910	687	-364
29910	688	-292
29910	689	-177
29910	690	-122
29910	691	-133
29910	692	-143
29910	693	-126
29910	694	-134
29910	695	-172
29910	696	-167
29910	697	-106
29910	698	-69
29910	699	-106
29910	700	-161
29910	701	-165
29910	702	-145
29910	703	-155
29910	704	-164
29910	705	-109
29910	706	-26
29910	707	-1
29910	708	-37
29910	709	-64
29910	710	-61
29910	711	-88
29910	712	-150
29910	713	-171
29910	714	-109
29910	715	-36
29910	716	-15
29910	717	-16
29910	718	8
29910	719	11
29910	720	-60
29910	721	-160
29910	722	-197
29910	723	-169
29910	724	-142
29910	725	-124
29910	726	-62
29910	727	40
29910	728	91
29910	729	59
29910	730	12
29910	731	1
29910	732	-17
29910	733	-87
29910	734	-158
29910	735	-164
29910	736	-133
29910	737	-124
29910	738	-115
29910	739	-40
29910	740	81
29910	741	151
29910	742	148
29910	743	130
29910	744	121
29910	745	65
29910	746	-48
29910	747	-132
29910	748	-123
29910	749	-68
29910	750	-30
29910	751	13
29910	752	95
29910	753	159
29910	754	125
29910	755	16
29910	756	-64
29910	757	-82
29910	758	-84
29910	759	-80
29910	760	-27
29910	761	65
29910	762	98
29910	763	27
29910	764	-62
29910	765	-79
29910	766	-33
29910	767	26
29910	768	116
29910	769	256
29910	770	378
29910	771	384
29910	772	290
29910	773	203
29910	774	172
29910	775	170
29910	776	190
29910	777	288
29910	778	464
29910	779	612
29910	780	654
29910	781	633
29910	782	610
29910	783	554
29910	784	451
29910	785	333
29910	786	278
29910	787	257
29910	788	184
29910	789	79
29910	790	32
29910	791	48
29910	792	34
29910	793	-56
29910	794	-157
29910	795	-208
29910	796	-235
29910	797	-265
29910	798	-257
29910	799	-188
29910	800	-137
29910	801	-181
29910	802	-268
29910	803	-283
29910	804	-210
29910	805	-139
29910	806	-145
29910	807	-219
29910	808	-335
29910	809	-437
29910	810	-332
29910	811	268
29910	812	1503
29910	813	3181
29910	814	4879
29910	815	6149
29910	816	6622
29910	817	6085
29910	818	4623
29910	819	2692
29910	820	907
29910	821	-307
29910	822	-848
29910	823	-842
29910	824	-517
29910	825	-177
29910	826	-87
29910	827	-295
29910	828	-610
29910	829	-818
29910	830	-879
29910	831	-863
29910	832	-824
29910	833	-796
29910	834	-844
29910	835	-997
29910	836	-1152
29910	837	-1163
29910	838	-1016
29910	839	-839
29910	840	-729
29910	841	-673
29910	842	-653
29910	843	-690
29910	844	-763
29910	845	-776
29910	846	-677
29910	847	-548
29910	848	-502
29910	849	-500
29910	850	-470
29910	851	-407
29910	852	-364
29910	853	-351
29910	854	-304
29910	855	-225
29910	856	-191
29910	857	-224
29910	858	-251
29910	859	-232
29910	860	-217
29910	861	-240
29910	862	-242
29910	863	-169
29910	864	-78
29910	865	-47
29910	866	-54
29910	867	-31
29910	868	13
29910	869	23
29910	870	15
29910	871	66
29910	872	181
29910	873	270
29910	874	291
29910	875	302
29910	876	342
29910	877	365
29910	878	338
29910	879	323
29910	880	381
29910	881	464
29910	882	496
29910	883	498
29910	884	540
29910	885	621
29910	886	670
29910	887	687
29910	888	741
29910	889	839
29910	890	898
29910	891	880
29910	892	845
29910	893	835
29910	894	800
29910	895	691
29910	896	558
29910	897	467
29910	898	387
29910	899	257
29910	900	99
29910	901	-11
29910	902	-76
29910	903	-172
29910	904	-308
29910	905	-414
29910	906	-467
29910	907	-528
29910	908	-629
29910	909	-703
29910	910	-702
29910	911	-680
29910	912	-698
29910	913	-722
29910	914	-689
29910	915	-632
29910	916	-619
29910	917	-638
29910	918	-620
29910	919	-565
29910	920	-547
29910	921	-570
29910	922	-558
29910	923	-483
29910	924	-420
29910	925	-421
29910	926	-440
29910	927	-427
29910	928	-424
29910	929	-476
29910	930	-533
29910	931	-517
29910	932	-447
29910	933	-402
29910	934	-383
29910	935	-331
29910	936	-251
29910	937	-217
29910	938	-246
29910	939	-272
29910	940	-249
29910	941	-237
29910	942	-274
29910	943	-300
29910	944	-255
29910	945	-181
29910	946	-151
29910	947	-151
29910	948	-124
29910	949	-95
29910	950	-131
29910	951	-215
29910	952	-255
29910	953	-222
29910	954	-182
29910	955	-170
29910	956	-136
29910	957	-57
29910	958	-5
29910	959	-32
29910	960	-82
29910	961	-87
29910	962	-79
29910	963	-116
29910	964	-172
29910	965	-174
29910	966	-135
29910	967	-129
29910	968	-159
29910	969	-154
29910	970	-99
29910	971	-68
29910	972	-98
29910	973	-122
29910	974	-94
29910	975	-66
29910	976	-91
29910	977	-124
29910	978	-100
29910	979	-51
29910	980	-45
29910	981	-65
29910	982	-41
29910	983	15
29910	984	23
29910	985	-32
29910	986	-68
29910	987	-48
29910	988	-30
29910	989	-53
29910	990	-60
29910	991	-15
29910	992	23
29910	993	-2
29910	994	-42
29910	995	-21
29910	996	35
29910	997	51
29910	998	30
29910	999	33
29910	1000	58
29910	1001	39
29910	1002	-29
29910	1003	-57
29910	1004	-14
29910	1005	34
29910	1006	33
29910	1007	27
29910	1008	59
29910	1009	78
29910	1010	33
29910	1011	-28
29910	1012	-27
29910	1013	23
29910	1014	53
29910	1015	64
29910	1016	125
29910	1017	234
29910	1018	309
29910	1019	317
29910	1020	314
29910	1021	332
29910	1022	314
29910	1023	230
29910	1024	154
29910	1025	167
29910	1026	241
29910	1027	312
29910	1028	396
29910	1029	537
29910	1030	684
29910	1031	734
29910	1032	672
29910	1033	573
29910	1034	480
29910	1035	336
29910	1036	138
29910	1037	-24
29910	1038	-76
29910	1039	-65
29910	1040	-76
29910	1041	-108
29910	1042	-137
29910	1043	-197
29910	1044	-309
29910	1045	-395
29910	1046	-359
29910	1047	-233
29910	1048	-148
29910	1049	-170
29910	1050	-242
29910	1051	-295
29910	1052	-323
29910	1053	-306
29910	1054	-207
29910	1055	-75
29910	1056	-71
29910	1057	-270
29910	1058	-503
29910	1059	-451
29910	1060	130
29910	1061	1306
29910	1062	2967
29910	1063	4782
29910	1064	6203
29910	1065	6687
29910	1066	6030
29910	1067	4484
29910	1068	2559
29910	1069	772
29910	1070	-468
29910	1071	-952
29910	1072	-789
29910	1073	-378
29910	1074	-120
29910	1075	-159
29910	1076	-402
29910	1077	-707
29910	1078	-958
29910	1079	-1048
29910	1080	-939
29910	1081	-748
29910	1082	-659
29910	1083	-729
29910	1084	-846
29910	1085	-898
29910	1086	-881
29910	1087	-835
29910	1088	-756
29910	1089	-658
29910	1090	-623
29910	1091	-696
29910	1092	-784
29910	1093	-764
29910	1094	-639
29910	1095	-514
29910	1096	-439
29910	1097	-386
29910	1098	-356
29910	1099	-373
29910	1100	-421
29910	1101	-412
29910	1102	-326
29910	1103	-244
29910	1104	-223
29910	1105	-227
29910	1106	-198
29910	1107	-170
29910	1108	-197
29910	1109	-234
29910	1110	-203
29910	1111	-123
29910	1112	-78
29910	1113	-76
29910	1114	-49
29910	1115	18
29910	1116	60
29910	1117	54
29910	1118	68
29910	1119	138
29910	1120	202
29910	1121	203
29910	1122	192
29910	1123	233
29910	1124	295
29910	1125	314
29910	1126	318
29910	1127	376
29910	1128	475
29910	1129	533
29910	1130	542
29910	1131	572
29910	1132	644
29910	1133	693
29910	1134	692
29910	1135	704
29910	1136	772
29910	1137	836
29910	1138	833
29910	1139	804
29910	1140	809
29910	1141	817
29910	1142	760
29910	1143	657
29910	1144	584
29910	1145	540
29910	1146	457
29910	1147	328
29910	1148	224
29910	1149	168
29910	1150	83
29910	1151	-77
29910	1152	-250
29910	1153	-373
29910	1154	-477
29910	1155	-605
29910	1156	-706
29910	1157	-716
29910	1158	-677
29910	1159	-675
29910	1160	-714
29910	1161	-724
29910	1162	-698
29910	1163	-698
29910	1164	-734
29910	1165	-736
29910	1166	-680
29910	1167	-633
29910	1168	-641
29910	1169	-648
29910	1170	-597
29910	1171	-532
29910	1172	-522
29910	1173	-543
29910	1174	-530
29910	1175	-501
29910	1176	-516
29910	1177	-558
29910	1178	-541
29910	1179	-454
29910	1180	-379
29910	1181	-359
29910	1182	-342
29910	1183	-298
29910	1184	-281
29910	1185	-321
29910	1186	-354
29910	1187	-318
29910	1188	-258
29910	1189	-251
29910	1190	-277
29910	1191	-263
29910	1192	-214
29910	1193	-192
29910	1194	-193
29910	1195	-153
29910	1196	-71
29910	1197	-36
29910	1198	-88
29910	1199	-147
29910	1200	-154
29910	1201	-145
29910	1202	-170
29910	1203	-189
29910	1204	-155
29910	1205	-116
29910	1206	-143
29910	1207	-201
29910	1208	-201
29910	1209	-142
29910	1210	-101
29910	1211	-101
29910	1212	-88
29910	1213	-54
29910	1214	-66
29910	1215	-136
29910	1216	-185
29910	1217	-155
29910	1218	-100
29910	1219	-95
29910	1220	-116
29910	1221	-104
29910	1222	-83
29910	1223	-107
29910	1224	-145
29910	1225	-120
29910	1226	-44
29910	1227	-12
29910	1228	-52
29910	1229	-92
29910	1230	-95
29910	1231	-109
29910	1232	-154
29910	1233	-169
29910	1234	-114
29910	1235	-58
29910	1236	-72
29910	1237	-117
29910	1238	-111
29910	1239	-59
29910	1240	-21
29910	1241	13
29910	1242	94
29910	1243	205
29910	1244	250
29910	1245	208
29910	1246	160
29910	1247	163
29910	1248	179
29910	1249	173
29910	1250	198
29910	1251	294
29910	1252	407
29910	1253	463
29910	1254	490
29910	1255	550
29910	1256	612
29910	1257	563
29910	1258	422
29910	1259	290
29910	1260	212
29910	1261	105
29910	1262	-50
29910	1263	-161
29910	1264	-175
29910	1265	-166
29910	1266	-200
29910	1267	-248
29910	1268	-263
29910	1269	-279
29910	1270	-343
29910	1271	-405
29910	1272	-377
29910	1273	-278
29910	1274	-200
29910	1275	-173
29910	1276	-140
29910	1277	-94
29910	1278	-102
29910	1279	-194
29910	1280	-293
29910	1281	-327
29910	1282	-299
29910	1283	-174
29910	1284	190
29910	1285	913
29910	1286	1933
29910	1287	3029
29910	1288	3970
29910	1289	4552
29910	1290	4568
29910	1291	3904
29910	1292	2702
29910	1293	1336
29910	1294	168
29910	1295	-616
29910	1296	-973
29910	1297	-928
29910	1298	-640
29910	1299	-375
29910	1300	-326
29910	1301	-463
29910	1302	-635
29910	1303	-759
29910	1304	-830
29910	1305	-833
29910	1306	-747
29910	1307	-637
29910	1308	-617
29910	1309	-692
29910	1310	-755
29910	1311	-735
29910	1312	-679
29910	1313	-644
29910	1314	-602
29910	1315	-533
29910	1316	-496
29910	1317	-534
29910	1318	-580
29910	1319	-542
29910	1320	-441
29910	1321	-359
29910	1322	-347
29910	1323	-341
29910	1324	-314
29910	1325	-292
29910	1326	-301
29910	1327	-293
29910	1328	-236
29910	1329	-186
29910	1330	-193
29910	1331	-202
29910	1332	-159
29910	1333	-110
29910	1334	-121
29910	1335	-158
29910	1336	-143
29910	1337	-80
29910	1338	-39
29910	1339	-18
29910	1340	44
29910	1341	145
29910	1342	203
29910	1343	189
29910	1344	180
29910	1345	226
29910	1346	281
29910	1347	294
29910	1348	307
29910	1349	369
29910	1350	439
29910	1351	451
29910	1352	440
29910	1353	485
29910	1354	582
29910	1355	653
29910	1356	683
29910	1357	730
29910	1358	806
29910	1359	840
29910	1360	807
29910	1361	779
29910	1362	805
29910	1363	829
29910	1364	794
29910	1365	738
29910	1366	723
29910	1367	718
29910	1368	656
29910	1369	555
29910	1370	484
29910	1371	428
29910	1372	314
29910	1373	134
29910	1374	-30
29910	1375	-141
29910	1376	-257
29910	1377	-412
29910	1378	-547
29910	1379	-611
29910	1380	-656
29910	1381	-739
29910	1382	-819
29910	1383	-828
29910	1384	-796
29910	1385	-798
29910	1386	-821
29910	1387	-799
29910	1388	-728
29910	1389	-682
29910	1390	-684
29910	1391	-669
29910	1392	-612
29910	1393	-582
29910	1394	-618
29910	1395	-657
29910	1396	-635
29910	1397	-593
29910	1398	-590
29910	1399	-596
29910	1400	-552
29910	1401	-488
29910	1402	-481
29910	1403	-524
29910	1404	-535
29910	1405	-493
29910	1406	-462
29910	1407	-461
29910	1408	-426
29910	1409	-332
29910	1410	-252
29910	1411	-244
29910	1412	-260
29910	1413	-240
29910	1414	-220
29910	1415	-252
29910	1416	-296
29910	1417	-276
29910	1418	-205
29910	1419	-160
29910	1420	-151
29910	1421	-117
29910	1422	-52
29910	1423	-28
29910	1424	-74
29910	1425	-114
29910	1426	-101
29910	1427	-89
29910	1428	-128
29910	1429	-172
29910	1430	-159
29910	1431	-124
29910	1432	-133
29910	1433	-163
29910	1434	-145
29910	1435	-91
29910	1436	-80
29910	1437	-119
29910	1438	-133
29910	1439	-98
29910	1440	-74
29910	1441	-96
29910	1442	-104
29910	1443	-61
29910	1444	-30
29910	1445	-70
29910	1446	-132
29910	1447	-143
29910	1448	-124
29910	1449	-140
29910	1450	-172
29910	1451	-151
29910	1452	-84
29910	1453	-52
29910	1454	-68
29910	1455	-63
29910	1456	-7
29910	1457	38
29910	1458	36
29910	1459	46
29910	1460	114
29910	1461	185
29910	1462	193
29910	1463	175
29910	1464	201
29910	1465	247
29910	1466	246
29910	1467	211
29910	1468	224
29910	1469	293
29910	1470	351
29910	1471	384
29910	1472	457
29910	1473	585
29910	1474	678
29910	1475	665
29910	1476	584
29910	1477	492
29910	1478	376
29910	1479	173
29910	1480	-53
29910	1481	-190
29910	1482	-213
29910	1483	-203
29910	1484	-201
29910	1485	-190
29910	1486	-194
29910	1487	-269
29910	1488	-381
29910	1489	-409
29910	1490	-303
29910	1491	-167
29910	1492	-123
29910	1493	-174
29910	1494	-256
29910	1495	-333
29910	1496	-384
29910	1497	-343
29910	1498	-189
29910	1499	-50
29910	1500	-91
29910	1501	-283
29910	1502	-368
29910	1503	-42
29910	1504	863
29910	1505	2348
29910	1506	4201
29910	1507	5945
29910	1508	6948
29910	1509	6768
29910	1510	5436
29910	1511	3395
29910	1512	1231
29910	1513	-511
29910	1514	-1452
29910	1515	-1520
29910	1516	-1027
29910	1517	-469
29910	1518	-187
29910	1519	-224
29910	1520	-460
29910	1521	-756
29910	1522	-974
29910	1523	-998
29910	1524	-851
29910	1525	-713
29910	1526	-726
29910	1527	-848
29910	1528	-941
29910	1529	-946
29910	1530	-894
29910	1531	-802
29910	1532	-670
29910	1533	-564
29910	1534	-571
29910	1535	-664
29910	1536	-706
29910	1537	-624
29910	1538	-487
29910	1539	-388
29910	1540	-328
29910	1541	-289
29910	1542	-305
29910	1543	-371
29910	1544	-423
29910	1545	-392
29910	1546	-323
29910	1547	-291
29910	1548	-291
29910	1549	-249
29910	1550	-159
29910	1551	-96
29910	1552	-82
29910	1553	-54
29910	1554	20
29910	1555	72
29910	1556	52
29910	1557	22
29910	1558	44
29910	1559	78
29910	1560	70
29910	1561	59
29910	1562	116
29910	1563	219
29910	1564	286
29910	1565	307
29910	1566	353
29910	1567	429
29910	1568	467
29910	1569	448
29910	1570	451
29910	1571	522
29910	1572	602
29910	1573	634
29910	1574	661
29910	1575	737
29910	1576	819
29910	1577	841
29910	1578	832
29910	1579	866
29910	1580	934
29910	1581	957
29910	1582	929
29910	1583	916
29910	1584	940
29910	1585	928
29910	1586	843
29910	1587	740
29910	1588	661
29910	1589	551
29910	1590	369
29910	1591	174
29910	1592	41
29910	1593	-59
29910	1594	-193
29910	1595	-346
29910	1596	-445
29910	1597	-493
29910	1598	-562
29910	1599	-660
29910	1600	-722
29910	1601	-727
29910	1602	-749
29910	1603	-825
29910	1604	-887
29910	1605	-876
29910	1606	-837
29910	1607	-829
29910	1608	-826
29910	1609	-773
29910	1610	-714
29910	1611	-723
29910	1612	-780
29910	1613	-799
29910	1614	-759
29910	1615	-724
29910	1616	-710
29910	1617	-658
29910	1618	-556
29910	1619	-484
29910	1620	-492
29910	1621	-522
29910	1622	-510
29910	1623	-490
29910	1624	-512
29910	1625	-536
29910	1626	-492
29910	1627	-407
29910	1628	-364
29910	1629	-366
29910	1630	-340
29910	1631	-275
29910	1632	-243
29910	1633	-262
29910	1634	-263
29910	1635	-215
29910	1636	-183
29910	1637	-214
29910	1638	-254
29910	1639	-240
29910	1640	-204
29910	1641	-209
29910	1642	-225
29910	1643	-187
29910	1644	-120
29910	1645	-102
29910	1646	-135
29910	1647	-139
29910	1648	-96
29910	1649	-65
29910	1650	-76
29910	1651	-69
29910	1652	-14
29910	1653	19
29910	1654	-25
29910	1655	-87
29910	1656	-90
29910	1657	-58
29910	1658	-56
29910	1659	-65
29910	1660	-25
29910	1661	43
29910	1662	60
29910	1663	20
29910	1664	0
29910	1665	25
29910	1666	27
29910	1667	-25
29910	1668	-67
29910	1669	-53
29910	1670	-36
29910	1671	-70
29910	1672	-106
29910	1673	-76
29910	1674	-14
29910	1675	9
29910	1676	8
29910	1677	53
29910	1678	138
29910	1679	188
29910	1680	187
29910	1681	204
29910	1682	260
29910	1683	285
29910	1684	244
29910	1685	207
29910	1686	236
29910	1687	292
29910	1688	323
29910	1689	365
29910	1690	472
29910	1691	596
29910	1692	635
29910	1693	579
29910	1694	488
29910	1695	406
29910	1696	256
29910	1697	56
29910	1698	-103
29910	1699	-148
29910	1700	-134
29910	1701	-135
29910	1702	-148
29910	1703	-157
29910	1704	-213
29910	1705	-338
29910	1706	-439
29910	1707	-415
29910	1708	-295
29910	1709	-209
29910	1710	-208
29910	1711	-236
29910	1712	-248
29910	1713	-250
29910	1714	-223
29910	1715	-127
29910	1716	-8
29910	1717	-12
29910	1718	-192
29910	1719	-363
29910	1720	-218
29910	1721	448
29910	1722	1667
29910	1723	3304
29910	1724	5017
29910	1725	6260
29910	1726	6529
29910	1727	5680
29910	1728	4012
29910	1729	2049
29910	1730	298
29910	1731	-851
29910	1732	-1218
29910	1733	-951
29910	1734	-470
29910	1735	-169
29910	1736	-175
29910	1737	-391
29910	1738	-680
29910	1739	-927
29910	1740	-1020
29910	1741	-919
29910	1742	-744
29910	1743	-675
29910	1744	-750
29910	1745	-850
29910	1746	-868
29910	1747	-821
29910	1748	-752
29910	1749	-660
29910	1750	-562
29910	1751	-541
29910	1752	-628
29910	1753	-719
29910	1754	-693
29910	1755	-563
29910	1756	-434
29910	1757	-349
29910	1758	-281
29910	1759	-252
29910	1760	-271
29910	1761	-326
29910	1762	-323
29910	1763	-252
29910	1764	-197
29910	1765	-204
29910	1766	-217
29910	1767	-181
29910	1768	-142
29910	1769	-151
29910	1770	-170
29910	1771	-125
29910	1772	-43
29910	1773	-2
29910	1774	1
29910	1775	39
29910	1776	113
29910	1777	155
29910	1778	144
29910	1779	154
29910	1780	220
29910	1781	276
29910	1782	274
29910	1783	267
29910	1784	309
29910	1785	362
29910	1786	366
29910	1787	359
29910	1788	413
29910	1789	511
29910	1790	577
29910	1791	613
29910	1792	685
29910	1793	801
29910	1794	884
29910	1795	899
29910	1796	912
29910	1797	962
29910	1798	994
29910	1799	959
29910	1800	912
29910	1801	912
29910	1802	919
29910	1803	856
29910	1804	741
29910	1805	641
29910	1806	551
29910	1807	411
29910	1808	220
29910	1809	65
29910	1810	-31
29910	1811	-137
29910	1812	-288
29910	1813	-425
29910	1814	-503
29910	1815	-573
29910	1816	-685
29910	1817	-785
29910	1818	-806
29910	1819	-784
29910	1820	-789
29910	1821	-809
29910	1822	-779
29910	1823	-707
29910	1824	-673
29910	1825	-686
29910	1826	-674
29910	1827	-606
29910	1828	-555
29910	1829	-565
29910	1830	-582
29910	1831	-559
29910	1832	-543
29910	1833	-584
29910	1834	-624
29910	1835	-582
29910	1836	-477
29910	1837	-395
29910	1838	-342
29910	1839	-270
29910	1840	-194
29910	1841	-187
29910	1842	-248
29910	1843	-289
29910	1844	-262
29910	1845	-233
29910	1846	-252
29910	1847	-275
29910	1848	-257
29910	1849	-241
29910	1850	-279
29910	1851	-317
29910	1852	-277
29910	1853	-178
29910	1854	-104
29910	1855	-64
29910	1856	-6
29910	1857	70
29910	1858	88
29910	1859	33
29910	1860	-19
29910	1861	-20
29910	1862	-24
29910	1863	-75
29910	1864	-117
29910	1865	-91
29910	1866	-44
29910	1867	-49
29910	1868	-87
29910	1869	-92
29910	1870	-80
29910	1871	-110
29910	1872	-165
29910	1873	-160
29910	1874	-73
29910	1875	11
29910	1876	46
29910	1877	72
29910	1878	111
29910	1879	103
29910	1880	15
29910	1881	-77
29910	1882	-84
29910	1883	-30
29910	1884	11
29910	1885	42
29910	1886	117
29910	1887	210
29910	1888	241
29910	1889	207
29910	1890	187
29910	1891	214
29910	1892	224
29910	1893	189
29910	1894	173
29910	1895	229
29910	1896	308
29910	1897	355
29910	1898	407
29910	1899	507
29910	1900	599
29910	1901	566
29910	1902	450
29910	1903	348
29910	1904	273
29910	1905	162
29910	1906	7
29910	1907	-94
29910	1908	-107
29910	1909	-116
29910	1910	-186
29910	1911	-277
29910	1912	-333
29910	1913	-380
29910	1914	-445
29910	1915	-473
29910	1916	-408
29910	1917	-308
29910	1918	-277
29910	1919	-317
29910	1920	-326
29910	1921	-267
29910	1922	-196
29910	1923	-162
29910	1924	-154
29910	1925	-181
29910	1926	-287
29910	1927	-396
29910	1928	-258
29910	1929	358
29910	1930	1465
29910	1931	2853
29910	1932	4220
29910	1933	5221
29910	1934	5503
29910	1935	4879
29910	1936	3525
29910	1937	1903
29910	1938	486
29910	1939	-459
29910	1940	-852
29910	1941	-760
29910	1942	-422
29910	1943	-174
29910	1944	-219
29910	1945	-491
29910	1946	-795
29910	1947	-1016
29910	1948	-1139
29910	1949	-1149
29910	1950	-1053
29910	1951	-945
29910	1952	-933
29910	1953	-996
29910	1954	-1006
29910	1955	-909
29910	1956	-781
29910	1957	-708
29910	1958	-676
29910	1959	-662
29910	1960	-697
29910	1961	-782
29910	1962	-821
29910	1963	-735
29910	1964	-586
29910	1965	-489
29910	1966	-494
29910	1967	-517
29910	1968	-512
29910	1969	-509
29910	1970	-502
29910	1971	-445
29910	1972	-338
29910	1973	-264
29910	1974	-267
29910	1975	-276
29910	1976	-227
29910	1977	-165
29910	1978	-149
29910	1979	-146
29910	1980	-102
29910	1981	-45
29910	1982	-38
29910	1983	-50
29910	1984	-3
29910	1985	104
29910	1986	185
29910	1987	205
29910	1988	217
29910	1989	248
29910	1990	249
29910	1991	197
29910	1992	168
29910	1993	223
29910	1994	307
29910	1995	343
29910	1996	352
29910	1997	400
29910	1998	471
29910	1999	506
[truncated: 159,280 more rows]
