# Supplementary material for: Are Complexity Metrics Reliable in Assessing HRV Control in Obese Patients During Sleep?
Source: PLoS One. 2015 Apr 20;10(4):e0124458. doi: 10.1371/journal.pone.0124458 (PMC4404104; doi:10.1371/journal.pone.0124458)
Supplement: S1 Dataset — (ZIP) [file pone.0124458.s001.zip › cabiddu_healthy_controls_data/SUBJECT (11)/2/FC.txt]

24150	0	-454
24150	1	-455
24150	2	-496
24150	3	-575
24150	4	-609
24150	5	-578
24150	6	-556
24150	7	-574
24150	8	-566
24150	9	-498
24150	10	-445
24150	11	-465
24150	12	-502
24150	13	-486
24150	14	-450
24150	15	-464
24150	16	-494
24150	17	-465
24150	18	-390
24150	19	-354
24150	20	-365
24150	21	-350
24150	22	-289
24150	23	-260
24150	24	-293
24150	25	-316
24150	26	-278
24150	27	-242
24150	28	-268
24150	29	-304
24150	30	-281
24150	31	-234
24150	32	-238
24150	33	-271
24150	34	-250
24150	35	-182
24150	36	-146
24150	37	-160
24150	38	-148
24150	39	-95
24150	40	-74
24150	41	-126
24150	42	-176
24150	43	-162
24150	44	-139
24150	45	-169
24150	46	-209
24150	47	-182
24150	48	-124
24150	49	-115
24150	50	-146
24150	51	-134
24150	52	-79
24150	53	-63
24150	54	-103
24150	55	-122
24150	56	-87
24150	57	-64
24150	58	-101
24150	59	-133
24150	60	-104
24150	61	-67
24150	62	-90
24150	63	-132
24150	64	-116
24150	65	-68
24150	66	-63
24150	67	-95
24150	68	-86
24150	69	-30
24150	70	-10
24150	71	-51
24150	72	-73
24150	73	-36
24150	74	-4
24150	75	-32
24150	76	-61
24150	77	-32
24150	78	3
24150	79	-23
24150	80	-71
24150	81	-57
24150	82	-1
24150	83	14
24150	84	-13
24150	85	-6
24150	86	48
24150	87	76
24150	88	54
24150	89	59
24150	90	130
24150	91	189
24150	92	170
24150	93	124
24150	94	129
24150	95	153
24150	96	140
24150	97	123
24150	98	181
24150	99	292
24150	100	366
24150	101	393
24150	102	451
24150	103	559
24150	104	630
24150	105	622
24150	106	587
24150	107	568
24150	108	481
24150	109	325
24150	110	151
24150	111	59
24150	112	0
24150	113	-96
24150	114	-190
24150	115	-203
24150	116	-154
24150	117	-144
24150	118	-199
24150	119	-239
24150	120	-225
24150	121	-217
24150	122	-242
24150	123	-246
24150	124	-197
24150	125	-167
24150	126	-213
24150	127	-265
24150	128	-222
24150	129	-118
24150	130	-73
24150	131	-129
24150	132	-228
24150	133	-308
24150	134	-284
24150	135	15
24150	136	814
24150	137	2143
24150	138	3715
24150	139	5096
24150	140	5922
24150	141	5951
24150	142	5094
24150	143	3534
24150	144	1755
24150	145	299
24150	146	-555
24150	147	-837
24150	148	-723
24150	149	-431
24150	150	-210
24150	151	-244
24150	152	-504
24150	153	-774
24150	154	-885
24150	155	-866
24150	156	-825
24150	157	-801
24150	158	-801
24150	159	-868
24150	160	-1002
24150	161	-1084
24150	162	-992
24150	163	-771
24150	164	-565
24150	165	-479
24150	166	-470
24150	167	-500
24150	168	-574
24150	169	-659
24150	170	-655
24150	171	-546
24150	172	-441
24150	173	-467
24150	174	-527
24150	175	-534
24150	176	-473
24150	177	-424
24150	178	-394
24150	179	-327
24150	180	-253
24150	181	-245
24150	182	-288
24150	183	-272
24150	184	-163
24150	185	-46
24150	186	6
24150	187	31
24150	188	57
24150	189	34
24150	190	-57
24150	191	-113
24150	192	-31
24150	193	145
24150	194	299
24150	195	390
24150	196	445
24150	197	440
24150	198	324
24150	199	158
24150	200	71
24150	201	118
24150	202	222
24150	203	306
24150	204	393
24150	205	501
24150	206	565
24150	207	538
24150	208	488
24150	209	508
24150	210	571
24150	211	592
24150	212	578
24150	213	602
24150	214	671
24150	215	708
24150	216	705
24150	217	735
24150	218	814
24150	219	857
24150	220	808
24150	221	729
24150	222	685
24150	223	640
24150	224	536
24150	225	416
24150	226	350
24150	227	305
24150	228	191
24150	229	38
24150	230	-86
24150	231	-165
24150	232	-267
24150	233	-403
24150	234	-494
24150	235	-506
24150	236	-516
24150	237	-582
24150	238	-650
24150	239	-660
24150	240	-655
24150	241	-697
24150	242	-744
24150	243	-720
24150	244	-649
24150	245	-616
24150	246	-626
24150	247	-606
24150	248	-546
24150	249	-521
24150	250	-554
24150	251	-563
24150	252	-511
24150	253	-464
24150	254	-482
24150	255	-509
24150	256	-479
24150	257	-428
24150	258	-423
24150	259	-436
24150	260	-388
24150	261	-299
24150	262	-257
24150	263	-274
24150	264	-271
24150	265	-228
24150	266	-214
24150	267	-255
24150	268	-278
24150	269	-235
24150	270	-189
24150	271	-203
24150	272	-229
24150	273	-200
24150	274	-155
24150	275	-167
24150	276	-205
24150	277	-187
24150	278	-116
24150	279	-71
24150	280	-72
24150	281	-53
24150	282	0
24150	283	7
24150	284	-65
24150	285	-136
24150	286	-139
24150	287	-125
24150	288	-152
24150	289	-178
24150	290	-139
24150	291	-75
24150	292	-68
24150	293	-102
24150	294	-97
24150	295	-53
24150	296	-44
24150	297	-81
24150	298	-86
24150	299	-32
24150	300	4
24150	301	-27
24150	302	-61
24150	303	-39
24150	304	-12
24150	305	-40
24150	306	-78
24150	307	-51
24150	308	11
24150	309	25
24150	310	-4
24150	311	-4
24150	312	32
24150	313	33
24150	314	-19
24150	315	-43
24150	316	0
24150	317	34
24150	318	3
24150	319	-35
24150	320	-17
24150	321	14
24150	322	-6
24150	323	-44
24150	324	-28
24150	325	22
24150	326	30
24150	327	8
24150	328	37
24150	329	132
24150	330	206
24150	331	222
24150	332	242
24150	333	296
24150	334	312
24150	335	247
24150	336	174
24150	337	176
24150	338	222
24150	339	243
24150	340	264
24150	341	351
24150	342	479
24150	343	563
24150	344	587
24150	345	613
24150	346	643
24150	347	578
24150	348	423
24150	349	265
24150	350	152
24150	351	38
24150	352	-114
24150	353	-216
24150	354	-198
24150	355	-127
24150	356	-123
24150	357	-194
24150	358	-256
24150	359	-281
24150	360	-305
24150	361	-313
24150	362	-243
24150	363	-124
24150	364	-78
24150	365	-155
24150	366	-246
24150	367	-241
24150	368	-171
24150	369	-126
24150	370	-133
24150	371	-179
24150	372	-270
24150	373	-327
24150	374	-95
24150	375	714
24150	376	2137
24150	377	3881
24150	378	5492
24150	379	6537
24150	380	6666
24150	381	5732
24150	382	3968
24150	383	1958
24150	384	314
24150	385	-650
24150	386	-935
24150	387	-725
24150	388	-308
24150	389	-32
24150	390	-109
24150	391	-462
24150	392	-824
24150	393	-1012
24150	394	-1036
24150	395	-969
24150	396	-858
24150	397	-769
24150	398	-798
24150	399	-940
24150	400	-1047
24150	401	-1001
24150	402	-862
24150	403	-757
24150	404	-718
24150	405	-698
24150	406	-697
24150	407	-734
24150	408	-749
24150	409	-652
24150	410	-474
24150	411	-343
24150	412	-355
24150	413	-409
24150	414	-415
24150	415	-410
24150	416	-433
24150	417	-446
24150	418	-392
24150	419	-327
24150	420	-329
24150	421	-367
24150	422	-355
24150	423	-299
24150	424	-271
24150	425	-270
24150	426	-220
24150	427	-117
24150	428	-48
24150	429	-55
24150	430	-63
24150	431	-21
24150	432	17
24150	433	3
24150	434	-8
24150	435	47
24150	436	121
24150	437	138
24150	438	124
24150	439	159
24150	440	240
24150	441	290
24150	442	301
24150	443	342
24150	444	428
24150	445	481
24150	446	466
24150	447	460
24150	448	516
24150	449	580
24150	450	588
24150	451	588
24150	452	645
24150	453	724
24150	454	748
24150	455	739
24150	456	774
24150	457	845
24150	458	867
24150	459	821
24150	460	782
24150	461	779
24150	462	746
24150	463	639
24150	464	529
24150	465	468
24150	466	399
24150	467	252
24150	468	72
24150	469	-55
24150	470	-141
24150	471	-250
24150	472	-361
24150	473	-399
24150	474	-371
24150	475	-375
24150	476	-440
24150	477	-494
24150	478	-500
24150	479	-517
24150	480	-579
24150	481	-616
24150	482	-570
24150	483	-500
24150	484	-489
24150	485	-510
24150	486	-488
24150	487	-443
24150	488	-442
24150	489	-469
24150	490	-442
24150	491	-353
24150	492	-295
24150	493	-309
24150	494	-329
24150	495	-309
24150	496	-304
24150	497	-355
24150	498	-391
24150	499	-350
24150	500	-287
24150	501	-289
24150	502	-327
24150	503	-321
24150	504	-275
24150	505	-257
24150	506	-261
24150	507	-214
24150	508	-117
24150	509	-62
24150	510	-90
24150	511	-124
24150	512	-106
24150	513	-87
24150	514	-119
24150	515	-150
24150	516	-121
24150	517	-84
24150	518	-114
24150	519	-183
24150	520	-196
24150	521	-156
24150	522	-139
24150	523	-155
24150	524	-134
24150	525	-66
24150	526	-34
24150	527	-70
24150	528	-105
24150	529	-79
24150	530	-49
24150	531	-78
24150	532	-119
24150	533	-105
24150	534	-71
24150	535	-90
24150	536	-137
24150	537	-129
24150	538	-71
24150	539	-49
24150	540	-84
24150	541	-98
24150	542	-62
24150	543	-42
24150	544	-76
24150	545	-90
24150	546	-32
24150	547	29
24150	548	18
24150	549	-31
24150	550	-41
24150	551	-29
24150	552	-59
24150	553	-110
24150	554	-95
24150	555	-21
24150	556	26
24150	557	16
24150	558	15
24150	559	56
24150	560	71
24150	561	18
24150	562	-34
24150	563	-19
24150	564	14
24150	565	-10
24150	566	-54
24150	567	-41
24150	568	6
24150	569	12
24150	570	-15
24150	571	3
24150	572	69
24150	573	90
24150	574	41
24150	575	4
24150	576	28
24150	577	62
24150	578	56
24150	579	65
24150	580	142
24150	581	230
24150	582	244
24150	583	214
24150	584	217
24150	585	245
24150	586	224
24150	587	164
24150	588	157
24150	589	228
24150	590	304
24150	591	349
24150	592	417
24150	593	543
24150	594	638
24150	595	626
24150	596	549
24150	597	447
24150	598	360
24150	599	225
24150	600	76
24150	601	-15
24150	602	-52
24150	603	-91
24150	604	-133
24150	605	-122
24150	606	-74
24150	607	-94
24150	608	-214
24150	609	-330
24150	610	-341
24150	611	-283
24150	612	-234
24150	613	-194
24150	614	-144
24150	615	-134
24150	616	-205
24150	617	-282
24150	618	-251
24150	619	-142
24150	620	-106
24150	621	-222
24150	622	-391
24150	623	-435
24150	624	-188
24150	625	532
24150	626	1852
24150	627	3633
24150	628	5388
24150	629	6527
24150	630	6682
24150	631	5825
24150	632	4182
24150	633	2197
24150	634	453
24150	635	-581
24150	636	-821
24150	637	-568
24150	638	-221
24150	639	-31
24150	640	-104
24150	641	-437
24150	642	-876
24150	643	-1169
24150	644	-1183
24150	645	-1034
24150	646	-923
24150	647	-926
24150	648	-990
24150	649	-1067
24150	650	-1134
24150	651	-1124
24150	652	-969
24150	653	-743
24150	654	-614
24150	655	-655
24150	656	-761
24150	657	-821
24150	658	-821
24150	659	-780
24150	660	-673
24150	661	-493
24150	662	-400
24150	663	-434
24150	664	-526
24150	665	-551
24150	666	-510
24150	667	-490
24150	668	-494
24150	669	-447
24150	670	-347
24150	671	-282
24150	672	-293
24150	673	-307
24150	674	-272
24150	675	-241
24150	676	-261
24150	677	-275
24150	678	-220
24150	679	-143
24150	680	-128
24150	681	-150
24150	682	-129
24150	683	-67
24150	684	-38
24150	685	-43
24150	686	-6
24150	687	81
24150	688	143
24150	689	128
24150	690	110
24150	691	152
24150	692	202
24150	693	202
24150	694	204
24150	695	275
24150	696	374
24150	697	424
24150	698	443
24150	699	514
24150	700	625
24150	701	695
24150	702	704
24150	703	725
24150	704	785
24150	705	823
24150	706	786
24150	707	755
24150	708	790
24150	709	838
24150	710	824
24150	711	776
24150	712	753
24150	713	722
24150	714	610
24150	715	452
24150	716	348
24150	717	317
24150	718	271
24150	719	173
24150	720	78
24150	721	4
24150	722	-110
24150	723	-291
24150	724	-445
24150	725	-494
24150	726	-488
24150	727	-516
24150	728	-565
24150	729	-572
24150	730	-555
24150	731	-572
24150	732	-594
24150	733	-528
24150	734	-378
24150	735	-247
24150	736	-212
24150	737	-219
24150	738	-225
24150	739	-271
24150	740	-374
24150	741	-448
24150	742	-420
24150	743	-353
24150	744	-341
24150	745	-367
24150	746	-355
24150	747	-309
24150	748	-298
24150	749	-316
24150	750	-289
24150	751	-216
24150	752	-191
24150	753	-230
24150	754	-258
24150	755	-219
24150	756	-172
24150	757	-182
24150	758	-209
24150	759	-193
24150	760	-170
24150	761	-194
24150	762	-217
24150	763	-152
24150	764	-20
24150	765	69
24150	766	72
24150	767	53
24150	768	42
24150	769	-13
24150	770	-100
24150	771	-143
24150	772	-92
24150	773	-28
24150	774	-35
24150	775	-76
24150	776	-79
24150	777	-65
24150	778	-99
24150	779	-153
24150	780	-151
24150	781	-103
24150	782	-96
24150	783	-141
24150	784	-154
24150	785	-100
24150	786	-53
24150	787	-60
24150	788	-68
24150	789	-28
24150	790	1
24150	791	-41
24150	792	-101
24150	793	-98
24150	794	-57
24150	795	-56
24150	796	-88
24150	797	-76
24150	798	-22
24150	799	-9
24150	800	-44
24150	801	-62
24150	802	-34
24150	803	-23
24150	804	-76
24150	805	-123
24150	806	-99
24150	807	-54
24150	808	-62
24150	809	-88
24150	810	-59
24150	811	5
24150	812	28
24150	813	18
24150	814	55
24150	815	138
24150	816	170
24150	817	119
24150	818	64
24150	819	60
24150	820	51
24150	821	-5
24150	822	-46
24150	823	-10
24150	824	46
24150	825	39
24150	826	-1
24150	827	8
24150	828	54
24150	829	66
24150	830	44
24150	831	65
24150	832	138
24150	833	180
24150	834	151
24150	835	124
24150	836	139
24150	837	140
24150	838	79
24150	839	21
24150	840	41
24150	841	99
24150	842	111
24150	843	90
24150	844	99
24150	845	123
24150	846	90
24150	847	10
24150	848	-11
24150	849	62
24150	850	154
24150	851	203
24150	852	253
24150	853	334
24150	854	379
24150	855	338
24150	856	276
24150	857	280
24150	858	320
24150	859	318
24150	860	288
24150	861	309
24150	862	383
24150	863	435
24150	864	458
24150	865	522
24150	866	633
24150	867	688
24150	868	625
24150	869	501
24150	870	389
24150	871	271
24150	872	81
24150	873	-89
24150	874	-155
24150	875	-132
24150	876	-118
24150	877	-137
24150	878	-147
24150	879	-155
24150	880	-212
24150	881	-296
24150	882	-293
24150	883	-175
24150	884	-65
24150	885	-71
24150	886	-164
24150	887	-255
24150	888	-319
24150	889	-352
24150	890	-302
24150	891	-160
24150	892	-60
24150	893	-153
24150	894	-381
24150	895	-467
24150	896	-117
24150	897	808
24150	898	2293
24150	899	4139
24150	900	5894
24150	901	6949
24150	902	6892
24150	903	5769
24150	904	3986
24150	905	2054
24150	906	445
24150	907	-495
24150	908	-684
24150	909	-403
24150	910	-93
24150	911	-29
24150	912	-214
24150	913	-528
24150	914	-859
24150	915	-1088
24150	916	-1114
24150	917	-973
24150	918	-849
24150	919	-878
24150	920	-1000
24150	921	-1078
24150	922	-1075
24150	923	-1033
24150	924	-961
24150	925	-846
24150	926	-757
24150	927	-782
24150	928	-887
24150	929	-930
24150	930	-850
24150	931	-731
24150	932	-653
24150	933	-599
24150	934	-546
24150	935	-538
24150	936	-583
24150	937	-624
24150	938	-569
24150	939	-476
24150	940	-435
24150	941	-437
24150	942	-402
24150	943	-328
24150	944	-291
24150	945	-306
24150	946	-290
24150	947	-217
24150	948	-152
24150	949	-168
24150	950	-192
24150	951	-157
24150	952	-105
24150	953	-97
24150	954	-92
24150	955	-32
24150	956	41
24150	957	41
24150	958	-8
24150	959	-10
24150	960	57
24150	961	116
24150	962	140
24150	963	186
24150	964	268
24150	965	314
24150	966	287
24150	967	272
24150	968	343
24150	969	448
24150	970	494
24150	971	495
24150	972	515
24150	973	544
24150	974	539
24150	975	547
24150	976	669
24150	977	903
24150	978	1120
24150	979	1230
24150	980	1255
24150	981	1222
24150	982	1087
24150	983	854
24150	984	641
24150	985	548
24150	986	527
24150	987	476
24150	988	389
24150	989	317
24150	990	244
24150	991	114
24150	992	-47
24150	993	-140
24150	994	-151
24150	995	-176
24150	996	-264
24150	997	-345
24150	998	-366
24150	999	-379
24150	1000	-433
24150	1001	-481
24150	1002	-463
24150	1003	-432
24150	1004	-468
24150	1005	-540
24150	1006	-552
24150	1007	-504
24150	1008	-471
24150	1009	-474
24150	1010	-451
24150	1011	-392
24150	1012	-384
24150	1013	-434
24150	1014	-479
24150	1015	-459
24150	1016	-424
24150	1017	-437
24150	1018	-452
24150	1019	-402
24150	1020	-329
24150	1021	-313
24150	1022	-334
24150	1023	-310
24150	1024	-242
24150	1025	-213
24150	1026	-237
24150	1027	-238
24150	1028	-187
24150	1029	-158
24150	1030	-197
24150	1031	-236
24150	1032	-214
24150	1033	-185
24150	1034	-211
24150	1035	-248
24150	1036	-221
24150	1037	-160
24150	1038	-148
24150	1039	-176
24150	1040	-165
24150	1041	-114
24150	1042	-97
24150	1043	-134
24150	1044	-144
24150	1045	-93
24150	1046	-57
24150	1047	-87
24150	1048	-126
24150	1049	-111
24150	1050	-90
24150	1051	-128
24150	1052	-181
24150	1053	-172
24150	1054	-126
24150	1055	-128
24150	1056	-172
24150	1057	-178
24150	1058	-131
24150	1059	-108
24150	1060	-131
24150	1061	-130
24150	1062	-70
24150	1063	-28
24150	1064	-64
24150	1065	-118
24150	1066	-118
24150	1067	-101
24150	1068	-129
24150	1069	-164
24150	1070	-130
24150	1071	-49
24150	1072	-10
24150	1073	-23
24150	1074	-16
24150	1075	29
24150	1076	40
24150	1077	-10
24150	1078	-42
24150	1079	-12
24150	1080	19
24150	1081	-10
24150	1082	-52
24150	1083	-40
24150	1084	-8
24150	1085	-23
24150	1086	-55
24150	1087	-24
24150	1088	54
24150	1089	91
24150	1090	71
24150	1091	65
24150	1092	95
24150	1093	94
24150	1094	35
24150	1095	-7
24150	1096	24
24150	1097	66
24150	1098	48
24150	1099	10
24150	1100	19
24150	1101	42
24150	1102	12
24150	1103	-43
24150	1104	-35
24150	1105	35
24150	1106	79
24150	1107	69
24150	1108	67
24150	1109	103
24150	1110	110
24150	1111	58
24150	1112	27
24150	1113	70
24150	1114	125
24150	1115	111
24150	1116	59
24150	1117	46
24150	1118	59
24150	1119	41
24150	1120	19
24150	1121	79
24150	1122	208
24150	1123	306
24150	1124	334
24150	1125	354
24150	1126	399
24150	1127	400
24150	1128	319
24150	1129	233
24150	1130	216
24150	1131	234
24150	1132	232
24150	1133	252
24150	1134	370
24150	1135	545
24150	1136	669
24150	1137	709
24150	1138	718
24150	1139	690
24150	1140	567
24150	1141	367
24150	1142	175
24150	1143	96
24150	1144	49
24150	1145	-20
24150	1146	-64
24150	1147	-49
24150	1148	-46
24150	1149	-139
24150	1150	-272
24150	1151	-326
24150	1152	-283
24150	1153	-218
24150	1154	-161
24150	1155	-84
24150	1156	-20
24150	1157	-52
24150	1158	-172
24150	1159	-241
24150	1160	-178
24150	1161	-69
24150	1162	-46
24150	1163	-133
24150	1164	-266
24150	1165	-374
24150	1166	-315
24150	1167	165
24150	1168	1256
24150	1169	2844
24150	1170	4511
24150	1171	5785
24150	1172	6324
24150	1173	5951
24150	1174	4708
24150	1175	2940
24150	1176	1222
24150	1177	17
24150	1178	-557
24150	1179	-648
24150	1180	-473
24150	1181	-248
24150	1182	-195
24150	1183	-400
24150	1184	-728
24150	1185	-952
24150	1186	-988
24150	1187	-919
24150	1188	-866
24150	1189	-836
24150	1190	-834
24150	1191	-897
24150	1192	-1000
24150	1193	-1023
24150	1194	-910
24150	1195	-766
24150	1196	-719
24150	1197	-754
24150	1198	-779
24150	1199	-771
24150	1200	-759
24150	1201	-719
24150	1202	-604
24150	1203	-462
24150	1204	-414
24150	1205	-482
24150	1206	-526
24150	1207	-502
24150	1208	-432
24150	1209	-400
24150	1210	-384
24150	1211	-339
24150	1212	-315
24150	1213	-349
24150	1214	-370
24150	1215	-281
24150	1216	-114
24150	1217	17
24150	1218	72
24150	1219	105
24150	1220	127
24150	1221	78
24150	1222	-31
24150	1223	-96
24150	1224	-59
24150	1225	-2
24150	1226	0
24150	1227	-12
24150	1228	22
24150	1229	71
24150	1230	76
24150	1231	82
24150	1232	163
24150	1233	283
24150	1234	344
24150	1235	333
24150	1236	334
24150	1237	378
24150	1238	403
24150	1239	387
24150	1240	400
24150	1241	478
24150	1242	544
24150	1243	536
24150	1244	513
24150	1245	556
24150	1246	636
24150	1247	674
24150	1248	688
24150	1249	742
24150	1250	816
24150	1251	817
24150	1252	759
24150	1253	717
24150	1254	717
24150	1255	685
24150	1256	586
24150	1257	491
24150	1258	446
24150	1259	387
24150	1260	248
24150	1261	78
24150	1262	-41
24150	1263	-130
24150	1264	-254
24150	1265	-385
24150	1266	-444
24150	1267	-436
24150	1268	-454
24150	1269	-521
24150	1270	-561
24150	1271	-543
24150	1272	-537
24150	1273	-585
24150	1274	-621
24150	1275	-587
24150	1276	-541
24150	1277	-555
24150	1278	-586
24150	1279	-553
24150	1280	-484
24150	1281	-459
24150	1282	-473
24150	1283	-453
24150	1284	-399
24150	1285	-399
24150	1286	-467
24150	1287	-517
24150	1288	-503
24150	1289	-482
24150	1290	-502
24150	1291	-501
24150	1292	-426
24150	1293	-339
24150	1294	-320
24150	1295	-335
24150	1296	-298
24150	1297	-228
24150	1298	-205
24150	1299	-230
24150	1300	-220
24150	1301	-166
24150	1302	-148
24150	1303	-187
24150	1304	-202
24150	1305	-148
24150	1306	-96
24150	1307	-110
24150	1308	-142
24150	1309	-126
24150	1310	-103
24150	1311	-140
24150	1312	-198
24150	1313	-194
24150	1314	-144
24150	1315	-139
24150	1316	-184
24150	1317	-201
24150	1318	-167
24150	1319	-153
24150	1320	-196
24150	1321	-216
24150	1322	-167
24150	1323	-120
24150	1324	-134
24150	1325	-162
24150	1326	-132
24150	1327	-82
24150	1328	-86
24150	1329	-119
24150	1330	-101
24150	1331	-46
24150	1332	-39
24150	1333	-89
24150	1334	-114
24150	1335	-77
24150	1336	-51
24150	1337	-73
24150	1338	-80
24150	1339	-27
24150	1340	19
24150	1341	-11
24150	1342	-69
24150	1343	-73
24150	1344	-43
24150	1345	-51
24150	1346	-80
24150	1347	-61
24150	1348	-6
24150	1349	-4
24150	1350	-75
24150	1351	-123
24150	1352	-104
24150	1353	-76
24150	1354	-84
24150	1355	-66
24150	1356	24
24150	1357	119
24150	1358	135
24150	1359	103
24150	1360	95
24150	1361	92
24150	1362	27
24150	1363	-72
24150	1364	-109
24150	1365	-63
24150	1366	-12
24150	1367	9
24150	1368	57
24150	1369	148
24150	1370	197
24150	1371	154
24150	1372	95
24150	1373	104
24150	1374	145
24150	1375	152
24150	1376	151
24150	1377	206
24150	1378	283
24150	1379	296
24150	1380	248
24150	1381	235
24150	1382	285
24150	1383	325
24150	1384	329
24150	1385	362
24150	1386	458
24150	1387	543
24150	1388	559
24150	1389	564
24150	1390	620
24150	1391	671
24150	1392	618
24150	1393	471
24150	1394	360
24150	1395	275
24150	1396	120
24150	1397	-84
24150	1398	-221
24150	1399	-231
24150	1400	-193
24150	1401	-180
24150	1402	-177
24150	1403	-168
24150	1404	-209
24150	1405	-313
24150	1406	-377
24150	1407	-309
24150	1408	-176
24150	1409	-119
24150	1410	-163
24150	1411	-230
24150	1412	-275
24150	1413	-307
24150	1414	-301
24150	1415	-208
24150	1416	-82
24150	1417	-66
24150	1418	-172
24150	1419	-179
24150	1420	198
24150	1421	1095
24150	1422	2459
24150	1423	4096
24150	1424	5629
24150	1425	6532
24150	1426	6398
24150	1427	5232
24150	1428	3450
24150	1429	1596
24150	1430	115
24150	1431	-708
24150	1432	-810
24150	1433	-441
24150	1434	-45
24150	1435	46
24150	1436	-179
24150	1437	-541
24150	1438	-884
24150	1439	-1116
24150	1440	-1164
24150	1441	-1036
24150	1442	-886
24150	1443	-881
24150	1444	-1007
24150	1445	-1103
24150	1446	-1074
24150	1447	-966
24150	1448	-845
24150	1449	-718
24150	1450	-617
24150	1451	-628
24150	1452	-755
24150	1453	-856
24150	1454	-811
24150	1455	-662
24150	1456	-528
24150	1457	-447
24150	1458	-407
24150	1459	-380
24150	1460	-396
24150	1461	-446
24150	1462	-445
24150	1463	-392
24150	1464	-361
24150	1465	-384
24150	1466	-382
24150	1467	-310
24150	1468	-241
24150	1469	-236
24150	1470	-245
24150	1471	-198
24150	1472	-135
24150	1473	-126
24150	1474	-140
24150	1475	-99
24150	1476	-18
24150	1477	18
24150	1478	3
24150	1479	15
24150	1480	76
24150	1481	111
24150	1482	85
24150	1483	66
24150	1484	108
24150	1485	150
24150	1486	138
24150	1487	125
24150	1488	190
24150	1489	290
24150	1490	340
24150	1491	352
24150	1492	400
24150	1493	479
24150	1494	513
24150	1495	495
24150	1496	513
24150	1497	596
24150	1498	662
24150	1499	663
24150	1500	662
24150	1501	713
24150	1502	765
24150	1503	756
24150	1504	735
24150	1505	766
24150	1506	813
24150	1507	784
24150	1508	692
24150	1509	622
24150	1510	585
24150	1511	507
24150	1512	370
24150	1513	250
24150	1514	176
24150	1515	76
24150	1516	-87
24150	1517	-236
24150	1518	-298
24150	1519	-318
24150	1520	-372
24150	1521	-434
24150	1522	-443
24150	1523	-433
24150	1524	-481
24150	1525	-569
24150	1526	-598
24150	1527	-556
24150	1528	-523
24150	1529	-535
24150	1530	-527
24150	1531	-468
24150	1532	-432
24150	1533	-475
24150	1534	-529
24150	1535	-518
24150	1536	-479
24150	1537	-482
24150	1538	-497
24150	1539	-452
24150	1540	-371
24150	1541	-345
24150	1542	-374
24150	1543	-376
24150	1544	-329
24150	1545	-304
24150	1546	-330
24150	1547	-334
24150	1548	-274
24150	1549	-219
24150	1550	-231
24150	1551	-255
24150	1552	-217
24150	1553	-150
24150	1554	-126
24150	1555	-124
24150	1556	-75
24150	1557	0
24150	1558	10
24150	1559	-51
24150	1560	-94
24150	1561	-80
24150	1562	-73
24150	1563	-108
24150	1564	-121
24150	1565	-74
24150	1566	-44
24150	1567	-97
24150	1568	-177
24150	1569	-194
24150	1570	-168
24150	1571	-170
24150	1572	-185
24150	1573	-143
24150	1574	-67
24150	1575	-52
24150	1576	-113
24150	1577	-161
24150	1578	-155
24150	1579	-155
24150	1580	-201
24150	1581	-229
24150	1582	-185
24150	1583	-136
24150	1584	-155
24150	1585	-199
24150	1586	-186
24150	1587	-142
24150	1588	-142
24150	1589	-176
24150	1590	-164
24150	1591	-101
24150	1592	-75
24150	1593	-101
24150	1594	-102
24150	1595	-38
24150	1596	18
24150	1597	9
24150	1598	-14
24150	1599	7
24150	1600	24
24150	1601	-24
24150	1602	-86
24150	1603	-72
24150	1604	0
24150	1605	41
24150	1606	42
24150	1607	71
24150	1608	127
24150	1609	128
24150	1610	57
24150	1611	3
24150	1612	20
24150	1613	50
24150	1614	37
24150	1615	33
24150	1616	90
24150	1617	149
24150	1618	130
24150	1619	68
24150	1620	51
24150	1621	75
24150	1622	68
24150	1623	30
24150	1624	40
24150	1625	104
24150	1626	135
24150	1627	93
24150	1628	55
24150	1629	79
24150	1630	107
24150	1631	86
24150	1632	68
24150	1633	115
24150	1634	174
24150	1635	159
24150	1636	95
24150	1637	73
24150	1638	105
24150	1639	120
24150	1640	113
24150	1641	157
24150	1642	264
24150	1643	339
24150	1644	328
24150	1645	300
24150	1646	314
24150	1647	325
24150	1648	285
24150	1649	255
24150	1650	312
24150	1651	424
24150	1652	504
24150	1653	557
24150	1654	646
24150	1655	749
24150	1656	765
24150	1657	657
24150	1658	510
24150	1659	402
24150	1660	269
24150	1661	98
24150	1662	-39
24150	1663	-67
24150	1664	-46
24150	1665	-71
24150	1666	-134
24150	1667	-182
24150	1668	-228
24150	1669	-316
24150	1670	-392
24150	1671	-356
24150	1672	-226
24150	1673	-134
24150	1674	-148
24150	1675	-202
24150	1676	-218
24150	1677	-213
24150	1678	-210
24150	1679	-173
24150	1680	-110
24150	1681	-141
24150	1682	-324
24150	1683	-494
24150	1684	-339
24150	1685	346
24150	1686	1565
24150	1687	3167
24150	1688	4850
24150	1689	6140
24150	1690	6542
24150	1691	5884
24150	1692	4422
24150	1693	2642
24150	1694	998
24150	1695	-175
24150	1696	-688
24150	1697	-613
24150	1698	-299
24150	1699	-123
24150	1700	-216
24150	1701	-477
24150	1702	-771
24150	1703	-1013
24150	1704	-1125
24150	1705	-1056
24150	1706	-894
24150	1707	-822
24150	1708	-915
24150	1709	-1065
24150	1710	-1135
24150	1711	-1118
24150	1712	-1062
24150	1713	-962
24150	1714	-817
24150	1715	-716
24150	1716	-740
24150	1717	-826
24150	1718	-838
24150	1719	-754
24150	1720	-661
24150	1721	-602
24150	1722	-539
24150	1723	-475
24150	1724	-446
24150	1725	-487
24150	1726	-508
24150	1727	-465
24150	1728	-418
24150	1729	-433
24150	1730	-457
24150	1731	-413
24150	1732	-335
24150	1733	-309
24150	1734	-325
24150	1735	-302
24150	1736	-236
24150	1737	-204
24150	1738	-218
24150	1739	-199
24150	1740	-120
24150	1741	-58
24150	1742	-67
24150	1743	-80
24150	1744	-32
24150	1745	33
24150	1746	47
24150	1747	53
24150	1748	120
24150	1749	215
24150	1750	252
24150	1751	242
24150	1752	267
24150	1753	339
24150	1754	382
24150	1755	369
24150	1756	381
24150	1757	460
24150	1758	533
24150	1759	543
24150	1760	547
24150	1761	608
24150	1762	679
24150	1763	687
24150	1764	671
24150	1765	713
24150	1766	795
24150	1767	830
24150	1768	816
24150	1769	825
24150	1770	869
24150	1771	862
24150	1772	774
24150	1773	684
24150	1774	644
24150	1775	591
24150	1776	465
24150	1777	320
24150	1778	224
24150	1779	138
24150	1780	-6
24150	1781	-169
24150	1782	-261
24150	1783	-286
24150	1784	-338
24150	1785	-430
24150	1786	-485
24150	1787	-483
24150	1788	-500
24150	1789	-565
24150	1790	-607
24150	1791	-574
24150	1792	-536
24150	1793	-563
24150	1794	-607
24150	1795	-591
24150	1796	-541
24150	1797	-528
24150	1798	-531
24150	1799	-474
24150	1800	-375
24150	1801	-332
24150	1802	-366
24150	1803	-393
24150	1804	-372
24150	1805	-362
24150	1806	-398
24150	1807	-416
24150	1808	-367
24150	1809	-317
24150	1810	-339
24150	1811	-384
24150	1812	-364
24150	1813	-300
24150	1814	-267
24150	1815	-261
24150	1816	-212
24150	1817	-132
24150	1818	-109
24150	1819	-166
24150	1820	-212
24150	1821	-198
24150	1822	-183
24150	1823	-211
24150	1824	-225
24150	1825	-173
24150	1826	-120
24150	1827	-143
24150	1828	-204
24150	1829	-215
24150	1830	-187
24150	1831	-193
24150	1832	-227
24150	1833	-211
24150	1834	-143
24150	1835	-109
24150	1836	-141
24150	1837	-163
24150	1838	-130
24150	1839	-107
24150	1840	-150
24150	1841	-198
24150	1842	-186
24150	1843	-158
24150	1844	-181
24150	1845	-222
24150	1846	-195
24150	1847	-119
24150	1848	-85
24150	1849	-105
24150	1850	-105
24150	1851	-68
24150	1852	-67
24150	1853	-120
24150	1854	-145
24150	1855	-96
24150	1856	-40
24150	1857	-48
24150	1858	-75
24150	1859	-51
24150	1860	-13
24150	1861	-28
24150	1862	-68
24150	1863	-48
24150	1864	21
24150	1865	48
24150	1866	15
24150	1867	3
24150	1868	36
24150	1869	43
24150	1870	-9
24150	1871	-41
24150	1872	-1
24150	1873	47
24150	1874	35
24150	1875	8
24150	1876	36
24150	1877	83
24150	1878	71
24150	1879	15
24150	1880	2
24150	1881	36
24150	1882	42
24150	1883	16
24150	1884	32
24150	1885	112
24150	1886	163
24150	1887	125
24150	1888	61
24150	1889	43
24150	1890	38
24150	1891	-4
24150	1892	-34
24150	1893	18
24150	1894	104
24150	1895	123
24150	1896	82
24150	1897	70
24150	1898	110
24150	1899	140
24150	1900	141
24150	1901	187
24150	1902	294
24150	1903	372
24150	1904	356
24150	1905	306
24150	1906	297
24150	1907	295
24150	1908	248
24150	1909	205
24150	1910	252
24150	1911	368
24150	1912	462
24150	1913	518
24150	1914	595
24150	1915	683
24150	1916	679
24150	1917	528
24150	1918	337
24150	1919	227
24150	1920	108
24150	1921	-30
24150	1922	-140
24150	1923	-153
24150	1924	-130
24150	1925	-167
24150	1926	-250
24150	1927	-299
24150	1928	-306
24150	1929	-323
24150	1930	-336
24150	1931	-267
24150	1932	-135
24150	1933	-63
24150	1934	-111
24150	1935	-195
24150	1936	-220
24150	1937	-205
24150	1938	-206
24150	1939	-206
24150	1940	-193
24150	1941	-231
24150	1942	-347
24150	1943	-383
24150	1944	-71
24150	1945	719
24150	1946	1901
24150	1947	3269
24150	1948	4562
24150	1949	5433
24150	1950	5542
24150	1951	4804
24150	1952	3494
24150	1953	2037
24150	1954	765
24150	1955	-120
24150	1956	-514
24150	1957	-475
24150	1958	-267
24150	1959	-178
24150	1960	-299
24150	1961	-518
24150	1962	-729
24150	1963	-905
24150	1964	-1018
24150	1965	-1014
24150	1966	-928
24150	1967	-892
24150	1968	-970
24150	1969	-1065
24150	1970	-1069
24150	1971	-1005
24150	1972	-949
24150	1973	-898
24150	1974	-813
24150	1975	-735
24150	1976	-732
24150	1977	-767
24150	1978	-732
24150	1979	-618
24150	1980	-524
24150	1981	-497
24150	1982	-502
24150	1983	-502
24150	1984	-484
24150	1985	-525
24150	1986	-539
24150	1987	-483
24150	1988	-417
24150	1989	-415
24150	1990	-441
24150	1991	-407
24150	1992	-329
24150	1993	-292
24150	1994	-300
24150	1995	-275
24150	1996	-197
24150	1997	-146
24150	1998	-157
24150	1999	-151
[truncated: 159,280 more rows]
