# Supplementary material for: Are Complexity Metrics Reliable in Assessing HRV Control in Obese Patients During Sleep?
Source: PLoS One. 2015 Apr 20;10(4):e0124458. doi: 10.1371/journal.pone.0124458 (PMC4404104; doi:10.1371/journal.pone.0124458)
Supplement: S1 Dataset — (ZIP) [file pone.0124458.s001.zip › cabiddu_healthy_controls_data/SUBJECT (11)/3/FC.txt]

3330	0	-113
3330	1	-108
3330	2	-14
3330	3	109
3330	4	166
3330	5	181
3330	6	241
3330	7	328
3330	8	354
3330	9	326
3330	10	339
3330	11	412
3330	12	453
3330	13	423
3330	14	406
3330	15	460
3330	16	522
3330	17	526
3330	18	530
3330	19	612
3330	20	718
3330	21	748
3330	22	726
3330	23	741
3330	24	795
3330	25	801
3330	26	762
3330	27	759
3330	28	815
3330	29	829
3330	30	746
3330	31	633
3330	32	559
3330	33	471
3330	34	309
3330	35	142
3330	36	64
3330	37	39
3330	38	-31
3330	39	-135
3330	40	-198
3330	41	-221
3330	42	-294
3330	43	-428
3330	44	-531
3330	45	-550
3330	46	-567
3330	47	-638
3330	48	-694
3330	49	-665
3330	50	-609
3330	51	-609
3330	52	-623
3330	53	-568
3330	54	-474
3330	55	-442
3330	56	-471
3330	57	-471
3330	58	-419
3330	59	-395
3330	60	-422
3330	61	-413
3330	62	-325
3330	63	-249
3330	64	-259
3330	65	-293
3330	66	-267
3330	67	-218
3330	68	-220
3330	69	-233
3330	70	-169
3330	71	-56
3330	72	-2
3330	73	-29
3330	74	-47
3330	75	-21
3330	76	-28
3330	77	-96
3330	78	-136
3330	79	-91
3330	80	-43
3330	81	-69
3330	82	-113
3330	83	-90
3330	84	-36
3330	85	-34
3330	86	-65
3330	87	-41
3330	88	27
3330	89	41
3330	90	-10
3330	91	-31
3330	92	18
3330	93	50
3330	94	11
3330	95	-29
3330	96	-7
3330	97	15
3330	98	-34
3330	99	-90
3330	100	-54
3330	101	41
3330	102	92
3330	103	94
3330	104	123
3330	105	177
3330	106	163
3330	107	78
3330	108	25
3330	109	64
3330	110	121
3330	111	132
3330	112	151
3330	113	234
3330	114	313
3330	115	305
3330	116	265
3330	117	294
3330	118	378
3330	119	418
3330	120	409
3330	121	432
3330	122	499
3330	123	537
3330	124	525
3330	125	557
3330	126	674
3330	127	778
3330	128	748
3330	129	657
3330	130	622
3330	131	583
3330	132	447
3330	133	264
3330	134	166
3330	135	166
3330	136	149
3330	137	76
3330	138	-7
3330	139	-87
3330	140	-222
3330	141	-390
3330	142	-456
3330	143	-350
3330	144	-185
3330	145	-107
3330	146	-120
3330	147	-147
3330	148	-181
3330	149	-242
3330	150	-278
3330	151	-216
3330	152	-116
3330	153	-103
3330	154	-156
3330	155	-37
3330	156	487
3330	157	1464
3330	158	2793
3330	159	4275
3330	160	5549
3330	161	6131
3330	162	5709
3330	163	4404
3330	164	2671
3330	165	994
3330	166	-264
3330	167	-882
3330	168	-847
3330	169	-435
3330	170	-73
3330	171	-24
3330	172	-240
3330	173	-550
3330	174	-846
3330	175	-1053
3330	176	-1085
3330	177	-951
3330	178	-818
3330	179	-835
3330	180	-948
3330	181	-992
3330	182	-916
3330	183	-793
3330	184	-675
3330	185	-553
3330	186	-470
3330	187	-518
3330	188	-669
3330	189	-767
3330	190	-707
3330	191	-569
3330	192	-462
3330	193	-415
3330	194	-377
3330	195	-331
3330	196	-324
3330	197	-328
3330	198	-266
3330	199	-160
3330	200	-107
3330	201	-127
3330	202	-124
3330	203	-68
3330	204	-38
3330	205	-77
3330	206	-102
3330	207	-50
3330	208	10
3330	209	9
3330	210	6
3330	211	86
3330	212	204
3330	213	261
3330	214	271
3330	215	315
3330	216	394
3330	217	427
3330	218	402
3330	219	411
3330	220	487
3330	221	548
3330	222	545
3330	223	545
3330	224	611
3330	225	677
3330	226	665
3330	227	629
3330	228	664
3330	229	741
3330	230	767
3330	231	745
3330	232	747
3330	233	773
3330	234	724
3330	235	588
3330	236	457
3330	237	385
3330	238	300
3330	239	142
3330	240	-23
3330	241	-121
3330	242	-201
3330	243	-328
3330	244	-450
3330	245	-468
3330	246	-410
3330	247	-391
3330	248	-432
3330	249	-464
3330	250	-473
3330	251	-534
3330	252	-647
3330	253	-707
3330	254	-655
3330	255	-573
3330	256	-550
3330	257	-550
3330	258	-509
3330	259	-466
3330	260	-490
3330	261	-527
3330	262	-480
3330	263	-368
3330	264	-300
3330	265	-306
3330	266	-306
3330	267	-267
3330	268	-257
3330	269	-303
3330	270	-318
3330	271	-249
3330	272	-179
3330	273	-191
3330	274	-232
3330	275	-209
3330	276	-144
3330	277	-121
3330	278	-123
3330	279	-75
3330	280	10
3330	281	28
3330	282	-19
3330	283	-45
3330	284	3
3330	285	41
3330	286	14
3330	287	-12
3330	288	19
3330	289	41
3330	290	-18
3330	291	-96
3330	292	-90
3330	293	-18
3330	294	22
3330	295	23
3330	296	55
3330	297	117
3330	298	121
3330	299	47
3330	300	-5
3330	301	22
3330	302	52
3330	303	19
3330	304	-16
3330	305	15
3330	306	58
3330	307	29
3330	308	-25
3330	309	-11
3330	310	52
3330	311	60
3330	312	10
3330	313	-7
3330	314	38
3330	315	64
3330	316	41
3330	317	55
3330	318	150
3330	319	238
3330	320	240
3330	321	219
3330	322	263
3330	323	333
3330	324	344
3330	325	326
3330	326	366
3330	327	449
3330	328	478
3330	329	454
3330	330	477
3330	331	579
3330	332	666
3330	333	671
3330	334	652
3330	335	659
3330	336	615
3330	337	436
3330	338	239
3330	339	136
3330	340	122
3330	341	94
3330	342	33
3330	343	-9
3330	344	-48
3330	345	-150
3330	346	-272
3330	347	-289
3330	348	-169
3330	349	-56
3330	350	-76
3330	351	-190
3330	352	-290
3330	353	-352
3330	354	-379
3330	355	-315
3330	356	-154
3330	357	-55
3330	358	-189
3330	359	-500
3330	360	-670
3330	361	-375
3330	362	545
3330	363	2064
3330	364	3979
3330	365	5816
3330	366	6937
3330	367	6916
3330	368	5813
3330	369	4057
3330	370	2157
3330	371	563
3330	372	-387
3330	373	-609
3330	374	-373
3330	375	-108
3330	376	-77
3330	377	-254
3330	378	-518
3330	379	-790
3330	380	-987
3330	381	-1014
3330	382	-894
3330	383	-809
3330	384	-885
3330	385	-1040
3330	386	-1112
3330	387	-1071
3330	388	-985
3330	389	-876
3330	390	-728
3330	391	-600
3330	392	-597
3330	393	-694
3330	394	-748
3330	395	-689
3330	396	-611
3330	397	-598
3330	398	-607
3330	399	-581
3330	400	-555
3330	401	-560
3330	402	-555
3330	403	-441
3330	404	-285
3330	405	-202
3330	406	-198
3330	407	-172
3330	408	-107
3330	409	-82
3330	410	-122
3330	411	-137
3330	412	-80
3330	413	-36
3330	414	-63
3330	415	-84
3330	416	-26
3330	417	53
3330	418	77
3330	419	88
3330	420	172
3330	421	302
3330	422	377
3330	423	400
3330	424	449
3330	425	535
3330	426	564
3330	427	516
3330	428	478
3330	429	505
3330	430	524
3330	431	478
3330	432	437
3330	433	483
3330	434	565
3330	435	592
3330	436	592
3330	437	645
3330	438	723
3330	439	717
3330	440	622
3330	441	521
3330	442	448
3330	443	326
3330	444	134
3330	445	-29
3330	446	-97
3330	447	-148
3330	448	-260
3330	449	-384
3330	450	-438
3330	451	-459
3330	452	-530
3330	453	-618
3330	454	-633
3330	455	-583
3330	456	-573
3330	457	-623
3330	458	-646
3330	459	-606
3330	460	-587
3330	461	-629
3330	462	-655
3330	463	-600
3330	464	-534
3330	465	-539
3330	466	-566
3330	467	-525
3330	468	-447
3330	469	-420
3330	470	-428
3330	471	-386
3330	472	-290
3330	473	-239
3330	474	-254
3330	475	-253
3330	476	-198
3330	477	-165
3330	478	-204
3330	479	-238
3330	480	-188
3330	481	-114
3330	482	-102
3330	483	-113
3330	484	-63
3330	485	22
3330	486	47
3330	487	13
3330	488	13
3330	489	63
3330	490	74
3330	491	12
3330	492	-37
3330	493	-18
3330	494	-2
3330	495	-53
3330	496	-103
3330	497	-73
3330	498	-18
3330	499	-32
3330	500	-88
3330	501	-89
3330	502	-40
3330	503	-29
3330	504	-55
3330	505	-32
3330	506	54
3330	507	103
3330	508	63
3330	509	16
3330	510	31
3330	511	52
3330	512	17
3330	513	-15
3330	514	33
3330	515	112
3330	516	123
3330	517	86
3330	518	93
3330	519	145
3330	520	152
3330	521	92
3330	522	50
3330	523	70
3330	524	79
3330	525	35
3330	526	20
3330	527	101
3330	528	203
3330	529	232
3330	530	228
3330	531	276
3330	532	351
3330	533	370
3330	534	349
3330	535	377
3330	536	455
3330	537	485
3330	538	444
3330	539	429
3330	540	500
3330	541	583
3330	542	607
3330	543	624
3330	544	676
3330	545	702
3330	546	612
3330	547	455
3330	548	342
3330	549	278
3330	550	197
3330	551	115
3330	552	90
3330	553	92
3330	554	2
3330	555	-192
3330	556	-352
3330	557	-374
3330	558	-312
3330	559	-265
3330	560	-241
3330	561	-216
3330	562	-239
3330	563	-339
3330	564	-410
3330	565	-317
3330	566	-113
3330	567	-4
3330	568	-117
3330	569	-366
3330	570	-561
3330	571	-504
3330	572	59
3330	573	1335
3330	574	3231
3330	575	5230
3330	576	6678
3330	577	7142
3330	578	6524
3330	579	4993
3330	580	2972
3330	581	1075
3330	582	-155
3330	583	-577
3330	584	-449
3330	585	-149
3330	586	70
3330	587	68
3330	588	-209
3330	589	-649
3330	590	-993
3330	591	-1079
3330	592	-992
3330	593	-915
3330	594	-902
3330	595	-899
3330	596	-900
3330	597	-930
3330	598	-947
3330	599	-872
3330	600	-746
3330	601	-708
3330	602	-805
3330	603	-913
3330	604	-924
3330	605	-868
3330	606	-801
3330	607	-702
3330	608	-547
3330	609	-438
3330	610	-442
3330	611	-488
3330	612	-445
3330	613	-327
3330	614	-245
3330	615	-237
3330	616	-215
3330	617	-150
3330	618	-122
3330	619	-165
3330	620	-189
3330	621	-138
3330	622	-89
3330	623	-111
3330	624	-133
3330	625	-64
3330	626	55
3330	627	129
3330	628	177
3330	629	269
3330	630	381
3330	631	419
3330	632	375
3330	633	346
3330	634	377
3330	635	388
3330	636	342
3330	637	318
3330	638	375
3330	639	444
3330	640	446
3330	641	437
3330	642	498
3330	643	594
3330	644	626
3330	645	609
3330	646	625
3330	647	676
3330	648	668
3330	649	592
3330	650	532
3330	651	525
3330	652	481
3330	653	352
3330	654	210
3330	655	132
3330	656	64
3330	657	-66
3330	658	-206
3330	659	-264
3330	660	-269
3330	661	-319
3330	662	-412
3330	663	-463
3330	664	-460
3330	665	-491
3330	666	-572
3330	667	-619
3330	668	-589
3330	669	-565
3330	670	-609
3330	671	-654
3330	672	-622
3330	673	-562
3330	674	-557
3330	675	-569
3330	676	-511
3330	677	-406
3330	678	-354
3330	679	-359
3330	680	-338
3330	681	-274
3330	682	-249
3330	683	-294
3330	684	-326
3330	685	-289
3330	686	-255
3330	687	-292
3330	688	-334
3330	689	-291
3330	690	-205
3330	691	-169
3330	692	-168
3330	693	-120
3330	694	-41
3330	695	-25
3330	696	-84
3330	697	-122
3330	698	-96
3330	699	-90
3330	700	-149
3330	701	-197
3330	702	-169
3330	703	-131
3330	704	-155
3330	705	-182
3330	706	-128
3330	707	-30
3330	708	6
3330	709	-21
3330	710	-27
3330	711	-5
3330	712	-32
3330	713	-112
3330	714	-144
3330	715	-83
3330	716	-27
3330	717	-52
3330	718	-98
3330	719	-90
3330	720	-72
3330	721	-107
3330	722	-135
3330	723	-66
3330	724	59
3330	725	120
3330	726	97
3330	727	72
3330	728	75
3330	729	43
3330	730	-30
3330	731	-52
3330	732	18
3330	733	75
3330	734	35
3330	735	-33
3330	736	-31
3330	737	16
3330	738	43
3330	739	84
3330	740	213
3330	741	385
3330	742	471
3330	743	454
3330	744	419
3330	745	408
3330	746	356
3330	747	250
3330	748	187
3330	749	229
3330	750	304
3330	751	337
3330	752	381
3330	753	508
3330	754	661
3330	755	723
3330	756	696
3330	757	671
3330	758	636
3330	759	486
3330	760	242
3330	761	42
3330	762	-35
3330	763	-76
3330	764	-160
3330	765	-251
3330	766	-303
3330	767	-355
3330	768	-439
3330	769	-466
3330	770	-355
3330	771	-190
3330	772	-129
3330	773	-197
3330	774	-284
3330	775	-313
3330	776	-307
3330	777	-283
3330	778	-224
3330	779	-194
3330	780	-329
3330	781	-608
3330	782	-732
3330	783	-338
3330	784	720
3330	785	2328
3330	786	4201
3330	787	5897
3330	788	6857
3330	789	6675
3330	790	5399
3330	791	3516
3330	792	1628
3330	793	180
3330	794	-599
3330	795	-687
3330	796	-342
3330	797	-11
3330	798	-4
3330	799	-288
3330	800	-638
3330	801	-895
3330	802	-1015
3330	803	-976
3330	804	-801
3330	805	-639
3330	806	-652
3330	807	-829
3330	808	-986
3330	809	-1003
3330	810	-939
3330	811	-878
3330	812	-814
3330	813	-748
3330	814	-755
3330	815	-857
3330	816	-928
3330	817	-838
3330	818	-639
3330	819	-474
3330	820	-392
3330	821	-341
3330	822	-295
3330	823	-296
3330	824	-351
3330	825	-364
3330	826	-305
3330	827	-256
3330	828	-275
3330	829	-292
3330	830	-240
3330	831	-179
3330	832	-185
3330	833	-201
3330	834	-133
3330	835	-10
3330	836	67
3330	837	96
3330	838	157
3330	839	250
3330	840	278
3330	841	226
3330	842	187
3330	843	221
3330	844	255
3330	845	233
3330	846	221
3330	847	292
3330	848	386
3330	849	414
3330	850	420
3330	851	494
3330	852	612
3330	853	672
3330	854	672
3330	855	692
3330	856	749
3330	857	749
3330	858	670
3330	859	599
3330	860	598
3330	861	590
3330	862	506
3330	863	408
3330	864	377
3330	865	365
3330	866	280
3330	867	153
3330	868	70
3330	869	24
3330	870	-77
3330	871	-227
3330	872	-332
3330	873	-359
3330	874	-394
3330	875	-485
3330	876	-562
3330	877	-566
3330	878	-566
3330	879	-631
3330	880	-696
3330	881	-666
3330	882	-577
3330	883	-529
3330	884	-513
3330	885	-457
3330	886	-370
3330	887	-351
3330	888	-408
3330	889	-440
3330	890	-392
3330	891	-344
3330	892	-354
3330	893	-356
3330	894	-294
3330	895	-233
3330	896	-254
3330	897	-298
3330	898	-265
3330	899	-174
3330	900	-122
3330	901	-116
3330	902	-82
3330	903	-16
3330	904	-10
3330	905	-81
3330	906	-132
3330	907	-105
3330	908	-78
3330	909	-117
3330	910	-160
3330	911	-136
3330	912	-95
3330	913	-118
3330	914	-163
3330	915	-131
3330	916	-45
3330	917	-6
3330	918	-31
3330	919	-39
3330	920	-7
3330	921	-18
3330	922	-97
3330	923	-153
3330	924	-123
3330	925	-82
3330	926	-105
3330	927	-135
3330	928	-92
3330	929	-19
3330	930	-4
3330	931	-29
3330	932	-6
3330	933	55
3330	934	61
3330	935	7
3330	936	-6
3330	937	65
3330	938	134
3330	939	147
3330	940	165
3330	941	240
3330	942	302
3330	943	279
3330	944	237
3330	945	277
3330	946	368
3330	947	415
3330	948	417
3330	949	456
3330	950	530
3330	951	560
3330	952	538
3330	953	558
3330	954	656
3330	955	724
3330	956	662
3330	957	564
3330	958	526
3330	959	469
3330	960	303
3330	961	105
3330	962	7
3330	963	-8
3330	964	-56
3330	965	-151
3330	966	-228
3330	967	-270
3330	968	-341
3330	969	-427
3330	970	-425
3330	971	-305
3330	972	-191
3330	973	-192
3330	974	-254
3330	975	-272
3330	976	-252
3330	977	-255
3330	978	-263
3330	979	-234
3330	980	-217
3330	981	-273
3330	982	-290
3330	983	8
3330	984	800
3330	985	2016
3330	986	3429
3330	987	4763
3330	988	5660
3330	989	5738
3330	990	4872
3330	991	3345
3330	992	1677
3330	993	283
3330	994	-612
3330	995	-926
3330	996	-742
3330	997	-357
3330	998	-128
3330	999	-194
3330	1000	-427
3330	1001	-657
3330	1002	-829
3330	1003	-932
3330	1004	-923
3330	1005	-822
3330	1006	-766
3330	1007	-845
3330	1008	-955
3330	1009	-941
3330	1010	-803
3330	1011	-657
3330	1012	-556
3330	1013	-476
3330	1014	-437
3330	1015	-501
3330	1016	-621
3330	1017	-657
3330	1018	-548
3330	1019	-414
3330	1020	-359
3330	1021	-388
3330	1022	-410
3330	1023	-404
3330	1024	-417
3330	1025	-414
3330	1026	-320
3330	1027	-168
3330	1028	-75
3330	1029	-67
3330	1030	-52
3330	1031	0
3330	1032	15
3330	1033	-28
3330	1034	-36
3330	1035	42
3330	1036	113
3330	1037	103
3330	1038	70
3330	1039	105
3330	1040	174
3330	1041	202
3330	1042	222
3330	1043	316
3330	1044	459
3330	1045	537
3330	1046	539
3330	1047	547
3330	1048	598
3330	1049	613
3330	1050	564
3330	1051	537
3330	1052	593
3330	1053	658
3330	1054	649
3330	1055	622
3330	1056	660
3330	1057	727
3330	1058	729
3330	1059	685
3330	1060	682
3330	1061	712
3330	1062	677
3330	1063	562
3330	1064	454
3330	1065	393
3330	1066	298
3330	1067	124
3330	1068	-45
3330	1069	-132
3330	1070	-195
3330	1071	-312
3330	1072	-432
3330	1073	-466
3330	1074	-443
3330	1075	-462
3330	1076	-516
3330	1077	-518
3330	1078	-462
3330	1079	-447
3330	1080	-502
3330	1081	-535
3330	1082	-498
3330	1083	-474
3330	1084	-524
3330	1085	-575
3330	1086	-545
3330	1087	-485
3330	1088	-480
3330	1089	-491
3330	1090	-431
3330	1091	-322
3330	1092	-268
3330	1093	-276
3330	1094	-259
3330	1095	-197
3330	1096	-177
3330	1097	-230
3330	1098	-263
3330	1099	-221
3330	1100	-176
3330	1101	-199
3330	1102	-230
3330	1103	-186
3330	1104	-111
3330	1105	-97
3330	1106	-114
3330	1107	-76
3330	1108	4
3330	1109	26
3330	1110	-23
3330	1111	-49
3330	1112	-16
3330	1113	0
3330	1114	-45
3330	1115	-71
3330	1116	-24
3330	1117	25
3330	1118	-5
3330	1119	-59
3330	1120	-44
3330	1121	11
3330	1122	19
3330	1123	-6
3330	1124	24
3330	1125	96
3330	1126	106
3330	1127	32
3330	1128	-30
3330	1129	-22
3330	1130	-14
3330	1131	-51
3330	1132	-59
3330	1133	24
3330	1134	128
3330	1135	163
3330	1136	169
3330	1137	237
3330	1138	342
3330	1139	388
3330	1140	374
3330	1141	387
3330	1142	438
3330	1143	445
3330	1144	388
3330	1145	372
3330	1146	458
3330	1147	566
3330	1148	614
3330	1149	644
3330	1150	699
3330	1151	734
3330	1152	654
3330	1153	503
3330	1154	376
3330	1155	280
3330	1156	156
3330	1157	24
3330	1158	-41
3330	1159	-53
3330	1160	-127
3330	1161	-291
3330	1162	-426
3330	1163	-429
3330	1164	-356
3330	1165	-303
3330	1166	-269
3330	1167	-221
3330	1168	-207
3330	1169	-273
3330	1170	-335
3330	1171	-267
3330	1172	-115
3330	1173	-59
3330	1174	-198
3330	1175	-426
3330	1176	-548
3330	1177	-379
3330	1178	291
3330	1179	1628
3330	1180	3511
3330	1181	5420
3330	1182	6717
3330	1183	6999
3330	1184	6215
3330	1185	4574
3330	1186	2518
3330	1187	654
3330	1188	-493
3330	1189	-806
3330	1190	-579
3330	1191	-216
3330	1192	22
3330	1193	7
3330	1194	-293
3330	1195	-747
3330	1196	-1085
3330	1197	-1140
3330	1198	-1008
3330	1199	-893
3330	1200	-865
3330	1201	-869
3330	1202	-881
3330	1203	-912
3330	1204	-909
3330	1205	-790
3330	1206	-604
3330	1207	-518
3330	1208	-598
3330	1209	-730
3330	1210	-792
3330	1211	-790
3330	1212	-766
3330	1213	-684
3330	1214	-517
3330	1215	-381
3330	1216	-362
3330	1217	-405
3330	1218	-378
3330	1219	-286
3330	1220	-234
3330	1221	-247
3330	1222	-231
3330	1223	-158
3330	1224	-121
3330	1225	-160
3330	1226	-185
3330	1227	-133
3330	1228	-74
3330	1229	-81
3330	1230	-91
3330	1231	-17
3330	1232	99
3330	1233	163
3330	1234	187
3330	1235	252
3330	1236	354
3330	1237	390
3330	1238	358
3330	1239	353
3330	1240	420
3330	1241	474
3330	1242	461
3330	1243	451
3330	1244	509
3330	1245	573
3330	1246	565
3330	1247	546
3330	1248	609
3330	1249	718
3330	1250	764
3330	1251	750
3330	1252	751
3330	1253	772
3330	1254	727
3330	1255	610
3330	1256	517
3330	1257	499
3330	1258	468
3330	1259	353
3330	1260	216
3330	1261	132
3330	1262	53
3330	1263	-89
3330	1264	-240
3330	1265	-301
3330	1266	-295
3330	1267	-326
3330	1268	-403
3330	1269	-451
3330	1270	-455
3330	1271	-496
3330	1272	-598
3330	1273	-670
3330	1274	-652
3330	1275	-621
3330	1276	-648
3330	1277	-673
3330	1278	-618
3330	1279	-529
3330	1280	-495
3330	1281	-491
3330	1282	-428
3330	1283	-324
3330	1284	-277
3330	1285	-294
3330	1286	-289
3330	1287	-228
3330	1288	-196
3330	1289	-240
3330	1290	-274
3330	1291	-236
3330	1292	-190
3330	1293	-211
3330	1294	-243
3330	1295	-201
3330	1296	-120
3330	1297	-95
3330	1298	-111
3330	1299	-81
3330	1300	-7
3330	1301	17
3330	1302	-28
3330	1303	-55
3330	1304	-24
3330	1305	-16
3330	1306	-81
3330	1307	-141
3330	1308	-123
3330	1309	-82
3330	1310	-93
3330	1311	-112
3330	1312	-53
3330	1313	46
3330	1314	79
3330	1315	45
3330	1316	37
3330	1317	70
3330	1318	62
3330	1319	-6
3330	1320	-40
3330	1321	3
3330	1322	37
3330	1323	-6
3330	1324	-58
3330	1325	-36
3330	1326	14
3330	1327	14
3330	1328	0
3330	1329	53
3330	1330	140
3330	1331	156
3330	1332	99
3330	1333	72
3330	1334	113
3330	1335	143
3330	1336	130
3330	1337	146
3330	1338	235
3330	1339	307
3330	1340	290
3330	1341	252
3330	1342	286
3330	1343	355
3330	1344	369
3330	1345	350
3330	1346	381
3330	1347	455
3330	1348	483
3330	1349	469
3330	1350	508
3330	1351	624
3330	1352	711
3330	1353	689
3330	1354	615
3330	1355	578
3330	1356	492
3330	1357	323
3330	1358	146
3330	1359	78
3330	1360	86
3330	1361	49
3330	1362	-46
3330	1363	-129
3330	1364	-179
3330	1365	-258
3330	1366	-343
3330	1367	-338
3330	1368	-234
3330	1369	-166
3330	1370	-223
3330	1371	-326
3330	1372	-354
3330	1373	-313
3330	1374	-269
3330	1375	-224
3330	1376	-174
3330	1377	-203
3330	1378	-369
3330	1379	-515
3330	1380	-313
3330	1381	457
3330	1382	1751
3330	1383	3341
3330	1384	4915
3330	1385	6054
3330	1386	6319
3330	1387	5556
3330	1388	4052
3330	1389	2334
3330	1390	836
3330	1391	-186
3330	1392	-618
3330	1393	-531
3330	1394	-230
3330	1395	-73
3330	1396	-193
3330	1397	-458
3330	1398	-703
3330	1399	-877
3330	1400	-967
3330	1401	-935
3330	1402	-822
3330	1403	-785
3330	1404	-908
3330	1405	-1077
3330	1406	-1123
3330	1407	-1034
3330	1408	-905
3330	1409	-788
3330	1410	-663
3330	1411	-581
3330	1412	-619
3330	1413	-741
3330	1414	-794
3330	1415	-706
3330	1416	-580
3330	1417	-502
3330	1418	-447
3330	1419	-388
3330	1420	-344
3330	1421	-390
3330	1422	-434
3330	1423	-384
3330	1424	-270
3330	1425	-191
3330	1426	-164
3330	1427	-110
3330	1428	-30
3330	1429	-9
3330	1430	-66
3330	1431	-91
3330	1432	-34
3330	1433	21
3330	1434	7
3330	1435	-13
3330	1436	35
3330	1437	99
3330	1438	108
3330	1439	116
3330	1440	214
3330	1441	366
3330	1442	459
3330	1443	479
3330	1444	503
3330	1445	550
3330	1446	537
3330	1447	461
3330	1448	420
3330	1449	474
3330	1450	550
3330	1451	569
3330	1452	583
3330	1453	660
3330	1454	742
3330	1455	737
3330	1456	682
3330	1457	674
3330	1458	702
3330	1459	667
3330	1460	564
3330	1461	482
3330	1462	447
3330	1463	369
3330	1464	212
3330	1465	57
3330	1466	-30
3330	1467	-116
3330	1468	-267
3330	1469	-416
3330	1470	-472
3330	1471	-470
3330	1472	-503
3330	1473	-552
3330	1474	-537
3330	1475	-471
3330	1476	-453
3330	1477	-496
3330	1478	-517
3330	1479	-483
3330	1480	-475
3330	1481	-538
3330	1482	-585
3330	1483	-539
3330	1484	-465
3330	1485	-449
3330	1486	-447
3330	1487	-378
3330	1488	-275
3330	1489	-238
3330	1490	-250
3330	1491	-219
3330	1492	-142
3330	1493	-109
3330	1494	-139
3330	1495	-149
3330	1496	-92
3330	1497	-55
3330	1498	-99
3330	1499	-154
3330	1500	-139
3330	1501	-102
3330	1502	-122
3330	1503	-153
3330	1504	-105
3330	1505	-4
3330	1506	44
3330	1507	23
3330	1508	15
3330	1509	38
3330	1510	13
3330	1511	-85
3330	1512	-156
3330	1513	-134
3330	1514	-98
3330	1515	-119
3330	1516	-145
3330	1517	-103
3330	1518	-38
3330	1519	-33
3330	1520	-55
3330	1521	-9
3330	1522	90
3330	1523	135
3330	1524	102
3330	1525	72
3330	1526	85
3330	1527	63
3330	1528	-19
3330	1529	-70
3330	1530	-26
3330	1531	37
3330	1532	28
3330	1533	-5
3330	1534	22
3330	1535	82
3330	1536	94
3330	1537	86
3330	1538	147
3330	1539	269
3330	1540	340
3330	1541	333
3330	1542	331
3330	1543	378
3330	1544	395
3330	1545	336
3330	1546	282
3330	1547	307
3330	1548	349
3330	1549	329
3330	1550	292
3330	1551	334
3330	1552	433
3330	1553	503
3330	1554	537
3330	1555	613
3330	1556	725
3330	1557	759
3330	1558	662
3330	1559	562
3330	1560	524
3330	1561	453
3330	1562	283
3330	1563	105
3330	1564	26
3330	1565	-1
3330	1566	-78
3330	1567	-191
3330	1568	-260
3330	1569	-289
3330	1570	-341
3330	1571	-382
3330	1572	-319
3330	1573	-168
3330	1574	-78
3330	1575	-127
3330	1576	-232
3330	1577	-286
3330	1578	-304
3330	1579	-329
3330	1580	-331
3330	1581	-294
3330	1582	-305
3330	1583	-408
3330	1584	-423
3330	1585	-34
3330	1586	922
3330	1587	2353
3330	1588	3990
3330	1589	5492
3330	1590	6417
3330	1591	6377
3330	1592	5305
3330	1593	3590
3330	1594	1804
3330	1595	376
3330	1596	-478
3330	1597	-704
3330	1598	-452
3330	1599	-88
3330	1600	37
3330	1601	-155
3330	1602	-480
3330	1603	-758
3330	1604	-937
3330	1605	-1013
3330	1606	-960
3330	1607	-846
3330	1608	-833
3330	1609	-975
3330	1610	-1135
3330	1611	-1159
3330	1612	-1064
3330	1613	-957
3330	1614	-859
3330	1615	-742
3330	1616	-649
3330	1617	-647
3330	1618	-682
3330	1619	-628
3330	1620	-473
3330	1621	-341
3330	1622	-316
3330	1623	-362
3330	1624	-385
3330	1625	-403
3330	1626	-456
3330	1627	-483
3330	1628	-414
3330	1629	-305
3330	1630	-246
3330	1631	-217
3330	1632	-130
3330	1633	-10
3330	1634	42
3330	1635	11
3330	1636	-7
3330	1637	26
3330	1638	33
3330	1639	-20
3330	1640	-50
3330	1641	2
3330	1642	61
3330	1643	59
3330	1644	58
3330	1645	144
3330	1646	278
3330	1647	359
3330	1648	401
3330	1649	475
3330	1650	572
3330	1651	592
3330	1652	542
3330	1653	515
3330	1654	558
3330	1655	582
3330	1656	540
3330	1657	497
3330	1658	519
3330	1659	546
3330	1660	508
3330	1661	464
3330	1662	495
3330	1663	560
3330	1664	550
3330	1665	474
3330	1666	414
3330	1667	380
3330	1668	290
3330	1669	134
3330	1670	3
3330	1671	-59
3330	1672	-136
3330	1673	-284
3330	1674	-429
3330	1675	-485
3330	1676	-501
3330	1677	-555
3330	1678	-606
3330	1679	-576
3330	1680	-496
3330	1681	-470
3330	1682	-498
3330	1683	-495
3330	1684	-442
3330	1685	-424
3330	1686	-467
3330	1687	-488
3330	1688	-436
3330	1689	-387
3330	1690	-404
3330	1691	-422
3330	1692	-364
3330	1693	-278
3330	1694	-261
3330	1695	-283
3330	1696	-256
3330	1697	-189
3330	1698	-174
3330	1699	-211
3330	1700	-210
3330	1701	-145
3330	1702	-106
3330	1703	-138
3330	1704	-159
3330	1705	-110
3330	1706	-58
3330	1707	-78
3330	1708	-115
3330	1709	-84
3330	1710	-23
3330	1711	-26
3330	1712	-72
3330	1713	-67
3330	1714	-13
3330	1715	2
3330	1716	-44
3330	1717	-64
3330	1718	-17
3330	1719	9
3330	1720	-39
3330	1721	-87
3330	1722	-69
3330	1723	-45
3330	1724	-89
3330	1725	-150
3330	1726	-129
3330	1727	-54
3330	1728	-22
3330	1729	-36
3330	1730	-10
3330	1731	57
3330	1732	70
3330	1733	0
3330	1734	-60
3330	1735	-49
3330	1736	-39
3330	1737	-85
3330	1738	-117
3330	1739	-60
3330	1740	22
3330	1741	37
3330	1742	11
3330	1743	39
3330	1744	103
3330	1745	116
3330	1746	71
3330	1747	61
3330	1748	106
3330	1749	114
3330	1750	46
3330	1751	-10
3330	1752	8
3330	1753	24
3330	1754	-27
3330	1755	-83
3330	1756	-56
3330	1757	7
3330	1758	16
3330	1759	-7
3330	1760	26
3330	1761	102
3330	1762	124
3330	1763	76
3330	1764	53
3330	1765	99
3330	1766	130
3330	1767	102
3330	1768	93
3330	1769	162
3330	1770	234
3330	1771	232
3330	1772	215
3330	1773	277
3330	1774	380
3330	1775	425
3330	1776	417
3330	1777	438
3330	1778	491
3330	1779	496
3330	1780	452
3330	1781	464
3330	1782	572
3330	1783	674
3330	1784	677
3330	1785	635
3330	1786	607
3330	1787	540
3330	1788	359
3330	1789	150
3330	1790	54
3330	1791	74
3330	1792	82
3330	1793	30
3330	1794	-39
3330	1795	-118
3330	1796	-254
3330	1797	-403
3330	1798	-433
3330	1799	-305
3330	1800	-172
3330	1801	-174
3330	1802	-279
3330	1803	-369
3330	1804	-399
3330	1805	-380
3330	1806	-284
3330	1807	-120
3330	1808	-36
3330	1809	-165
3330	1810	-463
3330	1811	-576
3330	1812	-145
3330	1813	966
3330	1814	2663
3330	1815	4643
3330	1816	6376
3330	1817	7221
3330	1818	6813
3330	1819	5330
3330	1820	3336
3330	1821	1426
3330	1822	30
3330	1823	-626
3330	1824	-590
3330	1825	-220
3330	1826	31
3330	1827	-54
3330	1828	-367
3330	1829	-696
3330	1830	-942
3330	1831	-1069
3330	1832	-1050
3330	1833	-941
3330	1834	-902
3330	1835	-1012
3330	1836	-1135
3330	1837	-1072
3330	1838	-812
3330	1839	-507
3330	1840	-288
3330	1841	-193
3330	1842	-256
3330	1843	-502
3330	1844	-810
3330	1845	-964
3330	1846	-871
3330	1847	-665
3330	1848	-517
3330	1849	-456
3330	1850	-434
3330	1851	-458
3330	1852	-522
3330	1853	-546
3330	1854	-451
3330	1855	-295
3330	1856	-202
3330	1857	-204
3330	1858	-206
3330	1859	-168
3330	1860	-158
3330	1861	-202
3330	1862	-216
3330	1863	-161
3330	1864	-120
3330	1865	-158
3330	1866	-196
3330	1867	-137
3330	1868	-23
3330	1869	47
3330	1870	85
3330	1871	163
3330	1872	257
3330	1873	272
3330	1874	261
3330	1875	285
3330	1876	369
3330	1877	418
3330	1878	389
3330	1879	359
3330	1880	390
3330	1881	420
3330	1882	384
3330	1883	354
3330	1884	422
3330	1885	546
3330	1886	618
3330	1887	644
3330	1888	688
3330	1889	730
3330	1890	675
3330	1891	530
3330	1892	403
3330	1893	346
3330	1894	286
3330	1895	175
3330	1896	78
3330	1897	49
3330	1898	14
3330	1899	-109
3330	1900	-257
3330	1901	-327
3330	1902	-332
3330	1903	-361
3330	1904	-408
3330	1905	-406
3330	1906	-366
3330	1907	-390
3330	1908	-497
3330	1909	-581
3330	1910	-575
3330	1911	-550
3330	1912	-570
3330	1913	-581
3330	1914	-526
3330	1915	-468
3330	1916	-490
3330	1917	-533
3330	1918	-492
3330	1919	-380
3330	1920	-302
3330	1921	-272
3330	1922	-225
3330	1923	-156
3330	1924	-155
3330	1925	-239
3330	1926	-303
3330	1927	-275
3330	1928	-226
3330	1929	-230
3330	1930	-238
3330	1931	-183
3330	1932	-112
3330	1933	-111
3330	1934	-143
3330	1935	-111
3330	1936	-28
3330	1937	3
3330	1938	-35
3330	1939	-55
3330	1940	-24
3330	1941	-18
3330	1942	-82
3330	1943	-135
3330	1944	-111
3330	1945	-84
3330	1946	-128
3330	1947	-188
3330	1948	-169
3330	1949	-104
3330	1950	-83
3330	1951	-96
3330	1952	-58
3330	1953	22
3330	1954	41
3330	1955	-19
3330	1956	-62
3330	1957	-41
3330	1958	-36
3330	1959	-99
3330	1960	-153
3330	1961	-125
3330	1962	-71
3330	1963	-73
3330	1964	-90
3330	1965	-38
3330	1966	43
3330	1967	52
3330	1968	2
3330	1969	-5
3330	1970	57
3330	1971	104
3330	1972	108
3330	1973	145
3330	1974	248
3330	1975	317
3330	1976	288
3330	1977	234
3330	1978	248
3330	1979	294
3330	1980	296
3330	1981	289
3330	1982	354
3330	1983	463
3330	1984	521
3330	1985	526
3330	1986	568
3330	1987	667
3330	1988	723
3330	1989	675
3330	1990	607
3330	1991	581
3330	1992	495
3330	1993	299
3330	1994	90
3330	1995	-3
3330	1996	-13
3330	1997	-54
3330	1998	-137
3330	1999	-201
[truncated: 159,280 more rows]
