# Supplementary material for: Are Complexity Metrics Reliable in Assessing HRV Control in Obese Patients During Sleep?
Source: PLoS One. 2015 Apr 20;10(4):e0124458. doi: 10.1371/journal.pone.0124458 (PMC4404104; doi:10.1371/journal.pone.0124458)
Supplement: S1 Dataset — (ZIP) [file pone.0124458.s001.zip › cabiddu_healthy_controls_data/SUBJECT (11)/4/FC.txt]

22350	0	88
22350	1	50
22350	2	58
22350	3	80
22350	4	53
22350	5	13
22350	6	41
22350	7	115
22350	8	137
22350	9	91
22350	10	64
22350	11	87
22350	12	97
22350	13	58
22350	14	40
22350	15	90
22350	16	137
22350	17	112
22350	18	68
22350	19	82
22350	20	125
22350	21	115
22350	22	71
22350	23	74
22350	24	119
22350	25	121
22350	26	74
22350	27	54
22350	28	93
22350	29	124
22350	30	103
22350	31	102
22350	32	175
22350	33	257
22350	34	270
22350	35	252
22350	36	279
22350	37	324
22350	38	313
22350	39	266
22350	40	275
22350	41	348
22350	42	402
22350	43	413
22350	44	452
22350	45	547
22350	46	614
22350	47	598
22350	48	554
22350	49	544
22350	50	515
22350	51	374
22350	52	203
22350	53	117
22350	54	110
22350	55	65
22350	56	-26
22350	57	-72
22350	58	-59
22350	59	-69
22350	60	-130
22350	61	-168
22350	62	-144
22350	63	-133
22350	64	-187
22350	65	-241
22350	66	-220
22350	67	-166
22350	68	-152
22350	69	-152
22350	70	-96
22350	71	-15
22350	72	-16
22350	73	-124
22350	74	-249
22350	75	-326
22350	76	-342
22350	77	-204
22350	78	266
22350	79	1149
22350	80	2293
22350	81	3435
22350	82	4355
22350	83	4868
22350	84	4782
22350	85	4035
22350	86	2838
22350	87	1572
22350	88	529
22350	89	-174
22350	90	-501
22350	91	-480
22350	92	-273
22350	93	-144
22350	94	-233
22350	95	-464
22350	96	-695
22350	97	-883
22350	98	-1023
22350	99	-1057
22350	100	-949
22350	101	-798
22350	102	-734
22350	103	-754
22350	104	-762
22350	105	-735
22350	106	-739
22350	107	-789
22350	108	-809
22350	109	-770
22350	110	-743
22350	111	-766
22350	112	-760
22350	113	-667
22350	114	-555
22350	115	-511
22350	116	-536
22350	117	-541
22350	118	-513
22350	119	-492
22350	120	-484
22350	121	-429
22350	122	-325
22350	123	-262
22350	124	-275
22350	125	-283
22350	126	-245
22350	127	-228
22350	128	-279
22350	129	-321
22350	130	-278
22350	131	-194
22350	132	-155
22350	133	-140
22350	134	-86
22350	135	-23
22350	136	-35
22350	137	-100
22350	138	-122
22350	139	-67
22350	140	-17
22350	141	-15
22350	142	5
22350	143	82
22350	144	144
22350	145	130
22350	146	106
22350	147	148
22350	148	220
22350	149	241
22350	150	238
22350	151	290
22350	152	380
22350	153	427
22350	154	426
22350	155	461
22350	156	552
22350	157	614
22350	158	606
22350	159	599
22350	160	650
22350	161	695
22350	162	667
22350	163	616
22350	164	615
22350	165	624
22350	166	562
22350	167	453
22350	168	385
22350	169	363
22350	170	300
22350	171	180
22350	172	81
22350	173	33
22350	174	-36
22350	175	-165
22350	176	-273
22350	177	-299
22350	178	-303
22350	179	-366
22350	180	-450
22350	181	-474
22350	182	-463
22350	183	-488
22350	184	-531
22350	185	-510
22350	186	-431
22350	187	-393
22350	188	-424
22350	189	-446
22350	190	-413
22350	191	-389
22350	192	-418
22350	193	-440
22350	194	-394
22350	195	-340
22350	196	-360
22350	197	-413
22350	198	-411
22350	199	-365
22350	200	-355
22350	201	-375
22350	202	-344
22350	203	-260
22350	204	-216
22350	205	-245
22350	206	-268
22350	207	-232
22350	208	-202
22350	209	-228
22350	210	-253
22350	211	-213
22350	212	-158
22350	213	-168
22350	214	-211
22350	215	-200
22350	216	-143
22350	217	-125
22350	218	-150
22350	219	-133
22350	220	-63
22350	221	-24
22350	222	-60
22350	223	-94
22350	224	-72
22350	225	-52
22350	226	-96
22350	227	-149
22350	228	-131
22350	229	-83
22350	230	-86
22350	231	-121
22350	232	-106
22350	233	-50
22350	234	-37
22350	235	-74
22350	236	-76
22350	237	-14
22350	238	27
22350	239	1
22350	240	-26
22350	241	1
22350	242	22
22350	243	-28
22350	244	-93
22350	245	-90
22350	246	-41
22350	247	-29
22350	248	-43
22350	249	-3
22350	250	75
22350	251	99
22350	252	47
22350	253	4
22350	254	18
22350	255	21
22350	256	-30
22350	257	-69
22350	258	-38
22350	259	8
22350	260	-10
22350	261	-50
22350	262	-34
22350	263	16
22350	264	16
22350	265	-25
22350	266	-24
22350	267	35
22350	268	64
22350	269	32
22350	270	14
22350	271	48
22350	272	65
22350	273	15
22350	274	-29
22350	275	5
22350	276	68
22350	277	78
22350	278	55
22350	279	74
22350	280	121
22350	281	121
22350	282	86
22350	283	109
22350	284	209
22350	285	288
22350	286	296
22350	287	300
22350	288	347
22350	289	375
22350	290	335
22350	291	286
22350	292	300
22350	293	336
22350	294	316
22350	295	277
22350	296	313
22350	297	426
22350	298	527
22350	299	587
22350	300	657
22350	301	729
22350	302	705
22350	303	541
22350	304	343
22350	305	219
22350	306	99
22350	307	-32
22350	308	-133
22350	309	-126
22350	310	-63
22350	311	-59
22350	312	-118
22350	313	-162
22350	314	-172
22350	315	-206
22350	316	-253
22350	317	-232
22350	318	-138
22350	319	-82
22350	320	-133
22350	321	-211
22350	322	-213
22350	323	-158
22350	324	-113
22350	325	-85
22350	326	-70
22350	327	-141
22350	328	-330
22350	329	-468
22350	330	-244
22350	331	532
22350	332	1808
22350	333	3356
22350	334	4860
22350	335	5903
22350	336	6072
22350	337	5240
22350	338	3708
22350	339	1992
22350	340	528
22350	341	-430
22350	342	-775
22350	343	-604
22350	344	-241
22350	345	-42
22350	346	-129
22350	347	-370
22350	348	-606
22350	349	-778
22350	350	-859
22350	351	-817
22350	352	-704
22350	353	-668
22350	354	-782
22350	355	-930
22350	356	-965
22350	357	-886
22350	358	-785
22350	359	-694
22350	360	-599
22350	361	-547
22350	362	-603
22350	363	-716
22350	364	-749
22350	365	-662
22350	366	-550
22350	367	-493
22350	368	-463
22350	369	-417
22350	370	-378
22350	371	-426
22350	372	-467
22350	373	-430
22350	374	-353
22350	375	-319
22350	376	-320
22350	377	-278
22350	378	-202
22350	379	-181
22350	380	-226
22350	381	-249
22350	382	-209
22350	383	-176
22350	384	-190
22350	385	-182
22350	386	-98
22350	387	-7
22350	388	13
22350	389	1
22350	390	37
22350	391	95
22350	392	98
22350	393	70
22350	394	95
22350	395	170
22350	396	205
22350	397	179
22350	398	174
22350	399	229
22350	400	278
22350	401	271
22350	402	272
22350	403	340
22350	404	419
22350	405	432
22350	406	420
22350	407	466
22350	408	550
22350	409	589
22350	410	585
22350	411	614
22350	412	688
22350	413	720
22350	414	683
22350	415	655
22350	416	682
22350	417	688
22350	418	611
22350	419	508
22350	420	451
22350	421	398
22350	422	280
22350	423	135
22350	424	51
22350	425	9
22350	426	-79
22350	427	-212
22350	428	-308
22350	429	-343
22350	430	-396
22350	431	-497
22350	432	-570
22350	433	-566
22350	434	-558
22350	435	-614
22350	436	-678
22350	437	-671
22350	438	-629
22350	439	-630
22350	440	-653
22350	441	-622
22350	442	-552
22350	443	-535
22350	444	-580
22350	445	-599
22350	446	-553
22350	447	-515
22350	448	-518
22350	449	-495
22350	450	-399
22350	451	-306
22350	452	-296
22350	453	-328
22350	454	-317
22350	455	-285
22350	456	-298
22350	457	-331
22350	458	-300
22350	459	-214
22350	460	-170
22350	461	-194
22350	462	-205
22350	463	-167
22350	464	-149
22350	465	-190
22350	466	-221
22350	467	-182
22350	468	-133
22350	469	-149
22350	470	-187
22350	471	-160
22350	472	-89
22350	473	-61
22350	474	-71
22350	475	-44
22350	476	13
22350	477	11
22350	478	-67
22350	479	-129
22350	480	-122
22350	481	-103
22350	482	-127
22350	483	-145
22350	484	-104
22350	485	-66
22350	486	-110
22350	487	-188
22350	488	-200
22350	489	-149
22350	490	-115
22350	491	-108
22350	492	-62
22350	493	20
22350	494	44
22350	495	-17
22350	496	-73
22350	497	-57
22350	498	-29
22350	499	-48
22350	500	-69
22350	501	-33
22350	502	12
22350	503	-14
22350	504	-73
22350	505	-74
22350	506	-26
22350	507	-10
22350	508	-40
22350	509	-36
22350	510	22
22350	511	55
22350	512	27
22350	513	11
22350	514	60
22350	515	106
22350	516	80
22350	517	31
22350	518	38
22350	519	74
22350	520	66
22350	521	38
22350	522	71
22350	523	147
22350	524	173
22350	525	127
22350	526	96
22350	527	117
22350	528	120
22350	529	65
22350	530	22
22350	531	50
22350	532	88
22350	533	65
22350	534	25
22350	535	45
22350	536	97
22350	537	99
22350	538	71
22350	539	103
22350	540	202
22350	541	279
22350	542	299
22350	543	330
22350	544	401
22350	545	436
22350	546	388
22350	547	329
22350	548	334
22350	549	360
22350	550	338
22350	551	310
22350	552	361
22350	553	466
22350	554	540
22350	555	581
22350	556	661
22350	557	770
22350	558	808
22350	559	728
22350	560	609
22350	561	522
22350	562	420
22350	563	256
22350	564	97
22350	565	32
22350	566	35
22350	567	26
22350	568	3
22350	569	10
22350	570	16
22350	571	-51
22350	572	-148
22350	573	-154
22350	574	-45
22350	575	59
22350	576	61
22350	577	2
22350	578	-54
22350	579	-108
22350	580	-161
22350	581	-142
22350	582	-29
22350	583	41
22350	584	-74
22350	585	-292
22350	586	-331
22350	587	79
22350	588	1061
22350	589	2594
22350	590	4473
22350	591	6218
22350	592	7206
22350	593	7044
22350	594	5809
22350	595	3928
22350	596	1920
22350	597	279
22350	598	-630
22350	599	-744
22350	600	-387
22350	601	-26
22350	602	61
22350	603	-119
22350	604	-449
22350	605	-809
22350	606	-1055
22350	607	-1079
22350	608	-923
22350	609	-795
22350	610	-820
22350	611	-930
22350	612	-993
22350	613	-987
22350	614	-952
22350	615	-881
22350	616	-763
22350	617	-679
22350	618	-717
22350	619	-825
22350	620	-852
22350	621	-746
22350	622	-603
22350	623	-504
22350	624	-434
22350	625	-386
22350	626	-409
22350	627	-506
22350	628	-580
22350	629	-557
22350	630	-499
22350	631	-484
22350	632	-479
22350	633	-405
22350	634	-292
22350	635	-240
22350	636	-266
22350	637	-286
22350	638	-270
22350	639	-276
22350	640	-316
22350	641	-308
22350	642	-208
22350	643	-102
22350	644	-76
22350	645	-85
22350	646	-59
22350	647	-22
22350	648	-31
22350	649	-43
22350	650	22
22350	651	140
22350	652	209
22350	653	209
22350	654	219
22350	655	271
22350	656	297
22350	657	270
22350	658	263
22350	659	327
22350	660	391
22350	661	385
22350	662	366
22350	663	414
22350	664	501
22350	665	544
22350	666	561
22350	667	625
22350	668	725
22350	669	765
22350	670	728
22350	671	697
22350	672	702
22350	673	679
22350	674	586
22350	675	500
22350	676	485
22350	677	476
22350	678	391
22350	679	268
22350	680	179
22350	681	104
22350	682	-30
22350	683	-194
22350	684	-289
22350	685	-305
22350	686	-326
22350	687	-392
22350	688	-436
22350	689	-429
22350	690	-442
22350	691	-516
22350	692	-578
22350	693	-556
22350	694	-508
22350	695	-519
22350	696	-560
22350	697	-552
22350	698	-510
22350	699	-508
22350	700	-537
22350	701	-514
22350	702	-429
22350	703	-376
22350	704	-389
22350	705	-396
22350	706	-359
22350	707	-341
22350	708	-396
22350	709	-458
22350	710	-449
22350	711	-407
22350	712	-404
22350	713	-408
22350	714	-337
22350	715	-212
22350	716	-132
22350	717	-119
22350	718	-99
22350	719	-49
22350	720	-45
22350	721	-110
22350	722	-161
22350	723	-141
22350	724	-114
22350	725	-146
22350	726	-183
22350	727	-148
22350	728	-81
22350	729	-68
22350	730	-98
22350	731	-89
22350	732	-47
22350	733	-51
22350	734	-101
22350	735	-110
22350	736	-47
22350	737	-1
22350	738	-28
22350	739	-65
22350	740	-52
22350	741	-41
22350	742	-87
22350	743	-134
22350	744	-104
22350	745	-33
22350	746	-16
22350	747	-46
22350	748	-43
22350	749	2
22350	750	9
22350	751	-31
22350	752	-46
22350	753	-3
22350	754	18
22350	755	-33
22350	756	-87
22350	757	-70
22350	758	-32
22350	759	-47
22350	760	-80
22350	761	-53
22350	762	3
22350	763	3
22350	764	-42
22350	765	-47
22350	766	-2
22350	767	12
22350	768	-30
22350	769	-49
22350	770	0
22350	771	41
22350	772	15
22350	773	-20
22350	774	4
22350	775	43
22350	776	24
22350	777	-15
22350	778	14
22350	779	86
22350	780	110
22350	781	75
22350	782	58
22350	783	79
22350	784	65
22350	785	-5
22350	786	-43
22350	787	8
22350	788	73
22350	789	75
22350	790	58
22350	791	88
22350	792	126
22350	793	100
22350	794	43
22350	795	48
22350	796	106
22350	797	128
22350	798	94
22350	799	86
22350	800	124
22350	801	130
22350	802	70
22350	803	22
22350	804	47
22350	805	84
22350	806	64
22350	807	30
22350	808	59
22350	809	114
22350	810	109
22350	811	60
22350	812	55
22350	813	92
22350	814	89
22350	815	34
22350	816	16
22350	817	72
22350	818	121
22350	819	104
22350	820	79
22350	821	102
22350	822	119
22350	823	65
22350	824	-3
22350	825	7
22350	826	72
22350	827	97
22350	828	75
22350	829	76
22350	830	107
22350	831	94
22350	832	30
22350	833	9
22350	834	78
22350	835	146
22350	836	135
22350	837	93
22350	838	89
22350	839	93
22350	840	55
22350	841	36
22350	842	118
22350	843	264
22350	844	355
22350	845	360
22350	846	351
22350	847	356
22350	848	317
22350	849	234
22350	850	204
22350	851	279
22350	852	375
22350	853	413
22350	854	434
22350	855	503
22350	856	580
22350	857	589
22350	858	551
22350	859	541
22350	860	526
22350	861	438
22350	862	287
22350	863	163
22350	864	106
22350	865	41
22350	866	-50
22350	867	-84
22350	868	-28
22350	869	17
22350	870	-47
22350	871	-163
22350	872	-219
22350	873	-203
22350	874	-170
22350	875	-124
22350	876	-35
22350	877	41
22350	878	4
22350	879	-126
22350	880	-198
22350	881	-135
22350	882	-27
22350	883	1
22350	884	-68
22350	885	-188
22350	886	-294
22350	887	-220
22350	888	330
22350	889	1555
22350	890	3301
22350	891	5103
22350	892	6449
22350	893	6962
22350	894	6448
22350	895	4984
22350	896	3006
22350	897	1158
22350	898	-72
22350	899	-588
22350	900	-582
22350	901	-316
22350	902	-65
22350	903	-69
22350	904	-388
22350	905	-824
22350	906	-1104
22350	907	-1147
22350	908	-1062
22350	909	-958
22350	910	-872
22350	911	-844
22350	912	-922
22350	913	-1056
22350	914	-1099
22350	915	-990
22350	916	-846
22350	917	-795
22350	918	-818
22350	919	-838
22350	920	-848
22350	921	-866
22350	922	-834
22350	923	-696
22350	924	-517
22350	925	-445
22350	926	-494
22350	927	-540
22350	928	-525
22350	929	-503
22350	930	-518
22350	931	-507
22350	932	-429
22350	933	-357
22350	934	-363
22350	935	-394
22350	936	-367
22350	937	-306
22350	938	-285
22350	939	-277
22350	940	-212
22350	941	-112
22350	942	-72
22350	943	-108
22350	944	-131
22350	945	-102
22350	946	-86
22350	947	-118
22350	948	-126
22350	949	-57
22350	950	20
22350	951	30
22350	952	19
22350	953	64
22350	954	135
22350	955	151
22350	956	130
22350	957	156
22350	958	233
22350	959	275
22350	960	266
22350	961	286
22350	962	366
22350	963	425
22350	964	417
22350	965	404
22350	966	452
22350	967	510
22350	968	509
22350	969	489
22350	970	527
22350	971	594
22350	972	601
22350	973	560
22350	974	552
22350	975	590
22350	976	589
22350	977	523
22350	978	468
22350	979	453
22350	980	404
22350	981	265
22350	982	103
22350	983	2
22350	984	-74
22350	985	-186
22350	986	-291
22350	987	-308
22350	988	-267
22350	989	-268
22350	990	-320
22350	991	-352
22350	992	-351
22350	993	-386
22350	994	-477
22350	995	-536
22350	996	-507
22350	997	-460
22350	998	-466
22350	999	-485
22350	1000	-454
22350	1001	-417
22350	1002	-444
22350	1003	-499
22350	1004	-489
22350	1005	-424
22350	1006	-392
22350	1007	-401
22350	1008	-374
22350	1009	-288
22350	1010	-228
22350	1011	-242
22350	1012	-263
22350	1013	-236
22350	1014	-218
22350	1015	-263
22350	1016	-312
22350	1017	-286
22350	1018	-221
22350	1019	-202
22350	1020	-215
22350	1021	-188
22350	1022	-126
22350	1023	-112
22350	1024	-155
22350	1025	-172
22350	1026	-130
22350	1027	-105
22350	1028	-147
22350	1029	-182
22350	1030	-147
22350	1031	-99
22350	1032	-106
22350	1033	-130
22350	1034	-98
22350	1035	-42
22350	1036	-48
22350	1037	-100
22350	1038	-107
22350	1039	-62
22350	1040	-43
22350	1041	-79
22350	1042	-95
22350	1043	-53
22350	1044	-26
22350	1045	-62
22350	1046	-91
22350	1047	-52
22350	1048	2
22350	1049	-12
22350	1050	-60
22350	1051	-62
22350	1052	-33
22350	1053	-48
22350	1054	-94
22350	1055	-83
22350	1056	-9
22350	1057	38
22350	1058	23
22350	1059	15
22350	1060	54
22350	1061	76
22350	1062	28
22350	1063	-25
22350	1064	-10
22350	1065	29
22350	1066	15
22350	1067	-22
22350	1068	-2
22350	1069	58
22350	1070	71
22350	1071	31
22350	1072	18
22350	1073	54
22350	1074	61
22350	1075	9
22350	1076	-25
22350	1077	12
22350	1078	52
22350	1079	28
22350	1080	-8
22350	1081	17
22350	1082	65
22350	1083	57
22350	1084	15
22350	1085	26
22350	1086	80
22350	1087	94
22350	1088	55
22350	1089	45
22350	1090	91
22350	1091	113
22350	1092	64
22350	1093	16
22350	1094	26
22350	1095	40
22350	1096	-3
22350	1097	-48
22350	1098	-18
22350	1099	51
22350	1100	74
22350	1101	56
22350	1102	75
22350	1103	128
22350	1104	130
22350	1105	76
22350	1106	56
22350	1107	106
22350	1108	147
22350	1109	125
22350	1110	97
22350	1111	118
22350	1112	133
22350	1113	78
22350	1114	7
22350	1115	10
22350	1116	64
22350	1117	80
22350	1118	58
22350	1119	71
22350	1120	123
22350	1121	132
22350	1122	78
22350	1123	47
22350	1124	83
22350	1125	109
22350	1126	64
22350	1127	9
22350	1128	14
22350	1129	37
22350	1130	15
22350	1131	-16
22350	1132	24
22350	1133	103
22350	1134	128
22350	1135	93
22350	1136	82
22350	1137	121
22350	1138	137
22350	1139	97
22350	1140	76
22350	1141	118
22350	1142	161
22350	1143	145
22350	1144	130
22350	1145	184
22350	1146	261
22350	1147	277
22350	1148	256
22350	1149	276
22350	1150	328
22350	1151	332
22350	1152	290
22350	1153	291
22350	1154	360
22350	1155	419
22350	1156	427
22350	1157	454
22350	1158	548
22350	1159	636
22350	1160	638
22350	1161	589
22350	1162	546
22350	1163	463
22350	1164	304
22350	1165	107
22350	1166	-26
22350	1167	-84
22350	1168	-131
22350	1169	-178
22350	1170	-170
22350	1171	-117
22350	1172	-126
22350	1173	-234
22350	1174	-339
22350	1175	-337
22350	1176	-263
22350	1177	-202
22350	1178	-157
22350	1179	-102
22350	1180	-83
22350	1181	-151
22350	1182	-236
22350	1183	-216
22350	1184	-99
22350	1185	-31
22350	1186	-103
22350	1187	-236
22350	1188	-285
22350	1189	-111
22350	1190	450
22350	1191	1557
22350	1192	3148
22350	1193	4823
22350	1194	6045
22350	1195	6447
22350	1196	5938
22350	1197	4642
22350	1198	2878
22350	1199	1156
22350	1200	-39
22350	1201	-540
22350	1202	-532
22350	1203	-320
22350	1204	-129
22350	1205	-98
22350	1206	-300
22350	1207	-665
22350	1208	-971
22350	1209	-1053
22350	1210	-965
22350	1211	-871
22350	1212	-841
22350	1213	-840
22350	1214	-863
22350	1215	-920
22350	1216	-979
22350	1217	-937
22350	1218	-807
22350	1219	-716
22350	1220	-730
22350	1221	-769
22350	1222	-749
22350	1223	-700
22350	1224	-670
22350	1225	-619
22350	1226	-509
22350	1227	-407
22350	1228	-419
22350	1229	-481
22350	1230	-483
22350	1231	-425
22350	1232	-404
22350	1233	-435
22350	1234	-429
22350	1235	-356
22350	1236	-299
22350	1237	-312
22350	1238	-332
22350	1239	-305
22350	1240	-280
22350	1241	-299
22350	1242	-290
22350	1243	-169
22350	1244	15
22350	1245	141
22350	1246	186
22350	1247	209
22350	1248	210
22350	1249	134
22350	1250	7
22350	1251	-55
22350	1252	-6
22350	1253	66
22350	1254	87
22350	1255	97
22350	1256	146
22350	1257	184
22350	1258	156
22350	1259	122
22350	1260	168
22350	1261	261
22350	1262	306
22350	1263	308
22350	1264	348
22350	1265	438
22350	1266	500
22350	1267	513
22350	1268	545
22350	1269	624
22350	1270	665
22350	1271	621
22350	1272	566
22350	1273	580
22350	1274	622
22350	1275	612
22350	1276	572
22350	1277	567
22350	1278	571
22350	1279	503
22350	1280	396
22350	1281	331
22350	1282	322
22350	1283	279
22350	1284	163
22350	1285	46
22350	1286	-23
22350	1287	-98
22350	1288	-224
22350	1289	-332
22350	1290	-354
22350	1291	-340
22350	1292	-378
22350	1293	-445
22350	1294	-461
22350	1295	-433
22350	1296	-438
22350	1297	-476
22350	1298	-468
22350	1299	-401
22350	1300	-362
22350	1301	-396
22350	1302	-426
22350	1303	-393
22350	1304	-356
22350	1305	-378
22350	1306	-409
22350	1307	-377
22350	1308	-321
22350	1309	-322
22350	1310	-359
22350	1311	-343
22350	1312	-280
22350	1313	-257
22350	1314	-289
22350	1315	-293
22350	1316	-235
22350	1317	-191
22350	1318	-209
22350	1319	-219
22350	1320	-167
22350	1321	-117
22350	1322	-142
22350	1323	-191
22350	1324	-176
22350	1325	-122
22350	1326	-111
22350	1327	-135
22350	1328	-114
22350	1329	-53
22350	1330	-39
22350	1331	-90
22350	1332	-119
22350	1333	-83
22350	1334	-60
22350	1335	-102
22350	1336	-145
22350	1337	-120
22350	1338	-78
22350	1339	-91
22350	1340	-118
22350	1341	-83
22350	1342	-19
22350	1343	-15
22350	1344	-72
22350	1345	-100
22350	1346	-76
22350	1347	-76
22350	1348	-123
22350	1349	-137
22350	1350	-81
22350	1351	-33
22350	1352	-57
22350	1353	-93
22350	1354	-70
22350	1355	-35
22350	1356	-61
22350	1357	-112
22350	1358	-102
22350	1359	-45
22350	1360	-26
22350	1361	-48
22350	1362	-31
22350	1363	38
22350	1364	71
22350	1365	27
22350	1366	-20
22350	1367	-14
22350	1368	-11
22350	1369	-64
22350	1370	-110
22350	1371	-75
22350	1372	-2
22350	1373	18
22350	1374	0
22350	1375	18
22350	1376	67
22350	1377	69
22350	1378	16
22350	1379	-1
22350	1380	48
22350	1381	82
22350	1382	52
22350	1383	23
22350	1384	49
22350	1385	72
22350	1386	30
22350	1387	-21
22350	1388	-2
22350	1389	55
22350	1390	63
22350	1391	31
22350	1392	36
22350	1393	77
22350	1394	74
22350	1395	25
22350	1396	21
22350	1397	102
22350	1398	186
22350	1399	209
22350	1400	223
22350	1401	281
22350	1402	324
22350	1403	289
22350	1404	226
22350	1405	226
22350	1406	268
22350	1407	273
22350	1408	251
22350	1409	290
22350	1410	394
22350	1411	478
22350	1412	515
22350	1413	572
22350	1414	676
22350	1415	734
22350	1416	679
22350	1417	569
22350	1418	447
22350	1419	351
22350	1420	211
22350	1421	51
22350	1422	-52
22350	1423	-91
22350	1424	-123
22350	1425	-149
22350	1426	-109
22350	1427	-32
22350	1428	-28
22350	1429	-127
22350	1430	-221
22350	1431	-227
22350	1432	-189
22350	1433	-180
22350	1434	-178
22350	1435	-149
22350	1436	-138
22350	1437	-196
22350	1438	-254
22350	1439	-214
22350	1440	-111
22350	1441	-82
22350	1442	-157
22350	1443	-205
22350	1444	-54
22350	1445	411
22350	1446	1283
22350	1447	2605
22350	1448	4181
22350	1449	5538
22350	1450	6187
22350	1451	5913
22350	1452	4816
22350	1453	3173
22350	1454	1397
22350	1455	-28
22350	1456	-754
22350	1457	-805
22350	1458	-513
22350	1459	-225
22350	1460	-105
22350	1461	-200
22350	1462	-488
22350	1463	-841
22350	1464	-1049
22350	1465	-1020
22350	1466	-878
22350	1467	-799
22350	1468	-816
22350	1469	-858
22350	1470	-896
22350	1471	-938
22350	1472	-934
22350	1473	-824
22350	1474	-663
22350	1475	-590
22350	1476	-643
22350	1477	-710
22350	1478	-699
22350	1479	-640
22350	1480	-586
22350	1481	-511
22350	1482	-389
22350	1483	-348
22350	1484	-397
22350	1485	-454
22350	1486	-425
22350	1487	-350
22350	1488	-324
22350	1489	-344
22350	1490	-331
22350	1491	-270
22350	1492	-236
22350	1493	-258
22350	1494	-258
22350	1495	-187
22350	1496	-120
22350	1497	-114
22350	1498	-117
22350	1499	-67
22350	1500	-11
22350	1501	-22
22350	1502	-61
22350	1503	-39
22350	1504	30
22350	1505	64
22350	1506	57
22350	1507	84
22350	1508	157
22350	1509	196
22350	1510	171
22350	1511	158
22350	1512	205
22350	1513	246
22350	1514	220
22350	1515	188
22350	1516	226
22350	1517	302
22350	1518	341
22350	1519	361
22350	1520	434
22350	1521	536
22350	1522	573
22350	1523	538
22350	1524	525
22350	1525	570
22350	1526	604
22350	1527	590
22350	1528	595
22350	1529	657
22350	1530	697
22350	1531	642
22350	1532	544
22350	1533	490
22350	1534	458
22350	1535	376
22350	1536	261
22350	1537	189
22350	1538	152
22350	1539	62
22350	1540	-89
22350	1541	-211
22350	1542	-260
22350	1543	-303
22350	1544	-391
22350	1545	-468
22350	1546	-485
22350	1547	-505
22350	1548	-590
22350	1549	-682
22350	1550	-692
22350	1551	-641
22350	1552	-615
22350	1553	-616
22350	1554	-576
22350	1555	-505
22350	1556	-486
22350	1557	-531
22350	1558	-550
22350	1559	-503
22350	1560	-453
22350	1561	-459
22350	1562	-463
22350	1563	-409
22350	1564	-352
22350	1565	-364
22350	1566	-402
22350	1567	-382
22350	1568	-322
22350	1569	-307
22350	1570	-335
22350	1571	-326
22350	1572	-266
22350	1573	-238
22350	1574	-266
22350	1575	-269
22350	1576	-201
22350	1577	-141
22350	1578	-156
22350	1579	-195
22350	1580	-185
22350	1581	-166
22350	1582	-203
22350	1583	-257
22350	1584	-238
22350	1585	-162
22350	1586	-120
22350	1587	-129
22350	1588	-110
22350	1589	-44
22350	1590	-15
22350	1591	-59
22350	1592	-98
22350	1593	-71
22350	1594	-42
22350	1595	-77
22350	1596	-125
22350	1597	-114
22350	1598	-79
22350	1599	-98
22350	1600	-143
22350	1601	-131
22350	1602	-71
22350	1603	-55
22350	1604	-93
22350	1605	-104
22350	1606	-57
22350	1607	-28
22350	1608	-60
22350	1609	-84
22350	1610	-49
22350	1611	-19
22350	1612	-62
22350	1613	-124
22350	1614	-116
22350	1615	-63
22350	1616	-44
22350	1617	-52
22350	1618	-14
22350	1619	57
22350	1620	67
22350	1621	4
22350	1622	-40
22350	1623	-14
22350	1624	10
22350	1625	-16
22350	1626	-35
22350	1627	7
22350	1628	48
22350	1629	16
22350	1630	-40
22350	1631	-34
22350	1632	15
22350	1633	23
22350	1634	-5
22350	1635	9
22350	1636	72
22350	1637	98
22350	1638	62
22350	1639	39
22350	1640	72
22350	1641	89
22350	1642	38
22350	1643	-13
22350	1644	9
22350	1645	57
22350	1646	50
22350	1647	17
22350	1648	36
22350	1649	93
22350	1650	112
22350	1651	101
22350	1652	148
22350	1653	267
22350	1654	364
22350	1655	386
22350	1656	392
22350	1657	420
22350	1658	415
22350	1659	334
22350	1660	254
22350	1661	263
22350	1662	325
22350	1663	358
22350	1664	377
22350	1665	454
22350	1666	570
22350	1667	636
22350	1668	629
22350	1669	625
22350	1670	634
22350	1671	548
22350	1672	390
22350	1673	234
22350	1674	154
22350	1675	82
22350	1676	-36
22350	1677	-121
22350	1678	-95
22350	1679	-15
22350	1680	-3
22350	1681	-70
22350	1682	-135
22350	1683	-167
22350	1684	-209
22350	1685	-249
22350	1686	-211
22350	1687	-102
22350	1688	-43
22350	1689	-99
22350	1690	-181
22350	1691	-185
22350	1692	-138
22350	1693	-121
22350	1694	-140
22350	1695	-155
22350	1696	-171
22350	1697	-147
22350	1698	119
22350	1699	882
22350	1700	2180
22350	1701	3752
22350	1702	5197
22350	1703	6150
22350	1704	6302
22350	1705	5499
22350	1706	3909
22350	1707	2055
22350	1708	506
22350	1709	-439
22350	1710	-768
22350	1711	-631
22350	1712	-270
22350	1713	-5
22350	1714	-64
22350	1715	-400
22350	1716	-767
22350	1717	-982
22350	1718	-1046
22350	1719	-1020
22350	1720	-930
22350	1721	-830
22350	1722	-825
22350	1723	-940
22350	1724	-1039
22350	1725	-997
22350	1726	-860
22350	1727	-755
22350	1728	-712
22350	1729	-684
22350	1730	-670
22350	1731	-702
22350	1732	-737
22350	1733	-676
22350	1734	-528
22350	1735	-417
22350	1736	-456
22350	1737	-527
22350	1738	-545
22350	1739	-528
22350	1740	-533
22350	1741	-527
22350	1742	-450
22350	1743	-352
22350	1744	-320
22350	1745	-337
22350	1746	-315
22350	1747	-257
22350	1748	-237
22350	1749	-260
22350	1750	-242
22350	1751	-164
22350	1752	-111
22350	1753	-131
22350	1754	-157
22350	1755	-127
22350	1756	-93
22350	1757	-110
22350	1758	-125
22350	1759	-65
22350	1760	29
22350	1761	70
22350	1762	66
22350	1763	100
22350	1764	172
22350	1765	203
22350	1766	183
22350	1767	190
22350	1768	258
22350	1769	309
22350	1770	299
22350	1771	298
22350	1772	373
22350	1773	468
22350	1774	506
22350	1775	523
22350	1776	585
22350	1777	664
22350	1778	676
22350	1779	637
22350	1780	638
22350	1781	692
22350	1782	725
22350	1783	697
22350	1784	678
22350	1785	703
22350	1786	697
22350	1787	606
22350	1788	493
22350	1789	429
22350	1790	373
22350	1791	256
22350	1792	113
22350	1793	29
22350	1794	-14
22350	1795	-99
22350	1796	-221
22350	1797	-298
22350	1798	-313
22350	1799	-347
22350	1800	-427
22350	1801	-477
22350	1802	-449
22350	1803	-419
22350	1804	-452
22350	1805	-497
22350	1806	-483
22350	1807	-446
22350	1808	-457
22350	1809	-480
22350	1810	-434
22350	1811	-338
22350	1812	-286
22350	1813	-301
22350	1814	-303
22350	1815	-265
22350	1816	-262
22350	1817	-321
22350	1818	-359
22350	1819	-324
22350	1820	-282
22350	1821	-303
22350	1822	-341
22350	1823	-319
22350	1824	-270
22350	1825	-270
22350	1826	-295
22350	1827	-265
22350	1828	-189
22350	1829	-155
22350	1830	-180
22350	1831	-181
22350	1832	-129
22350	1833	-98
22350	1834	-135
22350	1835	-169
22350	1836	-144
22350	1837	-117
22350	1838	-154
22350	1839	-206
22350	1840	-189
22350	1841	-129
22350	1842	-110
22350	1843	-122
22350	1844	-90
22350	1845	-16
22350	1846	7
22350	1847	-31
22350	1848	-56
22350	1849	-30
22350	1850	-18
22350	1851	-69
22350	1852	-118
22350	1853	-100
22350	1854	-72
22350	1855	-104
22350	1856	-159
22350	1857	-158
22350	1858	-119
22350	1859	-122
22350	1860	-158
22350	1861	-145
22350	1862	-76
22350	1863	-34
22350	1864	-54
22350	1865	-59
22350	1866	-7
22350	1867	31
22350	1868	0
22350	1869	-38
22350	1870	-15
22350	1871	24
22350	1872	6
22350	1873	-34
22350	1874	-14
22350	1875	50
22350	1876	69
22350	1877	39
22350	1878	38
22350	1879	83
22350	1880	96
22350	1881	47
22350	1882	16
22350	1883	51
22350	1884	88
22350	1885	62
22350	1886	24
22350	1887	47
22350	1888	86
22350	1889	63
22350	1890	3
22350	1891	-7
22350	1892	29
22350	1893	29
22350	1894	-13
22350	1895	-12
22350	1896	56
22350	1897	105
22350	1898	87
22350	1899	69
22350	1900	102
22350	1901	125
22350	1902	76
22350	1903	10
22350	1904	7
22350	1905	39
22350	1906	27
22350	1907	-12
22350	1908	4
22350	1909	74
22350	1910	116
22350	1911	109
22350	1912	134
22350	1913	219
22350	1914	285
22350	1915	284
22350	1916	280
22350	1917	327
22350	1918	369
22350	1919	337
22350	1920	276
22350	1921	273
22350	1922	312
22350	1923	321
22350	1924	320
22350	1925	389
22350	1926	521
22350	1927	617
22350	1928	623
22350	1929	597
22350	1930	570
22350	1931	464
22350	1932	285
22350	1933	93
22350	1934	5
22350	1935	-39
22350	1936	-113
22350	1937	-176
22350	1938	-162
22350	1939	-117
22350	1940	-144
22350	1941	-237
22350	1942	-292
22350	1943	-268
22350	1944	-233
22350	1945	-223
22350	1946	-194
22350	1947	-131
22350	1948	-117
22350	1949	-188
22350	1950	-246
22350	1951	-197
22350	1952	-97
22350	1953	-78
22350	1954	-170
22350	1955	-292
22350	1956	-364
22350	1957	-278
22350	1958	161
22350	1959	1147
22350	1960	2623
22350	1961	4222
22350	1962	5486
22350	1963	6086
22350	1964	5860
22350	1965	4806
22350	1966	3191
22350	1967	1525
22350	1968	295
22350	1969	-329
22350	1970	-465
22350	1971	-323
22350	1972	-101
22350	1973	-8
22350	1974	-170
22350	1975	-514
22350	1976	-810
22350	1977	-919
22350	1978	-901
22350	1979	-864
22350	1980	-833
22350	1981	-808
22350	1982	-849
22350	1983	-968
22350	1984	-1054
22350	1985	-1000
22350	1986	-857
22350	1987	-756
22350	1988	-737
22350	1989	-731
22350	1990	-714
22350	1991	-725
22350	1992	-745
22350	1993	-691
22350	1994	-552
22350	1995	-440
22350	1996	-450
22350	1997	-485
22350	1998	-487
22350	1999	-459
[truncated: 159,280 more rows]
