# Supplementary material for: Are Complexity Metrics Reliable in Assessing HRV Control in Obese Patients During Sleep?
Source: PLoS One. 2015 Apr 20;10(4):e0124458. doi: 10.1371/journal.pone.0124458 (PMC4404104; doi:10.1371/journal.pone.0124458)
Supplement: S1 Dataset — (ZIP) [file pone.0124458.s001.zip › cabiddu_healthy_controls_data/SUBJECT (12)/1/FC.txt]

120	0	1100
120	1	1053
120	2	1041
120	3	1026
120	4	976
120	5	922
120	6	908
120	7	912
120	8	891
120	9	852
120	10	838
120	11	833
120	12	778
120	13	716
120	14	692
120	15	702
120	16	688
120	17	637
120	18	606
120	19	628
120	20	634
120	21	599
120	22	547
120	23	522
120	24	516
120	25	490
120	26	457
120	27	461
120	28	497
120	29	508
120	30	481
120	31	458
120	32	457
120	33	441
120	34	389
120	35	339
120	36	323
120	37	311
120	38	262
120	39	199
120	40	169
120	41	162
120	42	133
120	43	86
120	44	64
120	45	61
120	46	29
120	47	-44
120	48	-112
120	49	-146
120	50	-178
120	51	-237
120	52	-290
120	53	-299
120	54	-292
120	55	-311
120	56	-336
120	57	-323
120	58	-285
120	59	-277
120	60	-305
120	61	-327
120	62	-332
120	63	-354
120	64	-398
120	65	-408
120	66	-354
120	67	-278
120	68	-221
120	69	-166
120	70	-84
120	71	-3
120	72	35
120	73	49
120	74	85
120	75	139
120	76	162
120	77	147
120	78	135
120	79	143
120	80	128
120	81	78
120	82	39
120	83	45
120	84	63
120	85	53
120	86	35
120	87	48
120	88	70
120	89	60
120	90	29
120	91	27
120	92	53
120	93	59
120	94	39
120	95	33
120	96	61
120	97	78
120	98	61
120	99	44
120	100	57
120	101	72
120	102	49
120	103	16
120	104	17
120	105	37
120	106	32
120	107	4
120	108	-1
120	109	19
120	110	17
120	111	-16
120	112	-32
120	113	-9
120	114	11
120	115	-5
120	116	-27
120	117	-23
120	118	-16
120	119	-42
120	120	-73
120	121	-62
120	122	-24
120	123	-11
120	124	-29
120	125	-38
120	126	-30
120	127	-44
120	128	-85
120	129	-103
120	130	-74
120	131	-38
120	132	-37
120	133	-48
120	134	-39
120	135	-30
120	136	-59
120	137	-100
120	138	-99
120	139	-62
120	140	-42
120	141	-49
120	142	-43
120	143	-14
120	144	-7
120	145	-42
120	146	-75
120	147	-76
120	148	-74
120	149	-101
120	150	-128
120	151	-113
120	152	-82
120	153	-85
120	154	-113
120	155	-118
120	156	-101
120	157	-101
120	158	-126
120	159	-125
120	160	-91
120	161	-72
120	162	-98
120	163	-133
120	164	-140
120	165	-146
120	166	-175
120	167	-203
120	168	-186
120	169	-144
120	170	-132
120	171	-141
120	172	-125
120	173	-79
120	174	-52
120	175	-56
120	176	-54
120	177	-31
120	178	-24
120	179	-58
120	180	-89
120	181	-76
120	182	-44
120	183	-38
120	184	-40
120	185	-10
120	186	32
120	187	42
120	188	22
120	189	21
120	190	43
120	191	44
120	192	11
120	193	-9
120	194	13
120	195	38
120	196	36
120	197	31
120	198	57
120	199	86
120	200	78
120	201	55
120	202	65
120	203	101
120	204	112
120	205	87
120	206	70
120	207	73
120	208	58
120	209	17
120	210	-6
120	211	14
120	212	31
120	213	1
120	214	-55
120	215	-98
120	216	-145
120	217	-217
120	218	-246
120	219	-247
120	220	-169
120	221	-77
120	222	3
120	223	80
120	224	117
120	225	127
120	226	123
120	227	147
120	228	211
120	229	258
120	230	232
120	231	168
120	232	138
120	233	162
120	234	207
120	235	258
120	236	314
120	237	328
120	238	246
120	239	96
120	240	-2
120	241	45
120	242	222
120	243	465
120	244	712
120	245	879
120	246	846
120	247	541
120	248	13
120	249	-620
120	250	-1284
120	251	-1943
120	252	-2516
120	253	-2883
120	254	-2967
120	255	-2763
120	256	-2277
120	257	-1526
120	258	-619
120	259	236
120	260	856
120	261	1190
120	262	1290
120	263	1226
120	264	1093
120	265	1011
120	266	1064
120	267	1206
120	268	1319
120	269	1337
120	270	1289
120	271	1216
120	272	1130
120	273	1058
120	274	1053
120	275	1112
120	276	1156
120	277	1120
120	278	1034
120	279	965
120	280	922
120	281	876
120	282	817
120	283	834
120	284	830
120	285	788
120	286	721
120	287	697
120	288	740
120	289	741
120	290	687
120	291	639
120	292	632
120	293	632
120	294	601
120	295	562
120	296	553
120	297	555
120	298	526
120	299	479
120	300	458
120	301	464
120	302	448
120	303	400
120	304	365
120	305	360
120	306	346
120	307	297
120	308	248
120	309	233
120	310	220
120	311	173
120	312	115
120	313	92
120	314	86
120	315	47
120	316	-18
120	317	-63
120	318	-80
120	319	-110
120	320	-166
120	321	-203
120	322	-206
120	323	-217
120	324	-269
120	325	-327
120	326	-352
120	327	-367
120	328	-406
120	329	-447
120	330	-444
120	331	-411
120	332	-394
120	333	-396
120	334	-372
120	335	-317
120	336	-276
120	337	-267
120	338	-244
120	339	-181
120	340	-112
120	341	-73
120	342	-36
120	343	31
120	344	100
120	345	127
120	346	128
120	347	151
120	348	190
120	349	197
120	350	169
120	351	154
120	352	163
120	353	161
120	354	128
120	355	108
120	356	125
120	357	142
120	358	120
120	359	83
120	360	74
120	361	77
120	362	54
120	363	20
120	364	21
120	365	51
120	366	56
120	367	27
120	368	7
120	369	12
120	370	7
120	371	-27
120	372	-48
120	373	-24
120	374	12
120	375	18
120	376	14
120	377	38
120	378	73
120	379	67
120	380	27
120	381	0
120	382	-9
120	383	-39
120	384	-92
120	385	-115
120	386	-87
120	387	-54
120	388	-53
120	389	-60
120	390	-45
120	391	-33
120	392	-60
120	393	-97
120	394	-93
120	395	-63
120	396	-56
120	397	-81
120	398	-96
120	399	-98
120	400	-130
120	401	-197
120	402	-249
120	403	-253
120	404	-243
120	405	-254
120	406	-262
120	407	-239
120	408	-218
120	409	-242
120	410	-293
120	411	-315
120	412	-308
120	413	-314
120	414	-339
120	415	-340
120	416	-311
120	417	-301
120	418	-327
120	419	-347
120	420	-332
120	421	-319
120	422	-342
120	423	-373
120	424	-368
120	425	-346
120	426	-347
120	427	-358
120	428	-339
120	429	-297
120	430	-285
120	431	-307
120	432	-312
120	433	-279
120	434	-249
120	435	-249
120	436	-246
120	437	-214
120	438	-187
120	439	-200
120	440	-222
120	441	-205
120	442	-166
120	443	-151
120	444	-160
120	445	-152
120	446	-126
120	447	-128
120	448	-164
120	449	-183
120	450	-161
120	451	-139
120	452	-146
120	453	-151
120	454	-124
120	455	-95
120	456	-103
120	457	-128
120	458	-123
120	459	-100
120	460	-107
120	461	-134
120	462	-134
120	463	-103
120	464	-95
120	465	-133
120	466	-180
120	467	-212
120	468	-263
120	469	-353
120	470	-436
120	471	-460
120	472	-444
120	473	-388
120	474	-322
120	475	-248
120	476	-192
120	477	-194
120	478	-214
120	479	-210
120	480	-138
120	481	-57
120	482	-12
120	483	4
120	484	4
120	485	-36
120	486	-111
120	487	-150
120	488	-99
120	489	-3
120	490	43
120	491	7
120	492	-67
120	493	-135
120	494	-159
120	495	-75
120	496	171
120	497	512
120	498	755
120	499	714
120	500	331
120	501	-341
120	502	-1188
120	503	-2027
120	504	-2620
120	505	-2792
120	506	-2559
120	507	-2072
120	508	-1482
120	509	-886
120	510	-372
120	511	-3
120	512	242
120	513	447
120	514	658
120	515	829
120	516	925
120	517	970
120	518	1009
120	519	1031
120	520	1021
120	521	1012
120	522	1043
120	523	1085
120	524	1078
120	525	1021
120	526	974
120	527	958
120	528	938
120	529	900
120	530	877
120	531	882
120	532	872
120	533	820
120	534	764
120	535	741
120	536	728
120	537	662
120	538	611
120	539	611
120	540	628
120	541	603
120	542	540
120	543	518
120	544	527
120	545	532
120	546	513
120	547	505
120	548	526
120	549	531
120	550	482
120	551	413
120	552	377
120	553	366
120	554	345
120	555	330
120	556	355
120	557	403
120	558	412
120	559	370
120	560	326
120	561	303
120	562	270
120	563	214
120	564	173
120	565	172
120	566	169
120	567	117
120	568	44
120	569	-2
120	570	-33
120	571	-89
120	572	-160
120	573	-201
120	574	-219
120	575	-262
120	576	-335
120	577	-385
120	578	-392
120	579	-397
120	580	-430
120	581	-455
120	582	-442
120	583	-421
120	584	-428
120	585	-440
120	586	-407
120	587	-346
120	588	-305
120	589	-281
120	590	-225
120	591	-130
120	592	-43
120	593	19
120	594	90
120	595	181
120	596	246
120	597	256
120	598	252
120	599	283
120	600	327
120	601	341
120	602	338
120	603	353
120	604	372
120	605	349
120	606	294
120	607	268
120	608	289
120	609	310
120	610	301
120	611	292
120	612	302
120	613	296
120	614	252
120	615	210
120	616	213
120	617	239
120	618	237
120	619	213
120	620	209
120	621	220
120	622	206
120	623	170
120	624	161
120	625	186
120	626	195
120	627	163
120	628	130
120	629	133
120	630	147
120	631	140
120	632	137
120	633	170
120	634	206
120	635	194
120	636	144
120	637	113
120	638	113
120	639	108
120	640	89
120	641	94
120	642	129
120	643	143
120	644	110
120	645	72
120	646	69
120	647	83
120	648	76
120	649	68
120	650	92
120	651	125
120	652	118
120	653	77
120	654	58
120	655	71
120	656	74
120	657	52
120	658	44
120	659	65
120	660	74
120	661	44
120	662	15
120	663	27
120	664	57
120	665	59
120	666	50
120	667	70
120	668	108
120	669	117
120	670	98
120	671	97
120	672	120
120	673	121
120	674	81
120	675	45
120	676	43
120	677	43
120	678	17
120	679	0
120	680	28
120	681	73
120	682	85
120	683	73
120	684	81
120	685	99
120	686	84
120	687	37
120	688	11
120	689	22
120	690	27
120	691	-2
120	692	-27
120	693	-28
120	694	-42
120	695	-103
120	696	-174
120	697	-205
120	698	-208
120	699	-230
120	700	-261
120	701	-255
120	702	-217
120	703	-154
120	704	-100
120	705	-44
120	706	14
120	707	41
120	708	11
120	709	24
120	710	115
120	711	223
120	712	265
120	713	225
120	714	151
120	715	71
120	716	8
120	717	15
120	718	129
120	719	283
120	720	338
120	721	230
120	722	35
120	723	-115
120	724	-125
120	725	53
120	726	410
120	727	819
120	728	1029
120	729	822
120	730	178
120	731	-740
120	732	-1706
120	733	-2513
120	734	-2991
120	735	-3061
120	736	-2795
120	737	-2370
120	738	-1911
120	739	-1421
120	740	-869
120	741	-281
120	742	290
120	743	805
120	744	1215
120	745	1440
120	746	1449
120	747	1334
120	748	1243
120	749	1245
120	750	1303
120	751	1373
120	752	1433
120	753	1450
120	754	1379
120	755	1246
120	756	1148
120	757	1147
120	758	1197
120	759	1221
120	760	1200
120	761	1158
120	762	1093
120	763	1002
120	764	922
120	765	906
120	766	929
120	767	897
120	768	830
120	769	781
120	770	769
120	771	757
120	772	738
120	773	712
120	774	724
120	775	734
120	776	693
120	777	625
120	778	580
120	779	555
120	780	515
120	781	473
120	782	474
120	783	510
120	784	520
120	785	482
120	786	439
120	787	417
120	788	387
120	789	331
120	790	284
120	791	280
120	792	284
120	793	249
120	794	192
120	795	162
120	796	149
120	797	108
120	798	45
120	799	5
120	800	-7
120	801	-41
120	802	-109
120	803	-165
120	804	-180
120	805	-187
120	806	-218
120	807	-242
120	808	-225
120	809	-197
120	810	-204
120	811	-233
120	812	-238
120	813	-220
120	814	-221
120	815	-236
120	816	-215
120	817	-148
120	818	-84
120	819	-49
120	820	-3
120	821	81
120	822	168
120	823	225
120	824	274
120	825	352
120	826	428
120	827	452
120	828	437
120	829	437
120	830	454
120	831	447
120	832	414
120	833	400
120	834	419
120	835	425
120	836	392
120	837	361
120	838	366
120	839	381
120	840	364
120	841	339
120	842	342
120	843	354
120	844	332
120	845	290
120	846	281
120	847	310
120	848	325
120	849	309
120	850	300
120	851	315
120	852	317
120	853	282
120	854	251
120	855	262
120	856	286
120	857	281
120	858	262
120	859	272
120	860	295
120	861	285
120	862	243
120	863	218
120	864	218
120	865	199
120	866	147
120	867	111
120	868	117
120	869	128
120	870	111
120	871	91
120	872	101
120	873	112
120	874	83
120	875	37
120	876	25
120	877	44
120	878	44
120	879	23
120	880	21
120	881	41
120	882	36
120	883	-12
120	884	-57
120	885	-62
120	886	-57
120	887	-73
120	888	-86
120	889	-62
120	890	-25
120	891	-27
120	892	-54
120	893	-59
120	894	-40
120	895	-45
120	896	-79
120	897	-95
120	898	-77
120	899	-65
120	900	-78
120	901	-78
120	902	-39
120	903	4
120	904	10
120	905	0
120	906	15
120	907	38
120	908	26
120	909	-5
120	910	-6
120	911	27
120	912	45
120	913	35
120	914	35
120	915	62
120	916	78
120	917	60
120	918	48
120	919	80
120	920	121
120	921	128
120	922	114
120	923	118
120	924	131
120	925	113
120	926	81
120	927	84
120	928	131
120	929	164
120	930	154
120	931	134
120	932	125
120	933	98
120	934	41
120	935	0
120	936	16
120	937	52
120	938	50
120	939	11
120	940	-23
120	941	-56
120	942	-120
120	943	-204
120	944	-252
120	945	-247
120	946	-199
120	947	-160
120	948	-124
120	949	-72
120	950	-26
120	951	7
120	952	62
120	953	141
120	954	222
120	955	242
120	956	211
120	957	189
120	958	192
120	959	185
120	960	169
120	961	177
120	962	206
120	963	199
120	964	132
120	965	60
120	966	35
120	967	47
120	968	75
120	969	154
120	970	320
120	971	530
120	972	694
120	973	761
120	974	709
120	975	481
120	976	17
120	977	-644
120	978	-1346
120	979	-1922
120	980	-2267
120	981	-2315
120	982	-2023
120	983	-1440
120	984	-735
120	985	-95
120	986	396
120	987	745
120	988	960
120	989	1055
120	990	1094
120	991	1157
120	992	1250
120	993	1307
120	994	1296
120	995	1256
120	996	1226
120	997	1192
120	998	1140
120	999	1109
120	1000	1126
120	1001	1148
120	1002	1124
120	1003	1073
120	1004	1052
120	1005	1058
120	1006	1050
120	1007	1023
120	1008	1009
120	1009	1005
120	1010	952
120	1011	888
120	1012	862
120	1013	884
120	1014	900
120	1015	870
120	1016	833
120	1017	840
120	1018	843
120	1019	807
120	1020	750
120	1021	719
120	1022	713
120	1023	687
120	1024	639
120	1025	612
120	1026	617
120	1027	606
120	1028	557
120	1029	511
120	1030	499
120	1031	493
120	1032	458
120	1033	421
120	1034	422
120	1035	437
120	1036	414
120	1037	360
120	1038	320
120	1039	293
120	1040	235
120	1041	145
120	1042	74
120	1043	40
120	1044	5
120	1045	-59
120	1046	-115
120	1047	-131
120	1048	-139
120	1049	-178
120	1050	-224
120	1051	-239
120	1052	-237
120	1053	-268
120	1054	-326
120	1055	-358
120	1056	-359
120	1057	-369
120	1058	-401
120	1059	-409
120	1060	-368
120	1061	-321
120	1062	-296
120	1063	-261
120	1064	-186
120	1065	-102
120	1066	-55
120	1067	-26
120	1068	32
120	1069	112
120	1070	166
120	1071	192
120	1072	233
120	1073	292
120	1074	319
120	1075	303
120	1076	293
120	1077	321
120	1078	350
120	1079	345
120	1080	328
120	1081	332
120	1082	333
120	1083	295
120	1084	245
120	1085	238
120	1086	269
120	1087	280
120	1088	257
120	1089	241
120	1090	244
120	1091	230
120	1092	185
120	1093	158
120	1094	179
120	1095	203
120	1096	185
120	1097	145
120	1098	127
120	1099	121
120	1100	90
120	1101	53
120	1102	56
120	1103	88
120	1104	91
120	1105	53
120	1106	20
120	1107	18
120	1108	13
120	1109	-16
120	1110	-34
120	1111	-12
120	1112	11
120	1113	-6
120	1114	-37
120	1115	-35
120	1116	-13
120	1117	-20
120	1118	-53
120	1119	-71
120	1120	-68
120	1121	-87
120	1122	-130
120	1123	-149
120	1124	-120
120	1125	-88
120	1126	-93
120	1127	-109
120	1128	-107
120	1129	-110
120	1130	-150
120	1131	-197
120	1132	-198
120	1133	-164
120	1134	-147
120	1135	-157
120	1136	-150
120	1137	-122
120	1138	-117
120	1139	-148
120	1140	-168
120	1141	-149
120	1142	-130
120	1143	-142
120	1144	-157
120	1145	-136
120	1146	-104
120	1147	-106
120	1148	-128
120	1149	-123
120	1150	-98
120	1151	-100
120	1152	-131
120	1153	-143
120	1154	-120
120	1155	-107
120	1156	-125
120	1157	-135
120	1158	-110
120	1159	-86
120	1160	-103
120	1161	-134
120	1162	-136
120	1163	-126
120	1164	-145
120	1165	-181
120	1166	-176
120	1167	-132
120	1168	-100
120	1169	-93
120	1170	-72
120	1171	-26
120	1172	-1
120	1173	-20
120	1174	-42
120	1175	-30
120	1176	-13
120	1177	-26
120	1178	-46
120	1179	-28
120	1180	8
120	1181	12
120	1182	-12
120	1183	-17
120	1184	3
120	1185	3
120	1186	-28
120	1187	-39
120	1188	-8
120	1189	21
120	1190	13
120	1191	-5
120	1192	1
120	1193	3
120	1194	-30
120	1195	-70
120	1196	-63
120	1197	-20
120	1198	2
120	1199	-3
120	1200	1
120	1201	22
120	1202	19
120	1203	-15
120	1204	-33
120	1205	-9
120	1206	14
120	1207	-8
120	1208	-45
120	1209	-54
120	1210	-50
120	1211	-67
120	1212	-87
120	1213	-71
120	1214	-41
120	1215	-55
120	1216	-120
120	1217	-181
120	1218	-218
120	1219	-262
120	1220	-318
120	1221	-305
120	1222	-234
120	1223	-168
120	1224	-147
120	1225	-145
120	1226	-111
120	1227	-76
120	1228	-32
120	1229	31
120	1230	121
120	1231	202
120	1232	204
120	1233	127
120	1234	52
120	1235	41
120	1236	73
120	1237	109
120	1238	144
120	1239	165
120	1240	128
120	1241	23
120	1242	-63
120	1243	-22
120	1244	152
120	1245	376
120	1246	572
120	1247	695
120	1248	682
120	1249	472
120	1250	88
120	1251	-371
120	1252	-832
120	1253	-1304
120	1254	-1785
120	1255	-2199
120	1256	-2438
120	1257	-2445
120	1258	-2199
120	1259	-1679
120	1260	-926
120	1261	-103
120	1262	571
120	1263	975
120	1264	1134
120	1265	1123
120	1266	1017
120	1267	914
120	1268	915
120	1269	1028
120	1270	1155
120	1271	1196
120	1272	1156
120	1273	1093
120	1274	1029
120	1275	968
120	1276	940
120	1277	972
120	1278	1018
120	1279	1000
120	1280	910
120	1281	820
120	1282	777
120	1283	752
120	1284	716
120	1285	679
120	1286	691
120	1287	698
120	1288	651
120	1289	594
120	1290	586
120	1291	617
120	1292	590
120	1293	537
120	1294	515
120	1295	524
120	1296	515
120	1297	478
120	1298	458
120	1299	464
120	1300	451
120	1301	393
120	1302	335
120	1303	316
120	1304	309
120	1305	275
120	1306	237
120	1307	233
120	1308	249
120	1309	234
120	1310	198
120	1311	185
120	1312	196
120	1313	176
120	1314	106
120	1315	33
120	1316	-12
120	1317	-58
120	1318	-121
120	1319	-163
120	1320	-154
120	1321	-133
120	1322	-159
120	1323	-219
120	1324	-261
120	1325	-286
120	1326	-327
120	1327	-377
120	1328	-393
120	1329	-377
120	1330	-385
120	1331	-434
120	1332	-478
120	1333	-476
120	1334	-456
120	1335	-446
120	1336	-418
120	1337	-345
120	1338	-260
120	1339	-213
120	1340	-183
120	1341	-117
120	1342	-24
120	1343	47
120	1344	84
120	1345	125
120	1346	180
120	1347	206
120	1348	187
120	1349	177
120	1350	206
120	1351	241
120	1352	242
120	1353	235
120	1354	258
120	1355	294
120	1356	296
120	1357	277
120	1358	284
120	1359	314
120	1360	316
120	1361	280
120	1362	254
120	1363	256
120	1364	248
120	1365	208
120	1366	179
120	1367	190
120	1368	211
120	1369	201
120	1370	180
120	1371	187
120	1372	198
120	1373	167
120	1374	103
120	1375	64
120	1376	60
120	1377	50
120	1378	25
120	1379	24
120	1380	58
120	1381	79
120	1382	54
120	1383	22
120	1384	25
120	1385	40
120	1386	30
120	1387	14
120	1388	31
120	1389	64
120	1390	61
120	1391	24
120	1392	9
120	1393	28
120	1394	38
120	1395	22
120	1396	17
120	1397	38
120	1398	46
120	1399	8
120	1400	-35
120	1401	-35
120	1402	-11
120	1403	-7
120	1404	-17
120	1405	-1
120	1406	26
120	1407	12
120	1408	-43
120	1409	-81
120	1410	-83
120	1411	-88
120	1412	-116
120	1413	-133
120	1414	-113
120	1415	-95
120	1416	-113
120	1417	-137
120	1418	-120
120	1419	-84
120	1420	-79
120	1421	-100
120	1422	-105
120	1423	-94
120	1424	-112
120	1425	-161
120	1426	-190
120	1427	-180
120	1428	-176
120	1429	-202
120	1430	-218
120	1431	-186
120	1432	-141
120	1433	-127
120	1434	-127
120	1435	-105
120	1436	-80
120	1437	-96
120	1438	-138
120	1439	-146
120	1440	-112
120	1441	-88
120	1442	-95
120	1443	-96
120	1444	-73
120	1445	-68
120	1446	-99
120	1447	-123
120	1448	-98
120	1449	-56
120	1450	-50
120	1451	-69
120	1452	-69
120	1453	-59
120	1454	-79
120	1455	-122
120	1456	-130
120	1457	-96
120	1458	-71
120	1459	-81
120	1460	-90
120	1461	-72
120	1462	-63
120	1463	-90
120	1464	-116
120	1465	-101
120	1466	-71
120	1467	-78
120	1468	-109
120	1469	-114
120	1470	-93
120	1471	-87
120	1472	-99
120	1473	-83
120	1474	-37
120	1475	-18
120	1476	-57
120	1477	-111
120	1478	-138
120	1479	-157
120	1480	-193
120	1481	-211
120	1482	-181
120	1483	-139
120	1484	-148
120	1485	-205
120	1486	-256
120	1487	-294
120	1488	-355
120	1489	-432
120	1490	-469
120	1491	-443
120	1492	-359
120	1493	-280
120	1494	-206
120	1495	-136
120	1496	-95
120	1497	-118
120	1498	-113
120	1499	-21
120	1500	120
120	1501	210
120	1502	204
120	1503	139
120	1504	58
120	1505	-13
120	1506	-29
120	1507	56
120	1508	200
120	1509	272
120	1510	182
120	1511	-9
120	1512	-150
120	1513	-129
120	1514	96
120	1515	499
120	1516	947
120	1517	1182
120	1518	968
120	1519	264
120	1520	-735
120	1521	-1741
120	1522	-2510
120	1523	-2876
120	1524	-2787
120	1525	-2354
120	1526	-1811
120	1527	-1343
120	1528	-966
120	1529	-601
120	1530	-200
120	1531	227
120	1532	654
120	1533	1038
120	1534	1287
120	1535	1330
120	1536	1215
120	1537	1091
120	1538	1062
120	1539	1115
120	1540	1192
120	1541	1262
120	1542	1295
120	1543	1248
120	1544	1126
120	1545	1017
120	1546	1002
120	1547	1057
120	1548	1092
120	1549	1066
120	1550	1008
120	1551	936
120	1552	850
120	1553	771
120	1554	755
120	1555	794
120	1556	792
120	1557	745
120	1558	696
120	1559	688
120	1560	694
120	1561	691
120	1562	666
120	1563	675
120	1564	697
120	1565	681
120	1566	633
120	1567	605
120	1568	604
120	1569	585
120	1570	535
120	1571	499
120	1572	494
120	1573	479
120	1574	424
120	1575	366
120	1576	346
120	1577	338
120	1578	299
120	1579	243
120	1580	211
120	1581	188
120	1582	127
120	1583	40
120	1584	-14
120	1585	-21
120	1586	-27
120	1587	-60
120	1588	-87
120	1589	-95
120	1590	-123
120	1591	-199
120	1592	-276
120	1593	-301
120	1594	-292
120	1595	-299
120	1596	-318
120	1597	-315
120	1598	-306
120	1599	-337
120	1600	-400
120	1601	-436
120	1602	-419
120	1603	-389
120	1604	-372
120	1605	-335
120	1606	-256
120	1607	-174
120	1608	-127
120	1609	-86
120	1610	-4
120	1611	98
120	1612	169
120	1613	215
120	1614	278
120	1615	358
120	1616	405
120	1617	411
120	1618	422
120	1619	457
120	1620	474
120	1621	447
120	1622	412
120	1623	409
120	1624	411
120	1625	378
120	1626	338
120	1627	338
120	1628	364
120	1629	367
120	1630	348
120	1631	350
120	1632	370
120	1633	358
120	1634	303
120	1635	256
120	1636	250
120	1637	250
120	1638	224
120	1639	200
120	1640	207
120	1641	214
120	1642	177
120	1643	126
120	1644	114
120	1645	133
120	1646	131
120	1647	100
120	1648	81
120	1649	79
120	1650	49
120	1651	-19
120	1652	-68
120	1653	-64
120	1654	-41
120	1655	-41
120	1656	-45
120	1657	-21
120	1658	1
120	1659	-23
120	1660	-73
120	1661	-95
120	1662	-90
120	1663	-105
120	1664	-145
120	1665	-161
120	1666	-139
120	1667	-122
120	1668	-134
120	1669	-137
120	1670	-109
120	1671	-90
120	1672	-116
120	1673	-159
120	1674	-166
120	1675	-153
120	1676	-162
120	1677	-184
120	1678	-179
120	1679	-150
120	1680	-146
120	1681	-171
120	1682	-176
120	1683	-143
120	1684	-119
120	1685	-135
120	1686	-159
120	1687	-157
120	1688	-154
120	1689	-178
120	1690	-195
120	1691	-160
120	1692	-94
120	1693	-60
120	1694	-71
120	1695	-80
120	1696	-77
120	1697	-96
120	1698	-141
120	1699	-160
120	1700	-130
120	1701	-101
120	1702	-114
120	1703	-140
120	1704	-137
120	1705	-127
120	1706	-144
120	1707	-168
120	1708	-151
120	1709	-107
120	1710	-93
120	1711	-108
120	1712	-105
120	1713	-72
120	1714	-53
120	1715	-67
120	1716	-75
120	1717	-49
120	1718	-26
120	1719	-39
120	1720	-60
120	1721	-53
120	1722	-44
120	1723	-77
120	1724	-134
120	1725	-158
120	1726	-143
120	1727	-133
120	1728	-139
120	1729	-125
120	1730	-94
120	1731	-99
120	1732	-161
120	1733	-229
120	1734	-260
120	1735	-285
120	1736	-338
120	1737	-390
120	1738	-397
120	1739	-330
120	1740	-260
120	1741	-207
120	1742	-150
120	1743	-93
120	1744	-89
120	1745	-89
120	1746	-34
120	1747	75
120	1748	157
120	1749	149
120	1750	79
120	1751	19
120	1752	-3
120	1753	18
120	1754	99
120	1755	226
120	1756	300
120	1757	223
120	1758	25
120	1759	-144
120	1760	-145
120	1761	50
120	1762	392
120	1763	761
120	1764	961
120	1765	775
120	1766	131
120	1767	-817
120	1768	-1792
120	1769	-2563
120	1770	-3004
120	1771	-3070
120	1772	-2808
120	1773	-2372
120	1774	-1925
120	1775	-1511
120	1776	-1060
120	1777	-532
120	1778	17
120	1779	501
120	1780	870
120	1781	1085
120	1782	1113
120	1783	996
120	1784	872
120	1785	863
120	1786	963
120	1787	1073
120	1788	1132
120	1789	1133
120	1790	1071
120	1791	948
120	1792	823
120	1793	781
120	1794	827
120	1795	873
120	1796	849
120	1797	776
120	1798	709
120	1799	657
120	1800	609
120	1801	595
120	1802	628
120	1803	642
120	1804	615
120	1805	567
120	1806	557
120	1807	586
120	1808	611
120	1809	578
120	1810	542
120	1811	523
120	1812	483
120	1813	406
120	1814	340
120	1815	327
120	1816	332
120	1817	309
120	1818	270
120	1819	257
120	1820	257
120	1821	226
120	1822	174
120	1823	147
120	1824	151
120	1825	135
120	1826	83
120	1827	39
120	1828	29
120	1829	18
120	1830	-23
120	1831	-57
120	1832	-50
120	1833	-34
120	1834	-56
120	1835	-98
120	1836	-113
120	1837	-109
120	1838	-131
120	1839	-181
120	1840	-215
120	1841	-228
120	1842	-266
120	1843	-341
120	1844	-403
120	1845	-417
120	1846	-411
120	1847	-420
120	1848	-420
120	1849	-376
120	1850	-319
120	1851	-298
120	1852	-299
120	1853	-266
120	1854	-195
120	1855	-132
120	1856	-83
120	1857	-12
120	1858	87
120	1859	164
120	1860	193
120	1861	219
120	1862	277
120	1863	340
120	1864	369
120	1865	386
120	1866	425
120	1867	461
120	1868	446
120	1869	393
120	1870	360
120	1871	353
120	1872	333
120	1873	292
120	1874	273
120	1875	294
120	1876	308
120	1877	284
120	1878	259
120	1879	265
120	1880	270
120	1881	238
120	1882	192
120	1883	182
120	1884	196
120	1885	186
120	1886	152
120	1887	141
120	1888	155
120	1889	144
120	1890	99
120	1891	68
120	1892	80
120	1893	98
120	1894	89
120	1895	81
120	1896	104
120	1897	128
120	1898	109
120	1899	69
120	1900	57
120	1901	68
120	1902	55
120	1903	17
120	1904	2
120	1905	19
120	1906	20
120	1907	-11
120	1908	-31
120	1909	-11
120	1910	9
120	1911	-7
120	1912	-34
120	1913	-30
120	1914	-15
120	1915	-27
120	1916	-51
120	1917	-37
120	1918	4
120	1919	15
120	1920	-16
120	1921	-43
120	1922	-44
120	1923	-56
120	1924	-89
120	1925	-99
120	1926	-57
120	1927	-5
120	1928	9
120	1929	4
120	1930	18
120	1931	39
120	1932	26
120	1933	-10
120	1934	-19
120	1935	-1
120	1936	-11
120	1937	-58
120	1938	-92
120	1939	-86
120	1940	-80
120	1941	-99
120	1942	-110
120	1943	-85
120	1944	-61
120	1945	-83
120	1946	-123
120	1947	-128
120	1948	-105
120	1949	-104
120	1950	-126
120	1951	-131
120	1952	-117
120	1953	-131
120	1954	-183
120	1955	-218
120	1956	-210
120	1957	-199
120	1958	-226
120	1959	-263
120	1960	-277
120	1961	-287
120	1962	-326
120	1963	-370
120	1964	-371
120	1965	-336
120	1966	-318
120	1967	-285
120	1968	-227
120	1969	-156
120	1970	-114
120	1971	-112
120	1972	-94
120	1973	-37
120	1974	57
120	1975	133
120	1976	194
120	1977	253
120	1978	274
120	1979	225
120	1980	154
120	1981	147
120	1982	219
120	1983	300
120	1984	337
120	1985	330
120	1986	282
120	1987	187
120	1988	91
120	1989	111
120	1990	305
120	1991	598
120	1992	837
120	1993	917
120	1994	778
120	1995	373
120	1996	-282
120	1997	-1051
120	1998	-1740
120	1999	-2226
[truncated: 159,280 more rows]
