# Supplementary material for: Are Complexity Metrics Reliable in Assessing HRV Control in Obese Patients During Sleep?
Source: PLoS One. 2015 Apr 20;10(4):e0124458. doi: 10.1371/journal.pone.0124458 (PMC4404104; doi:10.1371/journal.pone.0124458)
Supplement: S1 Dataset — (ZIP) [file pone.0124458.s001.zip › cabiddu_healthy_controls_data/SUBJECT (12)/2/FC.txt]

3600	0	-332
3600	1	-382
3600	2	-393
3600	3	-396
3600	4	-430
3600	5	-468
3600	6	-460
3600	7	-424
3600	8	-419
3600	9	-446
3600	10	-454
3600	11	-432
3600	12	-419
3600	13	-425
3600	14	-398
3600	15	-316
3600	16	-232
3600	17	-188
3600	18	-152
3600	19	-80
3600	20	0
3600	21	46
3600	22	74
3600	23	132
3600	24	208
3600	25	245
3600	26	238
3600	27	244
3600	28	278
3600	29	293
3600	30	271
3600	31	256
3600	32	281
3600	33	301
3600	34	277
3600	35	238
3600	36	229
3600	37	232
3600	38	205
3600	39	170
3600	40	180
3600	41	227
3600	42	253
3600	43	240
3600	44	234
3600	45	250
3600	46	245
3600	47	202
3600	48	168
3600	49	176
3600	50	188
3600	51	162
3600	52	127
3600	53	130
3600	54	155
3600	55	155
3600	56	134
3600	57	141
3600	58	165
3600	59	153
3600	60	95
3600	61	50
3600	62	51
3600	63	58
3600	64	44
3600	65	39
3600	66	68
3600	67	90
3600	68	60
3600	69	7
3600	70	-8
3600	71	9
3600	72	12
3600	73	0
3600	74	16
3600	75	54
3600	76	61
3600	77	26
3600	78	2
3600	79	19
3600	80	39
3600	81	23
3600	82	1
3600	83	7
3600	84	16
3600	85	-16
3600	86	-62
3600	87	-66
3600	88	-33
3600	89	-15
3600	90	-19
3600	91	-3
3600	92	38
3600	93	53
3600	94	24
3600	95	2
3600	96	17
3600	97	36
3600	98	19
3600	99	-4
3600	100	9
3600	101	37
3600	102	35
3600	103	19
3600	104	41
3600	105	92
3600	106	112
3600	107	91
3600	108	76
3600	109	88
3600	110	87
3600	111	55
3600	112	38
3600	113	61
3600	114	80
3600	115	49
3600	116	-5
3600	117	-26
3600	118	-21
3600	119	-28
3600	120	-40
3600	121	-18
3600	122	25
3600	123	26
3600	124	-28
3600	125	-77
3600	126	-89
3600	127	-102
3600	128	-144
3600	129	-175
3600	130	-160
3600	131	-89
3600	132	7
3600	133	49
3600	134	77
3600	135	94
3600	136	99
3600	137	91
3600	138	144
3600	139	240
3600	140	292
3600	141	254
3600	142	176
3600	143	117
3600	144	85
3600	145	84
3600	146	140
3600	147	240
3600	148	290
3600	149	206
3600	150	37
3600	151	-83
3600	152	-57
3600	153	124
3600	154	426
3600	155	770
3600	156	996
3600	157	918
3600	158	484
3600	159	-161
3600	160	-802
3600	161	-1280
3600	162	-1511
3600	163	-1457
3600	164	-1167
3600	165	-798
3600	166	-502
3600	167	-302
3600	168	-121
3600	169	92
3600	170	320
3600	171	548
3600	172	778
3600	173	974
3600	174	1068
3600	175	1048
3600	176	1005
3600	177	1015
3600	178	1060
3600	179	1084
3600	180	1083
3600	181	1074
3600	182	1040
3600	183	959
3600	184	873
3600	185	855
3600	186	900
3600	187	928
3600	188	900
3600	189	853
3600	190	816
3600	191	770
3600	192	705
3600	193	662
3600	194	666
3600	195	651
3600	196	595
3600	197	579
3600	198	588
3600	199	592
3600	200	547
3600	201	494
3600	202	471
3600	203	489
3600	204	492
3600	205	458
3600	206	431
3600	207	433
3600	208	422
3600	209	369
3600	210	316
3600	211	303
3600	212	305
3600	213	271
3600	214	220
3600	215	200
3600	216	207
3600	217	189
3600	218	145
3600	219	123
3600	220	126
3600	221	103
3600	222	30
3600	223	-44
3600	224	-85
3600	225	-124
3600	226	-192
3600	227	-258
3600	228	-283
3600	229	-293
3600	230	-338
3600	231	-399
3600	232	-425
3600	233	-417
3600	234	-428
3600	235	-463
3600	236	-479
3600	237	-464
3600	238	-466
3600	239	-504
3600	240	-531
3600	241	-513
3600	242	-481
3600	243	-479
3600	244	-480
3600	245	-441
3600	246	-381
3600	247	-346
3600	248	-321
3600	249	-253
3600	250	-143
3600	251	-47
3600	252	14
3600	253	80
3600	254	168
3600	255	225
3600	256	225
3600	257	211
3600	258	228
3600	259	248
3600	260	234
3600	261	209
3600	262	220
3600	263	249
3600	264	246
3600	265	218
3600	266	218
3600	267	252
3600	268	264
3600	269	236
3600	270	213
3600	271	222
3600	272	223
3600	273	189
3600	274	160
3600	275	174
3600	276	200
3600	277	188
3600	278	152
3600	279	142
3600	280	151
3600	281	135
3600	282	99
3600	283	96
3600	284	131
3600	285	147
3600	286	120
3600	287	94
3600	288	97
3600	289	94
3600	290	50
3600	291	5
3600	292	3
3600	293	19
3600	294	5
3600	295	-25
3600	296	-18
3600	297	21
3600	298	36
3600	299	18
3600	300	12
3600	301	34
3600	302	35
3600	303	-2
3600	304	-29
3600	305	-9
3600	306	22
3600	307	21
3600	308	7
3600	309	23
3600	310	46
3600	311	28
3600	312	-18
3600	313	-35
3600	314	-19
3600	315	-20
3600	316	-50
3600	317	-62
3600	318	-37
3600	319	-18
3600	320	-38
3600	321	-55
3600	322	-32
3600	323	-1
3600	324	-4
3600	325	-21
3600	326	-4
3600	327	31
3600	328	30
3600	329	-2
3600	330	-12
3600	331	8
3600	332	11
3600	333	-18
3600	334	-31
3600	335	-4
3600	336	15
3600	337	-7
3600	338	-38
3600	339	-35
3600	340	-22
3600	341	-42
3600	342	-74
3600	343	-68
3600	344	-40
3600	345	-40
3600	346	-68
3600	347	-69
3600	348	-31
3600	349	-2
3600	350	-7
3600	351	-6
3600	352	21
3600	353	30
3600	354	-14
3600	355	-72
3600	356	-89
3600	357	-81
3600	358	-92
3600	359	-114
3600	360	-110
3600	361	-92
3600	362	-116
3600	363	-180
3600	364	-225
3600	365	-226
3600	366	-231
3600	367	-261
3600	368	-275
3600	369	-241
3600	370	-157
3600	371	-56
3600	372	-21
3600	373	-54
3600	374	-110
3600	375	-141
3600	376	-93
3600	377	55
3600	378	217
3600	379	265
3600	380	160
3600	381	0
3600	382	-99
3600	383	-95
3600	384	-5
3600	385	135
3600	386	241
3600	387	197
3600	388	-22
3600	389	-268
3600	390	-334
3600	391	-129
3600	392	262
3600	393	675
3600	394	935
3600	395	882
3600	396	447
3600	397	-244
3600	398	-928
3600	399	-1409
3600	400	-1676
3600	401	-1843
3600	402	-2000
3600	403	-2180
3600	404	-2361
3600	405	-2428
3600	406	-2197
3600	407	-1561
3600	408	-634
3600	409	288
3600	410	948
3600	411	1242
3600	412	1201
3600	413	951
3600	414	691
3600	415	619
3600	416	775
3600	417	1010
3600	418	1143
3600	419	1115
3600	420	983
3600	421	827
3600	422	710
3600	423	699
3600	424	812
3600	425	950
3600	426	978
3600	427	868
3600	428	723
3600	429	641
3600	430	630
3600	431	659
3600	432	709
3600	433	739
3600	434	668
3600	435	514
3600	436	428
3600	437	450
3600	438	493
3600	439	481
3600	440	430
3600	441	405
3600	442	411
3600	443	396
3600	444	356
3600	445	342
3600	446	365
3600	447	370
3600	448	322
3600	449	261
3600	450	233
3600	451	218
3600	452	181
3600	453	144
3600	454	145
3600	455	158
3600	456	125
3600	457	52
3600	458	-2
3600	459	-22
3600	460	-52
3600	461	-108
3600	462	-147
3600	463	-153
3600	464	-174
3600	465	-242
3600	466	-314
3600	467	-341
3600	468	-353
3600	469	-394
3600	470	-450
3600	471	-473
3600	472	-470
3600	473	-486
3600	474	-519
3600	475	-517
3600	476	-475
3600	477	-452
3600	478	-476
3600	479	-502
3600	480	-494
3600	481	-483
3600	482	-494
3600	483	-490
3600	484	-433
3600	485	-355
3600	486	-312
3600	487	-293
3600	488	-243
3600	489	-160
3600	490	-91
3600	491	-41
3600	492	28
3600	493	120
3600	494	177
3600	495	175
3600	496	165
3600	497	194
3600	498	236
3600	499	252
3600	500	263
3600	501	300
3600	502	334
3600	503	316
3600	504	265
3600	505	242
3600	506	257
3600	507	261
3600	508	237
3600	509	226
3600	510	244
3600	511	245
3600	512	206
3600	513	172
3600	514	181
3600	515	200
3600	516	180
3600	517	142
3600	518	133
3600	519	143
3600	520	128
3600	521	97
3600	522	97
3600	523	129
3600	524	132
3600	525	93
3600	526	60
3600	527	62
3600	528	61
3600	529	27
3600	530	-5
3600	531	5
3600	532	28
3600	533	20
3600	534	3
3600	535	25
3600	536	75
3600	537	97
3600	538	85
3600	539	87
3600	540	109
3600	541	104
3600	542	59
3600	543	21
3600	544	23
3600	545	23
3600	546	-14
3600	547	-54
3600	548	-53
3600	549	-33
3600	550	-40
3600	551	-62
3600	552	-53
3600	553	-21
3600	554	-17
3600	555	-43
3600	556	-44
3600	557	-4
3600	558	25
3600	559	16
3600	560	8
3600	561	27
3600	562	37
3600	563	4
3600	564	-36
3600	565	-34
3600	566	-7
3600	567	-3
3600	568	-14
3600	569	7
3600	570	53
3600	571	69
3600	572	48
3600	573	34
3600	574	51
3600	575	57
3600	576	29
3600	577	6
3600	578	18
3600	579	29
3600	580	-3
3600	581	-49
3600	582	-56
3600	583	-33
3600	584	-24
3600	585	-32
3600	586	-16
3600	587	14
3600	588	0
3600	589	-70
3600	590	-130
3600	591	-139
3600	592	-132
3600	593	-146
3600	594	-156
3600	595	-135
3600	596	-115
3600	597	-83
3600	598	-53
3600	599	8
3600	600	79
3600	601	110
3600	602	82
3600	603	97
3600	604	174
3600	605	248
3600	606	274
3600	607	266
3600	608	242
3600	609	190
3600	610	120
3600	611	105
3600	612	189
3600	613	301
3600	614	331
3600	615	250
3600	616	123
3600	617	26
3600	618	14
3600	619	156
3600	620	482
3600	621	878
3600	622	1108
3600	623	987
3600	624	497
3600	625	-248
3600	626	-1089
3600	627	-1838
3600	628	-2297
3600	629	-2363
3600	630	-2114
3600	631	-1722
3600	632	-1295
3600	633	-854
3600	634	-411
3600	635	-6
3600	636	360
3600	637	708
3600	638	1006
3600	639	1170
3600	640	1171
3600	641	1097
3600	642	1051
3600	643	1054
3600	644	1082
3600	645	1129
3600	646	1195
3600	647	1229
3600	648	1175
3600	649	1069
3600	650	997
3600	651	988
3600	652	988
3600	653	960
3600	654	926
3600	655	900
3600	656	852
3600	657	780
3600	658	732
3600	659	740
3600	660	757
3600	661	699
3600	662	636
3600	663	609
3600	664	611
3600	665	594
3600	666	572
3600	667	552
3600	668	557
3600	669	540
3600	670	482
3600	671	434
3600	672	426
3600	673	418
3600	674	374
3600	675	328
3600	676	321
3600	677	327
3600	678	300
3600	679	256
3600	680	244
3600	681	253
3600	682	232
3600	683	176
3600	684	136
3600	685	128
3600	686	106
3600	687	49
3600	688	4
3600	689	2
3600	690	3
3600	691	-35
3600	692	-88
3600	693	-116
3600	694	-139
3600	695	-196
3600	696	-267
3600	697	-296
3600	698	-282
3600	699	-281
3600	700	-309
3600	701	-325
3600	702	-315
3600	703	-326
3600	704	-380
3600	705	-427
3600	706	-426
3600	707	-407
3600	708	-414
3600	709	-424
3600	710	-391
3600	711	-330
3600	712	-288
3600	713	-256
3600	714	-182
3600	715	-69
3600	716	20
3600	717	65
3600	718	107
3600	719	168
3600	720	206
3600	721	199
3600	722	190
3600	723	224
3600	724	270
3600	725	282
3600	726	273
3600	727	287
3600	728	310
3600	729	294
3600	730	248
3600	731	228
3600	732	246
3600	733	254
3600	734	234
3600	735	226
3600	736	252
3600	737	270
3600	738	243
3600	739	207
3600	740	208
3600	741	223
3600	742	209
3600	743	179
3600	744	181
3600	745	206
3600	746	202
3600	747	168
3600	748	156
3600	749	178
3600	750	184
3600	751	150
3600	752	121
3600	753	128
3600	754	136
3600	755	106
3600	756	73
3600	757	77
3600	758	100
3600	759	91
3600	760	61
3600	761	58
3600	762	82
3600	763	83
3600	764	54
3600	765	48
3600	766	83
3600	767	107
3600	768	92
3600	769	73
3600	770	83
3600	771	91
3600	772	59
3600	773	20
3600	774	25
3600	775	62
3600	776	77
3600	777	72
3600	778	93
3600	779	135
3600	780	148
3600	781	116
3600	782	93
3600	783	104
3600	784	108
3600	785	77
3600	786	45
3600	787	51
3600	788	64
3600	789	45
3600	790	17
3600	791	32
3600	792	75
3600	793	97
3600	794	97
3600	795	120
3600	796	168
3600	797	185
3600	798	154
3600	799	121
3600	800	119
3600	801	114
3600	802	75
3600	803	39
3600	804	44
3600	805	61
3600	806	41
3600	807	4
3600	808	3
3600	809	37
3600	810	53
3600	811	44
3600	812	50
3600	813	76
3600	814	70
3600	815	15
3600	816	-36
3600	817	-41
3600	818	-28
3600	819	-33
3600	820	-34
3600	821	0
3600	822	36
3600	823	26
3600	824	-15
3600	825	-32
3600	826	-21
3600	827	-30
3600	828	-65
3600	829	-77
3600	830	-49
3600	831	-30
3600	832	-45
3600	833	-55
3600	834	-31
3600	835	-13
3600	836	-44
3600	837	-98
3600	838	-122
3600	839	-126
3600	840	-153
3600	841	-200
3600	842	-214
3600	843	-193
3600	844	-145
3600	845	-108
3600	846	-64
3600	847	0
3600	848	42
3600	849	44
3600	850	22
3600	851	48
3600	852	93
3600	853	103
3600	854	92
3600	855	96
3600	856	104
3600	857	75
3600	858	34
3600	859	45
3600	860	105
3600	861	138
3600	862	103
3600	863	38
3600	864	-9
3600	865	-27
3600	866	6
3600	867	149
3600	868	413
3600	869	686
3600	870	807
3600	871	695
3600	872	361
3600	873	-161
3600	874	-805
3600	875	-1430
3600	876	-1860
3600	877	-2016
3600	878	-1944
3600	879	-1713
3600	880	-1350
3600	881	-893
3600	882	-431
3600	883	-35
3600	884	302
3600	885	604
3600	886	833
3600	887	941
3600	888	958
3600	889	965
3600	890	993
3600	891	1015
3600	892	1021
3600	893	1045
3600	894	1080
3600	895	1068
3600	896	990
3600	897	908
3600	898	876
3600	899	873
3600	900	853
3600	901	824
3600	902	815
3600	903	808
3600	904	765
3600	905	710
3600	906	694
3600	907	715
3600	908	692
3600	909	649
3600	910	627
3600	911	627
3600	912	610
3600	913	558
3600	914	532
3600	915	530
3600	916	531
3600	917	489
3600	918	427
3600	919	400
3600	920	408
3600	921	402
3600	922	381
3600	923	387
3600	924	413
3600	925	403
3600	926	343
3600	927	286
3600	928	268
3600	929	254
3600	930	210
3600	931	167
3600	932	156
3600	933	146
3600	934	94
3600	935	27
3600	936	1
3600	937	9
3600	938	-4
3600	939	-49
3600	940	-82
3600	941	-94
3600	942	-130
3600	943	-204
3600	944	-264
3600	945	-278
3600	946	-287
3600	947	-330
3600	948	-378
3600	949	-388
3600	950	-379
3600	951	-397
3600	952	-427
3600	953	-422
3600	954	-393
3600	955	-391
3600	956	-415
3600	957	-412
3600	958	-365
3600	959	-320
3600	960	-303
3600	961	-274
3600	962	-203
3600	963	-129
3600	964	-89
3600	965	-56
3600	966	15
3600	967	102
3600	968	156
3600	969	182
3600	970	230
3600	971	296
3600	972	329
3600	973	318
3600	974	317
3600	975	348
3600	976	369
3600	977	351
3600	978	334
3600	979	351
3600	980	370
3600	981	350
3600	982	318
3600	983	321
3600	984	345
3600	985	338
3600	986	300
3600	987	285
3600	988	300
3600	989	295
3600	990	258
3600	991	237
3600	992	253
3600	993	263
3600	994	229
3600	995	189
3600	996	184
3600	997	191
3600	998	166
3600	999	131
3600	1000	134
3600	1001	164
3600	1002	168
3600	1003	143
3600	1004	139
3600	1005	162
3600	1006	164
3600	1007	129
3600	1008	103
3600	1009	116
3600	1010	131
3600	1011	111
3600	1012	85
3600	1013	95
3600	1014	117
3600	1015	105
3600	1016	75
3600	1017	81
3600	1018	119
3600	1019	133
3600	1020	114
3600	1021	106
3600	1022	124
3600	1023	116
3600	1024	66
3600	1025	22
3600	1026	26
3600	1027	45
3600	1028	41
3600	1029	33
3600	1030	56
3600	1031	85
3600	1032	67
3600	1033	21
3600	1034	7
3600	1035	33
3600	1036	52
3600	1037	45
3600	1038	50
3600	1039	76
3600	1040	78
3600	1041	31
3600	1042	-14
3600	1043	-13
3600	1044	4
3600	1045	-4
3600	1046	-21
3600	1047	-7
3600	1048	23
3600	1049	16
3600	1050	-17
3600	1051	-21
3600	1052	13
3600	1053	35
3600	1054	26
3600	1055	25
3600	1056	50
3600	1057	56
3600	1058	15
3600	1059	-32
3600	1060	-38
3600	1061	-27
3600	1062	-43
3600	1063	-66
3600	1064	-52
3600	1065	-13
3600	1066	-2
3600	1067	-18
3600	1068	-14
3600	1069	21
3600	1070	34
3600	1071	8
3600	1072	-12
3600	1073	4
3600	1074	20
3600	1075	0
3600	1076	-22
3600	1077	-9
3600	1078	15
3600	1079	3
3600	1080	-29
3600	1081	-29
3600	1082	-4
3600	1083	-5
3600	1084	-35
3600	1085	-42
3600	1086	-13
3600	1087	7
3600	1088	-9
3600	1089	-21
3600	1090	-5
3600	1091	-1
3600	1092	-47
3600	1093	-111
3600	1094	-139
3600	1095	-145
3600	1096	-173
3600	1097	-217
3600	1098	-231
3600	1099	-212
3600	1100	-170
3600	1101	-139
3600	1102	-103
3600	1103	-48
3600	1104	-15
3600	1105	-18
3600	1106	-42
3600	1107	-9
3600	1108	42
3600	1109	57
3600	1110	45
3600	1111	45
3600	1112	51
3600	1113	37
3600	1114	29
3600	1115	77
3600	1116	166
3600	1117	207
3600	1118	161
3600	1119	77
3600	1120	14
3600	1121	-17
3600	1122	2
3600	1123	126
3600	1124	357
3600	1125	589
3600	1126	690
3600	1127	613
3600	1128	384
3600	1129	29
3600	1130	-430
3600	1131	-908
3600	1132	-1284
3600	1133	-1505
3600	1134	-1599
3600	1135	-1577
3600	1136	-1403
3600	1137	-1066
3600	1138	-643
3600	1139	-220
3600	1140	173
3600	1141	518
3600	1142	759
3600	1143	856
3600	1144	859
3600	1145	865
3600	1146	905
3600	1147	940
3600	1148	955
3600	1149	975
3600	1150	994
3600	1151	967
3600	1152	888
3600	1153	821
3600	1154	809
3600	1155	815
3600	1156	789
3600	1157	746
3600	1158	721
3600	1159	704
3600	1160	664
3600	1161	625
3600	1162	629
3600	1163	656
3600	1164	627
3600	1165	570
3600	1166	534
3600	1167	519
3600	1168	486
3600	1169	422
3600	1170	388
3600	1171	376
3600	1172	367
3600	1173	330
3600	1174	285
3600	1175	278
3600	1176	292
3600	1177	278
3600	1178	240
3600	1179	229
3600	1180	246
3600	1181	243
3600	1182	204
3600	1183	174
3600	1184	171
3600	1185	154
3600	1186	94
3600	1187	32
3600	1188	9
3600	1189	-1
3600	1190	-40
3600	1191	-86
3600	1192	-97
3600	1193	-91
3600	1194	-121
3600	1195	-182
3600	1196	-220
3600	1197	-224
3600	1198	-239
3600	1199	-283
3600	1200	-316
3600	1201	-318
3600	1202	-334
3600	1203	-395
3600	1204	-457
3600	1205	-475
3600	1206	-468
3600	1207	-483
3600	1208	-505
3600	1209	-493
3600	1210	-460
3600	1211	-457
3600	1212	-483
3600	1213	-482
3600	1214	-441
3600	1215	-404
3600	1216	-395
3600	1217	-369
3600	1218	-301
3600	1219	-229
3600	1220	-188
3600	1221	-150
3600	1222	-74
3600	1223	13
3600	1224	62
3600	1225	88
3600	1226	139
3600	1227	214
3600	1228	261
3600	1229	269
3600	1230	284
3600	1231	318
3600	1232	328
3600	1233	294
3600	1234	265
3600	1235	276
3600	1236	290
3600	1237	266
3600	1238	228
3600	1239	222
3600	1240	233
3600	1241	219
3600	1242	194
3600	1243	204
3600	1244	244
3600	1245	257
3600	1246	229
3600	1247	207
3600	1248	213
3600	1249	207
3600	1250	164
3600	1251	126
3600	1252	128
3600	1253	137
3600	1254	110
3600	1255	70
3600	1256	66
3600	1257	85
3600	1258	80
3600	1259	56
3600	1260	61
3600	1261	99
3600	1262	117
3600	1263	101
3600	1264	96
3600	1265	124
3600	1266	140
3600	1267	113
3600	1268	76
3600	1269	71
3600	1270	75
3600	1271	49
3600	1272	13
3600	1273	13
3600	1274	40
3600	1275	37
3600	1276	5
3600	1277	-2
3600	1278	28
3600	1279	47
3600	1280	37
3600	1281	35
3600	1282	61
3600	1283	72
3600	1284	34
3600	1285	-14
3600	1286	-24
3600	1287	-13
3600	1288	-28
3600	1289	-55
3600	1290	-50
3600	1291	-24
3600	1292	-25
3600	1293	-56
3600	1294	-62
3600	1295	-31
3600	1296	-12
3600	1297	-35
3600	1298	-62
3600	1299	-60
3600	1300	-61
3600	1301	-97
3600	1302	-137
3600	1303	-133
3600	1304	-105
3600	1305	-106
3600	1306	-128
3600	1307	-122
3600	1308	-90
3600	1309	-81
3600	1310	-103
3600	1311	-106
3600	1312	-75
3600	1313	-58
3600	1314	-83
3600	1315	-112
3600	1316	-107
3600	1317	-95
3600	1318	-111
3600	1319	-128
3600	1320	-102
3600	1321	-54
3600	1322	-39
3600	1323	-57
3600	1324	-57
3600	1325	-32
3600	1326	-28
3600	1327	-55
3600	1328	-65
3600	1329	-39
3600	1330	-23
3600	1331	-50
3600	1332	-84
3600	1333	-84
3600	1334	-73
3600	1335	-88
3600	1336	-107
3600	1337	-84
3600	1338	-38
3600	1339	-31
3600	1340	-69
3600	1341	-104
3600	1342	-123
3600	1343	-161
3600	1344	-228
3600	1345	-273
3600	1346	-266
3600	1347	-245
3600	1348	-204
3600	1349	-157
3600	1350	-85
3600	1351	-20
3600	1352	3
3600	1353	9
3600	1354	38
3600	1355	111
3600	1356	168
3600	1357	186
3600	1358	200
3600	1359	214
3600	1360	188
3600	1361	129
3600	1362	109
3600	1363	170
3600	1364	258
3600	1365	295
3600	1366	272
3600	1367	219
3600	1368	149
3600	1369	85
3600	1370	109
3600	1371	301
3600	1372	611
3600	1373	876
3600	1374	943
3600	1375	757
3600	1376	321
3600	1377	-321
3600	1378	-1026
3600	1379	-1571
3600	1380	-1796
3600	1381	-1710
3600	1382	-1417
3600	1383	-1013
3600	1384	-572
3600	1385	-183
3600	1386	90
3600	1387	283
3600	1388	482
3600	1389	704
3600	1390	886
3600	1391	991
3600	1392	1048
3600	1393	1080
3600	1394	1065
3600	1395	1005
3600	1396	959
3600	1397	968
3600	1398	989
3600	1399	967
3600	1400	915
3600	1401	888
3600	1402	887
3600	1403	874
3600	1404	855
3600	1405	865
3600	1406	893
3600	1407	880
3600	1408	812
3600	1409	744
3600	1410	709
3600	1411	679
3600	1412	601
3600	1413	562
3600	1414	578
3600	1415	603
3600	1416	584
3600	1417	544
3600	1418	544
3600	1419	553
3600	1420	534
3600	1421	488
3600	1422	464
3600	1423	476
3600	1424	477
3600	1425	445
3600	1426	419
3600	1427	423
3600	1428	418
3600	1429	367
3600	1430	303
3600	1431	275
3600	1432	265
3600	1433	228
3600	1434	176
3600	1435	158
3600	1436	168
3600	1437	156
3600	1438	114
3600	1439	93
3600	1440	104
3600	1441	101
3600	1442	57
3600	1443	12
3600	1444	-1
3600	1445	-16
3600	1446	-67
3600	1447	-129
3600	1448	-151
3600	1449	-152
3600	1450	-180
3600	1451	-224
3600	1452	-233
3600	1453	-208
3600	1454	-203
3600	1455	-234
3600	1456	-257
3600	1457	-253
3600	1458	-264
3600	1459	-310
3600	1460	-343
3600	1461	-319
3600	1462	-265
3600	1463	-226
3600	1464	-183
3600	1465	-97
3600	1466	9
3600	1467	80
3600	1468	119
3600	1469	177
3600	1470	262
3600	1471	325
3600	1472	351
3600	1473	383
3600	1474	443
3600	1475	488
3600	1476	488
3600	1477	477
3600	1478	497
3600	1479	523
3600	1480	512
3600	1481	486
3600	1482	494
3600	1483	523
3600	1484	522
3600	1485	492
3600	1486	482
3600	1487	501
3600	1488	504
3600	1489	470
3600	1490	448
3600	1491	465
3600	1492	481
3600	1493	459
3600	1494	428
3600	1495	429
3600	1496	439
3600	1497	416
3600	1498	377
3600	1499	371
3600	1500	393
3600	1501	388
3600	1502	352
3600	1503	334
3600	1504	349
3600	1505	351
3600	1506	319
3600	1507	293
3600	1508	303
3600	1509	312
3600	1510	283
3600	1511	246
3600	1512	246
3600	1513	264
3600	1514	253
3600	1515	220
3600	1516	216
3600	1517	238
3600	1518	238
3600	1519	207
3600	1520	197
3600	1521	223
3600	1522	239
3600	1523	216
3600	1524	189
3600	1525	192
3600	1526	193
3600	1527	158
3600	1528	111
3600	1529	104
3600	1530	120
3600	1531	114
3600	1532	90
3600	1533	95
3600	1534	129
3600	1535	141
3600	1536	117
3600	1537	104
3600	1538	122
3600	1539	134
3600	1540	110
3600	1541	87
3600	1542	100
3600	1543	120
3600	1544	101
3600	1545	62
3600	1546	55
3600	1547	75
3600	1548	76
3600	1549	59
3600	1550	69
3600	1551	109
3600	1552	120
3600	1553	85
3600	1554	48
3600	1555	44
3600	1556	39
3600	1557	6
3600	1558	-22
3600	1559	-8
3600	1560	20
3600	1561	12
3600	1562	-15
3600	1563	-13
3600	1564	15
3600	1565	15
3600	1566	-18
3600	1567	-39
3600	1568	-33
3600	1569	-45
3600	1570	-87
3600	1571	-108
3600	1572	-76
3600	1573	-33
3600	1574	-26
3600	1575	-41
3600	1576	-38
3600	1577	-37
3600	1578	-75
3600	1579	-128
3600	1580	-138
3600	1581	-104
3600	1582	-84
3600	1583	-99
3600	1584	-116
3600	1585	-122
3600	1586	-159
3600	1587	-238
3600	1588	-302
3600	1589	-311
3600	1590	-301
3600	1591	-275
3600	1592	-292
3600	1593	-295
3600	1594	-239
3600	1595	-137
3600	1596	-69
3600	1597	-51
3600	1598	-50
3600	1599	-55
3600	1600	-38
3600	1601	35
3600	1602	146
3600	1603	203
3600	1604	150
3600	1605	40
3600	1606	-39
3600	1607	-57
3600	1608	-30
3600	1609	36
3600	1610	121
3600	1611	147
3600	1612	52
3600	1613	-112
3600	1614	-200
3600	1615	-120
3600	1616	106
3600	1617	408
3600	1618	714
3600	1619	920
3600	1620	895
3600	1621	591
3600	1622	88
3600	1623	-502
3600	1624	-1131
3600	1625	-1788
3600	1626	-2397
3600	1627	-2832
3600	1628	-3001
3600	1629	-2859
3600	1630	-2373
3600	1631	-1559
3600	1632	-572
3600	1633	322
3600	1634	917
3600	1635	1175
3600	1636	1171
3600	1637	1013
3600	1638	831
3600	1639	762
3600	1640	857
3600	1641	1024
3600	1642	1120
3600	1643	1100
3600	1644	1020
3600	1645	936
3600	1646	868
3600	1647	842
3600	1648	886
3600	1649	956
3600	1650	957
3600	1651	854
3600	1652	724
3600	1653	655
3600	1654	650
3600	1655	649
3600	1656	704
3600	1657	743
3600	1658	700
3600	1659	581
3600	1660	510
3600	1661	533
3600	1662	580
3600	1663	577
3600	1664	526
3600	1665	493
3600	1666	499
3600	1667	495
3600	1668	455
3600	1669	413
3600	1670	400
3600	1671	386
3600	1672	333
3600	1673	273
3600	1674	257
3600	1675	270
3600	1676	260
3600	1677	226
3600	1678	209
3600	1679	210
3600	1680	182
3600	1681	117
3600	1682	67
3600	1683	57
3600	1684	44
3600	1685	-6
3600	1686	-59
3600	1687	-77
3600	1688	-92
3600	1689	-142
3600	1690	-208
3600	1691	-239
3600	1692	-246
3600	1693	-274
3600	1694	-322
3600	1695	-340
3600	1696	-324
3600	1697	-329
3600	1698	-376
3600	1699	-421
3600	1700	-435
3600	1701	-448
3600	1702	-487
3600	1703	-514
3600	1704	-490
3600	1705	-445
3600	1706	-432
3600	1707	-437
3600	1708	-413
3600	1709	-361
3600	1710	-324
3600	1711	-299
3600	1712	-238
3600	1713	-134
3600	1714	-43
3600	1715	4
3600	1716	46
3600	1717	113
3600	1718	174
3600	1719	196
3600	1720	209
3600	1721	254
3600	1722	308
3600	1723	322
3600	1724	307
3600	1725	312
3600	1726	338
3600	1727	336
3600	1728	302
3600	1729	283
3600	1730	300
3600	1731	308
3600	1732	281
3600	1733	258
3600	1734	268
3600	1735	279
3600	1736	252
3600	1737	214
3600	1738	210
3600	1739	228
3600	1740	218
3600	1741	187
3600	1742	182
3600	1743	203
3600	1744	198
3600	1745	156
3600	1746	127
3600	1747	132
3600	1748	133
3600	1749	100
3600	1750	71
3600	1751	82
3600	1752	104
3600	1753	93
3600	1754	71
3600	1755	82
3600	1756	112
3600	1757	111
3600	1758	85
3600	1759	84
3600	1760	116
3600	1761	132
3600	1762	117
3600	1763	113
3600	1764	142
3600	1765	158
3600	1766	127
3600	1767	84
3600	1768	71
3600	1769	67
3600	1770	34
3600	1771	-7
3600	1772	-8
3600	1773	22
3600	1774	30
3600	1775	14
3600	1776	19
3600	1777	54
3600	1778	68
3600	1779	40
3600	1780	13
3600	1781	15
3600	1782	13
3600	1783	-20
3600	1784	-47
3600	1785	-29
3600	1786	9
3600	1787	15
3600	1788	-4
3600	1789	-3
3600	1790	13
3600	1791	0
3600	1792	-42
3600	1793	-58
3600	1794	-34
3600	1795	-17
3600	1796	-35
3600	1797	-49
3600	1798	-31
3600	1799	-15
3600	1800	-35
3600	1801	-63
3600	1802	-55
3600	1803	-29
3600	1804	-35
3600	1805	-62
3600	1806	-61
3600	1807	-27
3600	1808	-10
3600	1809	-20
3600	1810	-13
3600	1811	23
3600	1812	41
3600	1813	11
3600	1814	-23
3600	1815	-25
3600	1816	-19
3600	1817	-42
3600	1818	-73
3600	1819	-64
3600	1820	-34
3600	1821	-31
3600	1822	-48
3600	1823	-42
3600	1824	-10
3600	1825	-6
3600	1826	-41
3600	1827	-66
3600	1828	-53
3600	1829	-41
3600	1830	-54
3600	1831	-63
3600	1832	-41
3600	1833	-27
3600	1834	-67
3600	1835	-136
3600	1836	-171
3600	1837	-172
3600	1838	-181
3600	1839	-205
3600	1840	-199
3600	1841	-164
3600	1842	-108
3600	1843	-74
3600	1844	-41
3600	1845	11
3600	1846	46
3600	1847	47
3600	1848	28
3600	1849	58
3600	1850	107
3600	1851	124
3600	1852	111
3600	1853	103
3600	1854	96
3600	1855	59
3600	1856	14
3600	1857	24
3600	1858	91
3600	1859	137
3600	1860	108
3600	1861	32
3600	1862	-30
3600	1863	-51
3600	1864	0
3600	1865	181
3600	1866	488
3600	1867	784
3600	1868	872
3600	1869	649
3600	1870	142
3600	1871	-559
3600	1872	-1322
3600	1873	-1950
3600	1874	-2247
3600	1875	-2155
3600	1876	-1785
3600	1877	-1294
3600	1878	-788
3600	1879	-330
3600	1880	20
3600	1881	246
3600	1882	420
3600	1883	612
3600	1884	809
3600	1885	940
3600	1886	996
3600	1887	1025
3600	1888	1046
3600	1889	1039
3600	1890	1012
3600	1891	1015
3600	1892	1051
3600	1893	1060
3600	1894	1002
3600	1895	925
3600	1896	884
3600	1897	869
3600	1898	843
3600	1899	820
3600	1900	829
3600	1901	843
3600	1902	812
3600	1903	745
3600	1904	696
3600	1905	681
3600	1906	634
3600	1907	584
3600	1908	567
3600	1909	578
3600	1910	567
3600	1911	503
3600	1912	448
3600	1913	422
3600	1914	415
3600	1915	385
3600	1916	349
3600	1917	353
3600	1918	383
3600	1919	382
3600	1920	345
3600	1921	321
3600	1922	320
3600	1923	299
3600	1924	247
3600	1925	213
3600	1926	222
3600	1927	231
3600	1928	200
3600	1929	153
3600	1930	130
3600	1931	110
3600	1932	57
3600	1933	-10
3600	1934	-38
3600	1935	-35
3600	1936	-52
3600	1937	-101
3600	1938	-137
3600	1939	-147
3600	1940	-176
3600	1941	-246
3600	1942	-309
3600	1943	-332
3600	1944	-345
3600	1945	-382
3600	1946	-414
3600	1947	-401
3600	1948	-366
3600	1949	-363
3600	1950	-388
3600	1951	-396
3600	1952	-384
3600	1953	-397
3600	1954	-434
3600	1955	-440
3600	1956	-396
3600	1957	-344
3600	1958	-315
3600	1959	-274
3600	1960	-191
3600	1961	-101
3600	1962	-46
3600	1963	-5
3600	1964	61
3600	1965	135
3600	1966	170
3600	1967	175
3600	1968	205
3600	1969	265
3600	1970	309
3600	1971	318
3600	1972	332
3600	1973	366
3600	1974	376
3600	1975	339
3600	1976	295
3600	1977	291
3600	1978	302
3600	1979	289
3600	1980	266
3600	1981	277
3600	1982	307
3600	1983	307
3600	1984	282
3600	1985	282
3600	1986	317
3600	1987	332
3600	1988	308
3600	1989	287
3600	1990	294
3600	1991	292
3600	1992	251
3600	1993	205
3600	1994	194
3600	1995	193
3600	1996	159
3600	1997	114
3600	1998	107
3600	1999	131
[truncated: 159,280 more rows]
