# Supplementary material for: Are Complexity Metrics Reliable in Assessing HRV Control in Obese Patients During Sleep?
Source: PLoS One. 2015 Apr 20;10(4):e0124458. doi: 10.1371/journal.pone.0124458 (PMC4404104; doi:10.1371/journal.pone.0124458)
Supplement: S1 Dataset — (ZIP) [file pone.0124458.s001.zip › cabiddu_healthy_controls_data/SUBJECT (12)/3/FC.txt]

16740	0	-27
16740	1	-15
16740	2	13
16740	3	26
16740	4	14
16740	5	-4
16740	6	-18
16740	7	-38
16740	8	-64
16740	9	-75
16740	10	-61
16740	11	-48
16740	12	-62
16740	13	-98
16740	14	-134
16740	15	-168
16740	16	-204
16740	17	-230
16740	18	-224
16740	19	-196
16740	20	-180
16740	21	-184
16740	22	-188
16740	23	-133
16740	24	-61
16740	25	-4
16740	26	30
16740	27	54
16740	28	70
16740	29	57
16740	30	64
16740	31	106
16740	32	155
16740	33	167
16740	34	131
16740	35	81
16740	36	50
16740	37	49
16740	38	81
16740	39	138
16740	40	180
16740	41	147
16740	42	32
16740	43	-94
16740	44	-131
16740	45	-26
16740	46	200
16740	47	472
16740	48	670
16740	49	658
16740	50	363
16740	51	-160
16740	52	-745
16740	53	-1218
16740	54	-1473
16740	55	-1482
16740	56	-1288
16740	57	-989
16740	58	-699
16740	59	-475
16740	60	-288
16740	61	-75
16740	62	183
16740	63	456
16740	64	700
16740	65	878
16740	66	958
16740	67	932
16740	68	851
16740	69	795
16740	70	798
16740	71	839
16740	72	872
16740	73	877
16740	74	849
16740	75	786
16740	76	709
16740	77	658
16740	78	659
16740	79	688
16740	80	698
16740	81	674
16740	82	635
16740	83	599
16740	84	564
16740	85	532
16740	86	519
16740	87	497
16740	88	480
16740	89	450
16740	90	421
16740	91	405
16740	92	394
16740	93	390
16740	94	374
16740	95	371
16740	96	370
16740	97	348
16740	98	312
16740	99	293
16740	100	297
16740	101	300
16740	102	293
16740	103	287
16740	104	284
16740	105	262
16740	106	215
16740	107	167
16740	108	140
16740	109	124
16740	110	98
16740	111	69
16740	112	51
16740	113	38
16740	114	14
16740	115	-16
16740	116	-29
16740	117	-23
16740	118	-25
16740	119	-48
16740	120	-76
16740	121	-100
16740	122	-131
16740	123	-174
16740	124	-212
16740	125	-227
16740	126	-233
16740	127	-254
16740	128	-283
16740	129	-300
16740	130	-306
16740	131	-314
16740	132	-325
16740	133	-322
16740	134	-307
16740	135	-306
16740	136	-325
16740	137	-343
16740	138	-344
16740	139	-339
16740	140	-340
16740	141	-336
16740	142	-314
16740	143	-285
16740	144	-271
16740	145	-260
16740	146	-228
16740	147	-174
16740	148	-120
16740	149	-70
16740	150	-12
16740	151	51
16740	152	96
16740	153	112
16740	154	122
16740	155	145
16740	156	170
16740	157	182
16740	158	192
16740	159	212
16740	160	232
16740	161	232
16740	162	218
16740	163	215
16740	164	226
16740	165	229
16740	166	219
16740	167	216
16740	168	224
16740	169	225
16740	170	208
16740	171	193
16740	172	192
16740	173	193
16740	174	180
16740	175	163
16740	176	163
16740	177	174
16740	178	175
16740	179	168
16740	180	169
16740	181	177
16740	182	168
16740	183	141
16740	184	118
16740	185	112
16740	186	108
16740	187	94
16740	188	84
16740	189	93
16740	190	104
16740	191	98
16740	192	84
16740	193	82
16740	194	89
16740	195	88
16740	196	84
16740	197	95
16740	198	121
16740	199	134
16740	200	122
16740	201	100
16740	202	80
16740	203	54
16740	204	18
16740	205	-3
16740	206	9
16740	207	37
16740	208	56
16740	209	62
16740	210	71
16740	211	80
16740	212	72
16740	213	53
16740	214	50
16740	215	65
16740	216	76
16740	217	70
16740	218	61
16740	219	61
16740	220	58
16740	221	40
16740	222	23
16740	223	26
16740	224	36
16740	225	33
16740	226	23
16740	227	27
16740	228	45
16740	229	53
16740	230	44
16740	231	35
16740	232	30
16740	233	12
16740	234	-23
16740	235	-53
16740	236	-64
16740	237	-72
16740	238	-98
16740	239	-128
16740	240	-142
16740	241	-142
16740	242	-147
16740	243	-152
16740	244	-141
16740	245	-122
16740	246	-120
16740	247	-140
16740	248	-155
16740	249	-154
16740	250	-150
16740	251	-159
16740	252	-170
16740	253	-172
16740	254	-177
16740	255	-195
16740	256	-210
16740	257	-200
16740	258	-176
16740	259	-168
16740	260	-184
16740	261	-209
16740	262	-238
16740	263	-280
16740	264	-327
16740	265	-350
16740	266	-343
16740	267	-336
16740	268	-345
16740	269	-358
16740	270	-350
16740	271	-283
16740	272	-199
16740	273	-129
16740	274	-118
16740	275	-94
16740	276	-97
16740	277	-79
16740	278	-24
16740	279	45
16740	280	75
16740	281	40
16740	282	-33
16740	283	-91
16740	284	-106
16740	285	-72
16740	286	1
16740	287	71
16740	288	74
16740	289	-21
16740	290	-156
16740	291	-217
16740	292	-121
16740	293	129
16740	294	455
16740	295	725
16740	296	787
16740	297	523
16740	298	-61
16740	299	-823
16740	300	-1570
16740	301	-2149
16740	302	-2478
16740	303	-2533
16740	304	-2345
16740	305	-1994
16740	306	-1554
16740	307	-1055
16740	308	-503
16740	309	60
16740	310	551
16740	311	898
16740	312	1080
16740	313	1112
16740	314	1035
16740	315	926
16740	316	871
16740	317	907
16740	318	996
16740	319	1068
16740	320	1084
16740	321	1049
16740	322	979
16740	323	894
16740	324	834
16740	325	831
16740	326	867
16740	327	894
16740	328	883
16740	329	854
16740	330	830
16740	331	811
16740	332	785
16740	333	764
16740	334	747
16740	335	702
16740	336	662
16740	337	649
16740	338	682
16740	339	679
16740	340	672
16740	341	631
16740	342	602
16740	343	594
16740	344	586
16740	345	570
16740	346	555
16740	347	546
16740	348	522
16740	349	475
16740	350	427
16740	351	403
16740	352	394
16740	353	379
16740	354	358
16740	355	348
16740	356	344
16740	357	327
16740	358	296
16740	359	276
16740	360	265
16740	361	245
16740	362	205
16740	363	162
16740	364	133
16740	365	107
16740	366	72
16740	367	40
16740	368	27
16740	369	20
16740	370	-7
16740	371	-46
16740	372	-75
16740	373	-90
16740	374	-106
16740	375	-125
16740	376	-131
16740	377	-123
16740	378	-126
16740	379	-153
16740	380	-186
16740	381	-205
16740	382	-222
16740	383	-249
16740	384	-275
16740	385	-283
16740	386	-281
16740	387	-285
16740	388	-291
16740	389	-274
16740	390	-233
16740	391	-192
16740	392	-162
16740	393	-129
16740	394	-89
16740	395	-59
16740	396	-46
16740	397	-28
16740	398	13
16740	399	65
16740	400	104
16740	401	136
16740	402	176
16740	403	217
16740	404	239
16740	405	247
16740	406	262
16740	407	287
16740	408	299
16740	409	293
16740	410	289
16740	411	295
16740	412	297
16740	413	283
16740	414	268
16740	415	268
16740	416	273
16740	417	265
16740	418	251
16740	419	254
16740	420	268
16740	421	272
16740	422	263
16740	423	259
16740	424	263
16740	425	258
16740	426	236
16740	427	220
16740	428	218
16740	429	213
16740	430	191
16740	431	165
16740	432	153
16740	433	149
16740	434	139
16740	435	130
16740	436	142
16740	437	166
16740	438	177
16740	439	167
16740	440	155
16740	441	150
16740	442	141
16740	443	120
16740	444	108
16740	445	114
16740	446	121
16740	447	110
16740	448	95
16740	449	94
16740	450	100
16740	451	97
16740	452	89
16740	453	93
16740	454	106
16740	455	104
16740	456	87
16740	457	75
16740	458	81
16740	459	85
16740	460	75
16740	461	65
16740	462	67
16740	463	65
16740	464	47
16740	465	26
16740	466	24
16740	467	40
16740	468	52
16740	469	58
16740	470	71
16740	471	88
16740	472	85
16740	473	60
16740	474	38
16740	475	33
16740	476	32
16740	477	24
16740	478	19
16740	479	31
16740	480	44
16740	481	37
16740	482	21
16740	483	17
16740	484	26
16740	485	27
16740	486	21
16740	487	27
16740	488	43
16740	489	48
16740	490	38
16740	491	31
16740	492	38
16740	493	41
16740	494	27
16740	495	9
16740	496	7
16740	497	13
16740	498	12
16740	499	11
16740	500	31
16740	501	61
16740	502	74
16740	503	62
16740	504	41
16740	505	24
16740	506	2
16740	507	-22
16740	508	-28
16740	509	-7
16740	510	16
16740	511	17
16740	512	6
16740	513	3
16740	514	8
16740	515	7
16740	516	7
16740	517	23
16740	518	46
16740	519	47
16740	520	21
16740	521	-6
16740	522	-18
16740	523	-24
16740	524	-33
16740	525	-34
16740	526	-23
16740	527	-24
16740	528	-59
16740	529	-112
16740	530	-155
16740	531	-180
16740	532	-200
16740	533	-211
16740	534	-200
16740	535	-176
16740	536	-123
16740	537	-84
16740	538	-58
16740	539	-38
16740	540	-18
16740	541	7
16740	542	13
16740	543	53
16740	544	115
16740	545	151
16740	546	142
16740	547	106
16740	548	62
16740	549	29
16740	550	37
16740	551	105
16740	552	200
16740	553	249
16740	554	214
16740	555	121
16740	556	30
16740	557	-13
16740	558	18
16740	559	131
16740	560	290
16740	561	420
16740	562	467
16740	563	446
16740	564	421
16740	565	425
16740	566	433
16740	567	377
16740	568	183
16740	569	-205
16740	570	-779
16740	571	-1409
16740	572	-1879
16740	573	-1995
16740	574	-1699
16740	575	-1075
16740	576	-300
16740	577	414
16740	578	888
16740	579	1051
16740	580	985
16740	581	850
16740	582	773
16740	583	792
16740	584	877
16740	585	975
16740	586	1021
16740	587	976
16740	588	864
16740	589	764
16740	590	734
16740	591	763
16740	592	802
16740	593	817
16740	594	798
16740	595	743
16740	596	670
16740	597	618
16740	598	623
16740	599	662
16740	600	666
16740	601	651
16740	602	621
16740	603	580
16740	604	523
16740	605	471
16740	606	469
16740	607	469
16740	608	458
16740	609	435
16740	610	408
16740	611	394
16740	612	388
16740	613	369
16740	614	342
16740	615	325
16740	616	320
16740	617	306
16740	618	276
16740	619	250
16740	620	233
16740	621	209
16740	622	165
16740	623	121
16740	624	95
16740	625	79
16740	626	55
16740	627	30
16740	628	20
16740	629	17
16740	630	-4
16740	631	-41
16740	632	-71
16740	633	-89
16740	634	-111
16740	635	-143
16740	636	-168
16740	637	-179
16740	638	-196
16740	639	-234
16740	640	-276
16740	641	-301
16740	642	-314
16740	643	-330
16740	644	-346
16740	645	-344
16740	646	-332
16740	647	-334
16740	648	-351
16740	649	-363
16740	650	-361
16740	651	-368
16740	652	-389
16740	653	-408
16740	654	-408
16740	655	-404
16740	656	-408
16740	657	-406
16740	658	-382
16740	659	-345
16740	660	-316
16740	661	-293
16740	662	-255
16740	663	-202
16740	664	-154
16740	665	-114
16740	666	-65
16740	667	-5
16740	668	44
16740	669	72
16740	670	94
16740	671	126
16740	672	154
16740	673	165
16740	674	172
16740	675	194
16740	676	224
16740	677	238
16740	678	237
16740	679	237
16740	680	239
16740	681	225
16740	682	198
16740	683	183
16740	684	191
16740	685	203
16740	686	201
16740	687	194
16740	688	194
16740	689	188
16740	690	166
16740	691	145
16740	692	149
16740	693	170
16740	694	183
16740	695	180
16740	696	172
16740	697	165
16740	698	144
16740	699	112
16740	700	96
16740	701	108
16740	702	128
16740	703	134
16740	704	131
16740	705	134
16740	706	136
16740	707	126
16740	708	117
16740	709	129
16740	710	155
16740	711	166
16740	712	155
16740	713	142
16740	714	136
16740	715	127
16740	716	110
16740	717	105
16740	718	118
16740	719	126
16740	720	112
16740	721	89
16740	722	78
16740	723	80
16740	724	79
16740	725	82
16740	726	99
16740	727	122
16740	728	123
16740	729	102
16740	730	83
16740	731	80
16740	732	81
16740	733	73
16740	734	73
16740	735	88
16740	736	98
16740	737	86
16740	738	65
16740	739	59
16740	740	63
16740	741	60
16740	742	48
16740	743	49
16740	744	60
16740	745	63
16740	746	58
16740	747	64
16740	748	86
16740	749	100
16740	750	90
16740	751	70
16740	752	57
16740	753	44
16740	754	25
16740	755	13
16740	756	25
16740	757	49
16740	758	56
16740	759	43
16740	760	30
16740	761	27
16740	762	23
16740	763	20
16740	764	31
16740	765	58
16740	766	74
16740	767	63
16740	768	42
16740	769	35
16740	770	36
16740	771	31
16740	772	23
16740	773	27
16740	774	32
16740	775	22
16740	776	5
16740	777	8
16740	778	36
16740	779	63
16740	780	69
16740	781	62
16740	782	49
16740	783	21
16740	784	-23
16740	785	-58
16740	786	-62
16740	787	-53
16740	788	-60
16740	789	-88
16740	790	-118
16740	791	-147
16740	792	-180
16740	793	-205
16740	794	-202
16740	795	-178
16740	796	-164
16740	797	-134
16740	798	-148
16740	799	-127
16740	800	-91
16740	801	-46
16740	802	0
16740	803	17
16740	804	41
16740	805	75
16740	806	114
16740	807	156
16740	808	179
16740	809	155
16740	810	98
16740	811	59
16740	812	74
16740	813	130
16740	814	191
16740	815	225
16740	816	207
16740	817	125
16740	818	7
16740	819	-62
16740	820	-5
16740	821	179
16740	822	416
16740	823	611
16740	824	687
16740	825	593
16740	826	322
16740	827	-65
16740	828	-466
16740	829	-819
16740	830	-1123
16740	831	-1390
16740	832	-1596
16740	833	-1690
16740	834	-1621
16740	835	-1357
16740	836	-892
16740	837	-280
16740	838	342
16740	839	816
16740	840	1055
16740	841	1080
16740	842	975
16740	843	837
16740	844	756
16740	845	778
16740	846	876
16740	847	965
16740	848	974
16740	849	908
16740	850	816
16740	851	744
16740	852	709
16740	853	717
16740	854	755
16740	855	777
16740	856	744
16740	857	667
16740	858	600
16740	859	580
16740	860	593
16740	861	594
16740	862	629
16740	863	610
16740	864	559
16740	865	483
16740	866	430
16740	867	437
16740	868	437
16740	869	417
16740	870	398
16740	871	400
16740	872	415
16740	873	416
16740	874	393
16740	875	369
16740	876	352
16740	877	329
16740	878	296
16740	879	273
16740	880	269
16740	881	264
16740	882	236
16740	883	196
16740	884	168
16740	885	152
16740	886	136
16740	887	124
16740	888	129
16740	889	141
16740	890	130
16740	891	88
16740	892	42
16740	893	10
16740	894	-16
16740	895	-44
16740	896	-64
16740	897	-73
16740	898	-92
16740	899	-139
16740	900	-199
16740	901	-239
16740	902	-254
16740	903	-262
16740	904	-265
16740	905	-256
16740	906	-244
16740	907	-254
16740	908	-286
16740	909	-312
16740	910	-317
16740	911	-314
16740	912	-321
16740	913	-331
16740	914	-331
16740	915	-332
16740	916	-342
16740	917	-345
16740	918	-316
16740	919	-264
16740	920	-214
16740	921	-177
16740	922	-137
16740	923	-91
16740	924	-54
16740	925	-26
16740	926	13
16740	927	69
16740	928	122
16740	929	151
16740	930	169
16740	931	194
16740	932	220
16740	933	230
16740	934	230
16740	935	239
16740	936	255
16740	937	262
16740	938	259
16740	939	269
16740	940	293
16740	941	311
16740	942	308
16740	943	298
16740	944	292
16740	945	279
16740	946	250
16740	947	221
16740	948	212
16740	949	216
16740	950	210
16740	951	197
16740	952	197
16740	953	210
16740	954	214
16740	955	203
16740	956	195
16740	957	196
16740	958	187
16740	959	162
16740	960	143
16740	961	146
16740	962	156
16740	963	154
16740	964	145
16740	965	144
16740	966	149
16740	967	145
16740	968	138
16740	969	150
16740	970	174
16740	971	186
16740	972	171
16740	973	149
16740	974	133
16740	975	115
16740	976	93
16740	977	85
16740	978	104
16740	979	130
16740	980	138
16740	981	132
16740	982	131
16740	983	136
16740	984	130
16740	985	119
16740	986	121
16740	987	135
16740	988	139
16740	989	123
16740	990	106
16740	991	102
16740	992	96
16740	993	76
16740	994	57
16740	995	55
16740	996	57
16740	997	45
16740	998	28
16740	999	26
16740	1000	40
16740	1001	47
16740	1002	45
16740	1003	51
16740	1004	65
16740	1005	66
16740	1006	49
16740	1007	31
16740	1008	30
16740	1009	32
16740	1010	22
16740	1011	11
16740	1012	15
16740	1013	20
16740	1014	8
16740	1015	-15
16740	1016	-27
16740	1017	-23
16740	1018	-25
16740	1019	-40
16740	1020	-54
16740	1021	-69
16740	1022	-103
16740	1023	-160
16740	1024	-213
16740	1025	-235
16740	1026	-232
16740	1027	-226
16740	1028	-218
16740	1029	-198
16740	1030	-177
16740	1031	-131
16740	1032	-88
16740	1033	-44
16740	1034	-4
16740	1035	20
16740	1036	30
16740	1037	28
16740	1038	59
16740	1039	102
16740	1040	123
16740	1041	118
16740	1042	95
16740	1043	56
16740	1044	12
16740	1045	-1
16740	1046	43
16740	1047	116
16740	1048	156
16740	1049	129
16740	1050	55
16740	1051	-22
16740	1052	-59
16740	1053	-6
16740	1054	161
16740	1055	397
16740	1056	586
16740	1057	617
16740	1058	457
16740	1059	144
16740	1060	-250
16740	1061	-640
16740	1062	-940
16740	1063	-1104
16740	1064	-1155
16740	1065	-1149
16740	1066	-1107
16740	1067	-1001
16740	1068	-799
16740	1069	-502
16740	1070	-133
16740	1071	264
16740	1072	620
16740	1073	851
16740	1074	921
16740	1075	875
16740	1076	797
16740	1077	748
16740	1078	745
16740	1079	784
16740	1080	848
16740	1081	894
16740	1082	883
16740	1083	823
16740	1084	763
16740	1085	737
16740	1086	732
16740	1087	724
16740	1088	709
16740	1089	683
16740	1090	637
16740	1091	577
16740	1092	533
16740	1093	526
16740	1094	537
16740	1095	513
16740	1096	492
16740	1097	480
16740	1098	468
16740	1099	440
16740	1100	408
16740	1101	406
16740	1102	399
16740	1103	384
16740	1104	352
16740	1105	319
16740	1106	299
16740	1107	284
16740	1108	263
16740	1109	245
16740	1110	245
16740	1111	254
16740	1112	247
16740	1113	222
16740	1114	199
16740	1115	184
16740	1116	158
16740	1117	120
16740	1118	90
16740	1119	78
16740	1120	65
16740	1121	37
16740	1122	9
16740	1123	-2
16740	1124	-7
16740	1125	-25
16740	1126	-45
16740	1127	-52
16740	1128	-51
16740	1129	-64
16740	1130	-91
16740	1131	-111
16740	1132	-122
16740	1133	-144
16740	1134	-183
16740	1135	-220
16740	1136	-243
16740	1137	-268
16740	1138	-304
16740	1139	-335
16740	1140	-341
16740	1141	-331
16740	1142	-328
16740	1143	-329
16740	1144	-322
16740	1145	-313
16740	1146	-321
16740	1147	-342
16740	1148	-351
16740	1149	-337
16740	1150	-318
16740	1151	-304
16740	1152	-283
16740	1153	-245
16740	1154	-205
16740	1155	-177
16740	1156	-145
16740	1157	-92
16740	1158	-27
16740	1159	25
16740	1160	60
16740	1161	94
16740	1162	126
16740	1163	139
16740	1164	136
16740	1165	142
16740	1166	167
16740	1167	194
16740	1168	210
16740	1169	224
16740	1170	245
16740	1171	259
16740	1172	251
16740	1173	234
16740	1174	232
16740	1175	239
16740	1176	239
16740	1177	231
16740	1178	229
16740	1179	236
16740	1180	230
16740	1181	210
16740	1182	196
16740	1183	198
16740	1184	197
16740	1185	181
16740	1186	163
16740	1187	157
16740	1188	154
16740	1189	141
16740	1190	130
16740	1191	141
16740	1192	166
16740	1193	178
16740	1194	173
16740	1195	165
16740	1196	159
16740	1197	141
16740	1198	109
16740	1199	88
16740	1200	89
16740	1201	96
16740	1202	88
16740	1203	76
16740	1204	73
16740	1205	73
16740	1206	63
16740	1207	54
16740	1208	65
16740	1209	91
16740	1210	106
16740	1211	106
16740	1212	108
16740	1213	118
16740	1214	121
16740	1215	110
16740	1216	103
16740	1217	107
16740	1218	107
16740	1219	88
16740	1220	66
16740	1221	62
16740	1222	72
16740	1223	78
16740	1224	81
16740	1225	96
16740	1226	114
16740	1227	115
16740	1228	97
16740	1229	82
16740	1230	82
16740	1231	81
16740	1232	70
16740	1233	64
16740	1234	73
16740	1235	77
16740	1236	60
16740	1237	35
16740	1238	23
16740	1239	26
16740	1240	26
16740	1241	26
16740	1242	44
16740	1243	70
16740	1244	78
16740	1245	61
16740	1246	41
16740	1247	31
16740	1248	19
16740	1249	-1
16740	1250	-12
16740	1251	0
16740	1252	17
16740	1253	19
16740	1254	11
16740	1255	10
16740	1256	12
16740	1257	-3
16740	1258	-29
16740	1259	-41
16740	1260	-32
16740	1261	-22
16740	1262	-17
16740	1263	-5
16740	1264	14
16740	1265	16
16740	1266	-11
16740	1267	-49
16740	1268	-72
16740	1269	-81
16740	1270	-90
16740	1271	-95
16740	1272	-86
16740	1273	-80
16740	1274	-100
16740	1275	-146
16740	1276	-187
16740	1277	-205
16740	1278	-212
16740	1279	-221
16740	1280	-221
16740	1281	-204
16740	1282	-151
16740	1283	-105
16740	1284	-78
16740	1285	-50
16740	1286	-16
16740	1287	22
16740	1288	36
16740	1289	82
16740	1290	148
16740	1291	186
16740	1292	175
16740	1293	137
16740	1294	97
16740	1295	66
16740	1296	61
16740	1297	97
16740	1298	159
16740	1299	190
16740	1300	149
16740	1301	56
16740	1302	-25
16740	1303	-40
16740	1304	36
16740	1305	199
16740	1306	410
16740	1307	586
16740	1308	635
16740	1309	525
16740	1310	306
16740	1311	44
16740	1312	-219
16740	1313	-465
16740	1314	-687
16740	1315	-890
16740	1316	-1089
16740	1317	-1260
16740	1318	-1322
16740	1319	-1187
16740	1320	-839
16740	1321	-346
16740	1322	186
16740	1323	651
16740	1324	956
16740	1325	1061
16740	1326	1012
16740	1327	916
16740	1328	865
16740	1329	880
16740	1330	932
16740	1331	989
16740	1332	1019
16740	1333	997
16740	1334	925
16740	1335	849
16740	1336	817
16740	1337	830
16740	1338	845
16740	1339	837
16740	1340	808
16740	1341	765
16740	1342	712
16740	1343	663
16740	1344	639
16740	1345	635
16740	1346	605
16740	1347	567
16740	1348	533
16740	1349	508
16740	1350	490
16740	1351	472
16740	1352	481
16740	1353	480
16740	1354	477
16740	1355	460
16740	1356	425
16740	1357	394
16740	1358	377
16740	1359	361
16740	1360	336
16740	1361	319
16740	1362	316
16740	1363	309
16740	1364	280
16740	1365	241
16740	1366	212
16740	1367	192
16740	1368	167
16740	1369	143
16740	1370	140
16740	1371	151
16740	1372	149
16740	1373	124
16740	1374	94
16740	1375	70
16740	1376	38
16740	1377	-8
16740	1378	-47
16740	1379	-65
16740	1380	-75
16740	1381	-97
16740	1382	-123
16740	1383	-136
16740	1384	-144
16740	1385	-167
16740	1386	-201
16740	1387	-223
16740	1388	-231
16740	1389	-246
16740	1390	-269
16740	1391	-282
16740	1392	-281
16740	1393	-286
16740	1394	-310
16740	1395	-336
16740	1396	-349
16740	1397	-357
16740	1398	-372
16740	1399	-384
16740	1400	-370
16740	1401	-336
16740	1402	-305
16740	1403	-278
16740	1404	-240
16740	1405	-189
16740	1406	-147
16740	1407	-121
16740	1408	-93
16740	1409	-53
16740	1410	-14
16740	1411	11
16740	1412	37
16740	1413	80
16740	1414	126
16740	1415	152
16740	1416	163
16740	1417	176
16740	1418	190
16740	1419	188
16740	1420	173
16740	1421	168
16740	1422	182
16740	1423	194
16740	1424	194
16740	1425	194
16740	1426	203
16740	1427	207
16740	1428	192
16740	1429	174
16740	1430	174
16740	1431	185
16740	1432	187
16740	1433	182
16740	1434	185
16740	1435	196
16740	1436	195
16740	1437	180
16740	1438	170
16740	1439	173
16740	1440	167
16740	1441	144
16740	1442	122
16740	1443	116
16740	1444	114
16740	1445	103
16740	1446	93
16740	1447	100
16740	1448	111
16740	1449	105
16740	1450	81
16740	1451	62
16740	1452	55
16740	1453	46
16740	1454	32
16740	1455	36
16740	1456	64
16740	1457	93
16740	1458	101
16740	1459	98
16740	1460	97
16740	1461	91
16740	1462	69
16740	1463	46
16740	1464	44
16740	1465	58
16740	1466	66
16740	1467	64
16740	1468	68
16740	1469	78
16740	1470	76
16740	1471	58
16740	1472	45
16740	1473	50
16740	1474	54
16740	1475	43
16740	1476	28
16740	1477	27
16740	1478	30
16740	1479	26
16740	1480	20
16740	1481	32
16740	1482	56
16740	1483	65
16740	1484	55
16740	1485	46
16740	1486	43
16740	1487	37
16740	1488	24
16740	1489	22
16740	1490	38
16740	1491	49
16740	1492	34
16740	1493	7
16740	1494	-9
16740	1495	-15
16740	1496	-24
16740	1497	-30
16740	1498	-19
16740	1499	-1
16740	1500	0
16740	1501	-16
16740	1502	-25
16740	1503	-20
16740	1504	-14
16740	1505	-19
16740	1506	-23
16740	1507	-16
16740	1508	-13
16740	1509	-26
16740	1510	-40
16740	1511	-33
16740	1512	-11
16740	1513	1
16740	1514	0
16740	1515	1
16740	1516	5
16740	1517	-5
16740	1518	-25
16740	1519	-31
16740	1520	-14
16740	1521	1
16740	1522	-1
16740	1523	-12
16740	1524	-19
16740	1525	-32
16740	1526	-58
16740	1527	-79
16740	1528	-73
16740	1529	-50
16740	1530	-38
16740	1531	-46
16740	1532	-59
16740	1533	-76
16740	1534	-111
16740	1535	-160
16740	1536	-194
16740	1537	-204
16740	1538	-207
16740	1539	-222
16740	1540	-233
16740	1541	-226
16740	1542	-163
16740	1543	-93
16740	1544	-39
16740	1545	3
16740	1546	32
16740	1547	54
16740	1548	55
16740	1549	83
16740	1550	136
16740	1551	174
16740	1552	167
16740	1553	123
16740	1554	68
16740	1555	24
16740	1556	12
16740	1557	54
16740	1558	136
16740	1559	193
16740	1560	161
16740	1561	46
16740	1562	-71
16740	1563	-99
16740	1564	18
16740	1565	274
16740	1566	592
16740	1567	808
16740	1568	744
16740	1569	320
16740	1570	-375
16740	1571	-1138
16740	1572	-1739
16740	1573	-2004
16740	1574	-1861
16740	1575	-1378
16740	1576	-746
16740	1577	-181
16740	1578	196
16740	1579	385
16740	1580	456
16740	1581	488
16740	1582	551
16740	1583	673
16740	1584	821
16740	1585	922
16740	1586	934
16740	1587	886
16740	1588	835
16740	1589	812
16740	1590	818
16740	1591	848
16740	1592	886
16740	1593	899
16740	1594	862
16740	1595	797
16740	1596	755
16740	1597	753
16740	1598	769
16740	1599	774
16740	1600	761
16740	1601	729
16740	1602	670
16740	1603	590
16740	1604	522
16740	1605	492
16740	1606	467
16740	1607	461
16740	1608	467
16740	1609	474
16740	1610	470
16740	1611	441
16740	1612	422
16740	1613	409
16740	1614	414
16740	1615	414
16740	1616	395
16740	1617	373
16740	1618	358
16740	1619	336
16740	1620	298
16740	1621	261
16740	1622	248
16740	1623	249
16740	1624	243
16740	1625	232
16740	1626	231
16740	1627	234
16740	1628	221
16740	1629	192
16740	1630	168
16740	1631	156
16740	1632	136
16740	1633	99
16740	1634	61
16740	1635	36
16740	1636	12
16740	1637	-25
16740	1638	-62
16740	1639	-80
16740	1640	-91
16740	1641	-113
16740	1642	-143
16740	1643	-162
16740	1644	-169
16740	1645	-182
16740	1646	-205
16740	1647	-219
16740	1648	-220
16740	1649	-228
16740	1650	-256
16740	1651	-288
16740	1652	-307
16740	1653	-322
16740	1654	-346
16740	1655	-368
16740	1656	-367
16740	1657	-353
16740	1658	-346
16740	1659	-344
16740	1660	-327
16740	1661	-292
16740	1662	-261
16740	1663	-240
16740	1664	-211
16740	1665	-167
16740	1666	-127
16740	1667	-106
16740	1668	-85
16740	1669	-49
16740	1670	-6
16740	1671	28
16740	1672	57
16740	1673	100
16740	1674	149
16740	1675	183
16740	1676	203
16740	1677	228
16740	1678	261
16740	1679	279
16740	1680	274
16740	1681	265
16740	1682	263
16740	1683	259
16740	1684	241
16740	1685	227
16740	1686	232
16740	1687	244
16740	1688	242
16740	1689	228
16740	1690	224
16740	1691	229
16740	1692	226
16740	1693	213
16740	1694	210
16740	1695	219
16740	1696	218
16740	1697	197
16740	1698	175
16740	1699	165
16740	1700	156
16740	1701	138
16740	1702	125
16740	1703	133
16740	1704	150
16740	1705	153
16740	1706	145
16740	1707	145
16740	1708	154
16740	1709	152
16740	1710	141
16740	1711	140
16740	1712	153
16740	1713	162
16740	1714	154
16740	1715	147
16740	1716	155
16740	1717	163
16740	1718	158
16740	1719	147
16740	1720	148
16740	1721	152
16740	1722	144
16740	1723	128
16740	1724	125
16740	1725	138
16740	1726	147
16740	1727	143
16740	1728	143
16740	1729	152
16740	1730	152
16740	1731	133
16740	1732	113
16740	1733	112
16740	1734	119
16740	1735	119
16740	1736	119
16740	1737	132
16740	1738	148
16740	1739	148
16740	1740	132
16740	1741	124
16740	1742	127
16740	1743	124
16740	1744	108
16740	1745	96
16740	1746	95
16740	1747	86
16740	1748	61
16740	1749	36
16740	1750	32
16740	1751	39
16740	1752	39
16740	1753	36
16740	1754	46
16740	1755	65
16740	1756	75
16740	1757	76
16740	1758	88
16740	1759	114
16740	1760	132
16740	1761	129
16740	1762	116
16740	1763	106
16740	1764	90
16740	1765	59
16740	1766	35
16740	1767	43
16740	1768	71
16740	1769	92
16740	1770	101
16740	1771	110
16740	1772	113
16740	1773	95
16740	1774	61
16740	1775	39
16740	1776	40
16740	1777	42
16740	1778	30
16740	1779	17
16740	1780	12
16740	1781	6
16740	1782	-12
16740	1783	-26
16740	1784	-16
16740	1785	4
16740	1786	5
16740	1787	-17
16740	1788	-45
16740	1789	-75
16740	1790	-117
16740	1791	-164
16740	1792	-193
16740	1793	-198
16740	1794	-196
16740	1795	-160
16740	1796	-153
16740	1797	-105
16740	1798	-42
16740	1799	16
16740	1800	60
16740	1801	62
16740	1802	70
16740	1803	93
16740	1804	129
16740	1805	175
16740	1806	208
16740	1807	195
16740	1808	137
16740	1809	80
16740	1810	70
16740	1811	102
16740	1812	143
16740	1813	165
16740	1814	147
16740	1815	74
16740	1816	-28
16740	1817	-84
16740	1818	-18
16740	1819	173
16740	1820	417
16740	1821	619
16740	1822	700
16740	1823	607
16740	1824	331
16740	1825	-73
16740	1826	-505
16740	1827	-891
16740	1828	-1217
16740	1829	-1488
16740	1830	-1682
16740	1831	-1749
16740	1832	-1645
16740	1833	-1351
16740	1834	-871
16740	1835	-264
16740	1836	340
16740	1837	791
16740	1838	1006
16740	1839	1014
16740	1840	904
16740	1841	774
16740	1842	704
16740	1843	735
16740	1844	838
16740	1845	928
16740	1846	933
16740	1847	857
16740	1848	759
16740	1849	692
16740	1850	674
16740	1851	707
16740	1852	767
16740	1853	807
16740	1854	781
16740	1855	698
16740	1856	615
16740	1857	579
16740	1858	582
16740	1859	583
16740	1860	621
16740	1861	606
16740	1862	557
16740	1863	478
16740	1864	420
16740	1865	428
16740	1866	439
16740	1867	438
16740	1868	433
16740	1869	434
16740	1870	435
16740	1871	415
16740	1872	375
16740	1873	342
16740	1874	326
16740	1875	315
16740	1876	292
16740	1877	267
16740	1878	252
16740	1879	236
16740	1880	205
16740	1881	173
16740	1882	161
16740	1883	165
16740	1884	159
16740	1885	140
16740	1886	124
16740	1887	115
16740	1888	96
16740	1889	65
16740	1890	40
16740	1891	32
16740	1892	23
16740	1893	-4
16740	1894	-39
16740	1895	-63
16740	1896	-84
16740	1897	-115
16740	1898	-147
16740	1899	-160
16740	1900	-159
16740	1901	-166
16740	1902	-189
16740	1903	-212
16740	1904	-227
16740	1905	-251
16740	1906	-286
16740	1907	-310
16740	1908	-309
16740	1909	-301
16740	1910	-303
16740	1911	-307
16740	1912	-301
16740	1913	-290
16740	1914	-290
16740	1915	-293
16740	1916	-277
16740	1917	-243
16740	1918	-211
16740	1919	-183
16740	1920	-141
16740	1921	-82
16740	1922	-27
16740	1923	12
16740	1924	48
16740	1925	92
16740	1926	130
16740	1927	148
16740	1928	162
16740	1929	193
16740	1930	236
16740	1931	269
16740	1932	289
16740	1933	308
16740	1934	325
16740	1935	323
16740	1936	304
16740	1937	294
16740	1938	306
16740	1939	320
16740	1940	320
16740	1941	313
16740	1942	309
16740	1943	298
16740	1944	271
16740	1945	242
16740	1946	237
16740	1947	248
16740	1948	249
16740	1949	235
16740	1950	221
16740	1951	212
16740	1952	195
16740	1953	171
16740	1954	159
16740	1955	168
16740	1956	176
16740	1957	164
16740	1958	143
16740	1959	134
16740	1960	132
16740	1961	123
16740	1962	115
16740	1963	123
16740	1964	140
16740	1965	140
16740	1966	125
16740	1967	117
16740	1968	125
16740	1969	131
16740	1970	127
16740	1971	124
16740	1972	131
16740	1973	130
16740	1974	109
16740	1975	84
16740	1976	78
16740	1977	88
16740	1978	94
16740	1979	94
16740	1980	105
16740	1981	120
16740	1982	118
16740	1983	98
16740	1984	84
16740	1985	87
16740	1986	90
16740	1987	82
16740	1988	76
16740	1989	81
16740	1990	80
16740	1991	59
16740	1992	31
16740	1993	21
16740	1994	27
16740	1995	32
16740	1996	35
16740	1997	55
16740	1998	82
16740	1999	91
[truncated: 159,280 more rows]
