# Supplementary material for: Are Complexity Metrics Reliable in Assessing HRV Control in Obese Patients During Sleep?
Source: PLoS One. 2015 Apr 20;10(4):e0124458. doi: 10.1371/journal.pone.0124458 (PMC4404104; doi:10.1371/journal.pone.0124458)
Supplement: S1 Dataset — (ZIP) [file pone.0124458.s001.zip › cabiddu_healthy_controls_data/SUBJECT (12)/4/FC.txt]

8790	0	-125
8790	1	-111
8790	2	-74
8790	3	-64
8790	4	-103
8790	5	-142
8790	6	-145
8790	7	-131
8790	8	-129
8790	9	-119
8790	10	-78
8790	11	-38
8790	12	-50
8790	13	-95
8790	14	-113
8790	15	-92
8790	16	-73
8790	17	-68
8790	18	-48
8790	19	-14
8790	20	-15
8790	21	-68
8790	22	-121
8790	23	-128
8790	24	-114
8790	25	-119
8790	26	-134
8790	27	-133
8790	28	-139
8790	29	-191
8790	30	-268
8790	31	-310
8790	32	-311
8790	33	-312
8790	34	-326
8790	35	-312
8790	36	-216
8790	37	-111
8790	38	-50
8790	39	-31
8790	40	-55
8790	41	-70
8790	42	-68
8790	43	-26
8790	44	66
8790	45	146
8790	46	131
8790	47	30
8790	48	-60
8790	49	-69
8790	50	-6
8790	51	89
8790	52	183
8790	53	216
8790	54	124
8790	55	-66
8790	56	-205
8790	57	-146
8790	58	120
8790	59	467
8790	60	734
8790	61	777
8790	62	483
8790	63	-154
8790	64	-964
8790	65	-1682
8790	66	-2128
8790	67	-2293
8790	68	-2254
8790	69	-2090
8790	70	-1871
8790	71	-1651
8790	72	-1411
8790	73	-1056
8790	74	-534
8790	75	69
8790	76	585
8790	77	906
8790	78	1021
8790	79	970
8790	80	822
8790	81	697
8790	82	704
8790	83	839
8790	84	979
8790	85	1023
8790	86	969
8790	87	873
8790	88	769
8790	89	688
8790	90	674
8790	91	735
8790	92	797
8790	93	775
8790	94	677
8790	95	590
8790	96	557
8790	97	556
8790	98	565
8790	99	585
8790	100	580
8790	101	542
8790	102	466
8790	103	415
8790	104	435
8790	105	443
8790	106	413
8790	107	379
8790	108	374
8790	109	380
8790	110	355
8790	111	307
8790	112	284
8790	113	288
8790	114	273
8790	115	226
8790	116	189
8790	117	182
8790	118	169
8790	119	125
8790	120	84
8790	121	77
8790	122	75
8790	123	37
8790	124	-18
8790	125	-49
8790	126	-61
8790	127	-94
8790	128	-144
8790	129	-167
8790	130	-164
8790	131	-182
8790	132	-239
8790	133	-292
8790	134	-317
8790	135	-345
8790	136	-403
8790	137	-459
8790	138	-480
8790	139	-489
8790	140	-526
8790	141	-574
8790	142	-588
8790	143	-573
8790	144	-576
8790	145	-604
8790	146	-615
8790	147	-600
8790	148	-598
8790	149	-621
8790	150	-624
8790	151	-578
8790	152	-516
8790	153	-473
8790	154	-430
8790	155	-353
8790	156	-267
8790	157	-215
8790	158	-184
8790	159	-131
8790	160	-55
8790	161	-4
8790	162	19
8790	163	56
8790	164	117
8790	165	158
8790	166	151
8790	167	133
8790	168	133
8790	169	127
8790	170	88
8790	171	43
8790	172	36
8790	173	52
8790	174	45
8790	175	17
8790	176	12
8790	177	31
8790	178	29
8790	179	-3
8790	180	-21
8790	181	-9
8790	182	-6
8790	183	-37
8790	184	-69
8790	185	-68
8790	186	-60
8790	187	-82
8790	188	-116
8790	189	-118
8790	190	-103
8790	191	-114
8790	192	-146
8790	193	-153
8790	194	-130
8790	195	-124
8790	196	-153
8790	197	-178
8790	198	-179
8790	199	-193
8790	200	-242
8790	201	-292
8790	202	-302
8790	203	-293
8790	204	-305
8790	205	-326
8790	206	-318
8790	207	-295
8790	208	-303
8790	209	-341
8790	210	-361
8790	211	-349
8790	212	-343
8790	213	-360
8790	214	-364
8790	215	-337
8790	216	-320
8790	217	-348
8790	218	-386
8790	219	-395
8790	220	-389
8790	221	-404
8790	222	-428
8790	223	-419
8790	224	-389
8790	225	-385
8790	226	-414
8790	227	-431
8790	228	-421
8790	229	-424
8790	230	-455
8790	231	-481
8790	232	-476
8790	233	-473
8790	234	-505
8790	235	-542
8790	236	-544
8790	237	-527
8790	238	-533
8790	239	-555
8790	240	-553
8790	241	-529
8790	242	-528
8790	243	-553
8790	244	-558
8790	245	-529
8790	246	-506
8790	247	-517
8790	248	-533
8790	249	-526
8790	250	-523
8790	251	-555
8790	252	-595
8790	253	-598
8790	254	-577
8790	255	-576
8790	256	-595
8790	257	-594
8790	258	-573
8790	259	-572
8790	260	-599
8790	261	-608
8790	262	-579
8790	263	-550
8790	264	-551
8790	265	-558
8790	266	-542
8790	267	-530
8790	268	-558
8790	269	-603
8790	270	-616
8790	271	-603
8790	272	-606
8790	273	-621
8790	274	-609
8790	275	-567
8790	276	-539
8790	277	-546
8790	278	-547
8790	279	-525
8790	280	-511
8790	281	-532
8790	282	-556
8790	283	-546
8790	284	-524
8790	285	-531
8790	286	-558
8790	287	-563
8790	288	-551
8790	289	-561
8790	290	-586
8790	291	-583
8790	292	-545
8790	293	-520
8790	294	-533
8790	295	-547
8790	296	-537
8790	297	-529
8790	298	-549
8790	299	-572
8790	300	-566
8790	301	-556
8790	302	-588
8790	303	-646
8790	304	-679
8790	305	-682
8790	306	-692
8790	307	-710
8790	308	-695
8790	309	-637
8790	310	-537
8790	311	-462
8790	312	-406
8790	313	-359
8790	314	-335
8790	315	-369
8790	316	-384
8790	317	-330
8790	318	-238
8790	319	-188
8790	320	-209
8790	321	-265
8790	322	-323
8790	323	-363
8790	324	-348
8790	325	-240
8790	326	-83
8790	327	0
8790	328	-68
8790	329	-232
8790	330	-366
8790	331	-373
8790	332	-213
8790	333	97
8790	334	446
8790	335	609
8790	336	384
8790	337	-251
8790	338	-1107
8790	339	-1921
8790	340	-2474
8790	341	-2624
8790	342	-2343
8790	343	-1773
8790	344	-1169
8790	345	-724
8790	346	-464
8790	347	-300
8790	348	-150
8790	349	30
8790	350	267
8790	351	543
8790	352	767
8790	353	850
8790	354	802
8790	355	732
8790	356	718
8790	357	754
8790	358	804
8790	359	856
8790	360	885
8790	361	841
8790	362	726
8790	363	617
8790	364	591
8790	365	627
8790	366	657
8790	367	652
8790	368	633
8790	369	604
8790	370	552
8790	371	500
8790	372	498
8790	373	541
8790	374	540
8790	375	509
8790	376	470
8790	377	452
8790	378	429
8790	379	396
8790	380	352
8790	381	344
8790	382	350
8790	383	324
8790	384	279
8790	385	260
8790	386	271
8790	387	264
8790	388	235
8790	389	221
8790	390	233
8790	391	229
8790	392	190
8790	393	152
8790	394	147
8790	395	146
8790	396	112
8790	397	64
8790	398	39
8790	399	28
8790	400	-8
8790	401	-58
8790	402	-74
8790	403	-59
8790	404	-63
8790	405	-104
8790	406	-145
8790	407	-167
8790	408	-201
8790	409	-263
8790	410	-313
8790	411	-320
8790	412	-315
8790	413	-342
8790	414	-389
8790	415	-417
8790	416	-431
8790	417	-464
8790	418	-508
8790	419	-515
8790	420	-484
8790	421	-464
8790	422	-470
8790	423	-463
8790	424	-419
8790	425	-369
8790	426	-335
8790	427	-289
8790	428	-202
8790	429	-105
8790	430	-41
8790	431	2
8790	432	69
8790	433	155
8790	434	219
8790	435	257
8790	436	308
8790	437	372
8790	438	406
8790	439	393
8790	440	377
8790	441	391
8790	442	407
8790	443	395
8790	444	379
8790	445	392
8790	446	408
8790	447	389
8790	448	349
8790	449	335
8790	450	348
8790	451	346
8790	452	324
8790	453	322
8790	454	347
8790	455	358
8790	456	335
8790	457	314
8790	458	325
8790	459	336
8790	460	314
8790	461	283
8790	462	284
8790	463	298
8790	464	286
8790	465	257
8790	466	253
8790	467	276
8790	468	279
8790	469	256
8790	470	246
8790	471	268
8790	472	281
8790	473	262
8790	474	241
8790	475	247
8790	476	250
8790	477	218
8790	478	174
8790	479	165
8790	480	181
8790	481	180
8790	482	163
8790	483	169
8790	484	198
8790	485	204
8790	486	176
8790	487	158
8790	488	172
8790	489	182
8790	490	161
8790	491	140
8790	492	151
8790	493	168
8790	494	152
8790	495	124
8790	496	125
8790	497	147
8790	498	148
8790	499	129
8790	500	134
8790	501	169
8790	502	186
8790	503	170
8790	504	159
8790	505	174
8790	506	183
8790	507	159
8790	508	131
8790	509	136
8790	510	153
8790	511	140
8790	512	112
8790	513	109
8790	514	129
8790	515	128
8790	516	106
8790	517	105
8790	518	131
8790	519	142
8790	520	116
8790	521	93
8790	522	100
8790	523	110
8790	524	94
8790	525	75
8790	526	92
8790	527	123
8790	528	125
8790	529	105
8790	530	107
8790	531	128
8790	532	125
8790	533	92
8790	534	68
8790	535	69
8790	536	58
8790	537	14
8790	538	-21
8790	539	-15
8790	540	3
8790	541	-7
8790	542	-28
8790	543	-24
8790	544	-11
8790	545	-25
8790	546	-55
8790	547	-55
8790	548	-20
8790	549	1
8790	550	-6
8790	551	-8
8790	552	8
8790	553	5
8790	554	-39
8790	555	-86
8790	556	-97
8790	557	-95
8790	558	-119
8790	559	-154
8790	560	-154
8790	561	-126
8790	562	-65
8790	563	-3
8790	564	76
8790	565	162
8790	566	206
8790	567	211
8790	568	205
8790	569	245
8790	570	299
8790	571	325
8790	572	335
8790	573	342
8790	574	323
8790	575	264
8790	576	217
8790	577	248
8790	578	338
8790	579	404
8790	580	401
8790	581	351
8790	582	285
8790	583	229
8790	584	241
8790	585	389
8790	586	657
8790	587	897
8790	588	941
8790	589	715
8790	590	245
8790	591	-388
8790	592	-1049
8790	593	-1548
8790	594	-1729
8790	595	-1586
8790	596	-1248
8790	597	-846
8790	598	-452
8790	599	-112
8790	600	142
8790	601	331
8790	602	531
8790	603	776
8790	604	1010
8790	605	1164
8790	606	1235
8790	607	1265
8790	608	1266
8790	609	1233
8790	610	1198
8790	611	1207
8790	612	1243
8790	613	1245
8790	614	1198
8790	615	1151
8790	616	1136
8790	617	1125
8790	618	1097
8790	619	1074
8790	620	1074
8790	621	1064
8790	622	1014
8790	623	957
8790	624	936
8790	625	939
8790	626	902
8790	627	871
8790	628	870
8790	629	887
8790	630	872
8790	631	820
8790	632	796
8790	633	793
8790	634	787
8790	635	751
8790	636	715
8790	637	713
8790	638	720
8790	639	694
8790	640	649
8790	641	628
8790	642	623
8790	643	595
8790	644	547
8790	645	520
8790	646	519
8790	647	500
8790	648	446
8790	649	399
8790	650	386
8790	651	371
8790	652	326
8790	653	276
8790	654	254
8790	655	235
8790	656	183
8790	657	116
8790	658	85
8790	659	85
8790	660	71
8790	661	34
8790	662	12
8790	663	11
8790	664	-9
8790	665	-63
8790	666	-108
8790	667	-114
8790	668	-116
8790	669	-152
8790	670	-199
8790	671	-217
8790	672	-216
8790	673	-230
8790	674	-245
8790	675	-216
8790	676	-155
8790	677	-109
8790	678	-87
8790	679	-44
8790	680	42
8790	681	135
8790	682	209
8790	683	294
8790	684	401
8790	685	488
8790	686	518
8790	687	519
8790	688	541
8790	689	582
8790	690	606
8790	691	617
8790	692	651
8790	693	700
8790	694	717
8790	695	696
8790	696	686
8790	697	709
8790	698	728
8790	699	712
8790	700	689
8790	701	687
8790	702	680
8790	703	638
8790	704	591
8790	705	585
8790	706	611
8790	707	618
8790	708	600
8790	709	596
8790	710	608
8790	711	597
8790	712	560
8790	713	541
8790	714	562
8790	715	579
8790	716	558
8790	717	525
8790	718	516
8790	719	515
8790	720	490
8790	721	462
8790	722	474
8790	723	510
8790	724	520
8790	725	500
8790	726	492
8790	727	509
8790	728	511
8790	729	481
8790	730	459
8790	731	467
8790	732	471
8790	733	444
8790	734	418
8790	735	429
8790	736	455
8790	737	452
8790	738	429
8790	739	427
8790	740	444
8790	741	438
8790	742	411
8790	743	407
8790	744	436
8790	745	452
8790	746	431
8790	747	408
8790	748	414
8790	749	419
8790	750	397
8790	751	374
8790	752	385
8790	753	405
8790	754	390
8790	755	350
8790	756	332
8790	757	345
8790	758	350
8790	759	340
8790	760	354
8790	761	397
8790	762	422
8790	763	404
8790	764	377
8790	765	378
8790	766	387
8790	767	371
8790	768	352
8790	769	361
8790	770	381
8790	771	367
8790	772	330
8790	773	320
8790	774	345
8790	775	361
8790	776	350
8790	777	345
8790	778	356
8790	779	347
8790	780	297
8790	781	252
8790	782	254
8790	783	282
8790	784	292
8790	785	290
8790	786	305
8790	787	322
8790	788	301
8790	789	251
8790	790	230
8790	791	247
8790	792	259
8790	793	243
8790	794	226
8790	795	223
8790	796	200
8790	797	137
8790	798	81
8790	799	78
8790	800	103
8790	801	108
8790	802	96
8790	803	105
8790	804	134
8790	805	190
8790	806	243
8790	807	317
8790	808	398
8790	809	438
8790	810	399
8790	811	376
8790	812	407
8790	813	457
8790	814	467
8790	815	435
8790	816	392
8790	817	339
8790	818	283
8790	819	274
8790	820	357
8790	821	485
8790	822	543
8790	823	480
8790	824	350
8790	825	245
8790	826	228
8790	827	346
8790	828	612
8790	829	932
8790	830	1101
8790	831	939
8790	832	432
8790	833	-282
8790	834	-1024
8790	835	-1627
8790	836	-1948
8790	837	-1922
8790	838	-1637
8790	839	-1272
8790	840	-939
8790	841	-635
8790	842	-318
8790	843	13
8790	844	351
8790	845	694
8790	846	1009
8790	847	1208
8790	848	1240
8790	849	1167
8790	850	1103
8790	851	1098
8790	852	1133
8790	853	1186
8790	854	1249
8790	855	1285
8790	856	1240
8790	857	1133
8790	858	1049
8790	859	1040
8790	860	1065
8790	861	1064
8790	862	1037
8790	863	1004
8790	864	954
8790	865	879
8790	866	816
8790	867	813
8790	868	845
8790	869	823
8790	870	781
8790	871	758
8790	872	766
8790	873	766
8790	874	755
8790	875	733
8790	876	738
8790	877	730
8790	878	677
8790	879	614
8790	880	586
8790	881	574
8790	882	538
8790	883	492
8790	884	477
8790	885	484
8790	886	463
8790	887	411
8790	888	377
8790	889	375
8790	890	367
8790	891	330
8790	892	302
8790	893	305
8790	894	299
8790	895	248
8790	896	179
8790	897	138
8790	898	115
8790	899	72
8790	900	19
8790	901	-3
8790	902	-1
8790	903	-27
8790	904	-90
8790	905	-139
8790	906	-153
8790	907	-169
8790	908	-210
8790	909	-244
8790	910	-244
8790	911	-247
8790	912	-285
8790	913	-334
8790	914	-346
8790	915	-331
8790	916	-332
8790	917	-345
8790	918	-326
8790	919	-273
8790	920	-231
8790	921	-208
8790	922	-158
8790	923	-66
8790	924	28
8790	925	88
8790	926	142
8790	927	219
8790	928	292
8790	929	324
8790	930	335
8790	931	372
8790	932	421
8790	933	440
8790	934	429
8790	935	432
8790	936	458
8790	937	463
8790	938	435
8790	939	414
8790	940	422
8790	941	421
8790	942	384
8790	943	343
8790	944	341
8790	945	356
8790	946	348
8790	947	326
8790	948	329
8790	949	348
8790	950	340
8790	951	305
8790	952	292
8790	953	315
8790	954	330
8790	955	313
8790	956	297
8790	957	308
8790	958	311
8790	959	279
8790	960	245
8790	961	251
8790	962	275
8790	963	272
8790	964	249
8790	965	248
8790	966	268
8790	967	267
8790	968	241
8790	969	233
8790	970	255
8790	971	262
8790	972	230
8790	973	199
8790	974	202
8790	975	211
8790	976	190
8790	977	161
8790	978	163
8790	979	178
8790	980	163
8790	981	128
8790	982	122
8790	983	146
8790	984	155
8790	985	135
8790	986	125
8790	987	144
8790	988	150
8790	989	121
8790	990	93
8790	991	99
8790	992	109
8790	993	85
8790	994	47
8790	995	42
8790	996	62
8790	997	67
8790	998	61
8790	999	86
8790	1000	136
8790	1001	159
8790	1002	135
8790	1003	108
8790	1004	109
8790	1005	108
8790	1006	82
8790	1007	65
8790	1008	86
8790	1009	113
8790	1010	100
8790	1011	61
8790	1012	43
8790	1013	44
8790	1014	24
8790	1015	-8
8790	1016	-7
8790	1017	33
8790	1018	58
8790	1019	45
8790	1020	30
8790	1021	37
8790	1022	36
8790	1023	1
8790	1024	-33
8790	1025	-29
8790	1026	-8
8790	1027	-19
8790	1028	-49
8790	1029	-53
8790	1030	-30
8790	1031	-25
8790	1032	-41
8790	1033	-39
8790	1034	-9
8790	1035	0
8790	1036	-29
8790	1037	-56
8790	1038	-48
8790	1039	-34
8790	1040	-52
8790	1041	-80
8790	1042	-83
8790	1043	-77
8790	1044	-96
8790	1045	-125
8790	1046	-115
8790	1047	-72
8790	1048	-50
8790	1049	-67
8790	1050	-84
8790	1051	-82
8790	1052	-92
8790	1053	-127
8790	1054	-146
8790	1055	-125
8790	1056	-109
8790	1057	-144
8790	1058	-214
8790	1059	-267
8790	1060	-300
8790	1061	-342
8790	1062	-382
8790	1063	-378
8790	1064	-330
8790	1065	-255
8790	1066	-207
8790	1067	-169
8790	1068	-122
8790	1069	-91
8790	1070	-88
8790	1071	-99
8790	1072	-55
8790	1073	3
8790	1074	20
8790	1075	-1
8790	1076	-17
8790	1077	-25
8790	1078	-51
8790	1079	-76
8790	1080	-53
8790	1081	7
8790	1082	29
8790	1083	-19
8790	1084	-94
8790	1085	-138
8790	1086	-145
8790	1087	-112
8790	1088	-6
8790	1089	173
8790	1090	336
8790	1091	380
8790	1092	286
8790	1093	99
8790	1094	-151
8790	1095	-459
8790	1096	-785
8790	1097	-1062
8790	1098	-1266
8790	1099	-1421
8790	1100	-1521
8790	1101	-1481
8790	1102	-1252
8790	1103	-877
8790	1104	-437
8790	1105	8
8790	1106	409
8790	1107	685
8790	1108	783
8790	1109	756
8790	1110	716
8790	1111	716
8790	1112	737
8790	1113	760
8790	1114	799
8790	1115	835
8790	1116	818
8790	1117	737
8790	1118	662
8790	1119	644
8790	1120	657
8790	1121	651
8790	1122	625
8790	1123	607
8790	1124	584
8790	1125	529
8790	1126	470
8790	1127	459
8790	1128	489
8790	1129	486
8790	1130	469
8790	1131	464
8790	1132	467
8790	1133	438
8790	1134	367
8790	1135	316
8790	1136	288
8790	1137	280
8790	1138	255
8790	1139	227
8790	1140	229
8790	1141	241
8790	1142	215
8790	1143	153
8790	1144	109
8790	1145	98
8790	1146	83
8790	1147	53
8790	1148	44
8790	1149	68
8790	1150	76
8790	1151	35
8790	1152	-22
8790	1153	-52
8790	1154	-72
8790	1155	-118
8790	1156	-171
8790	1157	-192
8790	1158	-194
8790	1159	-227
8790	1160	-289
8790	1161	-331
8790	1162	-339
8790	1163	-354
8790	1164	-393
8790	1165	-422
8790	1166	-420
8790	1167	-428
8790	1168	-479
8790	1169	-541
8790	1170	-569
8790	1171	-582
8790	1172	-616
8790	1173	-658
8790	1174	-665
8790	1175	-646
8790	1176	-646
8790	1177	-670
8790	1178	-670
8790	1179	-630
8790	1180	-590
8790	1181	-570
8790	1182	-532
8790	1183	-454
8790	1184	-370
8790	1185	-313
8790	1186	-261
8790	1187	-175
8790	1188	-79
8790	1189	-18
8790	1190	14
8790	1191	62
8790	1192	125
8790	1193	160
8790	1194	160
8790	1195	172
8790	1196	209
8790	1197	230
8790	1198	210
8790	1199	187
8790	1200	192
8790	1201	197
8790	1202	170
8790	1203	133
8790	1204	127
8790	1205	140
8790	1206	129
8790	1207	102
8790	1208	106
8790	1209	140
8790	1210	160
8790	1211	149
8790	1212	145
8790	1213	165
8790	1214	168
8790	1215	132
8790	1216	94
8790	1217	91
8790	1218	99
8790	1219	79
8790	1220	48
8790	1221	47
8790	1222	66
8790	1223	62
8790	1224	38
8790	1225	41
8790	1226	72
8790	1227	84
8790	1228	58
8790	1229	36
8790	1230	43
8790	1231	45
8790	1232	18
8790	1233	-6
8790	1234	9
8790	1235	35
8790	1236	27
8790	1237	0
8790	1238	-3
8790	1239	13
8790	1240	7
8790	1241	-19
8790	1242	-22
8790	1243	6
8790	1244	19
8790	1245	-3
8790	1246	-21
8790	1247	-9
8790	1248	-1
8790	1249	-29
8790	1250	-60
8790	1251	-54
8790	1252	-32
8790	1253	-36
8790	1254	-58
8790	1255	-53
8790	1256	-27
8790	1257	-25
8790	1258	-50
8790	1259	-54
8790	1260	-24
8790	1261	-5
8790	1262	-19
8790	1263	-31
8790	1264	-16
8790	1265	-3
8790	1266	-27
8790	1267	-59
8790	1268	-58
8790	1269	-42
8790	1270	-56
8790	1271	-90
8790	1272	-97
8790	1273	-73
8790	1274	-65
8790	1275	-80
8790	1276	-80
8790	1277	-52
8790	1278	-42
8790	1279	-72
8790	1280	-103
8790	1281	-98
8790	1282	-81
8790	1283	-93
8790	1284	-114
8790	1285	-108
8790	1286	-92
8790	1287	-104
8790	1288	-132
8790	1289	-125
8790	1290	-80
8790	1291	-48
8790	1292	-51
8790	1293	-56
8790	1294	-47
8790	1295	-55
8790	1296	-101
8790	1297	-140
8790	1298	-131
8790	1299	-103
8790	1300	-99
8790	1301	-111
8790	1302	-101
8790	1303	-79
8790	1304	-89
8790	1305	-123
8790	1306	-129
8790	1307	-96
8790	1308	-74
8790	1309	-83
8790	1310	-87
8790	1311	-66
8790	1312	-55
8790	1313	-80
8790	1314	-107
8790	1315	-96
8790	1316	-69
8790	1317	-70
8790	1318	-89
8790	1319	-84
8790	1320	-61
8790	1321	-64
8790	1322	-88
8790	1323	-87
8790	1324	-48
8790	1325	-22
8790	1326	-35
8790	1327	-52
8790	1328	-49
8790	1329	-58
8790	1330	-102
8790	1331	-149
8790	1332	-157
8790	1333	-149
8790	1334	-174
8790	1335	-224
8790	1336	-256
8790	1337	-267
8790	1338	-294
8790	1339	-337
8790	1340	-345
8790	1341	-304
8790	1342	-216
8790	1343	-148
8790	1344	-98
8790	1345	-45
8790	1346	-13
8790	1347	-14
8790	1348	-32
8790	1349	7
8790	1350	80
8790	1351	121
8790	1352	119
8790	1353	107
8790	1354	94
8790	1355	59
8790	1356	21
8790	1357	34
8790	1358	100
8790	1359	142
8790	1360	103
8790	1361	11
8790	1362	-62
8790	1363	-83
8790	1364	-33
8790	1365	122
8790	1366	370
8790	1367	595
8790	1368	638
8790	1369	429
8790	1370	23
8790	1371	-485
8790	1372	-999
8790	1373	-1398
8790	1374	-1564
8790	1375	-1474
8790	1376	-1230
8790	1377	-945
8790	1378	-663
8790	1379	-379
8790	1380	-115
8790	1381	108
8790	1382	315
8790	1383	536
8790	1384	736
8790	1385	847
8790	1386	866
8790	1387	858
8790	1388	864
8790	1389	868
8790	1390	861
8790	1391	868
8790	1392	895
8790	1393	893
8790	1394	833
8790	1395	761
8790	1396	735
8790	1397	742
8790	1398	735
8790	1399	711
8790	1400	701
8790	1401	696
8790	1402	661
8790	1403	607
8790	1404	585
8790	1405	603
8790	1406	593
8790	1407	571
8790	1408	553
8790	1409	551
8790	1410	531
8790	1411	471
8790	1412	424
8790	1413	406
8790	1414	411
8790	1415	391
8790	1416	349
8790	1417	333
8790	1418	341
8790	1419	330
8790	1420	291
8790	1421	269
8790	1422	280
8790	1423	280
8790	1424	245
8790	1425	208
8790	1426	199
8790	1427	190
8790	1428	147
8790	1429	97
8790	1430	83
8790	1431	91
8790	1432	75
8790	1433	35
8790	1434	14
8790	1435	12
8790	1436	-15
8790	1437	-74
8790	1438	-119
8790	1439	-128
8790	1440	-139
8790	1441	-182
8790	1442	-224
8790	1443	-238
8790	1444	-250
8790	1445	-296
8790	1446	-353
8790	1447	-374
8790	1448	-368
8790	1449	-380
8790	1450	-408
8790	1451	-413
8790	1452	-393
8790	1453	-391
8790	1454	-422
8790	1455	-437
8790	1456	-413
8790	1457	-381
8790	1458	-369
8790	1459	-346
8790	1460	-279
8790	1461	-194
8790	1462	-137
8790	1463	-96
8790	1464	-29
8790	1465	58
8790	1466	121
8790	1467	158
8790	1468	213
8790	1469	293
8790	1470	349
8790	1471	358
8790	1472	361
8790	1473	383
8790	1474	398
8790	1475	379
8790	1476	356
8790	1477	368
8790	1478	391
8790	1479	380
8790	1480	346
8790	1481	336
8790	1482	351
8790	1483	352
8790	1484	333
8790	1485	336
8790	1486	368
8790	1487	381
8790	1488	348
8790	1489	308
8790	1490	299
8790	1491	295
8790	1492	267
8790	1493	239
8790	1494	248
8790	1495	274
8790	1496	269
8790	1497	241
8790	1498	237
8790	1499	260
8790	1500	267
8790	1501	248
8790	1502	243
8790	1503	265
8790	1504	272
8790	1505	240
8790	1506	206
8790	1507	206
8790	1508	212
8790	1509	190
8790	1510	161
8790	1511	166
8790	1512	192
8790	1513	193
8790	1514	174
8790	1515	180
8790	1516	212
8790	1517	222
8790	1518	193
8790	1519	169
8790	1520	174
8790	1521	173
8790	1522	141
8790	1523	115
8790	1524	130
8790	1525	156
8790	1526	152
8790	1527	131
8790	1528	138
8790	1529	164
8790	1530	164
8790	1531	144
8790	1532	147
8790	1533	177
8790	1534	188
8790	1535	161
8790	1536	137
8790	1537	143
8790	1538	146
8790	1539	118
8790	1540	90
8790	1541	96
8790	1542	113
8790	1543	98
8790	1544	67
8790	1545	64
8790	1546	88
8790	1547	92
8790	1548	72
8790	1549	70
8790	1550	94
8790	1551	101
8790	1552	73
8790	1553	52
8790	1554	63
8790	1555	78
8790	1556	61
8790	1557	37
8790	1558	45
8790	1559	65
8790	1560	59
8790	1561	38
8790	1562	46
8790	1563	79
8790	1564	86
8790	1565	60
8790	1566	42
8790	1567	52
8790	1568	51
8790	1569	21
8790	1570	2
8790	1571	22
8790	1572	45
8790	1573	30
8790	1574	0
8790	1575	-5
8790	1576	7
8790	1577	-1
8790	1578	-20
8790	1579	-3
8790	1580	48
8790	1581	77
8790	1582	69
8790	1583	63
8790	1584	77
8790	1585	75
8790	1586	35
8790	1587	-5
8790	1588	-9
8790	1589	-3
8790	1590	-23
8790	1591	-43
8790	1592	-24
8790	1593	21
8790	1594	37
8790	1595	22
8790	1596	19
8790	1597	37
8790	1598	37
8790	1599	13
8790	1600	8
8790	1601	38
8790	1602	59
8790	1603	29
8790	1604	-19
8790	1605	-44
8790	1606	-59
8790	1607	-92
8790	1608	-121
8790	1609	-106
8790	1610	-69
8790	1611	-68
8790	1612	-110
8790	1613	-147
8790	1614	-157
8790	1615	-175
8790	1616	-215
8790	1617	-232
8790	1618	-208
8790	1619	-142
8790	1620	-105
8790	1621	-87
8790	1622	-53
8790	1623	-14
8790	1624	11
8790	1625	16
8790	1626	70
8790	1627	149
8790	1628	187
8790	1629	165
8790	1630	131
8790	1631	112
8790	1632	96
8790	1633	84
8790	1634	112
8790	1635	185
8790	1636	227
8790	1637	176
8790	1638	64
8790	1639	-25
8790	1640	-42
8790	1641	26
8790	1642	193
8790	1643	449
8790	1644	685
8790	1645	744
8790	1646	549
8790	1647	150
8790	1648	-353
8790	1649	-869
8790	1650	-1296
8790	1651	-1524
8790	1652	-1513
8790	1653	-1345
8790	1654	-1127
8790	1655	-893
8790	1656	-624
8790	1657	-329
8790	1658	-41
8790	1659	240
8790	1660	531
8790	1661	795
8790	1662	955
8790	1663	994
8790	1664	978
8790	1665	968
8790	1666	964
8790	1667	953
8790	1668	960
8790	1669	999
8790	1670	1021
8790	1671	982
8790	1672	911
8790	1673	869
8790	1674	861
8790	1675	846
8790	1676	816
8790	1677	807
8790	1678	815
8790	1679	799
8790	1680	751
8790	1681	709
8790	1682	699
8790	1683	663
8790	1684	615
8790	1685	576
8790	1686	565
8790	1687	558
8790	1688	515
8790	1689	475
8790	1690	453
8790	1691	459
8790	1692	445
8790	1693	407
8790	1694	387
8790	1695	397
8790	1696	391
8790	1697	351
8790	1698	314
8790	1699	309
8790	1700	304
8790	1701	265
8790	1702	222
8790	1703	213
8790	1704	215
8790	1705	185
8790	1706	133
8790	1707	106
8790	1708	102
8790	1709	78
8790	1710	32
8790	1711	7
8790	1712	13
8790	1713	2
8790	1714	-54
8790	1715	-118
8790	1716	-155
8790	1717	-191
8790	1718	-251
8790	1719	-309
8790	1720	-325
8790	1721	-318
8790	1722	-339
8790	1723	-383
8790	1724	-405
8790	1725	-399
8790	1726	-408
8790	1727	-440
8790	1728	-452
8790	1729	-432
8790	1730	-422
8790	1731	-447
8790	1732	-469
8790	1733	-449
8790	1734	-409
8790	1735	-384
8790	1736	-355
8790	1737	-283
8790	1738	-185
8790	1739	-110
8790	1740	-56
8790	1741	22
8790	1742	126
8790	1743	208
8790	1744	245
8790	1745	279
8790	1746	329
8790	1747	361
8790	1748	352
8790	1749	343
8790	1750	370
8790	1751	405
8790	1752	405
8790	1753	379
8790	1754	373
8790	1755	381
8790	1756	362
8790	1757	324
8790	1758	315
8790	1759	345
8790	1760	365
8790	1761	356
8790	1762	351
8790	1763	371
8790	1764	374
8790	1765	335
8790	1766	286
8790	1767	270
8790	1768	270
8790	1769	245
8790	1770	215
8790	1771	221
8790	1772	257
8790	1773	271
8790	1774	252
8790	1775	244
8790	1776	257
8790	1777	251
8790	1778	210
8790	1779	179
8790	1780	186
8790	1781	197
8790	1782	175
8790	1783	143
8790	1784	140
8790	1785	147
8790	1786	126
8790	1787	92
8790	1788	94
8790	1789	128
8790	1790	142
8790	1791	124
8790	1792	113
8790	1793	125
8790	1794	125
8790	1795	95
8790	1796	77
8790	1797	101
8790	1798	131
8790	1799	126
8790	1800	103
8790	1801	101
8790	1802	110
8790	1803	91
8790	1804	57
8790	1805	58
8790	1806	93
8790	1807	111
8790	1808	95
8790	1809	81
8790	1810	88
8790	1811	82
8790	1812	45
8790	1813	17
8790	1814	36
8790	1815	69
8790	1816	72
8790	1817	55
8790	1818	56
8790	1819	67
8790	1820	50
8790	1821	17
8790	1822	16
8790	1823	53
8790	1824	76
8790	1825	63
8790	1826	50
8790	1827	59
8790	1828	56
8790	1829	17
8790	1830	-16
8790	1831	-4
8790	1832	25
8790	1833	24
8790	1834	3
8790	1835	4
8790	1836	22
8790	1837	18
8790	1838	-5
8790	1839	-5
8790	1840	25
8790	1841	36
8790	1842	6
8790	1843	-23
8790	1844	-23
8790	1845	-23
8790	1846	-56
8790	1847	-92
8790	1848	-96
8790	1849	-95
8790	1850	-131
8790	1851	-191
8790	1852	-225
8790	1853	-230
8790	1854	-245
8790	1855	-275
8790	1856	-281
8790	1857	-259
8790	1858	-250
8790	1859	-268
8790	1860	-267
8790	1861	-173
8790	1862	-51
8790	1863	33
8790	1864	62
8790	1865	32
8790	1866	5
8790	1867	-5
8790	1868	21
8790	1869	100
8790	1870	183
8790	1871	181
8790	1872	84
8790	1873	-16
8790	1874	-36
8790	1875	24
8790	1876	117
8790	1877	202
8790	1878	230
8790	1879	139
8790	1880	-53
8790	1881	-205
8790	1882	-157
8790	1883	116
8790	1884	486
8790	1885	776
8790	1886	837
8790	1887	561
8790	1888	-62
8790	1889	-877
8790	1890	-1621
8790	1891	-2099
8790	1892	-2289
8790	1893	-2280
8790	1894	-2152
8790	1895	-1965
8790	1896	-1756
8790	1897	-1513
8790	1898	-1150
8790	1899	-607
8790	1900	33
8790	1901	595
8790	1902	949
8790	1903	1083
8790	1904	1045
8790	1905	908
8790	1906	779
8790	1907	772
8790	1908	895
8790	1909	1037
8790	1910	1083
8790	1911	1023
8790	1912	921
8790	1913	821
8790	1914	744
8790	1915	726
8790	1916	780
8790	1917	844
8790	1918	829
8790	1919	733
8790	1920	638
8790	1921	602
8790	1922	600
8790	1923	601
8790	1924	604
8790	1925	587
8790	1926	553
8790	1927	485
8790	1928	434
8790	1929	456
8790	1930	468
8790	1931	436
8790	1932	389
8790	1933	372
8790	1934	380
8790	1935	370
8790	1936	335
8790	1937	318
8790	1938	328
8790	1939	320
8790	1940	274
8790	1941	228
8790	1942	214
8790	1943	204
8790	1944	162
8790	1945	113
8790	1946	99
8790	1947	102
8790	1948	78
8790	1949	34
8790	1950	15
8790	1951	20
8790	1952	3
8790	1953	-45
8790	1954	-84
8790	1955	-95
8790	1956	-118
8790	1957	-174
8790	1958	-231
8790	1959	-255
8790	1960	-277
8790	1961	-332
8790	1962	-397
8790	1963	-427
8790	1964	-428
8790	1965	-445
8790	1966	-472
8790	1967	-470
8790	1968	-440
8790	1969	-432
8790	1970	-463
8790	1971	-488
8790	1972	-480
8790	1973	-468
8790	1974	-475
8790	1975	-465
8790	1976	-405
8790	1977	-323
8790	1978	-264
8790	1979	-216
8790	1980	-136
8790	1981	-35
8790	1982	43
8790	1983	94
8790	1984	161
8790	1985	245
8790	1986	299
8790	1987	306
8790	1988	309
8790	1989	338
8790	1990	360
8790	1991	349
8790	1992	334
8790	1993	349
8790	1994	371
8790	1995	359
8790	1996	326
8790	1997	318
8790	1998	331
8790	1999	322
[truncated: 159,280 more rows]
