# Supplementary material for: Are Complexity Metrics Reliable in Assessing HRV Control in Obese Patients During Sleep?
Source: PLoS One. 2015 Apr 20;10(4):e0124458. doi: 10.1371/journal.pone.0124458 (PMC4404104; doi:10.1371/journal.pone.0124458)
Supplement: S1 Dataset — (ZIP) [file pone.0124458.s001.zip › cabiddu_healthy_controls_data/SUBJECT (13)/1/FC.txt]

600	0	1418
600	1	2586
600	2	3523
600	3	3979
600	4	3949
600	5	3513
600	6	2711
600	7	1649
600	8	634
600	9	-90
600	10	-588
600	11	-1015
600	12	-1365
600	13	-1566
600	14	-1681
600	15	-1798
600	16	-1861
600	17	-1743
600	18	-1463
600	19	-1184
600	20	-1020
600	21	-906
600	22	-766
600	23	-665
600	24	-644
600	25	-566
600	26	-325
600	27	-79
600	28	-25
600	29	-137
600	30	-286
600	31	-453
600	32	-679
600	33	-886
600	34	-940
600	35	-819
600	36	-663
600	37	-590
600	38	-517
600	39	-375
600	40	-271
600	41	-300
600	42	-366
600	43	-337
600	44	-306
600	45	-358
600	46	-436
600	47	-423
600	48	-349
600	49	-336
600	50	-390
600	51	-386
600	52	-243
600	53	-37
600	54	188
600	55	451
600	56	776
600	57	993
600	58	970
600	59	823
600	60	740
600	61	729
600	62	686
600	63	622
600	64	630
600	65	694
600	66	714
600	67	678
600	68	697
600	69	809
600	70	877
600	71	783
600	72	626
600	73	537
600	74	441
600	75	208
600	76	-78
600	77	-292
600	78	-471
600	79	-690
600	80	-868
600	81	-852
600	82	-634
600	83	-373
600	84	-198
600	85	-90
600	86	-15
600	87	-48
600	88	-215
600	89	-321
600	90	-211
600	91	-13
600	92	55
600	93	-19
600	94	-149
600	95	-346
600	96	-640
600	97	-924
600	98	-1027
600	99	-921
600	100	-751
600	101	-635
600	102	-518
600	103	-340
600	104	-206
600	105	-210
600	106	-247
600	107	-215
600	108	-206
600	109	-338
600	110	-511
600	111	-574
600	112	-539
600	113	-529
600	114	-572
600	115	-578
600	116	-500
600	117	-412
600	118	-356
600	119	-211
600	120	37
600	121	207
600	122	139
600	123	-71
600	124	-243
600	125	-351
600	126	-467
600	127	-561
600	128	-550
600	129	-481
600	130	-476
600	131	-546
600	132	-560
600	133	-436
600	134	-273
600	135	-175
600	136	-87
600	137	57
600	138	122
600	139	-23
600	140	-277
600	141	-460
600	142	-566
600	143	-662
600	144	-704
600	145	-600
600	146	-398
600	147	-261
600	148	-257
600	149	-280
600	150	-223
600	151	-140
600	152	-87
600	153	42
600	154	318
600	155	561
600	156	570
600	157	386
600	158	160
600	159	-78
600	160	-354
600	161	-589
600	162	-653
600	163	-540
600	164	-395
600	165	-307
600	166	-195
600	167	11
600	168	193
600	169	234
600	170	218
600	171	247
600	172	233
600	173	86
600	174	-81
600	175	-105
600	176	-13
600	177	51
600	178	36
600	179	17
600	180	30
600	181	-9
600	182	-98
600	183	-107
600	184	26
600	185	140
600	186	73
600	187	-99
600	188	-234
600	189	-332
600	190	-473
600	191	-617
600	192	-656
600	193	-625
600	194	-643
600	195	-727
600	196	-751
600	197	-640
600	198	-478
600	199	-362
600	200	-220
600	201	-12
600	202	100
600	203	-40
600	204	-331
600	205	-552
600	206	-614
600	207	-486
600	208	-47
600	209	802
600	210	1921
600	211	2977
600	212	3689
600	213	3980
600	214	3858
600	215	3299
600	216	2381
600	217	1412
600	218	662
600	219	98
600	220	-428
600	221	-900
600	222	-1235
600	223	-1478
600	224	-1709
600	225	-1872
600	226	-1847
600	227	-1647
600	228	-1433
600	229	-1309
600	230	-1198
600	231	-1019
600	232	-851
600	233	-775
600	234	-692
600	235	-516
600	236	-379
600	237	-429
600	238	-579
600	239	-678
600	240	-716
600	241	-785
600	242	-876
600	243	-895
600	244	-805
600	245	-699
600	246	-647
600	247	-537
600	248	-313
600	249	-131
600	250	-138
600	251	-254
600	252	-325
600	253	-392
600	254	-468
600	255	-523
600	256	-468
600	257	-360
600	258	-340
600	259	-409
600	260	-419
600	261	-261
600	262	-12
600	263	245
600	264	513
600	265	815
600	266	979
600	267	882
600	268	659
600	269	530
600	270	515
600	271	518
600	272	537
600	273	628
600	274	739
600	275	751
600	276	666
600	277	632
600	278	740
600	279	877
600	280	903
600	281	869
600	282	853
600	283	746
600	284	450
600	285	89
600	286	-165
600	287	-327
600	288	-502
600	289	-672
600	290	-731
600	291	-671
600	292	-601
600	293	-576
600	294	-509
600	295	-350
600	296	-234
600	297	-274
600	298	-357
600	299	-353
600	300	-339
600	301	-431
600	302	-554
600	303	-586
600	304	-575
600	305	-640
600	306	-776
600	307	-849
600	308	-800
600	309	-714
600	310	-648
600	311	-524
600	312	-303
600	313	-139
600	314	-170
600	315	-291
600	316	-351
600	317	-388
600	318	-491
600	319	-594
600	320	-590
600	321	-527
600	322	-540
600	323	-641
600	324	-686
600	325	-585
600	326	-415
600	327	-253
600	328	-57
600	329	186
600	330	305
600	331	162
600	332	-112
600	333	-309
600	334	-408
600	335	-491
600	336	-545
600	337	-499
600	338	-400
600	339	-379
600	340	-451
600	341	-470
600	342	-348
600	343	-195
600	344	-130
600	345	-90
600	346	7
600	347	45
600	348	-94
600	349	-303
600	350	-414
600	351	-448
600	352	-509
600	353	-573
600	354	-534
600	355	-385
600	356	-249
600	357	-185
600	358	-103
600	359	54
600	360	161
600	361	116
600	362	29
600	363	35
600	364	61
600	365	-28
600	366	-161
600	367	-216
600	368	-230
600	369	-319
600	370	-472
600	371	-560
600	372	-522
600	373	-446
600	374	-385
600	375	-258
600	376	-22
600	377	156
600	378	131
600	379	-7
600	380	-109
600	381	-200
600	382	-354
600	383	-478
600	384	-452
600	385	-323
600	386	-250
600	387	-273
600	388	-279
600	389	-183
600	390	-48
600	391	88
600	392	290
600	393	582
600	394	785
600	395	742
600	396	549
600	397	394
600	398	291
600	399	143
600	400	0
600	401	-50
600	402	-48
600	403	-116
600	404	-257
600	405	-338
600	406	-256
600	407	-120
600	408	-48
600	409	10
600	410	124
600	411	168
600	412	10
600	413	-247
600	414	-430
600	415	-546
600	416	-678
600	417	-790
600	418	-754
600	419	-566
600	420	-346
600	421	-188
600	422	-49
600	423	89
600	424	101
600	425	-62
600	426	-180
600	427	14
600	428	532
600	429	1279
600	430	2201
600	431	3200
600	432	3968
600	433	4168
600	434	3719
600	435	2815
600	436	1707
600	437	578
600	438	-398
600	439	-1003
600	440	-1184
600	441	-1170
600	442	-1209
600	443	-1299
600	444	-1343
600	445	-1389
600	446	-1482
600	447	-1536
600	448	-1440
600	449	-1265
600	450	-1171
600	451	-1189
600	452	-1182
600	453	-1053
600	454	-862
600	455	-688
600	456	-462
600	457	-193
600	458	-62
600	459	-195
600	460	-453
600	461	-620
600	462	-682
600	463	-719
600	464	-749
600	465	-694
600	466	-594
600	467	-564
600	468	-613
600	469	-593
600	470	-435
600	471	-251
600	472	-174
600	473	-137
600	474	-55
600	475	-24
600	476	-148
600	477	-317
600	478	-368
600	479	-326
600	480	-300
600	481	-273
600	482	-156
600	483	47
600	484	210
600	485	286
600	486	373
600	487	551
600	488	713
600	489	768
600	490	825
600	491	994
600	492	1163
600	493	1181
600	494	1102
600	495	1043
600	496	975
600	497	806
600	498	568
600	499	400
600	500	359
600	501	355
600	502	325
600	503	349
600	504	461
600	505	500
600	506	335
600	507	73
600	508	-125
600	509	-286
600	510	-488
600	511	-647
600	512	-667
600	513	-617
600	514	-657
600	515	-809
600	516	-935
600	517	-923
600	518	-824
600	519	-682
600	520	-475
600	521	-197
600	522	-38
600	523	-157
600	524	-419
600	525	-610
600	526	-702
600	527	-780
600	528	-832
600	529	-791
600	530	-705
600	531	-697
600	532	-768
600	533	-772
600	534	-619
600	535	-425
600	536	-318
600	537	-242
600	538	-121
600	539	-72
600	540	-204
600	541	-417
600	542	-544
600	543	-605
600	544	-691
600	545	-763
600	546	-696
600	547	-486
600	548	-269
600	549	-127
600	550	3
600	551	160
600	552	221
600	553	107
600	554	-37
600	555	-49
600	556	-11
600	557	-58
600	558	-148
600	559	-183
600	560	-218
600	561	-360
600	562	-570
600	563	-693
600	564	-665
600	565	-578
600	566	-502
600	567	-369
600	568	-147
600	569	10
600	570	-29
600	571	-156
600	572	-222
600	573	-271
600	574	-391
600	575	-504
600	576	-497
600	577	-423
600	578	-427
600	579	-527
600	580	-589
600	581	-526
600	582	-404
600	583	-271
600	584	-83
600	585	158
600	586	279
600	587	146
600	588	-107
600	589	-276
600	590	-353
600	591	-434
600	592	-508
600	593	-497
600	594	-429
600	595	-411
600	596	-439
600	597	-381
600	598	-171
600	599	55
600	600	160
600	601	211
600	602	305
600	603	355
600	604	241
600	605	64
600	606	-23
600	607	-48
600	608	-106
600	609	-150
600	610	-54
600	611	181
600	612	399
600	613	510
600	614	555
600	615	579
600	616	480
600	617	228
600	618	0
600	619	-35
600	620	18
600	621	-18
600	622	-131
600	623	-227
600	624	-335
600	625	-526
600	626	-741
600	627	-835
600	628	-775
600	629	-669
600	630	-596
600	631	-473
600	632	-246
600	633	-61
600	634	-68
600	635	-195
600	636	-307
600	637	-409
600	638	-475
600	639	-287
600	640	365
600	641	1414
600	642	2548
600	643	3464
600	644	3991
600	645	4012
600	646	3440
600	647	2400
600	648	1246
600	649	283
600	650	-456
600	651	-1049
600	652	-1448
600	653	-1596
600	654	-1604
600	655	-1662
600	656	-1748
600	657	-1731
600	658	-1600
600	659	-1460
600	660	-1352
600	661	-1200
600	662	-971
600	663	-779
600	664	-711
600	665	-642
600	666	-459
600	667	-290
600	668	-303
600	669	-463
600	670	-635
600	671	-808
600	672	-1003
600	673	-1103
600	674	-959
600	675	-593
600	676	-216
600	677	0
600	678	92
600	679	124
600	680	58
600	681	-106
600	682	-172
600	683	8
600	684	281
600	685	414
600	686	380
600	687	267
600	688	78
600	689	-212
600	690	-488
600	691	-572
600	692	-424
600	693	-197
600	694	-4
600	695	206
600	696	487
600	697	718
600	698	799
600	699	829
600	700	919
600	701	980
600	702	900
600	703	762
600	704	715
600	705	748
600	706	740
600	707	666
600	708	627
600	709	679
600	710	735
600	711	755
600	712	807
600	713	912
600	714	906
600	715	653
600	716	281
600	717	-10
600	718	-211
600	719	-387
600	720	-544
600	721	-607
600	722	-610
600	723	-668
600	724	-780
600	725	-808
600	726	-680
600	727	-523
600	728	-457
600	729	-422
600	730	-319
600	731	-254
600	732	-351
600	733	-532
600	734	-656
600	735	-750
600	736	-890
600	737	-1008
600	738	-949
600	739	-697
600	740	-395
600	741	-158
600	742	40
600	743	215
600	744	246
600	745	77
600	746	-117
600	747	-152
600	748	-107
600	749	-133
600	750	-208
600	751	-251
600	752	-313
600	753	-486
600	754	-713
600	755	-827
600	756	-766
600	757	-631
600	758	-508
600	759	-343
600	760	-106
600	761	50
600	762	7
600	763	-123
600	764	-189
600	765	-243
600	766	-372
600	767	-501
600	768	-511
600	769	-452
600	770	-465
600	771	-568
600	772	-630
600	773	-568
600	774	-452
600	775	-331
600	776	-148
600	777	88
600	778	200
600	779	56
600	780	-208
600	781	-377
600	782	-440
600	783	-491
600	784	-534
600	785	-506
600	786	-450
600	787	-474
600	788	-568
600	789	-574
600	790	-411
600	791	-205
600	792	-98
600	793	-36
600	794	58
600	795	73
600	796	-92
600	797	-326
600	798	-462
600	799	-515
600	800	-578
600	801	-609
600	802	-490
600	803	-222
600	804	52
600	805	237
600	806	384
600	807	533
600	808	570
600	809	435
600	810	290
600	811	307
600	812	404
600	813	426
600	814	387
600	815	359
600	816	267
600	817	2
600	818	-354
600	819	-622
600	820	-695
600	821	-663
600	822	-594
600	823	-448
600	824	-213
600	825	-61
600	826	-117
600	827	-259
600	828	-324
600	829	-359
600	830	-466
600	831	-586
600	832	-605
600	833	-564
600	834	-583
600	835	-668
600	836	-690
600	837	-594
600	838	-486
600	839	-440
600	840	-329
600	841	-59
600	842	321
600	843	769
600	844	1413
600	845	2329
600	846	3309
600	847	3971
600	848	4113
600	849	3736
600	850	2886
600	851	1672
600	852	364
600	853	-666
600	854	-1216
600	855	-1402
600	856	-1440
600	857	-1385
600	858	-1247
600	859	-1179
600	860	-1297
600	861	-1477
600	862	-1539
600	863	-1498
600	864	-1471
600	865	-1441
600	866	-1306
600	867	-1076
600	868	-877
600	869	-777
600	870	-693
600	871	-560
600	872	-469
600	873	-482
600	874	-462
600	875	-287
600	876	-86
600	877	-37
600	878	-118
600	879	-219
600	880	-349
600	881	-565
600	882	-809
600	883	-907
600	884	-830
600	885	-695
600	886	-606
600	887	-493
600	888	-297
600	889	-139
600	890	-120
600	891	-138
600	892	-68
600	893	6
600	894	-33
600	895	-111
600	896	-109
600	897	-44
600	898	-30
600	899	-66
600	900	-25
600	901	161
600	902	400
600	903	631
600	904	876
600	905	1157
600	906	1313
600	907	1218
600	908	1003
600	909	863
600	910	797
600	911	711
600	912	601
600	913	542
600	914	510
600	915	404
600	916	235
600	917	139
600	918	187
600	919	251
600	920	203
600	921	114
600	922	85
600	923	21
600	924	-199
600	925	-480
600	926	-670
600	927	-795
600	928	-930
600	929	-1028
600	930	-959
600	931	-723
600	932	-470
600	933	-306
600	934	-183
600	935	-63
600	936	-50
600	937	-202
600	938	-346
600	939	-322
600	940	-225
600	941	-219
600	942	-285
600	943	-331
600	944	-403
600	945	-590
600	946	-833
600	947	-966
600	948	-925
600	949	-810
600	950	-701
600	951	-535
600	952	-276
600	953	-77
600	954	-72
600	955	-167
600	956	-217
600	957	-275
600	958	-427
600	959	-584
600	960	-613
600	961	-550
600	962	-540
600	963	-609
600	964	-642
600	965	-559
600	966	-434
600	967	-311
600	968	-130
600	969	111
600	970	240
600	971	120
600	972	-126
600	973	-297
600	974	-387
600	975	-485
600	976	-578
600	977	-581
600	978	-522
600	979	-511
600	980	-549
600	981	-508
600	982	-327
600	983	-140
600	984	-73
600	985	-51
600	986	25
600	987	62
600	988	-63
600	989	-266
600	990	-403
600	991	-500
600	992	-632
600	993	-726
600	994	-639
600	995	-364
600	996	-57
600	997	161
600	998	316
600	999	440
600	1000	427
600	1001	235
600	1002	42
600	1003	24
600	1004	91
600	1005	77
600	1006	-1
600	1007	-55
600	1008	-122
600	1009	-285
600	1010	-483
600	1011	-561
600	1012	-469
600	1013	-325
600	1014	-217
600	1015	-80
600	1016	135
600	1017	296
600	1018	296
600	1019	239
600	1020	256
600	1021	278
600	1022	205
600	1023	105
600	1024	97
600	1025	131
600	1026	62
600	1027	-118
600	1028	-281
600	1029	-329
600	1030	-322
600	1031	-293
600	1032	-140
600	1033	125
600	1034	285
600	1035	163
600	1036	-130
600	1037	-375
600	1038	-514
600	1039	-616
600	1040	-662
600	1041	-594
600	1042	-490
600	1043	-487
600	1044	-588
600	1045	-614
600	1046	-456
600	1047	-226
600	1048	-85
600	1049	-19
600	1050	32
600	1051	8
600	1052	-83
600	1053	3
600	1054	540
600	1055	1485
600	1056	2564
600	1057	3513
600	1058	4141
600	1059	4244
600	1060	3678
600	1061	2557
600	1062	1281
600	1063	223
600	1064	-516
600	1065	-975
600	1066	-1130
600	1067	-1015
600	1068	-878
600	1069	-930
600	1070	-1108
600	1071	-1232
600	1072	-1282
600	1073	-1344
600	1074	-1417
600	1075	-1400
600	1076	-1273
600	1077	-1134
600	1078	-1027
600	1079	-852
600	1080	-560
600	1081	-319
600	1082	-285
600	1083	-378
600	1084	-454
600	1085	-543
600	1086	-706
600	1087	-842
600	1088	-828
600	1089	-719
600	1090	-681
600	1091	-754
600	1092	-797
600	1093	-721
600	1094	-586
600	1095	-458
600	1096	-275
600	1097	-23
600	1098	134
600	1099	43
600	1100	-179
600	1101	-330
600	1102	-401
600	1103	-452
600	1104	-471
600	1105	-380
600	1106	-220
600	1107	-118
600	1108	-86
600	1109	6
600	1110	239
600	1111	491
600	1112	641
600	1113	757
600	1114	925
600	1115	1034
600	1116	965
600	1117	811
600	1118	729
600	1119	699
600	1120	624
600	1121	542
600	1122	567
600	1123	707
600	1124	831
600	1125	866
600	1126	886
600	1127	946
600	1128	923
600	1129	724
600	1130	481
600	1131	340
600	1132	240
600	1133	25
600	1134	-231
600	1135	-397
600	1136	-502
600	1137	-653
600	1138	-842
600	1139	-953
600	1140	-937
600	1141	-884
600	1142	-842
600	1143	-712
600	1144	-449
600	1145	-222
600	1146	-194
600	1147	-295
600	1148	-388
600	1149	-507
600	1150	-691
600	1151	-831
600	1152	-800
600	1153	-668
600	1154	-617
600	1155	-710
600	1156	-821
600	1157	-826
600	1158	-738
600	1159	-575
600	1160	-255
600	1161	195
600	1162	525
600	1163	517
600	1164	247
600	1165	-70
600	1166	-357
600	1167	-620
600	1168	-783
600	1169	-752
600	1170	-596
600	1171	-486
600	1172	-477
600	1173	-448
600	1174	-310
600	1175	-163
600	1176	-117
600	1177	-108
600	1178	-53
600	1179	-66
600	1180	-250
600	1181	-488
600	1182	-598
600	1183	-597
600	1184	-602
600	1185	-615
600	1186	-551
600	1187	-416
600	1188	-318
600	1189	-294
600	1190	-235
600	1191	-73
600	1192	60
600	1193	44
600	1194	-29
600	1195	-25
600	1196	-26
600	1197	-108
600	1198	-222
600	1199	-256
600	1200	-263
600	1201	-364
600	1202	-544
600	1203	-656
600	1204	-626
600	1205	-530
600	1206	-427
600	1207	-249
600	1208	21
600	1209	206
600	1210	162
600	1211	-7
600	1212	-128
600	1213	-219
600	1214	-362
600	1215	-474
600	1216	-453
600	1217	-362
600	1218	-359
600	1219	-467
600	1220	-544
600	1221	-486
600	1222	-352
600	1223	-211
600	1224	-10
600	1225	250
600	1226	381
600	1227	238
600	1228	-48
600	1229	-260
600	1230	-367
600	1231	-446
600	1232	-483
600	1233	-417
600	1234	-300
600	1235	-267
600	1236	-331
600	1237	-349
600	1238	-225
600	1239	-66
600	1240	10
600	1241	66
600	1242	181
600	1243	238
600	1244	125
600	1245	-58
600	1246	-147
600	1247	-164
600	1248	-214
600	1249	-273
600	1250	-234
600	1251	-88
600	1252	56
600	1253	141
600	1254	262
600	1255	469
600	1256	624
600	1257	611
600	1258	526
600	1259	483
600	1260	382
600	1261	136
600	1262	-128
600	1263	-264
600	1264	-298
600	1265	-373
600	1266	-513
600	1267	-619
600	1268	-635
600	1269	-617
600	1270	-584
600	1271	-445
600	1272	-178
600	1273	27
600	1274	-3
600	1275	-174
600	1276	-306
600	1277	-400
600	1278	-503
600	1279	-560
600	1280	-510
600	1281	-463
600	1282	-563
600	1283	-760
600	1284	-775
600	1285	-370
600	1286	465
600	1287	1598
600	1288	2881
600	1289	4040
600	1290	4629
600	1291	4356
600	1292	3380
600	1293	2101
600	1294	816
600	1295	-305
600	1296	-1098
600	1297	-1470
600	1298	-1551
600	1299	-1573
600	1300	-1643
600	1301	-1656
600	1302	-1525
600	1303	-1334
600	1304	-1201
600	1305	-1074
600	1306	-893
600	1307	-786
600	1308	-873
600	1309	-1033
600	1310	-1081
600	1311	-1034
600	1312	-1008
600	1313	-1007
600	1314	-945
600	1315	-824
600	1316	-745
600	1317	-727
600	1318	-656
600	1319	-460
600	1320	-272
600	1321	-223
600	1322	-217
600	1323	-132
600	1324	-58
600	1325	-136
600	1326	-291
600	1327	-367
600	1328	-406
600	1329	-507
600	1330	-659
600	1331	-732
600	1332	-672
600	1333	-561
600	1334	-448
600	1335	-244
600	1336	83
600	1337	353
600	1338	417
600	1339	358
600	1340	327
600	1341	301
600	1342	212
600	1343	153
600	1344	235
600	1345	397
600	1346	481
600	1347	456
600	1348	452
600	1349	569
600	1350	744
600	1351	926
600	1352	1145
600	1353	1410
600	1354	1532
600	1355	1359
600	1356	1019
600	1357	728
600	1358	517
600	1359	315
600	1360	141
600	1361	64
600	1362	36
600	1363	-72
600	1364	-265
600	1365	-394
600	1366	-363
600	1367	-283
600	1368	-275
600	1369	-277
600	1370	-217
600	1371	-213
600	1372	-387
600	1373	-637
600	1374	-797
600	1375	-877
600	1376	-965
600	1377	-1032
600	1378	-967
600	1379	-771
600	1380	-581
600	1381	-472
600	1382	-365
600	1383	-205
600	1384	-111
600	1385	-172
600	1386	-269
600	1387	-260
600	1388	-232
600	1389	-309
600	1390	-430
600	1391	-473
600	1392	-481
600	1393	-576
600	1394	-743
600	1395	-844
600	1396	-815
600	1397	-738
600	1398	-660
600	1399	-502
600	1400	-232
600	1401	-25
600	1402	-29
600	1403	-154
600	1404	-246
600	1405	-332
600	1406	-484
600	1407	-613
600	1408	-603
600	1409	-508
600	1410	-489
600	1411	-576
600	1412	-638
600	1413	-576
600	1414	-456
600	1415	-341
600	1416	-151
600	1417	115
600	1418	266
600	1419	143
600	1420	-133
600	1421	-349
600	1422	-472
600	1423	-570
600	1424	-623
600	1425	-562
600	1426	-443
600	1427	-405
600	1428	-465
600	1429	-477
600	1430	-343
600	1431	-175
600	1432	-98
600	1433	-57
600	1434	29
600	1435	42
600	1436	-117
600	1437	-337
600	1438	-442
600	1439	-455
600	1440	-496
600	1441	-562
600	1442	-556
600	1443	-466
600	1444	-395
600	1445	-372
600	1446	-286
600	1447	-73
600	1448	116
600	1449	144
600	1450	95
600	1451	93
600	1452	65
600	1453	-81
600	1454	-246
600	1455	-294
600	1456	-270
600	1457	-318
600	1458	-448
600	1459	-538
600	1460	-514
600	1461	-446
600	1462	-374
600	1463	-221
600	1464	41
600	1465	231
600	1466	194
600	1467	41
600	1468	-54
600	1469	-102
600	1470	-188
600	1471	-249
600	1472	-197
600	1473	-98
600	1474	-98
600	1475	-206
600	1476	-263
600	1477	-160
600	1478	38
600	1479	237
600	1480	488
600	1481	785
600	1482	922
600	1483	735
600	1484	398
600	1485	108
600	1486	-129
600	1487	-356
600	1488	-513
600	1489	-515
600	1490	-395
600	1491	-313
600	1492	-322
600	1493	-318
600	1494	-223
600	1495	-127
600	1496	-117
600	1497	-104
600	1498	-2
600	1499	60
600	1500	-69
600	1501	-304
600	1502	-462
600	1503	-536
600	1504	-602
600	1505	-654
600	1506	-625
600	1507	-549
600	1508	-546
600	1509	-606
600	1510	-500
600	1511	-28
600	1512	758
600	1513	1691
600	1514	2673
600	1515	3555
600	1516	3987
600	1517	3718
600	1518	2858
600	1519	1732
600	1520	574
600	1521	-490
600	1522	-1318
600	1523	-1766
600	1524	-1860
600	1525	-1788
600	1526	-1688
600	1527	-1517
600	1528	-1232
600	1529	-980
600	1530	-903
600	1531	-925
600	1532	-920
600	1533	-933
600	1534	-1038
600	1535	-1145
600	1536	-1118
600	1537	-991
600	1538	-915
600	1539	-932
600	1540	-930
600	1541	-822
600	1542	-681
600	1543	-561
600	1544	-395
600	1545	-135
600	1546	41
600	1547	-39
600	1548	-308
600	1549	-508
600	1550	-603
600	1551	-688
600	1552	-738
600	1553	-659
600	1554	-509
600	1555	-419
600	1556	-425
600	1557	-395
600	1558	-243
600	1559	-73
600	1560	4
600	1561	66
600	1562	203
600	1563	302
600	1564	246
600	1565	131
600	1566	113
600	1567	173
600	1568	199
600	1569	207
600	1570	291
600	1571	457
600	1572	593
600	1573	654
600	1574	749
600	1575	948
600	1576	1126
600	1577	1160
600	1578	1135
600	1579	1161
600	1580	1148
600	1581	992
600	1582	783
600	1583	653
600	1584	563
600	1585	382
600	1586	109
600	1587	-129
600	1588	-250
600	1589	-311
600	1590	-348
600	1591	-278
600	1592	-83
600	1593	50
600	1594	-40
600	1595	-256
600	1596	-428
600	1597	-570
600	1598	-739
600	1599	-870
600	1600	-869
600	1601	-800
600	1602	-813
600	1603	-921
600	1604	-977
600	1605	-880
600	1606	-710
600	1607	-564
600	1608	-410
600	1609	-223
600	1610	-156
600	1611	-328
600	1612	-598
600	1613	-758
600	1614	-797
600	1615	-818
600	1616	-823
600	1617	-752
600	1618	-645
600	1619	-613
600	1620	-656
600	1621	-629
600	1622	-450
600	1623	-252
600	1624	-179
600	1625	-175
600	1626	-149
600	1627	-187
600	1628	-369
600	1629	-572
600	1630	-631
600	1631	-584
600	1632	-568
600	1633	-598
600	1634	-585
600	1635	-512
600	1636	-469
600	1637	-475
600	1638	-414
600	1639	-217
600	1640	-25
600	1641	25
600	1642	7
600	1643	36
600	1644	29
600	1645	-114
600	1646	-293
600	1647	-367
600	1648	-375
600	1649	-449
600	1650	-594
600	1651	-686
600	1652	-661
600	1653	-586
600	1654	-508
600	1655	-346
600	1656	-78
600	1657	115
600	1658	84
600	1659	-72
600	1660	-187
600	1661	-275
600	1662	-415
600	1663	-536
600	1664	-537
600	1665	-476
600	1666	-494
600	1667	-600
600	1668	-645
600	1669	-533
600	1670	-345
600	1671	-177
600	1672	7
600	1673	221
600	1674	300
600	1675	118
600	1676	-185
600	1677	-391
600	1678	-480
600	1679	-542
600	1680	-569
600	1681	-496
600	1682	-375
600	1683	-333
600	1684	-381
600	1685	-379
600	1686	-230
600	1687	-46
600	1688	52
600	1689	122
600	1690	248
600	1691	317
600	1692	209
600	1693	26
600	1694	-73
600	1695	-109
600	1696	-182
600	1697	-270
600	1698	-258
600	1699	-129
600	1700	12
600	1701	109
600	1702	248
600	1703	466
600	1704	607
600	1705	520
600	1706	360
600	1707	256
600	1708	142
600	1709	-67
600	1710	-265
600	1711	-333
600	1712	-324
600	1713	-391
600	1714	-547
600	1715	-672
600	1716	-693
600	1717	-668
600	1718	-629
600	1719	-493
600	1720	-234
600	1721	-31
600	1722	-40
600	1723	-164
600	1724	-243
600	1725	-318
600	1726	-467
600	1727	-626
600	1728	-674
600	1729	-619
600	1730	-523
600	1731	-320
600	1732	183
600	1733	1058
600	1734	2125
600	1735	3121
600	1736	3883
600	1737	4265
600	1738	4038
600	1739	3125
600	1740	1817
600	1741	534
600	1742	-512
600	1743	-1285
600	1744	-1740
600	1745	-1852
600	1746	-1755
600	1747	-1662
600	1748	-1650
600	1749	-1601
600	1750	-1425
600	1751	-1213
600	1752	-1080
600	1753	-962
600	1754	-785
600	1755	-666
600	1756	-731
600	1757	-878
600	1758	-938
600	1759	-932
600	1760	-957
600	1761	-992
600	1762	-936
600	1763	-785
600	1764	-658
600	1765	-602
600	1766	-519
600	1767	-341
600	1768	-192
600	1769	-176
600	1770	-229
600	1771	-190
600	1772	-146
600	1773	-227
600	1774	-361
600	1775	-410
600	1776	-412
600	1777	-476
600	1778	-600
600	1779	-654
600	1780	-584
600	1781	-467
600	1782	-349
600	1783	-146
600	1784	180
600	1785	455
600	1786	527
600	1787	479
600	1788	460
600	1789	445
600	1790	356
600	1791	280
600	1792	332
600	1793	468
600	1794	537
600	1795	514
600	1796	524
600	1797	657
600	1798	832
600	1799	970
600	1800	1137
600	1801	1352
600	1802	1433
600	1803	1230
600	1804	861
600	1805	537
600	1806	291
600	1807	59
600	1808	-126
600	1809	-188
600	1810	-178
600	1811	-238
600	1812	-389
600	1813	-493
600	1814	-453
600	1815	-370
600	1816	-356
600	1817	-347
600	1818	-266
600	1819	-237
600	1820	-383
600	1821	-605
600	1822	-734
600	1823	-780
600	1824	-849
600	1825	-926
600	1826	-913
600	1827	-810
600	1828	-732
600	1829	-721
600	1830	-663
600	1831	-480
600	1832	-300
600	1833	-250
600	1834	-248
600	1835	-185
600	1836	-147
600	1837	-262
600	1838	-434
600	1839	-513
600	1840	-523
600	1841	-588
600	1842	-717
600	1843	-792
600	1844	-755
600	1845	-686
600	1846	-614
600	1847	-449
600	1848	-156
600	1849	82
600	1850	93
600	1851	-39
600	1852	-161
600	1853	-276
600	1854	-446
600	1855	-577
600	1856	-556
600	1857	-445
600	1858	-413
600	1859	-502
600	1860	-584
600	1861	-548
600	1862	-439
600	1863	-304
600	1864	-75
600	1865	259
600	1866	489
600	1867	425
600	1868	153
600	1869	-120
600	1870	-344
600	1871	-545
600	1872	-664
600	1873	-611
600	1874	-452
600	1875	-358
600	1876	-381
600	1877	-393
600	1878	-290
600	1879	-152
600	1880	-75
600	1881	9
600	1882	164
600	1883	246
600	1884	117
600	1885	-126
600	1886	-301
600	1887	-400
600	1888	-503
600	1889	-592
600	1890	-576
600	1891	-466
600	1892	-384
600	1893	-378
600	1894	-328
600	1895	-154
600	1896	22
600	1897	66
600	1898	50
600	1899	80
600	1900	67
600	1901	-67
600	1902	-232
600	1903	-287
600	1904	-265
600	1905	-305
600	1906	-423
600	1907	-504
600	1908	-481
600	1909	-418
600	1910	-353
600	1911	-203
600	1912	58
600	1913	246
600	1914	203
600	1915	35
600	1916	-80
600	1917	-144
600	1918	-228
600	1919	-280
600	1920	-212
600	1921	-98
600	1922	-88
600	1923	-194
600	1924	-259
600	1925	-174
600	1926	-3
600	1927	162
600	1928	382
600	1929	666
600	1930	832
600	1931	726
600	1932	455
600	1933	217
600	1934	16
600	1935	-200
600	1936	-375
600	1937	-417
600	1938	-346
600	1939	-311
600	1940	-348
600	1941	-353
600	1942	-243
600	1943	-127
600	1944	-103
600	1945	-86
600	1946	13
600	1947	72
600	1948	-48
600	1949	-268
600	1950	-412
600	1951	-483
600	1952	-561
600	1953	-626
600	1954	-599
600	1955	-513
600	1956	-501
600	1957	-588
600	1958	-585
600	1959	-298
600	1960	262
600	1961	1021
600	1962	1982
600	1963	3070
600	1964	3941
600	1965	4255
600	1966	3974
600	1967	3263
600	1968	2240
600	1969	1017
600	1970	-185
600	1971	-1086
600	1972	-1571
600	1973	-1748
600	1974	-1744
600	1975	-1566
600	1976	-1249
600	1977	-996
600	1978	-964
600	1979	-1051
600	1980	-1088
600	1981	-1105
600	1982	-1169
600	1983	-1226
600	1984	-1172
600	1985	-1057
600	1986	-1015
600	1987	-1061
600	1988	-1054
600	1989	-908
600	1990	-710
600	1991	-552
600	1992	-385
600	1993	-166
600	1994	-56
600	1995	-185
600	1996	-429
600	1997	-585
600	1998	-637
600	1999	-695
[truncated: 159,280 more rows]
