# Supplementary material for: Are Complexity Metrics Reliable in Assessing HRV Control in Obese Patients During Sleep?
Source: PLoS One. 2015 Apr 20;10(4):e0124458. doi: 10.1371/journal.pone.0124458 (PMC4404104; doi:10.1371/journal.pone.0124458)
Supplement: S1 Dataset — (ZIP) [file pone.0124458.s001.zip › cabiddu_healthy_controls_data/SUBJECT (13)/2/FC.txt]

5280	0	11
5280	1	-44
5280	2	6
5280	3	19
5280	4	-151
5280	5	-365
5280	6	-410
5280	7	-342
5280	8	-337
5280	9	-391
5280	10	-353
5280	11	-222
5280	12	-167
5280	13	-221
5280	14	-204
5280	15	-4
5280	16	200
5280	17	254
5280	18	280
5280	19	427
5280	20	552
5280	21	491
5280	22	335
5280	23	251
5280	24	181
5280	25	-49
5280	26	-391
5280	27	-627
5280	28	-618
5280	29	-500
5280	30	-354
5280	31	-115
5280	32	209
5280	33	362
5280	34	185
5280	35	-123
5280	36	-292
5280	37	-365
5280	38	-499
5280	39	-653
5280	40	-680
5280	41	-623
5280	42	-627
5280	43	-677
5280	44	-586
5280	45	-321
5280	46	-107
5280	47	-82
5280	48	-57
5280	49	227
5280	50	764
5280	51	1465
5280	52	2382
5280	53	3466
5280	54	4300
5280	55	4416
5280	56	3712
5280	57	2471
5280	58	1008
5280	59	-445
5280	60	-1597
5280	61	-2141
5280	62	-2067
5280	63	-1762
5280	64	-1580
5280	65	-1526
5280	66	-1455
5280	67	-1421
5280	68	-1477
5280	69	-1478
5280	70	-1272
5280	71	-1006
5280	72	-930
5280	73	-1043
5280	74	-1123
5280	75	-1061
5280	76	-952
5280	77	-850
5280	78	-655
5280	79	-342
5280	80	-142
5280	81	-208
5280	82	-360
5280	83	-382
5280	84	-348
5280	85	-417
5280	86	-525
5280	87	-526
5280	88	-484
5280	89	-569
5280	90	-752
5280	91	-801
5280	92	-647
5280	93	-427
5280	94	-274
5280	95	-64
5280	96	235
5280	97	394
5280	98	234
5280	99	-70
5280	100	-256
5280	101	-308
5280	102	-410
5280	103	-491
5280	104	-412
5280	105	-220
5280	106	-110
5280	107	-110
5280	108	-48
5280	109	165
5280	110	363
5280	111	425
5280	112	477
5280	113	648
5280	114	781
5280	115	699
5280	116	526
5280	117	471
5280	118	495
5280	119	459
5280	120	402
5280	121	474
5280	122	644
5280	123	709
5280	124	602
5280	125	501
5280	126	549
5280	127	635
5280	128	664
5280	129	773
5280	130	1049
5280	131	1275
5280	132	1207
5280	133	917
5280	134	613
5280	135	310
5280	136	-81
5280	137	-478
5280	138	-674
5280	139	-628
5280	140	-527
5280	141	-463
5280	142	-355
5280	143	-138
5280	144	-6
5280	145	-111
5280	146	-298
5280	147	-370
5280	148	-417
5280	149	-584
5280	150	-783
5280	151	-836
5280	152	-784
5280	153	-803
5280	154	-904
5280	155	-905
5280	156	-728
5280	157	-521
5280	158	-397
5280	159	-238
5280	160	34
5280	161	204
5280	162	72
5280	163	-229
5280	164	-459
5280	165	-631
5280	166	-801
5280	167	-918
5280	168	-817
5280	169	-546
5280	170	-327
5280	171	-241
5280	172	-159
5280	173	-9
5280	174	42
5280	175	-105
5280	176	-279
5280	177	-303
5280	178	-300
5280	179	-423
5280	180	-567
5280	181	-558
5280	182	-476
5280	183	-502
5280	184	-618
5280	185	-655
5280	186	-587
5280	187	-569
5280	188	-637
5280	189	-620
5280	190	-419
5280	191	-223
5280	192	-190
5280	193	-204
5280	194	-121
5280	195	-74
5280	196	-210
5280	197	-410
5280	198	-476
5280	199	-452
5280	200	-519
5280	201	-675
5280	202	-737
5280	203	-630
5280	204	-491
5280	205	-375
5280	206	-175
5280	207	137
5280	208	324
5280	209	210
5280	210	-44
5280	211	-197
5280	212	-268
5280	213	-434
5280	214	-610
5280	215	-638
5280	216	-558
5280	217	-549
5280	218	-625
5280	219	-606
5280	220	-416
5280	221	-232
5280	222	-175
5280	223	-121
5280	224	52
5280	225	170
5280	226	47
5280	227	-201
5280	228	-370
5280	229	-488
5280	230	-657
5280	231	-785
5280	232	-681
5280	233	-366
5280	234	-79
5280	235	53
5280	236	133
5280	237	230
5280	238	214
5280	239	40
5280	240	-83
5280	241	28
5280	242	214
5280	243	245
5280	244	144
5280	245	57
5280	246	-62
5280	247	-327
5280	248	-639
5280	249	-767
5280	250	-658
5280	251	-500
5280	252	-401
5280	253	-265
5280	254	-24
5280	255	138
5280	256	80
5280	257	-35
5280	258	-29
5280	259	-22
5280	260	-168
5280	261	-373
5280	262	-444
5280	263	-410
5280	264	-444
5280	265	-548
5280	266	-542
5280	267	-360
5280	268	-162
5280	269	-63
5280	270	104
5280	271	376
5280	272	530
5280	273	375
5280	274	69
5280	275	-133
5280	276	-244
5280	277	-376
5280	278	-489
5280	279	-440
5280	280	-282
5280	281	-211
5280	282	-258
5280	283	-236
5280	284	-61
5280	285	87
5280	286	69
5280	287	7
5280	288	38
5280	289	32
5280	290	-149
5280	291	-361
5280	292	-394
5280	293	-318
5280	294	-321
5280	295	-400
5280	296	-402
5280	297	-320
5280	298	-313
5280	299	-407
5280	300	-416
5280	301	-231
5280	302	-29
5280	303	39
5280	304	92
5280	305	259
5280	306	394
5280	307	332
5280	308	173
5280	309	110
5280	310	101
5280	311	-17
5280	312	-219
5280	313	-287
5280	314	-148
5280	315	54
5280	316	244
5280	317	472
5280	318	758
5280	319	861
5280	320	622
5280	321	228
5280	322	-47
5280	323	-193
5280	324	-377
5280	325	-534
5280	326	-549
5280	327	-492
5280	328	-545
5280	329	-690
5280	330	-702
5280	331	-498
5280	332	-270
5280	333	-181
5280	334	-139
5280	335	-25
5280	336	27
5280	337	-106
5280	338	-287
5280	339	-334
5280	340	-359
5280	341	-521
5280	342	-715
5280	343	-612
5280	344	-35
5280	345	937
5280	346	2188
5280	347	3613
5280	348	4897
5280	349	5485
5280	350	5051
5280	351	3800
5280	352	2199
5280	353	551
5280	354	-915
5280	355	-1895
5280	356	-2216
5280	357	-2126
5280	358	-2028
5280	359	-2058
5280	360	-2065
5280	361	-1951
5280	362	-1792
5280	363	-1607
5280	364	-1297
5280	365	-860
5280	366	-563
5280	367	-580
5280	368	-719
5280	369	-735
5280	370	-685
5280	371	-716
5280	372	-774
5280	373	-733
5280	374	-671
5280	375	-757
5280	376	-945
5280	377	-998
5280	378	-808
5280	379	-549
5280	380	-365
5280	381	-124
5280	382	173
5280	383	311
5280	384	127
5280	385	-192
5280	386	-401
5280	387	-525
5280	388	-685
5280	389	-816
5280	390	-759
5280	391	-570
5280	392	-449
5280	393	-443
5280	394	-393
5280	395	-213
5280	396	-72
5280	397	-81
5280	398	-94
5280	399	30
5280	400	141
5280	401	65
5280	402	-75
5280	403	-85
5280	404	-17
5280	405	-26
5280	406	-73
5280	407	3
5280	408	198
5280	409	329
5280	410	335
5280	411	376
5280	412	557
5280	413	723
5280	414	757
5280	415	798
5280	416	983
5280	417	1149
5280	418	1108
5280	419	938
5280	420	826
5280	421	739
5280	422	532
5280	423	251
5280	424	99
5280	425	140
5280	426	215
5280	427	248
5280	428	335
5280	429	526
5280	430	603
5280	431	411
5280	432	114
5280	433	-69
5280	434	-202
5280	435	-433
5280	436	-675
5280	437	-763
5280	438	-742
5280	439	-793
5280	440	-921
5280	441	-938
5280	442	-762
5280	443	-561
5280	444	-459
5280	445	-341
5280	446	-120
5280	447	3
5280	448	-149
5280	449	-434
5280	450	-621
5280	451	-736
5280	452	-889
5280	453	-1018
5280	454	-945
5280	455	-700
5280	456	-492
5280	457	-403
5280	458	-301
5280	459	-125
5280	460	-50
5280	461	-175
5280	462	-328
5280	463	-330
5280	464	-300
5280	465	-395
5280	466	-524
5280	467	-520
5280	468	-460
5280	469	-524
5280	470	-681
5280	471	-742
5280	472	-662
5280	473	-601
5280	474	-609
5280	475	-545
5280	476	-323
5280	477	-143
5280	478	-158
5280	479	-229
5280	480	-191
5280	481	-158
5280	482	-280
5280	483	-455
5280	484	-503
5280	485	-474
5280	486	-551
5280	487	-723
5280	488	-793
5280	489	-669
5280	490	-495
5280	491	-364
5280	492	-146
5280	493	179
5280	494	364
5280	495	222
5280	496	-84
5280	497	-296
5280	498	-400
5280	499	-570
5280	500	-726
5280	501	-709
5280	502	-569
5280	503	-505
5280	504	-546
5280	505	-520
5280	506	-349
5280	507	-202
5280	508	-196
5280	509	-200
5280	510	-82
5280	511	-5
5280	512	-149
5280	513	-389
5280	514	-512
5280	515	-557
5280	516	-650
5280	517	-740
5280	518	-667
5280	519	-460
5280	520	-338
5280	521	-380
5280	522	-426
5280	523	-348
5280	524	-262
5280	525	-242
5280	526	-136
5280	527	170
5280	528	462
5280	529	496
5280	530	322
5280	531	133
5280	532	-67
5280	533	-369
5280	534	-678
5280	535	-781
5280	536	-643
5280	537	-459
5280	538	-340
5280	539	-187
5280	540	67
5280	541	231
5280	542	162
5280	543	14
5280	544	-25
5280	545	-47
5280	546	-206
5280	547	-404
5280	548	-457
5280	549	-405
5280	550	-431
5280	551	-539
5280	552	-547
5280	553	-378
5280	554	-186
5280	555	-78
5280	556	71
5280	557	329
5280	558	483
5280	559	348
5280	560	79
5280	561	-83
5280	562	-160
5280	563	-246
5280	564	-321
5280	565	-254
5280	566	-90
5280	567	-9
5280	568	-35
5280	569	29
5280	570	270
5280	571	508
5280	572	583
5280	573	584
5280	574	619
5280	575	537
5280	576	223
5280	577	-151
5280	578	-351
5280	579	-394
5280	580	-462
5280	581	-564
5280	582	-585
5280	583	-530
5280	584	-549
5280	585	-650
5280	586	-632
5280	587	-402
5280	588	-167
5280	589	-127
5280	590	-178
5280	591	-157
5280	592	-152
5280	593	-269
5280	594	-386
5280	595	-348
5280	596	-272
5280	597	-376
5280	598	-621
5280	599	-693
5280	600	-344
5280	601	418
5280	602	1536
5280	603	2918
5280	604	4288
5280	605	5073
5280	606	4859
5280	607	3791
5280	608	2304
5280	609	714
5280	610	-767
5280	611	-1817
5280	612	-2229
5280	613	-2169
5280	614	-2024
5280	615	-1984
5280	616	-1942
5280	617	-1793
5280	618	-1622
5280	619	-1478
5280	620	-1219
5280	621	-786
5280	622	-439
5280	623	-423
5280	624	-627
5280	625	-808
5280	626	-947
5280	627	-1104
5280	628	-1186
5280	629	-1022
5280	630	-668
5280	631	-369
5280	632	-232
5280	633	-143
5280	634	-13
5280	635	11
5280	636	-140
5280	637	-272
5280	638	-204
5280	639	-83
5280	640	-114
5280	641	-230
5280	642	-271
5280	643	-311
5280	644	-480
5280	645	-707
5280	646	-778
5280	647	-657
5280	648	-524
5280	649	-465
5280	650	-352
5280	651	-101
5280	652	103
5280	653	115
5280	654	73
5280	655	133
5280	656	181
5280	657	69
5280	658	-92
5280	659	-106
5280	660	-11
5280	661	7
5280	662	-59
5280	663	-40
5280	664	135
5280	665	325
5280	666	440
5280	667	653
5280	668	991
5280	669	1218
5280	670	1138
5280	671	902
5280	672	755
5280	673	700
5280	674	575
5280	675	439
5280	676	437
5280	677	519
5280	678	501
5280	679	368
5280	680	313
5280	681	429
5280	682	547
5280	683	531
5280	684	490
5280	685	534
5280	686	503
5280	687	232
5280	688	-133
5280	689	-359
5280	690	-474
5280	691	-615
5280	692	-749
5280	693	-727
5280	694	-585
5280	695	-533
5280	696	-639
5280	697	-720
5280	698	-643
5280	699	-530
5280	700	-475
5280	701	-346
5280	702	-41
5280	703	236
5280	704	254
5280	705	81
5280	706	-87
5280	707	-256
5280	708	-531
5280	709	-837
5280	710	-954
5280	711	-835
5280	712	-658
5280	713	-525
5280	714	-341
5280	715	-47
5280	716	152
5280	717	98
5280	718	-54
5280	719	-109
5280	720	-148
5280	721	-317
5280	722	-511
5280	723	-549
5280	724	-474
5280	725	-475
5280	726	-568
5280	727	-574
5280	728	-411
5280	729	-226
5280	730	-122
5280	731	25
5280	732	286
5280	733	439
5280	734	285
5280	735	-34
5280	736	-268
5280	737	-424
5280	738	-571
5280	739	-672
5280	740	-586
5280	741	-374
5280	742	-253
5280	743	-277
5280	744	-277
5280	745	-155
5280	746	-64
5280	747	-118
5280	748	-180
5280	749	-110
5280	750	-58
5280	751	-184
5280	752	-372
5280	753	-423
5280	754	-392
5280	755	-446
5280	756	-564
5280	757	-587
5280	758	-497
5280	759	-457
5280	760	-505
5280	761	-474
5280	762	-266
5280	763	-72
5280	764	-54
5280	765	-94
5280	766	-44
5280	767	-25
5280	768	-174
5280	769	-367
5280	770	-410
5280	771	-357
5280	772	-404
5280	773	-560
5280	774	-643
5280	775	-570
5280	776	-460
5280	777	-359
5280	778	-164
5280	779	164
5280	780	380
5280	781	293
5280	782	56
5280	783	-96
5280	784	-169
5280	785	-340
5280	786	-521
5280	787	-547
5280	788	-459
5280	789	-444
5280	790	-518
5280	791	-504
5280	792	-321
5280	793	-140
5280	794	-85
5280	795	-26
5280	796	151
5280	797	269
5280	798	144
5280	799	-100
5280	800	-249
5280	801	-329
5280	802	-443
5280	803	-512
5280	804	-363
5280	805	-32
5280	806	238
5280	807	329
5280	808	371
5280	809	461
5280	810	494
5280	811	425
5280	812	442
5280	813	687
5280	814	948
5280	815	960
5280	816	754
5280	817	477
5280	818	143
5280	819	-319
5280	820	-737
5280	821	-870
5280	822	-692
5280	823	-468
5280	824	-368
5280	825	-308
5280	826	-187
5280	827	-125
5280	828	-217
5280	829	-297
5280	830	-226
5280	831	-180
5280	832	-345
5280	833	-613
5280	834	-726
5280	835	-666
5280	836	-592
5280	837	-563
5280	838	-472
5280	839	-291
5280	840	-123
5280	841	75
5280	842	650
5280	843	1740
5280	844	3050
5280	845	4118
5280	846	4714
5280	847	4740
5280	848	4021
5280	849	2574
5280	850	774
5280	851	-793
5280	852	-1820
5280	853	-2345
5280	854	-2472
5280	855	-2236
5280	856	-1794
5280	857	-1471
5280	858	-1418
5280	859	-1441
5280	860	-1309
5280	861	-1122
5280	862	-1062
5280	863	-1066
5280	864	-985
5280	865	-897
5280	866	-942
5280	867	-1047
5280	868	-1017
5280	869	-851
5280	870	-752
5280	871	-796
5280	872	-820
5280	873	-692
5280	874	-550
5280	875	-496
5280	876	-407
5280	877	-177
5280	878	9
5280	879	-44
5280	880	-240
5280	881	-340
5280	882	-377
5280	883	-498
5280	884	-706
5280	885	-793
5280	886	-697
5280	887	-550
5280	888	-406
5280	889	-192
5280	890	139
5280	891	353
5280	892	279
5280	893	75
5280	894	-36
5280	895	-85
5280	896	-232
5280	897	-378
5280	898	-362
5280	899	-224
5280	900	-159
5280	901	-183
5280	902	-119
5280	903	109
5280	904	336
5280	905	453
5280	906	590
5280	907	857
5280	908	1063
5280	909	1009
5280	910	810
5280	911	676
5280	912	577
5280	913	420
5280	914	298
5280	915	407
5280	916	723
5280	917	1016
5280	918	1161
5280	919	1249
5280	920	1330
5280	921	1252
5280	922	961
5280	923	669
5280	924	585
5280	925	580
5280	926	454
5280	927	251
5280	928	114
5280	929	-24
5280	930	-300
5280	931	-639
5280	932	-813
5280	933	-770
5280	934	-686
5280	935	-654
5280	936	-566
5280	937	-356
5280	938	-213
5280	939	-279
5280	940	-393
5280	941	-377
5280	942	-355
5280	943	-482
5280	944	-664
5280	945	-720
5280	946	-693
5280	947	-758
5280	948	-908
5280	949	-945
5280	950	-790
5280	951	-590
5280	952	-453
5280	953	-220
5280	954	113
5280	955	304
5280	956	160
5280	957	-155
5280	958	-378
5280	959	-501
5280	960	-654
5280	961	-775
5280	962	-720
5280	963	-550
5280	964	-471
5280	965	-511
5280	966	-494
5280	967	-330
5280	968	-190
5280	969	-194
5280	970	-219
5280	971	-135
5280	972	-94
5280	973	-252
5280	974	-474
5280	975	-548
5280	976	-523
5280	977	-560
5280	978	-637
5280	979	-605
5280	980	-477
5280	981	-434
5280	982	-520
5280	983	-550
5280	984	-411
5280	985	-260
5280	986	-220
5280	987	-161
5280	988	36
5280	989	202
5280	990	154
5280	991	-21
5280	992	-136
5280	993	-218
5280	994	-413
5280	995	-669
5280	996	-786
5280	997	-700
5280	998	-566
5280	999	-440
5280	1000	-254
5280	1001	48
5280	1002	248
5280	1003	186
5280	1004	17
5280	1005	-58
5280	1006	-117
5280	1007	-306
5280	1008	-522
5280	1009	-581
5280	1010	-518
5280	1011	-511
5280	1012	-574
5280	1013	-543
5280	1014	-356
5280	1015	-178
5280	1016	-124
5280	1017	-51
5280	1018	142
5280	1019	272
5280	1020	151
5280	1021	-99
5280	1022	-271
5280	1023	-400
5280	1024	-579
5280	1025	-723
5280	1026	-639
5280	1027	-347
5280	1028	-65
5280	1029	100
5280	1030	245
5280	1031	404
5280	1032	403
5280	1033	161
5280	1034	-104
5280	1035	-174
5280	1036	-160
5280	1037	-234
5280	1038	-334
5280	1039	-320
5280	1040	-279
5280	1041	-367
5280	1042	-523
5280	1043	-543
5280	1044	-392
5280	1045	-253
5280	1046	-210
5280	1047	-138
5280	1048	52
5280	1049	191
5280	1050	158
5280	1051	115
5280	1052	230
5280	1053	363
5280	1054	333
5280	1055	220
5280	1056	202
5280	1057	222
5280	1058	87
5280	1059	-166
5280	1060	-361
5280	1061	-400
5280	1062	-410
5280	1063	-420
5280	1064	-258
5280	1065	89
5280	1066	337
5280	1067	250
5280	1068	-36
5280	1069	-261
5280	1070	-418
5280	1071	-603
5280	1072	-733
5280	1073	-679
5280	1074	-549
5280	1075	-562
5280	1076	-720
5280	1077	-773
5280	1078	-580
5280	1079	-290
5280	1080	-74
5280	1081	104
5280	1082	306
5280	1083	404
5280	1084	373
5280	1085	525
5280	1086	1182
5280	1087	2231
5280	1088	3275
5280	1089	3984
5280	1090	4189
5280	1091	3723
5280	1092	2518
5280	1093	862
5280	1094	-656
5280	1095	-1604
5280	1096	-2004
5280	1097	-2066
5280	1098	-1882
5280	1099	-1543
5280	1100	-1327
5280	1101	-1406
5280	1102	-1588
5280	1103	-1585
5280	1104	-1412
5280	1105	-1272
5280	1106	-1219
5280	1107	-1141
5280	1108	-1014
5280	1109	-946
5280	1110	-936
5280	1111	-805
5280	1112	-483
5280	1113	-210
5280	1114	-196
5280	1115	-317
5280	1116	-375
5280	1117	-420
5280	1118	-556
5280	1119	-676
5280	1120	-638
5280	1121	-532
5280	1122	-564
5280	1123	-747
5280	1124	-829
5280	1125	-705
5280	1126	-495
5280	1127	-331
5280	1128	-105
5280	1129	205
5280	1130	377
5280	1131	228
5280	1132	-72
5280	1133	-269
5280	1134	-352
5280	1135	-480
5280	1136	-580
5280	1137	-518
5280	1138	-339
5280	1139	-238
5280	1140	-243
5280	1141	-185
5280	1142	24
5280	1143	218
5280	1144	269
5280	1145	309
5280	1146	460
5280	1147	572
5280	1148	485
5280	1149	327
5280	1150	305
5280	1151	367
5280	1152	359
5280	1153	313
5280	1154	379
5280	1155	547
5280	1156	631
5280	1157	575
5280	1158	549
5280	1159	672
5280	1160	800
5280	1161	822
5280	1162	871
5280	1163	1061
5280	1164	1213
5280	1165	1119
5280	1166	859
5280	1167	623
5280	1168	396
5280	1169	62
5280	1170	-310
5280	1171	-510
5280	1172	-479
5280	1173	-388
5280	1174	-327
5280	1175	-212
5280	1176	7
5280	1177	120
5280	1178	-25
5280	1179	-260
5280	1180	-376
5280	1181	-443
5280	1182	-614
5280	1183	-802
5280	1184	-844
5280	1185	-789
5280	1186	-819
5280	1187	-939
5280	1188	-957
5280	1189	-789
5280	1190	-582
5280	1191	-449
5280	1192	-282
5280	1193	-14
5280	1194	144
5280	1195	5
5280	1196	-286
5280	1197	-487
5280	1198	-616
5280	1199	-764
5280	1200	-878
5280	1201	-800
5280	1202	-569
5280	1203	-393
5280	1204	-341
5280	1205	-271
5280	1206	-115
5280	1207	-38
5280	1208	-136
5280	1209	-245
5280	1210	-192
5280	1211	-118
5280	1212	-198
5280	1213	-344
5280	1214	-387
5280	1215	-391
5280	1216	-509
5280	1217	-689
5280	1218	-735
5280	1219	-615
5280	1220	-504
5280	1221	-477
5280	1222	-402
5280	1223	-202
5280	1224	-59
5280	1225	-108
5280	1226	-192
5280	1227	-142
5280	1228	-87
5280	1229	-185
5280	1230	-345
5280	1231	-390
5280	1232	-372
5280	1233	-469
5280	1234	-663
5280	1235	-752
5280	1236	-656
5280	1237	-517
5280	1238	-407
5280	1239	-208
5280	1240	110
5280	1241	313
5280	1242	212
5280	1243	-33
5280	1244	-187
5280	1245	-264
5280	1246	-440
5280	1247	-628
5280	1248	-656
5280	1249	-564
5280	1250	-532
5280	1251	-585
5280	1252	-552
5280	1253	-365
5280	1254	-198
5280	1255	-171
5280	1256	-138
5280	1257	13
5280	1258	109
5280	1259	-32
5280	1260	-286
5280	1261	-440
5280	1262	-523
5280	1263	-650
5280	1264	-751
5280	1265	-654
5280	1266	-395
5280	1267	-199
5280	1268	-165
5280	1269	-156
5280	1270	-73
5280	1271	-36
5280	1272	-110
5280	1273	-111
5280	1274	105
5280	1275	348
5280	1276	386
5280	1277	254
5280	1278	121
5280	1279	-40
5280	1280	-325
5280	1281	-636
5280	1282	-754
5280	1283	-641
5280	1284	-490
5280	1285	-409
5280	1286	-291
5280	1287	-59
5280	1288	106
5280	1289	63
5280	1290	-32
5280	1291	-10
5280	1292	14
5280	1293	-119
5280	1294	-301
5280	1295	-342
5280	1296	-278
5280	1297	-286
5280	1298	-377
5280	1299	-379
5280	1300	-222
5280	1301	-49
5280	1302	51
5280	1303	230
5280	1304	542
5280	1305	766
5280	1306	707
5280	1307	501
5280	1308	366
5280	1309	255
5280	1310	61
5280	1311	-155
5280	1312	-265
5280	1313	-284
5280	1314	-379
5280	1315	-528
5280	1316	-544
5280	1317	-357
5280	1318	-180
5280	1319	-171
5280	1320	-215
5280	1321	-167
5280	1322	-145
5280	1323	-287
5280	1324	-479
5280	1325	-536
5280	1326	-541
5280	1327	-649
5280	1328	-803
5280	1329	-798
5280	1330	-619
5280	1331	-465
5280	1332	-444
5280	1333	-437
5280	1334	-332
5280	1335	-193
5280	1336	13
5280	1337	557
5280	1338	1599
5280	1339	2846
5280	1340	3828
5280	1341	4298
5280	1342	4191
5280	1343	3413
5280	1344	1985
5280	1345	281
5280	1346	-1137
5280	1347	-1947
5280	1348	-2235
5280	1349	-2168
5280	1350	-1864
5280	1351	-1445
5280	1352	-1204
5280	1353	-1282
5280	1354	-1442
5280	1355	-1408
5280	1356	-1253
5280	1357	-1174
5280	1358	-1163
5280	1359	-1101
5280	1360	-1030
5280	1361	-1079
5280	1362	-1195
5280	1363	-1155
5280	1364	-891
5280	1365	-603
5280	1366	-446
5280	1367	-304
5280	1368	-80
5280	1369	53
5280	1370	-69
5280	1371	-308
5280	1372	-461
5280	1373	-567
5280	1374	-751
5280	1375	-923
5280	1376	-853
5280	1377	-572
5280	1378	-296
5280	1379	-146
5280	1380	-14
5280	1381	141
5280	1382	160
5280	1383	-42
5280	1384	-261
5280	1385	-291
5280	1386	-251
5280	1387	-320
5280	1388	-414
5280	1389	-384
5280	1390	-303
5280	1391	-337
5280	1392	-441
5280	1393	-439
5280	1394	-305
5280	1395	-204
5280	1396	-191
5280	1397	-106
5280	1398	153
5280	1399	413
5280	1400	524
5280	1401	605
5280	1402	785
5280	1403	912
5280	1404	829
5280	1405	654
5280	1406	599
5280	1407	633
5280	1408	587
5280	1409	450
5280	1410	390
5280	1411	465
5280	1412	541
5280	1413	566
5280	1414	704
5280	1415	989
5280	1416	1180
5280	1417	1072
5280	1418	793
5280	1419	560
5280	1420	353
5280	1421	37
5280	1422	-275
5280	1423	-402
5280	1424	-388
5280	1425	-433
5280	1426	-575
5280	1427	-642
5280	1428	-548
5280	1429	-442
5280	1430	-425
5280	1431	-369
5280	1432	-173
5280	1433	-37
5280	1434	-166
5280	1435	-442
5280	1436	-641
5280	1437	-779
5280	1438	-949
5280	1439	-1072
5280	1440	-976
5280	1441	-705
5280	1442	-495
5280	1443	-448
5280	1444	-426
5280	1445	-335
5280	1446	-298
5280	1447	-390
5280	1448	-435
5280	1449	-277
5280	1450	-91
5280	1451	-83
5280	1452	-203
5280	1453	-282
5280	1454	-358
5280	1455	-557
5280	1456	-802
5280	1457	-887
5280	1458	-772
5280	1459	-641
5280	1460	-574
5280	1461	-452
5280	1462	-198
5280	1463	-3
5280	1464	-20
5280	1465	-108
5280	1466	-97
5280	1467	-98
5280	1468	-256
5280	1469	-460
5280	1470	-523
5280	1471	-483
5280	1472	-525
5280	1473	-654
5280	1474	-691
5280	1475	-557
5280	1476	-399
5280	1477	-306
5280	1478	-142
5280	1479	140
5280	1480	311
5280	1481	180
5280	1482	-96
5280	1483	-277
5280	1484	-376
5280	1485	-516
5280	1486	-644
5280	1487	-617
5280	1488	-485
5280	1489	-437
5280	1490	-495
5280	1491	-481
5280	1492	-308
5280	1493	-148
5280	1494	-135
5280	1495	-144
5280	1496	-49
5280	1497	1
5280	1498	-154
5280	1499	-378
5280	1500	-462
5280	1501	-457
5280	1502	-515
5280	1503	-603
5280	1504	-568
5280	1505	-418
5280	1506	-336
5280	1507	-374
5280	1508	-370
5280	1509	-220
5280	1510	-87
5280	1511	-91
5280	1512	-95
5280	1513	36
5280	1514	154
5280	1515	82
5280	1516	-82
5280	1517	-158
5280	1518	-191
5280	1519	-336
5280	1520	-557
5280	1521	-657
5280	1522	-574
5280	1523	-448
5280	1524	-347
5280	1525	-152
5280	1526	189
5280	1527	452
5280	1528	449
5280	1529	315
5280	1530	245
5280	1531	174
5280	1532	-6
5280	1533	-177
5280	1534	-153
5280	1535	7
5280	1536	95
5280	1537	69
5280	1538	79
5280	1539	190
5280	1540	248
5280	1541	220
5280	1542	186
5280	1543	272
5280	1544	310
5280	1545	131
5280	1546	-122
5280	1547	-259
5280	1548	-341
5280	1549	-503
5280	1550	-682
5280	1551	-694
5280	1552	-551
5280	1553	-438
5280	1554	-427
5280	1555	-383
5280	1556	-247
5280	1557	-170
5280	1558	-237
5280	1559	-279
5280	1560	-148
5280	1561	-19
5280	1562	-104
5280	1563	-309
5280	1564	-382
5280	1565	-243
5280	1566	111
5280	1567	810
5280	1568	1965
5280	1569	3350
5280	1570	4442
5280	1571	4832
5280	1572	4483
5280	1573	3535
5280	1574	2095
5280	1575	426
5280	1576	-958
5280	1577	-1695
5280	1578	-1913
5280	1579	-1936
5280	1580	-1889
5280	1581	-1760
5280	1582	-1669
5280	1583	-1753
5280	1584	-1910
5280	1585	-1882
5280	1586	-1589
5280	1587	-1222
5280	1588	-903
5280	1589	-598
5280	1590	-260
5280	1591	-75
5280	1592	-171
5280	1593	-360
5280	1594	-425
5280	1595	-444
5280	1596	-589
5280	1597	-776
5280	1598	-829
5280	1599	-762
5280	1600	-745
5280	1601	-788
5280	1602	-725
5280	1603	-495
5280	1604	-273
5280	1605	-208
5280	1606	-95
5280	1607	114
5280	1608	231
5280	1609	73
5280	1610	-219
5280	1611	-410
5280	1612	-523
5280	1613	-660
5280	1614	-740
5280	1615	-596
5280	1616	-260
5280	1617	39
5280	1618	199
5280	1619	327
5280	1620	488
5280	1621	524
5280	1622	362
5280	1623	203
5280	1624	239
5280	1625	340
5280	1626	331
5280	1627	281
5280	1628	341
5280	1629	431
5280	1630	387
5280	1631	250
5280	1632	219
5280	1633	338
5280	1634	454
5280	1635	508
5280	1636	637
5280	1637	916
5280	1638	1145
5280	1639	1156
5280	1640	1076
5280	1641	1063
5280	1642	1007
5280	1643	780
5280	1644	512
5280	1645	401
5280	1646	397
5280	1647	306
5280	1648	101
5280	1649	-44
5280	1650	-50
5280	1651	-36
5280	1652	-57
5280	1653	51
5280	1654	309
5280	1655	467
5280	1656	317
5280	1657	1
5280	1658	-238
5280	1659	-395
5280	1660	-611
5280	1661	-799
5280	1662	-806
5280	1663	-686
5280	1664	-635
5280	1665	-691
5280	1666	-682
5280	1667	-526
5280	1668	-375
5280	1669	-345
5280	1670	-307
5280	1671	-146
5280	1672	-36
5280	1673	-162
5280	1674	-409
5280	1675	-562
5280	1676	-649
5280	1677	-780
5280	1678	-885
5280	1679	-794
5280	1680	-547
5280	1681	-368
5280	1682	-356
5280	1683	-367
5280	1684	-288
5280	1685	-229
5280	1686	-258
5280	1687	-207
5280	1688	54
5280	1689	325
5280	1690	367
5280	1691	228
5280	1692	82
5280	1693	-80
5280	1694	-354
5280	1695	-649
5280	1696	-757
5280	1697	-643
5280	1698	-494
5280	1699	-411
5280	1700	-284
5280	1701	-40
5280	1702	132
5280	1703	83
5280	1704	-40
5280	1705	-65
5280	1706	-95
5280	1707	-272
5280	1708	-482
5280	1709	-538
5280	1710	-483
5280	1711	-505
5280	1712	-619
5280	1713	-653
5280	1714	-529
5280	1715	-377
5280	1716	-282
5280	1717	-111
5280	1718	184
5280	1719	372
5280	1720	250
5280	1721	-35
5280	1722	-238
5280	1723	-357
5280	1724	-498
5280	1725	-613
5280	1726	-567
5280	1727	-414
5280	1728	-351
5280	1729	-409
5280	1730	-413
5280	1731	-266
5280	1732	-129
5280	1733	-124
5280	1734	-128
5280	1735	-15
5280	1736	56
5280	1737	-83
5280	1738	-305
5280	1739	-402
5280	1740	-417
5280	1741	-490
5280	1742	-582
5280	1743	-533
5280	1744	-355
5280	1745	-242
5280	1746	-259
5280	1747	-244
5280	1748	-87
5280	1749	68
5280	1750	108
5280	1751	172
5280	1752	389
5280	1753	591
5280	1754	582
5280	1755	441
5280	1756	365
5280	1757	316
5280	1758	154
5280	1759	-91
5280	1760	-238
5280	1761	-237
5280	1762	-247
5280	1763	-319
5280	1764	-300
5280	1765	-76
5280	1766	137
5280	1767	137
5280	1768	9
5280	1769	-93
5280	1770	-233
5280	1771	-502
5280	1772	-746
5280	1773	-754
5280	1774	-606
5280	1775	-546
5280	1776	-651
5280	1777	-738
5280	1778	-673
5280	1779	-521
5280	1780	-338
5280	1781	-19
5280	1782	410
5280	1783	629
5280	1784	417
5280	1785	4
5280	1786	-175
5280	1787	78
5280	1788	767
5280	1789	1834
5280	1790	3124
5280	1791	4184
5280	1792	4480
5280	1793	3839
5280	1794	2578
5280	1795	1140
5280	1796	-213
5280	1797	-1292
5280	1798	-1852
5280	1799	-1856
5280	1800	-1661
5280	1801	-1630
5280	1802	-1749
5280	1803	-1804
5280	1804	-1771
5280	1805	-1737
5280	1806	-1664
5280	1807	-1448
5280	1808	-1160
5280	1809	-1015
5280	1810	-1058
5280	1811	-1070
5280	1812	-888
5280	1813	-653
5280	1814	-525
5280	1815	-422
5280	1816	-249
5280	1817	-161
5280	1818	-293
5280	1819	-500
5280	1820	-572
5280	1821	-542
5280	1822	-600
5280	1823	-752
5280	1824	-819
5280	1825	-725
5280	1826	-587
5280	1827	-468
5280	1828	-272
5280	1829	24
5280	1830	209
5280	1831	101
5280	1832	-125
5280	1833	-241
5280	1834	-288
5280	1835	-420
5280	1836	-555
5280	1837	-545
5280	1838	-433
5280	1839	-407
5280	1840	-471
5280	1841	-444
5280	1842	-236
5280	1843	-8
5280	1844	120
5280	1845	264
5280	1846	524
5280	1847	708
5280	1848	635
5280	1849	434
5280	1850	325
5280	1851	278
5280	1852	187
5280	1853	117
5280	1854	238
5280	1855	523
5280	1856	756
5280	1857	847
5280	1858	924
5280	1859	1068
5280	1860	1126
5280	1861	1022
5280	1862	926
5280	1863	1002
5280	1864	1095
5280	1865	1005
5280	1866	799
5280	1867	648
5280	1868	503
5280	1869	230
5280	1870	-104
5280	1871	-292
5280	1872	-296
5280	1873	-288
5280	1874	-352
5280	1875	-357
5280	1876	-220
5280	1877	-127
5280	1878	-218
5280	1879	-347
5280	1880	-350
5280	1881	-346
5280	1882	-488
5280	1883	-678
5280	1884	-734
5280	1885	-704
5280	1886	-766
5280	1887	-919
5280	1888	-972
5280	1889	-847
5280	1890	-681
5280	1891	-567
5280	1892	-365
5280	1893	-51
5280	1894	142
5280	1895	22
5280	1896	-254
5280	1897	-441
5280	1898	-537
5280	1899	-687
5280	1900	-824
5280	1901	-799
5280	1902	-664
5280	1903	-611
5280	1904	-667
5280	1905	-652
5280	1906	-480
5280	1907	-307
5280	1908	-252
5280	1909	-197
5280	1910	-27
5280	1911	81
5280	1912	-54
5280	1913	-304
5280	1914	-452
5280	1915	-523
5280	1916	-634
5280	1917	-726
5280	1918	-648
5280	1919	-444
5280	1920	-331
5280	1921	-389
5280	1922	-456
5280	1923	-400
5280	1924	-326
5280	1925	-307
5280	1926	-195
5280	1927	116
5280	1928	407
5280	1929	432
5280	1930	250
5280	1931	50
5280	1932	-160
5280	1933	-461
5280	1934	-762
5280	1935	-861
5280	1936	-730
5280	1937	-566
5280	1938	-478
5280	1939	-357
5280	1940	-127
5280	1941	32
5280	1942	-23
5280	1943	-143
5280	1944	-154
5280	1945	-163
5280	1946	-316
5280	1947	-512
5280	1948	-566
5280	1949	-519
5280	1950	-547
5280	1951	-656
5280	1952	-669
5280	1953	-509
5280	1954	-318
5280	1955	-194
5280	1956	-24
5280	1957	250
5280	1958	406
5280	1959	257
5280	1960	-41
5280	1961	-242
5280	1962	-362
5280	1963	-491
5280	1964	-601
5280	1965	-555
5280	1966	-407
5280	1967	-348
5280	1968	-405
5280	1969	-398
5280	1970	-236
5280	1971	-84
5280	1972	-71
5280	1973	-75
5280	1974	37
5280	1975	117
5280	1976	5
5280	1977	-169
5280	1978	-209
5280	1979	-174
5280	1980	-224
5280	1981	-326
5280	1982	-311
5280	1983	-173
5280	1984	-70
5280	1985	-54
5280	1986	33
5280	1987	268
5280	1988	457
5280	1989	439
5280	1990	347
5280	1991	318
5280	1992	238
5280	1993	-20
5280	1994	-293
5280	1995	-386
5280	1996	-356
5280	1997	-425
5280	1998	-616
5280	1999	-764
[truncated: 159,280 more rows]
