# Supplementary material for: Are Complexity Metrics Reliable in Assessing HRV Control in Obese Patients During Sleep?
Source: PLoS One. 2015 Apr 20;10(4):e0124458. doi: 10.1371/journal.pone.0124458 (PMC4404104; doi:10.1371/journal.pone.0124458)
Supplement: S1 Dataset — (ZIP) [file pone.0124458.s001.zip › cabiddu_healthy_controls_data/SUBJECT (13)/3/FC.txt]

2910	0	-177
2910	1	12
2910	2	227
2910	3	359
2910	4	527
2910	5	806
2910	6	1024
2910	7	1029
2910	8	954
2910	9	971
2910	10	975
2910	11	825
2910	12	622
2910	13	540
2910	14	539
2910	15	450
2910	16	263
2910	17	153
2910	18	205
2910	19	294
2910	20	334
2910	21	417
2910	22	608
2910	23	692
2910	24	482
2910	25	129
2910	26	-131
2910	27	-308
2910	28	-503
2910	29	-675
2910	30	-685
2910	31	-582
2910	32	-542
2910	33	-601
2910	34	-593
2910	35	-438
2910	36	-290
2910	37	-278
2910	38	-271
2910	39	-142
2910	40	-47
2910	41	-160
2910	42	-369
2910	43	-476
2910	44	-522
2910	45	-630
2910	46	-742
2910	47	-685
2910	48	-477
2910	49	-318
2910	50	-303
2910	51	-297
2910	52	-199
2910	53	-128
2910	54	-172
2910	55	-164
2910	56	31
2910	57	242
2910	58	241
2910	59	91
2910	60	-33
2910	61	-143
2910	62	-352
2910	63	-593
2910	64	-682
2910	65	-584
2910	66	-474
2910	67	-440
2910	68	-353
2910	69	-124
2910	70	68
2910	71	60
2910	72	-24
2910	73	-23
2910	74	-41
2910	75	-213
2910	76	-421
2910	77	-480
2910	78	-428
2910	79	-450
2910	80	-567
2910	81	-616
2910	82	-513
2910	83	-379
2910	84	-286
2910	85	-115
2910	86	190
2910	87	400
2910	88	310
2910	89	56
2910	90	-128
2910	91	-246
2910	92	-410
2910	93	-562
2910	94	-553
2910	95	-427
2910	96	-374
2910	97	-432
2910	98	-436
2910	99	-295
2910	100	-160
2910	101	-149
2910	102	-135
2910	103	10
2910	104	123
2910	105	14
2910	106	-206
2910	107	-340
2910	108	-417
2910	109	-551
2910	110	-670
2910	111	-617
2910	112	-409
2910	113	-253
2910	114	-239
2910	115	-232
2910	116	-115
2910	117	-8
2910	118	1
2910	119	61
2910	120	301
2910	121	534
2910	122	544
2910	123	394
2910	124	271
2910	125	164
2910	126	-24
2910	127	-232
2910	128	-273
2910	129	-126
2910	130	33
2910	131	95
2910	132	168
2910	133	330
2910	134	392
2910	135	222
2910	136	-31
2910	137	-157
2910	138	-216
2910	139	-355
2910	140	-490
2910	141	-501
2910	142	-461
2910	143	-548
2910	144	-743
2910	145	-829
2910	146	-705
2910	147	-503
2910	148	-361
2910	149	-185
2910	150	59
2910	151	183
2910	152	44
2910	153	-180
2910	154	-265
2910	155	-286
2910	156	-387
2910	157	-523
2910	158	-478
2910	159	-155
2910	160	405
2910	161	1216
2910	162	2325
2910	163	3541
2910	164	4364
2910	165	4388
2910	166	3652
2910	167	2437
2910	168	936
2910	169	-616
2910	170	-1803
2910	171	-2326
2910	172	-2334
2910	173	-2187
2910	174	-2060
2910	175	-1919
2910	176	-1776
2910	177	-1722
2910	178	-1733
2910	179	-1614
2910	180	-1290
2910	181	-969
2910	182	-833
2910	183	-764
2910	184	-602
2910	185	-455
2910	186	-481
2910	187	-583
2910	188	-600
2910	189	-593
2910	190	-708
2910	191	-896
2910	192	-964
2910	193	-855
2910	194	-724
2910	195	-655
2910	196	-529
2910	197	-281
2910	198	-82
2910	199	-101
2910	200	-186
2910	201	-175
2910	202	-175
2910	203	-305
2910	204	-465
2910	205	-478
2910	206	-405
2910	207	-424
2910	208	-542
2910	209	-579
2910	210	-434
2910	211	-233
2910	212	-47
2910	213	190
2910	214	539
2910	215	773
2910	216	706
2910	217	495
2910	218	374
2910	219	345
2910	220	250
2910	221	158
2910	222	211
2910	223	370
2910	224	463
2910	225	460
2910	226	520
2910	227	721
2910	228	906
2910	229	951
2910	230	982
2910	231	1123
2910	232	1211
2910	233	1063
2910	234	791
2910	235	583
2910	236	412
2910	237	170
2910	238	-55
2910	239	-84
2910	240	61
2910	241	167
2910	242	117
2910	243	24
2910	244	-9
2910	245	-76
2910	246	-224
2910	247	-264
2910	248	-51
2910	249	216
2910	250	265
2910	251	116
2910	252	-71
2910	253	-298
2910	254	-623
2910	255	-934
2910	256	-1021
2910	257	-870
2910	258	-689
2910	259	-612
2910	260	-530
2910	261	-350
2910	262	-212
2910	263	-245
2910	264	-302
2910	265	-227
2910	266	-158
2910	267	-265
2910	268	-447
2910	269	-515
2910	270	-495
2910	271	-545
2910	272	-672
2910	273	-708
2910	274	-579
2910	275	-409
2910	276	-258
2910	277	-32
2910	278	312
2910	279	543
2910	280	456
2910	281	188
2910	282	-30
2910	283	-213
2910	284	-425
2910	285	-604
2910	286	-599
2910	287	-464
2910	288	-398
2910	289	-444
2910	290	-447
2910	291	-323
2910	292	-210
2910	293	-215
2910	294	-194
2910	295	-22
2910	296	127
2910	297	53
2910	298	-149
2910	299	-297
2910	300	-422
2910	301	-621
2910	302	-793
2910	303	-737
2910	304	-457
2910	305	-173
2910	306	-19
2910	307	85
2910	308	194
2910	309	170
2910	310	-49
2910	311	-239
2910	312	-208
2910	313	-88
2910	314	-91
2910	315	-181
2910	316	-220
2910	317	-261
2910	318	-426
2910	319	-645
2910	320	-719
2910	321	-612
2910	322	-502
2910	323	-485
2910	324	-435
2910	325	-255
2910	326	-102
2910	327	-114
2910	328	-161
2910	329	-93
2910	330	-38
2910	331	-157
2910	332	-350
2910	333	-432
2910	334	-423
2910	335	-487
2910	336	-619
2910	337	-652
2910	338	-516
2910	339	-347
2910	340	-212
2910	341	-12
2910	342	297
2910	343	500
2910	344	417
2910	345	200
2910	346	73
2910	347	-2
2910	348	-155
2910	349	-321
2910	350	-346
2910	351	-254
2910	352	-203
2910	353	-214
2910	354	-119
2910	355	139
2910	356	381
2910	357	452
2910	358	454
2910	359	513
2910	360	470
2910	361	169
2910	362	-227
2910	363	-501
2910	364	-645
2910	365	-778
2910	366	-839
2910	367	-708
2910	368	-426
2910	369	-206
2910	370	-129
2910	371	-64
2910	372	70
2910	373	119
2910	374	-43
2910	375	-253
2910	376	-324
2910	377	-334
2910	378	-409
2910	379	-453
2910	380	-336
2910	381	-197
2910	382	-262
2910	383	-508
2910	384	-666
2910	385	-523
2910	386	-37
2910	387	802
2910	388	2034
2910	389	3451
2910	390	4493
2910	391	4668
2910	392	3969
2910	393	2686
2910	394	1056
2910	395	-630
2910	396	-1920
2910	397	-2489
2910	398	-2473
2910	399	-2265
2910	400	-2119
2910	401	-2005
2910	402	-1857
2910	403	-1711
2910	404	-1555
2910	405	-1185
2910	406	-624
2910	407	-186
2910	408	-147
2910	409	-379
2910	410	-600
2910	411	-769
2910	412	-910
2910	413	-956
2910	414	-815
2910	415	-614
2910	416	-576
2910	417	-709
2910	418	-789
2910	419	-657
2910	420	-438
2910	421	-280
2910	422	-125
2910	423	77
2910	424	151
2910	425	-47
2910	426	-344
2910	427	-481
2910	428	-503
2910	429	-558
2910	430	-638
2910	431	-606
2910	432	-493
2910	433	-449
2910	434	-499
2910	435	-460
2910	436	-240
2910	437	-20
2910	438	33
2910	439	23
2910	440	92
2910	441	126
2910	442	8
2910	443	-119
2910	444	-59
2910	445	116
2910	446	206
2910	447	192
2910	448	215
2910	449	316
2910	450	375
2910	451	371
2910	452	468
2910	453	749
2910	454	1009
2910	455	1061
2910	456	1011
2910	457	1026
2910	458	1011
2910	459	840
2910	460	626
2910	461	537
2910	462	512
2910	463	370
2910	464	113
2910	465	-67
2910	466	-71
2910	467	-14
2910	468	36
2910	469	137
2910	470	340
2910	471	425
2910	472	219
2910	473	-117
2910	474	-343
2910	475	-485
2910	476	-681
2910	477	-851
2910	478	-854
2910	479	-743
2910	480	-706
2910	481	-772
2910	482	-769
2910	483	-617
2910	484	-462
2910	485	-424
2910	486	-380
2910	487	-212
2910	488	-89
2910	489	-192
2910	490	-405
2910	491	-531
2910	492	-608
2910	493	-754
2910	494	-891
2910	495	-832
2910	496	-580
2910	497	-334
2910	498	-202
2910	499	-87
2910	500	58
2910	501	79
2910	502	-109
2910	503	-303
2910	504	-306
2910	505	-231
2910	506	-270
2910	507	-358
2910	508	-358
2910	509	-339
2910	510	-449
2910	511	-631
2910	512	-697
2910	513	-605
2910	514	-514
2910	515	-506
2910	516	-449
2910	517	-255
2910	518	-93
2910	519	-102
2910	520	-148
2910	521	-79
2910	522	-19
2910	523	-133
2910	524	-319
2910	525	-396
2910	526	-396
2910	527	-476
2910	528	-630
2910	529	-684
2910	530	-568
2910	531	-417
2910	532	-298
2910	533	-120
2910	534	158
2910	535	324
2910	536	204
2910	537	-41
2910	538	-186
2910	539	-270
2910	540	-421
2910	541	-572
2910	542	-583
2910	543	-499
2910	544	-491
2910	545	-575
2910	546	-581
2910	547	-421
2910	548	-246
2910	549	-183
2910	550	-116
2910	551	67
2910	552	191
2910	553	77
2910	554	-156
2910	555	-314
2910	556	-424
2910	557	-595
2910	558	-740
2910	559	-675
2910	560	-404
2910	561	-128
2910	562	38
2910	563	172
2910	564	317
2910	565	314
2910	566	82
2910	567	-159
2910	568	-190
2910	569	-117
2910	570	-127
2910	571	-174
2910	572	-133
2910	573	-89
2910	574	-193
2910	575	-386
2910	576	-461
2910	577	-368
2910	578	-257
2910	579	-205
2910	580	-86
2910	581	177
2910	582	411
2910	583	461
2910	584	444
2910	585	491
2910	586	460
2910	587	203
2910	588	-143
2910	589	-370
2910	590	-456
2910	591	-552
2910	592	-665
2910	593	-679
2910	594	-566
2910	595	-479
2910	596	-462
2910	597	-354
2910	598	-86
2910	599	132
2910	600	87
2910	601	-113
2910	602	-267
2910	603	-413
2910	604	-614
2910	605	-755
2910	606	-678
2910	607	-477
2910	608	-398
2910	609	-499
2910	610	-565
2910	611	-385
2910	612	57
2910	613	751
2910	614	1784
2910	615	3070
2910	616	4120
2910	617	4438
2910	618	3958
2910	619	2906
2910	620	1477
2910	621	-94
2910	622	-1401
2910	623	-2066
2910	624	-2090
2910	625	-1802
2910	626	-1499
2910	627	-1236
2910	628	-1029
2910	629	-1015
2910	630	-1219
2910	631	-1393
2910	632	-1322
2910	633	-1139
2910	634	-1068
2910	635	-1064
2910	636	-986
2910	637	-891
2910	638	-912
2910	639	-1002
2910	640	-988
2910	641	-851
2910	642	-756
2910	643	-769
2910	644	-731
2910	645	-535
2910	646	-343
2910	647	-307
2910	648	-306
2910	649	-200
2910	650	-120
2910	651	-227
2910	652	-411
2910	653	-475
2910	654	-475
2910	655	-560
2910	656	-728
2910	657	-784
2910	658	-655
2910	659	-467
2910	660	-294
2910	661	-45
2910	662	302
2910	663	522
2910	664	441
2910	665	219
2910	666	94
2910	667	36
2910	668	-81
2910	669	-177
2910	670	-108
2910	671	71
2910	672	173
2910	673	171
2910	674	238
2910	675	462
2910	676	695
2910	677	830
2910	678	961
2910	679	1194
2910	680	1350
2910	681	1252
2910	682	1019
2910	683	853
2910	684	715
2910	685	498
2910	686	288
2910	687	287
2910	688	496
2910	689	716
2910	690	829
2910	691	902
2910	692	963
2910	693	846
2910	694	485
2910	695	101
2910	696	-65
2910	697	-106
2910	698	-210
2910	699	-337
2910	700	-377
2910	701	-419
2910	702	-601
2910	703	-839
2910	704	-913
2910	705	-769
2910	706	-583
2910	707	-472
2910	708	-361
2910	709	-191
2910	710	-118
2910	711	-247
2910	712	-386
2910	713	-349
2910	714	-257
2910	715	-299
2910	716	-415
2910	717	-454
2910	718	-464
2910	719	-589
2910	720	-792
2910	721	-873
2910	722	-749
2910	723	-559
2910	724	-392
2910	725	-146
2910	726	193
2910	727	399
2910	728	296
2910	729	43
2910	730	-129
2910	731	-250
2910	732	-444
2910	733	-619
2910	734	-629
2910	735	-520
2910	736	-478
2910	737	-531
2910	738	-518
2910	739	-353
2910	740	-185
2910	741	-134
2910	742	-62
2910	743	123
2910	744	234
2910	745	89
2910	746	-177
2910	747	-354
2910	748	-459
2910	749	-607
2910	750	-726
2910	751	-656
2910	752	-419
2910	753	-218
2910	754	-141
2910	755	-74
2910	756	56
2910	757	104
2910	758	-32
2910	759	-168
2910	760	-138
2910	761	-71
2910	762	-145
2910	763	-285
2910	764	-329
2910	765	-335
2910	766	-447
2910	767	-620
2910	768	-683
2910	769	-609
2910	770	-554
2910	771	-589
2910	772	-557
2910	773	-363
2910	774	-175
2910	775	-144
2910	776	-153
2910	777	-61
2910	778	1
2910	779	-113
2910	780	-294
2910	781	-359
2910	782	-348
2910	783	-430
2910	784	-598
2910	785	-673
2910	786	-571
2910	787	-414
2910	788	-270
2910	789	-26
2910	790	338
2910	791	582
2910	792	514
2910	793	288
2910	794	143
2910	795	51
2910	796	-79
2910	797	-179
2910	798	-116
2910	799	25
2910	800	41
2910	801	-90
2910	802	-186
2910	803	-139
2910	804	-82
2910	805	-81
2910	806	-92
2910	807	23
2910	808	93
2910	809	-60
2910	810	-312
2910	811	-461
2910	812	-550
2910	813	-705
2910	814	-857
2910	815	-828
2910	816	-632
2910	817	-457
2910	818	-394
2910	819	-324
2910	820	-181
2910	821	-102
2910	822	-181
2910	823	-257
2910	824	-181
2910	825	-109
2910	826	-221
2910	827	-378
2910	828	-304
2910	829	78
2910	830	716
2910	831	1625
2910	832	2798
2910	833	3948
2910	834	4586
2910	835	4413
2910	836	3548
2910	837	2285
2910	838	823
2910	839	-601
2910	840	-1590
2910	841	-1925
2910	842	-1850
2910	843	-1733
2910	844	-1669
2910	845	-1587
2910	846	-1537
2910	847	-1608
2910	848	-1719
2910	849	-1657
2910	850	-1379
2910	851	-1066
2910	852	-844
2910	853	-608
2910	854	-295
2910	855	-82
2910	856	-128
2910	857	-283
2910	858	-352
2910	859	-405
2910	860	-570
2910	861	-745
2910	862	-764
2910	863	-666
2910	864	-635
2910	865	-695
2910	866	-679
2910	867	-501
2910	868	-297
2910	869	-202
2910	870	-54
2910	871	170
2910	872	287
2910	873	131
2910	874	-145
2910	875	-305
2910	876	-366
2910	877	-454
2910	878	-528
2910	879	-453
2910	880	-259
2910	881	-127
2910	882	-99
2910	883	-21
2910	884	194
2910	885	381
2910	886	405
2910	887	395
2910	888	498
2910	889	594
2910	890	527
2910	891	416
2910	892	445
2910	893	549
2910	894	558
2910	895	488
2910	896	488
2910	897	576
2910	898	609
2910	899	542
2910	900	543
2910	901	713
2910	902	886
2910	903	901
2910	904	867
2910	905	918
2910	906	921
2910	907	719
2910	908	428
2910	909	248
2910	910	141
2910	911	-52
2910	912	-322
2910	913	-489
2910	914	-480
2910	915	-421
2910	916	-367
2910	917	-233
2910	918	28
2910	919	197
2910	920	90
2910	921	-142
2910	922	-278
2910	923	-371
2910	924	-549
2910	925	-728
2910	926	-753
2910	927	-678
2910	928	-685
2910	929	-793
2910	930	-814
2910	931	-657
2910	932	-460
2910	933	-348
2910	934	-205
2910	935	54
2910	936	229
2910	937	126
2910	938	-134
2910	939	-331
2910	940	-479
2910	941	-670
2910	942	-817
2910	943	-734
2910	944	-444
2910	945	-163
2910	946	-4
2910	947	125
2910	948	271
2910	949	276
2910	950	59
2910	951	-176
2910	952	-221
2910	953	-185
2910	954	-249
2910	955	-348
2910	956	-342
2910	957	-310
2910	958	-413
2910	959	-599
2910	960	-675
2910	961	-600
2910	962	-536
2910	963	-549
2910	964	-502
2910	965	-307
2910	966	-139
2910	967	-140
2910	968	-177
2910	969	-100
2910	970	-39
2910	971	-147
2910	972	-326
2910	973	-393
2910	974	-387
2910	975	-478
2910	976	-656
2910	977	-738
2910	978	-641
2910	979	-495
2910	980	-360
2910	981	-139
2910	982	189
2910	983	390
2910	984	285
2910	985	32
2910	986	-131
2910	987	-239
2910	988	-421
2910	989	-601
2910	990	-630
2910	991	-555
2910	992	-554
2910	993	-638
2910	994	-629
2910	995	-441
2910	996	-236
2910	997	-137
2910	998	-48
2910	999	137
2910	1000	244
2910	1001	97
2910	1002	-172
2910	1003	-351
2910	1004	-471
2910	1005	-636
2910	1006	-764
2910	1007	-668
2910	1008	-362
2910	1009	-61
2910	1010	118
2910	1011	253
2910	1012	389
2910	1013	365
2910	1014	110
2910	1015	-155
2910	1016	-205
2910	1017	-139
2910	1018	-141
2910	1019	-170
2910	1020	-107
2910	1021	-43
2910	1022	-129
2910	1023	-304
2910	1024	-357
2910	1025	-233
2910	1026	-91
2910	1027	-19
2910	1028	100
2910	1029	338
2910	1030	524
2910	1031	511
2910	1032	447
2910	1033	485
2910	1034	484
2910	1035	275
2910	1036	-30
2910	1037	-251
2910	1038	-390
2910	1039	-580
2910	1040	-778
2910	1041	-816
2910	1042	-650
2910	1043	-467
2910	1044	-359
2910	1045	-220
2910	1046	12
2910	1047	164
2910	1048	74
2910	1049	-122
2910	1050	-228
2910	1051	-328
2910	1052	-541
2910	1053	-760
2910	1054	-775
2910	1055	-603
2910	1056	-443
2910	1057	-389
2910	1058	-332
2910	1059	-192
2910	1060	-35
2910	1061	178
2910	1062	730
2910	1063	1772
2910	1064	3000
2910	1065	3939
2910	1066	4344
2910	1067	4144
2910	1068	3240
2910	1069	1697
2910	1070	-39
2910	1071	-1370
2910	1072	-2013
2910	1073	-2094
2910	1074	-1852
2910	1075	-1435
2910	1076	-1023
2910	1077	-891
2910	1078	-1118
2910	1079	-1400
2910	1080	-1430
2910	1081	-1271
2910	1082	-1132
2910	1083	-1027
2910	1084	-883
2910	1085	-798
2910	1086	-900
2910	1087	-1085
2910	1088	-1122
2910	1089	-961
2910	1090	-791
2910	1091	-726
2910	1092	-655
2910	1093	-477
2910	1094	-341
2910	1095	-356
2910	1096	-384
2910	1097	-274
2910	1098	-170
2910	1099	-254
2910	1100	-436
2910	1101	-507
2910	1102	-506
2910	1103	-586
2910	1104	-748
2910	1105	-802
2910	1106	-673
2910	1107	-488
2910	1108	-329
2910	1109	-96
2910	1110	232
2910	1111	433
2910	1112	338
2910	1113	113
2910	1114	-7
2910	1115	-55
2910	1116	-158
2910	1117	-247
2910	1118	-188
2910	1119	-29
2910	1120	51
2910	1121	37
2910	1122	103
2910	1123	341
2910	1124	591
2910	1125	716
2910	1126	827
2910	1127	1031
2910	1128	1160
2910	1129	1046
2910	1130	821
2910	1131	687
2910	1132	611
2910	1133	469
2910	1134	330
2910	1135	368
2910	1136	580
2910	1137	774
2910	1138	850
2910	1139	894
2910	1140	956
2910	1141	870
2910	1142	539
2910	1143	169
2910	1144	-23
2910	1145	-124
2910	1146	-297
2910	1147	-467
2910	1148	-500
2910	1149	-485
2910	1150	-592
2910	1151	-789
2910	1152	-891
2910	1153	-851
2910	1154	-810
2910	1155	-836
2910	1156	-789
2910	1157	-586
2910	1158	-399
2910	1159	-386
2910	1160	-419
2910	1161	-348
2910	1162	-296
2910	1163	-419
2910	1164	-607
2910	1165	-673
2910	1166	-655
2910	1167	-715
2910	1168	-858
2910	1169	-911
2910	1170	-800
2910	1171	-652
2910	1172	-531
2910	1173	-326
2910	1174	-9
2910	1175	199
2910	1176	113
2910	1177	-115
2910	1178	-256
2910	1179	-349
2910	1180	-513
2910	1181	-666
2910	1182	-662
2910	1183	-556
2910	1184	-529
2910	1185	-607
2910	1186	-613
2910	1187	-454
2910	1188	-271
2910	1189	-184
2910	1190	-88
2910	1191	122
2910	1192	261
2910	1193	142
2910	1194	-116
2910	1195	-302
2910	1196	-439
2910	1197	-629
2910	1198	-790
2910	1199	-730
2910	1200	-458
2910	1201	-180
2910	1202	-11
2910	1203	131
2910	1204	288
2910	1205	295
2910	1206	67
2910	1207	-192
2910	1208	-265
2910	1209	-251
2910	1210	-323
2910	1211	-419
2910	1212	-402
2910	1213	-355
2910	1214	-437
2910	1215	-604
2910	1216	-665
2910	1217	-573
2910	1218	-485
2910	1219	-477
2910	1220	-420
2910	1221	-224
2910	1222	-62
2910	1223	-78
2910	1224	-134
2910	1225	-73
2910	1226	-23
2910	1227	-141
2910	1228	-329
2910	1229	-403
2910	1230	-398
2910	1231	-473
2910	1232	-624
2910	1233	-679
2910	1234	-569
2910	1235	-425
2910	1236	-315
2910	1237	-132
2910	1238	163
2910	1239	354
2910	1240	262
2910	1241	40
2910	1242	-91
2910	1243	-176
2910	1244	-349
2910	1245	-526
2910	1246	-549
2910	1247	-456
2910	1248	-422
2910	1249	-472
2910	1250	-447
2910	1251	-273
2910	1252	-106
2910	1253	-69
2910	1254	-31
2910	1255	127
2910	1256	242
2910	1257	136
2910	1258	-77
2910	1259	-210
2910	1260	-301
2910	1261	-470
2910	1262	-626
2910	1263	-580
2910	1264	-328
2910	1265	-64
2910	1266	99
2910	1267	233
2910	1268	379
2910	1269	377
2910	1270	144
2910	1271	-106
2910	1272	-154
2910	1273	-101
2910	1274	-143
2910	1275	-229
2910	1276	-231
2910	1277	-228
2910	1278	-352
2910	1279	-535
2910	1280	-579
2910	1281	-447
2910	1282	-306
2910	1283	-254
2910	1284	-172
2910	1285	26
2910	1286	189
2910	1287	188
2910	1288	168
2910	1289	289
2910	1290	422
2910	1291	388
2910	1292	274
2910	1293	259
2910	1294	294
2910	1295	203
2910	1296	-8
2910	1297	-188
2910	1298	-245
2910	1299	-292
2910	1300	-354
2910	1301	-238
2910	1302	101
2910	1303	391
2910	1304	376
2910	1305	147
2910	1306	-78
2910	1307	-292
2910	1308	-537
2910	1309	-701
2910	1310	-649
2910	1311	-501
2910	1312	-496
2910	1313	-678
2910	1314	-813
2910	1315	-722
2910	1316	-484
2910	1317	-236
2910	1318	45
2910	1319	344
2910	1320	435
2910	1321	228
2910	1322	52
2910	1323	331
2910	1324	1127
2910	1325	2196
2910	1326	3263
2910	1327	4071
2910	1328	4274
2910	1329	3602
2910	1330	2186
2910	1331	570
2910	1332	-731
2910	1333	-1575
2910	1334	-2014
2910	1335	-2053
2910	1336	-1781
2910	1337	-1535
2910	1338	-1580
2910	1339	-1775
2910	1340	-1832
2910	1341	-1722
2910	1342	-1592
2910	1343	-1476
2910	1344	-1296
2910	1345	-1087
2910	1346	-995
2910	1347	-1027
2910	1348	-971
2910	1349	-704
2910	1350	-418
2910	1351	-318
2910	1352	-321
2910	1353	-278
2910	1354	-275
2910	1355	-412
2910	1356	-558
2910	1357	-550
2910	1358	-466
2910	1359	-513
2910	1360	-706
2910	1361	-831
2910	1362	-776
2910	1363	-625
2910	1364	-442
2910	1365	-176
2910	1366	197
2910	1367	446
2910	1368	372
2910	1369	129
2910	1370	-48
2910	1371	-186
2910	1372	-386
2910	1373	-550
2910	1374	-530
2910	1375	-381
2910	1376	-301
2910	1377	-317
2910	1378	-265
2910	1379	-51
2910	1380	185
2910	1381	328
2910	1382	496
2910	1383	791
2910	1384	1017
2910	1385	979
2910	1386	791
2910	1387	661
2910	1388	566
2910	1389	410
2910	1390	282
2910	1391	371
2910	1392	667
2910	1393	962
2910	1394	1139
2910	1395	1276
2910	1396	1410
2910	1397	1375
2910	1398	1087
2910	1399	751
2910	1400	586
2910	1401	495
2910	1402	316
2910	1403	112
2910	1404	23
2910	1405	-31
2910	1406	-206
2910	1407	-454
2910	1408	-586
2910	1409	-565
2910	1410	-547
2910	1411	-606
2910	1412	-606
2910	1413	-455
2910	1414	-323
2910	1415	-349
2910	1416	-403
2910	1417	-335
2910	1418	-275
2910	1419	-386
2910	1420	-566
2910	1421	-631
2910	1422	-620
2910	1423	-693
2910	1424	-847
2910	1425	-905
2910	1426	-792
2910	1427	-639
2910	1428	-504
2910	1429	-284
2910	1430	41
2910	1431	247
2910	1432	147
2910	1433	-101
2910	1434	-262
2910	1435	-368
2910	1436	-541
2910	1437	-696
2910	1438	-684
2910	1439	-564
2910	1440	-530
2910	1441	-611
2910	1442	-629
2910	1443	-489
2910	1444	-332
2910	1445	-267
2910	1446	-175
2910	1447	49
2910	1448	214
2910	1449	125
2910	1450	-107
2910	1451	-280
2910	1452	-417
2910	1453	-618
2910	1454	-784
2910	1455	-724
2910	1456	-445
2910	1457	-153
2910	1458	33
2910	1459	186
2910	1460	341
2910	1461	333
2910	1462	80
2910	1463	-201
2910	1464	-290
2910	1465	-284
2910	1466	-354
2910	1467	-441
2910	1468	-415
2910	1469	-365
2910	1470	-452
2910	1471	-626
2910	1472	-695
2910	1473	-615
2910	1474	-542
2910	1475	-551
2910	1476	-506
2910	1477	-319
2910	1478	-154
2910	1479	-157
2910	1480	-192
2910	1481	-108
2910	1482	-38
2910	1483	-143
2910	1484	-325
2910	1485	-397
2910	1486	-394
2910	1487	-473
2910	1488	-626
2910	1489	-682
2910	1490	-572
2910	1491	-428
2910	1492	-324
2910	1493	-138
2910	1494	157
2910	1495	345
2910	1496	247
2910	1497	16
2910	1498	-120
2910	1499	-204
2910	1500	-358
2910	1501	-506
2910	1502	-506
2910	1503	-407
2910	1504	-393
2910	1505	-480
2910	1506	-492
2910	1507	-334
2910	1508	-152
2910	1509	-73
2910	1510	17
2910	1511	220
2910	1512	359
2910	1513	245
2910	1514	2
2910	1515	-167
2910	1516	-286
2910	1517	-462
2910	1518	-609
2910	1519	-541
2910	1520	-268
2910	1521	14
2910	1522	193
2910	1523	356
2910	1524	539
2910	1525	580
2910	1526	387
2910	1527	165
2910	1528	125
2910	1529	179
2910	1530	157
2910	1531	123
2910	1532	210
2910	1533	313
2910	1534	245
2910	1535	42
2910	1536	-127
2910	1537	-200
2910	1538	-309
2910	1539	-463
2910	1540	-492
2910	1541	-289
2910	1542	-60
2910	1543	-3
2910	1544	-31
2910	1545	0
2910	1546	-9
2910	1547	-169
2910	1548	-354
2910	1549	-392
2910	1550	-362
2910	1551	-463
2910	1552	-696
2910	1553	-845
2910	1554	-780
2910	1555	-592
2910	1556	-362
2910	1557	-62
2910	1558	270
2910	1559	405
2910	1560	259
2910	1561	163
2910	1562	513
2910	1563	1321
2910	1564	2346
2910	1565	3364
2910	1566	4139
2910	1567	4312
2910	1568	3614
2910	1569	2192
2910	1570	584
2910	1571	-709
2910	1572	-1527
2910	1573	-1897
2910	1574	-1820
2910	1575	-1425
2910	1576	-1106
2910	1577	-1155
2910	1578	-1433
2910	1579	-1647
2910	1580	-1734
2910	1581	-1764
2910	1582	-1689
2910	1583	-1403
2910	1584	-984
2910	1585	-647
2910	1586	-471
2910	1587	-321
2910	1588	-127
2910	1589	-55
2910	1590	-219
2910	1591	-450
2910	1592	-538
2910	1593	-564
2910	1594	-666
2910	1595	-744
2910	1596	-666
2910	1597	-539
2910	1598	-549
2910	1599	-676
2910	1600	-722
2910	1601	-647
2910	1602	-584
2910	1603	-614
2910	1604	-585
2910	1605	-412
2910	1606	-241
2910	1607	-217
2910	1608	-209
2910	1609	-79
2910	1610	33
2910	1611	-39
2910	1612	-187
2910	1613	-231
2910	1614	-202
2910	1615	-258
2910	1616	-387
2910	1617	-418
2910	1618	-272
2910	1619	-78
2910	1620	110
2910	1621	394
2910	1622	795
2910	1623	1082
2910	1624	1066
2910	1625	896
2910	1626	798
2910	1627	724
2910	1628	575
2910	1629	436
2910	1630	451
2910	1631	556
2910	1632	561
2910	1633	452
2910	1634	413
2910	1635	541
2910	1636	696
2910	1637	749
2910	1638	801
2910	1639	939
2910	1640	970
2910	1641	724
2910	1642	345
2910	1643	60
2910	1644	-149
2910	1645	-402
2910	1646	-625
2910	1647	-640
2910	1648	-456
2910	1649	-261
2910	1650	-142
2910	1651	-6
2910	1652	172
2910	1653	198
2910	1654	-51
2910	1655	-380
2910	1656	-569
2910	1657	-682
2910	1658	-844
2910	1659	-957
2910	1660	-877
2910	1661	-715
2910	1662	-673
2910	1663	-748
2910	1664	-775
2910	1665	-717
2910	1666	-705
2910	1667	-785
2910	1668	-788
2910	1669	-607
2910	1670	-407
2910	1671	-344
2910	1672	-303
2910	1673	-152
2910	1674	-32
2910	1675	-115
2910	1676	-292
2910	1677	-371
2910	1678	-382
2910	1679	-483
2910	1680	-661
2910	1681	-743
2910	1682	-656
2910	1683	-531
2910	1684	-433
2910	1685	-236
2910	1686	83
2910	1687	297
2910	1688	219
2910	1689	0
2910	1690	-134
2910	1691	-223
2910	1692	-399
2910	1693	-564
2910	1694	-569
2910	1695	-479
2910	1696	-487
2910	1697	-612
2910	1698	-664
2910	1699	-530
2910	1700	-342
2910	1701	-221
2910	1702	-68
2910	1703	190
2910	1704	343
2910	1705	195
2910	1706	-114
2910	1707	-346
2910	1708	-501
2910	1709	-675
2910	1710	-801
2910	1711	-718
2910	1712	-462
2910	1713	-243
2910	1714	-151
2910	1715	-66
2910	1716	75
2910	1717	112
2910	1718	-58
2910	1719	-267
2910	1720	-323
2910	1721	-326
2910	1722	-436
2910	1723	-561
2910	1724	-537
2910	1725	-446
2910	1726	-466
2910	1727	-578
2910	1728	-614
2910	1729	-541
2910	1730	-499
2910	1731	-538
2910	1732	-505
2910	1733	-302
2910	1734	-102
2910	1735	-63
2910	1736	-64
2910	1737	34
2910	1738	99
2910	1739	-18
2910	1740	-211
2910	1741	-295
2910	1742	-304
2910	1743	-403
2910	1744	-586
2910	1745	-671
2910	1746	-579
2910	1747	-434
2910	1748	-295
2910	1749	-65
2910	1750	284
2910	1751	515
2910	1752	433
2910	1753	185
2910	1754	-3
2910	1755	-155
2910	1756	-375
2910	1757	-552
2910	1758	-527
2910	1759	-358
2910	1760	-249
2910	1761	-247
2910	1762	-201
2910	1763	-32
2910	1764	126
2910	1765	169
2910	1766	235
2910	1767	442
2910	1768	608
2910	1769	548
2910	1770	365
2910	1771	249
2910	1772	165
2910	1773	-14
2910	1774	-201
2910	1775	-226
2910	1776	-89
2910	1777	14
2910	1778	21
2910	1779	46
2910	1780	171
2910	1781	216
2910	1782	52
2910	1783	-161
2910	1784	-239
2910	1785	-278
2910	1786	-416
2910	1787	-554
2910	1788	-544
2910	1789	-486
2910	1790	-565
2910	1791	-758
2910	1792	-864
2910	1793	-815
2910	1794	-727
2910	1795	-672
2910	1796	-549
2910	1797	-325
2910	1798	-185
2910	1799	-215
2910	1800	-142
2910	1801	345
2910	1802	1207
2910	1803	2221
2910	1804	3254
2910	1805	4144
2910	1806	4514
2910	1807	4021
2910	1808	2722
2910	1809	1073
2910	1810	-457
2910	1811	-1624
2910	1812	-2276
2910	1813	-2303
2910	1814	-1840
2910	1815	-1336
2910	1816	-1160
2910	1817	-1238
2910	1818	-1317
2910	1819	-1369
2910	1820	-1447
2910	1821	-1459
2910	1822	-1286
2910	1823	-1033
2910	1824	-918
2910	1825	-966
2910	1826	-969
2910	1827	-807
2910	1828	-608
2910	1829	-496
2910	1830	-375
2910	1831	-154
2910	1832	-15
2910	1833	-131
2910	1834	-367
2910	1835	-516
2910	1836	-615
2910	1837	-777
2910	1838	-925
2910	1839	-856
2910	1840	-573
2910	1841	-267
2910	1842	-70
2910	1843	96
2910	1844	249
2910	1845	243
2910	1846	-1
2910	1847	-266
2910	1848	-330
2910	1849	-290
2910	1850	-329
2910	1851	-388
2910	1852	-336
2910	1853	-255
2910	1854	-300
2910	1855	-416
2910	1856	-416
2910	1857	-260
2910	1858	-113
2910	1859	-51
2910	1860	61
2910	1861	312
2910	1862	536
2910	1863	595
2910	1864	621
2910	1865	765
2910	1866	893
2910	1867	836
2910	1868	691
2910	1869	645
2910	1870	664
2910	1871	588
2910	1872	426
2910	1873	353
2910	1874	442
2910	1875	558
2910	1876	639
2910	1877	791
2910	1878	1037
2910	1879	1154
2910	1880	960
2910	1881	611
2910	1882	344
2910	1883	132
2910	1884	-147
2910	1885	-407
2910	1886	-496
2910	1887	-465
2910	1888	-501
2910	1889	-631
2910	1890	-686
2910	1891	-576
2910	1892	-444
2910	1893	-400
2910	1894	-324
2910	1895	-113
2910	1896	42
2910	1897	-54
2910	1898	-290
2910	1899	-466
2910	1900	-602
2910	1901	-796
2910	1902	-951
2910	1903	-869
2910	1904	-563
2910	1905	-249
2910	1906	-59
2910	1907	82
2910	1908	213
2910	1909	188
2910	1910	-60
2910	1911	-306
2910	1912	-335
2910	1913	-260
2910	1914	-280
2910	1915	-355
2910	1916	-357
2910	1917	-359
2910	1918	-496
2910	1919	-694
2910	1920	-750
2910	1921	-628
2910	1922	-505
2910	1923	-476
2910	1924	-423
2910	1925	-256
2910	1926	-126
2910	1927	-157
2910	1928	-202
2910	1929	-104
2910	1930	-4
2910	1931	-75
2910	1932	-231
2910	1933	-300
2910	1934	-314
2910	1935	-425
2910	1936	-616
2910	1937	-705
2910	1938	-615
2910	1939	-474
2910	1940	-344
2910	1941	-126
2910	1942	201
2910	1943	409
2910	1944	313
2910	1945	64
2910	1946	-106
2910	1947	-233
2910	1948	-422
2910	1949	-594
2910	1950	-605
2910	1951	-509
2910	1952	-489
2910	1953	-566
2910	1954	-571
2910	1955	-411
2910	1956	-231
2910	1957	-153
2910	1958	-64
2910	1959	141
2910	1960	279
2910	1961	162
2910	1962	-88
2910	1963	-269
2910	1964	-407
2910	1965	-600
2910	1966	-760
2910	1967	-695
2910	1968	-411
2910	1969	-113
2910	1970	78
2910	1971	237
2910	1972	396
2910	1973	390
2910	1974	142
2910	1975	-135
2910	1976	-219
2910	1977	-206
2910	1978	-273
2910	1979	-360
2910	1980	-338
2910	1981	-294
2910	1982	-377
2910	1983	-538
2910	1984	-585
2910	1985	-480
2910	1986	-386
2910	1987	-384
2910	1988	-346
2910	1989	-178
2910	1990	-37
2910	1991	-54
2910	1992	-90
2910	1993	4
2910	1994	93
2910	1995	1
2910	1996	-177
2910	1997	-259
2910	1998	-277
2910	1999	-381
[truncated: 159,280 more rows]
