# Supplementary material for: Are Complexity Metrics Reliable in Assessing HRV Control in Obese Patients During Sleep?
Source: PLoS One. 2015 Apr 20;10(4):e0124458. doi: 10.1371/journal.pone.0124458 (PMC4404104; doi:10.1371/journal.pone.0124458)
Supplement: S1 Dataset — (ZIP) [file pone.0124458.s001.zip › cabiddu_healthy_controls_data/SUBJECT (13)/4/FC.txt]

14160	0	-1128
14160	1	-1217
14160	2	-1204
14160	3	-1165
14160	4	-986
14160	5	-579
14160	6	-200
14160	7	-73
14160	8	-81
14160	9	-66
14160	10	-164
14160	11	-495
14160	12	-847
14160	13	-975
14160	14	-964
14160	15	-963
14160	16	-930
14160	17	-723
14160	18	-366
14160	19	-113
14160	20	-111
14160	21	-180
14160	22	-81
14160	23	95
14160	24	182
14160	25	267
14160	26	429
14160	27	450
14160	28	151
14160	29	-277
14160	30	-534
14160	31	-580
14160	32	-503
14160	33	-340
14160	34	3
14160	35	505
14160	36	897
14160	37	996
14160	38	969
14160	39	1046
14160	40	1132
14160	41	1065
14160	42	950
14160	43	893
14160	44	710
14160	45	248
14160	46	-317
14160	47	-693
14160	48	-835
14160	49	-878
14160	50	-855
14160	51	-671
14160	52	-320
14160	53	-51
14160	54	-59
14160	55	-179
14160	56	-186
14160	57	-178
14160	58	-310
14160	59	-459
14160	60	-496
14160	61	-580
14160	62	-862
14160	63	-1204
14160	64	-1359
14160	65	-1289
14160	66	-1174
14160	67	-1117
14160	68	-989
14160	69	-656
14160	70	-313
14160	71	-182
14160	72	-172
14160	73	-148
14160	74	-253
14160	75	-610
14160	76	-1000
14160	77	-1161
14160	78	-1152
14160	79	-1113
14160	80	-1017
14160	81	-759
14160	82	-391
14160	83	-173
14160	84	-244
14160	85	-398
14160	86	-366
14160	87	-227
14160	88	-157
14160	89	-92
14160	90	24
14160	91	-34
14160	92	-436
14160	93	-962
14160	94	-1298
14160	95	-1390
14160	96	-1347
14160	97	-1206
14160	98	-890
14160	99	-430
14160	100	-90
14160	101	-45
14160	102	-112
14160	103	-52
14160	104	41
14160	105	0
14160	106	-79
14160	107	-93
14160	108	-225
14160	109	-622
14160	110	-1098
14160	111	-1375
14160	112	-1410
14160	113	-1344
14160	114	-1221
14160	115	-953
14160	116	-528
14160	117	-186
14160	118	-115
14160	119	-149
14160	120	-70
14160	121	8
14160	122	-77
14160	123	-208
14160	124	-246
14160	125	-341
14160	126	-627
14160	127	-955
14160	128	-1092
14160	129	-1005
14160	130	-882
14160	131	-834
14160	132	-724
14160	133	-417
14160	134	-92
14160	135	36
14160	136	65
14160	137	131
14160	138	84
14160	139	-205
14160	140	-527
14160	141	-640
14160	142	-612
14160	143	-584
14160	144	-516
14160	145	-285
14160	146	64
14160	147	296
14160	148	267
14160	149	169
14160	150	238
14160	151	360
14160	152	356
14160	153	307
14160	154	281
14160	155	84
14160	156	-418
14160	157	-969
14160	158	-1279
14160	159	-1336
14160	160	-1304
14160	161	-1239
14160	162	-1045
14160	163	-703
14160	164	-414
14160	165	-330
14160	166	-297
14160	167	-139
14160	168	-8
14160	169	-81
14160	170	-221
14160	171	-256
14160	172	-324
14160	173	-592
14160	174	-952
14160	175	-1206
14160	176	-1334
14160	177	-1371
14160	178	-1162
14160	179	-414
14160	180	965
14160	181	2619
14160	182	4029
14160	183	4932
14160	184	5176
14160	185	4518
14160	186	2949
14160	187	983
14160	188	-769
14160	189	-2085
14160	190	-2956
14160	191	-3333
14160	192	-3209
14160	193	-2816
14160	194	-2491
14160	195	-2353
14160	196	-2186
14160	197	-1759
14160	198	-1220
14160	199	-833
14160	200	-592
14160	201	-433
14160	202	-513
14160	203	-906
14160	204	-1320
14160	205	-1443
14160	206	-1340
14160	207	-1205
14160	208	-1063
14160	209	-825
14160	210	-524
14160	211	-373
14160	212	-459
14160	213	-563
14160	214	-447
14160	215	-235
14160	216	-149
14160	217	-122
14160	218	-57
14160	219	-152
14160	220	-559
14160	221	-1076
14160	222	-1394
14160	223	-1500
14160	224	-1478
14160	225	-1352
14160	226	-1030
14160	227	-544
14160	228	-161
14160	229	-58
14160	230	-64
14160	231	57
14160	232	209
14160	233	229
14160	234	214
14160	235	263
14160	236	189
14160	237	-155
14160	238	-584
14160	239	-810
14160	240	-791
14160	241	-666
14160	242	-496
14160	243	-164
14160	244	319
14160	245	711
14160	246	822
14160	247	825
14160	248	934
14160	249	1032
14160	250	942
14160	251	769
14160	252	644
14160	253	429
14160	254	17
14160	255	-412
14160	256	-599
14160	257	-517
14160	258	-372
14160	259	-309
14160	260	-227
14160	261	-6
14160	262	186
14160	263	167
14160	264	71
14160	265	55
14160	266	-36
14160	267	-362
14160	268	-749
14160	269	-983
14160	270	-1126
14160	271	-1293
14160	272	-1396
14160	273	-1269
14160	274	-930
14160	275	-631
14160	276	-548
14160	277	-537
14160	278	-392
14160	279	-224
14160	280	-196
14160	281	-203
14160	282	-141
14160	283	-206
14160	284	-568
14160	285	-1040
14160	286	-1343
14160	287	-1436
14160	288	-1484
14160	289	-1455
14160	290	-1212
14160	291	-760
14160	292	-363
14160	293	-226
14160	294	-214
14160	295	-115
14160	296	-20
14160	297	-63
14160	298	-111
14160	299	-49
14160	300	-82
14160	301	-402
14160	302	-867
14160	303	-1207
14160	304	-1355
14160	305	-1390
14160	306	-1311
14160	307	-999
14160	308	-467
14160	309	-26
14160	310	71
14160	311	-37
14160	312	-91
14160	313	-123
14160	314	-213
14160	315	-213
14160	316	-27
14160	317	97
14160	318	-80
14160	319	-460
14160	320	-783
14160	321	-944
14160	322	-1019
14160	323	-1048
14160	324	-896
14160	325	-488
14160	326	-81
14160	327	59
14160	328	34
14160	329	28
14160	330	-55
14160	331	-335
14160	332	-632
14160	333	-763
14160	334	-846
14160	335	-1022
14160	336	-1190
14160	337	-1143
14160	338	-850
14160	339	-536
14160	340	-385
14160	341	-304
14160	342	-132
14160	343	3
14160	344	-43
14160	345	-108
14160	346	-39
14160	347	-18
14160	348	-242
14160	349	-576
14160	350	-807
14160	351	-957
14160	352	-1047
14160	353	-1051
14160	354	-818
14160	355	-352
14160	356	80
14160	357	262
14160	358	322
14160	359	470
14160	360	604
14160	361	566
14160	362	469
14160	363	398
14160	364	169
14160	365	-362
14160	366	-965
14160	367	-1338
14160	368	-1418
14160	369	-1355
14160	370	-1235
14160	371	-995
14160	372	-628
14160	373	-342
14160	374	-295
14160	375	-306
14160	376	-175
14160	377	-50
14160	378	-140
14160	379	-336
14160	380	-478
14160	381	-664
14160	382	-986
14160	383	-1282
14160	384	-1353
14160	385	-1227
14160	386	-1075
14160	387	-917
14160	388	-481
14160	389	480
14160	390	1815
14160	391	3168
14160	392	4336
14160	393	5093
14160	394	5004
14160	395	3846
14160	396	1987
14160	397	20
14160	398	-1704
14160	399	-2988
14160	400	-3625
14160	401	-3541
14160	402	-2974
14160	403	-2371
14160	404	-2023
14160	405	-1819
14160	406	-1519
14160	407	-1186
14160	408	-962
14160	409	-761
14160	410	-513
14160	411	-446
14160	412	-738
14160	413	-1183
14160	414	-1498
14160	415	-1674
14160	416	-1788
14160	417	-1791
14160	418	-1565
14160	419	-1127
14160	420	-734
14160	421	-577
14160	422	-505
14160	423	-314
14160	424	-111
14160	425	-62
14160	426	-64
14160	427	-1
14160	428	-80
14160	429	-463
14160	430	-968
14160	431	-1302
14160	432	-1419
14160	433	-1403
14160	434	-1282
14160	435	-966
14160	436	-472
14160	437	-71
14160	438	35
14160	439	13
14160	440	99
14160	441	199
14160	442	151
14160	443	54
14160	444	19
14160	445	-123
14160	446	-492
14160	447	-888
14160	448	-1019
14160	449	-847
14160	450	-561
14160	451	-304
14160	452	-7
14160	453	399
14160	454	724
14160	455	803
14160	456	808
14160	457	933
14160	458	1034
14160	459	921
14160	460	707
14160	461	547
14160	462	332
14160	463	-26
14160	464	-376
14160	465	-472
14160	466	-295
14160	467	-70
14160	468	29
14160	469	93
14160	470	256
14160	471	372
14160	472	280
14160	473	137
14160	474	102
14160	475	9
14160	476	-325
14160	477	-755
14160	478	-1068
14160	479	-1303
14160	480	-1539
14160	481	-1671
14160	482	-1518
14160	483	-1097
14160	484	-682
14160	485	-500
14160	486	-436
14160	487	-288
14160	488	-147
14160	489	-153
14160	490	-180
14160	491	-124
14160	492	-192
14160	493	-567
14160	494	-1068
14160	495	-1405
14160	496	-1521
14160	497	-1513
14160	498	-1390
14160	499	-1058
14160	500	-546
14160	501	-132
14160	502	-33
14160	503	-91
14160	504	-66
14160	505	-30
14160	506	-124
14160	507	-233
14160	508	-254
14160	509	-381
14160	510	-767
14160	511	-1231
14160	512	-1489
14160	513	-1484
14160	514	-1348
14160	515	-1172
14160	516	-890
14160	517	-457
14160	518	-101
14160	519	-21
14160	520	-61
14160	521	-8
14160	522	29
14160	523	-105
14160	524	-283
14160	525	-366
14160	526	-498
14160	527	-807
14160	528	-1148
14160	529	-1269
14160	530	-1124
14160	531	-904
14160	532	-757
14160	533	-593
14160	534	-299
14160	535	-49
14160	536	-19
14160	537	-64
14160	538	-16
14160	539	-34
14160	540	-296
14160	541	-659
14160	542	-918
14160	543	-1120
14160	544	-1347
14160	545	-1478
14160	546	-1320
14160	547	-882
14160	548	-464
14160	549	-291
14160	550	-246
14160	551	-122
14160	552	6
14160	553	13
14160	554	27
14160	555	146
14160	556	149
14160	557	-163
14160	558	-619
14160	559	-928
14160	560	-1034
14160	561	-1020
14160	562	-891
14160	563	-549
14160	564	-26
14160	565	394
14160	566	506
14160	567	468
14160	568	508
14160	569	519
14160	570	354
14160	571	124
14160	572	-58
14160	573	-351
14160	574	-857
14160	575	-1347
14160	576	-1550
14160	577	-1460
14160	578	-1301
14160	579	-1164
14160	580	-995
14160	581	-694
14160	582	-419
14160	583	-331
14160	584	-291
14160	585	-156
14160	586	-95
14160	587	-282
14160	588	-542
14160	589	-660
14160	590	-735
14160	591	-914
14160	592	-1127
14160	593	-1204
14160	594	-1102
14160	595	-894
14160	596	-522
14160	597	290
14160	598	1666
14160	599	3217
14160	600	4362
14160	601	4820
14160	602	4492
14160	603	3255
14160	604	1268
14160	605	-817
14160	606	-2341
14160	607	-3119
14160	608	-3295
14160	609	-3033
14160	610	-2479
14160	611	-1874
14160	612	-1519
14160	613	-1510
14160	614	-1551
14160	615	-1328
14160	616	-942
14160	617	-646
14160	618	-448
14160	619	-316
14160	620	-438
14160	621	-906
14160	622	-1441
14160	623	-1718
14160	624	-1697
14160	625	-1577
14160	626	-1417
14160	627	-1132
14160	628	-703
14160	629	-346
14160	630	-227
14160	631	-196
14160	632	-58
14160	633	61
14160	634	-10
14160	635	-132
14160	636	-154
14160	637	-249
14160	638	-601
14160	639	-1062
14160	640	-1366
14160	641	-1460
14160	642	-1434
14160	643	-1315
14160	644	-981
14160	645	-445
14160	646	3
14160	647	122
14160	648	54
14160	649	48
14160	650	62
14160	651	5
14160	652	31
14160	653	245
14160	654	413
14160	655	309
14160	656	32
14160	657	-180
14160	658	-231
14160	659	-210
14160	660	-166
14160	661	27
14160	662	451
14160	663	871
14160	664	1030
14160	665	1032
14160	666	1051
14160	667	981
14160	668	699
14160	669	384
14160	670	224
14160	671	114
14160	672	-87
14160	673	-287
14160	674	-296
14160	675	-90
14160	676	103
14160	677	111
14160	678	57
14160	679	128
14160	680	201
14160	681	122
14160	682	17
14160	683	6
14160	684	-103
14160	685	-490
14160	686	-978
14160	687	-1305
14160	688	-1464
14160	689	-1495
14160	690	-1417
14160	691	-1136
14160	692	-687
14160	693	-342
14160	694	-290
14160	695	-357
14160	696	-293
14160	697	-175
14160	698	-161
14160	699	-157
14160	700	-88
14160	701	-168
14160	702	-563
14160	703	-1082
14160	704	-1426
14160	705	-1532
14160	706	-1505
14160	707	-1393
14160	708	-1101
14160	709	-631
14160	710	-236
14160	711	-123
14160	712	-135
14160	713	-56
14160	714	6
14160	715	-110
14160	716	-290
14160	717	-399
14160	718	-584
14160	719	-964
14160	720	-1356
14160	721	-1493
14160	722	-1346
14160	723	-1111
14160	724	-928
14160	725	-703
14160	726	-346
14160	727	-46
14160	728	12
14160	729	-27
14160	730	14
14160	731	-4
14160	732	-243
14160	733	-548
14160	734	-730
14160	735	-873
14160	736	-1092
14160	737	-1271
14160	738	-1211
14160	739	-905
14160	740	-588
14160	741	-447
14160	742	-374
14160	743	-198
14160	744	-46
14160	745	-69
14160	746	-128
14160	747	-81
14160	748	-108
14160	749	-394
14160	750	-785
14160	751	-1055
14160	752	-1221
14160	753	-1358
14160	754	-1402
14160	755	-1199
14160	756	-754
14160	757	-343
14160	758	-187
14160	759	-160
14160	760	-47
14160	761	69
14160	762	51
14160	763	29
14160	764	111
14160	765	89
14160	766	-221
14160	767	-654
14160	768	-942
14160	769	-1040
14160	770	-1047
14160	771	-978
14160	772	-717
14160	773	-258
14160	774	151
14160	775	299
14160	776	332
14160	777	455
14160	778	553
14160	779	453
14160	780	259
14160	781	62
14160	782	-259
14160	783	-787
14160	784	-1308
14160	785	-1550
14160	786	-1457
14160	787	-1227
14160	788	-1020
14160	789	-787
14160	790	-461
14160	791	-217
14160	792	-214
14160	793	-272
14160	794	-203
14160	795	-157
14160	796	-327
14160	797	-587
14160	798	-758
14160	799	-925
14160	800	-1169
14160	801	-1369
14160	802	-1335
14160	803	-1083
14160	804	-829
14160	805	-679
14160	806	-431
14160	807	186
14160	808	1092
14160	809	2069
14160	810	3075
14160	811	3983
14160	812	4346
14160	813	3817
14160	814	2559
14160	815	979
14160	816	-652
14160	817	-2100
14160	818	-3065
14160	819	-3324
14160	820	-2967
14160	821	-2409
14160	822	-2020
14160	823	-1765
14160	824	-1460
14160	825	-1175
14160	826	-1022
14160	827	-883
14160	828	-676
14160	829	-634
14160	830	-948
14160	831	-1419
14160	832	-1734
14160	833	-1809
14160	834	-1737
14160	835	-1549
14160	836	-1180
14160	837	-670
14160	838	-289
14160	839	-226
14160	840	-294
14160	841	-247
14160	842	-174
14160	843	-237
14160	844	-339
14160	845	-367
14160	846	-530
14160	847	-950
14160	848	-1406
14160	849	-1613
14160	850	-1552
14160	851	-1376
14160	852	-1177
14160	853	-916
14160	854	-532
14160	855	-216
14160	856	-139
14160	857	-136
14160	858	-9
14160	859	106
14160	860	27
14160	861	-126
14160	862	-196
14160	863	-301
14160	864	-545
14160	865	-776
14160	866	-771
14160	867	-515
14160	868	-209
14160	869	-1
14160	870	219
14160	871	579
14160	872	907
14160	873	1009
14160	874	1007
14160	875	1056
14160	876	1008
14160	877	719
14160	878	380
14160	879	207
14160	880	141
14160	881	54
14160	882	2
14160	883	117
14160	884	373
14160	885	531
14160	886	430
14160	887	251
14160	888	233
14160	889	288
14160	890	246
14160	891	193
14160	892	203
14160	893	59
14160	894	-406
14160	895	-978
14160	896	-1365
14160	897	-1500
14160	898	-1508
14160	899	-1401
14160	900	-1104
14160	901	-646
14160	902	-281
14160	903	-208
14160	904	-262
14160	905	-205
14160	906	-125
14160	907	-174
14160	908	-241
14160	909	-222
14160	910	-315
14160	911	-688
14160	912	-1166
14160	913	-1481
14160	914	-1576
14160	915	-1542
14160	916	-1419
14160	917	-1102
14160	918	-606
14160	919	-198
14160	920	-110
14160	921	-186
14160	922	-185
14160	923	-163
14160	924	-233
14160	925	-260
14160	926	-139
14160	927	-90
14160	928	-309
14160	929	-676
14160	930	-943
14160	931	-1021
14160	932	-1008
14160	933	-974
14160	934	-798
14160	935	-404
14160	936	-24
14160	937	92
14160	938	58
14160	939	60
14160	940	-5
14160	941	-267
14160	942	-556
14160	943	-702
14160	944	-817
14160	945	-1040
14160	946	-1256
14160	947	-1252
14160	948	-994
14160	949	-686
14160	950	-516
14160	951	-398
14160	952	-183
14160	953	-12
14160	954	-38
14160	955	-107
14160	956	-66
14160	957	-89
14160	958	-368
14160	959	-756
14160	960	-1040
14160	961	-1242
14160	962	-1378
14160	963	-1404
14160	964	-1185
14160	965	-736
14160	966	-331
14160	967	-187
14160	968	-166
14160	969	-50
14160	970	79
14160	971	78
14160	972	65
14160	973	136
14160	974	86
14160	975	-262
14160	976	-721
14160	977	-1015
14160	978	-1094
14160	979	-1061
14160	980	-946
14160	981	-659
14160	982	-206
14160	983	167
14160	984	263
14160	985	249
14160	986	348
14160	987	458
14160	988	404
14160	989	283
14160	990	196
14160	991	-56
14160	992	-543
14160	993	-1062
14160	994	-1364
14160	995	-1395
14160	996	-1301
14160	997	-1153
14160	998	-905
14160	999	-507
14160	1000	-193
14160	1001	-172
14160	1002	-280
14160	1003	-288
14160	1004	-285
14160	1005	-421
14160	1006	-581
14160	1007	-652
14160	1008	-798
14160	1009	-1125
14160	1010	-1468
14160	1011	-1546
14160	1012	-1299
14160	1013	-934
14160	1014	-665
14160	1015	-463
14160	1016	-188
14160	1017	93
14160	1018	367
14160	1019	927
14160	1020	1965
14160	1021	3175
14160	1022	4067
14160	1023	4417
14160	1024	4131
14160	1025	3090
14160	1026	1389
14160	1027	-485
14160	1028	-1925
14160	1029	-2617
14160	1030	-2712
14160	1031	-2540
14160	1032	-2213
14160	1033	-1763
14160	1034	-1421
14160	1035	-1339
14160	1036	-1325
14160	1037	-1189
14160	1038	-1107
14160	1039	-1287
14160	1040	-1609
14160	1041	-1839
14160	1042	-1923
14160	1043	-1921
14160	1044	-1785
14160	1045	-1401
14160	1046	-812
14160	1047	-331
14160	1048	-209
14160	1049	-292
14160	1050	-315
14160	1051	-309
14160	1052	-381
14160	1053	-415
14160	1054	-334
14160	1055	-360
14160	1056	-729
14160	1057	-1217
14160	1058	-1514
14160	1059	-1563
14160	1060	-1484
14160	1061	-1353
14160	1062	-1079
14160	1063	-640
14160	1064	-261
14160	1065	-157
14160	1066	-175
14160	1067	-105
14160	1068	-47
14160	1069	-143
14160	1070	-258
14160	1071	-251
14160	1072	-283
14160	1073	-501
14160	1074	-770
14160	1075	-861
14160	1076	-728
14160	1077	-535
14160	1078	-395
14160	1079	-181
14160	1080	215
14160	1081	599
14160	1082	753
14160	1083	790
14160	1084	870
14160	1085	857
14160	1086	610
14160	1087	314
14160	1088	171
14160	1089	102
14160	1090	-20
14160	1091	-119
14160	1092	-32
14160	1093	237
14160	1094	458
14160	1095	459
14160	1096	384
14160	1097	434
14160	1098	497
14160	1099	411
14160	1100	292
14160	1101	254
14160	1102	104
14160	1103	-330
14160	1104	-864
14160	1105	-1240
14160	1106	-1446
14160	1107	-1543
14160	1108	-1518
14160	1109	-1268
14160	1110	-821
14160	1111	-442
14160	1112	-339
14160	1113	-356
14160	1114	-262
14160	1115	-144
14160	1116	-153
14160	1117	-185
14160	1118	-148
14160	1119	-246
14160	1120	-646
14160	1121	-1156
14160	1122	-1490
14160	1123	-1591
14160	1124	-1562
14160	1125	-1451
14160	1126	-1160
14160	1127	-699
14160	1128	-312
14160	1129	-207
14160	1130	-223
14160	1131	-141
14160	1132	-65
14160	1133	-160
14160	1134	-313
14160	1135	-399
14160	1136	-570
14160	1137	-946
14160	1138	-1336
14160	1139	-1486
14160	1140	-1360
14160	1141	-1136
14160	1142	-953
14160	1143	-733
14160	1144	-391
14160	1145	-103
14160	1146	-54
14160	1147	-92
14160	1148	-33
14160	1149	-15
14160	1150	-207
14160	1151	-470
14160	1152	-631
14160	1153	-793
14160	1154	-1063
14160	1155	-1304
14160	1156	-1314
14160	1157	-1070
14160	1158	-776
14160	1159	-603
14160	1160	-473
14160	1161	-236
14160	1162	-40
14160	1163	-44
14160	1164	-101
14160	1165	-55
14160	1166	-76
14160	1167	-346
14160	1168	-713
14160	1169	-977
14160	1170	-1174
14160	1171	-1367
14160	1172	-1462
14160	1173	-1301
14160	1174	-886
14160	1175	-478
14160	1176	-302
14160	1177	-239
14160	1178	-86
14160	1179	60
14160	1180	57
14160	1181	30
14160	1182	86
14160	1183	22
14160	1184	-338
14160	1185	-805
14160	1186	-1111
14160	1187	-1200
14160	1188	-1179
14160	1189	-1062
14160	1190	-768
14160	1191	-315
14160	1192	45
14160	1193	106
14160	1194	37
14160	1195	73
14160	1196	127
14160	1197	45
14160	1198	-70
14160	1199	-116
14160	1200	-270
14160	1201	-675
14160	1202	-1134
14160	1203	-1375
14160	1204	-1350
14160	1205	-1202
14160	1206	-1003
14160	1207	-742
14160	1208	-364
14160	1209	-68
14160	1210	-30
14160	1211	-73
14160	1212	11
14160	1213	102
14160	1214	28
14160	1215	-91
14160	1216	-115
14160	1217	-186
14160	1218	-426
14160	1219	-704
14160	1220	-799
14160	1221	-684
14160	1222	-530
14160	1223	-449
14160	1224	-299
14160	1225	48
14160	1226	413
14160	1227	566
14160	1228	582
14160	1229	566
14160	1230	374
14160	1231	-111
14160	1232	-645
14160	1233	-958
14160	1234	-1050
14160	1235	-1044
14160	1236	-913
14160	1237	-621
14160	1238	-269
14160	1239	-118
14160	1240	-282
14160	1241	-502
14160	1242	-474
14160	1243	-284
14160	1244	-155
14160	1245	-75
14160	1246	-15
14160	1247	-167
14160	1248	-628
14160	1249	-1118
14160	1250	-1325
14160	1251	-1278
14160	1252	-1158
14160	1253	-1053
14160	1254	-843
14160	1255	-396
14160	1256	263
14160	1257	1102
14160	1258	2262
14160	1259	3708
14160	1260	4919
14160	1261	5303
14160	1262	4731
14160	1263	3376
14160	1264	1410
14160	1265	-816
14160	1266	-2669
14160	1267	-3657
14160	1268	-3792
14160	1269	-3443
14160	1270	-2961
14160	1271	-2423
14160	1272	-1883
14160	1273	-1492
14160	1274	-1337
14160	1275	-1195
14160	1276	-876
14160	1277	-576
14160	1278	-543
14160	1279	-688
14160	1280	-837
14160	1281	-1060
14160	1282	-1415
14160	1283	-1717
14160	1284	-1755
14160	1285	-1559
14160	1286	-1338
14160	1287	-1217
14160	1288	-1050
14160	1289	-704
14160	1290	-344
14160	1291	-188
14160	1292	-134
14160	1293	-44
14160	1294	-76
14160	1295	-352
14160	1296	-681
14160	1297	-851
14160	1298	-975
14160	1299	-1189
14160	1300	-1380
14160	1301	-1342
14160	1302	-1060
14160	1303	-741
14160	1304	-557
14160	1305	-417
14160	1306	-165
14160	1307	54
14160	1308	78
14160	1309	53
14160	1310	132
14160	1311	148
14160	1312	-78
14160	1313	-399
14160	1314	-611
14160	1315	-735
14160	1316	-854
14160	1317	-885
14160	1318	-655
14160	1319	-159
14160	1320	336
14160	1321	594
14160	1322	719
14160	1323	905
14160	1324	1057
14160	1325	1054
14160	1326	1033
14160	1327	1113
14160	1328	1084
14160	1329	749
14160	1330	262
14160	1331	-115
14160	1332	-323
14160	1333	-437
14160	1334	-447
14160	1335	-244
14160	1336	159
14160	1337	478
14160	1338	481
14160	1339	320
14160	1340	235
14160	1341	166
14160	1342	-12
14160	1343	-173
14160	1344	-217
14160	1345	-350
14160	1346	-740
14160	1347	-1213
14160	1348	-1496
14160	1349	-1522
14160	1350	-1417
14160	1351	-1267
14160	1352	-1020
14160	1353	-626
14160	1354	-299
14160	1355	-235
14160	1356	-274
14160	1357	-208
14160	1358	-161
14160	1359	-304
14160	1360	-514
14160	1361	-640
14160	1362	-810
14160	1363	-1120
14160	1364	-1421
14160	1365	-1478
14160	1366	-1268
14160	1367	-995
14160	1368	-823
14160	1369	-660
14160	1370	-378
14160	1371	-139
14160	1372	-112
14160	1373	-152
14160	1374	-100
14160	1375	-116
14160	1376	-372
14160	1377	-703
14160	1378	-913
14160	1379	-1051
14160	1380	-1198
14160	1381	-1271
14160	1382	-1121
14160	1383	-758
14160	1384	-425
14160	1385	-319
14160	1386	-301
14160	1387	-162
14160	1388	-4
14160	1389	17
14160	1390	10
14160	1391	69
14160	1392	-10
14160	1393	-400
14160	1394	-901
14160	1395	-1236
14160	1396	-1335
14160	1397	-1333
14160	1398	-1229
14160	1399	-938
14160	1400	-477
14160	1401	-100
14160	1402	-11
14160	1403	-54
14160	1404	1
14160	1405	72
14160	1406	14
14160	1407	-52
14160	1408	-24
14160	1409	-104
14160	1410	-471
14160	1411	-959
14160	1412	-1301
14160	1413	-1429
14160	1414	-1427
14160	1415	-1317
14160	1416	-1014
14160	1417	-516
14160	1418	-97
14160	1419	-3
14160	1420	-92
14160	1421	-120
14160	1422	-128
14160	1423	-210
14160	1424	-214
14160	1425	-39
14160	1426	79
14160	1427	-84
14160	1428	-436
14160	1429	-736
14160	1430	-880
14160	1431	-944
14160	1432	-972
14160	1433	-823
14160	1434	-423
14160	1435	-19
14160	1436	121
14160	1437	97
14160	1438	89
14160	1439	-1
14160	1440	-283
14160	1441	-573
14160	1442	-690
14160	1443	-755
14160	1444	-918
14160	1445	-1088
14160	1446	-1061
14160	1447	-801
14160	1448	-517
14160	1449	-382
14160	1450	-292
14160	1451	-89
14160	1452	86
14160	1453	74
14160	1454	16
14160	1455	57
14160	1456	17
14160	1457	-287
14160	1458	-701
14160	1459	-990
14160	1460	-1170
14160	1461	-1261
14160	1462	-1249
14160	1463	-1008
14160	1464	-560
14160	1465	-173
14160	1466	-57
14160	1467	-61
14160	1468	39
14160	1469	162
14160	1470	161
14160	1471	144
14160	1472	203
14160	1473	130
14160	1474	-248
14160	1475	-745
14160	1476	-1079
14160	1477	-1195
14160	1478	-1192
14160	1479	-1103
14160	1480	-829
14160	1481	-375
14160	1482	7
14160	1483	112
14160	1484	93
14160	1485	169
14160	1486	234
14160	1487	123
14160	1488	-50
14160	1489	-160
14160	1490	-359
14160	1491	-765
14160	1492	-1184
14160	1493	-1354
14160	1494	-1243
14160	1495	-1020
14160	1496	-817
14160	1497	-581
14160	1498	-237
14160	1499	37
14160	1500	67
14160	1501	24
14160	1502	102
14160	1503	162
14160	1504	15
14160	1505	-224
14160	1506	-396
14160	1507	-603
14160	1508	-928
14160	1509	-1207
14160	1510	-1212
14160	1511	-921
14160	1512	-559
14160	1513	-316
14160	1514	-135
14160	1515	126
14160	1516	323
14160	1517	310
14160	1518	254
14160	1519	320
14160	1520	338
14160	1521	107
14160	1522	-229
14160	1523	-514
14160	1524	-760
14160	1525	-1032
14160	1526	-1199
14160	1527	-1093
14160	1528	-705
14160	1529	-329
14160	1530	-215
14160	1531	-254
14160	1532	-217
14160	1533	-148
14160	1534	-148
14160	1535	-88
14160	1536	94
14160	1537	126
14160	1538	-223
14160	1539	-772
14160	1540	-1188
14160	1541	-1328
14160	1542	-1269
14160	1543	-1033
14160	1544	-606
14160	1545	-97
14160	1546	227
14160	1547	244
14160	1548	291
14160	1549	787
14160	1550	1733
14160	1551	2878
14160	1552	4042
14160	1553	4933
14160	1554	5016
14160	1555	3982
14160	1556	2130
14160	1557	80
14160	1558	-1671
14160	1559	-2864
14160	1560	-3363
14160	1561	-3178
14160	1562	-2493
14160	1563	-1788
14160	1564	-1452
14160	1565	-1377
14160	1566	-1290
14160	1567	-1185
14160	1568	-1140
14160	1569	-1024
14160	1570	-765
14160	1571	-616
14160	1572	-771
14160	1573	-1105
14160	1574	-1344
14160	1575	-1388
14160	1576	-1336
14160	1577	-1279
14160	1578	-1093
14160	1579	-691
14160	1580	-285
14160	1581	-121
14160	1582	-105
14160	1583	-87
14160	1584	-193
14160	1585	-534
14160	1586	-889
14160	1587	-1007
14160	1588	-985
14160	1589	-965
14160	1590	-915
14160	1591	-724
14160	1592	-432
14160	1593	-236
14160	1594	-270
14160	1595	-351
14160	1596	-251
14160	1597	-80
14160	1598	-19
14160	1599	20
14160	1600	125
14160	1601	92
14160	1602	-246
14160	1603	-693
14160	1604	-978
14160	1605	-1086
14160	1606	-1069
14160	1607	-947
14160	1608	-623
14160	1609	-118
14160	1610	311
14160	1611	478
14160	1612	544
14160	1613	731
14160	1614	937
14160	1615	1000
14160	1616	1021
14160	1617	1103
14160	1618	1048
14160	1619	692
14160	1620	219
14160	1621	-106
14160	1622	-230
14160	1623	-261
14160	1624	-234
14160	1625	-14
14160	1626	378
14160	1627	688
14160	1628	703
14160	1629	578
14160	1630	538
14160	1631	490
14160	1632	286
14160	1633	46
14160	1634	-108
14160	1635	-340
14160	1636	-786
14160	1637	-1262
14160	1638	-1508
14160	1639	-1475
14160	1640	-1324
14160	1641	-1183
14160	1642	-971
14160	1643	-619
14160	1644	-319
14160	1645	-266
14160	1646	-308
14160	1647	-257
14160	1648	-241
14160	1649	-426
14160	1650	-671
14160	1651	-810
14160	1652	-954
14160	1653	-1212
14160	1654	-1450
14160	1655	-1449
14160	1656	-1193
14160	1657	-889
14160	1658	-714
14160	1659	-593
14160	1660	-377
14160	1661	-203
14160	1662	-217
14160	1663	-263
14160	1664	-185
14160	1665	-163
14160	1666	-395
14160	1667	-743
14160	1668	-1014
14160	1669	-1233
14160	1670	-1445
14160	1671	-1550
14160	1672	-1387
14160	1673	-966
14160	1674	-549
14160	1675	-367
14160	1676	-297
14160	1677	-135
14160	1678	31
14160	1679	56
14160	1680	58
14160	1681	129
14160	1682	58
14160	1683	-335
14160	1684	-850
14160	1685	-1203
14160	1686	-1319
14160	1687	-1291
14160	1688	-1141
14160	1689	-804
14160	1690	-322
14160	1691	40
14160	1692	77
14160	1693	-30
14160	1694	-29
14160	1695	10
14160	1696	-59
14160	1697	-138
14160	1698	-136
14160	1699	-256
14160	1700	-657
14160	1701	-1144
14160	1702	-1438
14160	1703	-1474
14160	1704	-1370
14160	1705	-1188
14160	1706	-907
14160	1707	-485
14160	1708	-139
14160	1709	-65
14160	1710	-102
14160	1711	-38
14160	1712	14
14160	1713	-101
14160	1714	-257
14160	1715	-308
14160	1716	-407
14160	1717	-680
14160	1718	-995
14160	1719	-1134
14160	1720	-1061
14160	1721	-933
14160	1722	-863
14160	1723	-713
14160	1724	-374
14160	1725	-34
14160	1726	77
14160	1727	62
14160	1728	69
14160	1729	-33
14160	1730	-364
14160	1731	-711
14160	1732	-856
14160	1733	-872
14160	1734	-909
14160	1735	-914
14160	1736	-761
14160	1737	-468
14160	1738	-250
14160	1739	-251
14160	1740	-309
14160	1741	-203
14160	1742	-47
14160	1743	-12
14160	1744	-3
14160	1745	75
14160	1746	24
14160	1747	-330
14160	1748	-792
14160	1749	-1103
14160	1750	-1256
14160	1751	-1303
14160	1752	-1239
14160	1753	-965
14160	1754	-513
14160	1755	-138
14160	1756	-42
14160	1757	-63
14160	1758	30
14160	1759	151
14160	1760	149
14160	1761	129
14160	1762	184
14160	1763	108
14160	1764	-270
14160	1765	-759
14160	1766	-1086
14160	1767	-1197
14160	1768	-1191
14160	1769	-1112
14160	1770	-849
14160	1771	-415
14160	1772	-50
14160	1773	46
14160	1774	35
14160	1775	130
14160	1776	216
14160	1777	114
14160	1778	-68
14160	1779	-200
14160	1780	-418
14160	1781	-825
14160	1782	-1212
14160	1783	-1326
14160	1784	-1150
14160	1785	-877
14160	1786	-668
14160	1787	-439
14160	1788	-103
14160	1789	188
14160	1790	262
14160	1791	279
14160	1792	401
14160	1793	460
14160	1794	259
14160	1795	-57
14160	1796	-319
14160	1797	-609
14160	1798	-999
14160	1799	-1311
14160	1800	-1338
14160	1801	-1084
14160	1802	-792
14160	1803	-643
14160	1804	-547
14160	1805	-330
14160	1806	-120
14160	1807	-84
14160	1808	-98
14160	1809	-35
14160	1810	-73
14160	1811	-377
14160	1812	-763
14160	1813	-1000
14160	1814	-1138
14160	1815	-1299
14160	1816	-1437
14160	1817	-1385
14160	1818	-1059
14160	1819	-560
14160	1820	68
14160	1821	1031
14160	1822	2450
14160	1823	3955
14160	1824	5019
14160	1825	5401
14160	1826	5016
14160	1827	3727
14160	1828	1660
14160	1829	-571
14160	1830	-2289
14160	1831	-3217
14160	1832	-3457
14160	1833	-3201
14160	1834	-2605
14160	1835	-1882
14160	1836	-1372
14160	1837	-1245
14160	1838	-1254
14160	1839	-1097
14160	1840	-860
14160	1841	-753
14160	1842	-733
14160	1843	-730
14160	1844	-904
14160	1845	-1340
14160	1846	-1792
14160	1847	-1961
14160	1848	-1829
14160	1849	-1588
14160	1850	-1343
14160	1851	-1099
14160	1852	-763
14160	1853	-497
14160	1854	-437
14160	1855	-416
14160	1856	-256
14160	1857	-123
14160	1858	-222
14160	1859	-433
14160	1860	-562
14160	1861	-717
14160	1862	-1002
14160	1863	-1285
14160	1864	-1351
14160	1865	-1197
14160	1866	-1015
14160	1867	-931
14160	1868	-798
14160	1869	-469
14160	1870	-108
14160	1871	65
14160	1872	128
14160	1873	197
14160	1874	116
14160	1875	-230
14160	1876	-591
14160	1877	-710
14160	1878	-620
14160	1879	-477
14160	1880	-270
14160	1881	64
14160	1882	460
14160	1883	695
14160	1884	645
14160	1885	526
14160	1886	606
14160	1887	793
14160	1888	897
14160	1889	979
14160	1890	1099
14160	1891	1040
14160	1892	642
14160	1893	125
14160	1894	-231
14160	1895	-404
14160	1896	-467
14160	1897	-434
14160	1898	-234
14160	1899	106
14160	1900	346
14160	1901	311
14160	1902	179
14160	1903	187
14160	1904	240
14160	1905	171
14160	1906	75
14160	1907	43
14160	1908	-121
14160	1909	-573
14160	1910	-1115
14160	1911	-1478
14160	1912	-1608
14160	1913	-1608
14160	1914	-1530
14160	1915	-1246
14160	1916	-787
14160	1917	-398
14160	1918	-292
14160	1919	-313
14160	1920	-243
14160	1921	-183
14160	1922	-296
14160	1923	-468
14160	1924	-569
14160	1925	-755
14160	1926	-1146
14160	1927	-1548
14160	1928	-1709
14160	1929	-1596
14160	1930	-1373
14160	1931	-1180
14160	1932	-939
14160	1933	-580
14160	1934	-279
14160	1935	-223
14160	1936	-253
14160	1937	-179
14160	1938	-132
14160	1939	-282
14160	1940	-497
14160	1941	-615
14160	1942	-754
14160	1943	-1027
14160	1944	-1294
14160	1945	-1340
14160	1946	-1128
14160	1947	-853
14160	1948	-676
14160	1949	-522
14160	1950	-255
14160	1951	-36
14160	1952	-30
14160	1953	-84
14160	1954	-34
14160	1955	-41
14160	1956	-289
14160	1957	-637
14160	1958	-901
14160	1959	-1123
14160	1960	-1370
14160	1961	-1527
14160	1962	-1409
14160	1963	-1010
14160	1964	-594
14160	1965	-397
14160	1966	-314
14160	1967	-155
14160	1968	-14
14160	1969	-27
14160	1970	-59
14160	1971	5
14160	1972	-41
14160	1973	-386
14160	1974	-853
14160	1975	-1175
14160	1976	-1296
14160	1977	-1304
14160	1978	-1205
14160	1979	-911
14160	1980	-446
14160	1981	-74
14160	1982	-5
14160	1983	-74
14160	1984	-40
14160	1985	16
14160	1986	-54
14160	1987	-146
14160	1988	-164
14160	1989	-299
14160	1990	-699
14160	1991	-1171
14160	1992	-1428
14160	1993	-1421
14160	1994	-1286
14160	1995	-1093
14160	1996	-826
14160	1997	-438
14160	1998	-136
14160	1999	-91
[truncated: 159,280 more rows]
