# Supplementary material for: Are Complexity Metrics Reliable in Assessing HRV Control in Obese Patients During Sleep?
Source: PLoS One. 2015 Apr 20;10(4):e0124458. doi: 10.1371/journal.pone.0124458 (PMC4404104; doi:10.1371/journal.pone.0124458)
Supplement: S1 Dataset — (ZIP) [file pone.0124458.s001.zip › cabiddu_healthy_controls_data/SUBJECT (14)/1/FC.txt]

570	0	69
570	1	-96
570	2	-132
570	3	-83
570	4	-92
570	5	-92
570	6	40
570	7	251
570	8	363
570	9	363
570	10	430
570	11	665
570	12	946
570	13	1204
570	14	1494
570	15	1885
570	16	2182
570	17	2209
570	18	2098
570	19	2048
570	20	2033
570	21	1946
570	22	1868
570	23	1955
570	24	2189
570	25	2403
570	26	2544
570	27	2738
570	28	3030
570	29	3239
570	30	3231
570	31	3138
570	32	3072
570	33	2899
570	34	2473
570	35	1925
570	36	1445
570	37	999
570	38	493
570	39	9
570	40	-267
570	41	-323
570	42	-330
570	43	-397
570	44	-442
570	45	-442
570	46	-579
570	47	-952
570	48	-1355
570	49	-1592
570	50	-1750
570	51	-1919
570	52	-2047
570	53	-2023
570	54	-1948
570	55	-1982
570	56	-2091
570	57	-2101
570	58	-1968
570	59	-1829
570	60	-1766
570	61	-1650
570	62	-1424
570	63	-1267
570	64	-1310
570	65	-1401
570	66	-1382
570	67	-1359
570	68	-1444
570	69	-1549
570	70	-1519
570	71	-1408
570	72	-1377
570	73	-1421
570	74	-1385
570	75	-1223
570	76	-1075
570	77	-1035
570	78	-937
570	79	-743
570	80	-634
570	81	-761
570	82	-954
570	83	-1014
570	84	-982
570	85	-1026
570	86	-1080
570	87	-1017
570	88	-893
570	89	-865
570	90	-930
570	91	-914
570	92	-750
570	93	-593
570	94	-542
570	95	-497
570	96	-361
570	97	-287
570	98	-422
570	99	-620
570	100	-697
570	101	-713
570	102	-808
570	103	-914
570	104	-882
570	105	-741
570	106	-656
570	107	-661
570	108	-599
570	109	-392
570	110	-183
570	111	-64
570	112	73
570	113	315
570	114	476
570	115	363
570	116	92
570	117	-139
570	118	-342
570	119	-594
570	120	-796
570	121	-771
570	122	-543
570	123	-312
570	124	-174
570	125	-18
570	126	207
570	127	338
570	128	264
570	129	153
570	130	142
570	131	111
570	132	-73
570	133	-292
570	134	-372
570	135	-369
570	136	-426
570	137	-516
570	138	-484
570	139	-314
570	140	-156
570	141	-77
570	142	57
570	143	293
570	144	437
570	145	342
570	146	159
570	147	59
570	148	-43
570	149	-201
570	150	-332
570	151	-295
570	152	-179
570	153	-171
570	154	-272
570	155	-312
570	156	-227
570	157	-140
570	158	-127
570	159	-47
570	160	146
570	161	258
570	162	139
570	163	-47
570	164	-110
570	165	-92
570	166	-165
570	167	-255
570	168	-232
570	169	-149
570	170	-151
570	171	-223
570	172	-186
570	173	14
570	174	211
570	175	291
570	176	366
570	177	508
570	178	569
570	179	426
570	180	247
570	181	230
570	182	315
570	183	334
570	184	333
570	185	426
570	186	555
570	187	560
570	188	429
570	189	345
570	190	408
570	191	493
570	192	504
570	193	563
570	194	750
570	195	886
570	196	753
570	197	445
570	198	181
570	199	-74
570	200	-409
570	201	-684
570	202	-736
570	203	-583
570	204	-449
570	205	-400
570	206	-293
570	207	-54
570	208	155
570	209	199
570	210	211
570	211	298
570	212	317
570	213	118
570	214	-150
570	215	-284
570	216	-314
570	217	-366
570	218	-426
570	219	-380
570	220	-291
570	221	-367
570	222	-674
570	223	-984
570	224	-1042
570	225	-756
570	226	-9
570	227	1460
570	228	3670
570	229	6121
570	230	8164
570	231	9282
570	232	9218
570	233	7839
570	234	5315
570	235	2269
570	236	-456
570	237	-2294
570	238	-3169
570	239	-3262
570	240	-2766
570	241	-2011
570	242	-1466
570	243	-1372
570	244	-1514
570	245	-1600
570	246	-1617
570	247	-1642
570	248	-1630
570	249	-1504
570	250	-1368
570	251	-1375
570	252	-1475
570	253	-1459
570	254	-1259
570	255	-1039
570	256	-933
570	257	-850
570	258	-715
570	259	-668
570	260	-787
570	261	-891
570	262	-837
570	263	-679
570	264	-638
570	265	-684
570	266	-649
570	267	-560
570	268	-527
570	269	-565
570	270	-517
570	271	-317
570	272	-115
570	273	-14
570	274	75
570	275	244
570	276	338
570	277	222
570	278	44
570	279	-5
570	280	33
570	281	25
570	282	34
570	283	181
570	284	419
570	285	576
570	286	619
570	287	714
570	288	964
570	289	1253
570	290	1509
570	291	1810
570	292	2220
570	293	2537
570	294	2558
570	295	2406
570	296	2281
570	297	2183
570	298	2035
570	299	1935
570	300	2039
570	301	2321
570	302	2591
570	303	2753
570	304	2911
570	305	3115
570	306	3197
570	307	3043
570	308	2809
570	309	2628
570	310	2375
570	311	1912
570	312	1358
570	313	891
570	314	474
570	315	-2
570	316	-472
570	317	-757
570	318	-832
570	319	-849
570	320	-901
570	321	-899
570	322	-817
570	323	-852
570	324	-1130
570	325	-1466
570	326	-1669
570	327	-1818
570	328	-1973
570	329	-2081
570	330	-2032
570	331	-1929
570	332	-1943
570	333	-2057
570	334	-2087
570	335	-1971
570	336	-1826
570	337	-1734
570	338	-1573
570	339	-1309
570	340	-1139
570	341	-1212
570	342	-1358
570	343	-1391
570	344	-1373
570	345	-1436
570	346	-1502
570	347	-1441
570	348	-1325
570	349	-1310
570	350	-1386
570	351	-1378
570	352	-1220
570	353	-1053
570	354	-978
570	355	-861
570	356	-659
570	357	-552
570	358	-685
570	359	-892
570	360	-969
570	361	-956
570	362	-998
570	363	-1041
570	364	-971
570	365	-851
570	366	-841
570	367	-935
570	368	-942
570	369	-771
570	370	-564
570	371	-430
570	372	-300
570	373	-104
570	374	-13
570	375	-176
570	376	-435
570	377	-582
570	378	-654
570	379	-775
570	380	-888
570	381	-860
570	382	-724
570	383	-639
570	384	-630
570	385	-539
570	386	-296
570	387	-67
570	388	22
570	389	76
570	390	196
570	391	240
570	392	60
570	393	-200
570	394	-349
570	395	-431
570	396	-569
570	397	-711
570	398	-699
570	399	-532
570	400	-364
570	401	-252
570	402	-75
570	403	207
570	404	402
570	405	366
570	406	249
570	407	195
570	408	112
570	409	-90
570	410	-295
570	411	-343
570	412	-309
570	413	-356
570	414	-467
570	415	-486
570	416	-378
570	417	-270
570	418	-222
570	419	-100
570	420	141
570	421	306
570	422	243
570	423	101
570	424	35
570	425	-39
570	426	-204
570	427	-355
570	428	-346
570	429	-249
570	430	-235
570	431	-303
570	432	-306
570	433	-196
570	434	-102
570	435	-95
570	436	-24
570	437	159
570	438	269
570	439	154
570	440	-23
570	441	-74
570	442	-54
570	443	-94
570	444	-122
570	445	-26
570	446	115
570	447	132
570	448	38
570	449	27
570	450	187
570	451	394
570	452	544
570	453	717
570	454	951
570	455	1053
570	456	872
570	457	582
570	458	411
570	459	337
570	460	216
570	461	93
570	462	68
570	463	71
570	464	-37
570	465	-236
570	466	-313
570	467	-203
570	468	-32
570	469	52
570	470	111
570	471	238
570	472	264
570	473	59
570	474	-221
570	475	-387
570	476	-458
570	477	-560
570	478	-651
570	479	-607
570	480	-463
570	481	-367
570	482	-350
570	483	-247
570	484	7
570	485	240
570	486	318
570	487	372
570	488	503
570	489	545
570	490	302
570	491	-146
570	492	-625
570	493	-1111
570	494	-1546
570	495	-1615
570	496	-887
570	497	779
570	498	3120
570	499	5688
570	500	8043
570	501	9636
570	502	9860
570	503	8494
570	504	5981
570	505	3053
570	506	278
570	507	-1904
570	508	-3138
570	509	-3343
570	510	-2903
570	511	-2366
570	512	-2013
570	513	-1813
570	514	-1694
570	515	-1669
570	516	-1687
570	517	-1556
570	518	-1247
570	519	-1010
570	520	-1033
570	521	-1169
570	522	-1218
570	523	-1228
570	524	-1274
570	525	-1284
570	526	-1160
570	527	-1004
570	528	-1001
570	529	-1106
570	530	-1113
570	531	-920
570	532	-702
570	533	-557
570	534	-402
570	535	-214
570	536	-143
570	537	-313
570	538	-517
570	539	-550
570	540	-482
570	541	-505
570	542	-543
570	543	-472
570	544	-333
570	545	-275
570	546	-284
570	547	-200
570	548	39
570	549	269
570	550	385
570	551	484
570	552	668
570	553	787
570	554	700
570	555	549
570	556	525
570	557	586
570	558	602
570	559	649
570	560	851
570	561	1153
570	562	1373
570	563	1464
570	564	1582
570	565	1833
570	566	2118
570	567	2392
570	568	2720
570	569	3163
570	570	3502
570	571	3520
570	572	3321
570	573	3101
570	574	2859
570	575	2534
570	576	2230
570	577	2109
570	578	2138
570	579	2123
570	580	1976
570	581	1811
570	582	1697
570	583	1497
570	584	1126
570	585	750
570	586	495
570	587	225
570	588	-216
570	589	-723
570	590	-1123
570	591	-1447
570	592	-1789
570	593	-2068
570	594	-2105
570	595	-1891
570	596	-1612
570	597	-1400
570	598	-1192
570	599	-977
570	600	-938
570	601	-1169
570	602	-1462
570	603	-1607
570	604	-1687
570	605	-1772
570	606	-1830
570	607	-1760
570	608	-1665
570	609	-1694
570	610	-1805
570	611	-1810
570	612	-1654
570	613	-1473
570	614	-1362
570	615	-1204
570	616	-961
570	617	-810
570	618	-884
570	619	-1017
570	620	-1039
570	621	-1033
570	622	-1124
570	623	-1226
570	624	-1191
570	625	-1077
570	626	-1038
570	627	-1078
570	628	-1051
570	629	-911
570	630	-798
570	631	-798
570	632	-730
570	633	-552
570	634	-442
570	635	-558
570	636	-745
570	637	-818
570	638	-807
570	639	-879
570	640	-951
570	641	-896
570	642	-774
570	643	-749
570	644	-833
570	645	-856
570	646	-734
570	647	-590
570	648	-498
570	649	-353
570	650	-89
570	651	98
570	652	13
570	653	-221
570	654	-406
570	655	-549
570	656	-729
570	657	-846
570	658	-765
570	659	-563
570	660	-452
570	661	-497
570	662	-538
570	663	-453
570	664	-319
570	665	-173
570	666	66
570	667	443
570	668	722
570	669	671
570	670	392
570	671	99
570	672	-182
570	673	-494
570	674	-721
570	675	-701
570	676	-478
570	677	-258
570	678	-139
570	679	-7
570	680	200
570	681	335
570	682	298
570	683	245
570	684	297
570	685	315
570	686	166
570	687	-56
570	688	-185
570	689	-264
570	690	-406
570	691	-539
570	692	-490
570	693	-243
570	694	31
570	695	228
570	696	429
570	697	661
570	698	732
570	699	532
570	700	257
570	701	105
570	702	-8
570	703	-140
570	704	-241
570	705	-205
570	706	-132
570	707	-183
570	708	-323
570	709	-366
570	710	-255
570	711	-124
570	712	-65
570	713	46
570	714	253
570	715	381
570	716	307
570	717	197
570	718	210
570	719	239
570	720	164
570	721	63
570	722	87
570	723	191
570	724	237
570	725	234
570	726	329
570	727	548
570	728	720
570	729	728
570	730	731
570	731	792
570	732	772
570	733	551
570	734	295
570	735	182
570	736	124
570	737	-16
570	738	-176
570	739	-219
570	740	-199
570	741	-270
570	742	-426
570	743	-503
570	744	-400
570	745	-253
570	746	-189
570	747	-132
570	748	-24
570	749	-23
570	750	-235
570	751	-486
570	752	-560
570	753	-500
570	754	-494
570	755	-525
570	756	-486
570	757	-414
570	758	-419
570	759	-472
570	760	-370
570	761	-49
570	762	277
570	763	401
570	764	290
570	765	3
570	766	-517
570	767	-1189
570	768	-1546
570	769	-1084
570	770	314
570	771	2430
570	772	4940
570	773	7408
570	774	9191
570	775	9672
570	776	8659
570	777	6526
570	778	3885
570	779	1250
570	780	-919
570	781	-2162
570	782	-2384
570	783	-2003
570	784	-1575
570	785	-1334
570	786	-1288
570	787	-1458
570	788	-1805
570	789	-2090
570	790	-2046
570	791	-1670
570	792	-1217
570	793	-887
570	794	-649
570	795	-461
570	796	-439
570	797	-631
570	798	-818
570	799	-843
570	800	-831
570	801	-934
570	802	-1053
570	803	-1031
570	804	-907
570	805	-832
570	806	-814
570	807	-737
570	808	-612
570	809	-554
570	810	-586
570	811	-531
570	812	-304
570	813	-99
570	814	-94
570	815	-153
570	816	-141
570	817	-154
570	818	-257
570	819	-352
570	820	-293
570	821	-137
570	822	-53
570	823	-50
570	824	11
570	825	187
570	826	349
570	827	420
570	828	558
570	829	812
570	830	1006
570	831	987
570	832	917
570	833	981
570	834	1143
570	835	1220
570	836	1283
570	837	1450
570	838	1675
570	839	1815
570	840	1878
570	841	2029
570	842	2326
570	843	2608
570	844	2759
570	845	2870
570	846	3032
570	847	3099
570	848	2928
570	849	2669
570	850	2505
570	851	2380
570	852	2146
570	853	1857
570	854	1637
570	855	1441
570	856	1115
570	857	653
570	858	243
570	859	4
570	860	-160
570	861	-300
570	862	-360
570	863	-275
570	864	-253
570	865	-501
570	866	-909
570	867	-1283
570	868	-1616
570	869	-1998
570	870	-2313
570	871	-2383
570	872	-2224
570	873	-2023
570	874	-1875
570	875	-1688
570	876	-1422
570	877	-1235
570	878	-1224
570	879	-1218
570	880	-1089
570	881	-982
570	882	-1078
570	883	-1289
570	884	-1453
570	885	-1598
570	886	-1790
570	887	-1918
570	888	-1785
570	889	-1398
570	890	-971
570	891	-662
570	892	-419
570	893	-210
570	894	-180
570	895	-382
570	896	-586
570	897	-607
570	898	-571
570	899	-601
570	900	-688
570	901	-724
570	902	-770
570	903	-928
570	904	-1117
570	905	-1148
570	906	-995
570	907	-829
570	908	-764
570	909	-683
570	910	-518
570	911	-418
570	912	-493
570	913	-586
570	914	-564
570	915	-555
570	916	-674
570	917	-832
570	918	-863
570	919	-805
570	920	-802
570	921	-856
570	922	-826
570	923	-682
570	924	-563
570	925	-552
570	926	-468
570	927	-276
570	928	-160
570	929	-277
570	930	-472
570	931	-560
570	932	-577
570	933	-656
570	934	-728
570	935	-670
570	936	-543
570	937	-504
570	938	-558
570	939	-543
570	940	-398
570	941	-257
570	942	-218
570	943	-177
570	944	-42
570	945	31
570	946	-113
570	947	-323
570	948	-411
570	949	-419
570	950	-482
570	951	-534
570	952	-457
570	953	-312
570	954	-268
570	955	-352
570	956	-389
570	957	-272
570	958	-102
570	959	52
570	960	264
570	961	589
570	962	817
570	963	740
570	964	470
570	965	213
570	966	-29
570	967	-313
570	968	-532
570	969	-527
570	970	-333
570	971	-145
570	972	-45
570	973	79
570	974	294
570	975	455
570	976	483
570	977	481
570	978	564
570	979	591
570	980	414
570	981	161
570	982	9
570	983	-86
570	984	-238
570	985	-385
570	986	-363
570	987	-165
570	988	53
570	989	209
570	990	405
570	991	674
570	992	823
570	993	735
570	994	581
570	995	525
570	996	471
570	997	342
570	998	205
570	999	196
570	1000	244
570	1001	220
570	1002	168
570	1003	264
570	1004	533
570	1005	804
570	1006	964
570	1007	1103
570	1008	1253
570	1009	1243
570	1010	973
570	1011	632
570	1012	403
570	1013	201
570	1014	-55
570	1015	-279
570	1016	-328
570	1017	-291
570	1018	-341
570	1019	-477
570	1020	-558
570	1021	-502
570	1022	-436
570	1023	-444
570	1024	-381
570	1025	-218
570	1026	-125
570	1027	-238
570	1028	-394
570	1029	-411
570	1030	-377
570	1031	-406
570	1032	-446
570	1033	-387
570	1034	-304
570	1035	-334
570	1036	-445
570	1037	-431
570	1038	-224
570	1039	-6
570	1040	29
570	1041	-88
570	1042	-346
570	1043	-818
570	1044	-1415
570	1045	-1647
570	1046	-1012
570	1047	575
570	1048	2824
570	1049	5365
570	1050	7713
570	1051	9218
570	1052	9341
570	1053	8022
570	1054	5741
570	1055	3132
570	1056	665
570	1057	-1274
570	1058	-2405
570	1059	-2683
570	1060	-2489
570	1061	-2258
570	1062	-2079
570	1063	-1887
570	1064	-1749
570	1065	-1754
570	1066	-1789
570	1067	-1695
570	1068	-1494
570	1069	-1351
570	1070	-1305
570	1071	-1207
570	1072	-976
570	1073	-755
570	1074	-649
570	1075	-556
570	1076	-384
570	1077	-282
570	1078	-411
570	1079	-639
570	1080	-781
570	1081	-857
570	1082	-971
570	1083	-1047
570	1084	-914
570	1085	-594
570	1086	-243
570	1087	28
570	1088	285
570	1089	533
570	1090	589
570	1091	379
570	1092	137
570	1093	59
570	1094	66
570	1095	4
570	1096	-54
570	1097	-13
570	1098	40
570	1099	-31
570	1100	-151
570	1101	-129
570	1102	86
570	1103	351
570	1104	563
570	1105	816
570	1106	1137
570	1107	1340
570	1108	1310
570	1109	1230
570	1110	1265
570	1111	1323
570	1112	1312
570	1113	1312
570	1114	1458
570	1115	1677
570	1116	1814
570	1117	1873
570	1118	1998
570	1119	2223
570	1120	2415
570	1121	2492
570	1122	2628
570	1123	2861
570	1124	3007
570	1125	2917
570	1126	2738
570	1127	2623
570	1128	2479
570	1129	2191
570	1130	1844
570	1131	1578
570	1132	1340
570	1133	993
570	1134	549
570	1135	186
570	1136	-27
570	1137	-221
570	1138	-495
570	1139	-719
570	1140	-830
570	1141	-987
570	1142	-1326
570	1143	-1672
570	1144	-1839
570	1145	-1873
570	1146	-1977
570	1147	-2100
570	1148	-2121
570	1149	-2077
570	1150	-2091
570	1151	-2149
570	1152	-2089
570	1153	-1857
570	1154	-1627
570	1155	-1525
570	1156	-1464
570	1157	-1339
570	1158	-1284
570	1159	-1428
570	1160	-1616
570	1161	-1659
570	1162	-1617
570	1163	-1630
570	1164	-1644
570	1165	-1539
570	1166	-1360
570	1167	-1269
570	1168	-1299
570	1169	-1286
570	1170	-1126
570	1171	-927
570	1172	-753
570	1173	-531
570	1174	-197
570	1175	51
570	1176	1
570	1177	-238
570	1178	-477
570	1179	-716
570	1180	-1012
570	1181	-1249
570	1182	-1261
570	1183	-1067
570	1184	-850
570	1185	-703
570	1186	-527
570	1187	-275
570	1188	-105
570	1189	-121
570	1190	-174
570	1191	-138
570	1192	-131
570	1193	-300
570	1194	-530
570	1195	-659
570	1196	-736
570	1197	-871
570	1198	-1000
570	1199	-951
570	1200	-700
570	1201	-406
570	1202	-172
570	1203	72
570	1204	332
570	1205	412
570	1206	201
570	1207	-98
570	1208	-273
570	1209	-386
570	1210	-493
570	1211	-555
570	1212	-489
570	1213	-408
570	1214	-473
570	1215	-640
570	1216	-711
570	1217	-613
570	1218	-469
570	1219	-374
570	1220	-227
570	1221	-1
570	1222	117
570	1223	0
570	1224	-169
570	1225	-217
570	1226	-236
570	1227	-341
570	1228	-458
570	1229	-457
570	1230	-395
570	1231	-416
570	1232	-503
570	1233	-495
570	1234	-347
570	1235	-205
570	1236	-177
570	1237	-110
570	1238	39
570	1239	109
570	1240	-30
570	1241	-207
570	1242	-241
570	1243	-180
570	1244	-227
570	1245	-314
570	1246	-314
570	1247	-258
570	1248	-277
570	1249	-354
570	1250	-328
570	1251	-142
570	1252	38
570	1253	101
570	1254	147
570	1255	268
570	1256	318
570	1257	158
570	1258	-65
570	1259	-168
570	1260	-198
570	1261	-285
570	1262	-350
570	1263	-259
570	1264	-63
570	1265	56
570	1266	51
570	1267	72
570	1268	213
570	1269	385
570	1270	555
570	1271	800
570	1272	1193
570	1273	1520
570	1274	1552
570	1275	1367
570	1276	1142
570	1277	867
570	1278	493
570	1279	158
570	1280	58
570	1281	170
570	1282	303
570	1283	347
570	1284	391
570	1285	481
570	1286	507
570	1287	390
570	1288	313
570	1289	380
570	1290	423
570	1291	247
570	1292	-45
570	1293	-277
570	1294	-450
570	1295	-669
570	1296	-847
570	1297	-809
570	1298	-527
570	1299	-179
570	1300	108
570	1301	387
570	1302	652
570	1303	716
570	1304	477
570	1305	149
570	1306	-54
570	1307	-178
570	1308	-267
570	1309	-279
570	1310	-146
570	1311	-48
570	1312	-220
570	1313	-679
570	1314	-1203
570	1315	-1576
570	1316	-1646
570	1317	-1185
570	1318	146
570	1319	2390
570	1320	5088
570	1321	7584
570	1322	9406
570	1323	10166
570	1324	9500
570	1325	7431
570	1326	4511
570	1327	1540
570	1328	-912
570	1329	-2583
570	1330	-3371
570	1331	-3318
570	1332	-2735
570	1333	-2111
570	1334	-1759
570	1335	-1560
570	1336	-1403
570	1337	-1347
570	1338	-1445
570	1339	-1518
570	1340	-1432
570	1341	-1316
570	1342	-1336
570	1343	-1414
570	1344	-1390
570	1345	-1283
570	1346	-1230
570	1347	-1236
570	1348	-1170
570	1349	-990
570	1350	-849
570	1351	-808
570	1352	-738
570	1353	-535
570	1354	-366
570	1355	-411
570	1356	-550
570	1357	-599
570	1358	-601
570	1359	-653
570	1360	-696
570	1361	-618
570	1362	-486
570	1363	-432
570	1364	-452
570	1365	-383
570	1366	-147
570	1367	101
570	1368	255
570	1369	399
570	1370	618
570	1371	756
570	1372	667
570	1373	491
570	1374	421
570	1375	419
570	1376	363
570	1377	328
570	1378	441
570	1379	671
570	1380	862
570	1381	979
570	1382	1166
570	1383	1498
570	1384	1826
570	1385	2046
570	1386	2243
570	1387	2507
570	1388	2692
570	1389	2646
570	1390	2505
570	1391	2453
570	1392	2446
570	1393	2365
570	1394	2265
570	1395	2295
570	1396	2451
570	1397	2583
570	1398	2622
570	1399	2675
570	1400	2776
570	1401	2745
570	1402	2449
570	1403	2046
570	1404	1684
570	1405	1277
570	1406	735
570	1407	179
570	1408	-236
570	1409	-572
570	1410	-958
570	1411	-1343
570	1412	-1553
570	1413	-1555
570	1414	-1488
570	1415	-1447
570	1416	-1346
570	1417	-1173
570	1418	-1123
570	1419	-1318
570	1420	-1573
570	1421	-1705
570	1422	-1787
570	1423	-1905
570	1424	-1986
570	1425	-1920
570	1426	-1805
570	1427	-1799
570	1428	-1882
570	1429	-1888
570	1430	-1763
570	1431	-1626
570	1432	-1558
570	1433	-1430
570	1434	-1200
570	1435	-1046
570	1436	-1103
570	1437	-1209
570	1438	-1203
570	1439	-1180
570	1440	-1245
570	1441	-1317
570	1442	-1264
570	1443	-1153
570	1444	-1130
570	1445	-1191
570	1446	-1177
570	1447	-1032
570	1448	-890
570	1449	-850
570	1450	-774
570	1451	-612
570	1452	-525
570	1453	-651
570	1454	-822
570	1455	-856
570	1456	-801
570	1457	-841
570	1458	-914
570	1459	-898
570	1460	-831
570	1461	-841
570	1462	-913
570	1463	-888
570	1464	-711
570	1465	-534
570	1466	-470
570	1467	-427
570	1468	-311
570	1469	-263
570	1470	-424
570	1471	-641
570	1472	-725
570	1473	-722
570	1474	-775
570	1475	-821
570	1476	-742
570	1477	-593
570	1478	-539
570	1479	-602
570	1480	-618
570	1481	-486
570	1482	-309
570	1483	-149
570	1484	59
570	1485	376
570	1486	599
570	1487	530
570	1488	281
570	1489	47
570	1490	-179
570	1491	-459
570	1492	-688
570	1493	-707
570	1494	-546
570	1495	-387
570	1496	-308
570	1497	-186
570	1498	37
570	1499	218
570	1500	253
570	1501	273
570	1502	382
570	1503	445
570	1504	295
570	1505	52
570	1506	-108
570	1507	-225
570	1508	-398
570	1509	-555
570	1510	-527
570	1511	-307
570	1512	-49
570	1513	156
570	1514	385
570	1515	653
570	1516	766
570	1517	604
570	1518	353
570	1519	197
570	1520	64
570	1521	-97
570	1522	-225
570	1523	-209
570	1524	-150
570	1525	-205
570	1526	-337
570	1527	-371
570	1528	-254
570	1529	-106
570	1530	-7
570	1531	154
570	1532	403
570	1533	546
570	1534	454
570	1535	298
570	1536	248
570	1537	217
570	1538	111
570	1539	7
570	1540	32
570	1541	113
570	1542	104
570	1543	32
570	1544	71
570	1545	269
570	1546	480
570	1547	589
570	1548	733
570	1549	927
570	1550	997
570	1551	820
570	1552	581
570	1553	473
570	1554	420
570	1555	272
570	1556	83
570	1557	-20
570	1558	-87
570	1559	-219
570	1560	-397
570	1561	-439
570	1562	-307
570	1563	-180
570	1564	-188
570	1565	-203
570	1566	-120
570	1567	-101
570	1568	-281
570	1569	-506
570	1570	-583
570	1571	-557
570	1572	-579
570	1573	-602
570	1574	-511
570	1575	-377
570	1576	-354
570	1577	-455
570	1578	-491
570	1579	-363
570	1580	-176
570	1581	-17
570	1582	174
570	1583	417
570	1584	464
570	1585	83
570	1586	-581
570	1587	-1219
570	1588	-1644
570	1589	-1681
570	1590	-1005
570	1591	625
570	1592	3030
570	1593	5657
570	1594	7901
570	1595	9333
570	1596	9628
570	1597	8566
570	1598	6330
570	1599	3554
570	1600	969
570	1601	-1043
570	1602	-2371
570	1603	-2918
570	1604	-2769
570	1605	-2327
570	1606	-2010
570	1607	-1908
570	1608	-1862
570	1609	-1762
570	1610	-1641
570	1611	-1497
570	1612	-1228
570	1613	-849
570	1614	-597
570	1615	-621
570	1616	-734
570	1617	-755
570	1618	-750
570	1619	-838
570	1620	-940
570	1621	-956
570	1622	-969
570	1623	-1102
570	1624	-1242
570	1625	-1189
570	1626	-898
570	1627	-536
570	1628	-253
570	1629	-10
570	1630	214
570	1631	284
570	1632	104
570	1633	-120
570	1634	-213
570	1635	-258
570	1636	-343
570	1637	-392
570	1638	-305
570	1639	-172
570	1640	-161
570	1641	-244
570	1642	-253
570	1643	-124
570	1644	19
570	1645	105
570	1646	266
570	1647	548
570	1648	764
570	1649	771
570	1650	725
570	1651	789
570	1652	871
570	1653	873
570	1654	877
570	1655	1014
570	1656	1221
570	1657	1348
570	1658	1403
570	1659	1545
570	1660	1824
570	1661	2093
570	1662	2247
570	1663	2421
570	1664	2658
570	1665	2796
570	1666	2700
570	1667	2548
570	1668	2529
570	1669	2592
570	1670	2536
570	1671	2403
570	1672	2299
570	1673	2178
570	1674	1917
570	1675	1544
570	1676	1238
570	1677	1072
570	1678	899
570	1679	610
570	1680	295
570	1681	58
570	1682	-237
570	1683	-712
570	1684	-1205
570	1685	-1519
570	1686	-1703
570	1687	-1901
570	1688	-2060
570	1689	-2069
570	1690	-1987
570	1691	-1983
570	1692	-2083
570	1693	-2120
570	1694	-1992
570	1695	-1803
570	1696	-1615
570	1697	-1373
570	1698	-1015
570	1699	-748
570	1700	-779
570	1701	-997
570	1702	-1205
570	1703	-1407
570	1704	-1666
570	1705	-1872
570	1706	-1865
570	1707	-1670
570	1708	-1465
570	1709	-1332
570	1710	-1159
570	1711	-894
570	1712	-684
570	1713	-628
570	1714	-601
570	1715	-490
570	1716	-430
570	1717	-574
570	1718	-800
570	1719	-937
570	1720	-1027
570	1721	-1170
570	1722	-1291
570	1723	-1226
570	1724	-964
570	1725	-667
570	1726	-437
570	1727	-200
570	1728	61
570	1729	159
570	1730	-11
570	1731	-257
570	1732	-391
570	1733	-491
570	1734	-621
570	1735	-734
570	1736	-725
570	1737	-690
570	1738	-769
570	1739	-913
570	1740	-941
570	1741	-806
570	1742	-645
570	1743	-545
570	1744	-401
570	1745	-181
570	1746	-62
570	1747	-166
570	1748	-322
570	1749	-372
570	1750	-406
570	1751	-527
570	1752	-649
570	1753	-636
570	1754	-556
570	1755	-559
570	1756	-641
570	1757	-652
570	1758	-546
570	1759	-450
570	1760	-443
570	1761	-358
570	1762	-162
570	1763	-33
570	1764	-122
570	1765	-274
570	1766	-321
570	1767	-341
570	1768	-435
570	1769	-521
570	1770	-474
570	1771	-366
570	1772	-357
570	1773	-450
570	1774	-484
570	1775	-383
570	1776	-264
570	1777	-214
570	1778	-116
570	1779	85
570	1780	212
570	1781	101
570	1782	-94
570	1783	-183
570	1784	-190
570	1785	-283
570	1786	-383
570	1787	-363
570	1788	-267
570	1789	-234
570	1790	-277
570	1791	-244
570	1792	-75
570	1793	83
570	1794	131
570	1795	170
570	1796	298
570	1797	360
570	1798	205
570	1799	-31
570	1800	-161
570	1801	-222
570	1802	-329
570	1803	-406
570	1804	-327
570	1805	-152
570	1806	-62
570	1807	-109
570	1808	-131
570	1809	-13
570	1810	163
570	1811	355
570	1812	620
570	1813	1002
570	1814	1276
570	1815	1231
570	1816	969
570	1817	702
570	1818	457
570	1819	197
570	1820	37
570	1821	117
570	1822	380
570	1823	613
570	1824	709
570	1825	779
570	1826	902
570	1827	968
570	1828	904
570	1829	854
570	1830	911
570	1831	909
570	1832	663
570	1833	286
570	1834	-15
570	1835	-251
570	1836	-485
570	1837	-646
570	1838	-588
570	1839	-330
570	1840	-48
570	1841	173
570	1842	362
570	1843	579
570	1844	613
570	1845	366
570	1846	55
570	1847	-124
570	1848	-233
570	1849	-339
570	1850	-405
570	1851	-347
570	1852	-294
570	1853	-398
570	1854	-595
570	1855	-665
570	1856	-517
570	1857	-265
570	1858	-50
570	1859	136
570	1860	216
570	1861	-37
570	1862	-679
570	1863	-1316
570	1864	-1464
570	1865	-906
570	1866	428
570	1867	2519
570	1868	5110
570	1869	7547
570	1870	9076
570	1871	9278
570	1872	8206
570	1873	6165
570	1874	3550
570	1875	887
570	1876	-1152
570	1877	-2275
570	1878	-2669
570	1879	-2693
570	1880	-2481
570	1881	-2120
570	1882	-1831
570	1883	-1772
570	1884	-1818
570	1885	-1775
570	1886	-1658
570	1887	-1601
570	1888	-1614
570	1889	-1556
570	1890	-1376
570	1891	-1207
570	1892	-1144
570	1893	-1071
570	1894	-909
570	1895	-817
570	1896	-936
570	1897	-1105
570	1898	-1132
570	1899	-1030
570	1900	-985
570	1901	-940
570	1902	-803
570	1903	-642
570	1904	-607
570	1905	-698
570	1906	-687
570	1907	-529
570	1908	-318
570	1909	-182
570	1910	-47
570	1911	172
570	1912	311
570	1913	215
570	1914	16
570	1915	-96
570	1916	-139
570	1917	-222
570	1918	-259
570	1919	-129
570	1920	112
570	1921	276
570	1922	308
570	1923	364
570	1924	556
570	1925	790
570	1926	1024
570	1927	1322
570	1928	1745
570	1929	2087
570	1930	2136
570	1931	2008
570	1932	1897
570	1933	1802
570	1934	1655
570	1935	1553
570	1936	1653
570	1937	1936
570	1938	2225
570	1939	2432
570	1940	2663
570	1941	2965
570	1942	3175
570	1943	3179
570	1944	3130
570	1945	3148
570	1946	3101
570	1947	2844
570	1948	2463
570	1949	2107
570	1950	1732
570	1951	1249
570	1952	756
570	1953	457
570	1954	387
570	1955	384
570	1956	323
570	1957	255
570	1958	188
570	1959	-56
570	1960	-556
570	1961	-1079
570	1962	-1409
570	1963	-1625
570	1964	-1807
570	1965	-1942
570	1966	-1952
570	1967	-1941
570	1968	-2045
570	1969	-2208
570	1970	-2237
570	1971	-2083
570	1972	-1894
570	1973	-1785
570	1974	-1652
570	1975	-1452
570	1976	-1342
570	1977	-1434
570	1978	-1543
570	1979	-1511
570	1980	-1454
570	1981	-1499
570	1982	-1577
570	1983	-1546
570	1984	-1455
570	1985	-1437
570	1986	-1478
570	1987	-1429
570	1988	-1253
570	1989	-1100
570	1990	-1074
570	1991	-998
570	1992	-830
570	1993	-729
570	1994	-836
570	1995	-992
570	1996	-1017
570	1997	-960
570	1998	-1012
570	1999	-1096
[truncated: 159,280 more rows]
