# Supplementary material for: Are Complexity Metrics Reliable in Assessing HRV Control in Obese Patients During Sleep?
Source: PLoS One. 2015 Apr 20;10(4):e0124458. doi: 10.1371/journal.pone.0124458 (PMC4404104; doi:10.1371/journal.pone.0124458)
Supplement: S1 Dataset — (ZIP) [file pone.0124458.s001.zip › cabiddu_healthy_controls_data/SUBJECT (14)/2/FC.txt]

15660	0	269
15660	1	322
15660	2	349
15660	3	427
15660	4	597
15660	5	761
15660	6	813
15660	7	787
15660	8	763
15660	9	727
15660	10	629
15660	11	511
15660	12	472
15660	13	497
15660	14	468
15660	15	346
15660	16	211
15660	17	123
15660	18	32
15660	19	-97
15660	20	-190
15660	21	-215
15660	22	-235
15660	23	-321
15660	24	-413
15660	25	-434
15660	26	-410
15660	27	-428
15660	28	-444
15660	29	-373
15660	30	-241
15660	31	-172
15660	32	-215
15660	33	-271
15660	34	-261
15660	35	-234
15660	36	-240
15660	37	-234
15660	38	-171
15660	39	-117
15660	40	-140
15660	41	-178
15660	42	-134
15660	43	-52
15660	44	-75
15660	45	-241
15660	46	-399
15660	47	-346
15660	48	106
15660	49	1172
15660	50	2993
15660	51	5383
15660	52	7735
15660	53	9295
15660	54	9536
15660	55	8284
15660	56	5719
15660	57	2397
15660	58	-822
15660	59	-3127
15660	60	-4164
15660	61	-4090
15660	62	-3336
15660	63	-2344
15660	64	-1507
15660	65	-1086
15660	66	-1054
15660	67	-1140
15660	68	-1107
15660	69	-951
15660	70	-789
15660	71	-667
15660	72	-573
15660	73	-539
15660	74	-592
15660	75	-637
15660	76	-556
15660	77	-378
15660	78	-260
15660	79	-267
15660	80	-317
15660	81	-336
15660	82	-338
15660	83	-327
15660	84	-247
15660	85	-80
15660	86	42
15660	87	26
15660	88	-44
15660	89	-17
15660	90	105
15660	91	213
15660	92	263
15660	93	316
15660	94	385
15660	95	397
15660	96	352
15660	97	347
15660	98	430
15660	99	519
15660	100	543
15660	101	562
15660	102	643
15660	103	740
15660	104	785
15660	105	824
15660	106	941
15660	107	1103
15660	108	1208
15660	109	1257
15660	110	1337
15660	111	1470
15660	112	1579
15660	113	1636
15660	114	1719
15660	115	1874
15660	116	2018
15660	117	2089
15660	118	2147
15660	119	2272
15660	120	2417
15660	121	2497
15660	122	2535
15660	123	2613
15660	124	2719
15660	125	2759
15660	126	2735
15660	127	2721
15660	128	2729
15660	129	2663
15660	130	2472
15660	131	2236
15660	132	2020
15660	133	1770
15660	134	1431
15660	135	1068
15660	136	764
15660	137	484
15660	138	144
15660	139	-229
15660	140	-537
15660	141	-772
15660	142	-1011
15660	143	-1269
15660	144	-1456
15660	145	-1546
15660	146	-1627
15660	147	-1750
15660	148	-1843
15660	149	-1845
15660	150	-1817
15660	151	-1839
15660	152	-1864
15660	153	-1814
15660	154	-1724
15660	155	-1685
15660	156	-1685
15660	157	-1635
15660	158	-1531
15660	159	-1465
15660	160	-1461
15660	161	-1436
15660	162	-1350
15660	163	-1284
15660	164	-1294
15660	165	-1308
15660	166	-1254
15660	167	-1183
15660	168	-1170
15660	169	-1175
15660	170	-1110
15660	171	-999
15660	172	-937
15660	173	-929
15660	174	-893
15660	175	-817
15660	176	-791
15660	177	-842
15660	178	-879
15660	179	-849
15660	180	-816
15660	181	-840
15660	182	-860
15660	183	-806
15660	184	-733
15660	185	-729
15660	186	-763
15660	187	-744
15660	188	-684
15660	189	-670
15660	190	-699
15660	191	-684
15660	192	-612
15660	193	-579
15660	194	-628
15660	195	-676
15660	196	-658
15660	197	-634
15660	198	-663
15660	199	-689
15660	200	-643
15660	201	-572
15660	202	-565
15660	203	-596
15660	204	-570
15660	205	-491
15660	206	-453
15660	207	-475
15660	208	-478
15660	209	-433
15660	210	-423
15660	211	-481
15660	212	-520
15660	213	-471
15660	214	-403
15660	215	-399
15660	216	-426
15660	217	-406
15660	218	-369
15660	219	-391
15660	220	-445
15660	221	-431
15660	222	-345
15660	223	-286
15660	224	-286
15660	225	-273
15660	226	-215
15660	227	-190
15660	228	-246
15660	229	-303
15660	230	-280
15660	231	-226
15660	232	-220
15660	233	-230
15660	234	-177
15660	235	-95
15660	236	-79
15660	237	-120
15660	238	-124
15660	239	-74
15660	240	-53
15660	241	-94
15660	242	-120
15660	243	-86
15660	244	-66
15660	245	-107
15660	246	-130
15660	247	-54
15660	248	67
15660	249	134
15660	250	158
15660	251	215
15660	252	293
15660	253	323
15660	254	326
15660	255	412
15660	256	597
15660	257	762
15660	258	824
15660	259	827
15660	260	813
15660	261	736
15660	262	569
15660	263	414
15660	264	377
15660	265	406
15660	266	388
15660	267	308
15660	268	238
15660	269	185
15660	270	90
15660	271	-46
15660	272	-146
15660	273	-166
15660	274	-206
15660	275	-310
15660	276	-403
15660	277	-424
15660	278	-434
15660	279	-494
15660	280	-516
15660	281	-413
15660	282	-254
15660	283	-181
15660	284	-223
15660	285	-275
15660	286	-285
15660	287	-288
15660	288	-281
15660	289	-200
15660	290	-62
15660	291	1
15660	292	-70
15660	293	-168
15660	294	-174
15660	295	-123
15660	296	-128
15660	297	-207
15660	298	-291
15660	299	-293
15660	300	-65
15660	301	686
15660	302	2217
15660	303	4438
15660	304	6818
15660	305	8658
15660	306	9370
15660	307	8599
15660	308	6341
15660	309	3087
15660	310	-260
15660	311	-2816
15660	312	-4138
15660	313	-4275
15660	314	-3568
15660	315	-2493
15660	316	-1556
15660	317	-1090
15660	318	-1057
15660	319	-1154
15660	320	-1143
15660	321	-1006
15660	322	-825
15660	323	-643
15660	324	-513
15660	325	-525
15660	326	-671
15660	327	-785
15660	328	-723
15660	329	-533
15660	330	-372
15660	331	-297
15660	332	-262
15660	333	-256
15660	334	-300
15660	335	-329
15660	336	-239
15660	337	-63
15660	338	63
15660	339	52
15660	340	-7
15660	341	-7
15660	342	28
15660	343	34
15660	344	38
15660	345	112
15660	346	224
15660	347	283
15660	348	308
15660	349	375
15660	350	486
15660	351	551
15660	352	557
15660	353	588
15660	354	685
15660	355	769
15660	356	789
15660	357	820
15660	358	930
15660	359	1058
15660	360	1127
15660	361	1178
15660	362	1297
15660	363	1454
15660	364	1563
15660	365	1633
15660	366	1755
15660	367	1937
15660	368	2083
15660	369	2156
15660	370	2239
15660	371	2377
15660	372	2498
15660	373	2548
15660	374	2592
15660	375	2697
15660	376	2805
15660	377	2824
15660	378	2787
15660	379	2785
15660	380	2796
15660	381	2729
15660	382	2572
15660	383	2403
15660	384	2232
15660	385	1966
15660	386	1581
15660	387	1175
15660	388	822
15660	389	472
15660	390	71
15660	391	-315
15660	392	-605
15660	393	-841
15660	394	-1105
15660	395	-1365
15660	396	-1526
15660	397	-1599
15660	398	-1680
15660	399	-1785
15660	400	-1833
15660	401	-1805
15660	402	-1791
15660	403	-1840
15660	404	-1873
15660	405	-1831
15660	406	-1773
15660	407	-1770
15660	408	-1769
15660	409	-1687
15660	410	-1571
15660	411	-1512
15660	412	-1502
15660	413	-1451
15660	414	-1359
15660	415	-1309
15660	416	-1316
15660	417	-1291
15660	418	-1201
15660	419	-1133
15660	420	-1142
15660	421	-1152
15660	422	-1094
15660	423	-1023
15660	424	-1013
15660	425	-1021
15660	426	-968
15660	427	-886
15660	428	-866
15660	429	-894
15660	430	-878
15660	431	-808
15660	432	-776
15660	433	-812
15660	434	-832
15660	435	-789
15660	436	-756
15660	437	-784
15660	438	-805
15660	439	-751
15660	440	-682
15660	441	-685
15660	442	-727
15660	443	-716
15660	444	-665
15660	445	-657
15660	446	-686
15660	447	-667
15660	448	-592
15660	449	-557
15660	450	-601
15660	451	-639
15660	452	-612
15660	453	-587
15660	454	-623
15660	455	-659
15660	456	-625
15660	457	-566
15660	458	-566
15660	459	-596
15660	460	-565
15660	461	-482
15660	462	-443
15660	463	-460
15660	464	-448
15660	465	-387
15660	466	-359
15660	467	-406
15660	468	-445
15660	469	-413
15660	470	-375
15660	471	-398
15660	472	-426
15660	473	-379
15660	474	-293
15660	475	-264
15660	476	-279
15660	477	-255
15660	478	-198
15660	479	-192
15660	480	-244
15660	481	-259
15660	482	-204
15660	483	-165
15660	484	-198
15660	485	-234
15660	486	-207
15660	487	-171
15660	488	-193
15660	489	-224
15660	490	-182
15660	491	-104
15660	492	-86
15660	493	-118
15660	494	-102
15660	495	-20
15660	496	45
15660	497	61
15660	498	98
15660	499	183
15660	500	235
15660	501	209
15660	502	192
15660	503	277
15660	504	419
15660	505	527
15660	506	612
15660	507	724
15660	508	817
15660	509	795
15660	510	679
15660	511	585
15660	512	556
15660	513	516
15660	514	425
15660	515	341
15660	516	295
15660	517	212
15660	518	56
15660	519	-92
15660	520	-147
15660	521	-152
15660	522	-203
15660	523	-285
15660	524	-309
15660	525	-287
15660	526	-311
15660	527	-390
15660	528	-425
15660	529	-364
15660	530	-296
15660	531	-296
15660	532	-319
15660	533	-316
15660	534	-323
15660	535	-367
15660	536	-370
15660	537	-263
15660	538	-124
15660	539	-75
15660	540	-104
15660	541	-96
15660	542	-25
15660	543	19
15660	544	-29
15660	545	-152
15660	546	-341
15660	547	-582
15660	548	-671
15660	549	-195
15660	550	1175
15660	551	3393
15660	552	6048
15660	553	8531
15660	554	10156
15660	555	10296
15660	556	8689
15660	557	5692
15660	558	2151
15660	559	-1043
15660	560	-3281
15660	561	-4296
15660	562	-4166
15660	563	-3321
15660	564	-2369
15660	565	-1739
15660	566	-1470
15660	567	-1382
15660	568	-1336
15660	569	-1266
15660	570	-1111
15660	571	-869
15660	572	-667
15660	573	-643
15660	574	-758
15660	575	-832
15660	576	-772
15660	577	-652
15660	578	-547
15660	579	-448
15660	580	-361
15660	581	-363
15660	582	-462
15660	583	-520
15660	584	-419
15660	585	-231
15660	586	-92
15660	587	-30
15660	588	11
15660	589	42
15660	590	19
15660	591	-24
15660	592	0
15660	593	86
15660	594	142
15660	595	139
15660	596	155
15660	597	244
15660	598	331
15660	599	354
15660	600	376
15660	601	471
15660	602	598
15660	603	666
15660	604	696
15660	605	779
15660	606	913
15660	607	1008
15660	608	1050
15660	609	1127
15660	610	1264
15660	611	1379
15660	612	1430
15660	613	1499
15660	614	1650
15660	615	1824
15660	616	1944
15660	617	2049
15660	618	2210
15660	619	2388
15660	620	2495
15660	621	2550
15660	622	2645
15660	623	2783
15660	624	2874
15660	625	2885
15660	626	2897
15660	627	2942
15660	628	2935
15660	629	2818
15660	630	2655
15660	631	2506
15660	632	2312
15660	633	1997
15660	634	1614
15660	635	1264
15660	636	942
15660	637	573
15660	638	171
15660	639	-168
15660	640	-437
15660	641	-724
15660	642	-1055
15660	643	-1339
15660	644	-1516
15660	645	-1655
15660	646	-1815
15660	647	-1939
15660	648	-1965
15660	649	-1951
15660	650	-1982
15660	651	-2028
15660	652	-1998
15660	653	-1912
15660	654	-1866
15660	655	-1868
15660	656	-1829
15660	657	-1731
15660	658	-1661
15660	659	-1654
15660	660	-1631
15660	661	-1542
15660	662	-1458
15660	663	-1448
15660	664	-1452
15660	665	-1389
15660	666	-1296
15660	667	-1251
15660	668	-1229
15660	669	-1145
15660	670	-1016
15660	671	-943
15660	672	-946
15660	673	-937
15660	674	-884
15660	675	-861
15660	676	-905
15660	677	-931
15660	678	-876
15660	679	-809
15660	680	-807
15660	681	-822
15660	682	-777
15660	683	-706
15660	684	-699
15660	685	-736
15660	686	-727
15660	687	-670
15660	688	-655
15660	689	-697
15660	690	-709
15660	691	-655
15660	692	-618
15660	693	-652
15660	694	-690
15660	695	-663
15660	696	-626
15660	697	-649
15660	698	-683
15660	699	-643
15660	700	-559
15660	701	-527
15660	702	-546
15660	703	-532
15660	704	-473
15660	705	-457
15660	706	-509
15660	707	-537
15660	708	-498
15660	709	-464
15660	710	-495
15660	711	-526
15660	712	-484
15660	713	-424
15660	714	-424
15660	715	-448
15660	716	-410
15660	717	-332
15660	718	-307
15660	719	-336
15660	720	-331
15660	721	-270
15660	722	-238
15660	723	-266
15660	724	-276
15660	725	-223
15660	726	-180
15660	727	-211
15660	728	-255
15660	729	-236
15660	730	-193
15660	731	-203
15660	732	-234
15660	733	-193
15660	734	-93
15660	735	-35
15660	736	-37
15660	737	-22
15660	738	30
15660	739	36
15660	740	-37
15660	741	-96
15660	742	-68
15660	743	-8
15660	744	14
15660	745	38
15660	746	127
15660	747	229
15660	748	256
15660	749	236
15660	750	279
15660	751	405
15660	752	524
15660	753	607
15660	754	711
15660	755	835
15660	756	879
15660	757	790
15660	758	663
15660	759	591
15660	760	543
15660	761	457
15660	762	371
15660	763	345
15660	764	329
15660	765	235
15660	766	85
15660	767	-14
15660	768	-42
15660	769	-82
15660	770	-177
15660	771	-253
15660	772	-277
15660	773	-347
15660	774	-453
15660	775	-523
15660	776	-480
15660	777	-371
15660	778	-302
15660	779	-285
15660	780	-259
15660	781	-235
15660	782	-257
15660	783	-290
15660	784	-236
15660	785	-110
15660	786	-44
15660	787	-98
15660	788	-170
15660	789	-161
15660	790	-102
15660	791	-67
15660	792	-61
15660	793	-98
15660	794	-246
15660	795	-472
15660	796	-477
15660	797	148
15660	798	1611
15660	799	3765
15660	800	6204
15660	801	8352
15660	802	9536
15660	803	9197
15660	804	7263
15660	805	4250
15660	806	975
15660	807	-1825
15660	808	-3654
15660	809	-4300
15660	810	-3917
15660	811	-3008
15660	812	-2126
15660	813	-1546
15660	814	-1239
15660	815	-1096
15660	816	-1045
15660	817	-996
15660	818	-858
15660	819	-668
15660	820	-577
15660	821	-647
15660	822	-753
15660	823	-756
15660	824	-668
15660	825	-569
15660	826	-467
15660	827	-343
15660	828	-261
15660	829	-299
15660	830	-386
15660	831	-379
15660	832	-249
15660	833	-119
15660	834	-47
15660	835	1
15660	836	57
15660	837	74
15660	838	-9
15660	839	-56
15660	840	5
15660	841	95
15660	842	128
15660	843	148
15660	844	231
15660	845	349
15660	846	407
15660	847	420
15660	848	479
15660	849	596
15660	850	679
15660	851	693
15660	852	720
15660	853	812
15660	854	901
15660	855	933
15660	856	974
15660	857	1095
15660	858	1243
15660	859	1332
15660	860	1392
15660	861	1511
15660	862	1682
15660	863	1815
15660	864	1900
15660	865	2022
15660	866	2194
15660	867	2327
15660	868	2381
15660	869	2439
15660	870	2556
15660	871	2662
15660	872	2683
15660	873	2673
15660	874	2709
15660	875	2751
15660	876	2712
15660	877	2609
15660	878	2523
15660	879	2435
15660	880	2242
15660	881	1929
15660	882	1595
15660	883	1290
15660	884	950
15660	885	543
15660	886	151
15660	887	-160
15660	888	-449
15660	889	-786
15660	890	-1110
15660	891	-1325
15660	892	-1449
15660	893	-1574
15660	894	-1691
15660	895	-1727
15660	896	-1697
15660	897	-1705
15660	898	-1780
15660	899	-1830
15660	900	-1807
15660	901	-1782
15660	902	-1808
15660	903	-1817
15660	904	-1741
15660	905	-1643
15660	906	-1605
15660	907	-1592
15660	908	-1522
15660	909	-1419
15660	910	-1373
15660	911	-1381
15660	912	-1342
15660	913	-1242
15660	914	-1173
15660	915	-1169
15660	916	-1153
15660	917	-1078
15660	918	-1019
15660	919	-1035
15660	920	-1053
15660	921	-996
15660	922	-914
15660	923	-893
15660	924	-908
15660	925	-870
15660	926	-797
15660	927	-774
15660	928	-801
15660	929	-790
15660	930	-723
15660	931	-695
15660	932	-748
15660	933	-796
15660	934	-778
15660	935	-752
15660	936	-781
15660	937	-809
15660	938	-763
15660	939	-690
15660	940	-683
15660	941	-713
15660	942	-687
15660	943	-608
15660	944	-571
15660	945	-596
15660	946	-605
15660	947	-566
15660	948	-556
15660	949	-614
15660	950	-656
15660	951	-617
15660	952	-562
15660	953	-573
15660	954	-607
15660	955	-585
15660	956	-531
15660	957	-527
15660	958	-554
15660	959	-517
15660	960	-417
15660	961	-358
15660	962	-370
15660	963	-376
15660	964	-338
15660	965	-328
15660	966	-389
15660	967	-439
15660	968	-404
15660	969	-338
15660	970	-325
15660	971	-330
15660	972	-277
15660	973	-200
15660	974	-192
15660	975	-239
15660	976	-245
15660	977	-190
15660	978	-162
15660	979	-197
15660	980	-218
15660	981	-184
15660	982	-163
15660	983	-204
15660	984	-232
15660	985	-170
15660	986	-74
15660	987	-41
15660	988	-51
15660	989	-29
15660	990	12
15660	991	-2
15660	992	-55
15660	993	-39
15660	994	66
15660	995	158
15660	996	175
15660	997	179
15660	998	225
15660	999	262
15660	1000	259
15660	1001	294
15660	1002	444
15660	1003	645
15660	1004	771
15660	1005	806
15660	1006	818
15660	1007	811
15660	1008	722
15660	1009	576
15660	1010	487
15660	1011	485
15660	1012	468
15660	1013	365
15660	1014	232
15660	1015	127
15660	1016	19
15660	1017	-127
15660	1018	-243
15660	1019	-275
15660	1020	-237
15660	1021	-247
15660	1022	-295
15660	1023	-307
15660	1024	-288
15660	1025	-326
15660	1026	-421
15660	1027	-445
15660	1028	-343
15660	1029	-226
15660	1030	-206
15660	1031	-255
15660	1032	-297
15660	1033	-338
15660	1034	-392
15660	1035	-385
15660	1036	-251
15660	1037	-74
15660	1038	-6
15660	1039	-59
15660	1040	-111
15660	1041	-95
15660	1042	-73
15660	1043	-108
15660	1044	-177
15660	1045	-261
15660	1046	-335
15660	1047	-225
15660	1048	435
15660	1049	1910
15660	1050	4080
15660	1051	6450
15660	1052	8388
15660	1053	9286
15660	1054	8686
15660	1055	6522
15660	1056	3314
15660	1057	-18
15660	1058	-2625
15660	1059	-4069
15660	1060	-4321
15660	1061	-3652
15660	1062	-2568
15660	1063	-1641
15660	1064	-1189
15660	1065	-1126
15660	1066	-1168
15660	1067	-1142
15660	1068	-1025
15660	1069	-830
15660	1070	-594
15660	1071	-435
15660	1072	-459
15660	1073	-606
15660	1074	-685
15660	1075	-606
15660	1076	-462
15660	1077	-367
15660	1078	-321
15660	1079	-298
15660	1080	-332
15660	1081	-418
15660	1082	-431
15660	1083	-275
15660	1084	-70
15660	1085	55
15660	1086	66
15660	1087	66
15660	1088	99
15660	1089	113
15660	1090	98
15660	1091	117
15660	1092	193
15660	1093	248
15660	1094	240
15660	1095	242
15660	1096	319
15660	1097	413
15660	1098	450
15660	1099	472
15660	1100	561
15660	1101	686
15660	1102	757
15660	1103	784
15660	1104	861
15660	1105	997
15660	1106	1100
15660	1107	1146
15660	1108	1213
15660	1109	1342
15660	1110	1457
15660	1111	1507
15660	1112	1563
15660	1113	1703
15660	1114	1875
15660	1115	1994
15660	1116	2086
15660	1117	2228
15660	1118	2393
15660	1119	2485
15660	1120	2509
15660	1121	2565
15660	1122	2673
15660	1123	2748
15660	1124	2748
15660	1125	2742
15660	1126	2768
15660	1127	2744
15660	1128	2602
15660	1129	2404
15660	1130	2229
15660	1131	2037
15660	1132	1749
15660	1133	1397
15660	1134	1080
15660	1135	794
15660	1136	452
15660	1137	61
15660	1138	-279
15660	1139	-534
15660	1140	-785
15660	1141	-1073
15660	1142	-1319
15660	1143	-1464
15660	1144	-1576
15660	1145	-1723
15660	1146	-1850
15660	1147	-1875
15660	1148	-1838
15660	1149	-1832
15660	1150	-1850
15660	1151	-1813
15660	1152	-1728
15660	1153	-1687
15660	1154	-1704
15660	1155	-1682
15660	1156	-1588
15660	1157	-1506
15660	1158	-1497
15660	1159	-1495
15660	1160	-1441
15660	1161	-1386
15660	1162	-1391
15660	1163	-1398
15660	1164	-1316
15660	1165	-1181
15660	1166	-1097
15660	1167	-1070
15660	1168	-1022
15660	1169	-943
15660	1170	-916
15660	1171	-952
15660	1172	-958
15660	1173	-893
15660	1174	-841
15660	1175	-866
15660	1176	-903
15660	1177	-878
15660	1178	-836
15660	1179	-845
15660	1180	-863
15660	1181	-809
15660	1182	-714
15660	1183	-680
15660	1184	-712
15660	1185	-717
15660	1186	-673
15660	1187	-658
15660	1188	-701
15660	1189	-720
15660	1190	-675
15660	1191	-640
15660	1192	-679
15660	1193	-725
15660	1194	-697
15660	1195	-635
15660	1196	-623
15660	1197	-637
15660	1198	-599
15660	1199	-527
15660	1200	-510
15660	1201	-552
15660	1202	-558
15660	1203	-501
15660	1204	-465
15660	1205	-494
15660	1206	-516
15660	1207	-477
15660	1208	-443
15660	1209	-476
15660	1210	-515
15660	1211	-476
15660	1212	-398
15660	1213	-372
15660	1214	-385
15660	1215	-352
15660	1216	-281
15660	1217	-264
15660	1218	-304
15660	1219	-312
15660	1220	-255
15660	1221	-219
15660	1222	-259
15660	1223	-302
15660	1224	-278
15660	1225	-238
15660	1226	-250
15660	1227	-267
15660	1228	-213
15660	1229	-129
15660	1230	-114
15660	1231	-152
15660	1232	-148
15660	1233	-94
15660	1234	-76
15660	1235	-120
15660	1236	-141
15660	1237	-105
15660	1238	-82
15660	1239	-118
15660	1240	-130
15660	1241	-45
15660	1242	72
15660	1243	123
15660	1244	130
15660	1245	169
15660	1246	229
15660	1247	244
15660	1248	246
15660	1249	338
15660	1250	532
15660	1251	705
15660	1252	782
15660	1253	810
15660	1254	825
15660	1255	769
15660	1256	616
15660	1257	469
15660	1258	421
15660	1259	420
15660	1260	361
15660	1261	250
15660	1262	163
15660	1263	96
15660	1264	-8
15660	1265	-127
15660	1266	-167
15660	1267	-122
15660	1268	-120
15660	1269	-218
15660	1270	-325
15660	1271	-367
15660	1272	-381
15660	1273	-430
15660	1274	-473
15660	1275	-422
15660	1276	-329
15660	1277	-301
15660	1278	-342
15660	1279	-361
15660	1280	-335
15660	1281	-314
15660	1282	-301
15660	1283	-223
15660	1284	-88
15660	1285	-16
15660	1286	-64
15660	1287	-131
15660	1288	-114
15660	1289	-61
15660	1290	-77
15660	1291	-182
15660	1292	-336
15660	1293	-508
15660	1294	-582
15660	1295	-240
15660	1296	887
15660	1297	2883
15660	1298	5414
15660	1299	7902
15660	1300	9714
15660	1301	10261
15660	1302	9177
15660	1303	6601
15660	1304	3225
15660	1305	-59
15660	1306	-2565
15660	1307	-3963
15660	1308	-4228
15660	1309	-3632
15660	1310	-2691
15660	1311	-1911
15660	1312	-1487
15660	1313	-1306
15660	1314	-1211
15660	1315	-1135
15660	1316	-1045
15660	1317	-893
15660	1318	-713
15660	1319	-637
15660	1320	-718
15660	1321	-824
15660	1322	-809
15660	1323	-687
15660	1324	-568
15660	1325	-480
15660	1326	-391
15660	1327	-333
15660	1328	-357
15660	1329	-421
15660	1330	-384
15660	1331	-224
15660	1332	-61
15660	1333	1
15660	1334	3
15660	1335	13
15660	1336	-4
15660	1337	-62
15660	1338	-82
15660	1339	-12
15660	1340	100
15660	1341	169
15660	1342	211
15660	1343	299
15660	1344	412
15660	1345	456
15660	1346	438
15660	1347	463
15660	1348	571
15660	1349	672
15660	1350	708
15660	1351	738
15660	1352	817
15660	1353	894
15660	1354	920
15660	1355	974
15660	1356	1150
15660	1357	1403
15660	1358	1612
15660	1359	1753
15660	1360	1884
15660	1361	2008
15660	1362	2057
15660	1363	2046
15660	1364	2092
15660	1365	2245
15660	1366	2412
15660	1367	2510
15660	1368	2583
15660	1369	2686
15660	1370	2768
15660	1371	2772
15660	1372	2759
15660	1373	2817
15660	1374	2903
15660	1375	2896
15660	1376	2776
15660	1377	2616
15660	1378	2430
15660	1379	2148
15660	1380	1763
15660	1381	1378
15660	1382	1052
15660	1383	712
15660	1384	301
15660	1385	-110
15660	1386	-438
15660	1387	-721
15660	1388	-1030
15660	1389	-1321
15660	1390	-1507
15660	1391	-1610
15660	1392	-1728
15660	1393	-1851
15660	1394	-1911
15660	1395	-1895
15660	1396	-1893
15660	1397	-1943
15660	1398	-1968
15660	1399	-1915
15660	1400	-1860
15660	1401	-1870
15660	1402	-1885
15660	1403	-1827
15660	1404	-1736
15660	1405	-1694
15660	1406	-1674
15660	1407	-1593
15660	1408	-1463
15660	1409	-1386
15660	1410	-1379
15660	1411	-1353
15660	1412	-1274
15660	1413	-1221
15660	1414	-1235
15660	1415	-1237
15660	1416	-1170
15660	1417	-1099
15660	1418	-1096
15660	1419	-1104
15660	1420	-1040
15660	1421	-935
15660	1422	-879
15660	1423	-861
15660	1424	-802
15660	1425	-712
15660	1426	-686
15660	1427	-738
15660	1428	-771
15660	1429	-739
15660	1430	-715
15660	1431	-751
15660	1432	-779
15660	1433	-738
15660	1434	-692
15660	1435	-715
15660	1436	-756
15660	1437	-726
15660	1438	-651
15660	1439	-627
15660	1440	-651
15660	1441	-640
15660	1442	-585
15660	1443	-574
15660	1444	-629
15660	1445	-659
15660	1446	-618
15660	1447	-580
15660	1448	-608
15660	1449	-640
15660	1450	-606
15660	1451	-557
15660	1452	-568
15660	1453	-601
15660	1454	-562
15660	1455	-471
15660	1456	-425
15660	1457	-434
15660	1458	-416
15660	1459	-358
15660	1460	-344
15660	1461	-403
15660	1462	-442
15660	1463	-402
15660	1464	-350
15660	1465	-357
15660	1466	-370
15660	1467	-321
15660	1468	-260
15660	1469	-268
15660	1470	-311
15660	1471	-295
15660	1472	-225
15660	1473	-190
15660	1474	-206
15660	1475	-195
15660	1476	-137
15660	1477	-122
15660	1478	-185
15660	1479	-238
15660	1480	-215
15660	1481	-175
15660	1482	-191
15660	1483	-214
15660	1484	-171
15660	1485	-102
15660	1486	-88
15660	1487	-113
15660	1488	-76
15660	1489	26
15660	1490	98
15660	1491	114
15660	1492	144
15660	1493	211
15660	1494	236
15660	1495	185
15660	1496	158
15660	1497	243
15660	1498	393
15660	1499	517
15660	1500	625
15660	1501	761
15660	1502	869
15660	1503	846
15660	1504	721
15660	1505	617
15660	1506	575
15660	1507	524
15660	1508	432
15660	1509	360
15660	1510	324
15660	1511	235
15660	1512	54
15660	1513	-110
15660	1514	-160
15660	1515	-158
15660	1516	-178
15660	1517	-223
15660	1518	-238
15660	1519	-242
15660	1520	-314
15660	1521	-426
15660	1522	-471
15660	1523	-417
15660	1524	-336
15660	1525	-287
15660	1526	-245
15660	1527	-204
15660	1528	-232
15660	1529	-340
15660	1530	-410
15660	1531	-335
15660	1532	-178
15660	1533	-82
15660	1534	-73
15660	1535	-78
15660	1536	-68
15660	1537	-80
15660	1538	-102
15660	1539	-86
15660	1540	-94
15660	1541	-258
15660	1542	-537
15660	1543	-604
15660	1544	-58
15660	1545	1312
15660	1546	3459
15660	1547	6091
15660	1548	8616
15660	1549	10214
15660	1550	10200
15660	1551	8446
15660	1552	5415
15660	1553	1892
15660	1554	-1312
15660	1555	-3520
15660	1556	-4386
15660	1557	-4078
15660	1558	-3177
15660	1559	-2273
15660	1560	-1660
15660	1561	-1363
15660	1562	-1317
15660	1563	-1385
15660	1564	-1371
15660	1565	-1171
15660	1566	-898
15660	1567	-743
15660	1568	-742
15660	1569	-773
15660	1570	-754
15660	1571	-709
15660	1572	-653
15660	1573	-548
15660	1574	-419
15660	1575	-381
15660	1576	-475
15660	1577	-575
15660	1578	-543
15660	1579	-397
15660	1580	-269
15660	1581	-161
15660	1582	-44
15660	1583	39
15660	1584	27
15660	1585	-33
15660	1586	-19
15660	1587	76
15660	1588	132
15660	1589	119
15660	1590	130
15660	1591	220
15660	1592	308
15660	1593	327
15660	1594	337
15660	1595	413
15660	1596	508
15660	1597	547
15660	1598	567
15660	1599	661
15660	1600	809
15660	1601	917
15660	1602	975
15660	1603	1065
15660	1604	1212
15660	1605	1334
15660	1606	1394
15660	1607	1475
15660	1608	1637
15660	1609	1805
15660	1610	1907
15660	1611	1995
15660	1612	2143
15660	1613	2316
15660	1614	2426
15660	1615	2495
15660	1616	2612
15660	1617	2768
15660	1618	2866
15660	1619	2888
15660	1620	2916
15660	1621	2980
15660	1622	2991
15660	1623	2896
15660	1624	2762
15660	1625	2649
15660	1626	2489
15660	1627	2208
15660	1628	1861
15660	1629	1540
15660	1630	1227
15660	1631	844
15660	1632	415
15660	1633	42
15660	1634	-258
15660	1635	-570
15660	1636	-908
15660	1637	-1184
15660	1638	-1356
15660	1639	-1507
15660	1640	-1699
15660	1641	-1862
15660	1642	-1926
15660	1643	-1947
15660	1644	-2004
15660	1645	-2058
15660	1646	-2032
15660	1647	-1947
15660	1648	-1898
15660	1649	-1902
15660	1650	-1867
15660	1651	-1774
15660	1652	-1705
15660	1653	-1692
15660	1654	-1655
15660	1655	-1556
15660	1656	-1477
15660	1657	-1485
15660	1658	-1507
15660	1659	-1451
15660	1660	-1351
15660	1661	-1290
15660	1662	-1247
15660	1663	-1149
15660	1664	-1028
15660	1665	-983
15660	1666	-1014
15660	1667	-1012
15660	1668	-938
15660	1669	-874
15660	1670	-867
15660	1671	-859
15660	1672	-814
15660	1673	-802
15660	1674	-877
15660	1675	-948
15660	1676	-907
15660	1677	-784
15660	1678	-680
15660	1679	-609
15660	1680	-523
15660	1681	-450
15660	1682	-481
15660	1683	-604
15660	1684	-694
15660	1685	-689
15660	1686	-668
15660	1687	-693
15660	1688	-708
15660	1689	-666
15660	1690	-633
15660	1691	-675
15660	1692	-730
15660	1693	-701
15660	1694	-621
15660	1695	-586
15660	1696	-593
15660	1697	-563
15660	1698	-491
15660	1699	-469
15660	1700	-514
15660	1701	-538
15660	1702	-499
15660	1703	-476
15660	1704	-524
15660	1705	-567
15660	1706	-532
15660	1707	-469
15660	1708	-459
15660	1709	-470
15660	1710	-419
15660	1711	-342
15660	1712	-329
15660	1713	-362
15660	1714	-358
15660	1715	-304
15660	1716	-285
15660	1717	-329
15660	1718	-350
15660	1719	-298
15660	1720	-252
15660	1721	-273
15660	1722	-303
15660	1723	-266
15660	1724	-210
15660	1725	-218
15660	1726	-257
15660	1727	-237
15660	1728	-165
15660	1729	-133
15660	1730	-152
15660	1731	-136
15660	1732	-69
15660	1733	-41
15660	1734	-94
15660	1735	-142
15660	1736	-121
15660	1737	-87
15660	1738	-99
15660	1739	-98
15660	1740	-11
15660	1741	108
15660	1742	160
15660	1743	161
15660	1744	207
15660	1745	307
15660	1746	383
15660	1747	431
15660	1748	536
15660	1749	709
15660	1750	836
15660	1751	843
15660	1752	787
15660	1753	740
15660	1754	664
15660	1755	519
15660	1756	378
15660	1757	333
15660	1758	343
15660	1759	294
15660	1760	178
15660	1761	82
15660	1762	27
15660	1763	-49
15660	1764	-161
15660	1765	-248
15660	1766	-247
15660	1767	-255
15660	1768	-331
15660	1769	-410
15660	1770	-428
15660	1771	-436
15660	1772	-497
15660	1773	-528
15660	1774	-424
15660	1775	-239
15660	1776	-126
15660	1777	-141
15660	1778	-195
15660	1779	-227
15660	1780	-263
15660	1781	-288
15660	1782	-226
15660	1783	-84
15660	1784	3
15660	1785	-55
15660	1786	-167
15660	1787	-197
15660	1788	-154
15660	1789	-139
15660	1790	-183
15660	1791	-234
15660	1792	-239
15660	1793	-78
15660	1794	529
15660	1795	1883
15660	1796	3971
15660	1797	6333
15660	1798	8285
15660	1799	9203
15660	1800	8671
15660	1801	6606
15660	1802	3431
15660	1803	31
15660	1804	-2659
15660	1805	-4118
15660	1806	-4343
15660	1807	-3656
15660	1808	-2543
15660	1809	-1537
15660	1810	-1013
15660	1811	-965
15660	1812	-1088
15660	1813	-1113
15660	1814	-997
15660	1815	-821
15660	1816	-637
15660	1817	-501
15660	1818	-503
15660	1819	-644
15660	1820	-759
15660	1821	-691
15660	1822	-484
15660	1823	-305
15660	1824	-234
15660	1825	-224
15660	1826	-245
15660	1827	-300
15660	1828	-336
15660	1829	-240
15660	1830	-51
15660	1831	98
15660	1832	101
15660	1833	35
15660	1834	12
15660	1835	28
15660	1836	26
15660	1837	29
15660	1838	107
15660	1839	232
15660	1840	308
15660	1841	335
15660	1842	389
15660	1843	482
15660	1844	531
15660	1845	519
15660	1846	540
15660	1847	644
15660	1848	750
15660	1849	791
15660	1850	823
15660	1851	916
15660	1852	1032
15660	1853	1098
15660	1854	1164
15660	1855	1320
15660	1856	1541
15660	1857	1716
15660	1858	1821
15660	1859	1931
15660	1860	2067
15660	1861	2155
15660	1862	2178
15660	1863	2230
15660	1864	2366
15660	1865	2508
15660	1866	2576
15660	1867	2615
15660	1868	2700
15660	1869	2793
15660	1870	2816
15660	1871	2793
15660	1872	2806
15660	1873	2830
15660	1874	2758
15660	1875	2564
15660	1876	2334
15660	1877	2109
15660	1878	1819
15660	1879	1435
15660	1880	1045
15660	1881	714
15660	1882	387
15660	1883	0
15660	1884	-384
15660	1885	-673
15660	1886	-890
15660	1887	-1121
15660	1888	-1353
15660	1889	-1504
15660	1890	-1576
15660	1891	-1667
15660	1892	-1788
15660	1893	-1861
15660	1894	-1849
15660	1895	-1834
15660	1896	-1871
15660	1897	-1890
15660	1898	-1831
15660	1899	-1756
15660	1900	-1744
15660	1901	-1752
15660	1902	-1692
15660	1903	-1588
15660	1904	-1531
15660	1905	-1517
15660	1906	-1459
15660	1907	-1352
15660	1908	-1286
15660	1909	-1297
15660	1910	-1295
15660	1911	-1228
15660	1912	-1168
15660	1913	-1170
15660	1914	-1173
15660	1915	-1105
15660	1916	-1020
15660	1917	-1002
15660	1918	-1019
15660	1919	-979
15660	1920	-897
15660	1921	-864
15660	1922	-883
15660	1923	-865
15660	1924	-789
15660	1925	-745
15660	1926	-771
15660	1927	-786
15660	1928	-735
15660	1929	-693
15660	1930	-728
15660	1931	-777
15660	1932	-760
15660	1933	-713
15660	1934	-720
15660	1935	-752
15660	1936	-723
15660	1937	-645
15660	1938	-616
15660	1939	-650
15660	1940	-657
15660	1941	-606
15660	1942	-582
15660	1943	-625
15660	1944	-656
15660	1945	-615
15660	1946	-566
15660	1947	-584
15660	1948	-616
15660	1949	-581
15660	1950	-516
15660	1951	-513
15660	1952	-550
15660	1953	-533
15660	1954	-460
15660	1955	-422
15660	1956	-445
15660	1957	-444
15660	1958	-391
15660	1959	-367
15660	1960	-420
15660	1961	-466
15660	1962	-428
15660	1963	-361
15660	1964	-349
15660	1965	-359
15660	1966	-317
15660	1967	-251
15660	1968	-249
15660	1969	-291
15660	1970	-280
15660	1971	-205
15660	1972	-165
15660	1973	-200
15660	1974	-230
15660	1975	-208
15660	1976	-198
15660	1977	-247
15660	1978	-284
15660	1979	-237
15660	1980	-167
15660	1981	-162
15660	1982	-194
15660	1983	-173
15660	1984	-109
15660	1985	-90
15660	1986	-115
15660	1987	-101
15660	1988	-36
15660	1989	-12
15660	1990	-55
15660	1991	-72
15660	1992	0
15660	1993	90
15660	1994	119
15660	1995	129
15660	1996	187
15660	1997	254
15660	1998	264
15660	1999	274
[truncated: 159,280 more rows]
