# Supplementary material for: Are Complexity Metrics Reliable in Assessing HRV Control in Obese Patients During Sleep?
Source: PLoS One. 2015 Apr 20;10(4):e0124458. doi: 10.1371/journal.pone.0124458 (PMC4404104; doi:10.1371/journal.pone.0124458)
Supplement: S1 Dataset — (ZIP) [file pone.0124458.s001.zip › cabiddu_healthy_controls_data/SUBJECT (14)/3/FC.txt]

4770	0	-258
4770	1	-323
4770	2	-467
4770	3	-617
4770	4	-576
4770	5	-339
4770	6	-116
4770	7	-2
4770	8	123
4770	9	306
4770	10	368
4770	11	203
4770	12	-11
4770	13	-72
4770	14	-51
4770	15	-118
4770	16	-238
4770	17	-263
4770	18	-232
4770	19	-284
4770	20	-371
4770	21	-294
4770	22	-35
4770	23	186
4770	24	246
4770	25	274
4770	26	361
4770	27	358
4770	28	163
4770	29	-56
4770	30	-114
4770	31	-98
4770	32	-177
4770	33	-280
4770	34	-233
4770	35	-78
4770	36	-15
4770	37	-81
4770	38	-113
4770	39	-38
4770	40	22
4770	41	45
4770	42	221
4770	43	623
4770	44	993
4770	45	1084
4770	46	941
4770	47	724
4770	48	428
4770	49	9
4770	50	-351
4770	51	-408
4770	52	-183
4770	53	57
4770	54	174
4770	55	255
4770	56	350
4770	57	335
4770	58	175
4770	59	93
4770	60	223
4770	61	371
4770	62	328
4770	63	171
4770	64	78
4770	65	31
4770	66	-73
4770	67	-154
4770	68	-29
4770	69	280
4770	70	538
4770	71	637
4770	72	718
4770	73	866
4770	74	944
4770	75	856
4770	76	761
4770	77	816
4770	78	896
4770	79	812
4770	80	609
4770	81	476
4770	82	415
4770	83	312
4770	84	206
4770	85	245
4770	86	404
4770	87	451
4770	88	296
4770	89	126
4770	90	92
4770	91	83
4770	92	-52
4770	93	-176
4770	94	-181
4770	95	-186
4770	96	-332
4770	97	-519
4770	98	-552
4770	99	-443
4770	100	-389
4770	101	-413
4770	102	-374
4770	103	-234
4770	104	-138
4770	105	-115
4770	106	18
4770	107	356
4770	108	673
4770	109	728
4770	110	575
4770	111	379
4770	112	129
4770	113	-214
4770	114	-503
4770	115	-549
4770	116	-452
4770	117	-503
4770	118	-799
4770	119	-1066
4770	120	-971
4770	121	-338
4770	122	974
4770	123	3103
4770	124	5822
4770	125	8343
4770	126	9796
4770	127	9776
4770	128	8337
4770	129	5768
4770	130	2599
4770	131	-345
4770	132	-2291
4770	133	-3001
4770	134	-2818
4770	135	-2226
4770	136	-1531
4770	137	-973
4770	138	-804
4770	139	-1040
4770	140	-1342
4770	141	-1402
4770	142	-1281
4770	143	-1217
4770	144	-1255
4770	145	-1280
4770	146	-1300
4770	147	-1396
4770	148	-1464
4770	149	-1309
4770	150	-959
4770	151	-692
4770	152	-660
4770	153	-709
4770	154	-679
4770	155	-656
4770	156	-704
4770	157	-719
4770	158	-569
4770	159	-423
4770	160	-475
4770	161	-617
4770	162	-620
4770	163	-484
4770	164	-391
4770	165	-403
4770	166	-364
4770	167	-212
4770	168	-92
4770	169	-40
4770	170	116
4770	171	457
4770	172	762
4770	173	822
4770	174	718
4770	175	607
4770	176	459
4770	177	187
4770	178	-63
4770	179	-57
4770	180	204
4770	181	484
4770	182	671
4770	183	860
4770	184	1095
4770	185	1221
4770	186	1176
4770	187	1162
4770	188	1344
4770	189	1578
4770	190	1635
4770	191	1588
4770	192	1599
4770	193	1636
4770	194	1586
4770	195	1542
4770	196	1720
4770	197	2120
4770	198	2507
4770	199	2743
4770	200	2921
4770	201	3080
4770	202	3048
4770	203	2733
4770	204	2327
4770	205	2045
4770	206	1804
4770	207	1470
4770	208	1087
4770	209	811
4770	210	592
4770	211	266
4770	212	-140
4770	213	-429
4770	214	-550
4770	215	-667
4770	216	-847
4770	217	-930
4770	218	-836
4770	219	-760
4770	220	-876
4770	221	-1080
4770	222	-1212
4770	223	-1346
4770	224	-1602
4770	225	-1858
4770	226	-1903
4770	227	-1764
4770	228	-1643
4770	229	-1603
4770	230	-1511
4770	231	-1325
4770	232	-1194
4770	233	-1161
4770	234	-1066
4770	235	-827
4770	236	-643
4770	237	-693
4770	238	-864
4770	239	-970
4770	240	-1047
4770	241	-1210
4770	242	-1370
4770	243	-1333
4770	244	-1116
4770	245	-928
4770	246	-846
4770	247	-736
4770	248	-549
4770	249	-448
4770	250	-523
4770	251	-599
4770	252	-517
4770	253	-426
4770	254	-479
4770	255	-615
4770	256	-680
4770	257	-720
4770	258	-854
4770	259	-987
4770	260	-895
4770	261	-558
4770	262	-201
4770	263	32
4770	264	212
4770	265	369
4770	266	339
4770	267	52
4770	268	-265
4770	269	-381
4770	270	-372
4770	271	-429
4770	272	-527
4770	273	-539
4770	274	-512
4770	275	-588
4770	276	-714
4770	277	-687
4770	278	-476
4770	279	-289
4770	280	-246
4770	281	-214
4770	282	-95
4770	283	-42
4770	284	-162
4770	285	-308
4770	286	-310
4770	287	-269
4770	288	-361
4770	289	-510
4770	290	-525
4770	291	-414
4770	292	-352
4770	293	-370
4770	294	-314
4770	295	-142
4770	296	-22
4770	297	-13
4770	298	42
4770	299	233
4770	300	378
4770	301	314
4770	302	155
4770	303	66
4770	304	-10
4770	305	-207
4770	306	-428
4770	307	-465
4770	308	-309
4770	309	-156
4770	310	-87
4770	311	21
4770	312	206
4770	313	294
4770	314	191
4770	315	85
4770	316	151
4770	317	251
4770	318	195
4770	319	52
4770	320	-36
4770	321	-114
4770	322	-290
4770	323	-455
4770	324	-372
4770	325	-12
4770	326	391
4770	327	672
4770	328	883
4770	329	1039
4770	330	970
4770	331	619
4770	332	231
4770	333	57
4770	334	33
4770	335	-24
4770	336	-97
4770	337	-72
4770	338	-17
4770	339	-85
4770	340	-223
4770	341	-212
4770	342	-1
4770	343	217
4770	344	319
4770	345	420
4770	346	590
4770	347	668
4770	348	543
4770	349	386
4770	350	388
4770	351	466
4770	352	455
4770	353	406
4770	354	477
4770	355	629
4770	356	676
4770	357	593
4770	358	559
4770	359	643
4770	360	700
4770	361	666
4770	362	682
4770	363	800
4770	364	824
4770	365	595
4770	366	272
4770	367	72
4770	368	-50
4770	369	-238
4770	370	-452
4770	371	-526
4770	372	-437
4770	373	-340
4770	374	-285
4770	375	-173
4770	376	17
4770	377	97
4770	378	-22
4770	379	-150
4770	380	-103
4770	381	-7
4770	382	-32
4770	383	-129
4770	384	-177
4770	385	-252
4770	386	-464
4770	387	-676
4770	388	-601
4770	389	-186
4770	390	315
4770	391	652
4770	392	771
4770	393	609
4770	394	38
4770	395	-824
4770	396	-1426
4770	397	-1178
4770	398	78
4770	399	2130
4770	400	4684
4770	401	7309
4770	402	9314
4770	403	10021
4770	404	9246
4770	405	7332
4770	406	4782
4770	407	2027
4770	408	-448
4770	409	-2120
4770	410	-2795
4770	411	-2788
4770	412	-2525
4770	413	-2172
4770	414	-1780
4770	415	-1526
4770	416	-1544
4770	417	-1676
4770	418	-1660
4770	419	-1482
4770	420	-1343
4770	421	-1307
4770	422	-1243
4770	423	-1092
4770	424	-986
4770	425	-949
4770	426	-815
4770	427	-518
4770	428	-279
4770	429	-293
4770	430	-463
4770	431	-589
4770	432	-677
4770	433	-831
4770	434	-956
4770	435	-875
4770	436	-631
4770	437	-437
4770	438	-355
4770	439	-233
4770	440	-45
4770	441	27
4770	442	-105
4770	443	-230
4770	444	-153
4770	445	-3
4770	446	14
4770	447	-54
4770	448	-78
4770	449	-104
4770	450	-242
4770	451	-367
4770	452	-234
4770	453	191
4770	454	667
4770	455	1018
4770	456	1285
4770	457	1489
4770	458	1467
4770	459	1175
4770	460	868
4770	461	794
4770	462	881
4770	463	941
4770	464	976
4770	465	1101
4770	466	1265
4770	467	1322
4770	468	1316
4770	469	1448
4770	470	1749
4770	471	2011
4770	472	2122
4770	473	2219
4770	474	2400
4770	475	2516
4770	476	2446
4770	477	2328
4770	478	2316
4770	479	2300
4770	480	2110
4770	481	1820
4770	482	1620
4770	483	1507
4770	484	1308
4770	485	994
4770	486	722
4770	487	551
4770	488	336
4770	489	37
4770	490	-176
4770	491	-220
4770	492	-283
4770	493	-535
4770	494	-862
4770	495	-1096
4770	496	-1289
4770	497	-1568
4770	498	-1843
4770	499	-1915
4770	500	-1780
4770	501	-1631
4770	502	-1550
4770	503	-1424
4770	504	-1220
4770	505	-1119
4770	506	-1221
4770	507	-1335
4770	508	-1278
4770	509	-1170
4770	510	-1190
4770	511	-1278
4770	512	-1298
4770	513	-1307
4770	514	-1429
4770	515	-1557
4770	516	-1448
4770	517	-1065
4770	518	-633
4770	519	-316
4770	520	-66
4770	521	127
4770	522	95
4770	523	-228
4770	524	-594
4770	525	-749
4770	526	-758
4770	527	-805
4770	528	-873
4770	529	-840
4770	530	-763
4770	531	-792
4770	532	-880
4770	533	-831
4770	534	-609
4770	535	-420
4770	536	-375
4770	537	-335
4770	538	-195
4770	539	-112
4770	540	-203
4770	541	-332
4770	542	-343
4770	543	-338
4770	544	-483
4770	545	-687
4770	546	-739
4770	547	-636
4770	548	-558
4770	549	-552
4770	550	-485
4770	551	-323
4770	552	-231
4770	553	-261
4770	554	-226
4770	555	-29
4770	556	139
4770	557	96
4770	558	-56
4770	559	-154
4770	560	-248
4770	561	-459
4770	562	-683
4770	563	-699
4770	564	-499
4770	565	-297
4770	566	-191
4770	567	-76
4770	568	83
4770	569	119
4770	570	-48
4770	571	-210
4770	572	-175
4770	573	-66
4770	574	-92
4770	575	-203
4770	576	-267
4770	577	-324
4770	578	-484
4770	579	-635
4770	580	-536
4770	581	-164
4770	582	235
4770	583	492
4770	584	670
4770	585	800
4770	586	730
4770	587	403
4770	588	52
4770	589	-84
4770	590	-85
4770	591	-143
4770	592	-229
4770	593	-211
4770	594	-134
4770	595	-156
4770	596	-250
4770	597	-221
4770	598	-37
4770	599	117
4770	600	142
4770	601	193
4770	602	364
4770	603	487
4770	604	414
4770	605	265
4770	606	202
4770	607	151
4770	608	-37
4770	609	-259
4770	610	-305
4770	611	-178
4770	612	-74
4770	613	-57
4770	614	1
4770	615	140
4770	616	213
4770	617	180
4770	618	217
4770	619	412
4770	620	574
4770	621	521
4770	622	355
4770	623	257
4770	624	191
4770	625	44
4770	626	-94
4770	627	-31
4770	628	216
4770	629	433
4770	630	528
4770	631	632
4770	632	806
4770	633	905
4770	634	843
4770	635	795
4770	636	914
4770	637	1040
4770	638	994
4770	639	819
4770	640	668
4770	641	515
4770	642	261
4770	643	13
4770	644	-3
4770	645	230
4770	646	491
4770	647	631
4770	648	734
4770	649	827
4770	650	748
4770	651	395
4770	652	-9
4770	653	-236
4770	654	-316
4770	655	-406
4770	656	-497
4770	657	-491
4770	658	-429
4770	659	-455
4770	660	-533
4770	661	-469
4770	662	-240
4770	663	-54
4770	664	-34
4770	665	-55
4770	666	-10
4770	667	-15
4770	668	-152
4770	669	-246
4770	670	-130
4770	671	39
4770	672	5
4770	673	-275
4770	674	-659
4770	675	-1094
4770	676	-1542
4770	677	-1731
4770	678	-1192
4770	679	309
4770	680	2553
4770	681	5147
4770	682	7703
4770	683	9689
4770	684	10431
4770	685	9563
4770	686	7370
4770	687	4509
4770	688	1574
4770	689	-977
4770	690	-2683
4770	691	-3278
4770	692	-2959
4770	693	-2272
4770	694	-1644
4770	695	-1175
4770	696	-876
4770	697	-848
4770	698	-1064
4770	699	-1243
4770	700	-1177
4770	701	-1021
4770	702	-1017
4770	703	-1129
4770	704	-1209
4770	705	-1270
4770	706	-1397
4770	707	-1485
4770	708	-1319
4770	709	-905
4770	710	-503
4770	711	-269
4770	712	-110
4770	713	48
4770	714	61
4770	715	-140
4770	716	-373
4770	717	-436
4770	718	-435
4770	719	-531
4770	720	-644
4770	721	-621
4770	722	-531
4770	723	-523
4770	724	-565
4770	725	-469
4770	726	-206
4770	727	11
4770	728	74
4770	729	132
4770	730	288
4770	731	388
4770	732	322
4770	733	232
4770	734	271
4770	735	344
4770	736	288
4770	737	182
4770	738	216
4770	739	390
4770	740	528
4770	741	595
4770	742	736
4770	743	997
4770	744	1217
4770	745	1334
4770	746	1505
4770	747	1814
4770	748	2074
4770	749	2113
4770	750	2040
4770	751	2025
4770	752	2019
4770	753	1901
4770	754	1761
4770	755	1809
4770	756	2047
4770	757	2271
4770	758	2385
4770	759	2491
4770	760	2619
4770	761	2599
4770	762	2336
4770	763	2020
4770	764	1833
4770	765	1667
4770	766	1327
4770	767	881
4770	768	482
4770	769	102
4770	770	-358
4770	771	-784
4770	772	-944
4770	773	-814
4770	774	-628
4770	775	-548
4770	776	-510
4770	777	-484
4770	778	-632
4770	779	-1023
4770	780	-1428
4770	781	-1612
4770	782	-1646
4770	783	-1707
4770	784	-1769
4770	785	-1706
4770	786	-1583
4770	787	-1568
4770	788	-1638
4770	789	-1601
4770	790	-1409
4770	791	-1234
4770	792	-1160
4770	793	-1042
4770	794	-792
4770	795	-599
4770	796	-618
4770	797	-733
4770	798	-776
4770	799	-827
4770	800	-1014
4770	801	-1227
4770	802	-1253
4770	803	-1108
4770	804	-987
4770	805	-954
4770	806	-873
4770	807	-697
4770	808	-576
4770	809	-553
4770	810	-468
4770	811	-236
4770	812	-54
4770	813	-99
4770	814	-262
4770	815	-368
4770	816	-456
4770	817	-650
4770	818	-856
4770	819	-868
4770	820	-681
4770	821	-499
4770	822	-416
4770	823	-314
4770	824	-156
4770	825	-113
4770	826	-269
4770	827	-426
4770	828	-392
4770	829	-291
4770	830	-301
4770	831	-389
4770	832	-431
4770	833	-480
4770	834	-646
4770	835	-811
4770	836	-723
4770	837	-348
4770	838	74
4770	839	367
4770	840	574
4770	841	715
4770	842	628
4770	843	263
4770	844	-131
4770	845	-300
4770	846	-314
4770	847	-363
4770	848	-432
4770	849	-400
4770	850	-323
4770	851	-357
4770	852	-459
4770	853	-433
4770	854	-241
4770	855	-72
4770	856	-30
4770	857	30
4770	858	199
4770	859	315
4770	860	235
4770	861	92
4770	862	44
4770	863	4
4770	864	-173
4770	865	-389
4770	866	-437
4770	867	-320
4770	868	-224
4770	869	-206
4770	870	-135
4770	871	28
4770	872	125
4770	873	111
4770	874	159
4770	875	352
4770	876	502
4770	877	440
4770	878	272
4770	879	167
4770	880	74
4770	881	-126
4770	882	-340
4770	883	-360
4770	884	-177
4770	885	2
4770	886	82
4770	887	175
4770	888	324
4770	889	367
4770	890	223
4770	891	84
4770	892	136
4770	893	259
4770	894	239
4770	895	116
4770	896	25
4770	897	-68
4770	898	-257
4770	899	-420
4770	900	-316
4770	901	74
4770	902	502
4770	903	788
4770	904	989
4770	905	1135
4770	906	1073
4770	907	748
4770	908	395
4770	909	257
4770	910	263
4770	911	233
4770	912	197
4770	913	288
4770	914	446
4770	915	498
4770	916	453
4770	917	499
4770	918	680
4770	919	820
4770	920	846
4770	921	910
4770	922	1098
4770	923	1216
4770	924	1088
4770	925	816
4770	926	569
4770	927	299
4770	928	-79
4770	929	-422
4770	930	-499
4770	931	-347
4770	932	-220
4770	933	-224
4770	934	-234
4770	935	-154
4770	936	-103
4770	937	-155
4770	938	-108
4770	939	102
4770	940	273
4770	941	205
4770	942	14
4770	943	-110
4770	944	-200
4770	945	-368
4770	946	-543
4770	947	-534
4770	948	-356
4770	949	-194
4770	950	-106
4770	951	59
4770	952	333
4770	953	490
4770	954	333
4770	955	-42
4770	956	-464
4770	957	-925
4770	958	-1295
4770	959	-1175
4770	960	-152
4770	961	1771
4770	962	4213
4770	963	6724
4770	964	8862
4770	965	10066
4770	966	9820
4770	967	8086
4770	968	5424
4770	969	2559
4770	970	-7
4770	971	-1927
4770	972	-2891
4770	973	-2887
4770	974	-2366
4770	975	-1882
4770	976	-1630
4770	977	-1518
4770	978	-1500
4770	979	-1594
4770	980	-1677
4770	981	-1556
4770	982	-1248
4770	983	-1014
4770	984	-996
4770	985	-1029
4770	986	-969
4770	987	-921
4770	988	-990
4770	989	-1043
4770	990	-959
4770	991	-862
4770	992	-923
4770	993	-1045
4770	994	-1016
4770	995	-826
4770	996	-654
4770	997	-576
4770	998	-479
4770	999	-333
4770	1000	-249
4770	1001	-234
4770	1002	-161
4770	1003	59
4770	1004	238
4770	1005	201
4770	1006	56
4770	1007	-26
4770	1008	-85
4770	1009	-248
4770	1010	-415
4770	1011	-388
4770	1012	-160
4770	1013	65
4770	1014	197
4770	1015	349
4770	1016	566
4770	1017	684
4770	1018	617
4770	1019	555
4770	1020	671
4770	1021	842
4770	1022	874
4770	1023	824
4770	1024	833
4770	1025	859
4770	1026	796
4770	1027	748
4770	1028	949
4770	1029	1431
4770	1030	1961
4770	1031	2371
4770	1032	2705
4770	1033	2978
4770	1034	3013
4770	1035	2750
4770	1036	2427
4770	1037	2298
4770	1038	2298
4770	1039	2245
4770	1040	2150
4770	1041	2129
4770	1042	2118
4770	1043	1961
4770	1044	1693
4770	1045	1515
4770	1046	1467
4770	1047	1362
4770	1048	1102
4770	1049	836
4770	1050	669
4770	1051	452
4770	1052	63
4770	1053	-355
4770	1054	-635
4770	1055	-864
4770	1056	-1192
4770	1057	-1528
4770	1058	-1674
4770	1059	-1647
4770	1060	-1634
4770	1061	-1689
4770	1062	-1674
4770	1063	-1550
4770	1064	-1473
4770	1065	-1486
4770	1066	-1421
4770	1067	-1195
4770	1068	-999
4770	1069	-1010
4770	1070	-1126
4770	1071	-1183
4770	1072	-1232
4770	1073	-1395
4770	1074	-1581
4770	1075	-1580
4770	1076	-1387
4770	1077	-1197
4770	1078	-1094
4770	1079	-958
4770	1080	-751
4770	1081	-645
4770	1082	-737
4770	1083	-837
4770	1084	-770
4770	1085	-678
4770	1086	-714
4770	1087	-820
4770	1088	-864
4770	1089	-901
4770	1090	-1052
4770	1091	-1204
4770	1092	-1105
4770	1093	-713
4770	1094	-257
4770	1095	81
4770	1096	335
4770	1097	506
4770	1098	429
4770	1099	54
4770	1100	-349
4770	1101	-512
4770	1102	-506
4770	1103	-542
4770	1104	-628
4770	1105	-650
4770	1106	-646
4770	1107	-725
4770	1108	-808
4770	1109	-688
4770	1110	-360
4770	1111	-93
4770	1112	-60
4770	1113	-148
4770	1114	-230
4770	1115	-378
4770	1116	-626
4770	1117	-772
4770	1118	-660
4770	1119	-449
4770	1120	-387
4770	1121	-459
4770	1122	-486
4770	1123	-445
4770	1124	-458
4770	1125	-514
4770	1126	-450
4770	1127	-239
4770	1128	-76
4770	1129	-49
4770	1130	1
4770	1131	169
4770	1132	291
4770	1133	217
4770	1134	56
4770	1135	-35
4770	1136	-118
4770	1137	-322
4770	1138	-543
4770	1139	-564
4770	1140	-372
4770	1141	-168
4770	1142	-49
4770	1143	77
4770	1144	242
4770	1145	280
4770	1146	120
4770	1147	-31
4770	1148	13
4770	1149	119
4770	1150	74
4770	1151	-57
4770	1152	-135
4770	1153	-206
4770	1154	-372
4770	1155	-523
4770	1156	-425
4770	1157	-53
4770	1158	356
4770	1159	631
4770	1160	825
4770	1161	962
4770	1162	888
4770	1163	539
4770	1164	160
4770	1165	-5
4770	1166	-26
4770	1167	-85
4770	1168	-163
4770	1169	-137
4770	1170	-55
4770	1171	-66
4770	1172	-139
4770	1173	-91
4770	1174	96
4770	1175	223
4770	1176	190
4770	1177	163
4770	1178	262
4770	1179	352
4770	1180	307
4770	1181	249
4770	1182	315
4770	1183	389
4770	1184	308
4770	1185	167
4770	1186	186
4770	1187	363
4770	1188	512
4770	1189	571
4770	1190	661
4770	1191	814
4770	1192	876
4770	1193	814
4770	1194	810
4770	1195	956
4770	1196	1057
4770	1197	920
4770	1198	639
4770	1199	395
4770	1200	163
4770	1201	-143
4770	1202	-417
4770	1203	-452
4770	1204	-281
4770	1205	-139
4770	1206	-109
4770	1207	-59
4770	1208	78
4770	1209	111
4770	1210	-40
4770	1211	-211
4770	1212	-203
4770	1213	-137
4770	1214	-182
4770	1215	-275
4770	1216	-285
4770	1217	-298
4770	1218	-453
4770	1219	-651
4770	1220	-625
4770	1221	-301
4770	1222	143
4770	1223	545
4770	1224	899
4770	1225	1112
4770	1226	907
4770	1227	182
4770	1228	-744
4770	1229	-1404
4770	1230	-1547
4770	1231	-1077
4770	1232	196
4770	1233	2328
4770	1234	4932
4770	1235	7339
4770	1236	9010
4770	1237	9686
4770	1238	9204
4770	1239	7501
4770	1240	4892
4770	1241	2100
4770	1242	-217
4770	1243	-1828
4770	1244	-2739
4770	1245	-2941
4770	1246	-2569
4770	1247	-2040
4770	1248	-1751
4770	1249	-1710
4770	1250	-1692
4770	1251	-1607
4770	1252	-1552
4770	1253	-1532
4770	1254	-1416
4770	1255	-1196
4770	1256	-1053
4770	1257	-1030
4770	1258	-930
4770	1259	-648
4770	1260	-372
4770	1261	-305
4770	1262	-384
4770	1263	-476
4770	1264	-620
4770	1265	-898
4770	1266	-1150
4770	1267	-1135
4770	1268	-848
4770	1269	-537
4770	1270	-356
4770	1271	-214
4770	1272	-68
4770	1273	-27
4770	1274	-166
4770	1275	-265
4770	1276	-172
4770	1277	-22
4770	1278	-27
4770	1279	-129
4770	1280	-186
4770	1281	-224
4770	1282	-353
4770	1283	-458
4770	1284	-312
4770	1285	105
4770	1286	546
4770	1287	852
4770	1288	1088
4770	1289	1285
4770	1290	1282
4770	1291	1020
4770	1292	734
4770	1293	662
4770	1294	727
4770	1295	752
4770	1296	752
4770	1297	854
4770	1298	1010
4770	1299	1070
4770	1300	1082
4770	1301	1237
4770	1302	1569
4770	1303	1867
4770	1304	2018
4770	1305	2158
4770	1306	2380
4770	1307	2526
4770	1308	2473
4770	1309	2362
4770	1310	2358
4770	1311	2362
4770	1312	2212
4770	1313	1985
4770	1314	1869
4770	1315	1851
4770	1316	1742
4770	1317	1506
4770	1318	1292
4770	1319	1158
4770	1320	957
4770	1321	648
4770	1322	402
4770	1323	307
4770	1324	182
4770	1325	-138
4770	1326	-535
4770	1327	-830
4770	1328	-1073
4770	1329	-1395
4770	1330	-1708
4770	1331	-1810
4770	1332	-1700
4770	1333	-1577
4770	1334	-1527
4770	1335	-1432
4770	1336	-1257
4770	1337	-1179
4770	1338	-1293
4770	1339	-1410
4770	1340	-1350
4770	1341	-1236
4770	1342	-1251
4770	1343	-1340
4770	1344	-1370
4770	1345	-1391
4770	1346	-1519
4770	1347	-1649
4770	1348	-1539
4770	1349	-1155
4770	1350	-727
4770	1351	-421
4770	1352	-184
4770	1353	1
4770	1354	-35
4770	1355	-356
4770	1356	-719
4770	1357	-869
4770	1358	-871
4770	1359	-905
4770	1360	-950
4770	1361	-887
4770	1362	-780
4770	1363	-786
4770	1364	-869
4770	1365	-835
4770	1366	-646
4770	1367	-490
4770	1368	-464
4770	1369	-425
4770	1370	-276
4770	1371	-172
4770	1372	-252
4770	1373	-381
4770	1374	-400
4770	1375	-400
4770	1376	-530
4770	1377	-706
4770	1378	-730
4770	1379	-616
4770	1380	-546
4770	1381	-563
4770	1382	-517
4770	1383	-356
4770	1384	-235
4770	1385	-207
4770	1386	-121
4770	1387	94
4770	1388	244
4770	1389	161
4770	1390	-36
4770	1391	-165
4770	1392	-267
4770	1393	-467
4770	1394	-674
4770	1395	-691
4770	1396	-513
4770	1397	-334
4770	1398	-232
4770	1399	-93
4770	1400	115
4770	1401	213
4770	1402	102
4770	1403	-36
4770	1404	-18
4770	1405	41
4770	1406	-22
4770	1407	-151
4770	1408	-212
4770	1409	-267
4770	1410	-431
4770	1411	-595
4770	1412	-518
4770	1413	-161
4770	1414	251
4770	1415	552
4770	1416	784
4770	1417	953
4770	1418	892
4770	1419	533
4770	1420	129
4770	1421	-60
4770	1422	-96
4770	1423	-159
4770	1424	-235
4770	1425	-215
4770	1426	-156
4770	1427	-207
4770	1428	-318
4770	1429	-287
4770	1430	-77
4770	1431	106
4770	1432	147
4770	1433	180
4770	1434	297
4770	1435	351
4770	1436	237
4770	1437	99
4770	1438	94
4770	1439	112
4770	1440	-21
4770	1441	-220
4770	1442	-278
4770	1443	-185
4770	1444	-100
4770	1445	-58
4770	1446	76
4770	1447	319
4770	1448	488
4770	1449	522
4770	1450	591
4770	1451	797
4770	1452	974
4770	1453	965
4770	1454	874
4770	1455	850
4770	1456	813
4770	1457	618
4770	1458	360
4770	1459	268
4770	1460	367
4770	1461	475
4770	1462	504
4770	1463	552
4770	1464	631
4770	1465	571
4770	1466	316
4770	1467	78
4770	1468	57
4770	1469	109
4770	1470	28
4770	1471	-148
4770	1472	-293
4770	1473	-414
4770	1474	-632
4770	1475	-799
4770	1476	-708
4770	1477	-332
4770	1478	85
4770	1479	364
4770	1480	563
4770	1481	705
4770	1482	648
4770	1483	335
4770	1484	-21
4770	1485	-192
4770	1486	-231
4770	1487	-338
4770	1488	-434
4770	1489	-355
4770	1490	-176
4770	1491	-132
4770	1492	-316
4770	1493	-630
4770	1494	-1023
4770	1495	-1476
4770	1496	-1721
4770	1497	-1217
4770	1498	374
4770	1499	2826
4770	1500	5576
4770	1501	8073
4770	1502	9759
4770	1503	10043
4770	1504	8680
4770	1505	6106
4770	1506	3157
4770	1507	518
4770	1508	-1466
4770	1509	-2626
4770	1510	-2913
4770	1511	-2565
4770	1512	-2053
4770	1513	-1651
4770	1514	-1278
4770	1515	-853
4770	1516	-536
4770	1517	-488
4770	1518	-615
4770	1519	-768
4770	1520	-984
4770	1521	-1335
4770	1522	-1655
4770	1523	-1693
4770	1524	-1444
4770	1525	-1149
4770	1526	-953
4770	1527	-788
4770	1528	-617
4770	1529	-580
4770	1530	-710
4770	1531	-777
4770	1532	-611
4770	1533	-380
4770	1534	-305
4770	1535	-363
4770	1536	-422
4770	1537	-524
4770	1538	-709
4770	1539	-874
4770	1540	-763
4770	1541	-396
4770	1542	-8
4770	1543	253
4770	1544	461
4770	1545	654
4770	1546	667
4770	1547	426
4770	1548	153
4770	1549	71
4770	1550	105
4770	1551	96
4770	1552	52
4770	1553	96
4770	1554	186
4770	1555	187
4770	1556	150
4770	1557	272
4770	1558	573
4770	1559	838
4770	1560	948
4770	1561	1042
4770	1562	1224
4770	1563	1355
4770	1564	1331
4770	1565	1304
4770	1566	1431
4770	1567	1597
4770	1568	1622
4770	1569	1571
4770	1570	1637
4770	1571	1812
4770	1572	1933
4770	1573	1983
4770	1574	2111
4770	1575	2357
4770	1576	2550
4770	1577	2609
4770	1578	2707
4770	1579	2906
4770	1580	3001
4770	1581	2803
4770	1582	2418
4770	1583	2022
4770	1584	1585
4770	1585	1014
4770	1586	431
4770	1587	54
4770	1588	-113
4770	1589	-273
4770	1590	-502
4770	1591	-669
4770	1592	-720
4770	1593	-811
4770	1594	-1029
4770	1595	-1206
4770	1596	-1205
4770	1597	-1181
4770	1598	-1309
4770	1599	-1496
4770	1600	-1580
4770	1601	-1610
4770	1602	-1722
4770	1603	-1850
4770	1604	-1797
4770	1605	-1549
4770	1606	-1307
4770	1607	-1173
4770	1608	-1031
4770	1609	-828
4770	1610	-736
4770	1611	-857
4770	1612	-1021
4770	1613	-1042
4770	1614	-998
4770	1615	-1076
4770	1616	-1211
4770	1617	-1237
4770	1618	-1181
4770	1619	-1182
4770	1620	-1207
4770	1621	-1092
4770	1622	-837
4770	1623	-651
4770	1624	-638
4770	1625	-637
4770	1626	-536
4770	1627	-474
4770	1628	-575
4770	1629	-702
4770	1630	-701
4770	1631	-667
4770	1632	-754
4770	1633	-870
4770	1634	-830
4770	1635	-665
4770	1636	-576
4770	1637	-607
4770	1638	-608
4770	1639	-508
4770	1640	-423
4770	1641	-380
4770	1642	-202
4770	1643	173
4770	1644	495
4770	1645	529
4770	1646	347
4770	1647	123
4770	1648	-144
4770	1649	-502
4770	1650	-801
4770	1651	-828
4770	1652	-622
4770	1653	-428
4770	1654	-358
4770	1655	-295
4770	1656	-169
4770	1657	-105
4770	1658	-154
4770	1659	-165
4770	1660	-22
4770	1661	92
4770	1662	-3
4770	1663	-201
4770	1664	-314
4770	1665	-368
4770	1666	-484
4770	1667	-598
4770	1668	-534
4770	1669	-300
4770	1670	-97
4770	1671	-11
4770	1672	88
4770	1673	260
4770	1674	341
4770	1675	216
4770	1676	49
4770	1677	16
4770	1678	30
4770	1679	-69
4770	1680	-234
4770	1681	-300
4770	1682	-296
4770	1683	-354
4770	1684	-428
4770	1685	-336
4770	1686	-73
4770	1687	147
4770	1688	210
4770	1689	250
4770	1690	363
4770	1691	394
4770	1692	234
4770	1693	45
4770	1694	-8
4770	1695	-15
4770	1696	-133
4770	1697	-281
4770	1698	-280
4770	1699	-165
4770	1700	-124
4770	1701	-184
4770	1702	-185
4770	1703	-68
4770	1704	33
4770	1705	80
4770	1706	251
4770	1707	623
4770	1708	966
4770	1709	1051
4770	1710	943
4770	1711	793
4770	1712	566
4770	1713	205
4770	1714	-123
4770	1715	-175
4770	1716	42
4770	1717	296
4770	1718	467
4770	1719	641
4770	1720	842
4770	1721	918
4770	1722	820
4770	1723	743
4770	1724	830
4770	1725	946
4770	1726	848
4770	1727	627
4770	1728	446
4770	1729	268
4770	1730	-6
4770	1731	-280
4770	1732	-335
4770	1733	-178
4770	1734	-16
4770	1735	36
4770	1736	85
4770	1737	212
4770	1738	262
4770	1739	167
4770	1740	4
4770	1741	-85
4770	1742	-171
4770	1743	-363
4770	1744	-552
4770	1745	-547
4770	1746	-417
4770	1747	-357
4770	1748	-404
4770	1749	-410
4770	1750	-331
4770	1751	-267
4770	1752	-203
4770	1753	67
4770	1754	590
4770	1755	1067
4770	1756	1163
4770	1757	860
4770	1758	284
4770	1759	-524
4770	1760	-1429
4770	1761	-1965
4770	1762	-1614
4770	1763	-241
4770	1764	1906
4770	1765	4469
4770	1766	7085
4770	1767	9221
4770	1768	10255
4770	1769	9889
4770	1770	8363
4770	1771	6114
4770	1772	3486
4770	1773	871
4770	1774	-1191
4770	1775	-2337
4770	1776	-2681
4770	1777	-2595
4770	1778	-2300
4770	1779	-1882
4770	1780	-1510
4770	1781	-1388
4770	1782	-1480
4770	1783	-1523
4770	1784	-1377
4770	1785	-1184
4770	1786	-1048
4770	1787	-911
4770	1788	-707
4770	1789	-613
4770	1790	-705
4770	1791	-872
4770	1792	-930
4770	1793	-938
4770	1794	-1051
4770	1795	-1199
4770	1796	-1184
4770	1797	-962
4770	1798	-709
4770	1799	-501
4770	1800	-253
4770	1801	19
4770	1802	126
4770	1803	-37
4770	1804	-197
4770	1805	-188
4770	1806	-120
4770	1807	-173
4770	1808	-304
4770	1809	-363
4770	1810	-372
4770	1811	-451
4770	1812	-504
4770	1813	-333
4770	1814	71
4770	1815	470
4770	1816	718
4770	1817	901
4770	1818	1078
4770	1819	1097
4770	1820	878
4770	1821	627
4770	1822	551
4770	1823	577
4770	1824	546
4770	1825	512
4770	1826	625
4770	1827	831
4770	1828	943
4770	1829	959
4770	1830	1049
4770	1831	1273
4770	1832	1490
4770	1833	1656
4770	1834	1944
4770	1835	2423
4770	1836	2857
4770	1837	3016
4770	1838	2971
4770	1839	2867
4770	1840	2667
4770	1841	2311
4770	1842	1973
4770	1843	1886
4770	1844	2017
4770	1845	2117
4770	1846	2060
4770	1847	1938
4770	1848	1804
4770	1849	1552
4770	1850	1193
4770	1851	925
4770	1852	842
4770	1853	737
4770	1854	414
4770	1855	-28
4770	1856	-410
4770	1857	-754
4770	1858	-1155
4770	1859	-1513
4770	1860	-1638
4770	1861	-1545
4770	1862	-1449
4770	1863	-1437
4770	1864	-1390
4770	1865	-1258
4770	1866	-1198
4770	1867	-1309
4770	1868	-1419
4770	1869	-1360
4770	1870	-1277
4770	1871	-1293
4770	1872	-1388
4770	1873	-1428
4770	1874	-1462
4770	1875	-1594
4770	1876	-1713
4770	1877	-1583
4770	1878	-1177
4770	1879	-729
4770	1880	-413
4770	1881	-185
4770	1882	-26
4770	1883	-89
4770	1884	-429
4770	1885	-793
4770	1886	-932
4770	1887	-910
4770	1888	-935
4770	1889	-991
4770	1890	-957
4770	1891	-882
4770	1892	-904
4770	1893	-981
4770	1894	-925
4770	1895	-707
4770	1896	-527
4770	1897	-494
4770	1898	-463
4770	1899	-333
4770	1900	-254
4770	1901	-351
4770	1902	-483
4770	1903	-495
4770	1904	-484
4770	1905	-602
4770	1906	-760
4770	1907	-760
4770	1908	-621
4770	1909	-531
4770	1910	-543
4770	1911	-522
4770	1912	-413
4770	1913	-348
4770	1914	-364
4770	1915	-255
4770	1916	42
4770	1917	307
4770	1918	319
4770	1919	164
4770	1920	10
4770	1921	-166
4770	1922	-439
4770	1923	-682
4770	1924	-685
4770	1925	-473
4770	1926	-281
4770	1927	-217
4770	1928	-163
4770	1929	-54
4770	1930	-23
4770	1931	-127
4770	1932	-192
4770	1933	-79
4770	1934	43
4770	1935	-13
4770	1936	-168
4770	1937	-257
4770	1938	-311
4770	1939	-439
4770	1940	-557
4770	1941	-470
4770	1942	-176
4770	1943	104
4770	1944	246
4770	1945	355
4770	1946	484
4770	1947	479
4770	1948	255
4770	1949	8
4770	1950	-58
4770	1951	-20
4770	1952	-84
4770	1953	-206
4770	1954	-236
4770	1955	-198
4770	1956	-227
4770	1957	-284
4770	1958	-202
4770	1959	21
4770	1960	170
4770	1961	147
4770	1962	115
4770	1963	196
4770	1964	250
4770	1965	149
4770	1966	24
4770	1967	22
4770	1968	38
4770	1969	-84
4770	1970	-252
4770	1971	-265
4770	1972	-140
4770	1973	-60
4770	1974	-67
4770	1975	-17
4770	1976	143
4770	1977	278
4770	1978	353
4770	1979	546
4770	1980	935
4770	1981	1290
4770	1982	1389
4770	1983	1297
4770	1984	1172
4770	1985	983
4770	1986	654
4770	1987	329
4770	1988	237
4770	1989	369
4770	1990	505
4770	1991	534
4770	1992	563
4770	1993	633
4770	1994	592
4770	1995	375
4770	1996	191
4770	1997	205
4770	1998	260
4770	1999	147
[truncated: 159,280 more rows]
