# Supplementary material for: Are Complexity Metrics Reliable in Assessing HRV Control in Obese Patients During Sleep?
Source: PLoS One. 2015 Apr 20;10(4):e0124458. doi: 10.1371/journal.pone.0124458 (PMC4404104; doi:10.1371/journal.pone.0124458)
Supplement: S1 Dataset — (ZIP) [file pone.0124458.s001.zip › cabiddu_healthy_controls_data/SUBJECT (14)/4/FC.txt]

22650	0	437
22650	1	465
22650	2	512
22650	3	512
22650	4	546
22650	5	701
22650	6	894
22650	7	991
22650	8	999
22650	9	1014
22650	10	1034
22650	11	975
22650	12	838
22650	13	743
22650	14	718
22650	15	642
22650	16	453
22650	17	253
22650	18	149
22650	19	102
22650	20	56
22650	21	62
22650	22	179
22650	23	306
22650	24	289
22650	25	177
22650	26	122
22650	27	163
22650	28	173
22650	29	66
22650	30	-64
22650	31	-126
22650	32	-168
22650	33	-214
22650	34	-177
22650	35	-20
22650	36	118
22650	37	105
22650	38	2
22650	39	-25
22650	40	66
22650	41	203
22650	42	368
22650	43	552
22650	44	620
22650	45	360
22650	46	-261
22650	47	-1000
22650	48	-1545
22650	49	-1688
22650	50	-1250
22650	51	-11
22650	52	2065
22650	53	4659
22650	54	7251
22650	55	9366
22650	56	10619
22650	57	10657
22650	58	9310
22650	59	6822
22650	60	3805
22650	61	904
22650	62	-1431
22650	63	-2898
22650	64	-3369
22650	65	-3035
22650	66	-2388
22650	67	-1889
22650	68	-1676
22650	69	-1660
22650	70	-1755
22650	71	-1881
22650	72	-1892
22650	73	-1687
22650	74	-1372
22650	75	-1171
22650	76	-1158
22650	77	-1218
22650	78	-1239
22650	79	-1249
22650	80	-1263
22650	81	-1207
22650	82	-1063
22650	83	-957
22650	84	-966
22650	85	-966
22650	86	-816
22650	87	-558
22650	88	-346
22650	89	-263
22650	90	-248
22650	91	-276
22650	92	-380
22650	93	-503
22650	94	-543
22650	95	-459
22650	96	-359
22650	97	-317
22650	98	-259
22650	99	-114
22650	100	41
22650	101	115
22650	102	180
22650	103	336
22650	104	539
22650	105	666
22650	106	702
22650	107	754
22650	108	842
22650	109	877
22650	110	849
22650	111	876
22650	112	1021
22650	113	1184
22650	114	1290
22650	115	1412
22650	116	1642
22650	117	1910
22650	118	2105
22650	119	2260
22650	120	2458
22650	121	2660
22650	122	2748
22650	123	2734
22650	124	2741
22650	125	2816
22650	126	2856
22650	127	2802
22650	128	2744
22650	129	2729
22650	130	2653
22650	131	2429
22650	132	2143
22650	133	1912
22650	134	1696
22650	135	1398
22650	136	1047
22650	137	744
22650	138	479
22650	139	147
22650	140	-244
22650	141	-576
22650	142	-797
22650	143	-1006
22650	144	-1251
22650	145	-1432
22650	146	-1466
22650	147	-1436
22650	148	-1442
22650	149	-1433
22650	150	-1326
22650	151	-1186
22650	152	-1139
22650	153	-1171
22650	154	-1174
22650	155	-1136
22650	156	-1147
22650	157	-1220
22650	158	-1249
22650	159	-1188
22650	160	-1139
22650	161	-1170
22650	162	-1185
22650	163	-1092
22650	164	-961
22650	165	-893
22650	166	-850
22650	167	-734
22650	168	-593
22650	169	-542
22650	170	-572
22650	171	-575
22650	172	-529
22650	173	-539
22650	174	-634
22650	175	-708
22650	176	-691
22650	177	-672
22650	178	-714
22650	179	-728
22650	180	-622
22650	181	-470
22650	182	-389
22650	183	-361
22650	184	-297
22650	185	-215
22650	186	-220
22650	187	-305
22650	188	-353
22650	189	-328
22650	190	-332
22650	191	-410
22650	192	-464
22650	193	-418
22650	194	-359
22650	195	-366
22650	196	-364
22650	197	-260
22650	198	-120
22650	199	-61
22650	200	-77
22650	201	-67
22650	202	-32
22650	203	-61
22650	204	-156
22650	205	-204
22650	206	-167
22650	207	-156
22650	208	-236
22650	209	-307
22650	210	-274
22650	211	-206
22650	212	-184
22650	213	-156
22650	214	-35
22650	215	112
22650	216	178
22650	217	137
22650	218	106
22650	219	116
22650	220	82
22650	221	-7
22650	222	-51
22650	223	-13
22650	224	-5
22650	225	-89
22650	226	-151
22650	227	-76
22650	228	73
22650	229	182
22650	230	257
22650	231	357
22650	232	430
22650	233	375
22650	234	235
22650	235	161
22650	236	198
22650	237	232
22650	238	192
22650	239	143
22650	240	133
22650	241	89
22650	242	-13
22650	243	-31
22650	244	154
22650	245	449
22650	246	679
22650	247	791
22650	248	835
22650	249	792
22650	250	608
22650	251	359
22650	252	215
22650	253	230
22650	254	274
22650	255	255
22650	256	232
22650	257	259
22650	258	263
22650	259	192
22650	260	146
22650	261	234
22650	262	387
22650	263	466
22650	264	471
22650	265	491
22650	266	523
22650	267	474
22650	268	350
22650	269	273
22650	270	297
22650	271	322
22650	272	288
22650	273	288
22650	274	396
22650	275	522
22650	276	565
22650	277	580
22650	278	674
22650	279	816
22650	280	893
22650	281	934
22650	282	1001
22650	283	1078
22650	284	1046
22650	285	897
22650	286	764
22650	287	732
22650	288	719
22650	289	652
22650	290	598
22650	291	619
22650	292	624
22650	293	526
22650	294	388
22650	295	348
22650	296	392
22650	297	417
22650	298	352
22650	299	261
22650	300	168
22650	301	26
22650	302	-126
22650	303	-164
22650	304	-87
22650	305	-50
22650	306	-134
22650	307	-224
22650	308	-175
22650	309	-19
22650	310	127
22650	311	231
22650	312	323
22650	313	343
22650	314	222
22650	315	20
22650	316	-59
22650	317	70
22650	318	260
22650	319	331
22650	320	226
22650	321	-76
22650	322	-624
22650	323	-1299
22650	324	-1706
22650	325	-1405
22650	326	-223
22650	327	1741
22650	328	4252
22650	329	6954
22650	330	9289
22650	331	10646
22650	332	10685
22650	333	9460
22650	334	7253
22650	335	4421
22650	336	1471
22650	337	-982
22650	338	-2513
22650	339	-3111
22650	340	-3029
22650	341	-2526
22650	342	-1849
22650	343	-1299
22650	344	-1094
22650	345	-1184
22650	346	-1342
22650	347	-1428
22650	348	-1473
22650	349	-1515
22650	350	-1498
22650	351	-1419
22650	352	-1391
22650	353	-1456
22650	354	-1480
22650	355	-1340
22650	356	-1116
22650	357	-959
22650	358	-869
22650	359	-772
22650	360	-675
22650	361	-642
22650	362	-610
22650	363	-500
22650	364	-346
22650	365	-306
22650	366	-423
22650	367	-535
22650	368	-509
22650	369	-430
22650	370	-410
22650	371	-379
22650	372	-242
22650	373	-64
22650	374	45
22650	375	114
22650	376	235
22650	377	391
22650	378	466
22650	379	471
22650	380	496
22650	381	573
22650	382	603
22650	383	557
22650	384	551
22650	385	676
22650	386	853
22650	387	987
22650	388	1129
22650	389	1365
22650	390	1632
22650	391	1802
22650	392	1916
22650	393	2067
22650	394	2249
22650	395	2348
22650	396	2350
22650	397	2367
22650	398	2456
22650	399	2526
22650	400	2520
22650	401	2528
22650	402	2622
22650	403	2708
22650	404	2677
22650	405	2577
22650	406	2504
22650	407	2418
22650	408	2208
22650	409	1883
22650	410	1546
22650	411	1222
22650	412	827
22650	413	371
22650	414	-18
22650	415	-270
22650	416	-485
22650	417	-749
22650	418	-990
22650	419	-1121
22650	420	-1203
22650	421	-1320
22650	422	-1414
22650	423	-1381
22650	424	-1265
22650	425	-1201
22650	426	-1215
22650	427	-1221
22650	428	-1194
22650	429	-1226
22650	430	-1330
22650	431	-1387
22650	432	-1321
22650	433	-1231
22650	434	-1209
22650	435	-1188
22650	436	-1071
22650	437	-920
22650	438	-841
22650	439	-812
22650	440	-737
22650	441	-639
22650	442	-627
22650	443	-704
22650	444	-748
22650	445	-714
22650	446	-700
22650	447	-763
22650	448	-806
22650	449	-752
22650	450	-681
22650	451	-675
22650	452	-662
22650	453	-545
22650	454	-382
22650	455	-297
22650	456	-302
22650	457	-287
22650	458	-246
22650	459	-273
22650	460	-376
22650	461	-440
22650	462	-415
22650	463	-404
22650	464	-468
22650	465	-512
22650	466	-446
22650	467	-344
22650	468	-308
22650	469	-293
22650	470	-207
22650	471	-93
22650	472	-49
22650	473	-98
22650	474	-127
22650	475	-112
22650	476	-143
22650	477	-242
22650	478	-301
22650	479	-268
22650	480	-245
22650	481	-304
22650	482	-349
22650	483	-275
22650	484	-143
22650	485	-64
22650	486	-22
22650	487	60
22650	488	145
22650	489	122
22650	490	23
22650	491	-26
22650	492	14
22650	493	30
22650	494	-43
22650	495	-120
22650	496	-135
22650	497	-151
22650	498	-208
22650	499	-194
22650	500	2
22650	501	293
22650	502	512
22650	503	614
22650	504	655
22650	505	622
22650	506	452
22650	507	200
22650	508	34
22650	509	20
22650	510	44
22650	511	22
22650	512	16
22650	513	85
22650	514	149
22650	515	129
22650	516	101
22650	517	167
22650	518	271
22650	519	297
22650	520	248
22650	521	232
22650	522	269
22650	523	262
22650	524	195
22650	525	170
22650	526	224
22650	527	245
22650	528	169
22650	529	100
22650	530	141
22650	531	230
22650	532	267
22650	533	291
22650	534	386
22650	535	503
22650	536	521
22650	537	474
22650	538	450
22650	539	466
22650	540	419
22650	541	290
22650	542	195
22650	543	200
22650	544	214
22650	545	166
22650	546	144
22650	547	247
22650	548	410
22650	549	519
22650	550	591
22650	551	703
22650	552	814
22650	553	813
22650	554	708
22650	555	644
22650	556	676
22650	557	709
22650	558	691
22650	559	699
22650	560	777
22650	561	822
22650	562	758
22650	563	682
22650	564	719
22650	565	819
22650	566	861
22650	567	831
22650	568	794
22650	569	728
22650	570	568
22650	571	329
22650	572	162
22650	573	107
22650	574	97
22650	575	18
22650	576	-61
22650	577	-65
22650	578	-40
22650	579	-66
22650	580	-93
22650	581	-38
22650	582	71
22650	583	128
22650	584	134
22650	585	169
22650	586	217
22650	587	185
22650	588	47
22650	589	-65
22650	590	-68
22650	591	-41
22650	592	-45
22650	593	-7
22650	594	130
22650	595	245
22650	596	186
22650	597	-45
22650	598	-348
22650	599	-696
22650	600	-1029
22650	601	-1119
22650	602	-596
22650	603	750
22650	604	2816
22650	605	5307
22650	606	7827
22650	607	9811
22650	608	10606
22650	609	9851
22650	610	7741
22650	611	4860
22650	612	1850
22650	613	-711
22650	614	-2354
22650	615	-2904
22650	616	-2633
22650	617	-2068
22650	618	-1614
22650	619	-1392
22650	620	-1388
22650	621	-1574
22650	622	-1821
22650	623	-1917
22650	624	-1780
22650	625	-1565
22650	626	-1440
22650	627	-1374
22650	628	-1254
22650	629	-1095
22650	630	-978
22650	631	-890
22650	632	-773
22650	633	-680
22650	634	-733
22650	635	-885
22650	636	-972
22650	637	-895
22650	638	-785
22650	639	-695
22650	640	-603
22650	641	-474
22650	642	-398
22650	643	-410
22650	644	-402
22650	645	-264
22650	646	-86
22650	647	-1
22650	648	2
22650	649	27
22650	650	92
22650	651	97
22650	652	47
22650	653	40
22650	654	129
22650	655	212
22650	656	224
22650	657	265
22650	658	427
22650	659	637
22650	660	786
22650	661	904
22650	662	1080
22650	663	1282
22650	664	1417
22650	665	1475
22650	666	1561
22650	667	1702
22650	668	1799
22650	669	1824
22650	670	1878
22650	671	2025
22650	672	2166
22650	673	2222
22650	674	2280
22650	675	2443
22650	676	2649
22650	677	2777
22650	678	2835
22650	679	2899
22650	680	2929
22650	681	2813
22650	682	2564
22650	683	2311
22650	684	2108
22650	685	1846
22650	686	1470
22650	687	1071
22650	688	730
22650	689	393
22650	690	21
22650	691	-268
22650	692	-354
22650	693	-312
22650	694	-308
22650	695	-393
22650	696	-514
22650	697	-679
22650	698	-953
22650	699	-1281
22650	700	-1496
22650	701	-1523
22650	702	-1483
22650	703	-1478
22650	704	-1460
22650	705	-1368
22650	706	-1280
22650	707	-1266
22650	708	-1253
22650	709	-1134
22650	710	-966
22650	711	-887
22650	712	-905
22650	713	-910
22650	714	-880
22650	715	-901
22650	716	-976
22650	717	-996
22650	718	-916
22650	719	-850
22650	720	-880
22650	721	-913
22650	722	-840
22650	723	-718
22650	724	-646
22650	725	-592
22650	726	-479
22650	727	-351
22650	728	-320
22650	729	-374
22650	730	-415
22650	731	-409
22650	732	-442
22650	733	-541
22650	734	-600
22650	735	-559
22650	736	-515
22650	737	-551
22650	738	-581
22650	739	-497
22650	740	-355
22650	741	-273
22650	742	-239
22650	743	-180
22650	744	-124
22650	745	-171
22650	746	-301
22650	747	-375
22650	748	-337
22650	749	-291
22650	750	-314
22650	751	-337
22650	752	-304
22650	753	-293
22650	754	-359
22650	755	-389
22650	756	-258
22650	757	-25
22650	758	158
22650	759	251
22650	760	308
22650	761	314
22650	762	188
22650	763	-30
22650	764	-177
22650	765	-178
22650	766	-140
22650	767	-155
22650	768	-165
22650	769	-105
22650	770	-49
22650	771	-71
22650	772	-92
22650	773	-4
22650	774	146
22650	775	217
22650	776	200
22650	777	187
22650	778	200
22650	779	150
22650	780	25
22650	781	-52
22650	782	-20
22650	783	17
22650	784	-24
22650	785	-61
22650	786	-3
22650	787	90
22650	788	124
22650	789	138
22650	790	228
22650	791	347
22650	792	376
22650	793	324
22650	794	284
22650	795	286
22650	796	242
22650	797	129
22650	798	60
22650	799	104
22650	800	157
22650	801	126
22650	802	82
22650	803	126
22650	804	210
22650	805	235
22650	806	235
22650	807	306
22650	808	419
22650	809	447
22650	810	372
22650	811	309
22650	812	310
22650	813	287
22650	814	202
22650	815	148
22650	816	193
22650	817	251
22650	818	237
22650	819	230
22650	820	344
22650	821	528
22650	822	652
22650	823	698
22650	824	743
22650	825	782
22650	826	733
22650	827	613
22650	828	564
22650	829	648
22650	830	746
22650	831	761
22650	832	753
22650	833	794
22650	834	821
22650	835	769
22650	836	718
22650	837	775
22650	838	877
22650	839	895
22650	840	770
22650	841	624
22650	842	510
22650	843	387
22650	844	212
22650	845	80
22650	846	17
22650	847	-60
22650	848	-186
22650	849	-229
22650	850	-113
22650	851	18
22650	852	20
22650	853	-39
22650	854	-22
22650	855	72
22650	856	159
22650	857	170
22650	858	170
22650	859	157
22650	860	42
22650	861	-161
22650	862	-273
22650	863	-176
22650	864	33
22650	865	197
22650	866	273
22650	867	247
22650	868	21
22650	869	-448
22650	870	-958
22650	871	-1143
22650	872	-737
22650	873	354
22650	874	2146
22650	875	4549
22650	876	7189
22650	877	9420
22650	878	10654
22650	879	10618
22650	880	9317
22650	881	6934
22650	882	3923
22650	883	1005
22650	884	-1159
22650	885	-2318
22650	886	-2614
22650	887	-2336
22650	888	-1802
22650	889	-1363
22650	890	-1287
22650	891	-1546
22650	892	-1856
22650	893	-1983
22650	894	-1939
22650	895	-1819
22650	896	-1644
22650	897	-1440
22650	898	-1327
22650	899	-1361
22650	900	-1405
22650	901	-1292
22650	902	-1054
22650	903	-857
22650	904	-767
22650	905	-752
22650	906	-781
22650	907	-878
22650	908	-954
22650	909	-892
22650	910	-676
22650	911	-505
22650	912	-507
22650	913	-585
22650	914	-561
22650	915	-423
22650	916	-294
22650	917	-195
22650	918	-53
22650	919	91
22650	920	120
22650	921	82
22650	922	78
22650	923	148
22650	924	190
22650	925	165
22650	926	165
22650	927	256
22650	928	358
22650	929	407
22650	930	498
22650	931	732
22650	932	1035
22650	933	1266
22650	934	1422
22650	935	1578
22650	936	1724
22650	937	1769
22650	938	1762
22650	939	1828
22650	940	2007
22650	941	2171
22650	942	2241
22650	943	2299
22650	944	2426
22650	945	2558
22650	946	2630
22650	947	2714
22650	948	2892
22650	949	3081
22650	950	3134
22650	951	3046
22650	952	2912
22650	953	2749
22650	954	2475
22650	955	2092
22650	956	1714
22650	957	1393
22650	958	1034
22650	959	591
22650	960	183
22650	961	-81
22650	962	-269
22650	963	-492
22650	964	-722
22650	965	-880
22650	966	-1005
22650	967	-1193
22650	968	-1395
22650	969	-1492
22650	970	-1461
22650	971	-1428
22650	972	-1452
22650	973	-1464
22650	974	-1421
22650	975	-1407
22650	976	-1472
22650	977	-1501
22650	978	-1388
22650	979	-1208
22650	980	-1092
22650	981	-1033
22650	982	-950
22650	983	-863
22650	984	-858
22650	985	-914
22650	986	-912
22650	987	-828
22650	988	-779
22650	989	-829
22650	990	-879
22650	991	-854
22650	992	-823
22650	993	-849
22650	994	-846
22650	995	-721
22650	996	-548
22650	997	-453
22650	998	-430
22650	999	-382
22650	1000	-314
22650	1001	-320
22650	1002	-412
22650	1003	-464
22650	1004	-432
22650	1005	-424
22650	1006	-499
22650	1007	-558
22650	1008	-518
22650	1009	-451
22650	1010	-444
22650	1011	-438
22650	1012	-337
22650	1013	-197
22650	1014	-142
22650	1015	-163
22650	1016	-157
22650	1017	-119
22650	1018	-151
22650	1019	-261
22650	1020	-335
22650	1021	-317
22650	1022	-303
22650	1023	-359
22650	1024	-394
22650	1025	-322
22650	1026	-219
22650	1027	-189
22650	1028	-184
22650	1029	-104
22650	1030	12
22650	1031	54
22650	1032	20
22650	1033	8
22650	1034	35
22650	1035	4
22650	1036	-109
22650	1037	-184
22650	1038	-156
22650	1039	-116
22650	1040	-144
22650	1041	-161
22650	1042	-80
22650	1043	34
22650	1044	74
22650	1045	78
22650	1046	143
22650	1047	239
22650	1048	254
22650	1049	182
22650	1050	133
22650	1051	143
22650	1052	117
22650	1053	21
22650	1054	-39
22650	1055	5
22650	1056	60
22650	1057	43
22650	1058	31
22650	1059	121
22650	1060	257
22650	1061	335
22650	1062	341
22650	1063	371
22650	1064	418
22650	1065	392
22650	1066	297
22650	1067	244
22650	1068	269
22650	1069	259
22650	1070	158
22650	1071	72
22650	1072	97
22650	1073	167
22650	1074	193
22650	1075	224
22650	1076	331
22650	1077	448
22650	1078	459
22650	1079	387
22650	1080	360
22650	1081	403
22650	1082	410
22650	1083	340
22650	1084	272
22650	1085	249
22650	1086	196
22650	1087	98
22650	1088	100
22650	1089	307
22650	1090	619
22650	1091	870
22650	1092	1023
22650	1093	1127
22650	1094	1146
22650	1095	1032
22650	1096	865
22650	1097	807
22650	1098	886
22650	1099	956
22650	1100	935
22650	1101	880
22650	1102	845
22650	1103	768
22650	1104	628
22650	1105	542
22650	1106	601
22650	1107	707
22650	1108	727
22650	1109	655
22650	1110	596
22650	1111	551
22650	1112	455
22650	1113	275
22650	1114	126
22650	1115	52
22650	1116	-15
22650	1117	-97
22650	1118	-134
22650	1119	-116
22650	1120	-131
22650	1121	-220
22650	1122	-267
22650	1123	-153
22650	1124	50
22650	1125	203
22650	1126	251
22650	1127	240
22650	1128	177
22650	1129	38
22650	1130	-97
22650	1131	-65
22650	1132	149
22650	1133	337
22650	1134	294
22650	1135	12
22650	1136	-428
22650	1137	-968
22650	1138	-1444
22650	1139	-1498
22650	1140	-776
22650	1141	786
22650	1142	2991
22650	1143	5545
22650	1144	8077
22650	1145	10060
22650	1146	10930
22650	1147	10401
22650	1148	8615
22650	1149	5965
22650	1150	2923
22650	1151	64
22650	1152	-2001
22650	1153	-2940
22650	1154	-2909
22650	1155	-2352
22650	1156	-1667
22650	1157	-1125
22650	1158	-923
22650	1159	-1115
22650	1160	-1497
22650	1161	-1753
22650	1162	-1751
22650	1163	-1612
22650	1164	-1487
22650	1165	-1396
22650	1166	-1336
22650	1167	-1371
22650	1168	-1486
22650	1169	-1513
22650	1170	-1332
22650	1171	-1055
22650	1172	-875
22650	1173	-803
22650	1174	-755
22650	1175	-703
22650	1176	-685
22650	1177	-641
22650	1178	-521
22650	1179	-368
22650	1180	-338
22650	1181	-467
22650	1182	-580
22650	1183	-551
22650	1184	-474
22650	1185	-436
22650	1186	-367
22650	1187	-186
22650	1188	31
22650	1189	146
22650	1190	210
22650	1191	294
22650	1192	394
22650	1193	420
22650	1194	386
22650	1195	405
22650	1196	520
22650	1197	618
22650	1198	641
22650	1199	680
22650	1200	819
22650	1201	989
22650	1202	1108
22650	1203	1241
22650	1204	1480
22650	1205	1759
22650	1206	1951
22650	1207	2061
22650	1208	2183
22650	1209	2324
22650	1210	2397
22650	1211	2395
22650	1212	2424
22650	1213	2533
22650	1214	2617
22650	1215	2606
22650	1216	2590
22650	1217	2656
22650	1218	2730
22650	1219	2703
22650	1220	2607
22650	1221	2523
22650	1222	2403
22650	1223	2140
22650	1224	1756
22650	1225	1374
22650	1226	1035
22650	1227	655
22650	1228	220
22650	1229	-158
22650	1230	-415
22650	1231	-641
22650	1232	-904
22650	1233	-1116
22650	1234	-1183
22650	1235	-1172
22650	1236	-1196
22650	1237	-1236
22650	1238	-1209
22650	1239	-1149
22650	1240	-1164
22650	1241	-1247
22650	1242	-1287
22650	1243	-1249
22650	1244	-1237
22650	1245	-1297
22650	1246	-1331
22650	1247	-1273
22650	1248	-1204
22650	1249	-1203
22650	1250	-1188
22650	1251	-1064
22650	1252	-894
22650	1253	-796
22650	1254	-761
22650	1255	-700
22650	1256	-624
22650	1257	-630
22650	1258	-716
22650	1259	-761
22650	1260	-722
22650	1261	-695
22650	1262	-747
22650	1263	-784
22650	1264	-729
22650	1265	-656
22650	1266	-649
22650	1267	-640
22650	1268	-534
22650	1269	-383
22650	1270	-309
22650	1271	-310
22650	1272	-291
22650	1273	-245
22650	1274	-270
22650	1275	-375
22650	1276	-445
22650	1277	-426
22650	1278	-416
22650	1279	-475
22650	1280	-510
22650	1281	-432
22650	1282	-317
22650	1283	-275
22650	1284	-265
22650	1285	-200
22650	1286	-115
22650	1287	-113
22650	1288	-170
22650	1289	-174
22650	1290	-110
22650	1291	-87
22650	1292	-152
22650	1293	-210
22650	1294	-201
22650	1295	-206
22650	1296	-282
22650	1297	-330
22650	1298	-248
22650	1299	-111
22650	1300	-38
22650	1301	-12
22650	1302	53
22650	1303	130
22650	1304	120
22650	1305	32
22650	1306	-18
22650	1307	4
22650	1308	-7
22650	1309	-93
22650	1310	-153
22650	1311	-115
22650	1312	-65
22650	1313	-85
22650	1314	-103
22650	1315	-29
22650	1316	78
22650	1317	107
22650	1318	83
22650	1319	112
22650	1320	189
22650	1321	206
22650	1322	152
22650	1323	125
22650	1324	162
22650	1325	157
22650	1326	67
22650	1327	-4
22650	1328	30
22650	1329	98
22650	1330	106
22650	1331	115
22650	1332	216
22650	1333	352
22650	1334	407
22650	1335	387
22650	1336	386
22650	1337	411
22650	1338	366
22650	1339	247
22650	1340	169
22650	1341	185
22650	1342	197
22650	1343	136
22650	1344	90
22650	1345	149
22650	1346	239
22650	1347	267
22650	1348	276
22650	1349	360
22650	1350	473
22650	1351	498
22650	1352	432
22650	1353	396
22650	1354	426
22650	1355	429
22650	1356	376
22650	1357	364
22650	1358	441
22650	1359	501
22650	1360	469
22650	1361	440
22650	1362	526
22650	1363	674
22650	1364	776
22650	1365	848
22650	1366	960
22650	1367	1067
22650	1368	1051
22650	1369	928
22650	1370	831
22650	1371	814
22650	1372	778
22650	1373	667
22650	1374	561
22650	1375	518
22650	1376	463
22650	1377	340
22650	1378	236
22650	1379	234
22650	1380	312
22650	1381	309
22650	1382	241
22650	1383	217
22650	1384	247
22650	1385	218
22650	1386	99
22650	1387	-23
22650	1388	-76
22650	1389	-128
22650	1390	-213
22650	1391	-231
22650	1392	-120
22650	1393	7
22650	1394	33
22650	1395	-3
22650	1396	14
22650	1397	72
22650	1398	101
22650	1399	126
22650	1400	233
22650	1401	356
22650	1402	302
22650	1403	-33
22650	1404	-548
22650	1405	-1090
22650	1406	-1542
22650	1407	-1671
22650	1408	-1094
22650	1409	442
22650	1410	2798
22650	1411	5529
22650	1412	8120
22650	1413	10035
22650	1414	10729
22650	1415	9881
22650	1416	7670
22650	1417	4710
22650	1418	1706
22650	1419	-815
22650	1420	-2494
22650	1421	-3172
22650	1422	-3017
22650	1423	-2502
22650	1424	-2056
22650	1425	-1803
22650	1426	-1672
22650	1427	-1621
22650	1428	-1625
22650	1429	-1577
22650	1430	-1392
22650	1431	-1166
22650	1432	-1077
22650	1433	-1159
22650	1434	-1262
22650	1435	-1286
22650	1436	-1281
22650	1437	-1276
22650	1438	-1210
22650	1439	-1072
22650	1440	-984
22650	1441	-1018
22650	1442	-1041
22650	1443	-904
22650	1444	-680
22650	1445	-470
22650	1446	-336
22650	1447	-235
22650	1448	-179
22650	1449	-227
22650	1450	-337
22650	1451	-374
22650	1452	-315
22650	1453	-265
22650	1454	-284
22650	1455	-278
22650	1456	-172
22650	1457	-42
22650	1458	23
22650	1459	95
22650	1460	262
22650	1461	471
22650	1462	591
22650	1463	630
22650	1464	681
22650	1465	761
22650	1466	806
22650	1467	775
22650	1468	788
22650	1469	914
22650	1470	1060
22650	1471	1158
22650	1472	1286
22650	1473	1512
22650	1474	1750
22650	1475	1897
22650	1476	2005
22650	1477	2186
22650	1478	2411
22650	1479	2564
22650	1480	2627
22650	1481	2682
22650	1482	2741
22650	1483	2716
22650	1484	2599
22650	1485	2522
22650	1486	2549
22650	1487	2560
22650	1488	2433
22650	1489	2210
22650	1490	1978
22650	1491	1709
22650	1492	1362
22650	1493	1043
22650	1494	882
22650	1495	840
22650	1496	743
22650	1497	512
22650	1498	202
22650	1499	-149
22650	1500	-579
22650	1501	-1052
22650	1502	-1385
22650	1503	-1478
22650	1504	-1440
22650	1505	-1414
22650	1506	-1389
22650	1507	-1303
22650	1508	-1208
22650	1509	-1196
22650	1510	-1209
22650	1511	-1145
22650	1512	-1030
22650	1513	-996
22650	1514	-1070
22650	1515	-1136
22650	1516	-1124
22650	1517	-1110
22650	1518	-1142
22650	1519	-1132
22650	1520	-1024
22650	1521	-916
22650	1522	-900
22650	1523	-903
22650	1524	-804
22650	1525	-641
22650	1526	-537
22650	1527	-512
22650	1528	-493
22650	1529	-477
22650	1530	-553
22650	1531	-670
22650	1532	-723
22650	1533	-656
22650	1534	-584
22650	1535	-601
22650	1536	-641
22650	1537	-616
22650	1538	-580
22650	1539	-604
22650	1540	-616
22650	1541	-512
22650	1542	-339
22650	1543	-239
22650	1544	-236
22650	1545	-244
22650	1546	-234
22650	1547	-285
22650	1548	-406
22650	1549	-477
22650	1550	-437
22650	1551	-389
22650	1552	-421
22650	1553	-453
22650	1554	-384
22650	1555	-267
22650	1556	-202
22650	1557	-168
22650	1558	-89
22650	1559	0
22650	1560	-12
22650	1561	-119
22650	1562	-194
22650	1563	-187
22650	1564	-192
22650	1565	-254
22650	1566	-285
22650	1567	-224
22650	1568	-165
22650	1569	-186
22650	1570	-208
22650	1571	-130
22650	1572	-5
22650	1573	56
22650	1574	53
22650	1575	87
22650	1576	146
22650	1577	131
22650	1578	34
22650	1579	-34
22650	1580	-22
22650	1581	-25
22650	1582	-94
22650	1583	-132
22650	1584	-63
22650	1585	29
22650	1586	42
22650	1587	29
22650	1588	84
22650	1589	167
22650	1590	179
22650	1591	137
22650	1592	147
22650	1593	213
22650	1594	226
22650	1595	156
22650	1596	105
22650	1597	127
22650	1598	135
22650	1599	70
22650	1600	28
22650	1601	94
22650	1602	194
22650	1603	220
22650	1604	218
22650	1605	284
22650	1606	384
22650	1607	406
22650	1608	354
22650	1609	328
22650	1610	342
22650	1611	300
22650	1612	178
22650	1613	92
22650	1614	114
22650	1615	151
22650	1616	121
22650	1617	99
22650	1618	175
22650	1619	293
22650	1620	358
22650	1621	407
22650	1622	529
22650	1623	679
22650	1624	735
22650	1625	676
22650	1626	620
22650	1627	620
22650	1628	606
22650	1629	554
22650	1630	563
22650	1631	684
22650	1632	797
22650	1633	797
22650	1634	749
22650	1635	767
22650	1636	823
22650	1637	829
22650	1638	806
22650	1639	827
22650	1640	852
22650	1641	780
22650	1642	576
22650	1643	384
22650	1644	283
22650	1645	205
22650	1646	70
22650	1647	-51
22650	1648	-84
22650	1649	-77
22650	1650	-97
22650	1651	-77
22650	1652	4
22650	1653	88
22650	1654	89
22650	1655	46
22650	1656	67
22650	1657	152
22650	1658	192
22650	1659	110
22650	1660	7
22650	1661	-48
22650	1662	-106
22650	1663	-179
22650	1664	-153
22650	1665	40
22650	1666	262
22650	1667	323
22650	1668	182
22650	1669	-86
22650	1670	-453
22650	1671	-871
22650	1672	-1103
22650	1673	-796
22650	1674	263
22650	1675	2017
22650	1676	4292
22650	1677	6818
22650	1678	9122
22650	1679	10555
22650	1680	10628
22650	1681	9303
22650	1682	6916
22650	1683	3953
22650	1684	998
22650	1685	-1314
22650	1686	-2554
22650	1687	-2768
22650	1688	-2378
22650	1689	-1828
22650	1690	-1397
22650	1691	-1239
22650	1692	-1415
22650	1693	-1784
22650	1694	-2039
22650	1695	-2000
22650	1696	-1773
22650	1697	-1557
22650	1698	-1404
22650	1699	-1281
22650	1700	-1222
22650	1701	-1255
22650	1702	-1285
22650	1703	-1187
22650	1704	-1008
22650	1705	-921
22650	1706	-948
22650	1707	-999
22650	1708	-985
22650	1709	-948
22650	1710	-893
22650	1711	-768
22650	1712	-564
22650	1713	-419
22650	1714	-419
22650	1715	-455
22650	1716	-355
22650	1717	-194
22650	1718	-109
22650	1719	-88
22650	1720	-29
22650	1721	72
22650	1722	103
22650	1723	75
22650	1724	74
22650	1725	151
22650	1726	213
22650	1727	206
22650	1728	233
22650	1729	387
22650	1730	591
22650	1731	735
22650	1732	853
22650	1733	1031
22650	1734	1230
22650	1735	1348
22650	1736	1398
22650	1737	1498
22650	1738	1666
22650	1739	1796
22650	1740	1840
22650	1741	1908
22650	1742	2062
22650	1743	2211
22650	1744	2284
22650	1745	2363
22650	1746	2539
22650	1747	2740
22650	1748	2852
22650	1749	2903
22650	1750	2979
22650	1751	3046
22650	1752	2984
22650	1753	2785
22650	1754	2553
22650	1755	2328
22650	1756	2017
22650	1757	1598
22650	1758	1188
22650	1759	872
22650	1760	574
22650	1761	215
22650	1762	-123
22650	1763	-336
22650	1764	-477
22650	1765	-657
22650	1766	-847
22650	1767	-961
22650	1768	-1016
22650	1769	-1130
22650	1770	-1306
22650	1771	-1428
22650	1772	-1443
22650	1773	-1448
22650	1774	-1503
22650	1775	-1520
22650	1776	-1434
22650	1777	-1337
22650	1778	-1318
22650	1779	-1308
22650	1780	-1201
22650	1781	-1041
22650	1782	-945
22650	1783	-920
22650	1784	-876
22650	1785	-813
22650	1786	-825
22650	1787	-917
22650	1788	-965
22650	1789	-910
22650	1790	-859
22650	1791	-888
22650	1792	-916
22650	1793	-858
22650	1794	-780
22650	1795	-768
22650	1796	-765
22650	1797	-668
22650	1798	-520
22650	1799	-440
22650	1800	-443
22650	1801	-433
22650	1802	-391
22650	1803	-413
22650	1804	-515
22650	1805	-584
22650	1806	-549
22650	1807	-503
22650	1808	-524
22650	1809	-533
22650	1810	-443
22650	1811	-320
22650	1812	-271
22650	1813	-271
22650	1814	-221
22650	1815	-145
22650	1816	-146
22650	1817	-218
22650	1818	-253
22650	1819	-217
22650	1820	-215
22650	1821	-293
22650	1822	-353
22650	1823	-322
22650	1824	-283
22650	1825	-309
22650	1826	-323
22650	1827	-228
22650	1828	-84
22650	1829	-19
22650	1830	-10
22650	1831	34
22650	1832	99
22650	1833	82
22650	1834	-26
22650	1835	-102
22650	1836	-92
22650	1837	-89
22650	1838	-146
22650	1839	-178
22650	1840	-114
22650	1841	-45
22650	1842	-59
22650	1843	-86
22650	1844	-12
22650	1845	122
22650	1846	200
22650	1847	215
22650	1848	242
22650	1849	277
22650	1850	225
22650	1851	85
22650	1852	-5
22650	1853	24
22650	1854	67
22650	1855	37
22650	1856	-2
22650	1857	20
22650	1858	38
22650	1859	-17
22650	1860	-67
22650	1861	9
22650	1862	171
22650	1863	286
22650	1864	324
22650	1865	356
22650	1866	387
22650	1867	327
22650	1868	179
22650	1869	78
22650	1870	100
22650	1871	146
22650	1872	126
22650	1873	103
22650	1874	167
22650	1875	260
22650	1876	290
22650	1877	297
22650	1878	374
22650	1879	486
22650	1880	515
22650	1881	440
22650	1882	372
22650	1883	356
22650	1884	315
22650	1885	227
22650	1886	199
22650	1887	291
22650	1888	397
22650	1889	419
22650	1890	425
22650	1891	517
22650	1892	651
22650	1893	732
22650	1894	769
22650	1895	859
22650	1896	979
22650	1897	1013
22650	1898	942
22650	1899	877
22650	1900	870
22650	1901	831
22650	1902	714
22650	1903	616
22650	1904	606
22650	1905	601
22650	1906	516
22650	1907	428
22650	1908	452
22650	1909	540
22650	1910	583
22650	1911	508
22650	1912	389
22650	1913	254
22650	1914	74
22650	1915	-81
22650	1916	-102
22650	1917	-29
22650	1918	-26
22650	1919	-149
22650	1920	-265
22650	1921	-233
22650	1922	-94
22650	1923	37
22650	1924	137
22650	1925	231
22650	1926	253
22650	1927	130
22650	1928	-17
22650	1929	3
22650	1930	224
22650	1931	455
22650	1932	487
22650	1933	265
22650	1934	-210
22650	1935	-918
22650	1936	-1652
22650	1937	-1970
22650	1938	-1461
22650	1939	-27
22650	1940	2156
22650	1941	4804
22650	1942	7524
22650	1943	9748
22650	1944	10907
22650	1945	10736
22650	1946	9328
22650	1947	6975
22650	1948	4055
22650	1949	1101
22650	1950	-1269
22650	1951	-2671
22650	1952	-3149
22650	1953	-3000
22650	1954	-2514
22650	1955	-1958
22650	1956	-1614
22650	1957	-1621
22650	1958	-1824
22650	1959	-1944
22650	1960	-1866
22650	1961	-1679
22650	1962	-1487
22650	1963	-1319
22650	1964	-1221
22650	1965	-1287
22650	1966	-1482
22650	1967	-1600
22650	1968	-1499
22650	1969	-1275
22650	1970	-1094
22650	1971	-975
22650	1972	-858
22650	1973	-758
22650	1974	-721
22650	1975	-646
22650	1976	-474
22650	1977	-279
22650	1978	-237
22650	1979	-363
22650	1980	-488
22650	1981	-486
22650	1982	-456
22650	1983	-487
22650	1984	-489
22650	1985	-378
22650	1986	-224
22650	1987	-127
22650	1988	-33
22650	1989	140
22650	1990	341
22650	1991	455
22650	1992	476
22650	1993	522
22650	1994	621
22650	1995	675
22650	1996	672
22650	1997	708
22650	1998	832
22650	1999	953
[truncated: 159,280 more rows]
