# Supplementary material for: Are Complexity Metrics Reliable in Assessing HRV Control in Obese Patients During Sleep?
Source: PLoS One. 2015 Apr 20;10(4):e0124458. doi: 10.1371/journal.pone.0124458 (PMC4404104; doi:10.1371/journal.pone.0124458)
Supplement: S1 Dataset — (ZIP) [file pone.0124458.s001.zip › cabiddu_healthy_controls_data/SUBJECT (14)/SAO2JPM.txt]

15660	02:20:17	91
15660	02:20:17	91
15660	02:20:17	91
15660	02:20:17	91
15661	02:20:18	91
15661	02:20:18	91
15661	02:20:18	91
15661	02:20:18	91
15662	02:20:19	91
15662	02:20:19	91
15662	02:20:19	91
15662	02:20:19	91
15663	02:20:20	91
15663	02:20:20	91
15663	02:20:20	91
15663	02:20:20	91
15664	02:20:21	91
15664	02:20:21	91
15664	02:20:21	91
15664	02:20:21	91
15665	02:20:22	91
15665	02:20:22	91
15665	02:20:22	91
15665	02:20:22	91
15666	02:20:23	91
15666	02:20:23	91
15666	02:20:23	91
15666	02:20:23	91
15667	02:20:24	91
15667	02:20:24	91
15667	02:20:24	91
15667	02:20:24	91
15668	02:20:25	91
15668	02:20:25	91
15668	02:20:25	91
15668	02:20:25	91
15669	02:20:26	91
15669	02:20:26	91
15669	02:20:26	91
15669	02:20:26	91
15670	02:20:27	91
15670	02:20:27	91
15670	02:20:27	91
15670	02:20:27	91
15671	02:20:28	91
15671	02:20:28	91
15671	02:20:28	91
15671	02:20:28	91
15672	02:20:29	91
15672	02:20:29	91
15672	02:20:29	91
15672	02:20:29	91
15673	02:20:30	91
15673	02:20:30	91
15673	02:20:30	91
15673	02:20:30	91
15674	02:20:31	91
15674	02:20:31	91
15674	02:20:31	91
15674	02:20:31	91
15675	02:20:32	91
15675	02:20:32	91
15675	02:20:32	91
15675	02:20:32	91
15676	02:20:33	91
15676	02:20:33	90
15676	02:20:33	90
15676	02:20:33	90
15677	02:20:34	90
15677	02:20:34	90
15677	02:20:34	90
15677	02:20:34	90
15678	02:20:35	90
15678	02:20:35	90
15678	02:20:35	90
15678	02:20:35	90
15679	02:20:36	90
15679	02:20:36	90
15679	02:20:36	90
15679	02:20:36	90
15680	02:20:37	90
15680	02:20:37	90
15680	02:20:37	90
15680	02:20:37	90
15681	02:20:38	90
15681	02:20:38	90
15681	02:20:38	90
15681	02:20:38	90
15682	02:20:39	90
15682	02:20:39	90
15682	02:20:39	90
15682	02:20:39	90
15683	02:20:40	90
15683	02:20:40	90
15683	02:20:40	90
15683	02:20:40	90
15684	02:20:41	90
15684	02:20:41	90
15684	02:20:41	90
15684	02:20:41	90
15685	02:20:42	90
15685	02:20:42	90
15685	02:20:42	90
15685	02:20:42	90
15686	02:20:43	90
15686	02:20:43	90
15686	02:20:43	90
15686	02:20:43	90
15687	02:20:44	90
15687	02:20:44	90
15687	02:20:44	90
15687	02:20:44	90
15688	02:20:45	90
15688	02:20:45	90
15688	02:20:45	90
15688	02:20:45	90
15689	02:20:46	90
15689	02:20:46	90
15689	02:20:46	90
15689	02:20:46	90
15690	02:20:47	90
15690	02:20:47	90
15690	02:20:47	90
15690	02:20:47	90
15691	02:20:48	90
15691	02:20:48	90
15691	02:20:48	90
15691	02:20:48	90
15692	02:20:49	90
15692	02:20:49	90
15692	02:20:49	90
15692	02:20:49	90
15693	02:20:50	90
15693	02:20:50	90
15693	02:20:50	90
15693	02:20:50	90
15694	02:20:51	90
15694	02:20:51	90
15694	02:20:51	90
15694	02:20:51	90
15695	02:20:52	90
15695	02:20:52	90
15695	02:20:52	90
15695	02:20:52	90
15696	02:20:53	90
15696	02:20:53	90
15696	02:20:53	90
15696	02:20:53	90
15697	02:20:54	90
15697	02:20:54	90
15697	02:20:54	90
15697	02:20:54	90
15698	02:20:55	90
15698	02:20:55	90
15698	02:20:55	90
15698	02:20:55	90
15699	02:20:56	90
15699	02:20:56	90
15699	02:20:56	90
15699	02:20:56	90
15700	02:20:57	90
15700	02:20:57	90
15700	02:20:57	90
15700	02:20:57	90
15701	02:20:58	90
15701	02:20:58	90
15701	02:20:58	90
15701	02:20:58	90
15702	02:20:59	90
15702	02:20:59	90
15702	02:20:59	90
15702	02:20:59	90
15703	02:21:00	90
15703	02:21:00	90
15703	02:21:00	90
15703	02:21:00	90
15704	02:21:01	90
15704	02:21:01	90
15704	02:21:01	90
15704	02:21:01	90
15705	02:21:02	90
15705	02:21:02	90
15705	02:21:02	90
15705	02:21:02	90
15706	02:21:03	90
15706	02:21:03	90
15706	02:21:03	90
15706	02:21:03	90
15707	02:21:04	90
15707	02:21:04	90
15707	02:21:04	90
15707	02:21:04	90
15708	02:21:05	90
15708	02:21:05	90
15708	02:21:05	90
15708	02:21:05	90
15709	02:21:06	90
15709	02:21:06	91
15709	02:21:06	91
15709	02:21:06	91
15710	02:21:07	91
15710	02:21:07	91
15710	02:21:07	91
15710	02:21:07	91
15711	02:21:08	91
15711	02:21:08	91
15711	02:21:08	91
15711	02:21:08	91
15712	02:21:09	91
15712	02:21:09	91
15712	02:21:09	91
15712	02:21:09	91
15713	02:21:10	91
15713	02:21:10	91
15713	02:21:10	91
15713	02:21:10	91
15714	02:21:11	91
15714	02:21:11	91
15714	02:21:11	91
15714	02:21:11	91
15715	02:21:12	91
15715	02:21:12	91
15715	02:21:12	91
15715	02:21:12	91
15716	02:21:13	91
15716	02:21:13	91
15716	02:21:13	91
15716	02:21:13	91
15717	02:21:14	91
15717	02:21:14	91
15717	02:21:14	91
15717	02:21:14	91
15718	02:21:15	91
15718	02:21:15	91
15718	02:21:15	91
15718	02:21:15	91
15719	02:21:16	91
15719	02:21:16	91
15719	02:21:16	91
15719	02:21:16	91
15720	02:21:17	91
15720	02:21:17	91
15720	02:21:17	91
15720	02:21:17	91
15721	02:21:18	91
15721	02:21:18	91
15721	02:21:18	91
15721	02:21:18	91
15722	02:21:19	91
15722	02:21:19	91
15722	02:21:19	91
15722	02:21:19	91
15723	02:21:20	91
15723	02:21:20	91
15723	02:21:20	91
15723	02:21:20	91
15724	02:21:21	91
15724	02:21:21	91
15724	02:21:21	91
15724	02:21:21	91
15725	02:21:22	91
15725	02:21:22	91
15725	02:21:22	91
15725	02:21:22	91
15726	02:21:23	91
15726	02:21:23	91
15726	02:21:23	91
15726	02:21:23	91
15727	02:21:24	91
15727	02:21:24	91
15727	02:21:24	91
15727	02:21:24	91
15728	02:21:25	91
15728	02:21:25	91
15728	02:21:25	91
15728	02:21:25	91
15729	02:21:26	91
15729	02:21:26	91
15729	02:21:26	91
15729	02:21:26	91
15730	02:21:27	91
15730	02:21:27	91
15730	02:21:27	91
15730	02:21:27	91
15731	02:21:28	91
15731	02:21:28	91
15731	02:21:28	91
15731	02:21:28	91
15732	02:21:29	91
15732	02:21:29	91
15732	02:21:29	91
15732	02:21:29	91
15733	02:21:30	91
15733	02:21:30	91
15733	02:21:30	91
15733	02:21:30	91
15734	02:21:31	91
15734	02:21:31	91
15734	02:21:31	91
15734	02:21:31	91
15735	02:21:32	91
15735	02:21:32	91
15735	02:21:32	91
15735	02:21:32	91
15736	02:21:33	91
15736	02:21:33	91
15736	02:21:33	91
15736	02:21:33	91
15737	02:21:34	91
15737	02:21:34	91
15737	02:21:34	91
15737	02:21:34	91
15738	02:21:35	91
15738	02:21:35	91
15738	02:21:35	91
15738	02:21:35	91
15739	02:21:36	91
15739	02:21:36	91
15739	02:21:36	91
15739	02:21:36	91
15740	02:21:37	91
15740	02:21:37	91
15740	02:21:37	91
15740	02:21:37	91
15741	02:21:38	91
15741	02:21:38	91
15741	02:21:38	91
15741	02:21:38	91
15742	02:21:39	91
15742	02:21:39	91
15742	02:21:39	91
15742	02:21:39	91
15743	02:21:40	91
15743	02:21:40	91
15743	02:21:40	91
15743	02:21:40	91
15744	02:21:41	91
15744	02:21:41	91
15744	02:21:41	91
15744	02:21:41	91
15745	02:21:42	91
15745	02:21:42	91
15745	02:21:42	91
15745	02:21:42	91
15746	02:21:43	91
15746	02:21:43	91
15746	02:21:43	91
15746	02:21:43	91
15747	02:21:44	91
15747	02:21:44	91
15747	02:21:44	91
15747	02:21:44	91
15748	02:21:45	91
15748	02:21:45	91
15748	02:21:45	91
15748	02:21:45	91
15749	02:21:46	91
15749	02:21:46	91
15749	02:21:46	91
15749	02:21:46	91
15750	02:21:47	91
15750	02:21:47	91
15750	02:21:47	91
15750	02:21:47	91
15751	02:21:48	91
15751	02:21:48	91
15751	02:21:48	91
15751	02:21:48	91
15752	02:21:49	91
15752	02:21:49	91
15752	02:21:49	91
15752	02:21:49	91
15753	02:21:50	91
15753	02:21:50	91
15753	02:21:50	91
15753	02:21:50	91
15754	02:21:51	91
15754	02:21:51	91
15754	02:21:51	91
15754	02:21:51	91
15755	02:21:52	91
15755	02:21:52	91
15755	02:21:52	91
15755	02:21:52	91
15756	02:21:53	91
15756	02:21:53	91
15756	02:21:53	91
15756	02:21:53	91
15757	02:21:54	91
15757	02:21:54	91
15757	02:21:54	91
15757	02:21:54	91
15758	02:21:55	91
15758	02:21:55	91
15758	02:21:55	91
15758	02:21:55	91
15759	02:21:56	91
15759	02:21:56	91
15759	02:21:56	91
15759	02:21:56	91
15760	02:21:57	91
15760	02:21:57	91
15760	02:21:57	91
15760	02:21:57	91
15761	02:21:58	91
15761	02:21:58	91
15761	02:21:58	91
15761	02:21:58	91
15762	02:21:59	91
15762	02:21:59	91
15762	02:21:59	91
15762	02:21:59	91
15763	02:22:00	91
15763	02:22:00	91
15763	02:22:00	91
15763	02:22:00	91
15764	02:22:01	91
15764	02:22:01	91
15764	02:22:01	91
15764	02:22:01	91
15765	02:22:02	91
15765	02:22:02	91
15765	02:22:02	91
15765	02:22:02	91
15766	02:22:03	91
15766	02:22:03	91
15766	02:22:03	91
15766	02:22:03	91
15767	02:22:04	91
15767	02:22:04	91
15767	02:22:04	91
15767	02:22:04	91
15768	02:22:05	91
15768	02:22:05	91
15768	02:22:05	91
15768	02:22:05	91
15769	02:22:06	91
15769	02:22:06	91
15769	02:22:06	91
15769	02:22:06	91
15770	02:22:07	91
15770	02:22:07	91
15770	02:22:07	91
15770	02:22:07	91
15771	02:22:08	91
15771	02:22:08	91
15771	02:22:08	91
15771	02:22:08	91
15772	02:22:09	91
15772	02:22:09	91
15772	02:22:09	91
15772	02:22:09	91
15773	02:22:10	91
15773	02:22:10	91
15773	02:22:10	91
15773	02:22:10	91
15774	02:22:11	91
15774	02:22:11	91
15774	02:22:11	91
15774	02:22:11	91
15775	02:22:12	91
15775	02:22:12	91
15775	02:22:12	91
15775	02:22:12	91
15776	02:22:13	91
15776	02:22:13	91
15776	02:22:13	91
15776	02:22:13	91
15777	02:22:14	91
15777	02:22:14	91
15777	02:22:14	91
15777	02:22:14	91
15778	02:22:15	91
15778	02:22:15	91
15778	02:22:15	91
15778	02:22:15	91
15779	02:22:16	91
15779	02:22:16	91
15779	02:22:16	91
15779	02:22:16	91
15780	02:22:17	91
15780	02:22:17	91
15780	02:22:17	91
15780	02:22:17	91
15781	02:22:18	91
15781	02:22:18	91
15781	02:22:18	91
15781	02:22:18	91
15782	02:22:19	91
15782	02:22:19	91
15782	02:22:19	91
15782	02:22:19	91
15783	02:22:20	91
15783	02:22:20	91
15783	02:22:20	91
15783	02:22:20	91
15784	02:22:21	91
15784	02:22:21	91
15784	02:22:21	91
15784	02:22:21	91
15785	02:22:22	91
15785	02:22:22	91
15785	02:22:22	91
15785	02:22:22	91
15786	02:22:23	91
15786	02:22:23	91
15786	02:22:23	91
15786	02:22:23	91
15787	02:22:24	91
15787	02:22:24	91
15787	02:22:24	91
15787	02:22:24	91
15788	02:22:25	91
15788	02:22:25	91
15788	02:22:25	91
15788	02:22:25	91
15789	02:22:26	91
15789	02:22:26	91
15789	02:22:26	91
15789	02:22:26	91
15790	02:22:27	91
15790	02:22:27	91
15790	02:22:27	91
15790	02:22:27	91
15791	02:22:28	91
15791	02:22:28	91
15791	02:22:28	91
15791	02:22:28	91
15792	02:22:29	91
15792	02:22:29	91
15792	02:22:29	91
15792	02:22:29	91
15793	02:22:30	91
15793	02:22:30	91
15793	02:22:30	91
15793	02:22:30	91
15794	02:22:31	91
15794	02:22:31	91
15794	02:22:31	91
15794	02:22:31	91
15795	02:22:32	91
15795	02:22:32	91
15795	02:22:32	91
15795	02:22:32	91
15796	02:22:33	91
15796	02:22:33	91
15796	02:22:33	91
15796	02:22:33	91
15797	02:22:34	91
15797	02:22:34	91
15797	02:22:34	91
15797	02:22:34	91
15798	02:22:35	91
15798	02:22:35	91
15798	02:22:35	91
15798	02:22:35	91
15799	02:22:36	91
15799	02:22:36	91
15799	02:22:36	91
15799	02:22:36	91
15800	02:22:37	91
15800	02:22:37	91
15800	02:22:37	91
15800	02:22:37	91
15801	02:22:38	91
15801	02:22:38	91
15801	02:22:38	91
15801	02:22:38	91
15802	02:22:39	91
15802	02:22:39	91
15802	02:22:39	91
15802	02:22:39	91
15803	02:22:40	91
15803	02:22:40	91
15803	02:22:40	91
15803	02:22:40	91
15804	02:22:41	91
15804	02:22:41	91
15804	02:22:41	91
15804	02:22:41	91
15805	02:22:42	91
15805	02:22:42	91
15805	02:22:42	91
15805	02:22:42	91
15806	02:22:43	91
15806	02:22:43	91
15806	02:22:43	91
15806	02:22:43	91
15807	02:22:44	91
15807	02:22:44	91
15807	02:22:44	91
15807	02:22:44	91
15808	02:22:45	91
15808	02:22:45	91
15808	02:22:45	91
15808	02:22:45	91
15809	02:22:46	91
15809	02:22:46	91
15809	02:22:46	91
15809	02:22:46	91
15810	02:22:47	91
15810	02:22:47	91
15810	02:22:47	91
15810	02:22:47	91
15811	02:22:48	91
15811	02:22:48	91
15811	02:22:48	91
15811	02:22:48	91
15812	02:22:49	91
15812	02:22:49	91
15812	02:22:49	91
15812	02:22:49	91
15813	02:22:50	91
15813	02:22:50	91
15813	02:22:50	91
15813	02:22:50	91
15814	02:22:51	91
15814	02:22:51	91
15814	02:22:51	91
15814	02:22:51	91
15815	02:22:52	91
15815	02:22:52	91
15815	02:22:52	91
15815	02:22:52	91
15816	02:22:53	91
15816	02:22:53	91
15816	02:22:53	91
15816	02:22:53	91
15817	02:22:54	91
15817	02:22:54	91
15817	02:22:54	91
15817	02:22:54	91
15818	02:22:55	91
15818	02:22:55	91
15818	02:22:55	91
15818	02:22:55	91
15819	02:22:56	91
15819	02:22:56	91
15819	02:22:56	91
15819	02:22:56	91
15820	02:22:57	91
15820	02:22:57	91
15820	02:22:57	91
15820	02:22:57	91
15821	02:22:58	91
15821	02:22:58	91
15821	02:22:58	91
15821	02:22:58	91
15822	02:22:59	91
15822	02:22:59	91
15822	02:22:59	91
15822	02:22:59	91
15823	02:23:00	91
15823	02:23:00	91
15823	02:23:00	91
15823	02:23:00	91
15824	02:23:01	91
15824	02:23:01	91
15824	02:23:01	91
15824	02:23:01	91
15825	02:23:02	91
15825	02:23:02	91
15825	02:23:02	91
15825	02:23:02	91
15826	02:23:03	91
15826	02:23:03	91
15826	02:23:03	91
15826	02:23:03	91
15827	02:23:04	91
15827	02:23:04	91
15827	02:23:04	91
15827	02:23:04	91
15828	02:23:05	91
15828	02:23:05	91
15828	02:23:05	91
15828	02:23:05	91
15829	02:23:06	91
15829	02:23:06	91
15829	02:23:06	91
15829	02:23:06	91
15830	02:23:07	91
15830	02:23:07	91
15830	02:23:07	91
15830	02:23:07	91
15831	02:23:08	91
15831	02:23:08	91
15831	02:23:08	91
15831	02:23:08	91
15832	02:23:09	91
15832	02:23:09	91
15832	02:23:09	91
15832	02:23:09	91
15833	02:23:10	91
15833	02:23:10	91
15833	02:23:10	91
15833	02:23:10	91
15834	02:23:11	91
15834	02:23:11	91
15834	02:23:11	91
15834	02:23:11	91
15835	02:23:12	91
15835	02:23:12	91
15835	02:23:12	91
15835	02:23:12	91
15836	02:23:13	91
15836	02:23:13	91
15836	02:23:13	91
15836	02:23:13	91
15837	02:23:14	91
15837	02:23:14	91
15837	02:23:14	91
15837	02:23:14	91
15838	02:23:15	91
15838	02:23:15	91
15838	02:23:15	91
15838	02:23:15	91
15839	02:23:16	91
15839	02:23:16	91
15839	02:23:16	91
15839	02:23:16	91
15840	02:23:17	91
15840	02:23:17	91
15840	02:23:17	91
15840	02:23:17	91
15841	02:23:18	91
15841	02:23:18	91
15841	02:23:18	91
15841	02:23:18	91
15842	02:23:19	91
15842	02:23:19	91
15842	02:23:19	91
15842	02:23:19	91
15843	02:23:20	91
15843	02:23:20	91
15843	02:23:20	91
15843	02:23:20	91
15844	02:23:21	91
15844	02:23:21	91
15844	02:23:21	91
15844	02:23:21	91
15845	02:23:22	91
15845	02:23:22	90
15845	02:23:22	90
15845	02:23:22	90
15846	02:23:23	90
15846	02:23:23	90
15846	02:23:23	90
15846	02:23:23	90
15847	02:23:24	90
15847	02:23:24	90
15847	02:23:24	90
15847	02:23:24	90
15848	02:23:25	90
15848	02:23:25	90
15848	02:23:25	90
15848	02:23:25	90
15849	02:23:26	90
15849	02:23:26	90
15849	02:23:26	90
15849	02:23:26	90
15850	02:23:27	90
15850	02:23:27	90
15850	02:23:27	90
15850	02:23:27	90
15851	02:23:28	90
15851	02:23:28	90
15851	02:23:28	90
15851	02:23:28	90
15852	02:23:29	90
15852	02:23:29	90
15852	02:23:29	90
15852	02:23:29	90
15853	02:23:30	90
15853	02:23:30	90
15853	02:23:30	90
15853	02:23:30	90
15854	02:23:31	90
15854	02:23:31	90
15854	02:23:31	90
15854	02:23:31	90
15855	02:23:32	90
15855	02:23:32	90
15855	02:23:32	90
15855	02:23:32	90
15856	02:23:33	90
15856	02:23:33	90
15856	02:23:33	90
15856	02:23:33	90
15857	02:23:34	90
15857	02:23:34	91
15857	02:23:34	91
15857	02:23:34	91
15858	02:23:35	91
15858	02:23:35	91
15858	02:23:35	91
15858	02:23:35	91
15859	02:23:36	91
15859	02:23:36	91
15859	02:23:36	91
15859	02:23:36	91
15860	02:23:37	91
15860	02:23:37	91
15860	02:23:37	91
15860	02:23:37	91
15861	02:23:38	91
15861	02:23:38	91
15861	02:23:38	91
15861	02:23:38	91
15862	02:23:39	91
15862	02:23:39	91
15862	02:23:39	91
15862	02:23:39	91
15863	02:23:40	91
15863	02:23:40	91
15863	02:23:40	91
15863	02:23:40	91
15864	02:23:41	91
15864	02:23:41	91
15864	02:23:41	91
15864	02:23:41	91
15865	02:23:42	91
15865	02:23:42	91
15865	02:23:42	91
15865	02:23:42	91
15866	02:23:43	91
15866	02:23:43	91
15866	02:23:43	91
15866	02:23:43	91
15867	02:23:44	91
15867	02:23:44	91
15867	02:23:44	91
15867	02:23:44	91
15868	02:23:45	91
15868	02:23:45	91
15868	02:23:45	91
15868	02:23:45	91
15869	02:23:46	91
15869	02:23:46	91
15869	02:23:46	91
15869	02:23:46	91
15870	02:23:47	91
15870	02:23:47	91
15870	02:23:47	91
15870	02:23:47	91
15871	02:23:48	91
15871	02:23:48	91
15871	02:23:48	91
15871	02:23:48	91
15872	02:23:49	91
15872	02:23:49	91
15872	02:23:49	91
15872	02:23:49	91
15873	02:23:50	91
15873	02:23:50	91
15873	02:23:50	91
15873	02:23:50	91
15874	02:23:51	91
15874	02:23:51	91
15874	02:23:51	91
15874	02:23:51	91
15875	02:23:52	91
15875	02:23:52	91
15875	02:23:52	91
15875	02:23:52	91
15876	02:23:53	91
15876	02:23:53	91
15876	02:23:53	91
15876	02:23:53	91
15877	02:23:54	91
15877	02:23:54	91
15877	02:23:54	91
15877	02:23:54	91
15878	02:23:55	91
15878	02:23:55	91
15878	02:23:55	91
15878	02:23:55	91
15879	02:23:56	91
15879	02:23:56	91
15879	02:23:56	91
15879	02:23:56	91
15880	02:23:57	91
15880	02:23:57	91
15880	02:23:57	91
15880	02:23:57	91
15881	02:23:58	91
15881	02:23:58	91
15881	02:23:58	91
15881	02:23:58	91
15882	02:23:59	91
15882	02:23:59	91
15882	02:23:59	91
15882	02:23:59	91
15883	02:24:00	91
15883	02:24:00	91
15883	02:24:00	91
15883	02:24:00	91
15884	02:24:02	91
15884	02:24:02	91
15884	02:24:02	91
15884	02:24:02	91
15885	02:24:02	91
15885	02:24:02	91
15885	02:24:02	91
15885	02:24:02	91
15886	02:24:03	91
15886	02:24:03	91
15886	02:24:03	91
15886	02:24:03	91
15887	02:24:04	91
15887	02:24:04	91
15887	02:24:04	91
15887	02:24:04	91
15888	02:24:05	91
15888	02:24:05	91
15888	02:24:05	91
15888	02:24:05	91
15889	02:24:06	91
15889	02:24:06	91
15889	02:24:06	91
15889	02:24:06	91
15890	02:24:07	91
15890	02:24:07	91
15890	02:24:07	91
15890	02:24:07	91
15891	02:24:08	91
15891	02:24:08	91
15891	02:24:08	91
15891	02:24:08	91
15892	02:24:09	91
15892	02:24:09	91
15892	02:24:09	91
15892	02:24:09	91
15893	02:24:10	91
15893	02:24:10	91
15893	02:24:10	91
15893	02:24:10	91
15894	02:24:11	91
15894	02:24:11	91
15894	02:24:11	91
15894	02:24:11	91
15895	02:24:12	91
15895	02:24:12	91
15895	02:24:12	91
15895	02:24:12	91
15896	02:24:13	91
15896	02:24:13	91
15896	02:24:13	91
15896	02:24:13	91
15897	02:24:14	91
15897	02:24:14	91
15897	02:24:14	91
15897	02:24:14	91
15898	02:24:15	91
15898	02:24:15	91
15898	02:24:15	91
15898	02:24:15	91
15899	02:24:16	91
15899	02:24:16	91
15899	02:24:16	91
15899	02:24:16	91
15900	02:24:17	91
15900	02:24:17	91
15900	02:24:17	91
15900	02:24:17	91
15901	02:24:18	91
15901	02:24:18	92
15901	02:24:18	92
15901	02:24:18	92
15902	02:24:19	92
15902	02:24:19	92
15902	02:24:19	92
15902	02:24:19	92
15903	02:24:20	92
15903	02:24:20	91
15903	02:24:20	91
15903	02:24:20	91
15904	02:24:21	91
15904	02:24:21	91
15904	02:24:21	91
15904	02:24:21	91
15905	02:24:22	91
15905	02:24:22	91
15905	02:24:22	91
15905	02:24:22	91
15906	02:24:23	91
15906	02:24:23	91
15906	02:24:23	91
15906	02:24:23	91
15907	02:24:24	91
15907	02:24:24	91
15907	02:24:24	91
15907	02:24:24	91
15908	02:24:25	91
15908	02:24:25	91
15908	02:24:25	91
15908	02:24:25	91
15909	02:24:26	91
15909	02:24:26	91
15909	02:24:26	91
15909	02:24:26	91
15910	02:24:27	91
15910	02:24:27	91
15910	02:24:27	91
15910	02:24:27	91
15911	02:24:28	91
15911	02:24:28	91
15911	02:24:28	91
15911	02:24:28	91
15912	02:24:29	91
15912	02:24:29	91
15912	02:24:29	91
15912	02:24:29	91
15913	02:24:30	91
15913	02:24:30	91
15913	02:24:30	91
15913	02:24:30	91
15914	02:24:31	91
15914	02:24:31	91
15914	02:24:31	91
15914	02:24:31	91
15915	02:24:32	91
15915	02:24:32	91
15915	02:24:32	91
15915	02:24:32	91
15916	02:24:33	91
15916	02:24:33	91
15916	02:24:33	91
15916	02:24:33	91
15917	02:24:34	91
15917	02:24:34	91
15917	02:24:34	91
15917	02:24:34	91
15918	02:24:35	91
15918	02:24:35	91
15918	02:24:35	91
15918	02:24:35	91
15919	02:24:36	91
15919	02:24:36	91
15919	02:24:36	91
15919	02:24:36	91
15920	02:24:37	91
15920	02:24:37	91
15920	02:24:37	91
15920	02:24:37	91
15921	02:24:38	91
15921	02:24:38	91
15921	02:24:38	91
15921	02:24:38	91
15922	02:24:39	91
15922	02:24:39	91
15922	02:24:39	91
15922	02:24:39	91
15923	02:24:40	91
15923	02:24:40	91
15923	02:24:40	91
15923	02:24:40	91
15924	02:24:41	91
15924	02:24:41	91
15924	02:24:41	91
15924	02:24:41	91
15925	02:24:42	91
15925	02:24:42	91
15925	02:24:42	91
15925	02:24:42	91
15926	02:24:43	91
15926	02:24:43	91
15926	02:24:43	91
15926	02:24:43	91
15927	02:24:44	91
15927	02:24:44	91
15927	02:24:44	91
15927	02:24:44	91
15928	02:24:45	91
15928	02:24:45	91
15928	02:24:45	91
15928	02:24:45	91
15929	02:24:46	91
15929	02:24:46	91
15929	02:24:46	91
15929	02:24:46	91
15930	02:24:47	91
15930	02:24:47	91
15930	02:24:47	91
15930	02:24:47	91
15931	02:24:48	91
15931	02:24:48	91
15931	02:24:48	91
15931	02:24:48	91
15932	02:24:50	91
15932	02:24:50	91
15932	02:24:50	91
15932	02:24:50	91
15933	02:24:50	91
15933	02:24:50	91
15933	02:24:50	91
15933	02:24:50	91
15934	02:24:51	91
15934	02:24:51	91
15934	02:24:51	91
15934	02:24:51	91
15935	02:24:53	91
15935	02:24:53	91
15935	02:24:53	91
15935	02:24:53	91
15936	02:24:53	91
15936	02:24:53	91
15936	02:24:53	91
15936	02:24:53	91
15937	02:24:54	91
15937	02:24:54	91
15937	02:24:54	91
15937	02:24:54	91
15938	02:24:56	91
15938	02:24:56	91
15938	02:24:56	91
15938	02:24:56	91
15939	02:24:56	91
15939	02:24:56	91
15939	02:24:56	91
15939	02:24:56	91
15940	02:24:57	91
15940	02:24:57	91
15940	02:24:57	91
15940	02:24:57	91
15941	02:24:59	91
15941	02:24:59	91
15941	02:24:59	91
15941	02:24:59	91
15942	02:24:59	91
15942	02:24:59	91
15942	02:24:59	91
15942	02:24:59	91
15943	02:25:00	91
15943	02:25:00	91
15943	02:25:00	91
15943	02:25:00	91
15944	02:25:02	91
15944	02:25:02	91
15944	02:25:02	91
15944	02:25:02	91
15945	02:25:02	91
15945	02:25:02	91
15945	02:25:02	91
15945	02:25:02	91
15946	02:25:03	91
15946	02:25:03	91
15946	02:25:03	91
15946	02:25:03	91
15947	02:25:05	91
15947	02:25:05	91
15947	02:25:05	91
15947	02:25:05	91
15948	02:25:05	91
15948	02:25:05	91
15948	02:25:05	91
15948	02:25:05	91
15949	02:25:06	91
15949	02:25:06	91
15949	02:25:06	91
15949	02:25:06	91
15950	02:25:08	91
15950	02:25:08	91
15950	02:25:08	91
15950	02:25:08	91
15951	02:25:08	91
15951	02:25:08	91
15951	02:25:08	91
15951	02:25:08	91
15952	02:25:09	91
15952	02:25:09	91
15952	02:25:09	91
15952	02:25:09	91
15953	02:25:11	91
15953	02:25:11	91
15953	02:25:11	91
15953	02:25:11	91
15954	02:25:11	91
15954	02:25:11	91
15954	02:25:11	91
15954	02:25:11	91
15955	02:25:12	91
15955	02:25:12	91
15955	02:25:12	91
15955	02:25:12	91
15956	02:25:14	91
15956	02:25:14	91
15956	02:25:14	91
15956	02:25:14	91
15957	02:25:14	91
15957	02:25:14	91
15957	02:25:14	91
15957	02:25:14	91
15958	02:25:15	91
15958	02:25:15	90
15958	02:25:15	90
15958	02:25:15	90
15959	02:25:17	90
15959	02:25:17	90
15959	02:25:17	90
15959	02:25:17	90
15960	02:25:17	90
15960	02:25:17	90
15960	02:25:17	90
15960	02:25:17	90
15961	02:25:18	90
15961	02:25:18	90
15961	02:25:18	90
15961	02:25:18	90
15962	02:25:20	90
15962	02:25:20	90
15962	02:25:20	90
15962	02:25:20	90
15963	02:25:20	90
15963	02:25:20	90
15963	02:25:20	90
15963	02:25:20	90
15964	02:25:21	90
15964	02:25:21	90
15964	02:25:21	90
15964	02:25:21	90
15965	02:25:23	90
15965	02:25:23	90
15965	02:25:23	90
15965	02:25:23	90
15966	02:25:23	90
15966	02:25:23	91
15966	02:25:23	91
15966	02:25:23	91
15967	02:25:24	91
15967	02:25:24	91
15967	02:25:24	91
15967	02:25:24	91
15968	02:25:26	91
15968	02:25:26	91
15968	02:25:26	91
15968	02:25:26	91
15969	02:25:26	91
15969	02:25:26	91
15969	02:25:26	91
15969	02:25:26	91
15970	02:25:27	91
15970	02:25:27	91
15970	02:25:27	91
15970	02:25:27	91
15971	02:25:29	91
15971	02:25:29	91
15971	02:25:29	91
15971	02:25:29	91
15972	02:25:29	91
15972	02:25:29	91
15972	02:25:29	91
15972	02:25:29	91
15973	02:25:30	91
15973	02:25:30	91
15973	02:25:30	91
15973	02:25:30	91
15974	02:25:32	91
15974	02:25:32	91
15974	02:25:32	91
15974	02:25:32	91
15975	02:25:32	91
15975	02:25:32	91
15975	02:25:32	91
15975	02:25:32	91
15976	02:25:33	91
15976	02:25:33	91
15976	02:25:33	91
15976	02:25:33	91
15977	02:25:35	91
15977	02:25:35	91
15977	02:25:35	91
15977	02:25:35	91
15978	02:25:35	91
15978	02:25:35	91
15978	02:25:35	91
15978	02:25:35	91
15979	02:25:36	91
15979	02:25:36	91
15979	02:25:36	91
15979	02:25:36	91
15980	02:25:38	91
15980	02:25:38	91
15980	02:25:38	91
15980	02:25:38	91
15981	02:25:38	91
15981	02:25:38	91
15981	02:25:38	91
15981	02:25:38	91
15982	02:25:39	91
15982	02:25:39	91
15982	02:25:39	91
15982	02:25:39	91
15983	02:25:41	91
15983	02:25:41	91
15983	02:25:41	91
15983	02:25:41	91
15984	02:25:41	91
15984	02:25:41	91
15984	02:25:41	91
15984	02:25:41	91
15985	02:25:42	91
15985	02:25:42	91
15985	02:25:42	91
15985	02:25:42	91
15986	02:25:44	91
15986	02:25:44	91
15986	02:25:44	91
15986	02:25:44	91
15987	02:25:44	91
15987	02:25:44	91
15987	02:25:44	91
15987	02:25:44	91
15988	02:25:45	91
15988	02:25:45	91
15988	02:25:45	91
15988	02:25:45	91
15989	02:25:47	91
15989	02:25:47	91
15989	02:25:47	91
15989	02:25:47	91
15990	02:25:47	91
15990	02:25:47	91
15990	02:25:47	91
15990	02:25:47	91
15991	02:25:48	91
15991	02:25:48	91
15991	02:25:48	91
15991	02:25:48	91
15992	02:25:50	91
15992	02:25:50	91
15992	02:25:50	91
15992	02:25:50	91
15993	02:25:50	91
15993	02:25:50	91
15993	02:25:50	91
15993	02:25:50	91
15994	02:25:51	91
15994	02:25:51	91
15994	02:25:51	91
15994	02:25:51	91
15995	02:25:53	91
15995	02:25:53	91
15995	02:25:53	91
15995	02:25:53	91
15996	02:25:53	91
15996	02:25:53	91
15996	02:25:53	91
15996	02:25:53	91
15997	02:25:54	91
15997	02:25:54	91
15997	02:25:54	91
15997	02:25:54	91
15998	02:25:56	91
15998	02:25:56	91
15998	02:25:56	91
15998	02:25:56	91
15999	02:25:56	91
15999	02:25:56	91
15999	02:25:56	91
15999	02:25:56	91
16000	02:25:57	91
16000	02:25:57	91
16000	02:25:57	91
16000	02:25:57	91
16001	02:25:59	91
16001	02:25:59	91
16001	02:25:59	91
16001	02:25:59	91
16002	02:25:59	91
16002	02:25:59	91
16002	02:25:59	91
16002	02:25:59	91
16003	02:26:00	91
16003	02:26:00	91
16003	02:26:00	91
16003	02:26:00	91
16004	02:26:02	91
16004	02:26:02	91
16004	02:26:02	91
16004	02:26:02	91
16005	02:26:02	91
16005	02:26:02	91
16005	02:26:02	91
16005	02:26:02	91
16006	02:26:03	91
16006	02:26:03	91
16006	02:26:03	91
16006	02:26:03	91
16007	02:26:05	91
16007	02:26:05	91
16007	02:26:05	91
16007	02:26:05	91
16008	02:26:05	91
16008	02:26:05	91
16008	02:26:05	91
16008	02:26:05	91
16009	02:26:06	91
16009	02:26:06	91
16009	02:26:06	91
16009	02:26:06	91
16010	02:26:08	91
16010	02:26:08	91
16010	02:26:08	91
16010	02:26:08	91
16011	02:26:08	91
16011	02:26:08	91
16011	02:26:08	91
16011	02:26:08	91
16012	02:26:09	91
16012	02:26:09	91
16012	02:26:09	91
16012	02:26:09	91
16013	02:26:11	91
16013	02:26:11	91
16013	02:26:11	91
16013	02:26:11	91
16014	02:26:11	91
16014	02:26:11	91
16014	02:26:11	91
16014	02:26:11	91
16015	02:26:12	91
16015	02:26:12	91
16015	02:26:12	91
16015	02:26:12	91
16016	02:26:14	91
16016	02:26:14	91
16016	02:26:14	91
16016	02:26:14	91
16017	02:26:14	91
16017	02:26:14	91
16017	02:26:14	91
16017	02:26:14	91
16018	02:26:15	91
16018	02:26:15	91
16018	02:26:15	91
16018	02:26:15	91
16019	02:26:17	91
16019	02:26:17	91
16019	02:26:17	91
16019	02:26:17	91
16020	02:26:17	91
16020	02:26:17	91
16020	02:26:17	91
16020	02:26:17	91
16021	02:26:18	91
16021	02:26:18	91
16021	02:26:18	91
16021	02:26:18	91
16022	02:26:20	91
16022	02:26:20	91
16022	02:26:20	91
16022	02:26:20	91
16023	02:26:20	91
16023	02:26:20	91
16023	02:26:20	91
16023	02:26:20	91
16024	02:26:21	91
16024	02:26:21	91
16024	02:26:21	91
16024	02:26:21	91
16025	02:26:23	91
16025	02:26:23	91
16025	02:26:23	91
16025	02:26:23	91
16026	02:26:23	91
16026	02:26:23	91
16026	02:26:23	91
16026	02:26:23	91
16027	02:26:24	91
16027	02:26:24	91
16027	02:26:24	91
16027	02:26:24	91
16028	02:26:26	91
16028	02:26:26	91
16028	02:26:26	91
16028	02:26:26	91
16029	02:26:26	91
16029	02:26:26	91
16029	02:26:26	91
16029	02:26:26	91
16030	02:26:27	91
16030	02:26:27	91
16030	02:26:27	91
16030	02:26:27	91
16031	02:26:29	91
16031	02:26:29	91
16031	02:26:29	91
16031	02:26:29	91
16032	02:26:29	91
16032	02:26:29	91
16032	02:26:29	91
16032	02:26:29	91
16033	02:26:30	91
16033	02:26:30	91
16033	02:26:30	91
16033	02:26:30	91
16034	02:26:32	91
16034	02:26:32	91
16034	02:26:32	91
16034	02:26:32	91
16035	02:26:32	91
16035	02:26:32	91
16035	02:26:32	91
16035	02:26:32	91
16036	02:26:33	91
16036	02:26:33	91
16036	02:26:33	91
16036	02:26:33	91
16037	02:26:35	91
16037	02:26:35	91
16037	02:26:35	91
16037	02:26:35	91
16038	02:26:35	91
16038	02:26:35	91
16038	02:26:35	91
16038	02:26:35	91
16039	02:26:36	91
16039	02:26:36	91
16039	02:26:36	91
16039	02:26:36	91
16040	02:26:38	91
16040	02:26:38	90
16040	02:26:38	90
16040	02:26:38	90
16041	02:26:38	90
16041	02:26:38	90
16041	02:26:38	90
16041	02:26:38	90
16042	02:26:39	90
16042	02:26:39	90
16042	02:26:39	90
16042	02:26:39	90
16043	02:26:41	90
16043	02:26:41	90
16043	02:26:41	90
16043	02:26:41	90
16044	02:26:41	90
16044	02:26:41	91
16044	02:26:41	91
16044	02:26:41	91
16045	02:26:42	91
16045	02:26:42	91
16045	02:26:42	91
16045	02:26:42	91
16046	02:26:44	91
16046	02:26:44	91
16046	02:26:44	91
16046	02:26:44	91
16047	02:26:44	91
16047	02:26:44	91
16047	02:26:44	91
16047	02:26:44	91
16048	02:26:45	91
16048	02:26:45	92
16048	02:26:45	92
16048	02:26:45	92
16049	02:26:47	92
16049	02:26:47	92
16049	02:26:47	92
16049	02:26:47	92
16050	02:26:47	92
16050	02:26:47	92
16050	02:26:47	92
16050	02:26:47	92
16051	02:26:49	92
16051	02:26:49	92
16051	02:26:49	92
16051	02:26:49	92
16052	02:26:50	92
16052	02:26:50	93
16052	02:26:50	93
16052	02:26:50	93
16053	02:26:50	93
16053	02:26:50	93
16053	02:26:50	93
16053	02:26:50	93
16054	02:26:52	93
16054	02:26:52	93
16054	02:26:52	93
16054	02:26:52	93
16055	02:26:53	93
16055	02:26:53	93
16055	02:26:53	93
16055	02:26:53	93
16056	02:26:53	93
16056	02:26:53	93
16056	02:26:53	93
16056	02:26:53	93
16057	02:26:55	93
16057	02:26:55	93
16057	02:26:55	93
16057	02:26:55	93
16058	02:26:56	93
16058	02:26:56	93
16058	02:26:56	93
16058	02:26:56	93
16059	02:26:56	93
16059	02:26:56	93
16059	02:26:56	93
16059	02:26:56	93
16060	02:26:58	93
16060	02:26:58	93
16060	02:26:58	93
16060	02:26:58	93
16061	02:26:59	93
16061	02:26:59	93
16061	02:26:59	93
16061	02:26:59	93
16062	02:26:59	93
16062	02:26:59	93
16062	02:26:59	93
16062	02:26:59	93
16063	02:27:01	93
16063	02:27:01	93
16063	02:27:01	93
16063	02:27:01	93
16064	02:27:02	93
16064	02:27:02	93
16064	02:27:02	93
16064	02:27:02	93
16065	02:27:02	93
16065	02:27:02	93
16065	02:27:02	93
16065	02:27:02	93
16066	02:27:04	93
16066	02:27:04	93
16066	02:27:04	93
16066	02:27:04	93
16067	02:27:05	93
16067	02:27:05	93
16067	02:27:05	93
16067	02:27:05	93
16068	02:27:05	93
16068	02:27:05	93
16068	02:27:05	93
16068	02:27:05	93
16069	02:27:07	93
16069	02:27:07	93
16069	02:27:07	93
16069	02:27:07	93
16070	02:27:08	93
16070	02:27:08	93
16070	02:27:08	93
16070	02:27:08	93
16071	02:27:08	93
16071	02:27:08	93
16071	02:27:08	93
16071	02:27:08	93
16072	02:27:10	93
16072	02:27:10	93
16072	02:27:10	93
16072	02:27:10	93
16073	02:27:11	93
16073	02:27:11	93
16073	02:27:11	93
16073	02:27:11	93
16074	02:27:11	93
16074	02:27:11	92
16074	02:27:11	92
16074	02:27:11	92
16075	02:27:13	92
16075	02:27:13	92
16075	02:27:13	92
16075	02:27:13	92
16076	02:27:14	92
16076	02:27:14	92
16076	02:27:14	92
16076	02:27:14	92
16077	02:27:14	92
16077	02:27:14	92
16077	02:27:14	92
16077	02:27:14	92
16078	02:27:16	92
16078	02:27:16	92
16078	02:27:16	92
16078	02:27:16	92
16079	02:27:17	92
16079	02:27:17	92
16079	02:27:17	92
16079	02:27:17	92
16080	02:27:17	92
16080	02:27:17	92
16080	02:27:17	92
16080	02:27:17	92
16081	02:27:19	92
16081	02:27:19	92
16081	02:27:19	92
16081	02:27:19	92
16082	02:27:20	92
16082	02:27:20	92
16082	02:27:20	92
16082	02:27:20	92
16083	02:27:20	92
16083	02:27:20	92
16083	02:27:20	92
16083	02:27:20	92
16084	02:27:22	92
16084	02:27:22	92
16084	02:27:22	92
16084	02:27:22	92
16085	02:27:23	92
16085	02:27:23	92
16085	02:27:23	92
16085	02:27:23	92
16086	02:27:23	92
16086	02:27:23	92
16086	02:27:23	92
16086	02:27:23	92
16087	02:27:25	92
16087	02:27:25	91
16087	02:27:25	91
16087	02:27:25	91
16088	02:27:26	91
16088	02:27:26	91
16088	02:27:26	91
16088	02:27:26	91
16089	02:27:26	91
16089	02:27:26	91
16089	02:27:26	91
16089	02:27:26	91
16090	02:27:28	91
16090	02:27:28	91
16090	02:27:28	91
16090	02:27:28	91
16091	02:27:29	91
16091	02:27:29	91
16091	02:27:29	91
16091	02:27:29	91
16092	02:27:29	91
16092	02:27:29	91
16092	02:27:29	91
16092	02:27:29	91
16093	02:27:31	91
16093	02:27:31	91
16093	02:27:31	91
16093	02:27:31	91
16094	02:27:32	91
16094	02:27:32	91
16094	02:27:32	91
16094	02:27:32	91
16095	02:27:32	91
16095	02:27:32	91
16095	02:27:32	91
16095	02:27:32	91
16096	02:27:34	91
16096	02:27:34	91
16096	02:27:34	91
16096	02:27:34	91
16097	02:27:35	91
16097	02:27:35	91
16097	02:27:35	91
16097	02:27:35	91
16098	02:27:35	91
16098	02:27:35	91
16098	02:27:35	91
16098	02:27:35	91
16099	02:27:37	91
16099	02:27:37	91
16099	02:27:37	91
16099	02:27:37	91
16100	02:27:38	91
16100	02:27:38	91
16100	02:27:38	91
16100	02:27:38	91
16101	02:27:38	91
16101	02:27:38	91
16101	02:27:38	91
16101	02:27:38	91
16102	02:27:40	91
16102	02:27:40	91
16102	02:27:40	91
16102	02:27:40	91
16103	02:27:41	91
16103	02:27:41	91
16103	02:27:41	91
16103	02:27:41	91
16104	02:27:41	91
16104	02:27:41	91
16104	02:27:41	91
16104	02:27:41	91
16105	02:27:43	91
16105	02:27:43	91
16105	02:27:43	91
16105	02:27:43	91
16106	02:27:44	91
16106	02:27:44	91
16106	02:27:44	91
16106	02:27:44	91
16107	02:27:44	91
16107	02:27:44	91
16107	02:27:44	91
16107	02:27:44	91
16108	02:27:46	91
16108	02:27:46	91
16108	02:27:46	91
16108	02:27:46	91
16109	02:27:47	91
16109	02:27:47	91
16109	02:27:47	91
16109	02:27:47	91
16110	02:27:47	91
16110	02:27:47	91
16110	02:27:47	91
16110	02:27:47	91
16111	02:27:49	91
16111	02:27:49	91
16111	02:27:49	91
16111	02:27:49	91
16112	02:27:50	91
16112	02:27:50	91
16112	02:27:50	91
16112	02:27:50	91
16113	02:27:50	91
16113	02:27:50	91
16113	02:27:50	91
16113	02:27:50	91
16114	02:27:52	91
16114	02:27:52	91
16114	02:27:52	91
16114	02:27:52	91
16115	02:27:53	91
16115	02:27:53	91
16115	02:27:53	91
16115	02:27:53	91
16116	02:27:53	91
16116	02:27:53	91
16116	02:27:53	91
16116	02:27:53	91
16117	02:27:55	91
16117	02:27:55	91
16117	02:27:55	91
16117	02:27:55	91
16118	02:27:56	91
16118	02:27:56	91
16118	02:27:56	91
16118	02:27:56	91
16119	02:27:56	91
16119	02:27:56	91
16119	02:27:56	91
16119	02:27:56	91
16120	02:27:58	91
16120	02:27:58	91
16120	02:27:58	91
16120	02:27:58	91
16121	02:27:59	91
16121	02:27:59	91
16121	02:27:59	91
16121	02:27:59	91
16122	02:27:59	91
16122	02:27:59	91
16122	02:27:59	91
16122	02:27:59	91
16123	02:28:01	91
16123	02:28:01	91
16123	02:28:01	91
16123	02:28:01	91
16124	02:28:02	91
16124	02:28:02	91
16124	02:28:02	91
16124	02:28:02	91
16125	02:28:02	91
16125	02:28:02	91
16125	02:28:02	91
16125	02:28:02	91
16126	02:28:04	91
16126	02:28:04	91
16126	02:28:04	91
16126	02:28:04	91
16127	02:28:05	91
16127	02:28:05	91
16127	02:28:05	91
16127	02:28:05	91
16128	02:28:05	91
16128	02:28:05	91
16128	02:28:05	91
16128	02:28:05	91
16129	02:28:07	91
16129	02:28:07	91
16129	02:28:07	91
16129	02:28:07	91
16130	02:28:08	91
16130	02:28:08	91
16130	02:28:08	91
16130	02:28:08	91
16131	02:28:08	91
16131	02:28:08	91
16131	02:28:08	91
16131	02:28:08	91
16132	02:28:10	91
16132	02:28:10	91
16132	02:28:10	91
16132	02:28:10	91
16133	02:28:11	91
16133	02:28:11	91
16133	02:28:11	91
16133	02:28:11	91
16134	02:28:11	91
16134	02:28:11	91
16134	02:28:11	91
16134	02:28:11	91
16135	02:28:13	91
16135	02:28:13	91
16135	02:28:13	91
16135	02:28:13	91
16136	02:28:14	91
16136	02:28:14	91
16136	02:28:14	91
16136	02:28:14	91
16137	02:28:14	91
16137	02:28:14	91
16137	02:28:14	91
16137	02:28:14	91
16138	02:28:16	91
16138	02:28:16	91
16138	02:28:16	91
16138	02:28:16	91
16139	02:28:17	91
16139	02:28:17	91
16139	02:28:17	91
16139	02:28:17	91
16140	02:28:17	91
16140	02:28:17	91
16140	02:28:17	91
16140	02:28:17	91
16141	02:28:19	91
16141	02:28:19	91
16141	02:28:19	91
16141	02:28:19	91
16142	02:28:20	91
16142	02:28:20	91
16142	02:28:20	91
16142	02:28:20	91
16143	02:28:20	91
16143	02:28:20	91
16143	02:28:20	91
16143	02:28:20	91
16144	02:28:22	91
16144	02:28:22	91
16144	02:28:22	91
16144	02:28:22	91
16145	02:28:23	91
16145	02:28:23	91
16145	02:28:23	91
16145	02:28:23	91
16146	02:28:23	91
16146	02:28:23	91
16146	02:28:23	91
16146	02:28:23	91
16147	02:28:25	91
16147	02:28:25	91
16147	02:28:25	91
16147	02:28:25	91
16148	02:28:26	91
16148	02:28:26	91
16148	02:28:26	91
16148	02:28:26	91
16149	02:28:26	91
16149	02:28:26	91
16149	02:28:26	91
16149	02:28:26	91
16150	02:28:28	91
16150	02:28:28	91
16150	02:28:28	91
16150	02:28:28	91
16151	02:28:29	91
16151	02:28:29	91
16151	02:28:29	91
16151	02:28:29	91
16152	02:28:29	91
16152	02:28:29	91
16152	02:28:29	91
16152	02:28:29	91
16153	02:28:31	91
16153	02:28:31	91
16153	02:28:31	91
16153	02:28:31	91
16154	02:28:32	91
16154	02:28:32	91
16154	02:28:32	91
16154	02:28:32	91
16155	02:28:32	91
16155	02:28:32	91
16155	02:28:32	91
16155	02:28:32	91
16156	02:28:34	91
16156	02:28:34	91
16156	02:28:34	91
16156	02:28:34	91
16157	02:28:35	91
16157	02:28:35	91
16157	02:28:35	91
16157	02:28:35	91
16158	02:28:35	91
16158	02:28:35	91
16158	02:28:35	91
16158	02:28:35	91
16159	02:28:37	91
16159	02:28:37	92
16159	02:28:37	92
16159	02:28:37	92
[truncated: 404 more rows]
