# Supplementary material for: Are Complexity Metrics Reliable in Assessing HRV Control in Obese Patients During Sleep?
Source: PLoS One. 2015 Apr 20;10(4):e0124458. doi: 10.1371/journal.pone.0124458 (PMC4404104; doi:10.1371/journal.pone.0124458)
Supplement: S1 Dataset — (ZIP) [file pone.0124458.s001.zip › cabiddu_healthy_controls_data/SUBJECT (14)/SAO3JPM.txt]

4770	23:18:45	92
4770	23:18:45	92
4770	23:18:45	92
4770	23:18:45	92
4771	23:18:46	92
4771	23:18:46	92
4771	23:18:46	92
4771	23:18:46	92
4772	23:18:47	92
4772	23:18:47	92
4772	23:18:47	92
4772	23:18:47	92
4773	23:18:48	92
4773	23:18:48	92
4773	23:18:48	92
4773	23:18:48	92
4774	23:18:49	92
4774	23:18:49	92
4774	23:18:49	92
4774	23:18:49	92
4775	23:18:50	92
4775	23:18:50	92
4775	23:18:50	92
4775	23:18:50	92
4776	23:18:51	92
4776	23:18:51	92
4776	23:18:51	92
4776	23:18:51	92
4777	23:18:52	92
4777	23:18:52	92
4777	23:18:52	92
4777	23:18:52	92
4778	23:18:53	92
4778	23:18:53	91
4778	23:18:53	91
4778	23:18:53	91
4779	23:18:54	91
4779	23:18:54	91
4779	23:18:54	91
4779	23:18:54	91
4780	23:18:55	91
4780	23:18:55	91
4780	23:18:55	91
4780	23:18:55	91
4781	23:18:56	91
4781	23:18:56	91
4781	23:18:56	91
4781	23:18:56	91
4782	23:18:57	91
4782	23:18:57	91
4782	23:18:57	91
4782	23:18:57	91
4783	23:18:58	91
4783	23:18:58	91
4783	23:18:58	91
4783	23:18:58	91
4784	23:18:59	91
4784	23:18:59	91
4784	23:18:59	91
4784	23:18:59	91
4785	23:19:00	91
4785	23:19:00	91
4785	23:19:00	91
4785	23:19:00	91
4786	23:19:01	91
4786	23:19:01	91
4786	23:19:01	91
4786	23:19:01	91
4787	23:19:02	91
4787	23:19:02	91
4787	23:19:02	91
4787	23:19:02	91
4788	23:19:03	91
4788	23:19:03	91
4788	23:19:03	91
4788	23:19:03	91
4789	23:19:04	91
4789	23:19:04	91
4789	23:19:04	91
4789	23:19:04	91
4790	23:19:05	91
4790	23:19:05	91
4790	23:19:05	91
4790	23:19:05	91
4791	23:19:06	91
4791	23:19:06	91
4791	23:19:06	91
4791	23:19:06	91
4792	23:19:07	91
4792	23:19:07	91
4792	23:19:07	91
4792	23:19:07	91
4793	23:19:08	91
4793	23:19:08	91
4793	23:19:08	91
4793	23:19:08	91
4794	23:19:09	91
4794	23:19:09	91
4794	23:19:09	91
4794	23:19:09	91
4795	23:19:10	91
4795	23:19:10	91
4795	23:19:10	91
4795	23:19:10	91
4796	23:19:11	91
4796	23:19:11	91
4796	23:19:11	91
4796	23:19:11	91
4797	23:19:12	91
4797	23:19:12	91
4797	23:19:12	91
4797	23:19:12	91
4798	23:19:13	91
4798	23:19:13	91
4798	23:19:13	91
4798	23:19:13	91
4799	23:19:14	91
4799	23:19:14	91
4799	23:19:14	91
4799	23:19:14	91
4800	23:19:15	91
4800	23:19:15	92
4800	23:19:15	92
4800	23:19:15	92
4801	23:19:16	92
4801	23:19:16	92
4801	23:19:16	92
4801	23:19:16	92
4802	23:19:17	92
4802	23:19:17	92
4802	23:19:17	92
4802	23:19:17	92
4803	23:19:18	92
4803	23:19:18	92
4803	23:19:18	92
4803	23:19:18	92
4804	23:19:19	92
4804	23:19:19	92
4804	23:19:19	92
4804	23:19:19	92
4805	23:19:20	92
4805	23:19:20	92
4805	23:19:20	92
4805	23:19:20	92
4806	23:19:21	92
4806	23:19:21	91
4806	23:19:21	91
4806	23:19:21	91
4807	23:19:22	91
4807	23:19:22	91
4807	23:19:22	91
4807	23:19:22	91
4808	23:19:23	91
4808	23:19:23	91
4808	23:19:23	91
4808	23:19:23	91
4809	23:19:24	91
4809	23:19:24	91
4809	23:19:24	91
4809	23:19:24	91
4810	23:19:25	91
4810	23:19:25	91
4810	23:19:25	91
4810	23:19:25	91
4811	23:19:26	91
4811	23:19:26	91
4811	23:19:26	91
4811	23:19:26	91
4812	23:19:27	91
4812	23:19:27	91
4812	23:19:27	91
4812	23:19:27	91
4813	23:19:28	91
4813	23:19:28	91
4813	23:19:28	91
4813	23:19:28	91
4814	23:19:29	91
4814	23:19:29	91
4814	23:19:29	91
4814	23:19:29	91
4815	23:19:30	91
4815	23:19:30	91
4815	23:19:30	91
4815	23:19:30	91
4816	23:19:31	91
4816	23:19:31	91
4816	23:19:31	91
4816	23:19:31	91
4817	23:19:32	91
4817	23:19:32	91
4817	23:19:32	91
4817	23:19:32	91
4818	23:19:33	91
4818	23:19:33	91
4818	23:19:33	91
4818	23:19:33	91
4819	23:19:34	91
4819	23:19:34	91
4819	23:19:34	91
4819	23:19:34	91
4820	23:19:35	91
4820	23:19:35	91
4820	23:19:35	91
4820	23:19:35	91
4821	23:19:36	91
4821	23:19:36	91
4821	23:19:36	91
4821	23:19:36	91
4822	23:19:37	91
4822	23:19:37	91
4822	23:19:37	91
4822	23:19:37	91
4823	23:19:38	91
4823	23:19:38	91
4823	23:19:38	91
4823	23:19:38	91
4824	23:19:39	91
4824	23:19:39	91
4824	23:19:39	91
4824	23:19:39	91
4825	23:19:40	91
4825	23:19:40	91
4825	23:19:40	91
4825	23:19:40	91
4826	23:19:41	91
4826	23:19:41	91
4826	23:19:41	91
4826	23:19:41	91
4827	23:19:42	91
4827	23:19:42	91
4827	23:19:42	91
4827	23:19:42	91
4828	23:19:43	91
4828	23:19:43	91
4828	23:19:43	91
4828	23:19:43	91
4829	23:19:44	91
4829	23:19:44	91
4829	23:19:44	91
4829	23:19:44	91
4830	23:19:45	91
4830	23:19:45	91
4830	23:19:45	91
4830	23:19:45	91
4831	23:19:46	91
4831	23:19:46	91
4831	23:19:46	91
4831	23:19:46	91
4832	23:19:47	91
4832	23:19:47	91
4832	23:19:47	91
4832	23:19:47	91
4833	23:19:48	91
4833	23:19:48	92
4833	23:19:48	92
4833	23:19:48	92
4834	23:19:49	92
4834	23:19:49	92
4834	23:19:49	92
4834	23:19:49	92
4835	23:19:50	92
4835	23:19:50	92
4835	23:19:50	92
4835	23:19:50	92
4836	23:19:51	92
4836	23:19:51	92
4836	23:19:51	92
4836	23:19:51	92
4837	23:19:52	92
4837	23:19:52	92
4837	23:19:52	92
4837	23:19:52	92
4838	23:19:53	92
4838	23:19:53	92
4838	23:19:53	92
4838	23:19:53	92
4839	23:19:54	92
4839	23:19:54	92
4839	23:19:54	92
4839	23:19:54	92
4840	23:19:55	92
4840	23:19:55	92
4840	23:19:55	92
4840	23:19:55	92
4841	23:19:56	92
4841	23:19:56	92
4841	23:19:56	92
4841	23:19:56	92
4842	23:19:57	92
4842	23:19:57	91
4842	23:19:57	91
4842	23:19:57	91
4843	23:19:58	91
4843	23:19:58	91
4843	23:19:58	91
4843	23:19:58	91
4844	23:19:59	91
4844	23:19:59	91
4844	23:19:59	91
4844	23:19:59	91
4845	23:20:00	91
4845	23:20:00	91
4845	23:20:00	91
4845	23:20:00	91
4846	23:20:01	91
4846	23:20:01	91
4846	23:20:01	91
4846	23:20:01	91
4847	23:20:02	91
4847	23:20:02	91
4847	23:20:02	91
4847	23:20:02	91
4848	23:20:03	91
4848	23:20:03	91
4848	23:20:03	91
4848	23:20:03	91
4849	23:20:04	91
4849	23:20:04	91
4849	23:20:04	91
4849	23:20:04	91
4850	23:20:05	91
4850	23:20:05	91
4850	23:20:05	91
4850	23:20:05	91
4851	23:20:06	91
4851	23:20:06	91
4851	23:20:06	91
4851	23:20:06	91
4852	23:20:07	91
4852	23:20:07	91
4852	23:20:07	91
4852	23:20:07	91
4853	23:20:08	91
4853	23:20:08	91
4853	23:20:08	91
4853	23:20:08	91
4854	23:20:09	91
4854	23:20:09	91
4854	23:20:09	91
4854	23:20:09	91
4855	23:20:10	91
4855	23:20:10	91
4855	23:20:10	91
4855	23:20:10	91
4856	23:20:11	91
4856	23:20:11	91
4856	23:20:11	91
4856	23:20:11	91
4857	23:20:12	91
4857	23:20:12	91
4857	23:20:12	91
4857	23:20:12	91
4858	23:20:13	91
4858	23:20:13	91
4858	23:20:13	91
4858	23:20:13	91
4859	23:20:14	91
4859	23:20:14	91
4859	23:20:14	91
4859	23:20:14	91
4860	23:20:15	91
4860	23:20:15	91
4860	23:20:15	91
4860	23:20:15	91
4861	23:20:16	91
4861	23:20:16	91
4861	23:20:16	91
4861	23:20:16	91
4862	23:20:17	91
4862	23:20:17	92
4862	23:20:17	92
4862	23:20:17	92
4863	23:20:18	92
4863	23:20:18	92
4863	23:20:18	92
4863	23:20:18	92
4864	23:20:19	92
4864	23:20:19	92
4864	23:20:19	92
4864	23:20:19	92
4865	23:20:20	92
4865	23:20:20	92
4865	23:20:20	92
4865	23:20:20	92
4866	23:20:21	92
4866	23:20:21	92
4866	23:20:21	92
4866	23:20:21	92
4867	23:20:22	92
4867	23:20:22	92
4867	23:20:22	92
4867	23:20:22	92
4868	23:20:23	92
4868	23:20:23	92
4868	23:20:23	92
4868	23:20:23	92
4869	23:20:24	92
4869	23:20:24	92
4869	23:20:24	92
4869	23:20:24	92
4870	23:20:25	92
4870	23:20:25	92
4870	23:20:25	92
4870	23:20:25	92
4871	23:20:26	92
4871	23:20:26	92
4871	23:20:26	92
4871	23:20:26	92
4872	23:20:27	92
4872	23:20:27	92
4872	23:20:27	92
4872	23:20:27	92
4873	23:20:28	92
4873	23:20:28	92
4873	23:20:28	92
4873	23:20:28	92
4874	23:20:29	92
4874	23:20:29	92
4874	23:20:29	92
4874	23:20:29	92
4875	23:20:30	92
4875	23:20:30	93
4875	23:20:30	93
4875	23:20:30	93
4876	23:20:31	93
4876	23:20:31	93
4876	23:20:31	93
4876	23:20:31	93
4877	23:20:32	93
4877	23:20:32	93
4877	23:20:32	93
4877	23:20:32	93
4878	23:20:33	93
4878	23:20:33	93
4878	23:20:33	93
4878	23:20:33	93
4879	23:20:34	93
4879	23:20:34	93
4879	23:20:34	93
4879	23:20:34	93
4880	23:20:35	93
4880	23:20:35	93
4880	23:20:35	93
4880	23:20:35	93
4881	23:20:36	93
4881	23:20:36	93
4881	23:20:36	93
4881	23:20:36	93
4882	23:20:37	93
4882	23:20:37	93
4882	23:20:37	93
4882	23:20:37	93
4883	23:20:38	93
4883	23:20:38	93
4883	23:20:38	93
4883	23:20:38	93
4884	23:20:39	93
4884	23:20:39	92
4884	23:20:39	92
4884	23:20:39	92
4885	23:20:40	92
4885	23:20:40	92
4885	23:20:40	92
4885	23:20:40	92
4886	23:20:41	92
4886	23:20:41	92
4886	23:20:41	92
4886	23:20:41	92
4887	23:20:42	92
4887	23:20:42	92
4887	23:20:42	92
4887	23:20:42	92
4888	23:20:43	92
4888	23:20:43	92
4888	23:20:43	92
4888	23:20:43	92
4889	23:20:44	92
4889	23:20:44	92
4889	23:20:44	92
4889	23:20:44	92
4890	23:20:45	92
4890	23:20:45	91
4890	23:20:45	91
4890	23:20:45	91
4891	23:20:46	91
4891	23:20:46	91
4891	23:20:46	91
4891	23:20:46	91
4892	23:20:47	91
4892	23:20:47	91
4892	23:20:47	91
4892	23:20:47	91
4893	23:20:48	91
4893	23:20:48	91
4893	23:20:48	91
4893	23:20:48	91
4894	23:20:49	91
4894	23:20:49	91
4894	23:20:49	91
4894	23:20:49	91
4895	23:20:50	91
4895	23:20:50	91
4895	23:20:50	91
4895	23:20:50	91
4896	23:20:51	91
4896	23:20:51	91
4896	23:20:51	91
4896	23:20:51	91
4897	23:20:52	91
4897	23:20:52	91
4897	23:20:52	91
4897	23:20:52	91
4898	23:20:53	91
4898	23:20:53	91
4898	23:20:53	91
4898	23:20:53	91
4899	23:20:54	91
4899	23:20:54	91
4899	23:20:54	91
4899	23:20:54	91
4900	23:20:55	91
4900	23:20:55	91
4900	23:20:55	91
4900	23:20:55	91
4901	23:20:56	91
4901	23:20:56	91
4901	23:20:56	91
4901	23:20:56	91
4902	23:20:57	91
4902	23:20:57	91
4902	23:20:57	91
4902	23:20:57	91
4903	23:20:58	91
4903	23:20:58	92
4903	23:20:58	92
4903	23:20:58	92
4904	23:20:59	92
4904	23:20:59	92
4904	23:20:59	92
4904	23:20:59	92
4905	23:21:00	92
4905	23:21:00	92
4905	23:21:00	92
4905	23:21:00	92
4906	23:21:01	92
4906	23:21:01	92
4906	23:21:01	92
4906	23:21:01	92
4907	23:21:02	92
4907	23:21:02	91
4907	23:21:02	91
4907	23:21:02	91
4908	23:21:03	91
4908	23:21:03	91
4908	23:21:03	91
4908	23:21:03	91
4909	23:21:04	91
4909	23:21:04	91
4909	23:21:04	91
4909	23:21:04	91
4910	23:21:05	91
4910	23:21:05	91
4910	23:21:05	91
4910	23:21:05	91
4911	23:21:06	91
4911	23:21:06	91
4911	23:21:06	91
4911	23:21:06	91
4912	23:21:07	91
4912	23:21:07	91
4912	23:21:07	91
4912	23:21:07	91
4913	23:21:08	91
4913	23:21:08	91
4913	23:21:08	91
4913	23:21:08	91
4914	23:21:09	91
4914	23:21:09	91
4914	23:21:09	91
4914	23:21:09	91
4915	23:21:10	91
4915	23:21:10	91
4915	23:21:10	91
4915	23:21:10	91
4916	23:21:11	91
4916	23:21:11	91
4916	23:21:11	91
4916	23:21:11	91
4917	23:21:12	91
4917	23:21:12	91
4917	23:21:12	91
4917	23:21:12	91
4918	23:21:13	91
4918	23:21:13	91
4918	23:21:13	91
4918	23:21:13	91
4919	23:21:14	91
4919	23:21:14	91
4919	23:21:14	91
4919	23:21:14	91
4920	23:21:15	91
4920	23:21:15	91
4920	23:21:15	91
4920	23:21:15	91
4921	23:21:16	91
4921	23:21:16	91
4921	23:21:16	91
4921	23:21:16	91
4922	23:21:17	91
4922	23:21:17	91
4922	23:21:17	91
4922	23:21:17	91
4923	23:21:18	91
4923	23:21:18	91
4923	23:21:18	91
4923	23:21:18	91
4924	23:21:19	91
4924	23:21:19	91
4924	23:21:19	91
4924	23:21:19	91
4925	23:21:20	91
4925	23:21:20	91
4925	23:21:20	91
4925	23:21:20	91
4926	23:21:21	91
4926	23:21:21	92
4926	23:21:21	92
4926	23:21:21	92
4927	23:21:22	92
4927	23:21:22	92
4927	23:21:22	92
4927	23:21:22	92
4928	23:21:23	92
4928	23:21:23	92
4928	23:21:23	92
4928	23:21:23	92
4929	23:21:24	92
4929	23:21:24	93
4929	23:21:24	93
4929	23:21:24	93
4930	23:21:25	93
4930	23:21:25	93
4930	23:21:25	93
4930	23:21:25	93
4931	23:21:26	93
4931	23:21:26	93
4931	23:21:26	93
4931	23:21:26	93
4932	23:21:27	93
4932	23:21:27	93
4932	23:21:27	93
4932	23:21:27	93
4933	23:21:28	93
4933	23:21:28	93
4933	23:21:28	93
4933	23:21:28	93
4934	23:21:29	93
4934	23:21:29	93
4934	23:21:29	93
4934	23:21:29	93
4935	23:21:30	93
4935	23:21:30	93
4935	23:21:30	93
4935	23:21:30	93
4936	23:21:31	93
4936	23:21:31	92
4936	23:21:31	92
4936	23:21:31	92
4937	23:21:32	92
4937	23:21:32	92
4937	23:21:32	92
4937	23:21:32	92
4938	23:21:33	92
4938	23:21:33	92
4938	23:21:33	92
4938	23:21:33	92
4939	23:21:34	92
4939	23:21:34	92
4939	23:21:34	92
4939	23:21:34	92
4940	23:21:35	92
4940	23:21:35	92
4940	23:21:35	92
4940	23:21:35	92
4941	23:21:36	92
4941	23:21:36	92
4941	23:21:36	92
4941	23:21:36	92
4942	23:21:37	92
4942	23:21:37	91
4942	23:21:37	91
4942	23:21:37	91
4943	23:21:38	91
4943	23:21:38	91
4943	23:21:38	91
4943	23:21:38	91
4944	23:21:39	91
4944	23:21:39	91
4944	23:21:39	91
4944	23:21:39	91
4945	23:21:40	91
4945	23:21:40	91
4945	23:21:40	91
4945	23:21:40	91
4946	23:21:41	91
4946	23:21:41	91
4946	23:21:41	91
4946	23:21:41	91
4947	23:21:42	91
4947	23:21:42	91
4947	23:21:42	91
4947	23:21:42	91
4948	23:21:43	91
4948	23:21:43	91
4948	23:21:43	91
4948	23:21:43	91
4949	23:21:44	91
4949	23:21:44	91
4949	23:21:44	91
4949	23:21:44	91
4950	23:21:45	91
4950	23:21:45	91
4950	23:21:45	91
4950	23:21:45	91
4951	23:21:46	91
4951	23:21:46	91
4951	23:21:46	91
4951	23:21:46	91
4952	23:21:47	91
4952	23:21:47	91
4952	23:21:47	91
4952	23:21:47	91
4953	23:21:48	91
4953	23:21:48	91
4953	23:21:48	91
4953	23:21:48	91
4954	23:21:49	91
4954	23:21:49	91
4954	23:21:49	91
4954	23:21:49	91
4955	23:21:50	91
4955	23:21:50	91
4955	23:21:50	91
4955	23:21:50	91
4956	23:21:51	91
4956	23:21:51	91
4956	23:21:51	91
4956	23:21:51	91
4957	23:21:52	91
4957	23:21:52	91
4957	23:21:52	91
4957	23:21:52	91
4958	23:21:53	91
4958	23:21:53	91
4958	23:21:53	91
4958	23:21:53	91
4959	23:21:54	91
4959	23:21:54	91
4959	23:21:54	91
4959	23:21:54	91
4960	23:21:55	91
4960	23:21:55	91
4960	23:21:55	91
4960	23:21:55	91
4961	23:21:56	91
4961	23:21:56	91
4961	23:21:56	91
4961	23:21:56	91
4962	23:21:57	91
4962	23:21:57	91
4962	23:21:57	91
4962	23:21:57	91
4963	23:21:58	91
4963	23:21:58	91
4963	23:21:58	91
4963	23:21:58	91
4964	23:21:59	91
4964	23:21:59	91
4964	23:21:59	91
4964	23:21:59	91
4965	23:22:00	91
4965	23:22:00	91
4965	23:22:00	91
4965	23:22:00	91
4966	23:22:01	91
4966	23:22:01	91
4966	23:22:01	91
4966	23:22:01	91
4967	23:22:02	91
4967	23:22:02	91
4967	23:22:02	91
4967	23:22:02	91
4968	23:22:03	91
4968	23:22:03	91
4968	23:22:03	91
4968	23:22:03	91
4969	23:22:04	91
4969	23:22:04	91
4969	23:22:04	91
4969	23:22:04	91
4970	23:22:05	91
4970	23:22:05	91
4970	23:22:05	91
4970	23:22:05	91
4971	23:22:06	91
4971	23:22:06	91
4971	23:22:06	91
4971	23:22:06	91
4972	23:22:07	91
4972	23:22:07	91
4972	23:22:07	91
4972	23:22:07	91
4973	23:22:08	91
4973	23:22:08	91
4973	23:22:08	91
4973	23:22:08	91
4974	23:22:09	91
4974	23:22:09	91
4974	23:22:09	91
4974	23:22:09	91
4975	23:22:10	91
4975	23:22:10	91
4975	23:22:10	91
4975	23:22:10	91
4976	23:22:11	91
4976	23:22:11	91
4976	23:22:11	91
4976	23:22:11	91
4977	23:22:12	91
4977	23:22:12	91
4977	23:22:12	91
4977	23:22:12	91
4978	23:22:13	91
4978	23:22:13	91
4978	23:22:13	91
4978	23:22:13	91
4979	23:22:14	91
4979	23:22:14	91
4979	23:22:14	91
4979	23:22:14	91
4980	23:22:15	91
4980	23:22:15	91
4980	23:22:15	91
4980	23:22:15	91
4981	23:22:16	91
4981	23:22:16	91
4981	23:22:16	91
4981	23:22:16	91
4982	23:22:17	91
4982	23:22:17	91
4982	23:22:17	91
4982	23:22:17	91
4983	23:22:18	91
4983	23:22:18	91
4983	23:22:18	91
4983	23:22:18	91
4984	23:22:19	91
4984	23:22:19	92
4984	23:22:19	92
4984	23:22:19	92
4985	23:22:20	92
4985	23:22:20	92
4985	23:22:20	92
4985	23:22:20	92
4986	23:22:21	92
4986	23:22:21	92
4986	23:22:21	92
4986	23:22:21	92
4987	23:22:22	92
4987	23:22:22	92
4987	23:22:22	92
4987	23:22:22	92
4988	23:22:23	92
4988	23:22:23	92
4988	23:22:23	92
4988	23:22:23	92
4989	23:22:24	92
4989	23:22:24	91
4989	23:22:24	91
4989	23:22:24	91
4990	23:22:25	91
4990	23:22:25	91
4990	23:22:25	91
4990	23:22:25	91
4991	23:22:26	91
4991	23:22:26	91
4991	23:22:26	91
4991	23:22:26	91
4992	23:22:27	91
4992	23:22:27	91
4992	23:22:27	91
4992	23:22:27	91
4993	23:22:28	91
4993	23:22:28	91
4993	23:22:28	91
4993	23:22:28	91
4994	23:22:29	91
4994	23:22:29	91
4994	23:22:29	91
4994	23:22:29	91
4995	23:22:30	91
4995	23:22:30	91
4995	23:22:30	91
4995	23:22:30	91
4996	23:22:31	91
4996	23:22:31	91
4996	23:22:31	91
4996	23:22:31	91
4997	23:22:32	91
4997	23:22:32	91
4997	23:22:32	91
4997	23:22:32	91
4998	23:22:33	91
4998	23:22:33	91
4998	23:22:33	91
4998	23:22:33	91
4999	23:22:34	91
4999	23:22:34	91
4999	23:22:34	91
4999	23:22:34	91
5000	23:22:35	91
5000	23:22:35	91
5000	23:22:35	91
5000	23:22:35	91
5001	23:22:36	91
5001	23:22:36	91
5001	23:22:36	91
5001	23:22:36	91
5002	23:22:37	91
5002	23:22:37	92
5002	23:22:37	92
5002	23:22:37	92
5003	23:22:38	92
5003	23:22:38	92
5003	23:22:38	92
5003	23:22:38	92
5004	23:22:39	92
5004	23:22:39	92
5004	23:22:39	92
5004	23:22:39	92
5005	23:22:40	92
5005	23:22:40	92
5005	23:22:40	92
5005	23:22:40	92
5006	23:22:41	92
5006	23:22:41	92
5006	23:22:41	92
5006	23:22:41	92
5007	23:22:42	92
5007	23:22:42	92
5007	23:22:42	92
5007	23:22:42	92
5008	23:22:43	92
5008	23:22:43	92
5008	23:22:43	92
5008	23:22:43	92
5009	23:22:44	92
5009	23:22:44	92
5009	23:22:44	92
5009	23:22:44	92
5010	23:22:45	92
5010	23:22:45	92
5010	23:22:45	92
5010	23:22:45	92
5011	23:22:46	92
5011	23:22:46	92
5011	23:22:46	92
5011	23:22:46	92
5012	23:22:47	92
5012	23:22:47	91
5012	23:22:47	91
5012	23:22:47	91
5013	23:22:48	91
5013	23:22:48	91
5013	23:22:48	91
5013	23:22:48	91
5014	23:22:49	91
5014	23:22:49	91
5014	23:22:49	91
5014	23:22:49	91
5015	23:22:50	91
5015	23:22:50	91
5015	23:22:50	91
5015	23:22:50	91
5016	23:22:51	91
5016	23:22:51	91
5016	23:22:51	91
5016	23:22:51	91
5017	23:22:52	91
5017	23:22:52	91
5017	23:22:52	91
5017	23:22:52	91
5018	23:22:53	91
5018	23:22:53	91
5018	23:22:53	91
5018	23:22:53	91
5019	23:22:54	91
5019	23:22:54	91
5019	23:22:54	91
5019	23:22:54	91
5020	23:22:55	91
5020	23:22:55	91
5020	23:22:55	91
5020	23:22:55	91
5021	23:22:56	91
5021	23:22:56	91
5021	23:22:56	91
5021	23:22:56	91
5022	23:22:57	91
5022	23:22:57	91
5022	23:22:57	91
5022	23:22:57	91
5023	23:22:58	91
5023	23:22:58	91
5023	23:22:58	91
5023	23:22:58	91
5024	23:22:59	91
5024	23:22:59	92
5024	23:22:59	92
5024	23:22:59	92
5025	23:23:00	92
5025	23:23:00	92
5025	23:23:00	92
5025	23:23:00	92
5026	23:23:01	92
5026	23:23:01	92
5026	23:23:01	92
5026	23:23:01	92
5027	23:23:02	92
5027	23:23:02	93
5027	23:23:02	93
5027	23:23:02	93
5028	23:23:03	93
5028	23:23:03	93
5028	23:23:03	93
5028	23:23:03	93
5029	23:23:04	93
5029	23:23:04	93
5029	23:23:04	93
5029	23:23:04	93
5030	23:23:05	93
5030	23:23:05	93
5030	23:23:05	93
5030	23:23:05	93
5031	23:23:06	93
5031	23:23:06	93
5031	23:23:06	93
5031	23:23:06	93
5032	23:23:07	93
5032	23:23:07	93
5032	23:23:07	93
5032	23:23:07	93
5033	23:23:08	93
5033	23:23:08	93
5033	23:23:08	93
5033	23:23:08	93
5034	23:23:09	93
5034	23:23:09	93
5034	23:23:09	93
5034	23:23:09	93
5035	23:23:10	93
5035	23:23:10	93
5035	23:23:10	93
5035	23:23:10	93
5036	23:23:11	93
5036	23:23:11	93
5036	23:23:11	93
5036	23:23:11	93
5037	23:23:12	93
5037	23:23:12	93
5037	23:23:12	93
5037	23:23:12	93
5038	23:23:13	93
5038	23:23:13	93
5038	23:23:13	93
5038	23:23:13	93
5039	23:23:14	93
5039	23:23:14	93
5039	23:23:14	93
5039	23:23:14	93
5040	23:23:15	93
5040	23:23:15	92
5040	23:23:15	92
5040	23:23:15	92
5041	23:23:16	92
5041	23:23:16	92
5041	23:23:16	92
5041	23:23:16	92
5042	23:23:17	92
5042	23:23:17	92
5042	23:23:17	92
5042	23:23:17	92
5043	23:23:18	92
5043	23:23:18	92
5043	23:23:18	92
5043	23:23:18	92
5044	23:23:19	92
5044	23:23:19	92
5044	23:23:19	92
5044	23:23:19	92
5045	23:23:20	92
5045	23:23:20	92
5045	23:23:20	92
5045	23:23:20	92
5046	23:23:21	92
5046	23:23:21	92
5046	23:23:21	92
5046	23:23:21	92
5047	23:23:22	92
5047	23:23:22	92
5047	23:23:22	92
5047	23:23:22	92
5048	23:23:23	92
5048	23:23:23	92
5048	23:23:23	92
5048	23:23:23	92
5049	23:23:24	92
5049	23:23:24	92
5049	23:23:24	92
5049	23:23:24	92
5050	23:23:25	92
5050	23:23:25	92
5050	23:23:25	92
5050	23:23:25	92
5051	23:23:26	92
5051	23:23:26	92
5051	23:23:26	92
5051	23:23:26	92
5052	23:23:27	92
5052	23:23:27	92
5052	23:23:27	92
5052	23:23:27	92
5053	23:23:28	92
5053	23:23:28	92
5053	23:23:28	92
5053	23:23:28	92
5054	23:23:29	92
5054	23:23:29	92
5054	23:23:29	92
5054	23:23:29	92
5055	23:23:30	92
5055	23:23:30	92
5055	23:23:30	92
5055	23:23:30	92
5056	23:23:31	92
5056	23:23:31	92
5056	23:23:31	92
5056	23:23:31	92
5057	23:23:32	92
5057	23:23:32	92
5057	23:23:32	92
5057	23:23:32	92
5058	23:23:33	92
5058	23:23:33	92
5058	23:23:33	92
5058	23:23:33	92
5059	23:23:34	92
5059	23:23:34	92
5059	23:23:34	92
5059	23:23:34	92
5060	23:23:35	92
5060	23:23:35	92
5060	23:23:35	92
5060	23:23:35	92
5061	23:23:36	92
5061	23:23:36	92
5061	23:23:36	92
5061	23:23:36	92
5062	23:23:37	92
5062	23:23:37	92
5062	23:23:37	92
5062	23:23:37	92
5063	23:23:38	92
5063	23:23:38	92
5063	23:23:38	92
5063	23:23:38	92
5064	23:23:39	92
5064	23:23:39	92
5064	23:23:39	92
5064	23:23:39	92
5065	23:23:40	92
5065	23:23:40	91
5065	23:23:40	91
5065	23:23:40	91
5066	23:23:41	91
5066	23:23:41	91
5066	23:23:41	91
5066	23:23:41	91
5067	23:23:42	91
5067	23:23:42	91
5067	23:23:42	91
5067	23:23:42	91
5068	23:23:43	91
5068	23:23:43	91
5068	23:23:43	91
5068	23:23:43	91
5069	23:23:44	91
5069	23:23:44	91
5069	23:23:44	91
5069	23:23:44	91
5070	23:23:45	91
5070	23:23:45	91
5070	23:23:45	91
5070	23:23:45	91
5071	23:23:46	91
5071	23:23:46	91
5071	23:23:46	91
5071	23:23:46	91
5072	23:23:47	91
5072	23:23:47	91
5072	23:23:47	91
5072	23:23:47	91
5073	23:23:48	91
5073	23:23:48	91
5073	23:23:48	91
5073	23:23:48	91
5074	23:23:49	91
5074	23:23:49	91
5074	23:23:49	91
5074	23:23:49	91
5075	23:23:50	91
5075	23:23:50	91
5075	23:23:50	91
5075	23:23:50	91
5076	23:23:51	91
5076	23:23:51	91
5076	23:23:51	91
5076	23:23:51	91
5077	23:23:52	91
5077	23:23:52	91
5077	23:23:52	91
5077	23:23:52	91
5078	23:23:53	91
5078	23:23:53	91
5078	23:23:53	91
5078	23:23:53	91
5079	23:23:54	91
5079	23:23:54	91
5079	23:23:54	91
5079	23:23:54	91
5080	23:23:55	91
5080	23:23:55	91
5080	23:23:55	91
5080	23:23:55	91
5081	23:23:56	91
5081	23:23:56	91
5081	23:23:56	91
5081	23:23:56	91
5082	23:23:57	91
5082	23:23:57	91
5082	23:23:57	91
5082	23:23:57	91
5083	23:23:58	91
5083	23:23:58	91
5083	23:23:58	91
5083	23:23:58	91
5084	23:23:59	91
5084	23:23:59	91
5084	23:23:59	91
5084	23:23:59	91
5085	23:24:00	91
5085	23:24:00	91
5085	23:24:00	91
5085	23:24:00	91
5086	23:24:01	91
5086	23:24:01	91
5086	23:24:01	91
5086	23:24:01	91
5087	23:24:02	91
5087	23:24:02	91
5087	23:24:02	91
5087	23:24:02	91
5088	23:24:03	91
5088	23:24:03	91
5088	23:24:03	91
5088	23:24:03	91
5089	23:24:04	91
5089	23:24:04	91
5089	23:24:04	91
5089	23:24:04	91
5090	23:24:05	91
5090	23:24:05	91
5090	23:24:05	91
5090	23:24:05	91
5091	23:24:06	91
5091	23:24:06	91
5091	23:24:06	91
5091	23:24:06	91
5092	23:24:07	91
5092	23:24:07	91
5092	23:24:07	91
5092	23:24:07	91
5093	23:24:08	91
5093	23:24:08	91
5093	23:24:08	91
5093	23:24:08	91
5094	23:24:09	91
5094	23:24:09	91
5094	23:24:09	91
5094	23:24:09	91
5095	23:24:10	91
5095	23:24:10	91
5095	23:24:10	91
5095	23:24:10	91
5096	23:24:11	91
5096	23:24:11	91
5096	23:24:11	91
5096	23:24:11	91
5097	23:24:12	91
5097	23:24:12	91
5097	23:24:12	91
5097	23:24:12	91
5098	23:24:13	91
5098	23:24:13	91
5098	23:24:13	91
5098	23:24:13	91
5099	23:24:14	91
5099	23:24:14	91
5099	23:24:14	91
5099	23:24:14	91
5100	23:24:15	91
5100	23:24:15	91
5100	23:24:15	91
5100	23:24:15	91
5101	23:24:16	91
5101	23:24:16	92
5101	23:24:16	92
5101	23:24:16	92
5102	23:24:17	92
5102	23:24:17	92
5102	23:24:17	92
5102	23:24:17	92
5103	23:24:18	92
5103	23:24:18	92
5103	23:24:18	92
5103	23:24:18	92
5104	23:24:19	92
5104	23:24:19	92
5104	23:24:19	92
5104	23:24:19	92
5105	23:24:20	92
5105	23:24:20	92
5105	23:24:20	92
5105	23:24:20	92
5106	23:24:21	92
5106	23:24:21	92
5106	23:24:21	92
5106	23:24:21	92
5107	23:24:22	92
5107	23:24:22	92
5107	23:24:22	92
5107	23:24:22	92
5108	23:24:23	92
5108	23:24:23	92
5108	23:24:23	92
5108	23:24:23	92
5109	23:24:24	92
5109	23:24:24	92
5109	23:24:24	92
5109	23:24:24	92
5110	23:24:25	92
5110	23:24:25	92
5110	23:24:25	92
5110	23:24:25	92
5111	23:24:26	92
5111	23:24:26	92
5111	23:24:26	92
5111	23:24:26	92
5112	23:24:27	92
5112	23:24:27	92
5112	23:24:27	92
5112	23:24:27	92
5113	23:24:28	92
5113	23:24:28	91
5113	23:24:28	91
5113	23:24:28	91
5114	23:24:29	91
5114	23:24:29	91
5114	23:24:29	91
5114	23:24:29	91
5115	23:24:30	91
5115	23:24:30	91
5115	23:24:30	91
5115	23:24:30	91
5116	23:24:31	91
5116	23:24:31	91
5116	23:24:31	91
5116	23:24:31	91
5117	23:24:32	91
5117	23:24:32	91
5117	23:24:32	91
5117	23:24:32	91
5118	23:24:33	91
5118	23:24:33	91
5118	23:24:33	91
5118	23:24:33	91
5119	23:24:34	91
5119	23:24:34	91
5119	23:24:34	91
5119	23:24:34	91
5120	23:24:35	91
5120	23:24:35	91
5120	23:24:35	91
5120	23:24:35	91
5121	23:24:36	91
5121	23:24:36	91
5121	23:24:36	91
5121	23:24:36	91
5122	23:24:37	91
5122	23:24:37	91
5122	23:24:37	91
5122	23:24:37	91
5123	23:24:38	91
5123	23:24:38	91
5123	23:24:38	91
5123	23:24:38	91
5124	23:24:39	91
5124	23:24:39	91
5124	23:24:39	91
5124	23:24:39	91
5125	23:24:40	91
5125	23:24:40	91
5125	23:24:40	91
5125	23:24:40	91
5126	23:24:41	91
5126	23:24:41	91
5126	23:24:41	91
5126	23:24:41	91
5127	23:24:42	91
5127	23:24:42	91
5127	23:24:42	91
5127	23:24:42	91
5128	23:24:43	91
5128	23:24:43	91
5128	23:24:43	91
5128	23:24:43	91
5129	23:24:44	91
5129	23:24:44	91
5129	23:24:44	91
5129	23:24:44	91
5130	23:24:45	91
5130	23:24:45	91
5130	23:24:45	91
5130	23:24:45	91
5131	23:24:46	91
5131	23:24:46	91
5131	23:24:46	91
5131	23:24:46	91
5132	23:24:47	91
5132	23:24:47	91
5132	23:24:47	91
5132	23:24:47	91
5133	23:24:48	91
5133	23:24:48	91
5133	23:24:48	91
5133	23:24:48	91
5134	23:24:49	91
5134	23:24:49	91
5134	23:24:49	91
5134	23:24:49	91
5135	23:24:50	91
5135	23:24:50	91
5135	23:24:50	91
5135	23:24:50	91
5136	23:24:51	91
5136	23:24:51	91
5136	23:24:51	91
5136	23:24:51	91
5137	23:24:52	91
5137	23:24:52	91
5137	23:24:52	91
5137	23:24:52	91
5138	23:24:53	91
5138	23:24:53	91
5138	23:24:53	91
5138	23:24:53	91
5139	23:24:54	91
5139	23:24:54	91
5139	23:24:54	91
5139	23:24:54	91
5140	23:24:55	91
5140	23:24:55	91
5140	23:24:55	91
5140	23:24:55	91
5141	23:24:56	91
5141	23:24:56	91
5141	23:24:56	91
5141	23:24:56	91
5142	23:24:57	91
5142	23:24:57	91
5142	23:24:57	91
5142	23:24:57	91
5143	23:24:58	91
5143	23:24:58	91
5143	23:24:58	91
5143	23:24:58	91
5144	23:24:59	91
5144	23:24:59	91
5144	23:24:59	91
5144	23:24:59	91
5145	23:25:00	91
5145	23:25:00	91
5145	23:25:00	91
5145	23:25:00	91
5146	23:25:01	91
5146	23:25:01	91
5146	23:25:01	91
5146	23:25:01	91
5147	23:25:02	91
5147	23:25:02	91
5147	23:25:02	91
5147	23:25:02	91
5148	23:25:03	91
5148	23:25:03	91
5148	23:25:03	91
5148	23:25:03	91
5149	23:25:04	91
5149	23:25:04	91
5149	23:25:04	91
5149	23:25:04	91
5150	23:25:05	91
5150	23:25:05	91
5150	23:25:05	91
5150	23:25:05	91
5151	23:25:06	91
5151	23:25:06	91
5151	23:25:06	91
5151	23:25:06	91
5152	23:25:07	91
5152	23:25:07	91
5152	23:25:07	91
5152	23:25:07	91
5153	23:25:08	91
5153	23:25:08	91
5153	23:25:08	91
5153	23:25:08	91
5154	23:25:09	91
5154	23:25:09	91
5154	23:25:09	91
5154	23:25:09	91
5155	23:25:10	91
5155	23:25:10	92
5155	23:25:10	92
5155	23:25:10	92
5156	23:25:11	92
5156	23:25:11	92
5156	23:25:11	92
5156	23:25:11	92
5157	23:25:12	92
5157	23:25:12	92
5157	23:25:12	92
5157	23:25:12	92
5158	23:25:13	92
5158	23:25:13	92
5158	23:25:13	92
5158	23:25:13	92
5159	23:25:14	92
5159	23:25:14	92
5159	23:25:14	92
5159	23:25:14	92
5160	23:25:15	92
5160	23:25:15	92
5160	23:25:15	92
5160	23:25:15	92
5161	23:25:16	92
5161	23:25:16	92
5161	23:25:16	92
5161	23:25:16	92
5162	23:25:17	92
5162	23:25:17	92
5162	23:25:17	92
5162	23:25:17	92
5163	23:25:18	92
5163	23:25:18	92
5163	23:25:18	92
5163	23:25:18	92
5164	23:25:19	92
5164	23:25:19	92
5164	23:25:19	92
5164	23:25:19	92
5165	23:25:20	92
5165	23:25:20	92
5165	23:25:20	92
5165	23:25:20	92
5166	23:25:21	92
5166	23:25:21	91
5166	23:25:21	91
5166	23:25:21	91
5167	23:25:22	91
5167	23:25:22	91
5167	23:25:22	91
5167	23:25:22	91
5168	23:25:23	91
5168	23:25:23	91
5168	23:25:23	91
5168	23:25:23	91
5169	23:25:24	91
5169	23:25:24	91
5169	23:25:24	91
5169	23:25:24	91
5170	23:25:25	91
5170	23:25:25	91
5170	23:25:25	91
5170	23:25:25	91
5171	23:25:26	91
5171	23:25:26	92
5171	23:25:26	92
5171	23:25:26	92
5172	23:25:27	92
5172	23:25:27	92
5172	23:25:27	92
5172	23:25:27	92
5173	23:25:28	92
5173	23:25:28	92
5173	23:25:28	92
5173	23:25:28	92
5174	23:25:29	92
5174	23:25:29	92
5174	23:25:29	92
5174	23:25:29	92
5175	23:25:30	92
5175	23:25:30	92
5175	23:25:30	92
5175	23:25:30	92
5176	23:25:31	92
5176	23:25:31	92
5176	23:25:31	92
5176	23:25:31	92
5177	23:25:32	92
5177	23:25:32	92
5177	23:25:32	92
5177	23:25:32	92
5178	23:25:33	92
5178	23:25:33	91
5178	23:25:33	91
5178	23:25:33	91
5179	23:25:34	91
5179	23:25:34	91
5179	23:25:34	91
5179	23:25:34	91
5180	23:25:35	91
5180	23:25:35	91
5180	23:25:35	91
5180	23:25:35	91
5181	23:25:36	91
5181	23:25:36	91
5181	23:25:36	91
5181	23:25:36	91
5182	23:25:37	91
5182	23:25:37	91
5182	23:25:37	91
5182	23:25:37	91
5183	23:25:38	91
5183	23:25:38	91
5183	23:25:38	91
5183	23:25:38	91
5184	23:25:39	91
5184	23:25:39	91
5184	23:25:39	91
5184	23:25:39	91
5185	23:25:40	91
5185	23:25:40	91
5185	23:25:40	91
5185	23:25:40	91
5186	23:25:41	91
5186	23:25:41	91
5186	23:25:41	91
5186	23:25:41	91
5187	23:25:42	91
5187	23:25:42	91
5187	23:25:42	91
5187	23:25:42	91
5188	23:25:43	91
5188	23:25:43	91
5188	23:25:43	91
5188	23:25:43	91
5189	23:25:44	91
5189	23:25:44	91
5189	23:25:44	91
5189	23:25:44	91
5190	23:25:45	91
5190	23:25:45	91
5190	23:25:45	91
5190	23:25:45	91
5191	23:25:46	91
5191	23:25:46	91
5191	23:25:46	91
5191	23:25:46	91
5192	23:25:47	91
5192	23:25:47	91
5192	23:25:47	91
5192	23:25:47	91
5193	23:25:48	91
5193	23:25:48	92
5193	23:25:48	92
5193	23:25:48	92
5194	23:25:49	92
5194	23:25:49	92
5194	23:25:49	92
5194	23:25:49	92
5195	23:25:50	92
5195	23:25:50	92
5195	23:25:50	92
5195	23:25:50	92
5196	23:25:51	92
5196	23:25:51	92
5196	23:25:51	92
5196	23:25:51	92
5197	23:25:52	92
5197	23:25:52	92
5197	23:25:52	92
5197	23:25:52	92
5198	23:25:53	92
5198	23:25:53	92
5198	23:25:53	92
5198	23:25:53	92
5199	23:25:54	92
5199	23:25:54	92
5199	23:25:54	92
5199	23:25:54	92
5200	23:25:55	92
5200	23:25:55	92
5200	23:25:55	92
5200	23:25:55	92
5201	23:25:56	92
5201	23:25:56	92
5201	23:25:56	92
5201	23:25:56	92
5202	23:25:57	92
5202	23:25:57	91
5202	23:25:57	91
5202	23:25:57	91
5203	23:25:58	91
5203	23:25:58	91
5203	23:25:58	91
5203	23:25:58	91
5204	23:25:59	91
5204	23:25:59	91
5204	23:25:59	91
5204	23:25:59	91
5205	23:26:00	91
5205	23:26:00	91
5205	23:26:00	91
5205	23:26:00	91
5206	23:26:01	91
5206	23:26:01	91
5206	23:26:01	91
5206	23:26:01	91
5207	23:26:02	91
5207	23:26:02	91
5207	23:26:02	91
5207	23:26:02	91
5208	23:26:03	91
5208	23:26:03	91
5208	23:26:03	91
5208	23:26:03	91
5209	23:26:04	91
5209	23:26:04	91
5209	23:26:04	91
5209	23:26:04	91
5210	23:26:05	91
5210	23:26:05	91
5210	23:26:05	91
5210	23:26:05	91
5211	23:26:06	91
5211	23:26:06	91
5211	23:26:06	91
5211	23:26:06	91
5212	23:26:07	91
5212	23:26:07	91
5212	23:26:07	91
5212	23:26:07	91
5213	23:26:08	91
5213	23:26:08	91
5213	23:26:08	91
5213	23:26:08	91
5214	23:26:09	91
5214	23:26:09	91
5214	23:26:09	91
5214	23:26:09	91
5215	23:26:10	91
5215	23:26:10	91
5215	23:26:10	91
5215	23:26:10	91
5216	23:26:11	91
5216	23:26:11	91
5216	23:26:11	91
5216	23:26:11	91
5217	23:26:12	91
5217	23:26:12	91
5217	23:26:12	91
5217	23:26:12	91
5218	23:26:13	91
5218	23:26:13	91
5218	23:26:13	91
5218	23:26:13	91
5219	23:26:14	91
5219	23:26:14	91
5219	23:26:14	91
5219	23:26:14	91
5220	23:26:15	91
5220	23:26:15	91
5220	23:26:15	91
5220	23:26:15	91
5221	23:26:16	91
5221	23:26:16	91
5221	23:26:16	91
5221	23:26:16	91
5222	23:26:17	91
5222	23:26:17	91
5222	23:26:17	91
5222	23:26:17	91
5223	23:26:18	91
5223	23:26:18	91
5223	23:26:18	91
5223	23:26:18	91
5224	23:26:19	91
5224	23:26:19	91
5224	23:26:19	91
5224	23:26:19	91
5225	23:26:20	91
5225	23:26:20	91
5225	23:26:20	91
5225	23:26:20	91
5226	23:26:21	91
5226	23:26:21	91
5226	23:26:21	91
5226	23:26:21	91
5227	23:26:22	91
5227	23:26:22	91
5227	23:26:22	91
5227	23:26:22	91
5228	23:26:23	91
5228	23:26:23	91
5228	23:26:23	91
5228	23:26:23	91
5229	23:26:24	91
5229	23:26:24	91
5229	23:26:24	91
5229	23:26:24	91
5230	23:26:25	91
5230	23:26:25	91
5230	23:26:25	91
5230	23:26:25	91
5231	23:26:26	91
5231	23:26:26	91
5231	23:26:26	91
5231	23:26:26	91
5232	23:26:27	91
5232	23:26:27	91
5232	23:26:27	91
5232	23:26:27	91
5233	23:26:28	91
5233	23:26:28	91
5233	23:26:28	91
5233	23:26:28	91
5234	23:26:29	91
5234	23:26:29	91
5234	23:26:29	91
5234	23:26:29	91
5235	23:26:30	91
5235	23:26:30	91
5235	23:26:30	91
5235	23:26:30	91
5236	23:26:31	91
5236	23:26:31	92
5236	23:26:31	92
5236	23:26:31	92
5237	23:26:32	92
5237	23:26:32	92
5237	23:26:32	92
5237	23:26:32	92
5238	23:26:33	92
5238	23:26:33	92
5238	23:26:33	92
5238	23:26:33	92
5239	23:26:34	92
5239	23:26:34	92
5239	23:26:34	92
5239	23:26:34	92
5240	23:26:35	92
5240	23:26:35	92
5240	23:26:35	92
5240	23:26:35	92
5241	23:26:36	92
5241	23:26:36	91
5241	23:26:36	91
5241	23:26:36	91
5242	23:26:37	91
5242	23:26:37	91
5242	23:26:37	91
5242	23:26:37	91
5243	23:26:38	91
5243	23:26:38	91
5243	23:26:38	91
5243	23:26:38	91
5244	23:26:39	91
5244	23:26:39	91
5244	23:26:39	91
5244	23:26:39	91
5245	23:26:40	91
5245	23:26:40	91
5245	23:26:40	91
5245	23:26:40	91
5246	23:26:41	91
5246	23:26:41	91
5246	23:26:41	91
5246	23:26:41	91
5247	23:26:42	91
5247	23:26:42	91
5247	23:26:42	91
5247	23:26:42	91
5248	23:26:43	91
5248	23:26:43	91
5248	23:26:43	91
5248	23:26:43	91
5249	23:26:44	91
5249	23:26:44	91
5249	23:26:44	91
5249	23:26:44	91
5250	23:26:45	91
5250	23:26:45	91
5250	23:26:45	91
5250	23:26:45	91
5251	23:26:46	91
5251	23:26:46	91
5251	23:26:46	91
5251	23:26:46	91
5252	23:26:47	91
5252	23:26:47	91
5252	23:26:47	91
5252	23:26:47	91
5253	23:26:48	91
5253	23:26:48	91
5253	23:26:48	91
5253	23:26:48	91
5254	23:26:49	91
5254	23:26:49	91
5254	23:26:49	91
5254	23:26:49	91
5255	23:26:50	91
5255	23:26:50	91
5255	23:26:50	91
5255	23:26:50	91
5256	23:26:51	91
5256	23:26:51	91
5256	23:26:51	91
5256	23:26:51	91
5257	23:26:52	91
5257	23:26:52	91
5257	23:26:52	91
5257	23:26:52	91
5258	23:26:53	91
5258	23:26:53	91
5258	23:26:53	91
5258	23:26:53	91
5259	23:26:54	91
5259	23:26:54	91
5259	23:26:54	91
5259	23:26:54	91
5260	23:26:55	91
5260	23:26:55	91
5260	23:26:55	91
5260	23:26:55	91
5261	23:26:56	91
5261	23:26:56	91
5261	23:26:56	91
5261	23:26:56	91
5262	23:26:57	91
5262	23:26:57	91
5262	23:26:57	91
5262	23:26:57	91
5263	23:26:58	91
5263	23:26:58	91
5263	23:26:58	91
5263	23:26:58	91
5264	23:26:59	91
5264	23:26:59	91
5264	23:26:59	91
5264	23:26:59	91
5265	23:27:00	91
5265	23:27:00	91
5265	23:27:00	91
5265	23:27:00	91
5266	23:27:01	91
5266	23:27:01	91
5266	23:27:01	91
5266	23:27:01	91
5267	23:27:02	91
5267	23:27:02	91
5267	23:27:02	91
5267	23:27:02	91
5268	23:27:03	91
5268	23:27:03	92
5268	23:27:03	92
5268	23:27:03	92
5269	23:27:04	92
5269	23:27:04	92
5269	23:27:04	92
5269	23:27:04	92
[truncated: 404 more rows]
