# Supplementary material for: Are Complexity Metrics Reliable in Assessing HRV Control in Obese Patients During Sleep?
Source: PLoS One. 2015 Apr 20;10(4):e0124458. doi: 10.1371/journal.pone.0124458 (PMC4404104; doi:10.1371/journal.pone.0124458)
Supplement: S1 Dataset — (ZIP) [file pone.0124458.s001.zip › cabiddu_healthy_controls_data/SUBJECT (14)/SAORJPM.txt]

22650	04:16:49	93
22650	04:16:49	93
22650	04:16:49	93
22650	04:16:49	93
22651	04:16:50	93
22651	04:16:50	93
22651	04:16:50	93
22651	04:16:50	93
22652	04:16:51	93
22652	04:16:51	93
22652	04:16:51	93
22652	04:16:51	93
22653	04:16:52	93
22653	04:16:52	93
22653	04:16:52	93
22653	04:16:52	93
22654	04:16:53	93
22654	04:16:53	93
22654	04:16:53	93
22654	04:16:53	93
22655	04:16:54	93
22655	04:16:54	93
22655	04:16:54	93
22655	04:16:54	93
22656	04:16:55	93
22656	04:16:55	93
22656	04:16:55	93
22656	04:16:55	93
22657	04:16:56	93
22657	04:16:56	93
22657	04:16:56	93
22657	04:16:56	93
22658	04:16:57	93
22658	04:16:57	93
22658	04:16:57	93
22658	04:16:57	93
22659	04:16:58	93
22659	04:16:58	93
22659	04:16:58	93
22659	04:16:58	93
22660	04:16:59	93
22660	04:16:59	93
22660	04:16:59	93
22660	04:16:59	93
22661	04:17:00	93
22661	04:17:00	93
22661	04:17:00	93
22661	04:17:00	93
22662	04:17:01	93
22662	04:17:01	93
22662	04:17:01	93
22662	04:17:01	93
22663	04:17:02	93
22663	04:17:02	93
22663	04:17:02	93
22663	04:17:02	93
22664	04:17:03	93
22664	04:17:03	93
22664	04:17:03	93
22664	04:17:03	93
22665	04:17:04	93
22665	04:17:04	93
22665	04:17:04	93
22665	04:17:04	93
22666	04:17:05	93
22666	04:17:05	93
22666	04:17:05	93
22666	04:17:05	93
22667	04:17:06	93
22667	04:17:06	93
22667	04:17:06	93
22667	04:17:06	93
22668	04:17:07	93
22668	04:17:07	93
22668	04:17:07	93
22668	04:17:07	93
22669	04:17:08	93
22669	04:17:08	93
22669	04:17:08	93
22669	04:17:08	93
22670	04:17:09	93
22670	04:17:09	93
22670	04:17:09	93
22670	04:17:09	93
22671	04:17:10	93
22671	04:17:10	93
22671	04:17:10	93
22671	04:17:10	93
22672	04:17:11	93
22672	04:17:11	93
22672	04:17:11	93
22672	04:17:11	93
22673	04:17:12	93
22673	04:17:12	93
22673	04:17:12	93
22673	04:17:12	93
22674	04:17:13	93
22674	04:17:13	93
22674	04:17:13	93
22674	04:17:13	93
22675	04:17:14	93
22675	04:17:14	93
22675	04:17:14	93
22675	04:17:14	93
22676	04:17:15	93
22676	04:17:15	93
22676	04:17:15	93
22676	04:17:15	93
22677	04:17:16	93
22677	04:17:16	93
22677	04:17:16	93
22677	04:17:16	93
22678	04:17:17	93
22678	04:17:17	93
22678	04:17:17	93
22678	04:17:17	93
22679	04:17:18	93
22679	04:17:18	93
22679	04:17:18	93
22679	04:17:18	93
22680	04:17:19	93
22680	04:17:19	93
22680	04:17:19	93
22680	04:17:19	93
22681	04:17:20	93
22681	04:17:20	93
22681	04:17:20	93
22681	04:17:20	93
22682	04:17:21	93
22682	04:17:21	93
22682	04:17:21	93
22682	04:17:21	93
22683	04:17:22	93
22683	04:17:22	93
22683	04:17:22	93
22683	04:17:22	93
22684	04:17:23	93
22684	04:17:23	93
22684	04:17:23	93
22684	04:17:23	93
22685	04:17:24	93
22685	04:17:24	93
22685	04:17:24	93
22685	04:17:24	93
22686	04:17:25	93
22686	04:17:25	93
22686	04:17:25	93
22686	04:17:25	93
22687	04:17:26	93
22687	04:17:26	93
22687	04:17:26	93
22687	04:17:26	93
22688	04:17:27	93
22688	04:17:27	93
22688	04:17:27	93
22688	04:17:27	93
22689	04:17:28	93
22689	04:17:28	93
22689	04:17:28	93
22689	04:17:28	93
22690	04:17:29	93
22690	04:17:29	93
22690	04:17:29	93
22690	04:17:29	93
22691	04:17:30	93
22691	04:17:30	93
22691	04:17:30	93
22691	04:17:30	93
22692	04:17:31	93
22692	04:17:31	93
22692	04:17:31	93
22692	04:17:31	93
22693	04:17:32	93
22693	04:17:32	93
22693	04:17:32	93
22693	04:17:32	93
22694	04:17:33	93
22694	04:17:33	93
22694	04:17:33	93
22694	04:17:33	93
22695	04:17:34	93
22695	04:17:34	93
22695	04:17:34	93
22695	04:17:34	93
22696	04:17:35	93
22696	04:17:35	93
22696	04:17:35	93
22696	04:17:35	93
22697	04:17:36	93
22697	04:17:36	93
22697	04:17:36	93
22697	04:17:36	93
22698	04:17:37	93
22698	04:17:37	93
22698	04:17:37	93
22698	04:17:37	93
22699	04:17:38	93
22699	04:17:38	93
22699	04:17:38	93
22699	04:17:38	93
22700	04:17:39	93
22700	04:17:39	94
22700	04:17:39	94
22700	04:17:39	94
22701	04:17:40	94
22701	04:17:40	93
22701	04:17:40	93
22701	04:17:40	93
22702	04:17:41	93
22702	04:17:41	93
22702	04:17:41	93
22702	04:17:41	93
22703	04:17:42	93
22703	04:17:42	93
22703	04:17:42	93
22703	04:17:42	93
22704	04:17:43	93
22704	04:17:43	93
22704	04:17:43	93
22704	04:17:43	93
22705	04:17:44	93
22705	04:17:44	93
22705	04:17:44	93
22705	04:17:44	93
22706	04:17:45	93
22706	04:17:45	93
22706	04:17:45	93
22706	04:17:45	93
22707	04:17:46	93
22707	04:17:46	93
22707	04:17:46	93
22707	04:17:46	93
22708	04:17:47	93
22708	04:17:47	93
22708	04:17:47	93
22708	04:17:47	93
22709	04:17:48	93
22709	04:17:48	93
22709	04:17:48	93
22709	04:17:48	93
22710	04:17:49	93
22710	04:17:49	93
22710	04:17:49	93
22710	04:17:49	93
22711	04:17:50	93
22711	04:17:50	93
22711	04:17:50	93
22711	04:17:50	93
22712	04:17:51	93
22712	04:17:51	93
22712	04:17:51	93
22712	04:17:51	93
22713	04:17:52	93
22713	04:17:52	93
22713	04:17:52	93
22713	04:17:52	93
22714	04:17:53	93
22714	04:17:53	93
22714	04:17:53	93
22714	04:17:53	93
22715	04:17:54	93
22715	04:17:54	93
22715	04:17:54	93
22715	04:17:54	93
22716	04:17:55	93
22716	04:17:55	93
22716	04:17:55	93
22716	04:17:55	93
22717	04:17:56	93
22717	04:17:56	92
22717	04:17:56	92
22717	04:17:56	92
22718	04:17:57	92
22718	04:17:57	92
22718	04:17:57	92
22718	04:17:57	92
22719	04:17:58	92
22719	04:17:58	92
22719	04:17:58	92
22719	04:17:58	92
22720	04:17:59	92
22720	04:17:59	92
22720	04:17:59	92
22720	04:17:59	92
22721	04:18:00	92
22721	04:18:00	92
22721	04:18:00	92
22721	04:18:00	92
22722	04:18:01	92
22722	04:18:01	92
22722	04:18:01	92
22722	04:18:01	92
22723	04:18:02	92
22723	04:18:02	92
22723	04:18:02	92
22723	04:18:02	92
22724	04:18:03	92
22724	04:18:03	92
22724	04:18:03	92
22724	04:18:03	92
22725	04:18:04	92
22725	04:18:04	92
22725	04:18:04	92
22725	04:18:04	92
22726	04:18:05	92
22726	04:18:05	92
22726	04:18:05	92
22726	04:18:05	92
22727	04:18:06	92
22727	04:18:06	92
22727	04:18:06	92
22727	04:18:06	92
22728	04:18:07	92
22728	04:18:07	92
22728	04:18:07	92
22728	04:18:07	92
22729	04:18:08	92
22729	04:18:08	92
22729	04:18:08	92
22729	04:18:08	92
22730	04:18:09	92
22730	04:18:09	92
22730	04:18:09	92
22730	04:18:09	92
22731	04:18:10	92
22731	04:18:10	92
22731	04:18:10	92
22731	04:18:10	92
22732	04:18:11	92
22732	04:18:11	92
22732	04:18:11	92
22732	04:18:11	92
22733	04:18:12	92
22733	04:18:12	92
22733	04:18:12	92
22733	04:18:12	92
22734	04:18:13	92
22734	04:18:13	93
22734	04:18:13	93
22734	04:18:13	93
22735	04:18:14	93
22735	04:18:14	93
22735	04:18:14	93
22735	04:18:14	93
22736	04:18:15	93
22736	04:18:15	93
22736	04:18:15	93
22736	04:18:15	93
22737	04:18:16	93
22737	04:18:16	93
22737	04:18:16	93
22737	04:18:16	93
22738	04:18:17	93
22738	04:18:17	93
22738	04:18:17	93
22738	04:18:17	93
22739	04:18:18	93
22739	04:18:18	93
22739	04:18:18	93
22739	04:18:18	93
22740	04:18:19	93
22740	04:18:19	93
22740	04:18:19	93
22740	04:18:19	93
22741	04:18:20	93
22741	04:18:20	93
22741	04:18:20	93
22741	04:18:20	93
22742	04:18:21	93
22742	04:18:21	93
22742	04:18:21	93
22742	04:18:21	93
22743	04:18:22	93
22743	04:18:22	93
22743	04:18:22	93
22743	04:18:22	93
22744	04:18:23	93
22744	04:18:23	93
22744	04:18:23	93
22744	04:18:23	93
22745	04:18:24	93
22745	04:18:24	93
22745	04:18:24	93
22745	04:18:24	93
22746	04:18:25	93
22746	04:18:25	92
22746	04:18:25	92
22746	04:18:25	92
22747	04:18:26	92
22747	04:18:26	92
22747	04:18:26	92
22747	04:18:26	92
22748	04:18:27	92
22748	04:18:27	92
22748	04:18:27	92
22748	04:18:27	92
22749	04:18:28	92
22749	04:18:28	92
22749	04:18:28	92
22749	04:18:28	92
22750	04:18:29	92
22750	04:18:29	92
22750	04:18:29	92
22750	04:18:29	92
22751	04:18:30	92
22751	04:18:30	93
22751	04:18:30	93
22751	04:18:30	93
22752	04:18:31	93
22752	04:18:31	93
22752	04:18:31	93
22752	04:18:31	93
22753	04:18:32	93
22753	04:18:32	93
22753	04:18:32	93
22753	04:18:32	93
22754	04:18:33	93
22754	04:18:33	93
22754	04:18:33	93
22754	04:18:33	93
22755	04:18:34	93
22755	04:18:34	93
22755	04:18:34	93
22755	04:18:34	93
22756	04:18:35	93
22756	04:18:35	93
22756	04:18:35	93
22756	04:18:35	93
22757	04:18:36	93
22757	04:18:36	93
22757	04:18:36	93
22757	04:18:36	93
22758	04:18:37	93
22758	04:18:37	93
22758	04:18:37	93
22758	04:18:37	93
22759	04:18:38	93
22759	04:18:38	93
22759	04:18:38	93
22759	04:18:38	93
22760	04:18:39	93
22760	04:18:39	93
22760	04:18:39	93
22760	04:18:39	93
22761	04:18:40	93
22761	04:18:40	93
22761	04:18:40	93
22761	04:18:40	93
22762	04:18:41	93
22762	04:18:41	93
22762	04:18:41	93
22762	04:18:41	93
22763	04:18:42	93
22763	04:18:42	93
22763	04:18:42	93
22763	04:18:42	93
22764	04:18:43	93
22764	04:18:43	93
22764	04:18:43	93
22764	04:18:43	93
22765	04:18:44	93
22765	04:18:44	93
22765	04:18:44	93
22765	04:18:44	93
22766	04:18:45	93
22766	04:18:45	93
22766	04:18:45	93
22766	04:18:45	93
22767	04:18:46	93
22767	04:18:46	93
22767	04:18:46	93
22767	04:18:46	93
22768	04:18:47	93
22768	04:18:47	93
22768	04:18:47	93
22768	04:18:47	93
22769	04:18:48	93
22769	04:18:48	93
22769	04:18:48	93
22769	04:18:48	93
22770	04:18:49	93
22770	04:18:49	93
22770	04:18:49	93
22770	04:18:49	93
22771	04:18:50	93
22771	04:18:50	93
22771	04:18:50	93
22771	04:18:50	93
22772	04:18:51	93
22772	04:18:51	93
22772	04:18:51	93
22772	04:18:51	93
22773	04:18:52	93
22773	04:18:52	93
22773	04:18:52	93
22773	04:18:52	93
22774	04:18:53	93
22774	04:18:53	93
22774	04:18:53	93
22774	04:18:53	93
22775	04:18:54	93
22775	04:18:54	93
22775	04:18:54	93
22775	04:18:54	93
22776	04:18:55	93
22776	04:18:55	93
22776	04:18:55	93
22776	04:18:55	93
22777	04:18:56	93
22777	04:18:56	93
22777	04:18:56	93
22777	04:18:56	93
22778	04:18:57	93
22778	04:18:57	93
22778	04:18:57	93
22778	04:18:57	93
22779	04:18:58	93
22779	04:18:58	93
22779	04:18:58	93
22779	04:18:58	93
22780	04:18:59	93
22780	04:18:59	93
22780	04:18:59	93
22780	04:18:59	93
22781	04:19:00	93
22781	04:19:00	93
22781	04:19:00	93
22781	04:19:00	93
22782	04:19:01	93
22782	04:19:01	93
22782	04:19:01	93
22782	04:19:01	93
22783	04:19:02	93
22783	04:19:02	93
22783	04:19:02	93
22783	04:19:02	93
22784	04:19:03	93
22784	04:19:03	93
22784	04:19:03	93
22784	04:19:03	93
22785	04:19:04	93
22785	04:19:04	92
22785	04:19:04	92
22785	04:19:04	92
22786	04:19:05	92
22786	04:19:05	92
22786	04:19:05	92
22786	04:19:05	92
22787	04:19:06	92
22787	04:19:06	92
22787	04:19:06	92
22787	04:19:06	92
22788	04:19:07	92
22788	04:19:07	92
22788	04:19:07	92
22788	04:19:07	92
22789	04:19:08	92
22789	04:19:08	92
22789	04:19:08	92
22789	04:19:08	92
22790	04:19:09	92
22790	04:19:09	92
22790	04:19:09	92
22790	04:19:09	92
22791	04:19:10	92
22791	04:19:10	92
22791	04:19:10	92
22791	04:19:10	92
22792	04:19:11	92
22792	04:19:11	92
22792	04:19:11	92
22792	04:19:11	92
22793	04:19:12	92
22793	04:19:12	92
22793	04:19:12	92
22793	04:19:12	92
22794	04:19:13	92
22794	04:19:13	92
22794	04:19:13	92
22794	04:19:13	92
22795	04:19:14	92
22795	04:19:14	92
22795	04:19:14	92
22795	04:19:14	92
22796	04:19:15	92
22796	04:19:15	92
22796	04:19:15	92
22796	04:19:15	92
22797	04:19:16	92
22797	04:19:16	92
22797	04:19:16	92
22797	04:19:16	92
22798	04:19:17	92
22798	04:19:17	92
22798	04:19:17	92
22798	04:19:17	92
22799	04:19:18	92
22799	04:19:18	92
22799	04:19:18	92
22799	04:19:18	92
22800	04:19:19	92
22800	04:19:19	92
22800	04:19:19	92
22800	04:19:19	92
22801	04:19:20	92
22801	04:19:20	92
22801	04:19:20	92
22801	04:19:20	92
22802	04:19:21	92
22802	04:19:21	92
22802	04:19:21	92
22802	04:19:21	92
22803	04:19:22	92
22803	04:19:22	92
22803	04:19:22	92
22803	04:19:22	92
22804	04:19:23	92
22804	04:19:23	92
22804	04:19:23	92
22804	04:19:23	92
22805	04:19:24	92
22805	04:19:24	92
22805	04:19:24	92
22805	04:19:24	92
22806	04:19:25	92
22806	04:19:25	92
22806	04:19:25	92
22806	04:19:25	92
22807	04:19:26	92
22807	04:19:26	92
22807	04:19:26	92
22807	04:19:26	92
22808	04:19:27	92
22808	04:19:27	92
22808	04:19:27	92
22808	04:19:27	92
22809	04:19:28	92
22809	04:19:28	92
22809	04:19:28	92
22809	04:19:28	92
22810	04:19:29	92
22810	04:19:29	92
22810	04:19:29	92
22810	04:19:29	92
22811	04:19:30	92
22811	04:19:30	92
22811	04:19:30	92
22811	04:19:30	92
22812	04:19:31	92
22812	04:19:31	92
22812	04:19:31	92
22812	04:19:31	92
22813	04:19:32	92
22813	04:19:32	92
22813	04:19:32	92
22813	04:19:32	92
22814	04:19:33	92
22814	04:19:33	92
22814	04:19:33	92
22814	04:19:33	92
22815	04:19:34	92
22815	04:19:34	92
22815	04:19:34	92
22815	04:19:34	92
22816	04:19:35	92
22816	04:19:35	92
22816	04:19:35	92
22816	04:19:35	92
22817	04:19:36	92
22817	04:19:36	92
22817	04:19:36	92
22817	04:19:36	92
22818	04:19:37	92
22818	04:19:37	92
22818	04:19:37	92
22818	04:19:37	92
22819	04:19:38	92
22819	04:19:38	92
22819	04:19:38	92
22819	04:19:38	92
22820	04:19:39	92
22820	04:19:39	92
22820	04:19:39	92
22820	04:19:39	92
22821	04:19:40	92
22821	04:19:40	92
22821	04:19:40	92
22821	04:19:40	92
22822	04:19:41	92
22822	04:19:41	92
22822	04:19:41	92
22822	04:19:41	92
22823	04:19:42	92
22823	04:19:42	92
22823	04:19:42	92
22823	04:19:42	92
22824	04:19:43	92
22824	04:19:43	92
22824	04:19:43	92
22824	04:19:43	92
22825	04:19:44	92
22825	04:19:44	92
22825	04:19:44	92
22825	04:19:44	92
22826	04:19:45	92
22826	04:19:45	92
22826	04:19:45	92
22826	04:19:45	92
22827	04:19:46	92
22827	04:19:46	92
22827	04:19:46	92
22827	04:19:46	92
22828	04:19:47	92
22828	04:19:47	92
22828	04:19:47	92
22828	04:19:47	92
22829	04:19:48	92
22829	04:19:48	92
22829	04:19:48	92
22829	04:19:48	92
22830	04:19:49	92
22830	04:19:49	92
22830	04:19:49	92
22830	04:19:49	92
22831	04:19:50	92
22831	04:19:50	92
22831	04:19:50	92
22831	04:19:50	92
22832	04:19:51	92
22832	04:19:51	92
22832	04:19:51	92
22832	04:19:51	92
22833	04:19:52	92
22833	04:19:52	92
22833	04:19:52	92
22833	04:19:52	92
22834	04:19:53	92
22834	04:19:53	92
22834	04:19:53	92
22834	04:19:53	92
22835	04:19:54	92
22835	04:19:54	92
22835	04:19:54	92
22835	04:19:54	92
22836	04:19:55	92
22836	04:19:55	92
22836	04:19:55	92
22836	04:19:55	92
22837	04:19:56	92
22837	04:19:56	92
22837	04:19:56	92
22837	04:19:56	92
22838	04:19:57	92
22838	04:19:57	92
22838	04:19:57	92
22838	04:19:57	92
22839	04:19:58	92
22839	04:19:58	92
22839	04:19:58	92
22839	04:19:58	92
22840	04:19:59	92
22840	04:19:59	92
22840	04:19:59	92
22840	04:19:59	92
22841	04:20:00	92
22841	04:20:00	92
22841	04:20:00	92
22841	04:20:00	92
22842	04:20:01	92
22842	04:20:01	92
22842	04:20:01	92
22842	04:20:01	92
22843	04:20:02	92
22843	04:20:02	92
22843	04:20:02	92
22843	04:20:02	92
22844	04:20:03	92
22844	04:20:03	92
22844	04:20:03	92
22844	04:20:03	92
22845	04:20:04	92
22845	04:20:04	92
22845	04:20:04	92
22845	04:20:04	92
22846	04:20:05	92
22846	04:20:05	91
22846	04:20:05	91
22846	04:20:05	91
22847	04:20:06	91
22847	04:20:06	92
22847	04:20:06	92
22847	04:20:06	92
22848	04:20:07	92
22848	04:20:07	92
22848	04:20:07	92
22848	04:20:07	92
22849	04:20:08	92
22849	04:20:08	92
22849	04:20:08	92
22849	04:20:08	92
22850	04:20:09	92
22850	04:20:09	92
22850	04:20:09	92
22850	04:20:09	92
22851	04:20:10	92
22851	04:20:10	92
22851	04:20:10	92
22851	04:20:10	92
22852	04:20:11	92
22852	04:20:11	92
22852	04:20:11	92
22852	04:20:11	92
22853	04:20:12	92
22853	04:20:12	92
22853	04:20:12	92
22853	04:20:12	92
22854	04:20:13	92
22854	04:20:13	92
22854	04:20:13	92
22854	04:20:13	92
22855	04:20:14	92
22855	04:20:14	92
22855	04:20:14	92
22855	04:20:14	92
22856	04:20:15	92
22856	04:20:15	92
22856	04:20:15	92
22856	04:20:15	92
22857	04:20:16	92
22857	04:20:16	92
22857	04:20:16	92
22857	04:20:16	92
22858	04:20:17	92
22858	04:20:17	92
22858	04:20:17	92
22858	04:20:17	92
22859	04:20:18	92
22859	04:20:18	92
22859	04:20:18	92
22859	04:20:18	92
22860	04:20:19	92
22860	04:20:19	92
22860	04:20:19	92
22860	04:20:19	92
22861	04:20:20	92
22861	04:20:20	92
22861	04:20:20	92
22861	04:20:20	92
22862	04:20:21	92
22862	04:20:21	92
22862	04:20:21	92
22862	04:20:21	92
22863	04:20:22	92
22863	04:20:22	92
22863	04:20:22	92
22863	04:20:22	92
22864	04:20:23	92
22864	04:20:23	92
22864	04:20:23	92
22864	04:20:23	92
22865	04:20:24	92
22865	04:20:24	92
22865	04:20:24	92
22865	04:20:24	92
22866	04:20:25	92
22866	04:20:25	92
22866	04:20:25	92
22866	04:20:25	92
22867	04:20:26	92
22867	04:20:26	92
22867	04:20:26	92
22867	04:20:26	92
22868	04:20:27	92
22868	04:20:27	92
22868	04:20:27	92
22868	04:20:27	92
22869	04:20:28	92
22869	04:20:28	92
22869	04:20:28	92
22869	04:20:28	92
22870	04:20:29	92
22870	04:20:29	92
22870	04:20:29	92
22870	04:20:29	92
22871	04:20:30	92
22871	04:20:30	92
22871	04:20:30	92
22871	04:20:30	92
22872	04:20:31	92
22872	04:20:31	92
22872	04:20:31	92
22872	04:20:31	92
22873	04:20:32	92
22873	04:20:32	92
22873	04:20:32	92
22873	04:20:32	92
22874	04:20:33	92
22874	04:20:33	92
22874	04:20:33	92
22874	04:20:33	92
22875	04:20:34	92
22875	04:20:34	92
22875	04:20:34	92
22875	04:20:34	92
22876	04:20:35	92
22876	04:20:35	92
22876	04:20:35	92
22876	04:20:35	92
22877	04:20:36	92
22877	04:20:36	92
22877	04:20:36	92
22877	04:20:36	92
22878	04:20:37	92
22878	04:20:37	92
22878	04:20:37	92
22878	04:20:37	92
22879	04:20:38	92
22879	04:20:38	92
22879	04:20:38	92
22879	04:20:38	92
22880	04:20:39	92
22880	04:20:39	92
22880	04:20:39	92
22880	04:20:39	92
22881	04:20:40	92
22881	04:20:40	92
22881	04:20:40	92
22881	04:20:40	92
22882	04:20:41	92
22882	04:20:41	92
22882	04:20:41	92
22882	04:20:41	92
22883	04:20:42	92
22883	04:20:42	92
22883	04:20:42	92
22883	04:20:42	92
22884	04:20:43	92
22884	04:20:43	92
22884	04:20:43	92
22884	04:20:43	92
22885	04:20:44	92
22885	04:20:44	92
22885	04:20:44	92
22885	04:20:44	92
22886	04:20:45	92
22886	04:20:45	92
22886	04:20:45	92
22886	04:20:45	92
22887	04:20:46	92
22887	04:20:46	92
22887	04:20:46	92
22887	04:20:46	92
22888	04:20:47	92
22888	04:20:47	92
22888	04:20:47	92
22888	04:20:47	92
22889	04:20:48	92
22889	04:20:48	92
22889	04:20:48	92
22889	04:20:48	92
22890	04:20:49	92
22890	04:20:49	92
22890	04:20:49	92
22890	04:20:49	92
22891	04:20:50	92
22891	04:20:50	92
22891	04:20:50	92
22891	04:20:50	92
22892	04:20:51	92
22892	04:20:51	92
22892	04:20:51	92
22892	04:20:51	92
22893	04:20:52	92
22893	04:20:52	91
22893	04:20:52	91
22893	04:20:52	91
22894	04:20:53	91
22894	04:20:53	91
22894	04:20:53	91
22894	04:20:53	91
22895	04:20:54	91
22895	04:20:54	91
22895	04:20:54	91
22895	04:20:54	91
22896	04:20:55	91
22896	04:20:55	92
22896	04:20:55	92
22896	04:20:55	92
22897	04:20:56	92
22897	04:20:56	91
22897	04:20:56	91
22897	04:20:56	91
22898	04:20:57	91
22898	04:20:57	91
22898	04:20:57	91
22898	04:20:57	91
22899	04:20:58	91
22899	04:20:58	91
22899	04:20:58	91
22899	04:20:58	91
22900	04:20:59	91
22900	04:20:59	91
22900	04:20:59	91
22900	04:20:59	91
22901	04:21:00	91
22901	04:21:00	91
22901	04:21:00	91
22901	04:21:00	91
22902	04:21:01	91
22902	04:21:01	91
22902	04:21:01	91
22902	04:21:01	91
22903	04:21:02	91
22903	04:21:02	91
22903	04:21:02	91
22903	04:21:02	91
22904	04:21:03	91
22904	04:21:03	91
22904	04:21:03	91
22904	04:21:03	91
22905	04:21:04	91
22905	04:21:04	91
22905	04:21:04	91
22905	04:21:04	91
22906	04:21:05	91
22906	04:21:05	91
22906	04:21:05	91
22906	04:21:05	91
22907	04:21:06	91
22907	04:21:06	91
22907	04:21:06	91
22907	04:21:06	91
22908	04:21:07	91
22908	04:21:07	91
22908	04:21:07	91
22908	04:21:07	91
22909	04:21:08	91
22909	04:21:08	91
22909	04:21:08	91
22909	04:21:08	91
22910	04:21:09	91
22910	04:21:09	91
22910	04:21:09	91
22910	04:21:09	91
22911	04:21:10	91
22911	04:21:10	91
22911	04:21:10	91
22911	04:21:10	91
22912	04:21:11	91
22912	04:21:11	91
22912	04:21:11	91
22912	04:21:11	91
22913	04:21:12	91
22913	04:21:12	91
22913	04:21:12	91
22913	04:21:12	91
22914	04:21:13	91
22914	04:21:13	91
22914	04:21:13	91
22914	04:21:13	91
22915	04:21:14	91
22915	04:21:14	91
22915	04:21:14	91
22915	04:21:14	91
22916	04:21:15	91
22916	04:21:15	91
22916	04:21:15	91
22916	04:21:15	91
22917	04:21:16	91
22917	04:21:16	91
22917	04:21:16	91
22917	04:21:16	91
22918	04:21:17	91
22918	04:21:17	91
22918	04:21:17	91
22918	04:21:17	91
22919	04:21:18	91
22919	04:21:18	91
22919	04:21:18	91
22919	04:21:18	91
22920	04:21:19	91
22920	04:21:19	92
22920	04:21:19	92
22920	04:21:19	92
22921	04:21:20	92
22921	04:21:20	92
22921	04:21:20	92
22921	04:21:20	92
22922	04:21:21	92
22922	04:21:21	92
22922	04:21:21	92
22922	04:21:21	92
22923	04:21:22	92
22923	04:21:22	92
22923	04:21:22	92
22923	04:21:22	92
22924	04:21:23	92
22924	04:21:23	92
22924	04:21:23	92
22924	04:21:23	92
22925	04:21:24	92
22925	04:21:24	92
22925	04:21:24	92
22925	04:21:24	92
22926	04:21:25	92
22926	04:21:25	92
22926	04:21:25	92
22926	04:21:25	92
22927	04:21:26	92
22927	04:21:26	92
22927	04:21:26	92
22927	04:21:26	92
22928	04:21:27	92
22928	04:21:27	92
22928	04:21:27	92
22928	04:21:27	92
22929	04:21:28	92
22929	04:21:28	92
22929	04:21:28	92
22929	04:21:28	92
22930	04:21:29	92
22930	04:21:29	92
22930	04:21:29	92
22930	04:21:29	92
22931	04:21:30	92
22931	04:21:30	92
22931	04:21:30	92
22931	04:21:30	92
22932	04:21:31	92
22932	04:21:31	92
22932	04:21:31	92
22932	04:21:31	92
22933	04:21:32	92
22933	04:21:32	92
22933	04:21:32	92
22933	04:21:32	92
22934	04:21:33	92
22934	04:21:33	92
22934	04:21:33	92
22934	04:21:33	92
22935	04:21:34	92
22935	04:21:34	92
22935	04:21:34	92
22935	04:21:34	92
22936	04:21:35	92
22936	04:21:35	92
22936	04:21:35	92
22936	04:21:35	92
22937	04:21:36	92
22937	04:21:36	93
22937	04:21:36	93
22937	04:21:36	93
22938	04:21:37	93
22938	04:21:37	93
22938	04:21:37	93
22938	04:21:37	93
22939	04:21:38	93
22939	04:21:38	93
22939	04:21:38	93
22939	04:21:38	93
22940	04:21:39	93
22940	04:21:39	93
22940	04:21:39	93
22940	04:21:39	93
22941	04:21:40	93
22941	04:21:40	93
22941	04:21:40	93
22941	04:21:40	93
22942	04:21:41	93
22942	04:21:41	93
22942	04:21:41	93
22942	04:21:41	93
22943	04:21:42	93
22943	04:21:42	93
22943	04:21:42	93
22943	04:21:42	93
22944	04:21:43	93
22944	04:21:43	93
22944	04:21:43	93
22944	04:21:43	93
22945	04:21:44	93
22945	04:21:44	93
22945	04:21:44	93
22945	04:21:44	93
22946	04:21:45	93
22946	04:21:45	93
22946	04:21:45	93
22946	04:21:45	93
22947	04:21:46	93
22947	04:21:46	93
22947	04:21:46	93
22947	04:21:46	93
22948	04:21:47	93
22948	04:21:47	93
22948	04:21:47	93
22948	04:21:47	93
22949	04:21:48	93
22949	04:21:48	93
22949	04:21:48	93
22949	04:21:48	93
22950	04:21:49	93
22950	04:21:49	93
22950	04:21:49	93
22950	04:21:49	93
22951	04:21:50	93
22951	04:21:50	93
22951	04:21:50	93
22951	04:21:50	93
22952	04:21:51	93
22952	04:21:51	93
22952	04:21:51	93
22952	04:21:51	93
22953	04:21:52	93
22953	04:21:52	93
22953	04:21:52	93
22953	04:21:52	93
22954	04:21:53	93
22954	04:21:53	93
22954	04:21:53	93
22954	04:21:53	93
22955	04:21:54	93
22955	04:21:54	93
22955	04:21:54	93
22955	04:21:54	93
22956	04:21:55	93
22956	04:21:55	93
22956	04:21:55	93
22956	04:21:55	93
22957	04:21:56	93
22957	04:21:56	93
22957	04:21:56	93
22957	04:21:56	93
22958	04:21:57	93
22958	04:21:57	92
22958	04:21:57	92
22958	04:21:57	92
22959	04:21:58	92
22959	04:21:58	92
22959	04:21:58	92
22959	04:21:58	92
22960	04:21:59	92
22960	04:21:59	92
22960	04:21:59	92
22960	04:21:59	92
22961	04:22:00	92
22961	04:22:00	92
22961	04:22:00	92
22961	04:22:00	92
22962	04:22:01	92
22962	04:22:01	92
22962	04:22:01	92
22962	04:22:01	92
22963	04:22:02	92
22963	04:22:02	92
22963	04:22:02	92
22963	04:22:02	92
22964	04:22:03	92
22964	04:22:03	92
22964	04:22:03	92
22964	04:22:03	92
22965	04:22:04	92
22965	04:22:04	92
22965	04:22:04	92
22965	04:22:04	92
22966	04:22:05	92
22966	04:22:05	92
22966	04:22:05	92
22966	04:22:05	92
22967	04:22:06	92
22967	04:22:06	92
22967	04:22:06	92
22967	04:22:06	92
22968	04:22:07	92
22968	04:22:07	92
22968	04:22:07	92
22968	04:22:07	92
22969	04:22:08	92
22969	04:22:08	92
22969	04:22:08	92
22969	04:22:08	92
22970	04:22:09	92
22970	04:22:09	92
22970	04:22:09	92
22970	04:22:09	92
22971	04:22:10	92
22971	04:22:10	92
22971	04:22:10	92
22971	04:22:10	92
22972	04:22:11	92
22972	04:22:11	92
22972	04:22:11	92
22972	04:22:11	92
22973	04:22:12	92
22973	04:22:12	92
22973	04:22:12	92
22973	04:22:12	92
22974	04:22:13	92
22974	04:22:13	92
22974	04:22:13	92
22974	04:22:13	92
22975	04:22:14	92
22975	04:22:14	92
22975	04:22:14	92
22975	04:22:14	92
22976	04:22:15	92
22976	04:22:15	92
22976	04:22:15	92
22976	04:22:15	92
22977	04:22:16	92
22977	04:22:16	92
22977	04:22:16	92
22977	04:22:16	92
22978	04:22:17	92
22978	04:22:17	92
22978	04:22:17	92
22978	04:22:17	92
22979	04:22:18	92
22979	04:22:18	92
22979	04:22:18	92
22979	04:22:18	92
22980	04:22:19	92
22980	04:22:19	92
22980	04:22:19	92
22980	04:22:19	92
22981	04:22:20	92
22981	04:22:20	92
22981	04:22:20	92
22981	04:22:20	92
22982	04:22:21	92
22982	04:22:21	92
22982	04:22:21	92
22982	04:22:21	92
22983	04:22:22	92
22983	04:22:22	92
22983	04:22:22	92
22983	04:22:22	92
22984	04:22:23	92
22984	04:22:23	92
22984	04:22:23	92
22984	04:22:23	92
22985	04:22:24	92
22985	04:22:24	92
22985	04:22:24	92
22985	04:22:24	92
22986	04:22:25	92
22986	04:22:25	92
22986	04:22:25	92
22986	04:22:25	92
22987	04:22:26	92
22987	04:22:26	92
22987	04:22:26	92
22987	04:22:26	92
22988	04:22:27	92
22988	04:22:27	93
22988	04:22:27	93
22988	04:22:27	93
22989	04:22:28	93
22989	04:22:28	93
22989	04:22:28	93
22989	04:22:28	93
22990	04:22:29	93
22990	04:22:29	93
22990	04:22:29	93
22990	04:22:29	93
22991	04:22:30	93
22991	04:22:30	93
22991	04:22:30	93
22991	04:22:30	93
22992	04:22:31	93
22992	04:22:31	92
22992	04:22:31	92
22992	04:22:31	92
22993	04:22:32	92
22993	04:22:32	92
22993	04:22:32	92
22993	04:22:32	92
22994	04:22:33	92
22994	04:22:33	92
22994	04:22:33	92
22994	04:22:33	92
22995	04:22:34	92
22995	04:22:34	92
22995	04:22:34	92
22995	04:22:34	92
22996	04:22:35	92
22996	04:22:35	92
22996	04:22:35	92
22996	04:22:35	92
22997	04:22:36	92
22997	04:22:36	92
22997	04:22:36	92
22997	04:22:36	92
22998	04:22:37	92
22998	04:22:37	92
22998	04:22:37	92
22998	04:22:37	92
22999	04:22:38	92
22999	04:22:38	92
22999	04:22:38	92
22999	04:22:38	92
23000	04:22:39	92
23000	04:22:39	92
23000	04:22:39	92
23000	04:22:39	92
23001	04:22:40	92
23001	04:22:40	92
23001	04:22:40	92
23001	04:22:40	92
23002	04:22:41	92
23002	04:22:41	92
23002	04:22:41	92
23002	04:22:41	92
23003	04:22:42	92
23003	04:22:42	92
23003	04:22:42	92
23003	04:22:42	92
23004	04:22:43	92
23004	04:22:43	92
23004	04:22:43	92
23004	04:22:43	92
23005	04:22:44	92
23005	04:22:44	92
23005	04:22:44	92
23005	04:22:44	92
23006	04:22:45	92
23006	04:22:45	92
23006	04:22:45	92
23006	04:22:45	92
23007	04:22:46	92
23007	04:22:46	92
23007	04:22:46	92
23007	04:22:46	92
23008	04:22:47	92
23008	04:22:47	92
23008	04:22:47	92
23008	04:22:47	92
23009	04:22:48	92
23009	04:22:48	93
23009	04:22:48	93
23009	04:22:48	93
23010	04:22:49	93
23010	04:22:49	93
23010	04:22:49	93
23010	04:22:49	93
23011	04:22:50	93
23011	04:22:50	93
23011	04:22:50	93
23011	04:22:50	93
23012	04:22:51	93
23012	04:22:51	93
23012	04:22:51	93
23012	04:22:51	93
23013	04:22:52	93
23013	04:22:52	93
23013	04:22:52	93
23013	04:22:52	93
23014	04:22:53	93
23014	04:22:53	92
23014	04:22:53	92
23014	04:22:53	92
23015	04:22:54	92
23015	04:22:54	93
23015	04:22:54	93
23015	04:22:54	93
23016	04:22:55	93
23016	04:22:55	93
23016	04:22:55	93
23016	04:22:55	93
23017	04:22:56	93
23017	04:22:56	92
23017	04:22:56	92
23017	04:22:56	92
23018	04:22:57	92
23018	04:22:57	92
23018	04:22:57	92
23018	04:22:57	92
23019	04:22:58	92
23019	04:22:58	92
23019	04:22:58	92
23019	04:22:58	92
23020	04:22:59	92
23020	04:22:59	92
23020	04:22:59	92
23020	04:22:59	92
23021	04:23:00	92
23021	04:23:00	92
23021	04:23:00	92
23021	04:23:00	92
23022	04:23:01	92
23022	04:23:01	92
23022	04:23:01	92
23022	04:23:01	92
23023	04:23:02	92
23023	04:23:02	92
23023	04:23:02	92
23023	04:23:02	92
23024	04:23:03	92
23024	04:23:03	92
23024	04:23:03	92
23024	04:23:03	92
23025	04:23:04	92
23025	04:23:04	92
23025	04:23:04	92
23025	04:23:04	92
23026	04:23:05	92
23026	04:23:05	92
23026	04:23:05	92
23026	04:23:05	92
23027	04:23:06	92
23027	04:23:06	92
23027	04:23:06	92
23027	04:23:06	92
23028	04:23:07	92
23028	04:23:07	92
23028	04:23:07	92
23028	04:23:07	92
23029	04:23:08	92
23029	04:23:08	92
23029	04:23:08	92
23029	04:23:08	92
23030	04:23:09	92
23030	04:23:09	92
23030	04:23:09	92
23030	04:23:09	92
23031	04:23:10	92
23031	04:23:10	92
23031	04:23:10	92
23031	04:23:10	92
23032	04:23:11	92
23032	04:23:11	92
23032	04:23:11	92
23032	04:23:11	92
23033	04:23:12	92
23033	04:23:12	92
23033	04:23:12	92
23033	04:23:12	92
23034	04:23:13	92
23034	04:23:13	92
23034	04:23:13	92
23034	04:23:13	92
23035	04:23:14	92
23035	04:23:14	92
23035	04:23:14	92
23035	04:23:14	92
23036	04:23:15	92
23036	04:23:15	92
23036	04:23:15	92
23036	04:23:15	92
23037	04:23:16	92
23037	04:23:16	92
23037	04:23:16	92
23037	04:23:16	92
23038	04:23:17	92
23038	04:23:17	92
23038	04:23:17	92
23038	04:23:17	92
23039	04:23:18	92
23039	04:23:18	92
23039	04:23:18	92
23039	04:23:18	92
23040	04:23:19	92
23040	04:23:19	92
23040	04:23:19	92
23040	04:23:19	92
23041	04:23:20	92
23041	04:23:20	92
23041	04:23:20	92
23041	04:23:20	92
23042	04:23:21	92
23042	04:23:21	92
23042	04:23:21	92
23042	04:23:21	92
23043	04:23:22	92
23043	04:23:22	92
23043	04:23:22	92
23043	04:23:22	92
23044	04:23:23	92
23044	04:23:23	92
23044	04:23:23	92
23044	04:23:23	92
23045	04:23:24	92
23045	04:23:24	92
23045	04:23:24	92
23045	04:23:24	92
23046	04:23:25	92
23046	04:23:25	92
23046	04:23:25	92
23046	04:23:25	92
23047	04:23:26	92
23047	04:23:26	92
23047	04:23:26	92
23047	04:23:26	92
23048	04:23:27	92
23048	04:23:27	92
23048	04:23:27	92
23048	04:23:27	92
23049	04:23:28	92
23049	04:23:28	92
23049	04:23:28	92
23049	04:23:28	92
23050	04:23:29	92
23050	04:23:29	92
23050	04:23:29	92
23050	04:23:29	92
23051	04:23:30	92
23051	04:23:30	92
23051	04:23:30	92
23051	04:23:30	92
23052	04:23:31	92
23052	04:23:31	92
23052	04:23:31	92
23052	04:23:31	92
23053	04:23:32	92
23053	04:23:32	92
23053	04:23:32	92
23053	04:23:32	92
23054	04:23:33	92
23054	04:23:33	92
23054	04:23:33	92
23054	04:23:33	92
23055	04:23:34	92
23055	04:23:34	92
23055	04:23:34	92
23055	04:23:34	92
23056	04:23:35	92
23056	04:23:35	92
23056	04:23:35	92
23056	04:23:35	92
23057	04:23:36	92
23057	04:23:36	92
23057	04:23:36	92
23057	04:23:36	92
23058	04:23:37	92
23058	04:23:37	91
23058	04:23:37	91
23058	04:23:37	91
23059	04:23:38	91
23059	04:23:38	92
23059	04:23:38	92
23059	04:23:38	92
23060	04:23:39	92
23060	04:23:39	92
23060	04:23:39	92
23060	04:23:39	92
23061	04:23:40	92
23061	04:23:40	92
23061	04:23:40	92
23061	04:23:40	92
23062	04:23:41	92
23062	04:23:41	92
23062	04:23:41	92
23062	04:23:41	92
23063	04:23:42	92
23063	04:23:42	92
23063	04:23:42	92
23063	04:23:42	92
23064	04:23:43	92
23064	04:23:43	92
23064	04:23:43	92
23064	04:23:43	92
23065	04:23:44	92
23065	04:23:44	92
23065	04:23:44	92
23065	04:23:44	92
23066	04:23:45	92
23066	04:23:45	92
23066	04:23:45	92
23066	04:23:45	92
23067	04:23:46	92
23067	04:23:46	92
23067	04:23:46	92
23067	04:23:46	92
23068	04:23:47	92
23068	04:23:47	92
23068	04:23:47	92
23068	04:23:47	92
23069	04:23:48	92
23069	04:23:48	92
23069	04:23:48	92
23069	04:23:48	92
23070	04:23:49	92
23070	04:23:49	92
23070	04:23:49	92
23070	04:23:49	92
23071	04:23:50	92
23071	04:23:50	92
23071	04:23:50	92
23071	04:23:50	92
23072	04:23:51	92
23072	04:23:51	92
23072	04:23:51	92
23072	04:23:51	92
23073	04:23:52	92
23073	04:23:52	92
23073	04:23:52	92
23073	04:23:52	92
23074	04:23:53	92
23074	04:23:53	92
23074	04:23:53	92
23074	04:23:53	92
23075	04:23:54	92
23075	04:23:54	92
23075	04:23:54	92
23075	04:23:54	92
23076	04:23:55	92
23076	04:23:55	92
23076	04:23:55	92
23076	04:23:55	92
23077	04:23:56	92
23077	04:23:56	92
23077	04:23:56	92
23077	04:23:56	92
23078	04:23:57	92
23078	04:23:57	92
23078	04:23:57	92
23078	04:23:57	92
23079	04:23:58	92
23079	04:23:58	92
23079	04:23:58	92
23079	04:23:58	92
23080	04:23:59	92
23080	04:23:59	92
23080	04:23:59	92
23080	04:23:59	92
23081	04:24:00	92
23081	04:24:00	92
23081	04:24:00	92
23081	04:24:00	92
23082	04:24:01	92
23082	04:24:01	92
23082	04:24:01	92
23082	04:24:01	92
23083	04:24:02	92
23083	04:24:02	91
23083	04:24:02	91
23083	04:24:02	91
23084	04:24:03	91
23084	04:24:03	91
23084	04:24:03	91
23084	04:24:03	91
23085	04:24:04	91
23085	04:24:04	91
23085	04:24:04	91
23085	04:24:04	91
23086	04:24:05	91
23086	04:24:05	91
23086	04:24:05	91
23086	04:24:05	91
23087	04:24:06	91
23087	04:24:06	91
23087	04:24:06	91
23087	04:24:06	91
23088	04:24:07	91
23088	04:24:07	91
23088	04:24:07	91
23088	04:24:07	91
23089	04:24:08	91
23089	04:24:08	91
23089	04:24:08	91
23089	04:24:08	91
23090	04:24:09	91
23090	04:24:09	91
23090	04:24:09	91
23090	04:24:09	91
23091	04:24:10	91
23091	04:24:10	91
23091	04:24:10	91
23091	04:24:10	91
23092	04:24:11	91
23092	04:24:11	91
23092	04:24:11	91
23092	04:24:11	91
23093	04:24:12	91
23093	04:24:12	91
23093	04:24:12	91
23093	04:24:12	91
23094	04:24:13	91
23094	04:24:13	91
23094	04:24:13	91
23094	04:24:13	91
23095	04:24:14	91
23095	04:24:14	91
23095	04:24:14	91
23095	04:24:14	91
23096	04:24:15	91
23096	04:24:15	91
23096	04:24:15	91
23096	04:24:15	91
23097	04:24:16	91
23097	04:24:16	92
23097	04:24:16	92
23097	04:24:16	92
23098	04:24:17	92
23098	04:24:17	92
23098	04:24:17	92
23098	04:24:17	92
23099	04:24:18	92
23099	04:24:18	92
23099	04:24:18	92
23099	04:24:18	92
23100	04:24:19	92
23100	04:24:19	93
23100	04:24:19	93
23100	04:24:19	93
23101	04:24:20	93
23101	04:24:20	93
23101	04:24:20	93
23101	04:24:20	93
23102	04:24:21	93
23102	04:24:21	94
23102	04:24:21	94
23102	04:24:21	94
23103	04:24:22	94
23103	04:24:22	94
23103	04:24:22	94
23103	04:24:22	94
23104	04:24:23	94
23104	04:24:23	94
23104	04:24:23	94
23104	04:24:23	94
23105	04:24:24	94
23105	04:24:24	94
23105	04:24:24	94
23105	04:24:24	94
23106	04:24:25	94
23106	04:24:25	95
23106	04:24:25	95
23106	04:24:25	95
23107	04:24:26	95
23107	04:24:26	95
23107	04:24:26	95
23107	04:24:26	95
23108	04:24:27	95
23108	04:24:27	95
23108	04:24:27	95
23108	04:24:27	95
23109	04:24:28	95
23109	04:24:28	95
23109	04:24:28	95
23109	04:24:28	95
23110	04:24:29	95
23110	04:24:29	95
23110	04:24:29	95
23110	04:24:29	95
23111	04:24:30	95
23111	04:24:30	95
23111	04:24:30	95
23111	04:24:30	95
23112	04:24:31	95
23112	04:24:31	95
23112	04:24:31	95
23112	04:24:31	95
23113	04:24:32	95
23113	04:24:32	96
23113	04:24:32	96
23113	04:24:32	96
23114	04:24:33	96
23114	04:24:33	96
23114	04:24:33	96
23114	04:24:33	96
23115	04:24:34	96
23115	04:24:34	96
23115	04:24:34	96
23115	04:24:34	96
23116	04:24:35	96
23116	04:24:35	96
23116	04:24:35	96
23116	04:24:35	96
23117	04:24:36	96
23117	04:24:36	96
23117	04:24:36	96
23117	04:24:36	96
23118	04:24:37	96
23118	04:24:37	96
23118	04:24:37	96
23118	04:24:37	96
23119	04:24:38	96
23119	04:24:38	96
23119	04:24:38	96
23119	04:24:38	96
23120	04:24:39	96
23120	04:24:39	95
23120	04:24:39	95
23120	04:24:39	95
23121	04:24:40	95
23121	04:24:40	95
23121	04:24:40	95
23121	04:24:40	95
23122	04:24:41	95
23122	04:24:41	95
23122	04:24:41	95
23122	04:24:41	95
23123	04:24:42	95
23123	04:24:42	95
23123	04:24:42	95
23123	04:24:42	95
23124	04:24:43	95
23124	04:24:43	94
23124	04:24:43	94
23124	04:24:43	94
23125	04:24:44	94
23125	04:24:44	94
23125	04:24:44	94
23125	04:24:44	94
23126	04:24:45	94
23126	04:24:45	94
23126	04:24:45	94
23126	04:24:45	94
23127	04:24:46	94
23127	04:24:46	94
23127	04:24:46	94
23127	04:24:46	94
23128	04:24:47	94
23128	04:24:47	94
23128	04:24:47	94
23128	04:24:47	94
23129	04:24:48	94
23129	04:24:48	93
23129	04:24:48	93
23129	04:24:48	93
23130	04:24:49	93
23130	04:24:49	93
23130	04:24:49	93
23130	04:24:49	93
23131	04:24:50	93
23131	04:24:50	93
23131	04:24:50	93
23131	04:24:50	93
23132	04:24:51	93
23132	04:24:51	93
23132	04:24:51	93
23132	04:24:51	93
23133	04:24:52	93
23133	04:24:52	92
23133	04:24:52	92
23133	04:24:52	92
23134	04:24:53	92
23134	04:24:53	92
23134	04:24:53	92
23134	04:24:53	92
23135	04:24:54	92
23135	04:24:54	92
23135	04:24:54	92
23135	04:24:54	92
23136	04:24:55	92
23136	04:24:55	92
23136	04:24:55	92
23136	04:24:55	92
23137	04:24:56	92
23137	04:24:56	92
23137	04:24:56	92
23137	04:24:56	92
23138	04:24:57	92
23138	04:24:57	92
23138	04:24:57	92
23138	04:24:57	92
23139	04:24:58	92
23139	04:24:58	92
23139	04:24:58	92
23139	04:24:58	92
23140	04:24:59	92
23140	04:24:59	92
23140	04:24:59	92
23140	04:24:59	92
23141	04:25:00	92
23141	04:25:00	92
23141	04:25:00	92
23141	04:25:00	92
23142	04:25:01	92
23142	04:25:01	93
23142	04:25:01	93
23142	04:25:01	93
23143	04:25:02	93
23143	04:25:02	93
23143	04:25:02	93
23143	04:25:02	93
23144	04:25:03	93
23144	04:25:03	93
23144	04:25:03	93
23144	04:25:03	93
23145	04:25:04	93
23145	04:25:04	93
23145	04:25:04	93
23145	04:25:04	93
23146	04:25:05	93
23146	04:25:05	93
23146	04:25:05	93
23146	04:25:05	93
23147	04:25:06	93
23147	04:25:06	93
23147	04:25:06	93
23147	04:25:06	93
23148	04:25:07	93
23148	04:25:07	93
23148	04:25:07	93
23148	04:25:07	93
23149	04:25:08	93
23149	04:25:08	93
23149	04:25:08	93
23149	04:25:08	93
[truncated: 404 more rows]
