# Supplementary material for: Are Complexity Metrics Reliable in Assessing HRV Control in Obese Patients During Sleep?
Source: PLoS One. 2015 Apr 20;10(4):e0124458. doi: 10.1371/journal.pone.0124458 (PMC4404104; doi:10.1371/journal.pone.0124458)
Supplement: S1 Dataset — (ZIP) [file pone.0124458.s001.zip › cabiddu_healthy_controls_data/SUBJECT (14)/SAOVIGJPM.txt]

570	22:08:43	87
570	22:08:43	87
570	22:08:43	87
570	22:08:43	87
571	22:08:44	87
571	22:08:44	87
571	22:08:44	87
571	22:08:44	87
572	22:08:46	87
572	22:08:46	87
572	22:08:46	87
572	22:08:46	87
573	22:08:46	87
573	22:08:46	87
573	22:08:46	87
573	22:08:46	87
574	22:08:47	87
574	22:08:47	87
574	22:08:47	87
574	22:08:47	87
575	22:08:49	87
575	22:08:49	87
575	22:08:49	87
575	22:08:49	87
576	22:08:49	87
576	22:08:49	87
576	22:08:49	87
576	22:08:49	87
577	22:08:50	87
577	22:08:50	87
577	22:08:50	87
577	22:08:50	87
578	22:08:52	87
578	22:08:52	87
578	22:08:52	87
578	22:08:52	87
579	22:08:52	87
579	22:08:52	87
579	22:08:52	87
579	22:08:52	87
580	22:08:53	87
580	22:08:53	87
580	22:08:53	87
580	22:08:53	87
581	22:08:55	87
581	22:08:55	87
581	22:08:55	87
581	22:08:55	87
582	22:08:55	87
582	22:08:55	87
582	22:08:55	87
582	22:08:55	87
583	22:08:56	87
583	22:08:56	88
583	22:08:56	88
583	22:08:56	88
584	22:08:58	88
584	22:08:58	88
584	22:08:58	88
584	22:08:58	88
585	22:08:58	88
585	22:08:58	88
585	22:08:58	88
585	22:08:58	88
586	22:08:59	88
586	22:08:59	87
586	22:08:59	87
586	22:08:59	87
587	22:09:01	87
587	22:09:01	87
587	22:09:01	87
587	22:09:01	87
588	22:09:01	87
588	22:09:01	87
588	22:09:01	87
588	22:09:01	87
589	22:09:02	87
589	22:09:02	87
589	22:09:02	87
589	22:09:02	87
590	22:09:04	87
590	22:09:04	87
590	22:09:04	87
590	22:09:04	87
591	22:09:04	87
591	22:09:04	87
591	22:09:04	87
591	22:09:04	87
592	22:09:05	87
592	22:09:05	87
592	22:09:05	87
592	22:09:05	87
593	22:09:07	87
593	22:09:07	87
593	22:09:07	87
593	22:09:07	87
594	22:09:07	87
594	22:09:07	87
594	22:09:07	87
594	22:09:07	87
595	22:09:08	87
595	22:09:08	87
595	22:09:08	87
595	22:09:08	87
596	22:09:10	87
596	22:09:10	87
596	22:09:10	87
596	22:09:10	87
597	22:09:10	87
597	22:09:10	87
597	22:09:10	87
597	22:09:10	87
598	22:09:11	87
598	22:09:11	87
598	22:09:11	87
598	22:09:11	87
599	22:09:13	87
599	22:09:13	87
599	22:09:13	87
599	22:09:13	87
600	22:09:13	87
600	22:09:13	87
600	22:09:13	87
600	22:09:13	87
601	22:09:14	87
601	22:09:14	87
601	22:09:14	87
601	22:09:14	87
602	22:09:16	87
602	22:09:16	88
602	22:09:16	88
602	22:09:16	88
603	22:09:16	88
603	22:09:16	88
603	22:09:16	88
603	22:09:16	88
604	22:09:17	88
604	22:09:17	88
604	22:09:17	88
604	22:09:17	88
605	22:09:19	88
605	22:09:19	88
605	22:09:19	88
605	22:09:19	88
606	22:09:19	88
606	22:09:19	88
606	22:09:19	88
606	22:09:19	88
607	22:09:20	88
607	22:09:20	88
607	22:09:20	88
607	22:09:20	88
608	22:09:22	88
608	22:09:22	88
608	22:09:22	88
608	22:09:22	88
609	22:09:22	88
609	22:09:22	88
609	22:09:22	88
609	22:09:22	88
610	22:09:23	88
610	22:09:23	88
610	22:09:23	88
610	22:09:23	88
611	22:09:25	88
611	22:09:25	88
611	22:09:25	88
611	22:09:25	88
612	22:09:25	88
612	22:09:25	88
612	22:09:25	88
612	22:09:25	88
613	22:09:26	88
613	22:09:26	88
613	22:09:26	88
613	22:09:26	88
614	22:09:28	88
614	22:09:28	88
614	22:09:28	88
614	22:09:28	88
615	22:09:28	88
615	22:09:28	88
615	22:09:28	88
615	22:09:28	88
616	22:09:29	88
616	22:09:29	88
616	22:09:29	88
616	22:09:29	88
617	22:09:31	88
617	22:09:31	88
617	22:09:31	88
617	22:09:31	88
618	22:09:31	88
618	22:09:31	87
618	22:09:31	87
618	22:09:31	87
619	22:09:32	87
619	22:09:32	87
619	22:09:32	87
619	22:09:32	87
620	22:09:34	87
620	22:09:34	87
620	22:09:34	87
620	22:09:34	87
621	22:09:34	87
621	22:09:34	87
621	22:09:34	87
621	22:09:34	87
622	22:09:35	87
622	22:09:35	87
622	22:09:35	87
622	22:09:35	87
623	22:09:37	87
623	22:09:37	87
623	22:09:37	87
623	22:09:37	87
624	22:09:37	87
624	22:09:37	87
624	22:09:37	87
624	22:09:37	87
625	22:09:38	87
625	22:09:38	87
625	22:09:38	87
625	22:09:38	87
626	22:09:40	87
626	22:09:40	88
626	22:09:40	88
626	22:09:40	88
627	22:09:40	88
627	22:09:40	88
627	22:09:40	88
627	22:09:40	88
628	22:09:41	88
628	22:09:41	88
628	22:09:41	88
628	22:09:41	88
629	22:09:43	88
629	22:09:43	88
629	22:09:43	88
629	22:09:43	88
630	22:09:43	88
630	22:09:43	88
630	22:09:43	88
630	22:09:43	88
631	22:09:44	88
631	22:09:44	88
631	22:09:44	88
631	22:09:44	88
632	22:09:46	88
632	22:09:46	88
632	22:09:46	88
632	22:09:46	88
633	22:09:46	88
633	22:09:46	88
633	22:09:46	88
633	22:09:46	88
634	22:09:47	88
634	22:09:47	88
634	22:09:47	88
634	22:09:47	88
635	22:09:49	88
635	22:09:49	88
635	22:09:49	88
635	22:09:49	88
636	22:09:49	88
636	22:09:49	88
636	22:09:49	88
636	22:09:49	88
637	22:09:50	88
637	22:09:50	88
637	22:09:50	88
637	22:09:50	88
638	22:09:52	88
638	22:09:52	88
638	22:09:52	88
638	22:09:52	88
639	22:09:52	88
639	22:09:52	88
639	22:09:52	88
639	22:09:52	88
640	22:09:53	88
640	22:09:53	88
640	22:09:53	88
640	22:09:53	88
641	22:09:55	88
641	22:09:55	88
641	22:09:55	88
641	22:09:55	88
642	22:09:55	88
642	22:09:55	88
642	22:09:55	88
642	22:09:55	88
643	22:09:56	88
643	22:09:56	89
643	22:09:56	89
643	22:09:56	89
644	22:09:58	89
644	22:09:58	89
644	22:09:58	89
644	22:09:58	89
645	22:09:58	89
645	22:09:58	89
645	22:09:58	89
645	22:09:58	89
646	22:09:59	89
646	22:09:59	89
646	22:09:59	89
646	22:09:59	89
647	22:10:01	89
647	22:10:01	89
647	22:10:01	89
647	22:10:01	89
648	22:10:01	89
648	22:10:01	88
648	22:10:01	88
648	22:10:01	88
649	22:10:02	88
649	22:10:02	88
649	22:10:02	88
649	22:10:02	88
650	22:10:04	88
650	22:10:04	88
650	22:10:04	88
650	22:10:04	88
651	22:10:04	88
651	22:10:04	88
651	22:10:04	88
651	22:10:04	88
652	22:10:05	88
652	22:10:05	88
652	22:10:05	88
652	22:10:05	88
653	22:10:07	88
653	22:10:07	88
653	22:10:07	88
653	22:10:07	88
654	22:10:07	88
654	22:10:07	88
654	22:10:07	88
654	22:10:07	88
655	22:10:08	88
655	22:10:08	88
655	22:10:08	88
655	22:10:08	88
656	22:10:10	88
656	22:10:10	89
656	22:10:10	89
656	22:10:10	89
657	22:10:10	89
657	22:10:10	89
657	22:10:10	89
657	22:10:10	89
658	22:10:11	89
658	22:10:11	89
658	22:10:11	89
658	22:10:11	89
659	22:10:13	89
659	22:10:13	89
659	22:10:13	89
659	22:10:13	89
660	22:10:13	89
660	22:10:13	89
660	22:10:13	89
660	22:10:13	89
661	22:10:15	89
661	22:10:15	89
661	22:10:15	89
661	22:10:15	89
662	22:10:16	89
662	22:10:16	89
662	22:10:16	89
662	22:10:16	89
663	22:10:16	89
663	22:10:16	89
663	22:10:16	89
663	22:10:16	89
664	22:10:17	89
664	22:10:17	89
664	22:10:17	89
664	22:10:17	89
665	22:10:19	89
665	22:10:19	88
665	22:10:19	88
665	22:10:19	88
666	22:10:19	88
666	22:10:19	88
666	22:10:19	88
666	22:10:19	88
667	22:10:21	88
667	22:10:21	88
667	22:10:21	88
667	22:10:21	88
668	22:10:22	88
668	22:10:22	88
668	22:10:22	88
668	22:10:22	88
669	22:10:22	88
669	22:10:22	88
669	22:10:22	88
669	22:10:22	88
670	22:10:24	88
670	22:10:24	88
670	22:10:24	88
670	22:10:24	88
671	22:10:25	88
671	22:10:25	88
671	22:10:25	88
671	22:10:25	88
672	22:10:25	88
672	22:10:25	88
672	22:10:25	88
672	22:10:25	88
673	22:10:27	88
673	22:10:27	89
673	22:10:27	89
673	22:10:27	89
674	22:10:28	89
674	22:10:28	89
674	22:10:28	89
674	22:10:28	89
675	22:10:28	89
675	22:10:28	89
675	22:10:28	89
675	22:10:28	89
676	22:10:30	89
676	22:10:30	89
676	22:10:30	89
676	22:10:30	89
677	22:10:31	89
677	22:10:31	89
677	22:10:31	89
677	22:10:31	89
678	22:10:31	89
678	22:10:31	89
678	22:10:31	89
678	22:10:31	89
679	22:10:33	89
679	22:10:33	89
679	22:10:33	89
679	22:10:33	89
680	22:10:34	89
680	22:10:34	89
680	22:10:34	89
680	22:10:34	89
681	22:10:34	89
681	22:10:34	89
681	22:10:34	89
681	22:10:34	89
682	22:10:36	89
682	22:10:36	89
682	22:10:36	89
682	22:10:36	89
683	22:10:37	89
683	22:10:37	89
683	22:10:37	89
683	22:10:37	89
684	22:10:37	89
684	22:10:37	89
684	22:10:37	89
684	22:10:37	89
685	22:10:39	89
685	22:10:39	89
685	22:10:39	89
685	22:10:39	89
686	22:10:40	89
686	22:10:40	89
686	22:10:40	89
686	22:10:40	89
687	22:10:40	89
687	22:10:40	89
687	22:10:40	89
687	22:10:40	89
688	22:10:42	89
688	22:10:42	89
688	22:10:42	89
688	22:10:42	89
689	22:10:43	89
689	22:10:43	89
689	22:10:43	89
689	22:10:43	89
690	22:10:43	89
690	22:10:43	89
690	22:10:43	89
690	22:10:43	89
691	22:10:45	89
691	22:10:45	89
691	22:10:45	89
691	22:10:45	89
692	22:10:46	89
692	22:10:46	89
692	22:10:46	89
692	22:10:46	89
693	22:10:46	89
693	22:10:46	89
693	22:10:46	89
693	22:10:46	89
694	22:10:48	89
694	22:10:48	88
694	22:10:48	88
694	22:10:48	88
695	22:10:49	88
695	22:10:49	88
695	22:10:49	88
695	22:10:49	88
696	22:10:49	88
696	22:10:49	88
696	22:10:49	88
696	22:10:49	88
697	22:10:51	88
697	22:10:51	88
697	22:10:51	88
697	22:10:51	88
698	22:10:52	88
698	22:10:52	88
698	22:10:52	88
698	22:10:52	88
699	22:10:52	88
699	22:10:52	88
699	22:10:52	88
699	22:10:52	88
700	22:10:54	88
700	22:10:54	88
700	22:10:54	88
700	22:10:54	88
701	22:10:55	88
701	22:10:55	88
701	22:10:55	88
701	22:10:55	88
702	22:10:55	88
702	22:10:55	88
702	22:10:55	88
702	22:10:55	88
703	22:10:57	88
703	22:10:57	88
703	22:10:57	88
703	22:10:57	88
704	22:10:58	88
704	22:10:58	88
704	22:10:58	88
704	22:10:58	88
705	22:10:58	88
705	22:10:58	88
705	22:10:58	88
705	22:10:58	88
706	22:11:00	88
706	22:11:00	88
706	22:11:00	88
706	22:11:00	88
707	22:11:01	88
707	22:11:01	88
707	22:11:01	88
707	22:11:01	88
708	22:11:01	88
708	22:11:01	88
708	22:11:01	88
708	22:11:01	88
709	22:11:03	88
709	22:11:03	88
709	22:11:03	88
709	22:11:03	88
710	22:11:04	88
710	22:11:04	88
710	22:11:04	88
710	22:11:04	88
711	22:11:04	88
711	22:11:04	88
711	22:11:04	88
711	22:11:04	88
712	22:11:06	88
712	22:11:06	88
712	22:11:06	88
712	22:11:06	88
713	22:11:07	88
713	22:11:07	88
713	22:11:07	88
713	22:11:07	88
714	22:11:07	88
714	22:11:07	88
714	22:11:07	88
714	22:11:07	88
715	22:11:09	88
715	22:11:09	88
715	22:11:09	88
715	22:11:09	88
716	22:11:10	88
716	22:11:10	88
716	22:11:10	88
716	22:11:10	88
717	22:11:10	88
717	22:11:10	88
717	22:11:10	88
717	22:11:10	88
718	22:11:12	88
718	22:11:12	88
718	22:11:12	88
718	22:11:12	88
719	22:11:13	88
719	22:11:13	88
719	22:11:13	88
719	22:11:13	88
720	22:11:13	88
720	22:11:13	88
720	22:11:13	88
720	22:11:13	88
721	22:11:15	88
721	22:11:15	88
721	22:11:15	88
721	22:11:15	88
722	22:11:16	88
722	22:11:16	88
722	22:11:16	88
722	22:11:16	88
723	22:11:16	88
723	22:11:16	88
723	22:11:16	88
723	22:11:16	88
724	22:11:18	88
724	22:11:18	88
724	22:11:18	88
724	22:11:18	88
725	22:11:19	88
725	22:11:19	88
725	22:11:19	88
725	22:11:19	88
726	22:11:19	88
726	22:11:19	88
726	22:11:19	88
726	22:11:19	88
727	22:11:21	88
727	22:11:21	88
727	22:11:21	88
727	22:11:21	88
728	22:11:22	88
728	22:11:22	88
728	22:11:22	88
728	22:11:22	88
729	22:11:22	88
729	22:11:22	88
729	22:11:22	88
729	22:11:22	88
730	22:11:24	88
730	22:11:24	88
730	22:11:24	88
730	22:11:24	88
731	22:11:25	88
731	22:11:25	88
731	22:11:25	88
731	22:11:25	88
732	22:11:25	88
732	22:11:25	88
732	22:11:25	88
732	22:11:25	88
733	22:11:27	88
733	22:11:27	88
733	22:11:27	88
733	22:11:27	88
734	22:11:28	88
734	22:11:28	88
734	22:11:28	88
734	22:11:28	88
735	22:11:29	88
735	22:11:29	88
735	22:11:29	88
735	22:11:29	88
736	22:11:30	88
736	22:11:30	88
736	22:11:30	88
736	22:11:30	88
737	22:11:31	88
737	22:11:31	88
737	22:11:31	88
737	22:11:31	88
738	22:11:31	88
738	22:11:31	88
738	22:11:31	88
738	22:11:31	88
739	22:11:33	88
739	22:11:33	88
739	22:11:33	88
739	22:11:33	88
740	22:11:34	88
740	22:11:34	88
740	22:11:34	88
740	22:11:34	88
741	22:11:34	88
741	22:11:34	88
741	22:11:34	88
741	22:11:34	88
742	22:11:36	88
742	22:11:36	88
742	22:11:36	88
742	22:11:36	88
743	22:11:37	88
743	22:11:37	88
743	22:11:37	88
743	22:11:37	88
744	22:11:37	88
744	22:11:37	88
744	22:11:37	88
744	22:11:37	88
745	22:11:39	88
745	22:11:39	88
745	22:11:39	88
745	22:11:39	88
746	22:11:40	88
746	22:11:40	88
746	22:11:40	88
746	22:11:40	88
747	22:11:40	88
747	22:11:40	88
747	22:11:40	88
747	22:11:40	88
748	22:11:42	88
748	22:11:42	88
748	22:11:42	88
748	22:11:42	88
749	22:11:43	88
749	22:11:43	88
749	22:11:43	88
749	22:11:43	88
750	22:11:43	88
750	22:11:43	88
750	22:11:43	88
750	22:11:43	88
751	22:11:45	88
751	22:11:45	88
751	22:11:45	88
751	22:11:45	88
752	22:11:46	88
752	22:11:46	88
752	22:11:46	88
752	22:11:46	88
753	22:11:46	88
753	22:11:46	88
753	22:11:46	88
753	22:11:46	88
754	22:11:48	88
754	22:11:48	88
754	22:11:48	88
754	22:11:48	88
755	22:11:49	88
755	22:11:49	88
755	22:11:49	88
755	22:11:49	88
756	22:11:49	88
756	22:11:49	88
756	22:11:49	88
756	22:11:49	88
757	22:11:51	88
757	22:11:51	89
757	22:11:51	89
757	22:11:51	89
758	22:11:52	89
758	22:11:52	89
758	22:11:52	89
758	22:11:52	89
759	22:11:52	89
759	22:11:52	89
759	22:11:52	89
759	22:11:52	89
760	22:11:54	89
760	22:11:54	89
760	22:11:54	89
760	22:11:54	89
761	22:11:55	89
761	22:11:55	89
761	22:11:55	89
761	22:11:55	89
762	22:11:55	89
762	22:11:55	88
762	22:11:55	88
762	22:11:55	88
763	22:11:57	88
763	22:11:57	88
763	22:11:57	88
763	22:11:57	88
764	22:11:58	88
764	22:11:58	89
764	22:11:58	89
764	22:11:58	89
765	22:11:58	89
765	22:11:58	89
765	22:11:58	89
765	22:11:58	89
766	22:12:00	89
766	22:12:00	89
766	22:12:00	89
766	22:12:00	89
767	22:12:01	89
767	22:12:01	89
767	22:12:01	89
767	22:12:01	89
768	22:12:01	89
768	22:12:01	89
768	22:12:01	89
768	22:12:01	89
769	22:12:03	89
769	22:12:03	89
769	22:12:03	89
769	22:12:03	89
770	22:12:04	89
770	22:12:04	89
770	22:12:04	89
770	22:12:04	89
771	22:12:04	89
771	22:12:04	89
771	22:12:04	89
771	22:12:04	89
772	22:12:06	89
772	22:12:06	89
772	22:12:06	89
772	22:12:06	89
773	22:12:07	89
773	22:12:07	89
773	22:12:07	89
773	22:12:07	89
774	22:12:07	89
774	22:12:07	89
774	22:12:07	89
774	22:12:07	89
775	22:12:09	89
775	22:12:09	88
775	22:12:09	88
775	22:12:09	88
776	22:12:10	88
776	22:12:10	88
776	22:12:10	88
776	22:12:10	88
777	22:12:10	88
777	22:12:10	88
777	22:12:10	88
777	22:12:10	88
778	22:12:12	88
778	22:12:12	88
778	22:12:12	88
778	22:12:12	88
779	22:12:13	88
779	22:12:13	88
779	22:12:13	88
779	22:12:13	88
780	22:12:13	88
780	22:12:13	88
780	22:12:13	88
780	22:12:13	88
781	22:12:15	88
781	22:12:15	88
781	22:12:15	88
781	22:12:15	88
782	22:12:16	88
782	22:12:16	88
782	22:12:16	88
782	22:12:16	88
783	22:12:17	88
783	22:12:17	89
783	22:12:17	89
783	22:12:17	89
784	22:12:18	89
784	22:12:18	89
784	22:12:18	89
784	22:12:18	89
785	22:12:19	89
785	22:12:19	89
785	22:12:19	89
785	22:12:19	89
786	22:12:20	89
786	22:12:20	89
786	22:12:20	89
786	22:12:20	89
787	22:12:21	89
787	22:12:21	89
787	22:12:21	89
787	22:12:21	89
788	22:12:22	89
788	22:12:22	89
788	22:12:22	89
788	22:12:22	89
789	22:12:23	89
789	22:12:23	89
789	22:12:23	89
789	22:12:23	89
790	22:12:24	89
790	22:12:24	89
790	22:12:24	89
790	22:12:24	89
791	22:12:25	89
791	22:12:25	89
791	22:12:25	89
791	22:12:25	89
792	22:12:26	89
792	22:12:26	89
792	22:12:26	89
792	22:12:26	89
793	22:12:27	89
793	22:12:27	89
793	22:12:27	89
793	22:12:27	89
794	22:12:28	89
794	22:12:28	89
794	22:12:28	89
794	22:12:28	89
795	22:12:29	89
795	22:12:29	89
795	22:12:29	89
795	22:12:29	89
796	22:12:30	89
796	22:12:30	89
796	22:12:30	89
796	22:12:30	89
797	22:12:31	89
797	22:12:31	89
797	22:12:31	89
797	22:12:31	89
798	22:12:32	89
798	22:12:32	89
798	22:12:32	89
798	22:12:32	89
799	22:12:33	89
799	22:12:33	88
799	22:12:33	88
799	22:12:33	88
800	22:12:34	88
800	22:12:34	88
800	22:12:34	88
800	22:12:34	88
801	22:12:35	88
801	22:12:35	88
801	22:12:35	88
801	22:12:35	88
802	22:12:36	88
802	22:12:36	88
802	22:12:36	88
802	22:12:36	88
803	22:12:37	88
803	22:12:37	88
803	22:12:37	88
803	22:12:37	88
804	22:12:38	88
804	22:12:38	88
804	22:12:38	88
804	22:12:38	88
805	22:12:39	88
805	22:12:39	88
805	22:12:39	88
805	22:12:39	88
806	22:12:40	88
806	22:12:40	88
806	22:12:40	88
806	22:12:40	88
807	22:12:41	88
807	22:12:41	88
807	22:12:41	88
807	22:12:41	88
808	22:12:42	88
808	22:12:42	88
808	22:12:42	88
808	22:12:42	88
809	22:12:43	88
809	22:12:43	88
809	22:12:43	88
809	22:12:43	88
810	22:12:44	88
810	22:12:44	88
810	22:12:44	88
810	22:12:44	88
811	22:12:45	88
811	22:12:45	88
811	22:12:45	88
811	22:12:45	88
812	22:12:46	88
812	22:12:46	88
812	22:12:46	88
812	22:12:46	88
813	22:12:47	88
813	22:12:47	88
813	22:12:47	88
813	22:12:47	88
814	22:12:48	88
814	22:12:48	88
814	22:12:48	88
814	22:12:48	88
815	22:12:49	88
815	22:12:49	88
815	22:12:49	88
815	22:12:49	88
816	22:12:50	88
816	22:12:50	88
816	22:12:50	88
816	22:12:50	88
817	22:12:51	88
817	22:12:51	88
817	22:12:51	88
817	22:12:51	88
818	22:12:52	88
818	22:12:52	88
818	22:12:52	88
818	22:12:52	88
819	22:12:53	88
819	22:12:53	88
819	22:12:53	88
819	22:12:53	88
820	22:12:54	88
820	22:12:54	88
820	22:12:54	88
820	22:12:54	88
821	22:12:55	88
821	22:12:55	88
821	22:12:55	88
821	22:12:55	88
822	22:12:56	88
822	22:12:56	88
822	22:12:56	88
822	22:12:56	88
823	22:12:57	88
823	22:12:57	88
823	22:12:57	88
823	22:12:57	88
824	22:12:58	88
824	22:12:58	88
824	22:12:58	88
824	22:12:58	88
825	22:12:59	88
825	22:12:59	88
825	22:12:59	88
825	22:12:59	88
826	22:13:00	88
826	22:13:00	88
826	22:13:00	88
826	22:13:00	88
827	22:13:01	88
827	22:13:01	88
827	22:13:01	88
827	22:13:01	88
828	22:13:02	88
828	22:13:02	88
828	22:13:02	88
828	22:13:02	88
829	22:13:03	88
829	22:13:03	88
829	22:13:03	88
829	22:13:03	88
830	22:13:04	88
830	22:13:04	88
830	22:13:04	88
830	22:13:04	88
831	22:13:05	88
831	22:13:05	88
831	22:13:05	88
831	22:13:05	88
832	22:13:06	88
832	22:13:06	88
832	22:13:06	88
832	22:13:06	88
833	22:13:07	88
833	22:13:07	88
833	22:13:07	88
833	22:13:07	88
834	22:13:08	88
834	22:13:08	88
834	22:13:08	88
834	22:13:08	88
835	22:13:09	88
835	22:13:09	88
835	22:13:09	88
835	22:13:09	88
836	22:13:10	88
836	22:13:10	88
836	22:13:10	88
836	22:13:10	88
837	22:13:11	88
837	22:13:11	88
837	22:13:11	88
837	22:13:11	88
838	22:13:12	88
838	22:13:12	88
838	22:13:12	88
838	22:13:12	88
839	22:13:13	88
839	22:13:13	88
839	22:13:13	88
839	22:13:13	88
840	22:13:14	88
840	22:13:14	88
840	22:13:14	88
840	22:13:14	88
841	22:13:15	88
841	22:13:15	88
841	22:13:15	88
841	22:13:15	88
842	22:13:16	88
842	22:13:16	88
842	22:13:16	88
842	22:13:16	88
843	22:13:17	88
843	22:13:17	88
843	22:13:17	88
843	22:13:17	88
844	22:13:18	88
844	22:13:18	88
844	22:13:18	88
844	22:13:18	88
845	22:13:19	88
845	22:13:19	88
845	22:13:19	88
845	22:13:19	88
846	22:13:20	88
846	22:13:20	88
846	22:13:20	88
846	22:13:20	88
847	22:13:21	88
847	22:13:21	88
847	22:13:21	88
847	22:13:21	88
848	22:13:22	88
848	22:13:22	88
848	22:13:22	88
848	22:13:22	88
849	22:13:23	88
849	22:13:23	88
849	22:13:23	88
849	22:13:23	88
850	22:13:24	88
850	22:13:24	88
850	22:13:24	88
850	22:13:24	88
851	22:13:25	88
851	22:13:25	88
851	22:13:25	88
851	22:13:25	88
852	22:13:26	88
852	22:13:26	88
852	22:13:26	88
852	22:13:26	88
853	22:13:27	88
853	22:13:27	88
853	22:13:27	88
853	22:13:27	88
854	22:13:28	88
854	22:13:28	88
854	22:13:28	88
854	22:13:28	88
855	22:13:29	88
855	22:13:29	88
855	22:13:29	88
855	22:13:29	88
856	22:13:30	88
856	22:13:30	88
856	22:13:30	88
856	22:13:30	88
857	22:13:31	88
857	22:13:31	88
857	22:13:31	88
857	22:13:31	88
858	22:13:32	88
858	22:13:32	88
858	22:13:32	88
858	22:13:32	88
859	22:13:33	88
859	22:13:33	88
859	22:13:33	88
859	22:13:33	88
860	22:13:34	88
860	22:13:34	88
860	22:13:34	88
860	22:13:34	88
861	22:13:35	88
861	22:13:35	88
861	22:13:35	88
861	22:13:35	88
862	22:13:36	88
862	22:13:36	88
862	22:13:36	88
862	22:13:36	88
863	22:13:37	88
863	22:13:37	88
863	22:13:37	88
863	22:13:37	88
864	22:13:38	88
864	22:13:38	88
864	22:13:38	88
864	22:13:38	88
865	22:13:39	88
865	22:13:39	88
865	22:13:39	88
865	22:13:39	88
866	22:13:40	88
866	22:13:40	88
866	22:13:40	88
866	22:13:40	88
867	22:13:41	88
867	22:13:41	88
867	22:13:41	88
867	22:13:41	88
868	22:13:42	88
868	22:13:42	88
868	22:13:42	88
868	22:13:42	88
869	22:13:43	88
869	22:13:43	88
869	22:13:43	88
869	22:13:43	88
870	22:13:44	88
870	22:13:44	88
870	22:13:44	88
870	22:13:44	88
871	22:13:45	88
871	22:13:45	88
871	22:13:45	88
871	22:13:45	88
872	22:13:46	88
872	22:13:46	88
872	22:13:46	88
872	22:13:46	88
873	22:13:47	88
873	22:13:47	88
873	22:13:47	88
873	22:13:47	88
874	22:13:48	88
874	22:13:48	88
874	22:13:48	88
874	22:13:48	88
875	22:13:49	88
875	22:13:49	88
875	22:13:49	88
875	22:13:49	88
876	22:13:50	88
876	22:13:50	88
876	22:13:50	88
876	22:13:50	88
877	22:13:51	88
877	22:13:51	88
877	22:13:51	88
877	22:13:51	88
878	22:13:52	88
878	22:13:52	88
878	22:13:52	88
878	22:13:52	88
879	22:13:53	88
879	22:13:53	88
879	22:13:53	88
879	22:13:53	88
880	22:13:54	88
880	22:13:54	88
880	22:13:54	88
880	22:13:54	88
881	22:13:55	88
881	22:13:55	88
881	22:13:55	88
881	22:13:55	88
882	22:13:56	88
882	22:13:56	88
882	22:13:56	88
882	22:13:56	88
883	22:13:57	88
883	22:13:57	88
883	22:13:57	88
883	22:13:57	88
884	22:13:58	88
884	22:13:58	88
884	22:13:58	88
884	22:13:58	88
885	22:13:59	88
885	22:13:59	88
885	22:13:59	88
885	22:13:59	88
886	22:14:00	88
886	22:14:00	88
886	22:14:00	88
886	22:14:00	88
887	22:14:01	88
887	22:14:01	88
887	22:14:01	88
887	22:14:01	88
888	22:14:02	88
888	22:14:02	88
888	22:14:02	88
888	22:14:02	88
889	22:14:03	88
889	22:14:03	88
889	22:14:03	88
889	22:14:03	88
890	22:14:04	88
890	22:14:04	88
890	22:14:04	88
890	22:14:04	88
891	22:14:05	88
891	22:14:05	88
891	22:14:05	88
891	22:14:05	88
892	22:14:06	88
892	22:14:06	88
892	22:14:06	88
892	22:14:06	88
893	22:14:07	88
893	22:14:07	88
893	22:14:07	88
893	22:14:07	88
894	22:14:08	88
894	22:14:08	88
894	22:14:08	88
894	22:14:08	88
895	22:14:09	88
895	22:14:09	88
895	22:14:09	88
895	22:14:09	88
896	22:14:10	88
896	22:14:10	88
896	22:14:10	88
896	22:14:10	88
897	22:14:11	88
897	22:14:11	88
897	22:14:11	88
897	22:14:11	88
898	22:14:12	88
898	22:14:12	88
898	22:14:12	88
898	22:14:12	88
899	22:14:13	88
899	22:14:13	88
899	22:14:13	88
899	22:14:13	88
900	22:14:14	88
900	22:14:14	88
900	22:14:14	88
900	22:14:14	88
901	22:14:15	88
901	22:14:15	88
901	22:14:15	88
901	22:14:15	88
902	22:14:16	88
902	22:14:16	88
902	22:14:16	88
902	22:14:16	88
903	22:14:17	88
903	22:14:17	88
903	22:14:17	88
903	22:14:17	88
904	22:14:18	88
904	22:14:18	88
904	22:14:18	88
904	22:14:18	88
905	22:14:19	88
905	22:14:19	88
905	22:14:19	88
905	22:14:19	88
906	22:14:20	88
906	22:14:20	88
906	22:14:20	88
906	22:14:20	88
907	22:14:21	88
907	22:14:21	88
907	22:14:21	88
907	22:14:21	88
908	22:14:22	88
908	22:14:22	88
908	22:14:22	88
908	22:14:22	88
909	22:14:23	88
909	22:14:23	88
909	22:14:23	88
909	22:14:23	88
910	22:14:24	88
910	22:14:24	88
910	22:14:24	88
910	22:14:24	88
911	22:14:25	88
911	22:14:25	88
911	22:14:25	88
911	22:14:25	88
912	22:14:26	88
912	22:14:26	88
912	22:14:26	88
912	22:14:26	88
913	22:14:27	88
913	22:14:27	88
913	22:14:27	88
913	22:14:27	88
914	22:14:28	88
914	22:14:28	88
914	22:14:28	88
914	22:14:28	88
915	22:14:29	88
915	22:14:29	88
915	22:14:29	88
915	22:14:29	88
916	22:14:30	88
916	22:14:30	88
916	22:14:30	88
916	22:14:30	88
917	22:14:31	88
917	22:14:31	88
917	22:14:31	88
917	22:14:31	88
918	22:14:32	88
918	22:14:32	88
918	22:14:32	88
918	22:14:32	88
919	22:14:33	88
919	22:14:33	88
919	22:14:33	88
919	22:14:33	88
920	22:14:34	88
920	22:14:34	88
920	22:14:34	88
920	22:14:34	88
921	22:14:35	88
921	22:14:35	88
921	22:14:35	88
921	22:14:35	88
922	22:14:36	88
922	22:14:36	88
922	22:14:36	88
922	22:14:36	88
923	22:14:37	88
923	22:14:37	88
923	22:14:37	88
923	22:14:37	88
924	22:14:38	88
924	22:14:38	88
924	22:14:38	88
924	22:14:38	88
925	22:14:39	88
925	22:14:39	88
925	22:14:39	88
925	22:14:39	88
926	22:14:40	88
926	22:14:40	88
926	22:14:40	88
926	22:14:40	88
927	22:14:41	88
927	22:14:41	88
927	22:14:41	88
927	22:14:41	88
928	22:14:42	88
928	22:14:42	88
928	22:14:42	88
928	22:14:42	88
929	22:14:43	88
929	22:14:43	88
929	22:14:43	88
929	22:14:43	88
930	22:14:44	88
930	22:14:44	89
930	22:14:44	89
930	22:14:44	89
931	22:14:45	89
931	22:14:45	89
931	22:14:45	89
931	22:14:45	89
932	22:14:46	89
932	22:14:46	89
932	22:14:46	89
932	22:14:46	89
933	22:14:47	89
933	22:14:47	89
933	22:14:47	89
933	22:14:47	89
934	22:14:48	89
934	22:14:48	89
934	22:14:48	89
934	22:14:48	89
935	22:14:49	89
935	22:14:49	89
935	22:14:49	89
935	22:14:49	89
936	22:14:50	89
936	22:14:50	89
936	22:14:50	89
936	22:14:50	89
937	22:14:51	89
937	22:14:51	89
937	22:14:51	89
937	22:14:51	89
938	22:14:52	89
938	22:14:52	89
938	22:14:52	89
938	22:14:52	89
939	22:14:53	89
939	22:14:53	89
939	22:14:53	89
939	22:14:53	89
940	22:14:54	89
940	22:14:54	89
940	22:14:54	89
940	22:14:54	89
941	22:14:55	89
941	22:14:55	89
941	22:14:55	89
941	22:14:55	89
942	22:14:56	89
942	22:14:56	89
942	22:14:56	89
942	22:14:56	89
943	22:14:57	89
943	22:14:57	89
943	22:14:57	89
943	22:14:57	89
944	22:14:58	89
944	22:14:58	89
944	22:14:58	89
944	22:14:58	89
945	22:14:59	89
945	22:14:59	89
945	22:14:59	89
945	22:14:59	89
946	22:15:00	89
946	22:15:00	89
946	22:15:00	89
946	22:15:00	89
947	22:15:01	89
947	22:15:01	89
947	22:15:01	89
947	22:15:01	89
948	22:15:02	89
948	22:15:02	89
948	22:15:02	89
948	22:15:02	89
949	22:15:03	89
949	22:15:03	89
949	22:15:03	89
949	22:15:03	89
950	22:15:04	89
950	22:15:04	89
950	22:15:04	89
950	22:15:04	89
951	22:15:05	89
951	22:15:05	89
951	22:15:05	89
951	22:15:05	89
952	22:15:06	89
952	22:15:06	89
952	22:15:06	89
952	22:15:06	89
953	22:15:07	89
953	22:15:07	89
953	22:15:07	89
953	22:15:07	89
954	22:15:08	89
954	22:15:08	89
954	22:15:08	89
954	22:15:08	89
955	22:15:09	89
955	22:15:09	89
955	22:15:09	89
955	22:15:09	89
956	22:15:10	89
956	22:15:10	89
956	22:15:10	89
956	22:15:10	89
957	22:15:11	89
957	22:15:11	89
957	22:15:11	89
957	22:15:11	89
958	22:15:12	89
958	22:15:12	89
958	22:15:12	89
958	22:15:12	89
959	22:15:13	89
959	22:15:13	89
959	22:15:13	89
959	22:15:13	89
960	22:15:14	89
960	22:15:14	88
960	22:15:14	88
960	22:15:14	88
961	22:15:15	88
961	22:15:15	88
961	22:15:15	88
961	22:15:15	88
962	22:15:16	88
962	22:15:16	88
962	22:15:16	88
962	22:15:16	88
963	22:15:17	88
963	22:15:17	88
963	22:15:17	88
963	22:15:17	88
964	22:15:18	88
964	22:15:18	88
964	22:15:18	88
964	22:15:18	88
965	22:15:19	88
965	22:15:19	88
965	22:15:19	88
965	22:15:19	88
966	22:15:20	88
966	22:15:20	88
966	22:15:20	88
966	22:15:20	88
967	22:15:21	88
967	22:15:21	88
967	22:15:21	88
967	22:15:21	88
968	22:15:22	88
968	22:15:22	88
968	22:15:22	88
968	22:15:22	88
969	22:15:23	88
969	22:15:23	88
969	22:15:23	88
969	22:15:23	88
970	22:15:24	88
970	22:15:24	88
970	22:15:24	88
970	22:15:24	88
971	22:15:25	88
971	22:15:25	88
971	22:15:25	88
971	22:15:25	88
972	22:15:26	88
972	22:15:26	88
972	22:15:26	88
972	22:15:26	88
973	22:15:27	88
973	22:15:27	88
973	22:15:27	88
973	22:15:27	88
974	22:15:28	88
974	22:15:28	88
974	22:15:28	88
974	22:15:28	88
975	22:15:29	88
975	22:15:29	89
975	22:15:29	89
975	22:15:29	89
976	22:15:30	89
976	22:15:30	89
976	22:15:30	89
976	22:15:30	89
977	22:15:31	89
977	22:15:31	89
977	22:15:31	89
977	22:15:31	89
978	22:15:32	89
978	22:15:32	89
978	22:15:32	89
978	22:15:32	89
979	22:15:33	89
979	22:15:33	89
979	22:15:33	89
979	22:15:33	89
980	22:15:34	89
980	22:15:34	89
980	22:15:34	89
980	22:15:34	89
981	22:15:35	89
981	22:15:35	89
981	22:15:35	89
981	22:15:35	89
982	22:15:36	89
982	22:15:36	89
982	22:15:36	89
982	22:15:36	89
983	22:15:37	89
983	22:15:37	89
983	22:15:37	89
983	22:15:37	89
984	22:15:38	89
984	22:15:38	89
984	22:15:38	89
984	22:15:38	89
985	22:15:39	89
985	22:15:39	89
985	22:15:39	89
985	22:15:39	89
986	22:15:40	89
986	22:15:40	89
986	22:15:40	89
986	22:15:40	89
987	22:15:41	89
987	22:15:41	88
987	22:15:41	88
987	22:15:41	88
988	22:15:42	88
988	22:15:42	88
988	22:15:42	88
988	22:15:42	88
989	22:15:43	88
989	22:15:43	88
989	22:15:43	88
989	22:15:43	88
990	22:15:44	88
990	22:15:44	88
990	22:15:44	88
990	22:15:44	88
991	22:15:45	88
991	22:15:45	88
991	22:15:45	88
991	22:15:45	88
992	22:15:46	88
992	22:15:46	88
992	22:15:46	88
992	22:15:46	88
993	22:15:47	88
993	22:15:47	88
993	22:15:47	88
993	22:15:47	88
994	22:15:48	88
994	22:15:48	88
994	22:15:48	88
994	22:15:48	88
995	22:15:49	88
995	22:15:49	88
995	22:15:49	88
995	22:15:49	88
996	22:15:50	88
996	22:15:50	88
996	22:15:50	88
996	22:15:50	88
997	22:15:51	88
997	22:15:51	89
997	22:15:51	89
997	22:15:51	89
998	22:15:52	89
998	22:15:52	89
998	22:15:52	89
998	22:15:52	89
999	22:15:53	89
999	22:15:53	88
999	22:15:53	88
999	22:15:53	88
1000	22:15:54	88
1000	22:15:54	88
1000	22:15:54	88
1000	22:15:54	88
1001	22:15:55	88
1001	22:15:55	89
1001	22:15:55	89
1001	22:15:55	89
1002	22:15:56	89
1002	22:15:56	88
1002	22:15:56	88
1002	22:15:56	88
1003	22:15:57	88
1003	22:15:57	88
1003	22:15:57	88
1003	22:15:57	88
1004	22:15:58	88
1004	22:15:58	88
1004	22:15:58	88
1004	22:15:58	88
1005	22:15:59	88
1005	22:15:59	88
1005	22:15:59	88
1005	22:15:59	88
1006	22:16:00	88
1006	22:16:00	88
1006	22:16:00	88
1006	22:16:00	88
1007	22:16:01	88
1007	22:16:01	88
1007	22:16:01	88
1007	22:16:01	88
1008	22:16:02	88
1008	22:16:02	88
1008	22:16:02	88
1008	22:16:02	88
1009	22:16:03	88
1009	22:16:03	88
1009	22:16:03	88
1009	22:16:03	88
1010	22:16:04	88
1010	22:16:04	88
1010	22:16:04	88
1010	22:16:04	88
1011	22:16:05	88
1011	22:16:05	88
1011	22:16:05	88
1011	22:16:05	88
1012	22:16:06	88
1012	22:16:06	88
1012	22:16:06	88
1012	22:16:06	88
1013	22:16:07	88
1013	22:16:07	88
1013	22:16:07	88
1013	22:16:07	88
1014	22:16:08	88
1014	22:16:08	88
1014	22:16:08	88
1014	22:16:08	88
1015	22:16:09	88
1015	22:16:09	88
1015	22:16:09	88
1015	22:16:09	88
1016	22:16:10	88
1016	22:16:10	88
1016	22:16:10	88
1016	22:16:10	88
1017	22:16:11	88
1017	22:16:11	88
1017	22:16:11	88
1017	22:16:11	88
1018	22:16:12	88
1018	22:16:12	88
1018	22:16:12	88
1018	22:16:12	88
1019	22:16:13	88
1019	22:16:13	88
1019	22:16:13	88
1019	22:16:13	88
1020	22:16:14	88
1020	22:16:14	88
1020	22:16:14	88
1020	22:16:14	88
1021	22:16:15	88
1021	22:16:15	88
1021	22:16:15	88
1021	22:16:15	88
1022	22:16:16	88
1022	22:16:16	88
1022	22:16:16	88
1022	22:16:16	88
1023	22:16:17	88
1023	22:16:17	88
1023	22:16:17	88
1023	22:16:17	88
1024	22:16:18	88
1024	22:16:18	88
1024	22:16:18	88
1024	22:16:18	88
1025	22:16:19	88
1025	22:16:19	88
1025	22:16:19	88
1025	22:16:19	88
1026	22:16:20	88
1026	22:16:20	88
1026	22:16:20	88
1026	22:16:20	88
1027	22:16:21	88
1027	22:16:21	88
1027	22:16:21	88
1027	22:16:21	88
1028	22:16:22	88
1028	22:16:22	88
1028	22:16:22	88
1028	22:16:22	88
1029	22:16:23	88
1029	22:16:23	88
1029	22:16:23	88
1029	22:16:23	88
1030	22:16:24	88
1030	22:16:24	88
1030	22:16:24	88
1030	22:16:24	88
1031	22:16:25	88
1031	22:16:25	88
1031	22:16:25	88
1031	22:16:25	88
1032	22:16:26	88
1032	22:16:26	88
1032	22:16:26	88
1032	22:16:26	88
1033	22:16:27	88
1033	22:16:27	88
1033	22:16:27	88
1033	22:16:27	88
1034	22:16:28	88
1034	22:16:28	88
1034	22:16:28	88
1034	22:16:28	88
1035	22:16:29	88
1035	22:16:29	88
1035	22:16:29	88
1035	22:16:29	88
1036	22:16:30	88
1036	22:16:30	88
1036	22:16:30	88
1036	22:16:30	88
1037	22:16:31	88
1037	22:16:31	88
1037	22:16:31	88
1037	22:16:31	88
1038	22:16:32	88
1038	22:16:32	88
1038	22:16:32	88
1038	22:16:32	88
1039	22:16:33	88
1039	22:16:33	88
1039	22:16:33	88
1039	22:16:33	88
1040	22:16:34	88
1040	22:16:34	88
1040	22:16:34	88
1040	22:16:34	88
1041	22:16:35	88
1041	22:16:35	88
1041	22:16:35	88
1041	22:16:35	88
1042	22:16:36	88
1042	22:16:36	88
1042	22:16:36	88
1042	22:16:36	88
1043	22:16:37	88
1043	22:16:37	88
1043	22:16:37	88
1043	22:16:37	88
1044	22:16:38	88
1044	22:16:38	88
1044	22:16:38	88
1044	22:16:38	88
1045	22:16:39	88
1045	22:16:39	89
1045	22:16:39	89
1045	22:16:39	89
1046	22:16:40	89
1046	22:16:40	89
1046	22:16:40	89
1046	22:16:40	89
1047	22:16:41	89
1047	22:16:41	89
1047	22:16:41	89
1047	22:16:41	89
1048	22:16:42	89
1048	22:16:42	90
1048	22:16:42	90
1048	22:16:42	90
1049	22:16:43	90
1049	22:16:43	90
1049	22:16:43	90
1049	22:16:43	90
1050	22:16:44	90
1050	22:16:44	90
1050	22:16:44	90
1050	22:16:44	90
1051	22:16:45	90
1051	22:16:45	90
1051	22:16:45	90
1051	22:16:45	90
1052	22:16:46	90
1052	22:16:46	91
1052	22:16:46	91
1052	22:16:46	91
1053	22:16:47	91
1053	22:16:47	91
1053	22:16:47	91
1053	22:16:47	91
1054	22:16:48	91
1054	22:16:48	91
1054	22:16:48	91
1054	22:16:48	91
1055	22:16:49	91
1055	22:16:49	91
1055	22:16:49	91
1055	22:16:49	91
1056	22:16:50	91
1056	22:16:50	91
1056	22:16:50	91
1056	22:16:50	91
1057	22:16:51	91
1057	22:16:51	91
1057	22:16:51	91
1057	22:16:51	91
1058	22:16:52	91
1058	22:16:52	91
1058	22:16:52	91
1058	22:16:52	91
1059	22:16:53	91
1059	22:16:53	91
1059	22:16:53	91
1059	22:16:53	91
1060	22:16:54	91
1060	22:16:54	91
1060	22:16:54	91
1060	22:16:54	91
1061	22:16:55	91
1061	22:16:55	91
1061	22:16:55	91
1061	22:16:55	91
1062	22:16:56	91
1062	22:16:56	91
1062	22:16:56	91
1062	22:16:56	91
1063	22:16:57	91
1063	22:16:57	91
1063	22:16:57	91
1063	22:16:57	91
1064	22:16:58	91
1064	22:16:58	91
1064	22:16:58	91
1064	22:16:58	91
1065	22:16:59	91
1065	22:16:59	91
1065	22:16:59	91
1065	22:16:59	91
1066	22:17:00	91
1066	22:17:00	91
1066	22:17:00	91
1066	22:17:00	91
1067	22:17:01	91
1067	22:17:01	91
1067	22:17:01	91
1067	22:17:01	91
1068	22:17:02	91
1068	22:17:02	91
1068	22:17:02	91
1068	22:17:02	91
1069	22:17:03	91
1069	22:17:03	91
1069	22:17:03	91
1069	22:17:03	91
[truncated: 404 more rows]
