# Supplementary material for: Are Complexity Metrics Reliable in Assessing HRV Control in Obese Patients During Sleep?
Source: PLoS One. 2015 Apr 20;10(4):e0124458. doi: 10.1371/journal.pone.0124458 (PMC4404104; doi:10.1371/journal.pone.0124458)
Supplement: S1 Dataset — (ZIP) [file pone.0124458.s001.zip › cabiddu_healthy_controls_data/SUBJECT (14)/T2JPM.txt]

15660	0	58
15660	1	60
15660	2	59
15660	3	53
15660	4	49
15660	5	46
15660	6	43
15660	7	39
15660	8	40
15660	9	44
15660	10	48
15660	11	50
15660	12	51
15660	13	54
15660	14	57
15660	15	59
15660	16	58
15660	17	59
15660	18	59
15660	19	57
15660	20	53
15660	21	51
15660	22	51
15660	23	51
15660	24	50
15660	25	50
15660	26	53
15660	27	57
15660	28	59
15660	29	61
15660	30	64
15660	31	66
15660	32	64
15660	33	61
15660	34	59
15660	35	60
15660	36	59
15660	37	55
15660	38	49
15660	39	42
15660	40	33
15660	41	24
15660	42	20
15660	43	26
15660	44	38
15660	45	51
15660	46	62
15660	47	70
15660	48	73
15660	49	70
15660	50	63
15660	51	58
15660	52	56
15660	53	56
15660	54	55
15660	55	56
15660	56	59
15660	57	61
15660	58	62
15660	59	65
15660	60	71
15660	61	78
15660	62	79
15660	63	78
15660	64	75
15660	65	71
15660	66	66
15660	67	60
15660	68	58
15660	69	58
15660	70	58
15660	71	55
15660	72	53
15660	73	55
15660	74	58
15660	75	62
15660	76	67
15660	77	73
15660	78	77
15660	79	76
15660	80	70
15660	81	64
15660	82	59
15660	83	54
15660	84	50
15660	85	52
15660	86	58
15660	87	63
15660	88	66
15660	89	67
15660	90	68
15660	91	67
15660	92	64
15660	93	62
15660	94	64
15660	95	68
15660	96	70
15660	97	69
15660	98	68
15660	99	65
15660	100	60
15660	101	54
15660	102	51
15660	103	53
15660	104	56
15660	105	57
15660	106	58
15660	107	61
15660	108	64
15660	109	65
15660	110	66
15660	111	70
15660	112	72
15660	113	70
15660	114	62
15660	115	53
15660	116	46
15660	117	39
15660	118	35
15660	119	37
15660	120	45
15660	121	53
15660	122	58
15660	123	60
15660	124	62
15660	125	64
15660	126	64
15660	127	64
15660	128	65
15660	129	67
15660	130	64
15660	131	58
15660	132	53
15660	133	51
15660	134	49
15660	135	48
15660	136	48
15660	137	52
15660	138	55
15660	139	56
15660	140	56
15660	141	58
15660	142	60
15660	143	60
15660	144	58
15660	145	58
15660	146	58
15660	147	55
15660	148	51
15660	149	48
15660	150	48
15660	151	47
15660	152	46
15660	153	46
15660	154	50
15660	155	55
15660	156	58
15660	157	59
15660	158	61
15660	159	63
15660	160	62
15660	161	57
15660	162	54
15660	163	51
15660	164	47
15660	165	44
15660	166	45
15660	167	50
15660	168	56
15660	169	58
15660	170	59
15660	171	59
15660	172	58
15660	173	55
15660	174	53
15660	175	56
15660	176	58
15660	177	57
15660	178	52
15660	179	47
15660	180	45
15660	181	44
15660	182	44
15660	183	49
15660	184	55
15660	185	56
15660	186	53
15660	187	48
15660	188	46
15660	189	45
15660	190	44
15660	191	44
15660	192	47
15660	193	49
15660	194	48
15660	195	45
15660	196	43
15660	197	42
15660	198	39
15660	199	35
15660	200	31
15660	201	31
15660	202	33
15660	203	35
15660	204	37
15660	205	40
15660	206	43
15660	207	44
15660	208	45
15660	209	49
15660	210	55
15660	211	56
15660	212	47
15660	213	32
15660	214	11
15660	215	-10
15660	216	-26
15660	217	-28
15660	218	-12
15660	219	13
15660	220	39
15660	221	59
15660	222	69
15660	223	69
15660	224	59
15660	225	46
15660	226	37
15660	227	34
15660	228	33
15660	229	32
15660	230	32
15660	231	33
15660	232	33
15660	233	31
15660	234	30
15660	235	32
15660	236	36
15660	237	37
15660	238	37
15660	239	40
15660	240	43
15660	241	44
15660	242	41
15660	243	38
15660	244	34
15660	245	29
15660	246	26
15660	247	27
15660	248	34
15660	249	41
15660	250	40
15660	251	36
15660	252	31
15660	253	27
15660	254	24
15660	255	25
15660	256	33
15660	257	43
15660	258	46
15660	259	41
15660	260	31
15660	261	21
15660	262	13
15660	263	13
15660	264	22
15660	265	39
15660	266	55
15660	267	63
15660	268	61
15660	269	53
15660	270	42
15660	271	30
15660	272	23
15660	273	23
15660	274	27
15660	275	28
15660	276	24
15660	277	18
15660	278	15
15660	279	14
15660	280	17
15660	281	22
15660	282	29
15660	283	31
15660	284	25
15660	285	14
15660	286	6
15660	287	4
15660	288	8
15660	289	15
15660	290	23
15660	291	28
15660	292	25
15660	293	14
15660	294	4
15660	295	-2
15660	296	-2
15660	297	2
15660	298	9
15660	299	16
15660	300	17
15660	301	16
15660	302	14
15660	303	16
15660	304	19
15660	305	21
15660	306	18
15660	307	14
15660	308	8
15660	309	2
15660	310	-4
15660	311	-5
15660	312	-1
15660	313	4
15660	314	7
15660	315	9
15660	316	12
15660	317	15
15660	318	16
15660	319	16
15660	320	15
15660	321	11
15660	322	4
15660	323	-6
15660	324	-14
15660	325	-20
15660	326	-25
15660	327	-32
15660	328	-38
15660	329	-43
15660	330	-47
15660	331	-49
15660	332	-46
15660	333	-35
15660	334	-20
15660	335	-8
15660	336	0
15660	337	4
15660	338	2
15660	339	-5
15660	340	-15
15660	341	-21
15660	342	-23
15660	343	-23
15660	344	-24
15660	345	-24
15660	346	-23
15660	347	-22
15660	348	-23
15660	349	-24
15660	350	-22
15660	351	-21
15660	352	-22
15660	353	-26
15660	354	-27
15660	355	-27
15660	356	-28
15660	357	-31
15660	358	-33
15660	359	-34
15660	360	-37
15660	361	-40
15660	362	-39
15660	363	-33
15660	364	-26
15660	365	-23
15660	366	-23
15660	367	-22
15660	368	-22
15660	369	-26
15660	370	-32
15660	371	-36
15660	372	-37
15660	373	-41
15660	374	-46
15660	375	-49
15660	376	-49
15660	377	-49
15660	378	-50
15660	379	-49
15660	380	-45
15660	381	-39
15660	382	-36
15660	383	-36
15660	384	-35
15660	385	-36
15660	386	-41
15660	387	-48
15660	388	-52
15660	389	-54
15660	390	-55
15660	391	-57
15660	392	-58
15660	393	-55
15660	394	-53
15660	395	-53
15660	396	-52
15660	397	-48
15660	398	-45
15660	399	-46
15660	400	-49
15660	401	-50
15660	402	-50
15660	403	-50
15660	404	-51
15660	405	-50
15660	406	-48
15660	407	-50
15660	408	-56
15660	409	-63
15660	410	-65
15660	411	-65
15660	412	-63
15660	413	-60
15660	414	-54
15660	415	-50
15660	416	-51
15660	417	-54
15660	418	-57
15660	419	-58
15660	420	-60
15660	421	-65
15660	422	-70
15660	423	-75
15660	424	-80
15660	425	-85
15660	426	-86
15660	427	-81
15660	428	-73
15660	429	-66
15660	430	-62
15660	431	-59
15660	432	-58
15660	433	-62
15660	434	-67
15660	435	-69
15660	436	-69
15660	437	-71
15660	438	-75
15660	439	-78
15660	440	-79
15660	441	-78
15660	442	-78
15660	443	-75
15660	444	-69
15660	445	-65
15660	446	-66
15660	447	-68
15660	448	-69
15660	449	-68
15660	450	-69
15660	451	-71
15660	452	-73
15660	453	-75
15660	454	-80
15660	455	-87
15660	456	-91
15660	457	-88
15660	458	-81
15660	459	-74
15660	460	-67
15660	461	-61
15660	462	-59
15660	463	-62
15660	464	-69
15660	465	-74
15660	466	-76
15660	467	-78
15660	468	-79
15660	469	-80
15660	470	-79
15660	471	-80
15660	472	-84
15660	473	-86
15660	474	-84
15660	475	-80
15660	476	-78
15660	477	-77
15660	478	-74
15660	479	-71
15660	480	-72
15660	481	-75
15660	482	-76
15660	483	-77
15660	484	-80
15660	485	-86
15660	486	-90
15660	487	-92
15660	488	-93
15660	489	-94
15660	490	-91
15660	491	-85
15660	492	-78
15660	493	-75
15660	494	-74
15660	495	-73
15660	496	-73
15660	497	-76
15660	498	-80
15660	499	-83
15660	500	-84
15660	501	-87
15660	502	-91
15660	503	-93
15660	504	-92
15660	505	-90
15660	506	-90
15660	507	-90
15660	508	-86
15660	509	-82
15660	510	-79
15660	511	-76
15660	512	-72
15660	513	-70
15660	514	-73
15660	515	-80
15660	516	-87
15660	517	-91
15660	518	-92
15660	519	-91
15660	520	-84
15660	521	-75
15660	522	-69
15660	523	-68
15660	524	-70
15660	525	-73
15660	526	-76
15660	527	-79
15660	528	-82
15660	529	-81
15660	530	-79
15660	531	-79
15660	532	-83
15660	533	-85
15660	534	-85
15660	535	-86
15660	536	-88
15660	537	-88
15660	538	-85
15660	539	-83
15660	540	-84
15660	541	-84
15660	542	-83
15660	543	-80
15660	544	-79
15660	545	-80
15660	546	-79
15660	547	-79
15660	548	-83
15660	549	-89
15660	550	-95
15660	551	-98
15660	552	-101
15660	553	-102
15660	554	-100
15660	555	-92
15660	556	-84
15660	557	-78
15660	558	-76
15660	559	-72
15660	560	-70
15660	561	-71
15660	562	-74
15660	563	-76
15660	564	-77
15660	565	-82
15660	566	-88
15660	567	-92
15660	568	-92
15660	569	-91
15660	570	-90
15660	571	-88
15660	572	-83
15660	573	-78
15660	574	-76
15660	575	-76
15660	576	-74
15660	577	-72
15660	578	-73
15660	579	-77
15660	580	-79
15660	581	-79
15660	582	-79
15660	583	-81
15660	584	-82
15660	585	-83
15660	586	-86
15660	587	-93
15660	588	-100
15660	589	-102
15660	590	-98
15660	591	-93
15660	592	-86
15660	593	-77
15660	594	-71
15660	595	-70
15660	596	-75
15660	597	-81
15660	598	-85
15660	599	-89
15660	600	-92
15660	601	-91
15660	602	-84
15660	603	-78
15660	604	-75
15660	605	-74
15660	606	-73
15660	607	-73
15660	608	-75
15660	609	-77
15660	610	-75
15660	611	-71
15660	612	-70
15660	613	-72
15660	614	-77
15660	615	-82
15660	616	-87
15660	617	-90
15660	618	-88
15660	619	-80
15660	620	-69
15660	621	-63
15660	622	-61
15660	623	-62
15660	624	-65
15660	625	-70
15660	626	-75
15660	627	-76
15660	628	-76
15660	629	-78
15660	630	-82
15660	631	-84
15660	632	-83
15660	633	-82
15660	634	-81
15660	635	-79
15660	636	-76
15660	637	-73
15660	638	-72
15660	639	-71
15660	640	-68
15660	641	-64
15660	642	-64
15660	643	-69
15660	644	-74
15660	645	-80
15660	646	-84
15660	647	-88
15660	648	-87
15660	649	-82
15660	650	-79
15660	651	-81
15660	652	-85
15660	653	-87
15660	654	-88
15660	655	-84
15660	656	-76
15660	657	-65
15660	658	-56
15660	659	-55
15660	660	-62
15660	661	-70
15660	662	-74
15660	663	-76
15660	664	-75
15660	665	-70
15660	666	-65
15660	667	-62
15660	668	-63
15660	669	-64
15660	670	-60
15660	671	-54
15660	672	-51
15660	673	-51
15660	674	-54
15660	675	-60
15660	676	-67
15660	677	-72
15660	678	-72
15660	679	-67
15660	680	-65
15660	681	-72
15660	682	-83
15660	683	-97
15660	684	-108
15660	685	-113
15660	686	-107
15660	687	-89
15660	688	-67
15660	689	-50
15660	690	-43
15660	691	-43
15660	692	-50
15660	693	-60
15660	694	-69
15660	695	-71
15660	696	-65
15660	697	-57
15660	698	-53
15660	699	-50
15660	700	-47
15660	701	-45
15660	702	-45
15660	703	-46
15660	704	-45
15660	705	-44
15660	706	-48
15660	707	-53
15660	708	-55
15660	709	-53
15660	710	-51
15660	711	-49
15660	712	-47
15660	713	-45
15660	714	-46
15660	715	-49
15660	716	-51
15660	717	-48
15660	718	-42
15660	719	-40
15660	720	-38
15660	721	-36
15660	722	-34
15660	723	-36
15660	724	-40
15660	725	-43
15660	726	-44
15660	727	-45
15660	728	-47
15660	729	-47
15660	730	-44
15660	731	-41
15660	732	-39
15660	733	-37
15660	734	-33
15660	735	-29
15660	736	-29
15660	737	-30
15660	738	-31
15660	739	-31
15660	740	-33
15660	741	-36
15660	742	-38
15660	743	-39
15660	744	-40
15660	745	-44
15660	746	-45
15660	747	-41
15660	748	-36
15660	749	-32
15660	750	-27
15660	751	-21
15660	752	-16
15660	753	-16
15660	754	-19
15660	755	-21
15660	756	-23
15660	757	-26
15660	758	-30
15660	759	-31
15660	760	-30
15660	761	-28
15660	762	-29
15660	763	-28
15660	764	-25
15660	765	-21
15660	766	-19
15660	767	-18
15660	768	-15
15660	769	-14
15660	770	-16
15660	771	-20
15660	772	-23
15660	773	-24
15660	774	-26
15660	775	-28
15660	776	-28
15660	777	-26
15660	778	-24
15660	779	-23
15660	780	-21
15660	781	-17
15660	782	-12
15660	783	-9
15660	784	-8
15660	785	-5
15660	786	-3
15660	787	-3
15660	788	-7
15660	789	-10
15660	790	-12
15660	791	-15
15660	792	-19
15660	793	-20
15660	794	-18
15660	795	-15
15660	796	-13
15660	797	-11
15660	798	-9
15660	799	-7
15660	800	-8
15660	801	-9
15660	802	-8
15660	803	-5
15660	804	-5
15660	805	-8
15660	806	-11
15660	807	-13
15660	808	-15
15660	809	-16
15660	810	-13
15660	811	-7
15660	812	0
15660	813	4
15660	814	5
15660	815	6
15660	816	7
15660	817	5
15660	818	3
15660	819	3
15660	820	6
15660	821	6
15660	822	4
15660	823	2
15660	824	2
15660	825	0
15660	826	-2
15660	827	-2
15660	828	0
15660	829	3
15660	830	3
15660	831	3
15660	832	6
15660	833	10
15660	834	11
15660	835	11
15660	836	10
15660	837	9
15660	838	5
15660	839	0
15660	840	-1
15660	841	4
15660	842	11
15660	843	18
15660	844	23
15660	845	26
15660	846	25
15660	847	18
15660	848	10
15660	849	6
15660	850	5
15660	851	5
15660	852	6
15660	853	9
15660	854	12
15660	855	13
15660	856	10
15660	857	9
15660	858	11
15660	859	14
15660	860	16
15660	861	19
15660	862	24
15660	863	28
15660	864	28
15660	865	26
15660	866	26
15660	867	28
15660	868	26
15660	869	23
15660	870	21
15660	871	20
15660	872	19
15660	873	17
15660	874	18
15660	875	22
15660	876	25
15660	877	27
15660	878	29
15660	879	32
15660	880	36
15660	881	38
15660	882	38
15660	883	37
15660	884	37
15660	885	33
15660	886	28
15660	887	25
15660	888	25
15660	889	24
15660	890	23
15660	891	23
15660	892	27
15660	893	31
15660	894	34
15660	895	37
15660	896	41
15660	897	46
15660	898	47
15660	899	45
15660	900	43
15660	901	41
15660	902	37
15660	903	31
15660	904	28
15660	905	29
15660	906	30
15660	907	31
15660	908	33
15660	909	37
15660	910	40
15660	911	41
15660	912	42
15660	913	44
15660	914	46
15660	915	44
15660	916	40
15660	917	36
15660	918	35
15660	919	34
15660	920	34
15660	921	36
15660	922	41
15660	923	45
15660	924	45
15660	925	45
15660	926	48
15660	927	52
15660	928	54
15660	929	54
15660	930	55
15660	931	54
15660	932	50
15660	933	45
15660	934	42
15660	935	42
15660	936	42
15660	937	40
15660	938	38
15660	939	38
15660	940	41
15660	941	43
15660	942	49
15660	943	58
15660	944	66
15660	945	67
15660	946	60
15660	947	50
15660	948	39
15660	949	30
15660	950	25
15660	951	30
15660	952	40
15660	953	50
15660	954	54
15660	955	54
15660	956	51
15660	957	47
15660	958	44
15660	959	44
15660	960	51
15660	961	59
15660	962	62
15660	963	59
15660	964	54
15660	965	49
15660	966	44
15660	967	40
15660	968	42
15660	969	48
15660	970	52
15660	971	53
15660	972	52
15660	973	53
15660	974	55
15660	975	55
15660	976	56
15660	977	59
15660	978	59
15660	979	56
15660	980	49
15660	981	44
15660	982	44
15660	983	45
15660	984	46
15660	985	50
15660	986	55
15660	987	56
15660	988	53
15660	989	50
15660	990	50
15660	991	52
15660	992	54
15660	993	55
15660	994	57
15660	995	57
15660	996	53
15660	997	47
15660	998	43
15660	999	44
15660	1000	44
15660	1001	43
15660	1002	42
15660	1003	44
15660	1004	47
15660	1005	50
15660	1006	54
15660	1007	62
15660	1008	67
15660	1009	67
15660	1010	63
15660	1011	58
15660	1012	54
15660	1013	49
15660	1014	45
15660	1015	44
15660	1016	45
15660	1017	45
15660	1018	42
15660	1019	41
15660	1020	43
15660	1021	46
15660	1022	49
15660	1023	50
15660	1024	53
15660	1025	55
15660	1026	54
15660	1027	50
15660	1028	47
15660	1029	46
15660	1030	44
15660	1031	39
15660	1032	37
15660	1033	38
15660	1034	41
15660	1035	42
15660	1036	44
15660	1037	49
15660	1038	53
15660	1039	54
15660	1040	55
15660	1041	57
15660	1042	58
15660	1043	54
15660	1044	48
15660	1045	44
15660	1046	42
15660	1047	40
15660	1048	38
15660	1049	38
15660	1050	41
15660	1051	42
15660	1052	41
15660	1053	41
15660	1054	45
15660	1055	52
15660	1056	57
15660	1057	59
15660	1058	59
15660	1059	53
15660	1060	41
15660	1061	27
15660	1062	18
15660	1063	16
15660	1064	19
15660	1065	24
15660	1066	29
15660	1067	35
15660	1068	36
15660	1069	35
15660	1070	35
15660	1071	40
15660	1072	47
15660	1073	52
15660	1074	53
15660	1075	52
15660	1076	49
15660	1077	43
15660	1078	37
15660	1079	35
15660	1080	37
15660	1081	38
15660	1082	37
15660	1083	35
15660	1084	35
15660	1085	36
15660	1086	36
15660	1087	38
15660	1088	42
15660	1089	45
15660	1090	44
15660	1091	41
15660	1092	39
15660	1093	38
15660	1094	35
15660	1095	31
15660	1096	28
15660	1097	27
15660	1098	26
15660	1099	26
15660	1100	28
15660	1101	33
15660	1102	37
15660	1103	38
15660	1104	37
15660	1105	38
15660	1106	41
15660	1107	42
15660	1108	40
15660	1109	37
15660	1110	33
15660	1111	25
15660	1112	17
15660	1113	12
15660	1114	14
15660	1115	18
15660	1116	21
15660	1117	22
15660	1118	23
15660	1119	23
15660	1120	21
15660	1121	20
15660	1122	22
15660	1123	28
15660	1124	31
15660	1125	32
15660	1126	31
15660	1127	30
15660	1128	26
15660	1129	20
15660	1130	17
15660	1131	19
15660	1132	23
15660	1133	25
15660	1134	28
15660	1135	33
15660	1136	37
15660	1137	36
15660	1138	34
15660	1139	33
15660	1140	33
15660	1141	31
15660	1142	28
15660	1143	26
15660	1144	24
15660	1145	21
15660	1146	16
15660	1147	14
15660	1148	15
15660	1149	20
15660	1150	24
15660	1151	29
15660	1152	36
15660	1153	41
15660	1154	39
15660	1155	34
15660	1156	30
15660	1157	26
15660	1158	21
15660	1159	15
15660	1160	12
15660	1161	12
15660	1162	13
15660	1163	13
15660	1164	12
15660	1165	16
15660	1166	21
15660	1167	22
15660	1168	21
15660	1169	22
15660	1170	24
15660	1171	26
15660	1172	28
15660	1173	33
15660	1174	36
15660	1175	33
15660	1176	23
15660	1177	12
15660	1178	6
15660	1179	5
15660	1180	8
15660	1181	17
15660	1182	25
15660	1183	29
15660	1184	24
15660	1185	15
15660	1186	9
15660	1187	10
15660	1188	15
15660	1189	22
15660	1190	26
15660	1191	22
15660	1192	5
15660	1193	-22
15660	1194	-45
15660	1195	-56
15660	1196	-50
15660	1197	-32
15660	1198	-7
15660	1199	18
15660	1200	33
15660	1201	34
15660	1202	26
15660	1203	17
15660	1204	13
15660	1205	10
15660	1206	7
15660	1207	5
15660	1208	2
15660	1209	-3
15660	1210	-9
15660	1211	-10
15660	1212	-3
15660	1213	6
15660	1214	11
15660	1215	11
15660	1216	8
15660	1217	4
15660	1218	1
15660	1219	1
15660	1220	7
15660	1221	16
15660	1222	20
15660	1223	15
15660	1224	5
15660	1225	-6
15660	1226	-15
15660	1227	-20
15660	1228	-18
15660	1229	-12
15660	1230	-7
15660	1231	-4
15660	1232	-3
15660	1233	-3
15660	1234	-2
15660	1235	-4
15660	1236	-7
15660	1237	-8
15660	1238	-9
15660	1239	-13
15660	1240	-19
15660	1241	-23
15660	1242	-24
15660	1243	-23
15660	1244	-23
15660	1245	-23
15660	1246	-20
15660	1247	-18
15660	1248	-18
15660	1249	-18
15660	1250	-16
15660	1251	-14
15660	1252	-16
15660	1253	-21
15660	1254	-25
15660	1255	-28
15660	1256	-31
15660	1257	-33
15660	1258	-33
15660	1259	-30
15660	1260	-28
15660	1261	-30
15660	1262	-32
15660	1263	-33
15660	1264	-31
15660	1265	-28
15660	1266	-24
15660	1267	-16
15660	1268	-10
15660	1269	-10
15660	1270	-16
15660	1271	-26
15660	1272	-36
15660	1273	-46
15660	1274	-53
15660	1275	-54
15660	1276	-49
15660	1277	-43
15660	1278	-40
15660	1279	-39
15660	1280	-37
15660	1281	-36
15660	1282	-36
15660	1283	-38
15660	1284	-39
15660	1285	-40
15660	1286	-45
15660	1287	-51
15660	1288	-56
15660	1289	-57
15660	1290	-57
15660	1291	-57
15660	1292	-58
15660	1293	-56
15660	1294	-55
15660	1295	-57
15660	1296	-58
15660	1297	-55
15660	1298	-48
15660	1299	-43
15660	1300	-41
15660	1301	-40
15660	1302	-42
15660	1303	-49
15660	1304	-60
15660	1305	-69
15660	1306	-71
15660	1307	-71
15660	1308	-68
15660	1309	-63
15660	1310	-57
15660	1311	-53
15660	1312	-55
15660	1313	-58
15660	1314	-60
15660	1315	-60
15660	1316	-61
15660	1317	-63
15660	1318	-64
15660	1319	-65
15660	1320	-68
15660	1321	-73
15660	1322	-76
15660	1323	-75
15660	1324	-73
15660	1325	-73
15660	1326	-71
15660	1327	-67
15660	1328	-64
15660	1329	-63
15660	1330	-63
15660	1331	-63
15660	1332	-62
15660	1333	-65
15660	1334	-72
15660	1335	-77
15660	1336	-80
15660	1337	-82
15660	1338	-85
15660	1339	-83
15660	1340	-79
15660	1341	-75
15660	1342	-75
15660	1343	-76
15660	1344	-76
15660	1345	-75
15660	1346	-75
15660	1347	-77
15660	1348	-76
15660	1349	-74
15660	1350	-76
15660	1351	-80
15660	1352	-82
15660	1353	-82
15660	1354	-83
15660	1355	-87
15660	1356	-89
15660	1357	-88
15660	1358	-86
15660	1359	-84
15660	1360	-82
15660	1361	-78
15660	1362	-76
15660	1363	-78
15660	1364	-81
15660	1365	-83
15660	1366	-83
15660	1367	-84
15660	1368	-88
15660	1369	-93
15660	1370	-96
15660	1371	-100
15660	1372	-102
15660	1373	-100
15660	1374	-92
15660	1375	-84
15660	1376	-82
15660	1377	-85
15660	1378	-89
15660	1379	-91
15660	1380	-91
15660	1381	-88
15660	1382	-80
15660	1383	-74
15660	1384	-75
15660	1385	-86
15660	1386	-99
15660	1387	-110
15660	1388	-114
15660	1389	-112
15660	1390	-104
15660	1391	-91
15660	1392	-82
15660	1393	-80
15660	1394	-84
15660	1395	-87
15660	1396	-88
15660	1397	-89
15660	1398	-91
15660	1399	-94
15660	1400	-98
15660	1401	-107
15660	1402	-117
15660	1403	-121
15660	1404	-116
15660	1405	-106
15660	1406	-96
15660	1407	-90
15660	1408	-86
15660	1409	-86
15660	1410	-91
15660	1411	-95
15660	1412	-93
15660	1413	-88
15660	1414	-84
15660	1415	-85
15660	1416	-88
15660	1417	-92
15660	1418	-97
15660	1419	-101
15660	1420	-100
15660	1421	-94
15660	1422	-88
15660	1423	-85
15660	1424	-84
15660	1425	-84
15660	1426	-84
15660	1427	-87
15660	1428	-90
15660	1429	-90
15660	1430	-90
15660	1431	-91
15660	1432	-96
15660	1433	-99
15660	1434	-99
15660	1435	-98
15660	1436	-97
15660	1437	-93
15660	1438	-86
15660	1439	-79
15660	1440	-77
15660	1441	-77
15660	1442	-76
15660	1443	-76
15660	1444	-77
15660	1445	-81
15660	1446	-82
15660	1447	-82
15660	1448	-86
15660	1449	-91
15660	1450	-95
15660	1451	-95
15660	1452	-92
15660	1453	-88
15660	1454	-83
15660	1455	-76
15660	1456	-72
15660	1457	-74
15660	1458	-79
15660	1459	-82
15660	1460	-82
15660	1461	-83
15660	1462	-84
15660	1463	-83
15660	1464	-82
15660	1465	-85
15660	1466	-91
15660	1467	-94
15660	1468	-93
15660	1469	-90
15660	1470	-87
15660	1471	-84
15660	1472	-78
15660	1473	-74
15660	1474	-74
15660	1475	-76
15660	1476	-77
15660	1477	-77
15660	1478	-80
15660	1479	-85
15660	1480	-87
15660	1481	-87
15660	1482	-85
15660	1483	-84
15660	1484	-80
15660	1485	-75
15660	1486	-71
15660	1487	-71
15660	1488	-73
15660	1489	-73
15660	1490	-73
15660	1491	-74
15660	1492	-76
15660	1493	-76
15660	1494	-75
15660	1495	-77
15660	1496	-81
15660	1497	-84
15660	1498	-85
15660	1499	-86
15660	1500	-89
15660	1501	-89
15660	1502	-85
15660	1503	-80
15660	1504	-77
15660	1505	-74
15660	1506	-70
15660	1507	-68
15660	1508	-70
15660	1509	-75
15660	1510	-78
15660	1511	-79
15660	1512	-79
15660	1513	-80
15660	1514	-77
15660	1515	-73
15660	1516	-70
15660	1517	-71
15660	1518	-73
15660	1519	-72
15660	1520	-70
15660	1521	-69
15660	1522	-68
15660	1523	-65
15660	1524	-62
15660	1525	-63
15660	1526	-67
15660	1527	-71
15660	1528	-74
15660	1529	-78
15660	1530	-83
15660	1531	-84
15660	1532	-82
15660	1533	-79
15660	1534	-77
15660	1535	-75
15660	1536	-71
15660	1537	-67
15660	1538	-66
15660	1539	-67
15660	1540	-67
15660	1541	-66
15660	1542	-68
15660	1543	-71
15660	1544	-73
15660	1545	-73
15660	1546	-75
15660	1547	-77
15660	1548	-78
15660	1549	-75
15660	1550	-71
15660	1551	-69
15660	1552	-67
15660	1553	-63
15660	1554	-58
15660	1555	-57
15660	1556	-58
15660	1557	-60
15660	1558	-61
15660	1559	-65
15660	1560	-71
15660	1561	-74
15660	1562	-73
15660	1563	-72
15660	1564	-71
15660	1565	-69
15660	1566	-64
15660	1567	-58
15660	1568	-56
15660	1569	-56
15660	1570	-54
15660	1571	-53
15660	1572	-55
15660	1573	-58
15660	1574	-60
15660	1575	-62
15660	1576	-66
15660	1577	-71
15660	1578	-74
15660	1579	-72
15660	1580	-68
15660	1581	-64
15660	1582	-59
15660	1583	-52
15660	1584	-46
15660	1585	-45
15660	1586	-46
15660	1587	-47
15660	1588	-48
15660	1589	-53
15660	1590	-59
15660	1591	-63
15660	1592	-64
15660	1593	-64
15660	1594	-65
15660	1595	-63
15660	1596	-59
15660	1597	-54
15660	1598	-53
15660	1599	-53
15660	1600	-52
15660	1601	-52
15660	1602	-54
15660	1603	-58
15660	1604	-58
15660	1605	-57
15660	1606	-56
15660	1607	-57
15660	1608	-57
15660	1609	-57
15660	1610	-59
15660	1611	-63
15660	1612	-64
15660	1613	-60
15660	1614	-54
15660	1615	-47
15660	1616	-39
15660	1617	-31
15660	1618	-27
15660	1619	-29
15660	1620	-35
15660	1621	-40
15660	1622	-41
15660	1623	-43
15660	1624	-44
15660	1625	-45
15660	1626	-46
15660	1627	-48
15660	1628	-50
15660	1629	-48
15660	1630	-39
15660	1631	-27
15660	1632	-19
15660	1633	-16
15660	1634	-17
15660	1635	-22
15660	1636	-29
15660	1637	-33
15660	1638	-30
15660	1639	-23
15660	1640	-19
15660	1641	-24
15660	1642	-36
15660	1643	-49
15660	1644	-62
15660	1645	-69
15660	1646	-66
15660	1647	-52
15660	1648	-34
15660	1649	-20
15660	1650	-13
15660	1651	-10
15660	1652	-11
15660	1653	-17
15660	1654	-23
15660	1655	-26
15660	1656	-26
15660	1657	-26
15660	1658	-27
15660	1659	-26
15660	1660	-19
15660	1661	-13
15660	1662	-8
15660	1663	-8
15660	1664	-6
15660	1665	-5
15660	1666	-7
15660	1667	-9
15660	1668	-8
15660	1669	-6
15660	1670	-5
15660	1671	-6
15660	1672	-6
15660	1673	-6
15660	1674	-10
15660	1675	-17
15660	1676	-23
15660	1677	-24
15660	1678	-20
15660	1679	-16
15660	1680	-10
15660	1681	-2
15660	1682	3
15660	1683	0
15660	1684	-6
15660	1685	-10
15660	1686	-10
15660	1687	-6
15660	1688	-1
15660	1689	2
15660	1690	0
15660	1691	-13
15660	1692	-35
15660	1693	-55
15660	1694	-65
15660	1695	-62
15660	1696	-47
15660	1697	-25
15660	1698	0
15660	1699	17
15660	1700	22
15660	1701	16
15660	1702	7
15660	1703	0
15660	1704	-7
15660	1705	-13
15660	1706	-16
15660	1707	-16
15660	1708	-16
15660	1709	-14
15660	1710	-9
15660	1711	2
15660	1712	12
15660	1713	19
15660	1714	21
15660	1715	22
15660	1716	21
15660	1717	15
15660	1718	9
15660	1719	7
15660	1720	8
15660	1721	8
15660	1722	7
15660	1723	6
15660	1724	7
15660	1725	8
15660	1726	8
15660	1727	11
15660	1728	16
15660	1729	22
15660	1730	25
15660	1731	26
15660	1732	25
15660	1733	21
15660	1734	14
15660	1735	7
15660	1736	7
15660	1737	13
15660	1738	19
15660	1739	19
15660	1740	14
15660	1741	1
15660	1742	-17
15660	1743	-35
15660	1744	-44
15660	1745	-38
15660	1746	-20
15660	1747	1
15660	1748	18
15660	1749	29
15660	1750	32
15660	1751	26
15660	1752	17
15660	1753	13
15660	1754	17
15660	1755	24
15660	1756	29
15660	1757	32
15660	1758	34
15660	1759	34
15660	1760	32
15660	1761	32
15660	1762	35
15660	1763	39
15660	1764	40
15660	1765	37
15660	1766	33
15660	1767	31
15660	1768	27
15660	1769	24
15660	1770	24
15660	1771	27
15660	1772	30
15660	1773	30
15660	1774	31
15660	1775	33
15660	1776	38
15660	1777	38
15660	1778	37
15660	1779	39
15660	1780	42
15660	1781	41
15660	1782	39
15660	1783	37
15660	1784	37
15660	1785	35
15660	1786	31
15660	1787	30
15660	1788	30
15660	1789	31
15660	1790	30
15660	1791	30
15660	1792	33
15660	1793	38
15660	1794	42
15660	1795	45
15660	1796	50
15660	1797	52
15660	1798	50
15660	1799	44
15660	1800	38
15660	1801	35
15660	1802	32
15660	1803	30
15660	1804	31
15660	1805	36
15660	1806	41
15660	1807	44
15660	1808	45
15660	1809	48
15660	1810	51
15660	1811	52
15660	1812	51
15660	1813	51
15660	1814	50
15660	1815	46
15660	1816	39
15660	1817	35
15660	1818	34
15660	1819	35
15660	1820	35
15660	1821	36
15660	1822	39
15660	1823	42
15660	1824	42
15660	1825	44
15660	1826	50
15660	1827	56
15660	1828	59
15660	1829	56
15660	1830	52
15660	1831	47
15660	1832	40
15660	1833	36
15660	1834	38
15660	1835	46
15660	1836	55
15660	1837	59
15660	1838	59
15660	1839	57
15660	1840	53
15660	1841	47
15660	1842	43
15660	1843	46
15660	1844	51
15660	1845	55
15660	1846	55
15660	1847	53
15660	1848	51
15660	1849	45
15660	1850	39
15660	1851	36
15660	1852	38
15660	1853	40
15660	1854	41
15660	1855	43
15660	1856	46
15660	1857	50
15660	1858	51
15660	1859	51
15660	1860	53
15660	1861	54
15660	1862	52
15660	1863	48
15660	1864	45
15660	1865	43
15660	1866	41
15660	1867	38
15660	1868	38
15660	1869	41
15660	1870	45
15660	1871	48
15660	1872	50
15660	1873	54
15660	1874	58
15660	1875	58
15660	1876	56
15660	1877	55
15660	1878	55
15660	1879	52
15660	1880	47
15660	1881	44
15660	1882	43
15660	1883	42
15660	1884	40
15660	1885	39
15660	1886	42
15660	1887	45
15660	1888	47
15660	1889	49
15660	1890	53
15660	1891	56
15660	1892	57
15660	1893	54
15660	1894	52
15660	1895	51
15660	1896	49
15660	1897	46
15660	1898	46
15660	1899	48
15660	1900	49
15660	1901	46
15660	1902	43
15660	1903	43
15660	1904	45
15660	1905	46
15660	1906	48
15660	1907	52
15660	1908	56
15660	1909	55
15660	1910	51
15660	1911	48
15660	1912	46
15660	1913	43
15660	1914	39
15660	1915	37
15660	1916	38
15660	1917	40
15660	1918	41
15660	1919	44
15660	1920	50
15660	1921	54
15660	1922	53
15660	1923	49
15660	1924	44
15660	1925	40
15660	1926	36
15660	1927	33
15660	1928	34
15660	1929	38
15660	1930	40
15660	1931	38
15660	1932	36
15660	1933	37
15660	1934	39
15660	1935	41
15660	1936	44
15660	1937	50
15660	1938	54
15660	1939	54
15660	1940	52
15660	1941	51
15660	1942	52
15660	1943	50
15660	1944	46
15660	1945	43
15660	1946	41
15660	1947	40
15660	1948	39
15660	1949	42
15660	1950	50
15660	1951	59
15660	1952	64
15660	1953	66
15660	1954	67
15660	1955	65
15660	1956	59
15660	1957	52
15660	1958	48
15660	1959	48
15660	1960	46
15660	1961	43
15660	1962	40
15660	1963	39
15660	1964	37
15660	1965	34
15660	1966	34
15660	1967	38
15660	1968	44
15660	1969	47
15660	1970	48
15660	1971	50
15660	1972	49
15660	1973	46
15660	1974	43
15660	1975	43
15660	1976	45
15660	1977	44
15660	1978	39
15660	1979	32
15660	1980	26
15660	1981	19
15660	1982	15
15660	1983	16
15660	1984	25
15660	1985	37
15660	1986	45
15660	1987	49
15660	1988	50
15660	1989	49
15660	1990	44
15660	1991	38
15660	1992	36
15660	1993	37
15660	1994	36
15660	1995	33
15660	1996	31
15660	1997	30
15660	1998	31
15660	1999	32
[truncated: 159,280 more rows]
