# Supplementary material for: Are Complexity Metrics Reliable in Assessing HRV Control in Obese Patients During Sleep?
Source: PLoS One. 2015 Apr 20;10(4):e0124458. doi: 10.1371/journal.pone.0124458 (PMC4404104; doi:10.1371/journal.pone.0124458)
Supplement: S1 Dataset — (ZIP) [file pone.0124458.s001.zip › cabiddu_healthy_controls_data/SUBJECT (14)/T3JPM.txt]

4770	0	-49
4770	1	-49
4770	2	-47
4770	3	-44
4770	4	-42
4770	5	-39
4770	6	-42
4770	7	-46
4770	8	-49
4770	9	-49
4770	10	-47
4770	11	-50
4770	12	-59
4770	13	-70
4770	14	-79
4770	15	-83
4770	16	-80
4770	17	-69
4770	18	-52
4770	19	-39
4770	20	-36
4770	21	-41
4770	22	-50
4770	23	-58
4770	24	-65
4770	25	-70
4770	26	-75
4770	27	-83
4770	28	-98
4770	29	-115
4770	30	-128
4770	31	-131
4770	32	-126
4770	33	-120
4770	34	-116
4770	35	-117
4770	36	-125
4770	37	-136
4770	38	-143
4770	39	-139
4770	40	-124
4770	41	-108
4770	42	-97
4770	43	-94
4770	44	-100
4770	45	-112
4770	46	-124
4770	47	-128
4770	48	-122
4770	49	-113
4770	50	-107
4770	51	-107
4770	52	-111
4770	53	-117
4770	54	-122
4770	55	-124
4770	56	-122
4770	57	-120
4770	58	-124
4770	59	-132
4770	60	-141
4770	61	-147
4770	62	-150
4770	63	-151
4770	64	-149
4770	65	-147
4770	66	-149
4770	67	-151
4770	68	-152
4770	69	-148
4770	70	-142
4770	71	-143
4770	72	-147
4770	73	-151
4770	74	-155
4770	75	-158
4770	76	-162
4770	77	-165
4770	78	-166
4770	79	-170
4770	80	-176
4770	81	-179
4770	82	-177
4770	83	-171
4770	84	-166
4770	85	-163
4770	86	-161
4770	87	-164
4770	88	-170
4770	89	-176
4770	90	-177
4770	91	-174
4770	92	-173
4770	93	-180
4770	94	-191
4770	95	-207
4770	96	-223
4770	97	-236
4770	98	-237
4770	99	-225
4770	100	-206
4770	101	-187
4770	102	-176
4770	103	-171
4770	104	-175
4770	105	-185
4770	106	-196
4770	107	-201
4770	108	-202
4770	109	-200
4770	110	-200
4770	111	-201
4770	112	-200
4770	113	-200
4770	114	-200
4770	115	-197
4770	116	-193
4770	117	-190
4770	118	-192
4770	119	-196
4770	120	-199
4770	121	-200
4770	122	-201
4770	123	-203
4770	124	-205
4770	125	-206
4770	126	-209
4770	127	-213
4770	128	-215
4770	129	-212
4770	130	-207
4770	131	-207
4770	132	-208
4770	133	-208
4770	134	-206
4770	135	-205
4770	136	-204
4770	137	-201
4770	138	-199
4770	139	-201
4770	140	-208
4770	141	-214
4770	142	-217
4770	143	-218
4770	144	-215
4770	145	-210
4770	146	-202
4770	147	-197
4770	148	-198
4770	149	-202
4770	150	-205
4770	151	-206
4770	152	-207
4770	153	-208
4770	154	-207
4770	155	-206
4770	156	-209
4770	157	-214
4770	158	-217
4770	159	-216
4770	160	-213
4770	161	-211
4770	162	-208
4770	163	-204
4770	164	-202
4770	165	-202
4770	166	-203
4770	167	-201
4770	168	-198
4770	169	-197
4770	170	-200
4770	171	-203
4770	172	-204
4770	173	-206
4770	174	-207
4770	175	-205
4770	176	-199
4770	177	-195
4770	178	-194
4770	179	-194
4770	180	-193
4770	181	-190
4770	182	-190
4770	183	-189
4770	184	-187
4770	185	-186
4770	186	-187
4770	187	-192
4770	188	-196
4770	189	-197
4770	190	-199
4770	191	-200
4770	192	-199
4770	193	-195
4770	194	-191
4770	195	-188
4770	196	-185
4770	197	-181
4770	198	-175
4770	199	-173
4770	200	-174
4770	201	-175
4770	202	-177
4770	203	-181
4770	204	-188
4770	205	-191
4770	206	-191
4770	207	-189
4770	208	-188
4770	209	-185
4770	210	-181
4770	211	-177
4770	212	-175
4770	213	-174
4770	214	-171
4770	215	-167
4770	216	-167
4770	217	-169
4770	218	-171
4770	219	-173
4770	220	-176
4770	221	-179
4770	222	-179
4770	223	-175
4770	224	-169
4770	225	-166
4770	226	-164
4770	227	-161
4770	228	-160
4770	229	-162
4770	230	-162
4770	231	-161
4770	232	-159
4770	233	-160
4770	234	-163
4770	235	-165
4770	236	-167
4770	237	-170
4770	238	-174
4770	239	-176
4770	240	-174
4770	241	-171
4770	242	-169
4770	243	-165
4770	244	-160
4770	245	-156
4770	246	-155
4770	247	-158
4770	248	-159
4770	249	-159
4770	250	-160
4770	251	-162
4770	252	-165
4770	253	-168
4770	254	-173
4770	255	-178
4770	256	-178
4770	257	-170
4770	258	-155
4770	259	-138
4770	260	-124
4770	261	-115
4770	262	-114
4770	263	-123
4770	264	-138
4770	265	-150
4770	266	-157
4770	267	-160
4770	268	-161
4770	269	-159
4770	270	-156
4770	271	-157
4770	272	-161
4770	273	-163
4770	274	-162
4770	275	-158
4770	276	-154
4770	277	-151
4770	278	-148
4770	279	-145
4770	280	-147
4770	281	-150
4770	282	-152
4770	283	-153
4770	284	-155
4770	285	-158
4770	286	-160
4770	287	-159
4770	288	-157
4770	289	-156
4770	290	-154
4770	291	-150
4770	292	-146
4770	293	-145
4770	294	-145
4770	295	-143
4770	296	-140
4770	297	-141
4770	298	-144
4770	299	-148
4770	300	-150
4770	301	-152
4770	302	-155
4770	303	-154
4770	304	-149
4770	305	-145
4770	306	-142
4770	307	-141
4770	308	-139
4770	309	-138
4770	310	-139
4770	311	-140
4770	312	-139
4770	313	-137
4770	314	-137
4770	315	-140
4770	316	-143
4770	317	-145
4770	318	-147
4770	319	-148
4770	320	-147
4770	321	-140
4770	322	-132
4770	323	-126
4770	324	-124
4770	325	-122
4770	326	-124
4770	327	-129
4770	328	-134
4770	329	-137
4770	330	-137
4770	331	-138
4770	332	-142
4770	333	-145
4770	334	-145
4770	335	-144
4770	336	-143
4770	337	-140
4770	338	-134
4770	339	-129
4770	340	-128
4770	341	-128
4770	342	-126
4770	343	-124
4770	344	-122
4770	345	-123
4770	346	-123
4770	347	-124
4770	348	-129
4770	349	-138
4770	350	-145
4770	351	-148
4770	352	-148
4770	353	-144
4770	354	-137
4770	355	-125
4770	356	-114
4770	357	-107
4770	358	-104
4770	359	-104
4770	360	-108
4770	361	-115
4770	362	-123
4770	363	-129
4770	364	-129
4770	365	-129
4770	366	-128
4770	367	-125
4770	368	-118
4770	369	-112
4770	370	-107
4770	371	-102
4770	372	-96
4770	373	-91
4770	374	-91
4770	375	-93
4770	376	-95
4770	377	-96
4770	378	-99
4770	379	-103
4770	380	-105
4770	381	-106
4770	382	-106
4770	383	-106
4770	384	-104
4770	385	-98
4770	386	-94
4770	387	-92
4770	388	-91
4770	389	-90
4770	390	-87
4770	391	-85
4770	392	-81
4770	393	-74
4770	394	-66
4770	395	-62
4770	396	-65
4770	397	-72
4770	398	-80
4770	399	-88
4770	400	-94
4770	401	-93
4770	402	-86
4770	403	-77
4770	404	-71
4770	405	-69
4770	406	-67
4770	407	-66
4770	408	-67
4770	409	-69
4770	410	-69
4770	411	-68
4770	412	-69
4770	413	-73
4770	414	-76
4770	415	-74
4770	416	-70
4770	417	-65
4770	418	-58
4770	419	-49
4770	420	-42
4770	421	-39
4770	422	-38
4770	423	-38
4770	424	-37
4770	425	-40
4770	426	-45
4770	427	-49
4770	428	-53
4770	429	-55
4770	430	-57
4770	431	-56
4770	432	-50
4770	433	-44
4770	434	-40
4770	435	-36
4770	436	-31
4770	437	-27
4770	438	-26
4770	439	-26
4770	440	-25
4770	441	-22
4770	442	-21
4770	443	-22
4770	444	-21
4770	445	-18
4770	446	-14
4770	447	-12
4770	448	-11
4770	449	-6
4770	450	-1
4770	451	0
4770	452	0
4770	453	-1
4770	454	-1
4770	455	0
4770	456	1
4770	457	7
4770	458	13
4770	459	15
4770	460	12
4770	461	7
4770	462	5
4770	463	4
4770	464	7
4770	465	16
4770	466	29
4770	467	39
4770	468	42
4770	469	41
4770	470	40
4770	471	43
4770	472	48
4770	473	54
4770	474	58
4770	475	54
4770	476	39
4770	477	15
4770	478	-7
4770	479	-18
4770	480	-14
4770	481	3
4770	482	30
4770	483	60
4770	484	81
4770	485	87
4770	486	83
4770	487	75
4770	488	69
4770	489	66
4770	490	66
4770	491	70
4770	492	74
4770	493	75
4770	494	72
4770	495	71
4770	496	74
4770	497	79
4770	498	83
4770	499	86
4770	500	91
4770	501	96
4770	502	98
4770	503	101
4770	504	105
4770	505	108
4770	506	108
4770	507	104
4770	508	100
4770	509	99
4770	510	99
4770	511	100
4770	512	104
4770	513	109
4770	514	113
4770	515	114
4770	516	115
4770	517	118
4770	518	123
4770	519	125
4770	520	126
4770	521	128
4770	522	129
4770	523	128
4770	524	125
4770	525	124
4770	526	125
4770	527	128
4770	528	129
4770	529	132
4770	530	137
4770	531	142
4770	532	145
4770	533	148
4770	534	152
4770	535	155
4770	536	155
4770	537	151
4770	538	147
4770	539	145
4770	540	143
4770	541	140
4770	542	142
4770	543	147
4770	544	152
4770	545	157
4770	546	161
4770	547	166
4770	548	169
4770	549	168
4770	550	166
4770	551	166
4770	552	167
4770	553	167
4770	554	167
4770	555	167
4770	556	167
4770	557	165
4770	558	160
4770	559	158
4770	560	162
4770	561	168
4770	562	176
4770	563	184
4770	564	193
4770	565	198
4770	566	196
4770	567	189
4770	568	183
4770	569	179
4770	570	175
4770	571	173
4770	572	173
4770	573	176
4770	574	178
4770	575	177
4770	576	176
4770	577	178
4770	578	180
4770	579	182
4770	580	186
4770	581	192
4770	582	197
4770	583	198
4770	584	196
4770	585	193
4770	586	192
4770	587	190
4770	588	187
4770	589	186
4770	590	187
4770	591	186
4770	592	183
4770	593	182
4770	594	185
4770	595	190
4770	596	193
4770	597	196
4770	598	199
4770	599	200
4770	600	198
4770	601	195
4770	602	194
4770	603	196
4770	604	195
4770	605	191
4770	606	185
4770	607	179
4770	608	174
4770	609	171
4770	610	175
4770	611	186
4770	612	201
4770	613	210
4770	614	214
4770	615	213
4770	616	207
4770	617	198
4770	618	189
4770	619	185
4770	620	185
4770	621	186
4770	622	184
4770	623	184
4770	624	185
4770	625	187
4770	626	189
4770	627	192
4770	628	197
4770	629	200
4770	630	198
4770	631	195
4770	632	193
4770	633	192
4770	634	192
4770	635	191
4770	636	190
4770	637	190
4770	638	187
4770	639	182
4770	640	179
4770	641	181
4770	642	186
4770	643	188
4770	644	190
4770	645	192
4770	646	193
4770	647	191
4770	648	187
4770	649	186
4770	650	186
4770	651	184
4770	652	179
4770	653	174
4770	654	171
4770	655	168
4770	656	166
4770	657	167
4770	658	174
4770	659	180
4770	660	181
4770	661	178
4770	662	173
4770	663	169
4770	664	164
4770	665	161
4770	666	162
4770	667	165
4770	668	166
4770	669	164
4770	670	161
4770	671	159
4770	672	158
4770	673	158
4770	674	161
4770	675	168
4770	676	176
4770	677	181
4770	678	181
4770	679	179
4770	680	174
4770	681	165
4770	682	155
4770	683	149
4770	684	148
4770	685	150
4770	686	152
4770	687	153
4770	688	154
4770	689	149
4770	690	140
4770	691	132
4770	692	129
4770	693	133
4770	694	140
4770	695	148
4770	696	156
4770	697	161
4770	698	159
4770	699	152
4770	700	146
4770	701	144
4770	702	144
4770	703	144
4770	704	145
4770	705	147
4770	706	148
4770	707	146
4770	708	144
4770	709	147
4770	710	151
4770	711	153
4770	712	153
4770	713	151
4770	714	148
4770	715	142
4770	716	135
4770	717	131
4770	718	129
4770	719	128
4770	720	126
4770	721	126
4770	722	130
4770	723	134
4770	724	137
4770	725	138
4770	726	139
4770	727	139
4770	728	136
4770	729	132
4770	730	130
4770	731	130
4770	732	129
4770	733	126
4770	734	124
4770	735	124
4770	736	124
4770	737	121
4770	738	120
4770	739	122
4770	740	124
4770	741	127
4770	742	129
4770	743	132
4770	744	135
4770	745	132
4770	746	125
4770	747	119
4770	748	115
4770	749	113
4770	750	112
4770	751	115
4770	752	120
4770	753	124
4770	754	125
4770	755	124
4770	756	124
4770	757	125
4770	758	125
4770	759	123
4770	760	122
4770	761	120
4770	762	116
4770	763	111
4770	764	110
4770	765	113
4770	766	117
4770	767	119
4770	768	119
4770	769	117
4770	770	114
4770	771	109
4770	772	106
4770	773	108
4770	774	112
4770	775	113
4770	776	110
4770	777	107
4770	778	104
4770	779	99
4770	780	95
4770	781	94
4770	782	96
4770	783	98
4770	784	97
4770	785	96
4770	786	97
4770	787	97
4770	788	96
4770	789	95
4770	790	96
4770	791	97
4770	792	96
4770	793	93
4770	794	90
4770	795	88
4770	796	83
4770	797	74
4770	798	66
4770	799	61
4770	800	58
4770	801	59
4770	802	63
4770	803	72
4770	804	81
4770	805	85
4770	806	86
4770	807	86
4770	808	85
4770	809	81
4770	810	75
4770	811	71
4770	812	69
4770	813	65
4770	814	60
4770	815	57
4770	816	58
4770	817	60
4770	818	61
4770	819	61
4770	820	64
4770	821	69
4770	822	70
4770	823	68
4770	824	66
4770	825	63
4770	826	57
4770	827	52
4770	828	50
4770	829	50
4770	830	49
4770	831	46
4770	832	43
4770	833	44
4770	834	43
4770	835	46
4770	836	51
4770	837	57
4770	838	59
4770	839	52
4770	840	40
4770	841	31
4770	842	31
4770	843	37
4770	844	45
4770	845	50
4770	846	45
4770	847	25
4770	848	-3
4770	849	-27
4770	850	-35
4770	851	-25
4770	852	-2
4770	853	25
4770	854	47
4770	855	56
4770	856	49
4770	857	35
4770	858	24
4770	859	21
4770	860	22
4770	861	20
4770	862	12
4770	863	-3
4770	864	-24
4770	865	-43
4770	866	-49
4770	867	-36
4770	868	-11
4770	869	16
4770	870	36
4770	871	43
4770	872	38
4770	873	23
4770	874	7
4770	875	-3
4770	876	-5
4770	877	-4
4770	878	-3
4770	879	-2
4770	880	0
4770	881	2
4770	882	3
4770	883	5
4770	884	7
4770	885	9
4770	886	8
4770	887	5
4770	888	4
4770	889	3
4770	890	1
4770	891	-3
4770	892	-5
4770	893	-7
4770	894	-11
4770	895	-19
4770	896	-24
4770	897	-23
4770	898	-17
4770	899	-14
4770	900	-10
4770	901	-5
4770	902	-5
4770	903	-9
4770	904	-15
4770	905	-18
4770	906	-20
4770	907	-21
4770	908	-24
4770	909	-27
4770	910	-30
4770	911	-36
4770	912	-45
4770	913	-54
4770	914	-57
4770	915	-56
4770	916	-53
4770	917	-45
4770	918	-33
4770	919	-22
4770	920	-18
4770	921	-23
4770	922	-34
4770	923	-48
4770	924	-61
4770	925	-70
4770	926	-68
4770	927	-57
4770	928	-46
4770	929	-41
4770	930	-46
4770	931	-57
4770	932	-73
4770	933	-87
4770	934	-92
4770	935	-85
4770	936	-70
4770	937	-56
4770	938	-49
4770	939	-50
4770	940	-56
4770	941	-66
4770	942	-77
4770	943	-81
4770	944	-78
4770	945	-73
4770	946	-71
4770	947	-70
4770	948	-71
4770	949	-72
4770	950	-73
4770	951	-74
4770	952	-73
4770	953	-73
4770	954	-77
4770	955	-84
4770	956	-90
4770	957	-92
4770	958	-93
4770	959	-93
4770	960	-93
4770	961	-92
4770	962	-91
4770	963	-92
4770	964	-92
4770	965	-89
4770	966	-85
4770	967	-86
4770	968	-91
4770	969	-94
4770	970	-97
4770	971	-101
4770	972	-106
4770	973	-110
4770	974	-111
4770	975	-113
4770	976	-115
4770	977	-116
4770	978	-113
4770	979	-109
4770	980	-107
4770	981	-106
4770	982	-105
4770	983	-105
4770	984	-108
4770	985	-114
4770	986	-118
4770	987	-121
4770	988	-125
4770	989	-129
4770	990	-133
4770	991	-133
4770	992	-134
4770	993	-135
4770	994	-135
4770	995	-131
4770	996	-126
4770	997	-124
4770	998	-124
4770	999	-124
4770	1000	-124
4770	1001	-128
4770	1002	-135
4770	1003	-139
4770	1004	-142
4770	1005	-145
4770	1006	-149
4770	1007	-151
4770	1008	-149
4770	1009	-147
4770	1010	-145
4770	1011	-142
4770	1012	-138
4770	1013	-135
4770	1014	-135
4770	1015	-138
4770	1016	-140
4770	1017	-143
4770	1018	-148
4770	1019	-154
4770	1020	-157
4770	1021	-158
4770	1022	-157
4770	1023	-157
4770	1024	-155
4770	1025	-149
4770	1026	-145
4770	1027	-143
4770	1028	-143
4770	1029	-142
4770	1030	-142
4770	1031	-144
4770	1032	-147
4770	1033	-149
4770	1034	-151
4770	1035	-155
4770	1036	-160
4770	1037	-164
4770	1038	-163
4770	1039	-162
4770	1040	-162
4770	1041	-161
4770	1042	-157
4770	1043	-154
4770	1044	-154
4770	1045	-155
4770	1046	-154
4770	1047	-152
4770	1048	-153
4770	1049	-156
4770	1050	-158
4770	1051	-160
4770	1052	-164
4770	1053	-168
4770	1054	-170
4770	1055	-168
4770	1056	-167
4770	1057	-167
4770	1058	-166
4770	1059	-164
4770	1060	-162
4770	1061	-162
4770	1062	-163
4770	1063	-163
4770	1064	-164
4770	1065	-167
4770	1066	-172
4770	1067	-175
4770	1068	-175
4770	1069	-175
4770	1070	-177
4770	1071	-177
4770	1072	-176
4770	1073	-175
4770	1074	-176
4770	1075	-176
4770	1076	-174
4770	1077	-172
4770	1078	-171
4770	1079	-172
4770	1080	-171
4770	1081	-171
4770	1082	-173
4770	1083	-178
4770	1084	-182
4770	1085	-186
4770	1086	-190
4770	1087	-194
4770	1088	-195
4770	1089	-191
4770	1090	-183
4770	1091	-176
4770	1092	-169
4770	1093	-163
4770	1094	-161
4770	1095	-166
4770	1096	-175
4770	1097	-183
4770	1098	-188
4770	1099	-191
4770	1100	-192
4770	1101	-191
4770	1102	-187
4770	1103	-185
4770	1104	-186
4770	1105	-187
4770	1106	-185
4770	1107	-182
4770	1108	-180
4770	1109	-179
4770	1110	-178
4770	1111	-177
4770	1112	-181
4770	1113	-186
4770	1114	-189
4770	1115	-189
4770	1116	-190
4770	1117	-191
4770	1118	-192
4770	1119	-192
4770	1120	-194
4770	1121	-198
4770	1122	-201
4770	1123	-199
4770	1124	-194
4770	1125	-190
4770	1126	-186
4770	1127	-181
4770	1128	-178
4770	1129	-180
4770	1130	-186
4770	1131	-191
4770	1132	-194
4770	1133	-196
4770	1134	-198
4770	1135	-197
4770	1136	-194
4770	1137	-192
4770	1138	-193
4770	1139	-194
4770	1140	-193
4770	1141	-191
4770	1142	-191
4770	1143	-190
4770	1144	-188
4770	1145	-186
4770	1146	-187
4770	1147	-192
4770	1148	-196
4770	1149	-199
4770	1150	-202
4770	1151	-206
4770	1152	-206
4770	1153	-203
4770	1154	-199
4770	1155	-194
4770	1156	-190
4770	1157	-184
4770	1158	-181
4770	1159	-182
4770	1160	-186
4770	1161	-189
4770	1162	-191
4770	1163	-193
4770	1164	-196
4770	1165	-196
4770	1166	-196
4770	1167	-197
4770	1168	-200
4770	1169	-200
4770	1170	-195
4770	1171	-189
4770	1172	-182
4770	1173	-176
4770	1174	-171
4770	1175	-169
4770	1176	-172
4770	1177	-178
4770	1178	-182
4770	1179	-186
4770	1180	-190
4770	1181	-198
4770	1182	-205
4770	1183	-209
4770	1184	-213
4770	1185	-213
4770	1186	-209
4770	1187	-198
4770	1188	-186
4770	1189	-178
4770	1190	-174
4770	1191	-173
4770	1192	-174
4770	1193	-178
4770	1194	-182
4770	1195	-183
4770	1196	-181
4770	1197	-181
4770	1198	-185
4770	1199	-190
4770	1200	-193
4770	1201	-195
4770	1202	-196
4770	1203	-193
4770	1204	-186
4770	1205	-177
4770	1206	-172
4770	1207	-170
4770	1208	-169
4770	1209	-168
4770	1210	-171
4770	1211	-175
4770	1212	-177
4770	1213	-177
4770	1214	-177
4770	1215	-179
4770	1216	-180
4770	1217	-179
4770	1218	-178
4770	1219	-177
4770	1220	-174
4770	1221	-168
4770	1222	-162
4770	1223	-161
4770	1224	-163
4770	1225	-166
4770	1226	-168
4770	1227	-170
4770	1228	-170
4770	1229	-166
4770	1230	-160
4770	1231	-156
4770	1232	-158
4770	1233	-161
4770	1234	-163
4770	1235	-164
4770	1236	-165
4770	1237	-163
4770	1238	-159
4770	1239	-155
4770	1240	-155
4770	1241	-159
4770	1242	-161
4770	1243	-162
4770	1244	-162
4770	1245	-162
4770	1246	-159
4770	1247	-156
4770	1248	-154
4770	1249	-155
4770	1250	-155
4770	1251	-152
4770	1252	-147
4770	1253	-143
4770	1254	-141
4770	1255	-138
4770	1256	-137
4770	1257	-140
4770	1258	-144
4770	1259	-147
4770	1260	-148
4770	1261	-148
4770	1262	-149
4770	1263	-149
4770	1264	-145
4770	1265	-141
4770	1266	-138
4770	1267	-136
4770	1268	-132
4770	1269	-129
4770	1270	-130
4770	1271	-131
4770	1272	-129
4770	1273	-126
4770	1274	-125
4770	1275	-126
4770	1276	-128
4770	1277	-129
4770	1278	-131
4770	1279	-134
4770	1280	-134
4770	1281	-129
4770	1282	-123
4770	1283	-118
4770	1284	-114
4770	1285	-110
4770	1286	-108
4770	1287	-107
4770	1288	-108
4770	1289	-105
4770	1290	-101
4770	1291	-100
4770	1292	-103
4770	1293	-106
4770	1294	-108
4770	1295	-109
4770	1296	-110
4770	1297	-107
4770	1298	-100
4770	1299	-93
4770	1300	-89
4770	1301	-88
4770	1302	-87
4770	1303	-86
4770	1304	-86
4770	1305	-87
4770	1306	-85
4770	1307	-82
4770	1308	-82
4770	1309	-84
4770	1310	-86
4770	1311	-86
4770	1312	-85
4770	1313	-85
4770	1314	-83
4770	1315	-77
4770	1316	-71
4770	1317	-68
4770	1318	-66
4770	1319	-64
4770	1320	-62
4770	1321	-63
4770	1322	-66
4770	1323	-67
4770	1324	-67
4770	1325	-69
4770	1326	-71
4770	1327	-72
4770	1328	-70
4770	1329	-67
4770	1330	-64
4770	1331	-61
4770	1332	-56
4770	1333	-51
4770	1334	-50
4770	1335	-50
4770	1336	-49
4770	1337	-49
4770	1338	-50
4770	1339	-54
4770	1340	-57
4770	1341	-59
4770	1342	-60
4770	1343	-61
4770	1344	-61
4770	1345	-56
4770	1346	-51
4770	1347	-48
4770	1348	-44
4770	1349	-38
4770	1350	-33
4770	1351	-31
4770	1352	-31
4770	1353	-30
4770	1354	-30
4770	1355	-32
4770	1356	-35
4770	1357	-36
4770	1358	-34
4770	1359	-32
4770	1360	-31
4770	1361	-29
4770	1362	-25
4770	1363	-22
4770	1364	-21
4770	1365	-21
4770	1366	-18
4770	1367	-14
4770	1368	-13
4770	1369	-14
4770	1370	-14
4770	1371	-14
4770	1372	-15
4770	1373	-17
4770	1374	-17
4770	1375	-14
4770	1376	-10
4770	1377	-8
4770	1378	-6
4770	1379	-2
4770	1380	2
4770	1381	4
4770	1382	6
4770	1383	10
4770	1384	13
4770	1385	13
4770	1386	10
4770	1387	8
4770	1388	7
4770	1389	6
4770	1390	4
4770	1391	5
4770	1392	10
4770	1393	14
4770	1394	19
4770	1395	25
4770	1396	32
4770	1397	38
4770	1398	39
4770	1399	37
4770	1400	36
4770	1401	35
4770	1402	34
4770	1403	34
4770	1404	35
4770	1405	37
4770	1406	36
4770	1407	33
4770	1408	32
4770	1409	35
4770	1410	41
4770	1411	46
4770	1412	51
4770	1413	56
4770	1414	59
4770	1415	59
4770	1416	60
4770	1417	64
4770	1418	72
4770	1419	76
4770	1420	74
4770	1421	69
4770	1422	60
4770	1423	50
4770	1424	42
4770	1425	42
4770	1426	52
4770	1427	67
4770	1428	79
4770	1429	86
4770	1430	90
4770	1431	91
4770	1432	88
4770	1433	85
4770	1434	85
4770	1435	88
4770	1436	88
4770	1437	85
4770	1438	83
4770	1439	83
4770	1440	85
4770	1441	88
4770	1442	93
4770	1443	99
4770	1444	104
4770	1445	105
4770	1446	106
4770	1447	110
4770	1448	114
4770	1449	115
4770	1450	114
4770	1451	113
4770	1452	113
4770	1453	113
4770	1454	114
4770	1455	119
4770	1456	127
4770	1457	135
4770	1458	137
4770	1459	136
4770	1460	136
4770	1461	135
4770	1462	134
4770	1463	133
4770	1464	133
4770	1465	133
4770	1466	130
4770	1467	128
4770	1468	130
4770	1469	136
4770	1470	141
4770	1471	142
4770	1472	139
4770	1473	134
4770	1474	126
4770	1475	120
4770	1476	120
4770	1477	129
4770	1478	143
4770	1479	154
4770	1480	159
4770	1481	159
4770	1482	155
4770	1483	149
4770	1484	143
4770	1485	143
4770	1486	147
4770	1487	150
4770	1488	148
4770	1489	143
4770	1490	139
4770	1491	138
4770	1492	140
4770	1493	145
4770	1494	155
4770	1495	166
4770	1496	172
4770	1497	171
4770	1498	168
4770	1499	164
4770	1500	159
4770	1501	155
4770	1502	154
4770	1503	158
4770	1504	162
4770	1505	164
4770	1506	168
4770	1507	173
4770	1508	179
4770	1509	181
4770	1510	180
4770	1511	179
4770	1512	178
4770	1513	176
4770	1514	173
4770	1515	174
4770	1516	176
4770	1517	176
4770	1518	173
4770	1519	169
4770	1520	165
4770	1521	161
4770	1522	158
4770	1523	159
4770	1524	166
4770	1525	175
4770	1526	181
4770	1527	186
4770	1528	189
4770	1529	192
4770	1530	191
4770	1531	187
4770	1532	182
4770	1533	178
4770	1534	172
4770	1535	164
4770	1536	159
4770	1537	161
4770	1538	165
4770	1539	173
4770	1540	182
4770	1541	193
4770	1542	200
4770	1543	201
4770	1544	196
4770	1545	191
4770	1546	188
4770	1547	186
4770	1548	185
4770	1549	185
4770	1550	185
4770	1551	183
4770	1552	180
4770	1553	180
4770	1554	186
4770	1555	194
4770	1556	200
4770	1557	204
4770	1558	204
4770	1559	202
4770	1560	197
4770	1561	193
4770	1562	194
4770	1563	199
4770	1564	201
4770	1565	197
4770	1566	190
4770	1567	181
4770	1568	173
4770	1569	167
4770	1570	168
4770	1571	177
4770	1572	189
4770	1573	199
4770	1574	204
4770	1575	206
4770	1576	204
4770	1577	198
4770	1578	191
4770	1579	188
4770	1580	187
4770	1581	185
4770	1582	182
4770	1583	179
4770	1584	178
4770	1585	179
4770	1586	181
4770	1587	185
4770	1588	192
4770	1589	198
4770	1590	200
4770	1591	198
4770	1592	195
4770	1593	193
4770	1594	189
4770	1595	184
4770	1596	182
4770	1597	182
4770	1598	180
4770	1599	176
4770	1600	171
4770	1601	169
4770	1602	168
4770	1603	168
4770	1604	170
4770	1605	176
4770	1606	184
4770	1607	188
4770	1608	188
4770	1609	186
4770	1610	183
4770	1611	177
4770	1612	172
4770	1613	169
4770	1614	171
4770	1615	172
4770	1616	171
4770	1617	170
4770	1618	171
4770	1619	172
4770	1620	172
4770	1621	170
4770	1622	170
4770	1623	169
4770	1624	165
4770	1625	160
4770	1626	157
4770	1627	156
4770	1628	155
4770	1629	152
4770	1630	151
4770	1631	151
4770	1632	150
4770	1633	148
4770	1634	148
4770	1635	151
4770	1636	155
4770	1637	155
4770	1638	154
4770	1639	152
4770	1640	150
4770	1641	145
4770	1642	140
4770	1643	138
4770	1644	137
4770	1645	136
4770	1646	134
4770	1647	132
4770	1648	133
4770	1649	134
4770	1650	134
4770	1651	135
4770	1652	138
4770	1653	140
4770	1654	140
4770	1655	138
4770	1656	137
4770	1657	137
4770	1658	134
4770	1659	128
4770	1660	123
4770	1661	118
4770	1662	112
4770	1663	106
4770	1664	104
4770	1665	106
4770	1666	110
4770	1667	114
4770	1668	118
4770	1669	121
4770	1670	123
4770	1671	120
4770	1672	116
4770	1673	112
4770	1674	110
4770	1675	106
4770	1676	100
4770	1677	96
4770	1678	95
4770	1679	94
4770	1680	94
4770	1681	96
4770	1682	101
4770	1683	106
4770	1684	108
4770	1685	108
4770	1686	108
4770	1687	108
4770	1688	104
4770	1689	99
4770	1690	94
4770	1691	89
4770	1692	83
4770	1693	76
4770	1694	71
4770	1695	71
4770	1696	74
4770	1697	77
4770	1698	80
4770	1699	85
4770	1700	88
4770	1701	86
4770	1702	82
4770	1703	80
4770	1704	78
4770	1705	77
4770	1706	75
4770	1707	75
4770	1708	75
4770	1709	72
4770	1710	65
4770	1711	59
4770	1712	57
4770	1713	57
4770	1714	58
4770	1715	61
4770	1716	65
4770	1717	68
4770	1718	65
4770	1719	61
4770	1720	58
4770	1721	57
4770	1722	56
4770	1723	54
4770	1724	52
4770	1725	50
4770	1726	45
4770	1727	38
4770	1728	33
4770	1729	32
4770	1730	35
4770	1731	39
4770	1732	44
4770	1733	51
4770	1734	54
4770	1735	53
4770	1736	48
4770	1737	43
4770	1738	40
4770	1739	37
4770	1740	33
4770	1741	31
4770	1742	31
4770	1743	29
4770	1744	26
4770	1745	25
4770	1746	27
4770	1747	29
4770	1748	30
4770	1749	30
4770	1750	31
4770	1751	31
4770	1752	29
4770	1753	26
4770	1754	24
4770	1755	23
4770	1756	21
4770	1757	17
4770	1758	14
4770	1759	14
4770	1760	14
4770	1761	13
4770	1762	13
4770	1763	15
4770	1764	18
4770	1765	18
4770	1766	18
4770	1767	19
4770	1768	19
4770	1769	18
4770	1770	15
4770	1771	13
4770	1772	12
4770	1773	8
4770	1774	4
4770	1775	1
4770	1776	1
4770	1777	2
4770	1778	3
4770	1779	6
4770	1780	11
4770	1781	16
4770	1782	18
4770	1783	17
4770	1784	16
4770	1785	15
4770	1786	11
4770	1787	5
4770	1788	1
4770	1789	0
4770	1790	-2
4770	1791	-4
4770	1792	-3
4770	1793	0
4770	1794	4
4770	1795	5
4770	1796	5
4770	1797	6
4770	1798	7
4770	1799	6
4770	1800	5
4770	1801	5
4770	1802	5
4770	1803	1
4770	1804	-4
4770	1805	-8
4770	1806	-9
4770	1807	-10
4770	1808	-11
4770	1809	-11
4770	1810	-8
4770	1811	-5
4770	1812	-3
4770	1813	-1
4770	1814	3
4770	1815	6
4770	1816	6
4770	1817	3
4770	1818	-2
4770	1819	-6
4770	1820	-11
4770	1821	-14
4770	1822	-12
4770	1823	-5
4770	1824	3
4770	1825	8
4770	1826	11
4770	1827	13
4770	1828	11
4770	1829	8
4770	1830	4
4770	1831	5
4770	1832	7
4770	1833	7
4770	1834	4
4770	1835	1
4770	1836	-3
4770	1837	-8
4770	1838	-14
4770	1839	-16
4770	1840	-14
4770	1841	-11
4770	1842	-9
4770	1843	-7
4770	1844	-2
4770	1845	2
4770	1846	3
4770	1847	3
4770	1848	3
4770	1849	3
4770	1850	0
4770	1851	-6
4770	1852	-10
4770	1853	-12
4770	1854	-14
4770	1855	-16
4770	1856	-16
4770	1857	-13
4770	1858	-10
4770	1859	-9
4770	1860	-8
4770	1861	-6
4770	1862	-4
4770	1863	-4
4770	1864	-4
4770	1865	-2
4770	1866	0
4770	1867	-3
4770	1868	-11
4770	1869	-20
4770	1870	-28
4770	1871	-34
4770	1872	-37
4770	1873	-34
4770	1874	-25
4770	1875	-16
4770	1876	-11
4770	1877	-10
4770	1878	-10
4770	1879	-10
4770	1880	-13
4770	1881	-16
4770	1882	-17
4770	1883	-18
4770	1884	-23
4770	1885	-31
4770	1886	-37
4770	1887	-39
4770	1888	-38
4770	1889	-37
4770	1890	-33
4770	1891	-30
4770	1892	-28
4770	1893	-31
4770	1894	-34
4770	1895	-35
4770	1896	-34
4770	1897	-34
4770	1898	-36
4770	1899	-37
4770	1900	-39
4770	1901	-44
4770	1902	-51
4770	1903	-54
4770	1904	-53
4770	1905	-49
4770	1906	-47
4770	1907	-46
4770	1908	-44
4770	1909	-44
4770	1910	-48
4770	1911	-53
4770	1912	-55
4770	1913	-55
4770	1914	-56
4770	1915	-57
4770	1916	-58
4770	1917	-60
4770	1918	-67
4770	1919	-79
4770	1920	-90
4770	1921	-97
4770	1922	-101
4770	1923	-101
4770	1924	-95
4770	1925	-85
4770	1926	-76
4770	1927	-73
4770	1928	-74
4770	1929	-78
4770	1930	-81
4770	1931	-86
4770	1932	-91
4770	1933	-92
4770	1934	-92
4770	1935	-93
4770	1936	-97
4770	1937	-100
4770	1938	-99
4770	1939	-98
4770	1940	-97
4770	1941	-97
4770	1942	-95
4770	1943	-95
4770	1944	-99
4770	1945	-104
4770	1946	-108
4770	1947	-110
4770	1948	-113
4770	1949	-117
4770	1950	-119
4770	1951	-120
4770	1952	-121
4770	1953	-124
4770	1954	-125
4770	1955	-124
4770	1956	-122
4770	1957	-123
4770	1958	-125
4770	1959	-125
4770	1960	-123
4770	1961	-125
4770	1962	-129
4770	1963	-134
4770	1964	-138
4770	1965	-144
4770	1966	-150
4770	1967	-152
4770	1968	-151
4770	1969	-151
4770	1970	-152
4770	1971	-152
4770	1972	-150
4770	1973	-146
4770	1974	-143
4770	1975	-140
4770	1976	-137
4770	1977	-138
4770	1978	-144
4770	1979	-155
4770	1980	-163
4770	1981	-166
4770	1982	-166
4770	1983	-164
4770	1984	-160
4770	1985	-158
4770	1986	-161
4770	1987	-171
4770	1988	-182
4770	1989	-189
4770	1990	-189
4770	1991	-187
4770	1992	-181
4770	1993	-174
4770	1994	-169
4770	1995	-170
4770	1996	-177
4770	1997	-183
4770	1998	-187
4770	1999	-190
[truncated: 159,280 more rows]
