# Supplementary material for: Are Complexity Metrics Reliable in Assessing HRV Control in Obese Patients During Sleep?
Source: PLoS One. 2015 Apr 20;10(4):e0124458. doi: 10.1371/journal.pone.0124458 (PMC4404104; doi:10.1371/journal.pone.0124458)
Supplement: S1 Dataset — (ZIP) [file pone.0124458.s001.zip › cabiddu_healthy_controls_data/SUBJECT (14)/TRJPM.txt]

22650	0	-13
22650	1	-14
22650	2	-16
22650	3	-21
22650	4	-28
22650	5	-37
22650	6	-42
22650	7	-43
22650	8	-39
22650	9	-30
22650	10	-18
22650	11	-8
22650	12	-4
22650	13	-5
22650	14	-8
22650	15	-12
22650	16	-17
22650	17	-21
22650	18	-25
22650	19	-27
22650	20	-31
22650	21	-34
22650	22	-34
22650	23	-33
22650	24	-29
22650	25	-26
22650	26	-23
22650	27	-20
22650	28	-18
22650	29	-17
22650	30	-17
22650	31	-17
22650	32	-18
22650	33	-21
22650	34	-24
22650	35	-27
22650	36	-30
22650	37	-31
22650	38	-31
22650	39	-31
22650	40	-29
22650	41	-30
22650	42	-33
22650	43	-36
22650	44	-36
22650	45	-35
22650	46	-32
22650	47	-28
22650	48	-23
22650	49	-21
22650	50	-22
22650	51	-26
22650	52	-29
22650	53	-31
22650	54	-31
22650	55	-29
22650	56	-25
22650	57	-22
22650	58	-20
22650	59	-20
22650	60	-22
22650	61	-24
22650	62	-26
22650	63	-27
22650	64	-28
22650	65	-28
22650	66	-29
22650	67	-31
22650	68	-34
22650	69	-36
22650	70	-37
22650	71	-37
22650	72	-37
22650	73	-33
22650	74	-28
22650	75	-26
22650	76	-23
22650	77	-21
22650	78	-20
22650	79	-20
22650	80	-23
22650	81	-27
22650	82	-31
22650	83	-33
22650	84	-34
22650	85	-35
22650	86	-35
22650	87	-36
22650	88	-38
22650	89	-42
22650	90	-44
22650	91	-42
22650	92	-36
22650	93	-28
22650	94	-21
22650	95	-16
22650	96	-17
22650	97	-23
22650	98	-31
22650	99	-36
22650	100	-35
22650	101	-30
22650	102	-23
22650	103	-19
22650	104	-18
22650	105	-26
22650	106	-36
22650	107	-45
22650	108	-48
22650	109	-45
22650	110	-38
22650	111	-28
22650	112	-20
22650	113	-14
22650	114	-14
22650	115	-19
22650	116	-27
22650	117	-35
22650	118	-41
22650	119	-42
22650	120	-37
22650	121	-27
22650	122	-15
22650	123	-6
22650	124	-3
22650	125	-6
22650	126	-15
22650	127	-25
22650	128	-30
22650	129	-28
22650	130	-22
22650	131	-18
22650	132	-21
22650	133	-32
22650	134	-49
22650	135	-66
22650	136	-76
22650	137	-73
22650	138	-55
22650	139	-31
22650	140	-11
22650	141	1
22650	142	4
22650	143	-2
22650	144	-12
22650	145	-20
22650	146	-23
22650	147	-22
22650	148	-20
22650	149	-20
22650	150	-21
22650	151	-22
22650	152	-24
22650	153	-22
22650	154	-16
22650	155	-9
22650	156	-4
22650	157	-4
22650	158	-8
22650	159	-14
22650	160	-18
22650	161	-20
22650	162	-19
22650	163	-18
22650	164	-17
22650	165	-19
22650	166	-22
22650	167	-23
22650	168	-21
22650	169	-16
22650	170	-12
22650	171	-11
22650	172	-12
22650	173	-15
22650	174	-19
22650	175	-19
22650	176	-16
22650	177	-12
22650	178	-11
22650	179	-17
22650	180	-29
22650	181	-45
22650	182	-61
22650	183	-70
22650	184	-67
22650	185	-54
22650	186	-36
22650	187	-19
22650	188	-9
22650	189	-6
22650	190	-10
22650	191	-17
22650	192	-23
22650	193	-25
22650	194	-24
22650	195	-22
22650	196	-23
22650	197	-26
22650	198	-29
22650	199	-33
22650	200	-35
22650	201	-34
22650	202	-30
22650	203	-26
22650	204	-22
22650	205	-20
22650	206	-19
22650	207	-19
22650	208	-21
22650	209	-25
22650	210	-28
22650	211	-31
22650	212	-33
22650	213	-34
22650	214	-33
22650	215	-31
22650	216	-28
22650	217	-28
22650	218	-27
22650	219	-24
22650	220	-21
22650	221	-20
22650	222	-20
22650	223	-23
22650	224	-26
22650	225	-30
22650	226	-32
22650	227	-33
22650	228	-32
22650	229	-34
22650	230	-41
22650	231	-50
22650	232	-60
22650	233	-67
22650	234	-68
22650	235	-62
22650	236	-49
22650	237	-35
22650	238	-24
22650	239	-21
22650	240	-23
22650	241	-30
22650	242	-38
22650	243	-43
22650	244	-44
22650	245	-40
22650	246	-37
22650	247	-34
22650	248	-30
22650	249	-27
22650	250	-24
22650	251	-22
22650	252	-20
22650	253	-20
22650	254	-22
22650	255	-28
22650	256	-34
22650	257	-39
22650	258	-42
22650	259	-44
22650	260	-45
22650	261	-47
22650	262	-49
22650	263	-51
22650	264	-51
22650	265	-48
22650	266	-42
22650	267	-35
22650	268	-32
22650	269	-33
22650	270	-37
22650	271	-44
22650	272	-52
22650	273	-58
22650	274	-59
22650	275	-56
22650	276	-50
22650	277	-46
22650	278	-44
22650	279	-44
22650	280	-48
22650	281	-51
22650	282	-52
22650	283	-48
22650	284	-42
22650	285	-36
22650	286	-32
22650	287	-31
22650	288	-34
22650	289	-40
22650	290	-48
22650	291	-52
22650	292	-53
22650	293	-52
22650	294	-50
22650	295	-48
22650	296	-46
22650	297	-46
22650	298	-46
22650	299	-44
22650	300	-40
22650	301	-36
22650	302	-36
22650	303	-39
22650	304	-44
22650	305	-50
22650	306	-55
22650	307	-57
22650	308	-55
22650	309	-51
22650	310	-48
22650	311	-49
22650	312	-52
22650	313	-54
22650	314	-56
22650	315	-57
22650	316	-56
22650	317	-52
22650	318	-46
22650	319	-43
22650	320	-44
22650	321	-47
22650	322	-52
22650	323	-58
22650	324	-62
22650	325	-64
22650	326	-64
22650	327	-64
22650	328	-65
22650	329	-65
22650	330	-63
22650	331	-57
22650	332	-50
22650	333	-42
22650	334	-37
22650	335	-37
22650	336	-44
22650	337	-55
22650	338	-64
22650	339	-66
22650	340	-63
22650	341	-55
22650	342	-49
22650	343	-49
22650	344	-58
22650	345	-73
22650	346	-88
22650	347	-96
22650	348	-93
22650	349	-81
22650	350	-63
22650	351	-46
22650	352	-37
22650	353	-38
22650	354	-47
22650	355	-57
22650	356	-64
22650	357	-65
22650	358	-61
22650	359	-54
22650	360	-47
22650	361	-44
22650	362	-45
22650	363	-46
22650	364	-45
22650	365	-43
22650	366	-41
22650	367	-41
22650	368	-43
22650	369	-48
22650	370	-53
22650	371	-57
22650	372	-56
22650	373	-53
22650	374	-48
22650	375	-45
22650	376	-43
22650	377	-41
22650	378	-40
22650	379	-37
22650	380	-34
22650	381	-32
22650	382	-32
22650	383	-35
22650	384	-39
22650	385	-43
22650	386	-44
22650	387	-44
22650	388	-44
22650	389	-43
22650	390	-42
22650	391	-42
22650	392	-43
22650	393	-41
22650	394	-36
22650	395	-31
22650	396	-27
22650	397	-27
22650	398	-30
22650	399	-36
22650	400	-44
22650	401	-49
22650	402	-49
22650	403	-43
22650	404	-36
22650	405	-31
22650	406	-28
22650	407	-28
22650	408	-29
22650	409	-30
22650	410	-28
22650	411	-21
22650	412	-14
22650	413	-9
22650	414	-8
22650	415	-11
22650	416	-17
22650	417	-24
22650	418	-29
22650	419	-31
22650	420	-30
22650	421	-28
22650	422	-27
22650	423	-26
22650	424	-24
22650	425	-21
22650	426	-18
22650	427	-14
22650	428	-10
22650	429	-7
22650	430	-6
22650	431	-8
22650	432	-10
22650	433	-13
22650	434	-17
22650	435	-22
22650	436	-23
22650	437	-22
22650	438	-20
22650	439	-16
22650	440	-12
22650	441	-8
22650	442	-5
22650	443	-4
22650	444	-4
22650	445	-3
22650	446	-3
22650	447	-4
22650	448	-7
22650	449	-11
22650	450	-16
22650	451	-21
22650	452	-23
22650	453	-20
22650	454	-14
22650	455	-7
22650	456	-1
22650	457	3
22650	458	4
22650	459	2
22650	460	-1
22650	461	-3
22650	462	-3
22650	463	-1
22650	464	-1
22650	465	-4
22650	466	-7
22650	467	-10
22650	468	-13
22650	469	-13
22650	470	-11
22650	471	-7
22650	472	-3
22650	473	-2
22650	474	-4
22650	475	-6
22650	476	-9
22650	477	-11
22650	478	-11
22650	479	-8
22650	480	-5
22650	481	-4
22650	482	-5
22650	483	-7
22650	484	-9
22650	485	-11
22650	486	-11
22650	487	-9
22650	488	-4
22650	489	-1
22650	490	2
22650	491	4
22650	492	6
22650	493	6
22650	494	5
22650	495	3
22650	496	1
22650	497	-1
22650	498	-5
22650	499	-8
22650	500	-10
22650	501	-9
22650	502	-6
22650	503	-3
22650	504	1
22650	505	5
22650	506	7
22650	507	8
22650	508	7
22650	509	8
22650	510	8
22650	511	6
22650	512	3
22650	513	0
22650	514	-3
22650	515	-6
22650	516	-9
22650	517	-9
22650	518	-7
22650	519	-5
22650	520	-2
22650	521	2
22650	522	7
22650	523	11
22650	524	12
22650	525	12
22650	526	11
22650	527	9
22650	528	5
22650	529	1
22650	530	-2
22650	531	-4
22650	532	-5
22650	533	-6
22650	534	-7
22650	535	-6
22650	536	-5
22650	537	-3
22650	538	1
22650	539	6
22650	540	10
22650	541	12
22650	542	10
22650	543	6
22650	544	2
22650	545	-2
22650	546	-4
22650	547	-4
22650	548	-4
22650	549	-6
22650	550	-10
22650	551	-16
22650	552	-19
22650	553	-20
22650	554	-17
22650	555	-11
22650	556	-2
22650	557	6
22650	558	9
22650	559	8
22650	560	5
22650	561	0
22650	562	-5
22650	563	-9
22650	564	-12
22650	565	-12
22650	566	-12
22650	567	-11
22650	568	-9
22650	569	-5
22650	570	0
22650	571	5
22650	572	8
22650	573	9
22650	574	8
22650	575	4
22650	576	-1
22650	577	-4
22650	578	-6
22650	579	-8
22650	580	-9
22650	581	-8
22650	582	-8
22650	583	-8
22650	584	-8
22650	585	-6
22650	586	-2
22650	587	3
22650	588	7
22650	589	7
22650	590	6
22650	591	2
22650	592	-3
22650	593	-7
22650	594	-9
22650	595	-9
22650	596	-9
22650	597	-10
22650	598	-10
22650	599	-10
22650	600	-7
22650	601	-4
22650	602	1
22650	603	6
22650	604	10
22650	605	7
22650	606	1
22650	607	-5
22650	608	-8
22650	609	-6
22650	610	1
22650	611	10
22650	612	18
22650	613	18
22650	614	13
22650	615	5
22650	616	0
22650	617	-1
22650	618	1
22650	619	5
22650	620	7
22650	621	6
22650	622	0
22650	623	-6
22650	624	-9
22650	625	-9
22650	626	-8
22650	627	-11
22650	628	-15
22650	629	-20
22650	630	-22
22650	631	-18
22650	632	-4
22650	633	15
22650	634	34
22650	635	44
22650	636	43
22650	637	32
22650	638	17
22650	639	1
22650	640	-10
22650	641	-13
22650	642	-11
22650	643	-8
22650	644	-7
22650	645	-8
22650	646	-8
22650	647	-8
22650	648	-6
22650	649	-1
22650	650	7
22650	651	13
22650	652	16
22650	653	14
22650	654	9
22650	655	1
22650	656	-10
22650	657	-21
22650	658	-29
22650	659	-31
22650	660	-27
22650	661	-19
22650	662	-7
22650	663	5
22650	664	14
22650	665	17
22650	666	16
22650	667	11
22650	668	6
22650	669	2
22650	670	-1
22650	671	-2
22650	672	-3
22650	673	-6
22650	674	-9
22650	675	-10
22650	676	-9
22650	677	-6
22650	678	-3
22650	679	0
22650	680	3
22650	681	6
22650	682	7
22650	683	9
22650	684	11
22650	685	13
22650	686	12
22650	687	10
22650	688	8
22650	689	6
22650	690	4
22650	691	3
22650	692	4
22650	693	6
22650	694	8
22650	695	10
22650	696	12
22650	697	15
22650	698	17
22650	699	17
22650	700	17
22650	701	16
22650	702	14
22650	703	12
22650	704	10
22650	705	8
22650	706	7
22650	707	4
22650	708	2
22650	709	2
22650	710	4
22650	711	7
22650	712	11
22650	713	15
22650	714	19
22650	715	22
22650	716	22
22650	717	21
22650	718	21
22650	719	21
22650	720	19
22650	721	17
22650	722	14
22650	723	12
22650	724	9
22650	725	7
22650	726	8
22650	727	12
22650	728	16
22650	729	19
22650	730	21
22650	731	21
22650	732	21
22650	733	19
22650	734	18
22650	735	17
22650	736	17
22650	737	16
22650	738	13
22650	739	11
22650	740	10
22650	741	10
22650	742	12
22650	743	15
22650	744	20
22650	745	23
22650	746	25
22650	747	25
22650	748	26
22650	749	25
22650	750	23
22650	751	19
22650	752	13
22650	753	8
22650	754	2
22650	755	-1
22650	756	-2
22650	757	1
22650	758	4
22650	759	7
22650	760	9
22650	761	12
22650	762	14
22650	763	16
22650	764	19
22650	765	22
22650	766	23
22650	767	19
22650	768	12
22650	769	6
22650	770	2
22650	771	2
22650	772	6
22650	773	12
22650	774	19
22650	775	21
22650	776	19
22650	777	15
22650	778	11
22650	779	9
22650	780	11
22650	781	14
22650	782	17
22650	783	17
22650	784	12
22650	785	3
22650	786	-6
22650	787	-11
22650	788	-12
22650	789	-8
22650	790	-3
22650	791	4
22650	792	9
22650	793	12
22650	794	12
22650	795	10
22650	796	8
22650	797	7
22650	798	8
22650	799	10
22650	800	11
22650	801	10
22650	802	4
22650	803	-2
22650	804	-8
22650	805	-11
22650	806	-10
22650	807	-6
22650	808	2
22650	809	7
22650	810	8
22650	811	6
22650	812	3
22650	813	1
22650	814	2
22650	815	5
22650	816	7
22650	817	4
22650	818	-6
22650	819	-22
22650	820	-38
22650	821	-48
22650	822	-50
22650	823	-41
22650	824	-25
22650	825	-7
22650	826	5
22650	827	9
22650	828	5
22650	829	-2
22650	830	-7
22650	831	-10
22650	832	-10
22650	833	-8
22650	834	-7
22650	835	-9
22650	836	-13
22650	837	-17
22650	838	-18
22650	839	-16
22650	840	-12
22650	841	-7
22650	842	-3
22650	843	-2
22650	844	-4
22650	845	-8
22650	846	-12
22650	847	-15
22650	848	-20
22650	849	-24
22650	850	-27
22650	851	-27
22650	852	-26
22650	853	-24
22650	854	-19
22650	855	-15
22650	856	-12
22650	857	-10
22650	858	-10
22650	859	-9
22650	860	-9
22650	861	-11
22650	862	-13
22650	863	-15
22650	864	-17
22650	865	-19
22650	866	-21
22650	867	-23
22650	868	-25
22650	869	-26
22650	870	-28
22650	871	-27
22650	872	-22
22650	873	-17
22650	874	-12
22650	875	-9
22650	876	-9
22650	877	-11
22650	878	-15
22650	879	-18
22650	880	-20
22650	881	-21
22650	882	-23
22650	883	-25
22650	884	-27
22650	885	-28
22650	886	-26
22650	887	-23
22650	888	-19
22650	889	-15
22650	890	-12
22650	891	-13
22650	892	-15
22650	893	-16
22650	894	-16
22650	895	-16
22650	896	-17
22650	897	-21
22650	898	-28
22650	899	-39
22650	900	-49
22650	901	-53
22650	902	-50
22650	903	-42
22650	904	-31
22650	905	-21
22650	906	-13
22650	907	-10
22650	908	-12
22650	909	-15
22650	910	-18
22650	911	-19
22650	912	-21
22650	913	-24
22650	914	-27
22650	915	-30
22650	916	-33
22650	917	-35
22650	918	-34
22650	919	-30
22650	920	-25
22650	921	-21
22650	922	-18
22650	923	-17
22650	924	-18
22650	925	-21
22650	926	-25
22650	927	-27
22650	928	-27
22650	929	-26
22650	930	-24
22650	931	-21
22650	932	-17
22650	933	-17
22650	934	-16
22650	935	-15
22650	936	-13
22650	937	-12
22650	938	-12
22650	939	-13
22650	940	-15
22650	941	-18
22650	942	-20
22650	943	-22
22650	944	-22
22650	945	-23
22650	946	-26
22650	947	-30
22650	948	-33
22650	949	-33
22650	950	-31
22650	951	-28
22650	952	-25
22650	953	-22
22650	954	-21
22650	955	-20
22650	956	-18
22650	957	-12
22650	958	-6
22650	959	-5
22650	960	-12
22650	961	-28
22650	962	-49
22650	963	-70
22650	964	-83
22650	965	-81
22650	966	-64
22650	967	-40
22650	968	-18
22650	969	-4
22650	970	0
22650	971	-6
22650	972	-15
22650	973	-21
22650	974	-21
22650	975	-16
22650	976	-11
22650	977	-11
22650	978	-14
22650	979	-19
22650	980	-23
22650	981	-23
22650	982	-19
22650	983	-12
22650	984	-6
22650	985	-4
22650	986	-7
22650	987	-10
22650	988	-13
22650	989	-15
22650	990	-15
22650	991	-15
22650	992	-16
22650	993	-20
22650	994	-26
22650	995	-31
22650	996	-33
22650	997	-29
22650	998	-25
22650	999	-17
22650	1000	-9
22650	1001	-4
22650	1002	-3
22650	1003	-6
22650	1004	-11
22650	1005	-16
22650	1006	-20
22650	1007	-22
22650	1008	-21
22650	1009	-18
22650	1010	-18
22650	1011	-20
22650	1012	-24
22650	1013	-27
22650	1014	-29
22650	1015	-29
22650	1016	-26
22650	1017	-22
22650	1018	-20
22650	1019	-19
22650	1020	-20
22650	1021	-22
22650	1022	-25
22650	1023	-30
22650	1024	-34
22650	1025	-37
22650	1026	-37
22650	1027	-35
22650	1028	-32
22650	1029	-28
22650	1030	-23
22650	1031	-21
22650	1032	-20
22650	1033	-21
22650	1034	-19
22650	1035	-18
22650	1036	-18
22650	1037	-19
22650	1038	-22
22650	1039	-26
22650	1040	-32
22650	1041	-37
22650	1042	-39
22650	1043	-37
22650	1044	-34
22650	1045	-32
22650	1046	-30
22650	1047	-31
22650	1048	-35
22650	1049	-39
22650	1050	-41
22650	1051	-39
22650	1052	-34
22650	1053	-29
22650	1054	-25
22650	1055	-25
22650	1056	-27
22650	1057	-33
22650	1058	-38
22650	1059	-41
22650	1060	-41
22650	1061	-39
22650	1062	-37
22650	1063	-35
22650	1064	-33
22650	1065	-31
22650	1066	-31
22650	1067	-31
22650	1068	-29
22650	1069	-29
22650	1070	-30
22650	1071	-34
22650	1072	-38
22650	1073	-42
22650	1074	-46
22650	1075	-48
22650	1076	-49
22650	1077	-47
22650	1078	-45
22650	1079	-42
22650	1080	-38
22650	1081	-34
22650	1082	-31
22650	1083	-31
22650	1084	-32
22650	1085	-33
22650	1086	-34
22650	1087	-36
22650	1088	-40
22650	1089	-43
22650	1090	-46
22650	1091	-50
22650	1092	-53
22650	1093	-54
22650	1094	-51
22650	1095	-47
22650	1096	-43
22650	1097	-39
22650	1098	-36
22650	1099	-36
22650	1100	-37
22650	1101	-40
22650	1102	-41
22650	1103	-43
22650	1104	-45
22650	1105	-48
22650	1106	-50
22650	1107	-51
22650	1108	-52
22650	1109	-52
22650	1110	-50
22650	1111	-46
22650	1112	-43
22650	1113	-41
22650	1114	-40
22650	1115	-39
22650	1116	-39
22650	1117	-40
22650	1118	-41
22650	1119	-43
22650	1120	-46
22650	1121	-51
22650	1122	-55
22650	1123	-57
22650	1124	-57
22650	1125	-55
22650	1126	-51
22650	1127	-47
22650	1128	-42
22650	1129	-40
22650	1130	-40
22650	1131	-42
22650	1132	-44
22650	1133	-45
22650	1134	-47
22650	1135	-50
22650	1136	-52
22650	1137	-54
22650	1138	-58
22650	1139	-62
22650	1140	-64
22650	1141	-63
22650	1142	-61
22650	1143	-59
22650	1144	-56
22650	1145	-54
22650	1146	-53
22650	1147	-53
22650	1148	-52
22650	1149	-49
22650	1150	-47
22650	1151	-45
22650	1152	-45
22650	1153	-47
22650	1154	-51
22650	1155	-58
22650	1156	-65
22650	1157	-69
22650	1158	-68
22650	1159	-65
22650	1160	-59
22650	1161	-54
22650	1162	-51
22650	1163	-50
22650	1164	-53
22650	1165	-57
22650	1166	-59
22650	1167	-60
22650	1168	-60
22650	1169	-61
22650	1170	-64
22650	1171	-67
22650	1172	-70
22650	1173	-71
22650	1174	-68
22650	1175	-62
22650	1176	-56
22650	1177	-55
22650	1178	-58
22650	1179	-65
22650	1180	-73
22650	1181	-80
22650	1182	-81
22650	1183	-75
22650	1184	-66
22650	1185	-59
22650	1186	-55
22650	1187	-56
22650	1188	-60
22650	1189	-65
22650	1190	-68
22650	1191	-67
22650	1192	-62
22650	1193	-56
22650	1194	-51
22650	1195	-50
22650	1196	-50
22650	1197	-52
22650	1198	-56
22650	1199	-58
22650	1200	-58
22650	1201	-58
22650	1202	-59
22650	1203	-62
22650	1204	-64
22650	1205	-65
22650	1206	-64
22650	1207	-61
22650	1208	-56
22650	1209	-50
22650	1210	-45
22650	1211	-44
22650	1212	-44
22650	1213	-44
22650	1214	-45
22650	1215	-47
22650	1216	-49
22650	1217	-50
22650	1218	-51
22650	1219	-53
22650	1220	-54
22650	1221	-54
22650	1222	-51
22650	1223	-47
22650	1224	-43
22650	1225	-39
22650	1226	-37
22650	1227	-37
22650	1228	-38
22650	1229	-38
22650	1230	-37
22650	1231	-36
22650	1232	-39
22650	1233	-44
22650	1234	-50
22650	1235	-54
22650	1236	-54
22650	1237	-50
22650	1238	-43
22650	1239	-35
22650	1240	-31
22650	1241	-32
22650	1242	-34
22650	1243	-33
22650	1244	-28
22650	1245	-19
22650	1246	-11
22650	1247	-8
22650	1248	-13
22650	1249	-29
22650	1250	-49
22650	1251	-66
22650	1252	-73
22650	1253	-69
22650	1254	-58
22650	1255	-44
22650	1256	-33
22650	1257	-28
22650	1258	-31
22650	1259	-34
22650	1260	-35
22650	1261	-31
22650	1262	-25
22650	1263	-20
22650	1264	-19
22650	1265	-23
22650	1266	-31
22650	1267	-39
22650	1268	-42
22650	1269	-38
22650	1270	-31
22650	1271	-23
22650	1272	-17
22650	1273	-14
22650	1274	-14
22650	1275	-16
22650	1276	-17
22650	1277	-17
22650	1278	-15
22650	1279	-17
22650	1280	-21
22650	1281	-25
22650	1282	-29
22650	1283	-30
22650	1284	-28
22650	1285	-22
22650	1286	-16
22650	1287	-12
22650	1288	-11
22650	1289	-11
22650	1290	-10
22650	1291	-8
22650	1292	-6
22650	1293	-4
22650	1294	-3
22650	1295	-4
22650	1296	-9
22650	1297	-16
22650	1298	-21
22650	1299	-23
22650	1300	-22
22650	1301	-18
22650	1302	-11
22650	1303	-4
22650	1304	-1
22650	1305	0
22650	1306	-1
22650	1307	-3
22650	1308	-3
22650	1309	-4
22650	1310	-5
22650	1311	-4
22650	1312	-5
22650	1313	-7
22650	1314	-10
22650	1315	-12
22650	1316	-12
22650	1317	-11
22650	1318	-10
22650	1319	-7
22650	1320	-3
22650	1321	1
22650	1322	3
22650	1323	4
22650	1324	5
22650	1325	4
22650	1326	2
22650	1327	-2
22650	1328	-6
22650	1329	-9
22650	1330	-13
22650	1331	-16
22650	1332	-17
22650	1333	-13
22650	1334	-7
22650	1335	-1
22650	1336	6
22650	1337	12
22650	1338	15
22650	1339	13
22650	1340	9
22650	1341	4
22650	1342	0
22650	1343	-4
22650	1344	-7
22650	1345	-9
22650	1346	-10
22650	1347	-11
22650	1348	-11
22650	1349	-9
22650	1350	-4
22650	1351	2
22650	1352	7
22650	1353	9
22650	1354	11
22650	1355	9
22650	1356	6
22650	1357	3
22650	1358	1
22650	1359	0
22650	1360	-1
22650	1361	-3
22650	1362	-5
22650	1363	-6
22650	1364	-7
22650	1365	-8
22650	1366	-7
22650	1367	-3
22650	1368	1
22650	1369	4
22650	1370	6
22650	1371	8
22650	1372	8
22650	1373	6
22650	1374	3
22650	1375	1
22650	1376	-2
22650	1377	-4
22650	1378	-6
22650	1379	-7
22650	1380	-7
22650	1381	-6
22650	1382	-6
22650	1383	-4
22650	1384	0
22650	1385	3
22650	1386	5
22650	1387	5
22650	1388	3
22650	1389	-1
22650	1390	-5
22650	1391	-8
22650	1392	-8
22650	1393	-6
22650	1394	-4
22650	1395	-4
22650	1396	-6
22650	1397	-6
22650	1398	-6
22650	1399	-4
22650	1400	1
22650	1401	8
22650	1402	13
22650	1403	14
22650	1404	9
22650	1405	2
22650	1406	-8
22650	1407	-16
22650	1408	-19
22650	1409	-17
22650	1410	-11
22650	1411	-5
22650	1412	-2
22650	1413	-1
22650	1414	-1
22650	1415	-2
22650	1416	-1
22650	1417	2
22650	1418	7
22650	1419	12
22650	1420	13
22650	1421	12
22650	1422	10
22650	1423	7
22650	1424	3
22650	1425	-1
22650	1426	-3
22650	1427	-4
22650	1428	-4
22650	1429	-4
22650	1430	-2
22650	1431	3
22650	1432	7
22650	1433	9
22650	1434	8
22650	1435	4
22650	1436	-1
22650	1437	-6
22650	1438	-9
22650	1439	-7
22650	1440	-3
22650	1441	-1
22650	1442	-1
22650	1443	-4
22650	1444	-8
22650	1445	-10
22650	1446	-9
22650	1447	-3
22650	1448	7
22650	1449	16
22650	1450	22
22650	1451	22
22650	1452	18
22650	1453	12
22650	1454	5
22650	1455	0
22650	1456	-2
22650	1457	-2
22650	1458	-3
22650	1459	-6
22650	1460	-8
22650	1461	-8
22650	1462	-5
22650	1463	1
22650	1464	10
22650	1465	18
22650	1466	21
22650	1467	20
22650	1468	14
22650	1469	8
22650	1470	4
22650	1471	1
22650	1472	0
22650	1473	2
22650	1474	5
22650	1475	8
22650	1476	9
22650	1477	9
22650	1478	10
22650	1479	10
22650	1480	10
22650	1481	10
22650	1482	12
22650	1483	15
22650	1484	18
22650	1485	19
22650	1486	19
22650	1487	16
22650	1488	10
22650	1489	2
22650	1490	-4
22650	1491	-5
22650	1492	-2
22650	1493	4
22650	1494	12
22650	1495	19
22650	1496	22
22650	1497	21
22650	1498	19
22650	1499	17
22650	1500	16
22650	1501	16
22650	1502	15
22650	1503	15
22650	1504	14
22650	1505	11
22650	1506	7
22650	1507	5
22650	1508	6
22650	1509	7
22650	1510	9
22650	1511	10
22650	1512	12
22650	1513	14
22650	1514	16
22650	1515	20
22650	1516	26
22650	1517	30
22650	1518	30
22650	1519	26
22650	1520	19
22650	1521	11
22650	1522	4
22650	1523	1
22650	1524	2
22650	1525	9
22650	1526	16
22650	1527	24
22650	1528	29
22650	1529	34
22650	1530	35
22650	1531	33
22650	1532	29
22650	1533	25
22650	1534	21
22650	1535	15
22650	1536	10
22650	1537	6
22650	1538	3
22650	1539	1
22650	1540	1
22650	1541	3
22650	1542	6
22650	1543	10
22650	1544	12
22650	1545	13
22650	1546	15
22650	1547	17
22650	1548	19
22650	1549	19
22650	1550	19
22650	1551	16
22650	1552	10
22650	1553	4
22650	1554	1
22650	1555	2
22650	1556	5
22650	1557	9
22650	1558	13
22650	1559	16
22650	1560	17
22650	1561	17
22650	1562	18
22650	1563	21
22650	1564	23
22650	1565	22
22650	1566	17
22650	1567	7
22650	1568	-4
22650	1569	-15
22650	1570	-20
22650	1571	-17
22650	1572	-7
22650	1573	5
22650	1574	16
22650	1575	22
22650	1576	24
22650	1577	22
22650	1578	19
22650	1579	18
22650	1580	20
22650	1581	21
22650	1582	19
22650	1583	14
22650	1584	6
22650	1585	-2
22650	1586	-7
22650	1587	-9
22650	1588	-6
22650	1589	0
22650	1590	5
22650	1591	7
22650	1592	8
22650	1593	10
22650	1594	13
22650	1595	17
22650	1596	21
22650	1597	24
22650	1598	23
22650	1599	16
22650	1600	7
22650	1601	-1
22650	1602	-5
22650	1603	-5
22650	1604	-2
22650	1605	4
22650	1606	10
22650	1607	13
22650	1608	14
22650	1609	12
22650	1610	11
22650	1611	11
22650	1612	11
22650	1613	11
22650	1614	10
22650	1615	8
22650	1616	4
22650	1617	0
22650	1618	-2
22650	1619	-2
22650	1620	-1
22650	1621	-1
22650	1622	-1
22650	1623	-2
22650	1624	-3
22650	1625	-3
22650	1626	-1
22650	1627	4
22650	1628	10
22650	1629	13
22650	1630	10
22650	1631	1
22650	1632	-13
22650	1633	-28
22650	1634	-41
22650	1635	-47
22650	1636	-45
22650	1637	-36
22650	1638	-25
22650	1639	-12
22650	1640	0
22650	1641	7
22650	1642	11
22650	1643	11
22650	1644	8
22650	1645	5
22650	1646	1
22650	1647	-2
22650	1648	-4
22650	1649	-5
22650	1650	-6
22650	1651	-8
22650	1652	-10
22650	1653	-11
22650	1654	-11
22650	1655	-9
22650	1656	-6
22650	1657	3
22650	1658	14
22650	1659	21
22650	1660	21
22650	1661	16
22650	1662	5
22650	1663	-6
22650	1664	-14
22650	1665	-15
22650	1666	-12
22650	1667	-9
22650	1668	-10
22650	1669	-12
22650	1670	-16
22650	1671	-18
22650	1672	-14
22650	1673	-6
22650	1674	4
22650	1675	9
22650	1676	8
22650	1677	0
22650	1678	-7
22650	1679	-10
22650	1680	-7
22650	1681	1
22650	1682	6
22650	1683	3
22650	1684	-14
22650	1685	-40
22650	1686	-67
22650	1687	-81
22650	1688	-79
22650	1689	-60
22650	1690	-31
22650	1691	-5
22650	1692	9
22650	1693	9
22650	1694	-2
22650	1695	-15
22650	1696	-23
22650	1697	-25
22650	1698	-21
22650	1699	-14
22650	1700	-8
22650	1701	-6
22650	1702	-7
22650	1703	-8
22650	1704	-6
22650	1705	-2
22650	1706	0
22650	1707	-1
22650	1708	-3
22650	1709	-7
22650	1710	-9
22650	1711	-9
22650	1712	-8
22650	1713	-9
22650	1714	-16
22650	1715	-29
22650	1716	-43
22650	1717	-51
22650	1718	-51
22650	1719	-41
22650	1720	-24
22650	1721	-10
22650	1722	-2
22650	1723	0
22650	1724	-4
22650	1725	-7
22650	1726	-10
22650	1727	-12
22650	1728	-13
22650	1729	-15
22650	1730	-18
22650	1731	-22
22650	1732	-25
22650	1733	-24
22650	1734	-19
22650	1735	-13
22650	1736	-9
22650	1737	-9
22650	1738	-12
22650	1739	-18
22650	1740	-23
22650	1741	-25
22650	1742	-24
22650	1743	-21
22650	1744	-19
22650	1745	-20
22650	1746	-21
22650	1747	-21
22650	1748	-19
22650	1749	-15
22650	1750	-9
22650	1751	-5
22650	1752	-4
22650	1753	-6
22650	1754	-9
22650	1755	-11
22650	1756	-11
22650	1757	-10
22650	1758	-9
22650	1759	-9
22650	1760	-11
22650	1761	-15
22650	1762	-20
22650	1763	-23
22650	1764	-22
22650	1765	-20
22650	1766	-17
22650	1767	-14
22650	1768	-12
22650	1769	-10
22650	1770	-8
22650	1771	-6
22650	1772	-3
22650	1773	-1
22650	1774	-3
22650	1775	-8
22650	1776	-13
22650	1777	-17
22650	1778	-20
22650	1779	-21
22650	1780	-19
22650	1781	-16
22650	1782	-12
22650	1783	-9
22650	1784	-6
22650	1785	-2
22650	1786	0
22650	1787	-1
22650	1788	-3
22650	1789	-7
22650	1790	-9
22650	1791	-12
22650	1792	-14
22650	1793	-15
22650	1794	-16
22650	1795	-17
22650	1796	-18
22650	1797	-17
22650	1798	-15
22650	1799	-13
22650	1800	-12
22650	1801	-12
22650	1802	-12
22650	1803	-13
22650	1804	-13
22650	1805	-11
22650	1806	-7
22650	1807	-5
22650	1808	-9
22650	1809	-17
22650	1810	-29
22650	1811	-41
22650	1812	-48
22650	1813	-47
22650	1814	-37
22650	1815	-21
22650	1816	-6
22650	1817	3
22650	1818	5
22650	1819	0
22650	1820	-7
22650	1821	-15
22650	1822	-20
22650	1823	-22
22650	1824	-21
22650	1825	-22
22650	1826	-26
22650	1827	-31
22650	1828	-34
22650	1829	-35
22650	1830	-33
22650	1831	-27
22650	1832	-20
22650	1833	-16
22650	1834	-15
22650	1835	-16
22650	1836	-18
22650	1837	-19
22650	1838	-20
22650	1839	-21
22650	1840	-23
22650	1841	-26
22650	1842	-31
22650	1843	-36
22650	1844	-37
22650	1845	-35
22650	1846	-32
22650	1847	-29
22650	1848	-26
22650	1849	-23
22650	1850	-22
22650	1851	-21
22650	1852	-21
22650	1853	-22
22650	1854	-23
22650	1855	-26
22650	1856	-31
22650	1857	-35
22650	1858	-37
22650	1859	-37
22650	1860	-34
22650	1861	-30
22650	1862	-25
22650	1863	-22
22650	1864	-21
22650	1865	-22
22650	1866	-23
22650	1867	-24
22650	1868	-25
22650	1869	-27
22650	1870	-28
22650	1871	-29
22650	1872	-32
22650	1873	-35
22650	1874	-37
22650	1875	-39
22650	1876	-39
22650	1877	-39
22650	1878	-37
22650	1879	-33
22650	1880	-29
22650	1881	-26
22650	1882	-24
22650	1883	-24
22650	1884	-25
22650	1885	-29
22650	1886	-34
22650	1887	-37
22650	1888	-39
22650	1889	-40
22650	1890	-42
22650	1891	-44
22650	1892	-47
22650	1893	-51
22650	1894	-55
22650	1895	-55
22650	1896	-50
22650	1897	-41
22650	1898	-32
22650	1899	-25
22650	1900	-20
22650	1901	-21
22650	1902	-26
22650	1903	-33
22650	1904	-39
22650	1905	-42
22650	1906	-43
22650	1907	-43
22650	1908	-43
22650	1909	-42
22650	1910	-41
22650	1911	-40
22650	1912	-39
22650	1913	-35
22650	1914	-31
22650	1915	-29
22650	1916	-29
22650	1917	-31
22650	1918	-33
22650	1919	-37
22650	1920	-41
22650	1921	-44
22650	1922	-44
22650	1923	-45
22650	1924	-45
22650	1925	-44
22650	1926	-41
22650	1927	-39
22650	1928	-38
22650	1929	-37
22650	1930	-35
22650	1931	-34
22650	1932	-34
22650	1933	-35
22650	1934	-35
22650	1935	-36
22650	1936	-38
22650	1937	-41
22650	1938	-44
22650	1939	-47
22650	1940	-50
22650	1941	-51
22650	1942	-49
22650	1943	-44
22650	1944	-39
22650	1945	-35
22650	1946	-34
22650	1947	-33
22650	1948	-34
22650	1949	-35
22650	1950	-35
22650	1951	-35
22650	1952	-36
22650	1953	-40
22650	1954	-46
22650	1955	-51
22650	1956	-53
22650	1957	-52
22650	1958	-48
22650	1959	-42
22650	1960	-37
22650	1961	-34
22650	1962	-34
22650	1963	-35
22650	1964	-35
22650	1965	-33
22650	1966	-34
22650	1967	-38
22650	1968	-45
22650	1969	-54
22650	1970	-64
22650	1971	-69
22650	1972	-66
22650	1973	-57
22650	1974	-47
22650	1975	-40
22650	1976	-40
22650	1977	-46
22650	1978	-55
22650	1979	-62
22650	1980	-63
22650	1981	-56
22650	1982	-46
22650	1983	-38
22650	1984	-36
22650	1985	-40
22650	1986	-47
22650	1987	-54
22650	1988	-56
22650	1989	-53
22650	1990	-45
22650	1991	-38
22650	1992	-34
22650	1993	-34
22650	1994	-35
22650	1995	-36
22650	1996	-36
22650	1997	-36
22650	1998	-35
22650	1999	-36
[truncated: 159,280 more rows]
