# Supplementary material for: Are Complexity Metrics Reliable in Assessing HRV Control in Obese Patients During Sleep?
Source: PLoS One. 2015 Apr 20;10(4):e0124458. doi: 10.1371/journal.pone.0124458 (PMC4404104; doi:10.1371/journal.pone.0124458)
Supplement: S1 Dataset — (ZIP) [file pone.0124458.s001.zip › cabiddu_healthy_controls_data/SUBJECT (14)/TVIGJPM.txt]

570	0	31
570	1	26
570	2	24
570	3	27
570	4	32
570	5	35
570	6	38
570	7	40
570	8	41
570	9	38
570	10	37
570	11	39
570	12	43
570	13	46
570	14	48
570	15	48
570	16	46
570	17	38
570	18	27
570	19	18
570	20	15
570	21	16
570	22	20
570	23	27
570	24	36
570	25	43
570	26	45
570	27	45
570	28	45
570	29	45
570	30	44
570	31	41
570	32	39
570	33	37
570	34	32
570	35	26
570	36	23
570	37	24
570	38	27
570	39	31
570	40	36
570	41	41
570	42	43
570	43	42
570	44	39
570	45	39
570	46	40
570	47	40
570	48	38
570	49	36
570	50	34
570	51	29
570	52	25
570	53	23
570	54	26
570	55	31
570	56	36
570	57	42
570	58	47
570	59	49
570	60	47
570	61	43
570	62	40
570	63	40
570	64	38
570	65	34
570	66	31
570	67	29
570	68	25
570	69	22
570	70	21
570	71	24
570	72	28
570	73	30
570	74	31
570	75	32
570	76	34
570	77	33
570	78	32
570	79	33
570	80	33
570	81	30
570	82	24
570	83	20
570	84	19
570	85	20
570	86	22
570	87	25
570	88	28
570	89	27
570	90	22
570	91	15
570	92	14
570	93	19
570	94	26
570	95	35
570	96	42
570	97	45
570	98	39
570	99	28
570	100	17
570	101	10
570	102	7
570	103	7
570	104	10
570	105	15
570	106	18
570	107	18
570	108	18
570	109	19
570	110	21
570	111	22
570	112	19
570	113	16
570	114	12
570	115	6
570	116	-1
570	117	-4
570	118	-3
570	119	-2
570	120	-2
570	121	-2
570	122	0
570	123	3
570	124	2
570	125	1
570	126	1
570	127	1
570	128	-2
570	129	-8
570	130	-12
570	131	-14
570	132	-17
570	133	-19
570	134	-19
570	135	-16
570	136	-13
570	137	-10
570	138	-7
570	139	-3
570	140	1
570	141	-1
570	142	-5
570	143	-9
570	144	-11
570	145	-14
570	146	-16
570	147	-17
570	148	-18
570	149	-21
570	150	-26
570	151	-29
570	152	-29
570	153	-29
570	154	-28
570	155	-26
570	156	-22
570	157	-20
570	158	-22
570	159	-25
570	160	-26
570	161	-26
570	162	-27
570	163	-30
570	164	-34
570	165	-38
570	166	-43
570	167	-47
570	168	-46
570	169	-38
570	170	-27
570	171	-19
570	172	-16
570	173	-16
570	174	-22
570	175	-33
570	176	-43
570	177	-50
570	178	-53
570	179	-57
570	180	-65
570	181	-75
570	182	-85
570	183	-92
570	184	-95
570	185	-89
570	186	-74
570	187	-58
570	188	-45
570	189	-37
570	190	-35
570	191	-36
570	192	-42
570	193	-49
570	194	-52
570	195	-51
570	196	-52
570	197	-54
570	198	-57
570	199	-59
570	200	-60
570	201	-62
570	202	-60
570	203	-55
570	204	-50
570	205	-47
570	206	-47
570	207	-48
570	208	-50
570	209	-55
570	210	-59
570	211	-59
570	212	-57
570	213	-58
570	214	-61
570	215	-65
570	216	-69
570	217	-73
570	218	-79
570	219	-81
570	220	-77
570	221	-69
570	222	-62
570	223	-56
570	224	-51
570	225	-50
570	226	-53
570	227	-59
570	228	-64
570	229	-67
570	230	-69
570	231	-72
570	232	-72
570	233	-68
570	234	-64
570	235	-61
570	236	-58
570	237	-53
570	238	-50
570	239	-51
570	240	-53
570	241	-56
570	242	-58
570	243	-62
570	244	-67
570	245	-70
570	246	-70
570	247	-71
570	248	-71
570	249	-70
570	250	-67
570	251	-63
570	252	-62
570	253	-62
570	254	-60
570	255	-57
570	256	-57
570	257	-59
570	258	-59
570	259	-59
570	260	-60
570	261	-61
570	262	-60
570	263	-59
570	264	-59
570	265	-63
570	266	-67
570	267	-68
570	268	-67
570	269	-65
570	270	-61
570	271	-55
570	272	-50
570	273	-49
570	274	-51
570	275	-53
570	276	-54
570	277	-57
570	278	-61
570	279	-64
570	280	-64
570	281	-64
570	282	-63
570	283	-58
570	284	-50
570	285	-42
570	286	-38
570	287	-38
570	288	-38
570	289	-41
570	290	-45
570	291	-50
570	292	-52
570	293	-53
570	294	-55
570	295	-60
570	296	-64
570	297	-66
570	298	-65
570	299	-62
570	300	-57
570	301	-50
570	302	-43
570	303	-41
570	304	-41
570	305	-41
570	306	-41
570	307	-41
570	308	-43
570	309	-44
570	310	-46
570	311	-51
570	312	-59
570	313	-64
570	314	-65
570	315	-62
570	316	-58
570	317	-52
570	318	-45
570	319	-40
570	320	-39
570	321	-41
570	322	-41
570	323	-39
570	324	-38
570	325	-39
570	326	-40
570	327	-44
570	328	-52
570	329	-61
570	330	-67
570	331	-68
570	332	-64
570	333	-57
570	334	-49
570	335	-42
570	336	-37
570	337	-38
570	338	-40
570	339	-41
570	340	-39
570	341	-38
570	342	-41
570	343	-46
570	344	-52
570	345	-60
570	346	-65
570	347	-63
570	348	-53
570	349	-41
570	350	-32
570	351	-30
570	352	-32
570	353	-38
570	354	-46
570	355	-51
570	356	-50
570	357	-47
570	358	-48
570	359	-54
570	360	-64
570	361	-74
570	362	-82
570	363	-84
570	364	-77
570	365	-64
570	366	-51
570	367	-45
570	368	-44
570	369	-47
570	370	-50
570	371	-53
570	372	-55
570	373	-52
570	374	-50
570	375	-51
570	376	-56
570	377	-62
570	378	-65
570	379	-65
570	380	-64
570	381	-59
570	382	-53
570	383	-49
570	384	-49
570	385	-51
570	386	-53
570	387	-53
570	388	-53
570	389	-55
570	390	-56
570	391	-57
570	392	-62
570	393	-68
570	394	-73
570	395	-73
570	396	-72
570	397	-71
570	398	-68
570	399	-65
570	400	-62
570	401	-62
570	402	-62
570	403	-61
570	404	-60
570	405	-62
570	406	-66
570	407	-70
570	408	-73
570	409	-76
570	410	-78
570	411	-78
570	412	-74
570	413	-70
570	414	-69
570	415	-68
570	416	-67
570	417	-66
570	418	-66
570	419	-66
570	420	-65
570	421	-64
570	422	-65
570	423	-68
570	424	-71
570	425	-72
570	426	-73
570	427	-74
570	428	-73
570	429	-69
570	430	-65
570	431	-64
570	432	-64
570	433	-63
570	434	-63
570	435	-64
570	436	-66
570	437	-66
570	438	-67
570	439	-69
570	440	-73
570	441	-75
570	442	-74
570	443	-73
570	444	-72
570	445	-70
570	446	-66
570	447	-64
570	448	-64
570	449	-64
570	450	-62
570	451	-60
570	452	-58
570	453	-58
570	454	-57
570	455	-57
570	456	-60
570	457	-65
570	458	-69
570	459	-70
570	460	-70
570	461	-71
570	462	-69
570	463	-65
570	464	-62
570	465	-61
570	466	-60
570	467	-58
570	468	-55
570	469	-55
570	470	-56
570	471	-57
570	472	-59
570	473	-62
570	474	-65
570	475	-67
570	476	-67
570	477	-65
570	478	-65
570	479	-63
570	480	-59
570	481	-54
570	482	-51
570	483	-49
570	484	-46
570	485	-45
570	486	-48
570	487	-52
570	488	-56
570	489	-57
570	490	-60
570	491	-63
570	492	-65
570	493	-64
570	494	-62
570	495	-60
570	496	-57
570	497	-51
570	498	-46
570	499	-45
570	500	-46
570	501	-47
570	502	-46
570	503	-47
570	504	-48
570	505	-49
570	506	-49
570	507	-52
570	508	-57
570	509	-60
570	510	-55
570	511	-46
570	512	-37
570	513	-29
570	514	-23
570	515	-22
570	516	-26
570	517	-31
570	518	-34
570	519	-33
570	520	-33
570	521	-34
570	522	-35
570	523	-35
570	524	-36
570	525	-37
570	526	-36
570	527	-33
570	528	-29
570	529	-29
570	530	-29
570	531	-27
570	532	-22
570	533	-18
570	534	-16
570	535	-16
570	536	-21
570	537	-33
570	538	-49
570	539	-61
570	540	-63
570	541	-57
570	542	-46
570	543	-33
570	544	-20
570	545	-13
570	546	-14
570	547	-17
570	548	-16
570	549	-12
570	550	-9
570	551	-6
570	552	-4
570	553	-6
570	554	-12
570	555	-20
570	556	-24
570	557	-22
570	558	-16
570	559	-11
570	560	-6
570	561	-1
570	562	1
570	563	0
570	564	0
570	565	2
570	566	6
570	567	8
570	568	8
570	569	7
570	570	5
570	571	2
570	572	-1
570	573	-2
570	574	0
570	575	4
570	576	6
570	577	7
570	578	10
570	579	12
570	580	12
570	581	13
570	582	15
570	583	16
570	584	15
570	585	12
570	586	10
570	587	9
570	588	7
570	589	5
570	590	4
570	591	6
570	592	9
570	593	10
570	594	13
570	595	16
570	596	18
570	597	18
570	598	16
570	599	15
570	600	17
570	601	19
570	602	20
570	603	21
570	604	21
570	605	15
570	606	5
570	607	-5
570	608	-10
570	609	-9
570	610	-4
570	611	7
570	612	20
570	613	30
570	614	32
570	615	29
570	616	24
570	617	20
570	618	17
570	619	15
570	620	16
570	621	18
570	622	18
570	623	15
570	624	13
570	625	15
570	626	18
570	627	20
570	628	22
570	629	25
570	630	26
570	631	25
570	632	23
570	633	22
570	634	22
570	635	21
570	636	18
570	637	16
570	638	16
570	639	16
570	640	15
570	641	17
570	642	21
570	643	25
570	644	28
570	645	29
570	646	31
570	647	33
570	648	30
570	649	27
570	650	24
570	651	23
570	652	21
570	653	18
570	654	16
570	655	15
570	656	15
570	657	13
570	658	14
570	659	17
570	660	21
570	661	24
570	662	25
570	663	27
570	664	28
570	665	25
570	666	21
570	667	18
570	668	17
570	669	15
570	670	13
570	671	12
570	672	12
570	673	11
570	674	9
570	675	10
570	676	14
570	677	20
570	678	24
570	679	26
570	680	27
570	681	25
570	682	20
570	683	14
570	684	11
570	685	11
570	686	12
570	687	13
570	688	16
570	689	20
570	690	24
570	691	25
570	692	25
570	693	26
570	694	26
570	695	24
570	696	22
570	697	22
570	698	24
570	699	23
570	700	19
570	701	15
570	702	11
570	703	6
570	704	1
570	705	3
570	706	11
570	707	22
570	708	31
570	709	37
570	710	40
570	711	38
570	712	32
570	713	25
570	714	22
570	715	21
570	716	20
570	717	18
570	718	15
570	719	13
570	720	10
570	721	7
570	722	7
570	723	12
570	724	15
570	725	17
570	726	18
570	727	20
570	728	22
570	729	21
570	730	19
570	731	19
570	732	20
570	733	18
570	734	15
570	735	12
570	736	11
570	737	10
570	738	9
570	739	12
570	740	17
570	741	23
570	742	26
570	743	25
570	744	23
570	745	21
570	746	18
570	747	18
570	748	22
570	749	28
570	750	27
570	751	19
570	752	5
570	753	-10
570	754	-24
570	755	-31
570	756	-27
570	757	-13
570	758	6
570	759	21
570	760	29
570	761	31
570	762	27
570	763	20
570	764	14
570	765	13
570	766	15
570	767	17
570	768	16
570	769	14
570	770	12
570	771	11
570	772	10
570	773	13
570	774	20
570	775	26
570	776	28
570	777	26
570	778	23
570	779	21
570	780	18
570	781	17
570	782	18
570	783	20
570	784	18
570	785	13
570	786	7
570	787	3
570	788	2
570	789	1
570	790	5
570	791	14
570	792	25
570	793	32
570	794	34
570	795	34
570	796	31
570	797	26
570	798	22
570	799	21
570	800	22
570	801	22
570	802	19
570	803	16
570	804	15
570	805	17
570	806	23
570	807	30
570	808	38
570	809	42
570	810	39
570	811	33
570	812	28
570	813	27
570	814	28
570	815	30
570	816	31
570	817	31
570	818	27
570	819	21
570	820	17
570	821	19
570	822	24
570	823	30
570	824	35
570	825	41
570	826	44
570	827	45
570	828	45
570	829	46
570	830	46
570	831	42
570	832	34
570	833	25
570	834	19
570	835	17
570	836	19
570	837	27
570	838	38
570	839	47
570	840	50
570	841	49
570	842	46
570	843	44
570	844	43
570	845	43
570	846	46
570	847	49
570	848	47
570	849	42
570	850	36
570	851	33
570	852	32
570	853	32
570	854	34
570	855	38
570	856	42
570	857	44
570	858	46
570	859	49
570	860	52
570	861	52
570	862	50
570	863	47
570	864	44
570	865	41
570	866	37
570	867	35
570	868	37
570	869	37
570	870	37
570	871	38
570	872	41
570	873	46
570	874	48
570	875	49
570	876	51
570	877	51
570	878	49
570	879	46
570	880	43
570	881	42
570	882	40
570	883	36
570	884	34
570	885	34
570	886	34
570	887	34
570	888	36
570	889	40
570	890	46
570	891	48
570	892	47
570	893	46
570	894	44
570	895	41
570	896	37
570	897	34
570	898	33
570	899	30
570	900	25
570	901	21
570	902	20
570	903	21
570	904	24
570	905	28
570	906	34
570	907	38
570	908	38
570	909	35
570	910	33
570	911	33
570	912	30
570	913	26
570	914	22
570	915	18
570	916	14
570	917	11
570	918	14
570	919	21
570	920	30
570	921	37
570	922	39
570	923	40
570	924	37
570	925	31
570	926	26
570	927	24
570	928	24
570	929	22
570	930	18
570	931	15
570	932	13
570	933	12
570	934	13
570	935	16
570	936	22
570	937	26
570	938	24
570	939	20
570	940	16
570	941	13
570	942	11
570	943	10
570	944	12
570	945	14
570	946	13
570	947	8
570	948	4
570	949	2
570	950	1
570	951	0
570	952	2
570	953	6
570	954	7
570	955	7
570	956	8
570	957	9
570	958	9
570	959	5
570	960	0
570	961	-4
570	962	-6
570	963	-7
570	964	-8
570	965	-8
570	966	-9
570	967	-12
570	968	-17
570	969	-19
570	970	-16
570	971	-10
570	972	-5
570	973	-3
570	974	-3
570	975	-6
570	976	-13
570	977	-19
570	978	-20
570	979	-17
570	980	-15
570	981	-19
570	982	-28
570	983	-39
570	984	-50
570	985	-58
570	986	-58
570	987	-47
570	988	-32
570	989	-19
570	990	-12
570	991	-10
570	992	-14
570	993	-21
570	994	-27
570	995	-30
570	996	-29
570	997	-30
570	998	-33
570	999	-38
570	1000	-40
570	1001	-41
570	1002	-39
570	1003	-35
570	1004	-28
570	1005	-23
570	1006	-23
570	1007	-27
570	1008	-31
570	1009	-34
570	1010	-36
570	1011	-39
570	1012	-41
570	1013	-42
570	1014	-45
570	1015	-49
570	1016	-51
570	1017	-49
570	1018	-44
570	1019	-42
570	1020	-41
570	1021	-39
570	1022	-38
570	1023	-40
570	1024	-43
570	1025	-44
570	1026	-43
570	1027	-45
570	1028	-48
570	1029	-50
570	1030	-51
570	1031	-52
570	1032	-55
570	1033	-56
570	1034	-54
570	1035	-53
570	1036	-51
570	1037	-49
570	1038	-45
570	1039	-42
570	1040	-44
570	1041	-48
570	1042	-53
570	1043	-57
570	1044	-61
570	1045	-64
570	1046	-66
570	1047	-66
570	1048	-66
570	1049	-67
570	1050	-66
570	1051	-62
570	1052	-57
570	1053	-53
570	1054	-50
570	1055	-48
570	1056	-47
570	1057	-49
570	1058	-52
570	1059	-53
570	1060	-52
570	1061	-55
570	1062	-61
570	1063	-69
570	1064	-76
570	1065	-81
570	1066	-83
570	1067	-77
570	1068	-65
570	1069	-52
570	1070	-43
570	1071	-41
570	1072	-44
570	1073	-50
570	1074	-57
570	1075	-61
570	1076	-61
570	1077	-58
570	1078	-56
570	1079	-59
570	1080	-62
570	1081	-65
570	1082	-67
570	1083	-66
570	1084	-62
570	1085	-55
570	1086	-49
570	1087	-48
570	1088	-49
570	1089	-50
570	1090	-50
570	1091	-51
570	1092	-53
570	1093	-54
570	1094	-57
570	1095	-63
570	1096	-71
570	1097	-76
570	1098	-76
570	1099	-73
570	1100	-69
570	1101	-64
570	1102	-57
570	1103	-51
570	1104	-48
570	1105	-48
570	1106	-48
570	1107	-48
570	1108	-50
570	1109	-54
570	1110	-56
570	1111	-58
570	1112	-59
570	1113	-61
570	1114	-61
570	1115	-57
570	1116	-54
570	1117	-52
570	1118	-52
570	1119	-50
570	1120	-47
570	1121	-46
570	1122	-45
570	1123	-43
570	1124	-42
570	1125	-44
570	1126	-50
570	1127	-55
570	1128	-58
570	1129	-59
570	1130	-60
570	1131	-57
570	1132	-53
570	1133	-49
570	1134	-48
570	1135	-47
570	1136	-44
570	1137	-41
570	1138	-40
570	1139	-41
570	1140	-42
570	1141	-43
570	1142	-47
570	1143	-53
570	1144	-57
570	1145	-57
570	1146	-57
570	1147	-57
570	1148	-55
570	1149	-52
570	1150	-49
570	1151	-48
570	1152	-48
570	1153	-47
570	1154	-45
570	1155	-46
570	1156	-48
570	1157	-50
570	1158	-51
570	1159	-54
570	1160	-58
570	1161	-61
570	1162	-62
570	1163	-62
570	1164	-63
570	1165	-62
570	1166	-57
570	1167	-52
570	1168	-50
570	1169	-48
570	1170	-47
570	1171	-46
570	1172	-48
570	1173	-51
570	1174	-54
570	1175	-56
570	1176	-59
570	1177	-64
570	1178	-67
570	1179	-67
570	1180	-67
570	1181	-67
570	1182	-66
570	1183	-63
570	1184	-58
570	1185	-57
570	1186	-56
570	1187	-54
570	1188	-52
570	1189	-52
570	1190	-55
570	1191	-58
570	1192	-61
570	1193	-66
570	1194	-71
570	1195	-72
570	1196	-68
570	1197	-62
570	1198	-58
570	1199	-54
570	1200	-53
570	1201	-53
570	1202	-56
570	1203	-58
570	1204	-57
570	1205	-53
570	1206	-52
570	1207	-56
570	1208	-62
570	1209	-69
570	1210	-75
570	1211	-78
570	1212	-73
570	1213	-61
570	1214	-46
570	1215	-37
570	1216	-34
570	1217	-37
570	1218	-46
570	1219	-57
570	1220	-66
570	1221	-67
570	1222	-64
570	1223	-62
570	1224	-63
570	1225	-66
570	1226	-70
570	1227	-75
570	1228	-80
570	1229	-80
570	1230	-75
570	1231	-73
570	1232	-71
570	1233	-69
570	1234	-67
570	1235	-65
570	1236	-65
570	1237	-66
570	1238	-66
570	1239	-65
570	1240	-68
570	1241	-72
570	1242	-76
570	1243	-78
570	1244	-81
570	1245	-84
570	1246	-84
570	1247	-79
570	1248	-73
570	1249	-68
570	1250	-66
570	1251	-66
570	1252	-68
570	1253	-72
570	1254	-73
570	1255	-70
570	1256	-65
570	1257	-65
570	1258	-73
570	1259	-87
570	1260	-105
570	1261	-122
570	1262	-132
570	1263	-129
570	1264	-113
570	1265	-90
570	1266	-71
570	1267	-59
570	1268	-56
570	1269	-60
570	1270	-69
570	1271	-77
570	1272	-78
570	1273	-75
570	1274	-71
570	1275	-71
570	1276	-72
570	1277	-72
570	1278	-72
570	1279	-73
570	1280	-71
570	1281	-67
570	1282	-64
570	1283	-65
570	1284	-68
570	1285	-70
570	1286	-70
570	1287	-70
570	1288	-72
570	1289	-73
570	1290	-74
570	1291	-77
570	1292	-82
570	1293	-85
570	1294	-84
570	1295	-80
570	1296	-79
570	1297	-77
570	1298	-72
570	1299	-67
570	1300	-65
570	1301	-66
570	1302	-67
570	1303	-67
570	1304	-69
570	1305	-71
570	1306	-71
570	1307	-70
570	1308	-71
570	1309	-75
570	1310	-77
570	1311	-77
570	1312	-72
570	1313	-68
570	1314	-61
570	1315	-56
570	1316	-54
570	1317	-58
570	1318	-65
570	1319	-70
570	1320	-72
570	1321	-73
570	1322	-71
570	1323	-68
570	1324	-66
570	1325	-67
570	1326	-71
570	1327	-74
570	1328	-74
570	1329	-70
570	1330	-66
570	1331	-61
570	1332	-57
570	1333	-54
570	1334	-55
570	1335	-57
570	1336	-57
570	1337	-55
570	1338	-54
570	1339	-54
570	1340	-55
570	1341	-56
570	1342	-58
570	1343	-62
570	1344	-63
570	1345	-61
570	1346	-57
570	1347	-55
570	1348	-52
570	1349	-48
570	1350	-45
570	1351	-43
570	1352	-42
570	1353	-41
570	1354	-40
570	1355	-42
570	1356	-46
570	1357	-50
570	1358	-52
570	1359	-54
570	1360	-55
570	1361	-52
570	1362	-44
570	1363	-35
570	1364	-29
570	1365	-25
570	1366	-23
570	1367	-23
570	1368	-26
570	1369	-31
570	1370	-33
570	1371	-33
570	1372	-34
570	1373	-37
570	1374	-39
570	1375	-39
570	1376	-38
570	1377	-37
570	1378	-34
570	1379	-29
570	1380	-23
570	1381	-20
570	1382	-18
570	1383	-16
570	1384	-13
570	1385	-13
570	1386	-14
570	1387	-15
570	1388	-16
570	1389	-18
570	1390	-23
570	1391	-25
570	1392	-23
570	1393	-20
570	1394	-17
570	1395	-12
570	1396	-6
570	1397	-1
570	1398	-1
570	1399	-2
570	1400	-3
570	1401	-3
570	1402	-5
570	1403	-8
570	1404	-9
570	1405	-8
570	1406	-9
570	1407	-12
570	1408	-14
570	1409	-13
570	1410	-12
570	1411	-11
570	1412	-7
570	1413	-1
570	1414	5
570	1415	8
570	1416	8
570	1417	8
570	1418	7
570	1419	5
570	1420	2
570	1421	1
570	1422	1
570	1423	0
570	1424	-3
570	1425	-5
570	1426	-5
570	1427	-2
570	1428	0
570	1429	3
570	1430	8
570	1431	13
570	1432	14
570	1433	12
570	1434	11
570	1435	11
570	1436	9
570	1437	5
570	1438	0
570	1439	-4
570	1440	-9
570	1441	-15
570	1442	-17
570	1443	-14
570	1444	-6
570	1445	3
570	1446	11
570	1447	19
570	1448	23
570	1449	21
570	1450	16
570	1451	12
570	1452	11
570	1453	9
570	1454	7
570	1455	6
570	1456	6
570	1457	4
570	1458	1
570	1459	1
570	1460	4
570	1461	9
570	1462	13
570	1463	16
570	1464	19
570	1465	21
570	1466	20
570	1467	17
570	1468	17
570	1469	17
570	1470	15
570	1471	12
570	1472	8
570	1473	6
570	1474	4
570	1475	2
570	1476	3
570	1477	7
570	1478	13
570	1479	16
570	1480	19
570	1481	21
570	1482	22
570	1483	21
570	1484	18
570	1485	16
570	1486	15
570	1487	11
570	1488	7
570	1489	5
570	1490	5
570	1491	7
570	1492	8
570	1493	10
570	1494	15
570	1495	19
570	1496	21
570	1497	20
570	1498	22
570	1499	24
570	1500	23
570	1501	20
570	1502	16
570	1503	12
570	1504	8
570	1505	4
570	1506	4
570	1507	6
570	1508	9
570	1509	10
570	1510	11
570	1511	13
570	1512	16
570	1513	17
570	1514	19
570	1515	22
570	1516	23
570	1517	20
570	1518	14
570	1519	9
570	1520	8
570	1521	9
570	1522	10
570	1523	11
570	1524	12
570	1525	8
570	1526	1
570	1527	-6
570	1528	-8
570	1529	-3
570	1530	5
570	1531	15
570	1532	25
570	1533	30
570	1534	29
570	1535	21
570	1536	14
570	1537	9
570	1538	8
570	1539	9
570	1540	13
570	1541	18
570	1542	22
570	1543	20
570	1544	18
570	1545	17
570	1546	19
570	1547	20
570	1548	22
570	1549	26
570	1550	28
570	1551	26
570	1552	20
570	1553	15
570	1554	12
570	1555	10
570	1556	9
570	1557	9
570	1558	12
570	1559	15
570	1560	16
570	1561	18
570	1562	20
570	1563	22
570	1564	23
570	1565	22
570	1566	20
570	1567	19
570	1568	15
570	1569	10
570	1570	9
570	1571	12
570	1572	15
570	1573	17
570	1574	18
570	1575	20
570	1576	20
570	1577	17
570	1578	16
570	1579	18
570	1580	22
570	1581	24
570	1582	23
570	1583	22
570	1584	19
570	1585	15
570	1586	10
570	1587	7
570	1588	9
570	1589	11
570	1590	11
570	1591	12
570	1592	13
570	1593	15
570	1594	16
570	1595	18
570	1596	21
570	1597	25
570	1598	24
570	1599	21
570	1600	19
570	1601	18
570	1602	17
570	1603	17
570	1604	19
570	1605	23
570	1606	27
570	1607	28
570	1608	26
570	1609	28
570	1610	31
570	1611	32
570	1612	31
570	1613	30
570	1614	29
570	1615	27
570	1616	25
570	1617	26
570	1618	29
570	1619	28
570	1620	23
570	1621	16
570	1622	13
570	1623	13
570	1624	17
570	1625	27
570	1626	39
570	1627	48
570	1628	46
570	1629	39
570	1630	31
570	1631	29
570	1632	31
570	1633	36
570	1634	41
570	1635	38
570	1636	23
570	1637	-2
570	1638	-25
570	1639	-37
570	1640	-32
570	1641	-13
570	1642	16
570	1643	43
570	1644	58
570	1645	58
570	1646	49
570	1647	40
570	1648	37
570	1649	39
570	1650	41
570	1651	43
570	1652	41
570	1653	35
570	1654	28
570	1655	28
570	1656	37
570	1657	50
570	1658	59
570	1659	62
570	1660	60
570	1661	55
570	1662	49
570	1663	46
570	1664	50
570	1665	55
570	1666	55
570	1667	47
570	1668	35
570	1669	25
570	1670	22
570	1671	28
570	1672	44
570	1673	60
570	1674	71
570	1675	72
570	1676	65
570	1677	54
570	1678	45
570	1679	40
570	1680	40
570	1681	45
570	1682	51
570	1683	52
570	1684	47
570	1685	41
570	1686	37
570	1687	34
570	1688	34
570	1689	37
570	1690	42
570	1691	45
570	1692	46
570	1693	45
570	1694	46
570	1695	48
570	1696	49
570	1697	49
570	1698	50
570	1699	49
570	1700	45
570	1701	39
570	1702	34
570	1703	32
570	1704	32
570	1705	32
570	1706	33
570	1707	39
570	1708	44
570	1709	46
570	1710	45
570	1711	45
570	1712	45
570	1713	42
570	1714	38
570	1715	35
570	1716	33
570	1717	30
570	1718	27
570	1719	26
570	1720	28
570	1721	31
570	1722	33
570	1723	36
570	1724	39
570	1725	40
570	1726	39
570	1727	37
570	1728	37
570	1729	38
570	1730	38
570	1731	36
570	1732	33
570	1733	31
570	1734	27
570	1735	23
570	1736	23
570	1737	26
570	1738	30
570	1739	32
570	1740	34
570	1741	36
570	1742	37
570	1743	35
570	1744	34
570	1745	34
570	1746	34
570	1747	32
570	1748	27
570	1749	23
570	1750	21
570	1751	19
570	1752	18
570	1753	18
570	1754	21
570	1755	22
570	1756	21
570	1757	20
570	1758	21
570	1759	25
570	1760	29
570	1761	34
570	1762	39
570	1763	42
570	1764	39
570	1765	30
570	1766	23
570	1767	19
570	1768	18
570	1769	19
570	1770	22
570	1771	27
570	1772	29
570	1773	27
570	1774	23
570	1775	21
570	1776	21
570	1777	20
570	1778	19
570	1779	20
570	1780	20
570	1781	17
570	1782	12
570	1783	7
570	1784	5
570	1785	3
570	1786	3
570	1787	6
570	1788	12
570	1789	19
570	1790	22
570	1791	23
570	1792	21
570	1793	15
570	1794	6
570	1795	-5
570	1796	-12
570	1797	-15
570	1798	-15
570	1799	-13
570	1800	-7
570	1801	1
570	1802	7
570	1803	10
570	1804	11
570	1805	13
570	1806	15
570	1807	13
570	1808	10
570	1809	9
570	1810	8
570	1811	5
570	1812	2
570	1813	1
570	1814	1
570	1815	-1
570	1816	-5
570	1817	-10
570	1818	-13
570	1819	-15
570	1820	-16
570	1821	-13
570	1822	-7
570	1823	-2
570	1824	-1
570	1825	-5
570	1826	-11
570	1827	-20
570	1828	-29
570	1829	-34
570	1830	-35
570	1831	-30
570	1832	-25
570	1833	-22
570	1834	-20
570	1835	-20
570	1836	-23
570	1837	-26
570	1838	-29
570	1839	-25
570	1840	-18
570	1841	-14
570	1842	-13
570	1843	-15
570	1844	-19
570	1845	-23
570	1846	-26
570	1847	-24
570	1848	-20
570	1849	-19
570	1850	-24
570	1851	-31
570	1852	-37
570	1853	-39
570	1854	-37
570	1855	-29
570	1856	-21
570	1857	-16
570	1858	-21
570	1859	-30
570	1860	-37
570	1861	-39
570	1862	-35
570	1863	-29
570	1864	-25
570	1865	-27
570	1866	-42
570	1867	-67
570	1868	-91
570	1869	-104
570	1870	-102
570	1871	-87
570	1872	-63
570	1873	-38
570	1874	-22
570	1875	-19
570	1876	-27
570	1877	-37
570	1878	-43
570	1879	-46
570	1880	-45
570	1881	-41
570	1882	-39
570	1883	-41
570	1884	-47
570	1885	-51
570	1886	-50
570	1887	-45
570	1888	-40
570	1889	-36
570	1890	-33
570	1891	-34
570	1892	-38
570	1893	-40
570	1894	-40
570	1895	-39
570	1896	-40
570	1897	-45
570	1898	-49
570	1899	-51
570	1900	-51
570	1901	-49
570	1902	-45
570	1903	-44
570	1904	-44
570	1905	-47
570	1906	-47
570	1907	-43
570	1908	-36
570	1909	-32
570	1910	-33
570	1911	-37
570	1912	-44
570	1913	-52
570	1914	-57
570	1915	-55
570	1916	-47
570	1917	-41
570	1918	-42
570	1919	-52
570	1920	-67
570	1921	-83
570	1922	-94
570	1923	-94
570	1924	-79
570	1925	-57
570	1926	-38
570	1927	-28
570	1928	-28
570	1929	-36
570	1930	-49
570	1931	-58
570	1932	-60
570	1933	-53
570	1934	-45
570	1935	-39
570	1936	-38
570	1937	-39
570	1938	-41
570	1939	-42
570	1940	-40
570	1941	-35
570	1942	-31
570	1943	-32
570	1944	-39
570	1945	-45
570	1946	-49
570	1947	-50
570	1948	-47
570	1949	-41
570	1950	-34
570	1951	-29
570	1952	-32
570	1953	-38
570	1954	-42
570	1955	-42
570	1956	-44
570	1957	-44
570	1958	-41
570	1959	-39
570	1960	-40
570	1961	-44
570	1962	-48
570	1963	-49
570	1964	-50
570	1965	-53
570	1966	-53
570	1967	-53
570	1968	-52
570	1969	-53
570	1970	-51
570	1971	-47
570	1972	-44
570	1973	-43
570	1974	-45
570	1975	-46
570	1976	-46
570	1977	-48
570	1978	-50
570	1979	-52
570	1980	-53
570	1981	-58
570	1982	-68
570	1983	-77
570	1984	-82
570	1985	-80
570	1986	-73
570	1987	-59
570	1988	-43
570	1989	-31
570	1990	-28
570	1991	-34
570	1992	-44
570	1993	-54
570	1994	-63
570	1995	-67
570	1996	-63
570	1997	-57
570	1998	-53
570	1999	-57
[truncated: 159,280 more rows]
