# Supplementary material for: Are Complexity Metrics Reliable in Assessing HRV Control in Obese Patients During Sleep?
Source: PLoS One. 2015 Apr 20;10(4):e0124458. doi: 10.1371/journal.pone.0124458 (PMC4404104; doi:10.1371/journal.pone.0124458)
Supplement: S1 Dataset — (ZIP) [file pone.0124458.s001.zip › cabiddu_healthy_controls_data/SUBJECT (15)/1/FC.txt]

390	0	730
390	1	710
390	2	689
390	3	664
390	4	629
390	5	595
390	6	579
390	7	584
390	8	593
390	9	595
390	10	588
390	11	574
390	12	544
390	13	501
390	14	465
390	15	451
390	16	450
390	17	453
390	18	452
390	19	452
390	20	446
390	21	427
390	22	401
390	23	384
390	24	377
390	25	362
390	26	339
390	27	322
390	28	320
390	29	326
390	30	331
390	31	337
390	32	342
390	33	331
390	34	295
390	35	251
390	36	223
390	37	221
390	38	235
390	39	258
390	40	284
390	41	299
390	42	284
390	43	240
390	44	193
390	45	164
390	46	149
390	47	139
390	48	126
390	49	100
390	50	44
390	51	-50
390	52	-162
390	53	-254
390	54	-310
390	55	-333
390	56	-327
390	57	-289
390	58	-237
390	59	-192
390	60	-163
390	61	-126
390	62	-62
390	63	21
390	64	128
390	65	234
390	66	301
390	67	342
390	68	347
390	69	334
390	70	330
390	71	344
390	72	359
390	73	364
390	74	358
390	75	339
390	76	304
390	77	266
390	78	252
390	79	271
390	80	296
390	81	287
390	82	237
390	83	179
390	84	166
390	85	253
390	86	459
390	87	716
390	88	834
390	89	551
390	90	-346
390	91	-1894
390	92	-3900
390	93	-5966
390	94	-7585
390	95	-8300
390	96	-7882
390	97	-6430
390	98	-4329
390	99	-2092
390	100	-184
390	101	1099
390	102	1707
390	103	1808
390	104	1678
390	105	1547
390	106	1520
390	107	1590
390	108	1689
390	109	1744
390	110	1713
390	111	1614
390	112	1506
390	113	1444
390	114	1426
390	115	1418
390	116	1387
390	117	1327
390	118	1249
390	119	1170
390	120	1116
390	121	1106
390	122	1123
390	123	1121
390	124	1066
390	125	963
390	126	843
390	127	731
390	128	637
390	129	595
390	130	601
390	131	590
390	132	552
390	133	491
390	134	435
390	135	392
390	136	356
390	137	320
390	138	291
390	139	260
390	140	211
390	141	142
390	142	68
390	143	3
390	144	-58
390	145	-126
390	146	-198
390	147	-271
390	148	-352
390	149	-453
390	150	-567
390	151	-677
390	152	-778
390	153	-885
390	154	-997
390	155	-1103
390	156	-1198
390	157	-1291
390	158	-1384
390	159	-1471
390	160	-1546
390	161	-1618
390	162	-1687
390	163	-1729
390	164	-1714
390	165	-1630
390	166	-1483
390	167	-1282
390	168	-1038
390	169	-776
390	170	-527
390	171	-306
390	172	-102
390	173	88
390	174	255
390	175	388
390	176	492
390	177	575
390	178	636
390	179	676
390	180	708
390	181	744
390	182	778
390	183	792
390	184	779
390	185	753
390	186	726
390	187	700
390	188	678
390	189	675
390	190	689
390	191	697
390	192	683
390	193	653
390	194	623
390	195	600
390	196	584
390	197	582
390	198	596
390	199	611
390	200	604
390	201	575
390	202	545
390	203	526
390	204	508
390	205	484
390	206	457
390	207	431
390	208	398
390	209	360
390	210	331
390	211	325
390	212	333
390	213	336
390	214	328
390	215	317
390	216	306
390	217	293
390	218	286
390	219	301
390	220	333
390	221	359
390	222	360
390	223	339
390	224	311
390	225	283
390	226	260
390	227	255
390	228	276
390	229	306
390	230	318
390	231	307
390	232	282
390	233	251
390	234	209
390	235	164
390	236	127
390	237	103
390	238	77
390	239	40
390	240	-6
390	241	-52
390	242	-109
390	243	-185
390	244	-267
390	245	-335
390	246	-377
390	247	-393
390	248	-378
390	249	-326
390	250	-252
390	251	-181
390	252	-117
390	253	-27
390	254	62
390	255	131
390	256	187
390	257	255
390	258	344
390	259	414
390	260	423
390	261	363
390	262	274
390	263	199
390	264	166
390	265	183
390	266	235
390	267	283
390	268	285
390	269	237
390	270	179
390	271	146
390	272	145
390	273	159
390	274	182
390	275	224
390	276	296
390	277	398
390	278	488
390	279	441
390	280	46
390	281	-915
390	282	-2518
390	283	-4592
390	284	-6722
390	285	-8355
390	286	-8982
390	287	-8329
390	288	-6509
390	289	-4003
390	290	-1468
390	291	519
390	292	1655
390	293	1968
390	294	1752
390	295	1399
390	296	1220
390	297	1310
390	298	1557
390	299	1777
390	300	1841
390	301	1729
390	302	1517
390	303	1327
390	304	1251
390	305	1293
390	306	1369
390	307	1384
390	308	1305
390	309	1169
390	310	1044
390	311	981
390	312	991
390	313	1045
390	314	1070
390	315	1003
390	316	843
390	317	649
390	318	528
390	319	492
390	320	503
390	321	526
390	322	538
390	323	528
390	324	489
390	325	435
390	326	386
390	327	345
390	328	297
390	329	245
390	330	193
390	331	142
390	332	78
390	333	1
390	334	-76
390	335	-143
390	336	-210
390	337	-288
390	338	-375
390	339	-462
390	340	-558
390	341	-666
390	342	-776
390	343	-872
390	344	-957
390	345	-1046
390	346	-1143
390	347	-1242
390	348	-1339
390	349	-1443
390	350	-1551
390	351	-1642
390	352	-1700
390	353	-1728
390	354	-1726
390	355	-1678
390	356	-1572
390	357	-1413
390	358	-1218
390	359	-998
390	360	-759
390	361	-519
390	362	-297
390	363	-97
390	364	94
390	365	281
390	366	449
390	367	584
390	368	685
390	369	754
390	370	785
390	371	781
390	372	765
390	373	759
390	374	764
390	375	768
390	376	766
390	377	761
390	378	749
390	379	721
390	380	680
390	381	643
390	382	621
390	383	604
390	384	585
390	385	570
390	386	564
390	387	558
390	388	541
390	389	516
390	390	493
390	391	470
390	392	438
390	393	399
390	394	374
390	395	362
390	396	349
390	397	331
390	398	317
390	399	310
390	400	302
390	401	289
390	402	279
390	403	276
390	404	271
390	405	253
390	406	231
390	407	222
390	408	227
390	409	232
390	410	232
390	411	233
390	412	232
390	413	219
390	414	194
390	415	178
390	416	181
390	417	192
390	418	199
390	419	201
390	420	202
390	421	197
390	422	180
390	423	162
390	424	160
390	425	167
390	426	165
390	427	145
390	428	116
390	429	82
390	430	38
390	431	-15
390	432	-61
390	433	-96
390	434	-136
390	435	-192
390	436	-259
390	437	-318
390	438	-357
390	439	-378
390	440	-366
390	441	-316
390	442	-244
390	443	-176
390	444	-120
390	445	-48
390	446	28
390	447	103
390	448	180
390	449	238
390	450	302
390	451	349
390	452	359
390	453	334
390	454	302
390	455	285
390	456	284
390	457	298
390	458	316
390	459	320
390	460	293
390	461	247
390	462	216
390	463	217
390	464	229
390	465	220
390	466	186
390	467	163
390	468	198
390	469	331
390	470	549
390	471	727
390	472	623
390	473	-42
390	474	-1422
390	475	-3430
390	476	-5712
390	477	-7732
390	478	-8925
390	479	-8904
390	480	-7635
390	481	-5462
390	482	-2966
390	483	-735
390	484	829
390	485	1607
390	486	1754
390	487	1589
390	488	1421
390	489	1411
390	490	1543
390	491	1707
390	492	1799
390	493	1769
390	494	1639
390	495	1486
390	496	1391
390	497	1381
390	498	1412
390	499	1419
390	500	1373
390	501	1288
390	502	1196
390	503	1128
390	504	1105
390	505	1122
390	506	1136
390	507	1098
390	508	996
390	509	863
390	510	762
390	511	698
390	512	665
390	513	672
390	514	677
390	515	671
390	516	648
390	517	615
390	518	577
390	519	527
390	520	458
390	521	379
390	522	314
390	523	264
390	524	215
390	525	153
390	526	82
390	527	4
390	528	-83
390	529	-173
390	530	-247
390	531	-297
390	532	-343
390	533	-411
390	534	-509
390	535	-627
390	536	-753
390	537	-883
390	538	-1002
390	539	-1092
390	540	-1161
390	541	-1234
390	542	-1331
390	543	-1437
390	544	-1534
390	545	-1606
390	546	-1637
390	547	-1605
390	548	-1506
390	549	-1360
390	550	-1194
390	551	-1017
390	552	-818
390	553	-600
390	554	-370
390	555	-138
390	556	91
390	557	299
390	558	459
390	559	561
390	560	627
390	561	681
390	562	727
390	563	764
390	564	796
390	565	824
390	566	832
390	567	810
390	568	768
390	569	731
390	570	711
390	571	698
390	572	689
390	573	688
390	574	688
390	575	671
390	576	633
390	577	591
390	578	561
390	579	543
390	580	526
390	581	514
390	582	511
390	583	510
390	584	496
390	585	473
390	586	457
390	587	448
390	588	436
390	589	421
390	590	411
390	591	410
390	592	406
390	593	393
390	594	383
390	595	380
390	596	377
390	597	362
390	598	339
390	599	318
390	600	302
390	601	285
390	602	273
390	603	274
390	604	286
390	605	290
390	606	282
390	607	271
390	608	265
390	609	258
390	610	243
390	611	227
390	612	218
390	613	208
390	614	191
390	615	177
390	616	182
390	617	204
390	618	227
390	619	242
390	620	251
390	621	248
390	622	219
390	623	164
390	624	104
390	625	54
390	626	10
390	627	-38
390	628	-91
390	629	-143
390	630	-205
390	631	-281
390	632	-353
390	633	-395
390	634	-399
390	635	-377
390	636	-344
390	637	-301
390	638	-255
390	639	-212
390	640	-162
390	641	-69
390	642	31
390	643	104
390	644	155
390	645	215
390	646	288
390	647	342
390	648	347
390	649	308
390	650	262
390	651	245
390	652	262
390	653	299
390	654	335
390	655	340
390	656	295
390	657	216
390	658	153
390	659	143
390	660	178
390	661	223
390	662	264
390	663	310
390	664	381
390	665	479
390	666	553
390	667	467
390	668	-4
390	669	-1069
390	670	-2779
390	671	-4914
390	672	-7017
390	673	-8527
390	674	-8965
390	675	-8126
390	676	-6189
390	677	-3678
390	678	-1250
390	679	568
390	680	1550
390	681	1786
390	682	1590
390	683	1332
390	684	1266
390	685	1430
390	686	1691
390	687	1873
390	688	1880
390	689	1734
390	690	1531
390	691	1383
390	692	1355
390	693	1425
390	694	1499
390	695	1487
390	696	1370
390	697	1208
390	698	1076
390	699	1017
390	700	1030
390	701	1072
390	702	1075
390	703	988
390	704	826
390	705	657
390	706	579
390	707	583
390	708	604
390	709	606
390	710	595
390	711	569
390	712	528
390	713	479
390	714	437
390	715	399
390	716	353
390	717	296
390	718	241
390	719	188
390	720	130
390	721	61
390	722	-7
390	723	-67
390	724	-131
390	725	-209
390	726	-300
390	727	-393
390	728	-492
390	729	-602
390	730	-717
390	731	-819
390	732	-906
390	733	-993
390	734	-1086
390	735	-1176
390	736	-1263
390	737	-1355
390	738	-1453
390	739	-1541
390	740	-1603
390	741	-1635
390	742	-1637
390	743	-1595
390	744	-1492
390	745	-1327
390	746	-1120
390	747	-884
390	748	-628
390	749	-375
390	750	-154
390	751	25
390	752	175
390	753	308
390	754	420
390	755	505
390	756	570
390	757	620
390	758	649
390	759	654
390	760	649
390	761	655
390	762	675
390	763	689
390	764	688
390	765	676
390	766	650
390	767	606
390	768	554
390	769	521
390	770	519
390	771	536
390	772	550
390	773	553
390	774	548
390	775	528
390	776	491
390	777	456
390	778	444
390	779	454
390	780	466
390	781	470
390	782	471
390	783	471
390	784	460
390	785	440
390	786	425
390	787	423
390	788	422
390	789	412
390	790	396
390	791	387
390	792	381
390	793	367
390	794	347
390	795	332
390	796	326
390	797	320
390	798	315
390	799	320
390	800	333
390	801	337
390	802	321
390	803	295
390	804	273
390	805	257
390	806	243
390	807	239
390	808	253
390	809	269
390	810	269
390	811	249
390	812	227
390	813	212
390	814	201
390	815	195
390	816	202
390	817	217
390	818	219
390	819	197
390	820	157
390	821	115
390	822	67
390	823	8
390	824	-54
390	825	-108
390	826	-158
390	827	-212
390	828	-265
390	829	-300
390	830	-307
390	831	-296
390	832	-275
390	833	-239
390	834	-192
390	835	-141
390	836	-86
390	837	4
390	838	102
390	839	175
390	840	221
390	841	275
390	842	346
390	843	411
390	844	426
390	845	387
390	846	329
390	847	295
390	848	301
390	849	339
390	850	384
390	851	401
390	852	358
390	853	265
390	854	176
390	855	142
390	856	174
390	857	236
390	858	297
390	859	346
390	860	393
390	861	454
390	862	509
390	863	465
390	864	127
390	865	-730
390	866	-2216
390	867	-4201
390	868	-6298
390	869	-7967
390	870	-8692
390	871	-8173
390	872	-6479
390	873	-4054
390	874	-1544
390	875	463
390	876	1647
390	877	2016
390	878	1845
390	879	1518
390	880	1344
390	881	1425
390	882	1661
390	883	1867
390	884	1918
390	885	1800
390	886	1597
390	887	1425
390	888	1368
390	889	1430
390	890	1528
390	891	1559
390	892	1482
390	893	1337
390	894	1194
390	895	1109
390	896	1094
390	897	1124
390	898	1138
390	899	1080
390	900	944
390	901	782
390	902	689
390	903	670
390	904	675
390	905	666
390	906	650
390	907	633
390	908	611
390	909	583
390	910	554
390	911	517
390	912	458
390	913	374
390	914	285
390	915	210
390	916	149
390	917	99
390	918	60
390	919	31
390	920	-8
390	921	-79
390	922	-181
390	923	-297
390	924	-417
390	925	-541
390	926	-660
390	927	-757
390	928	-835
390	929	-911
390	930	-997
390	931	-1091
390	932	-1188
390	933	-1295
390	934	-1412
390	935	-1520
390	936	-1597
390	937	-1634
390	938	-1631
390	939	-1575
390	940	-1456
390	941	-1275
390	942	-1062
390	943	-835
390	944	-600
390	945	-366
390	946	-155
390	947	23
390	948	182
390	949	334
390	950	473
390	951	588
390	952	683
390	953	767
390	954	834
390	955	875
390	956	895
390	957	906
390	958	910
390	959	890
390	960	843
390	961	783
390	962	727
390	963	679
390	964	643
390	965	631
390	966	647
390	967	673
390	968	685
390	969	681
390	970	670
390	971	655
390	972	636
390	973	615
390	974	605
390	975	603
390	976	588
390	977	555
390	978	520
390	979	496
390	980	479
390	981	465
390	982	458
390	983	457
390	984	450
390	985	427
390	986	395
390	987	371
390	988	358
390	989	343
390	990	323
390	991	307
390	992	297
390	993	285
390	994	272
390	995	273
390	996	294
390	997	319
390	998	329
390	999	326
390	1000	322
390	1001	318
390	1002	307
390	1003	295
390	1004	293
390	1005	293
390	1006	283
390	1007	259
390	1008	237
390	1009	228
390	1010	221
390	1011	211
390	1012	202
390	1013	194
390	1014	177
390	1015	145
390	1016	106
390	1017	75
390	1018	42
390	1019	-8
390	1020	-77
390	1021	-152
390	1022	-226
390	1023	-294
390	1024	-340
390	1025	-343
390	1026	-298
390	1027	-235
390	1028	-180
390	1029	-142
390	1030	-105
390	1031	-61
390	1032	7
390	1033	118
390	1034	223
390	1035	295
390	1036	343
390	1037	368
390	1038	382
390	1039	387
390	1040	374
390	1041	348
390	1042	330
390	1043	333
390	1044	342
390	1045	340
390	1046	325
390	1047	307
390	1048	286
390	1049	260
390	1050	240
390	1051	241
390	1052	266
390	1053	316
390	1054	406
390	1055	544
390	1056	685
390	1057	700
390	1058	418
390	1059	-318
390	1060	-1582
390	1061	-3299
390	1062	-5200
390	1063	-6856
390	1064	-7810
390	1065	-7757
390	1066	-6654
390	1067	-4745
390	1068	-2482
390	1069	-386
390	1070	1131
390	1071	1914
390	1072	2072
390	1073	1879
390	1074	1620
390	1075	1486
390	1076	1532
390	1077	1682
390	1078	1803
390	1079	1801
390	1080	1680
390	1081	1521
390	1082	1400
390	1083	1354
390	1084	1372
390	1085	1406
390	1086	1403
390	1087	1328
390	1088	1203
390	1089	1091
390	1090	1035
390	1091	1031
390	1092	1041
390	1093	1026
390	1094	962
390	1095	849
390	1096	716
390	1097	619
390	1098	616
390	1099	652
390	1100	656
390	1101	627
390	1102	583
390	1103	538
390	1104	492
390	1105	442
390	1106	396
390	1107	355
390	1108	307
390	1109	246
390	1110	185
390	1111	132
390	1112	81
390	1113	19
390	1114	-53
390	1115	-128
390	1116	-212
390	1117	-308
390	1118	-411
390	1119	-501
390	1120	-575
390	1121	-649
390	1122	-738
390	1123	-838
390	1124	-948
390	1125	-1073
390	1126	-1212
390	1127	-1346
390	1128	-1458
390	1129	-1543
390	1130	-1605
390	1131	-1635
390	1132	-1620
390	1133	-1561
390	1134	-1472
390	1135	-1355
390	1136	-1201
390	1137	-1006
390	1138	-786
390	1139	-554
390	1140	-309
390	1141	-61
390	1142	168
390	1143	360
390	1144	519
390	1145	653
390	1146	759
390	1147	827
390	1148	866
390	1149	890
390	1150	897
390	1151	883
390	1152	854
390	1153	830
390	1154	818
390	1155	806
390	1156	786
390	1157	765
390	1158	748
390	1159	728
390	1160	700
390	1161	675
390	1162	663
390	1163	657
390	1164	639
390	1165	609
390	1166	578
390	1167	549
390	1168	516
390	1169	481
390	1170	460
390	1171	456
390	1172	454
390	1173	442
390	1174	426
390	1175	411
390	1176	394
390	1177	369
390	1178	346
390	1179	338
390	1180	337
390	1181	324
390	1182	301
390	1183	280
390	1184	267
390	1185	253
390	1186	236
390	1187	222
390	1188	215
390	1189	204
390	1190	183
390	1191	165
390	1192	163
390	1193	169
390	1194	172
390	1195	172
390	1196	180
390	1197	192
390	1198	196
390	1199	193
390	1200	199
390	1201	211
390	1202	216
390	1203	204
390	1204	183
390	1205	162
390	1206	133
390	1207	93
390	1208	54
390	1209	23
390	1210	-15
390	1211	-80
390	1212	-172
390	1213	-273
390	1214	-364
390	1215	-435
390	1216	-465
390	1217	-437
390	1218	-360
390	1219	-275
390	1220	-213
390	1221	-172
390	1222	-132
390	1223	-82
390	1224	2
390	1225	120
390	1226	209
390	1227	268
390	1228	294
390	1229	291
390	1230	279
390	1231	266
390	1232	253
390	1233	244
390	1234	247
390	1235	262
390	1236	267
390	1237	254
390	1238	237
390	1239	234
390	1240	239
390	1241	233
390	1242	212
390	1243	187
390	1244	177
390	1245	210
390	1246	318
390	1247	502
390	1248	670
390	1249	633
390	1250	174
390	1251	-854
390	1252	-2455
390	1253	-4434
390	1254	-6397
390	1255	-7850
390	1256	-8373
390	1257	-7786
390	1258	-6218
390	1259	-4049
390	1260	-1790
390	1261	85
390	1262	1283
390	1263	1787
390	1264	1802
390	1265	1617
390	1266	1465
390	1267	1460
390	1268	1588
390	1269	1751
390	1270	1836
390	1271	1791
390	1272	1656
390	1273	1514
390	1274	1426
390	1275	1399
390	1276	1411
390	1277	1422
390	1278	1393
390	1279	1310
390	1280	1201
390	1281	1116
390	1282	1078
390	1283	1065
390	1284	1040
390	1285	981
390	1286	888
390	1287	776
390	1288	663
390	1289	600
390	1290	622
390	1291	647
390	1292	639
390	1293	605
390	1294	567
390	1295	529
390	1296	483
390	1297	431
390	1298	383
390	1299	341
390	1300	294
390	1301	234
390	1302	170
390	1303	109
390	1304	43
390	1305	-35
390	1306	-121
390	1307	-205
390	1308	-290
390	1309	-389
390	1310	-498
390	1311	-600
390	1312	-688
390	1313	-773
390	1314	-863
390	1315	-952
390	1316	-1047
390	1317	-1160
390	1318	-1295
390	1319	-1431
390	1320	-1546
390	1321	-1632
390	1322	-1688
390	1323	-1707
390	1324	-1675
390	1325	-1597
390	1326	-1484
390	1327	-1336
390	1328	-1143
390	1329	-910
390	1330	-663
390	1331	-419
390	1332	-187
390	1333	24
390	1334	200
390	1335	337
390	1336	447
390	1337	544
390	1338	624
390	1339	678
390	1340	710
390	1341	734
390	1342	751
390	1343	751
390	1344	742
390	1345	737
390	1346	739
390	1347	735
390	1348	714
390	1349	687
390	1350	664
390	1351	642
390	1352	619
390	1353	604
390	1354	603
390	1355	609
390	1356	605
390	1357	591
390	1358	578
390	1359	567
390	1360	548
390	1361	524
390	1362	509
390	1363	506
390	1364	498
390	1365	476
390	1366	448
390	1367	423
390	1368	397
390	1369	366
390	1370	339
390	1371	329
390	1372	327
390	1373	322
390	1374	311
390	1375	301
390	1376	293
390	1377	276
390	1378	252
390	1379	241
390	1380	249
390	1381	264
390	1382	274
390	1383	279
390	1384	281
390	1385	274
390	1386	254
390	1387	236
390	1388	238
390	1389	257
390	1390	274
390	1391	282
390	1392	284
390	1393	277
390	1394	255
390	1395	221
390	1396	197
390	1397	191
390	1398	192
390	1399	186
390	1400	178
390	1401	173
390	1402	163
390	1403	140
390	1404	108
390	1405	78
390	1406	44
390	1407	-10
390	1408	-85
390	1409	-165
390	1410	-240
390	1411	-308
390	1412	-362
390	1413	-383
390	1414	-366
390	1415	-332
390	1416	-303
390	1417	-280
390	1418	-249
390	1419	-202
390	1420	-139
390	1421	-30
390	1422	81
390	1423	148
390	1424	187
390	1425	217
390	1426	253
390	1427	286
390	1428	298
390	1429	283
390	1430	261
390	1431	251
390	1432	252
390	1433	253
390	1434	251
390	1435	246
390	1436	225
390	1437	179
390	1438	120
390	1439	77
390	1440	67
390	1441	96
390	1442	181
390	1443	336
390	1444	532
390	1445	662
390	1446	565
390	1447	68
390	1448	-963
390	1449	-2539
390	1450	-4480
390	1451	-6407
390	1452	-7844
390	1453	-8383
390	1454	-7839
390	1455	-6308
390	1456	-4152
390	1457	-1891
390	1458	-20
390	1459	1170
390	1460	1669
390	1461	1684
390	1462	1501
390	1463	1367
390	1464	1404
390	1465	1586
390	1466	1784
390	1467	1875
390	1468	1820
390	1469	1675
390	1470	1523
390	1471	1422
390	1472	1393
390	1473	1412
390	1474	1423
390	1475	1373
390	1476	1262
390	1477	1142
390	1478	1065
390	1479	1045
390	1480	1055
390	1481	1058
390	1482	1023
390	1483	934
390	1484	808
390	1485	686
390	1486	647
390	1487	670
390	1488	675
390	1489	649
390	1490	610
390	1491	573
390	1492	529
390	1493	474
390	1494	419
390	1495	372
390	1496	327
390	1497	278
390	1498	233
390	1499	197
390	1500	162
390	1501	111
390	1502	39
390	1503	-43
390	1504	-133
390	1505	-235
390	1506	-343
390	1507	-442
390	1508	-530
390	1509	-623
390	1510	-727
390	1511	-836
390	1512	-942
390	1513	-1053
390	1514	-1173
390	1515	-1291
390	1516	-1393
390	1517	-1480
390	1518	-1557
390	1519	-1615
390	1520	-1634
390	1521	-1606
390	1522	-1537
390	1523	-1429
390	1524	-1277
390	1525	-1083
390	1526	-867
390	1527	-646
390	1528	-417
390	1529	-183
390	1530	42
390	1531	236
390	1532	398
390	1533	533
390	1534	639
390	1535	707
390	1536	744
390	1537	771
390	1538	793
390	1539	802
390	1540	798
390	1541	791
390	1542	786
390	1543	773
390	1544	746
390	1545	717
390	1546	699
390	1547	688
390	1548	674
390	1549	657
390	1550	645
390	1551	632
390	1552	606
390	1553	573
390	1554	552
390	1555	545
390	1556	543
390	1557	536
390	1558	532
390	1559	533
390	1560	527
390	1561	509
390	1562	484
390	1563	466
390	1564	448
390	1565	423
390	1566	397
390	1567	385
390	1568	385
390	1569	385
390	1570	382
390	1571	386
390	1572	396
390	1573	395
390	1574	377
390	1575	353
390	1576	333
390	1577	315
390	1578	295
390	1579	283
390	1580	284
390	1581	288
390	1582	281
390	1583	261
390	1584	244
390	1585	232
390	1586	218
390	1587	201
390	1588	195
390	1589	198
390	1590	200
390	1591	194
390	1592	187
390	1593	189
390	1594	192
390	1595	183
390	1596	166
390	1597	151
390	1598	135
390	1599	111
390	1600	83
390	1601	64
390	1602	52
390	1603	26
390	1604	-24
390	1605	-88
390	1606	-158
390	1607	-237
390	1608	-322
390	1609	-397
390	1610	-444
390	1611	-464
390	1612	-464
390	1613	-439
390	1614	-388
390	1615	-323
390	1616	-263
390	1617	-209
390	1618	-141
390	1619	-73
390	1620	-12
390	1621	48
390	1622	101
390	1623	167
390	1624	217
390	1625	224
390	1626	199
390	1627	167
390	1628	150
390	1629	151
390	1630	167
390	1631	184
390	1632	177
390	1633	134
390	1634	76
390	1635	44
390	1636	54
390	1637	78
390	1638	76
390	1639	43
390	1640	10
390	1641	30
390	1642	152
390	1643	368
390	1644	545
390	1645	425
390	1646	-279
390	1647	-1713
390	1648	-3762
390	1649	-6037
390	1650	-7971
390	1651	-8997
390	1652	-8763
390	1653	-7301
390	1654	-5025
390	1655	-2551
390	1656	-455
390	1657	913
390	1658	1507
390	1659	1546
390	1660	1373
390	1661	1272
390	1662	1354
390	1663	1554
390	1664	1743
390	1665	1824
390	1666	1773
390	1667	1636
390	1668	1498
390	1669	1428
390	1670	1429
390	1671	1441
390	1672	1406
390	1673	1316
390	1674	1207
390	1675	1117
390	1676	1075
390	1677	1082
390	1678	1115
390	1679	1118
390	1680	1054
390	1681	938
390	1682	820
390	1683	755
390	1684	730
390	1685	717
390	1686	708
390	1687	671
390	1688	614
390	1689	554
390	1690	512
390	1691	494
390	1692	483
390	1693	451
390	1694	398
390	1695	342
390	1696	291
390	1697	240
390	1698	188
390	1699	138
390	1700	81
390	1701	-5
390	1702	-121
390	1703	-245
390	1704	-351
390	1705	-437
390	1706	-509
390	1707	-572
390	1708	-634
390	1709	-718
390	1710	-837
390	1711	-981
390	1712	-1122
390	1713	-1249
390	1714	-1365
390	1715	-1468
390	1716	-1551
390	1717	-1610
390	1718	-1652
390	1719	-1672
390	1720	-1648
390	1721	-1565
390	1722	-1430
390	1723	-1260
390	1724	-1060
390	1725	-833
390	1726	-596
390	1727	-369
390	1728	-157
390	1729	44
390	1730	227
390	1731	375
390	1732	480
390	1733	556
390	1734	612
390	1735	649
390	1736	670
390	1737	693
390	1738	724
390	1739	753
390	1740	764
390	1741	759
390	1742	752
390	1743	742
390	1744	719
390	1745	688
390	1746	662
390	1747	642
390	1748	616
390	1749	582
390	1750	553
390	1751	535
390	1752	521
390	1753	502
390	1754	482
390	1755	472
390	1756	462
390	1757	446
390	1758	431
390	1759	427
390	1760	436
390	1761	443
390	1762	445
390	1763	448
390	1764	451
390	1765	442
390	1766	422
390	1767	405
390	1768	402
390	1769	405
390	1770	403
390	1771	400
390	1772	400
390	1773	395
390	1774	371
390	1775	337
390	1776	309
390	1777	295
390	1778	282
390	1779	269
390	1780	263
390	1781	261
390	1782	247
390	1783	222
390	1784	203
390	1785	203
390	1786	217
390	1787	232
390	1788	250
390	1789	271
390	1790	283
390	1791	274
390	1792	248
390	1793	217
390	1794	183
390	1795	141
390	1796	97
390	1797	73
390	1798	77
390	1799	99
390	1800	129
390	1801	164
390	1802	194
390	1803	200
390	1804	172
390	1805	122
390	1806	75
390	1807	39
390	1808	8
390	1809	-24
390	1810	-60
390	1811	-117
390	1812	-208
390	1813	-327
390	1814	-438
390	1815	-509
390	1816	-533
390	1817	-512
390	1818	-455
390	1819	-381
390	1820	-320
390	1821	-282
390	1822	-243
390	1823	-174
390	1824	-92
390	1825	-5
390	1826	75
390	1827	143
390	1828	196
390	1829	208
390	1830	178
390	1831	134
390	1832	109
390	1833	113
390	1834	135
390	1835	161
390	1836	172
390	1837	147
390	1838	89
390	1839	33
390	1840	20
390	1841	50
390	1842	90
390	1843	105
390	1844	100
390	1845	108
390	1846	172
390	1847	311
390	1848	474
390	1849	487
390	1850	95
390	1851	-918
390	1852	-2581
390	1853	-4664
390	1854	-6713
390	1855	-8177
390	1856	-8587
390	1857	-7756
390	1858	-5882
390	1859	-3473
390	1860	-1144
390	1861	620
390	1862	1597
390	1863	1853
390	1864	1673
390	1865	1407
390	1866	1293
390	1867	1378
390	1868	1562
390	1869	1713
390	1870	1744
390	1871	1648
390	1872	1488
390	1873	1356
390	1874	1315
390	1875	1347
390	1876	1380
390	1877	1355
390	1878	1269
390	1879	1156
390	1880	1057
390	1881	1000
390	1882	993
390	1883	1007
390	1884	992
390	1885	913
390	1886	795
390	1887	695
390	1888	656
390	1889	655
390	1890	667
390	1891	674
390	1892	653
390	1893	603
390	1894	538
390	1895	481
390	1896	440
390	1897	403
390	1898	355
390	1899	304
390	1900	259
390	1901	219
390	1902	173
390	1903	118
390	1904	57
390	1905	-16
390	1906	-115
390	1907	-228
390	1908	-331
390	1909	-411
390	1910	-481
390	1911	-555
390	1912	-638
390	1913	-732
390	1914	-850
390	1915	-984
390	1916	-1107
390	1917	-1197
390	1918	-1260
390	1919	-1322
390	1920	-1397
390	1921	-1482
390	1922	-1571
390	1923	-1654
390	1924	-1700
390	1925	-1676
390	1926	-1569
390	1927	-1402
390	1928	-1205
390	1929	-994
390	1930	-774
390	1931	-555
390	1932	-337
390	1933	-111
390	1934	126
390	1935	353
390	1936	531
390	1937	651
390	1938	724
390	1939	763
390	1940	780
390	1941	792
390	1942	820
390	1943	862
390	1944	897
390	1945	902
390	1946	882
390	1947	850
390	1948	811
390	1949	771
390	1950	745
390	1951	743
390	1952	752
390	1953	749
390	1954	725
390	1955	696
390	1956	670
390	1957	645
390	1958	623
390	1959	620
390	1960	631
390	1961	637
390	1962	622
390	1963	594
390	1964	566
390	1965	540
390	1966	513
390	1967	495
390	1968	488
390	1969	485
390	1970	470
390	1971	442
390	1972	417
390	1973	405
390	1974	396
390	1975	387
390	1976	386
390	1977	392
390	1978	392
390	1979	377
390	1980	359
390	1981	354
390	1982	360
390	1983	365
390	1984	369
390	1985	378
390	1986	387
390	1987	382
390	1988	364
390	1989	350
390	1990	347
390	1991	342
390	1992	332
390	1993	327
390	1994	332
390	1995	335
390	1996	322
390	1997	300
390	1998	276
390	1999	248
[truncated: 159,280 more rows]
