# Supplementary material for: Are Complexity Metrics Reliable in Assessing HRV Control in Obese Patients During Sleep?
Source: PLoS One. 2015 Apr 20;10(4):e0124458. doi: 10.1371/journal.pone.0124458 (PMC4404104; doi:10.1371/journal.pone.0124458)
Supplement: S1 Dataset — (ZIP) [file pone.0124458.s001.zip › cabiddu_healthy_controls_data/SUBJECT (15)/2/FC.txt]

6810	0	356
6810	1	331
6810	2	343
6810	3	371
6810	4	377
6810	5	338
6810	6	288
6810	7	310
6810	8	456
6810	9	674
6810	10	784
6810	11	520
6810	12	-354
6810	13	-1917
6810	14	-3976
6810	15	-6066
6810	16	-7598
6810	17	-8088
6810	18	-7355
6810	19	-5596
6810	20	-3306
6810	21	-1101
6810	22	523
6810	23	1361
6810	24	1535
6810	25	1362
6810	26	1171
6810	27	1159
6810	28	1340
6810	29	1595
6810	30	1760
6810	31	1750
6810	32	1595
6810	33	1411
6810	34	1302
6810	35	1303
6810	36	1373
6810	37	1441
6810	38	1441
6810	39	1355
6810	40	1222
6810	41	1113
6810	42	1077
6810	43	1099
6810	44	1127
6810	45	1112
6810	46	1035
6810	47	907
6810	48	773
6810	49	676
6810	50	657
6810	51	664
6810	52	652
6810	53	620
6810	54	585
6810	55	563
6810	56	548
6810	57	533
6810	58	517
6810	59	500
6810	60	471
6810	61	427
6810	62	377
6810	63	334
6810	64	300
6810	65	270
6810	66	243
6810	67	221
6810	68	196
6810	69	158
6810	70	107
6810	71	55
6810	72	10
6810	73	-32
6810	74	-75
6810	75	-113
6810	76	-146
6810	77	-183
6810	78	-233
6810	79	-296
6810	80	-359
6810	81	-420
6810	82	-487
6810	83	-555
6810	84	-619
6810	85	-678
6810	86	-738
6810	87	-799
6810	88	-849
6810	89	-877
6810	90	-880
6810	91	-855
6810	92	-798
6810	93	-704
6810	94	-590
6810	95	-473
6810	96	-359
6810	97	-247
6810	98	-140
6810	99	-47
6810	100	32
6810	101	102
6810	102	164
6810	103	212
6810	104	246
6810	105	271
6810	106	296
6810	107	312
6810	108	314
6810	109	303
6810	110	287
6810	111	266
6810	112	240
6810	113	217
6810	114	209
6810	115	216
6810	116	225
6810	117	233
6810	118	238
6810	119	240
6810	120	232
6810	121	217
6810	122	205
6810	123	206
6810	124	211
6810	125	213
6810	126	212
6810	127	215
6810	128	219
6810	129	220
6810	130	223
6810	131	237
6810	132	257
6810	133	269
6810	134	267
6810	135	256
6810	136	241
6810	137	219
6810	138	190
6810	139	158
6810	140	126
6810	141	85
6810	142	25
6810	143	-51
6810	144	-136
6810	145	-223
6810	146	-308
6810	147	-378
6810	148	-416
6810	149	-418
6810	150	-397
6810	151	-360
6810	152	-297
6810	153	-201
6810	154	-83
6810	155	60
6810	156	192
6810	157	296
6810	158	376
6810	159	419
6810	160	419
6810	161	390
6810	162	350
6810	163	321
6810	164	320
6810	165	352
6810	166	391
6810	167	403
6810	168	374
6810	169	330
6810	170	306
6810	171	316
6810	172	347
6810	173	365
6810	174	345
6810	175	284
6810	176	230
6810	177	265
6810	178	434
6810	179	664
6810	180	749
6810	181	419
6810	182	-537
6810	183	-2151
6810	184	-4195
6810	185	-6200
6810	186	-7598
6810	187	-7943
6810	188	-7105
6810	189	-5315
6810	190	-3068
6810	191	-945
6810	192	597
6810	193	1378
6810	194	1522
6810	195	1340
6810	196	1146
6810	197	1124
6810	198	1286
6810	199	1521
6810	200	1687
6810	201	1691
6810	202	1551
6810	203	1370
6810	204	1253
6810	205	1239
6810	206	1299
6810	207	1366
6810	208	1385
6810	209	1332
6810	210	1229
6810	211	1130
6810	212	1082
6810	213	1087
6810	214	1106
6810	215	1092
6810	216	1021
6810	217	904
6810	218	776
6810	219	664
6810	220	621
6810	221	625
6810	222	630
6810	223	624
6810	224	610
6810	225	594
6810	226	571
6810	227	536
6810	228	494
6810	229	457
6810	230	429
6810	231	401
6810	232	365
6810	233	324
6810	234	282
6810	235	238
6810	236	197
6810	237	172
6810	238	165
6810	239	162
6810	240	144
6810	241	108
6810	242	60
6810	243	5
6810	244	-52
6810	245	-106
6810	246	-147
6810	247	-178
6810	248	-214
6810	249	-264
6810	250	-324
6810	251	-387
6810	252	-452
6810	253	-522
6810	254	-592
6810	255	-657
6810	256	-718
6810	257	-779
6810	258	-830
6810	259	-855
6810	260	-847
6810	261	-810
6810	262	-747
6810	263	-655
6810	264	-539
6810	265	-415
6810	266	-291
6810	267	-170
6810	268	-52
6810	269	50
6810	270	125
6810	271	179
6810	272	220
6810	273	251
6810	274	274
6810	275	297
6810	276	328
6810	277	361
6810	278	379
6810	279	379
6810	280	372
6810	281	363
6810	282	349
6810	283	329
6810	284	309
6810	285	295
6810	286	278
6810	287	257
6810	288	238
6810	289	231
6810	290	235
6810	291	241
6810	292	247
6810	293	256
6810	294	260
6810	295	253
6810	296	235
6810	297	218
6810	298	211
6810	299	212
6810	300	218
6810	301	232
6810	302	252
6810	303	266
6810	304	259
6810	305	233
6810	306	199
6810	307	166
6810	308	134
6810	309	108
6810	310	92
6810	311	75
6810	312	36
6810	313	-34
6810	314	-126
6810	315	-225
6810	316	-318
6810	317	-390
6810	318	-424
6810	319	-415
6810	320	-382
6810	321	-343
6810	322	-292
6810	323	-216
6810	324	-116
6810	325	11
6810	326	134
6810	327	234
6810	328	317
6810	329	360
6810	330	359
6810	331	338
6810	332	327
6810	333	342
6810	334	381
6810	335	423
6810	336	442
6810	337	415
6810	338	345
6810	339	274
6810	340	248
6810	341	276
6810	342	323
6810	343	340
6810	344	305
6810	345	243
6810	346	221
6810	347	310
6810	348	518
6810	349	723
6810	350	674
6810	351	90
6810	352	-1182
6810	353	-3057
6810	354	-5186
6810	355	-7033
6810	356	-8051
6810	357	-7895
6810	358	-6582
6810	359	-4482
6810	360	-2170
6810	361	-199
6810	362	1079
6810	363	1604
6810	364	1580
6810	365	1340
6810	366	1167
6810	367	1183
6810	368	1347
6810	369	1533
6810	370	1628
6810	371	1584
6810	372	1442
6810	373	1294
6810	374	1219
6810	375	1230
6810	376	1278
6810	377	1302
6810	378	1274
6810	379	1202
6810	380	1119
6810	381	1059
6810	382	1041
6810	383	1050
6810	384	1046
6810	385	991
6810	386	882
6810	387	757
6810	388	651
6810	389	575
6810	390	553
6810	391	564
6810	392	568
6810	393	568
6810	394	562
6810	395	557
6810	396	547
6810	397	519
6810	398	465
6810	399	400
6810	400	342
6810	401	298
6810	402	267
6810	403	247
6810	404	235
6810	405	220
6810	406	193
6810	407	159
6810	408	135
6810	409	125
6810	410	116
6810	411	94
6810	412	55
6810	413	1
6810	414	-67
6810	415	-138
6810	416	-196
6810	417	-227
6810	418	-239
6810	419	-254
6810	420	-288
6810	421	-345
6810	422	-428
6810	423	-531
6810	424	-639
6810	425	-726
6810	426	-782
6810	427	-812
6810	428	-824
6810	429	-816
6810	430	-789
6810	431	-747
6810	432	-696
6810	433	-628
6810	434	-535
6810	435	-427
6810	436	-317
6810	437	-206
6810	438	-95
6810	439	10
6810	440	95
6810	441	156
6810	442	198
6810	443	229
6810	444	249
6810	445	263
6810	446	281
6810	447	309
6810	448	333
6810	449	340
6810	450	328
6810	451	304
6810	452	271
6810	453	231
6810	454	200
6810	455	192
6810	456	208
6810	457	229
6810	458	242
6810	459	244
6810	460	234
6810	461	213
6810	462	187
6810	463	169
6810	464	168
6810	465	174
6810	466	170
6810	467	154
6810	468	134
6810	469	114
6810	470	100
6810	471	103
6810	472	130
6810	473	171
6810	474	200
6810	475	195
6810	476	157
6810	477	100
6810	478	36
6810	479	-18
6810	480	-46
6810	481	-49
6810	482	-50
6810	483	-77
6810	484	-140
6810	485	-231
6810	486	-333
6810	487	-427
6810	488	-487
6810	489	-498
6810	490	-464
6810	491	-406
6810	492	-333
6810	493	-240
6810	494	-126
6810	495	8
6810	496	144
6810	497	271
6810	498	381
6810	499	437
6810	500	424
6810	501	366
6810	502	320
6810	503	320
6810	504	364
6810	505	420
6810	506	444
6810	507	409
6810	508	324
6810	509	239
6810	510	218
6810	511	276
6810	512	363
6810	513	398
6810	514	338
6810	515	222
6810	516	148
6810	517	219
6810	518	449
6810	519	699
6810	520	669
6810	521	26
6810	522	-1408
6810	523	-3507
6810	524	-5827
6810	525	-7732
6810	526	-8625
6810	527	-8185
6810	528	-6517
6810	529	-4119
6810	530	-1670
6810	531	244
6810	532	1330
6810	533	1640
6810	534	1477
6810	535	1215
6810	536	1123
6810	537	1254
6810	538	1493
6810	539	1674
6810	540	1701
6810	541	1585
6810	542	1417
6810	543	1300
6810	544	1290
6810	545	1361
6810	546	1425
6810	547	1408
6810	548	1299
6810	549	1153
6810	550	1035
6810	551	985
6810	552	997
6810	553	1035
6810	554	1041
6810	555	975
6810	556	850
6810	557	720
6810	558	635
6810	559	602
6810	560	603
6810	561	606
6810	562	590
6810	563	559
6810	564	518
6810	565	479
6810	566	449
6810	567	423
6810	568	387
6810	569	345
6810	570	306
6810	571	277
6810	572	251
6810	573	223
6810	574	198
6810	575	174
6810	576	145
6810	577	106
6810	578	63
6810	579	22
6810	580	-20
6810	581	-71
6810	582	-125
6810	583	-170
6810	584	-206
6810	585	-242
6810	586	-279
6810	587	-316
6810	588	-354
6810	589	-400
6810	590	-455
6810	591	-509
6810	592	-558
6810	593	-611
6810	594	-679
6810	595	-759
6810	596	-840
6810	597	-914
6810	598	-967
6810	599	-980
6810	600	-935
6810	601	-833
6810	602	-700
6810	603	-555
6810	604	-412
6810	605	-278
6810	606	-164
6810	607	-69
6810	608	21
6810	609	111
6810	610	196
6810	611	264
6810	612	316
6810	613	356
6810	614	385
6810	615	398
6810	616	400
6810	617	401
6810	618	400
6810	619	391
6810	620	374
6810	621	360
6810	622	355
6810	623	353
6810	624	347
6810	625	340
6810	626	332
6810	627	316
6810	628	289
6810	629	263
6810	630	251
6810	631	251
6810	632	252
6810	633	247
6810	634	242
6810	635	236
6810	636	225
6810	637	217
6810	638	222
6810	639	244
6810	640	269
6810	641	285
6810	642	290
6810	643	289
6810	644	280
6810	645	265
6810	646	253
6810	647	252
6810	648	256
6810	649	251
6810	650	232
6810	651	205
6810	652	177
6810	653	144
6810	654	106
6810	655	66
6810	656	20
6810	657	-48
6810	658	-142
6810	659	-243
6810	660	-328
6810	661	-382
6810	662	-403
6810	663	-393
6810	664	-356
6810	665	-303
6810	666	-241
6810	667	-156
6810	668	-45
6810	669	82
6810	670	214
6810	671	348
6810	672	464
6810	673	524
6810	674	504
6810	675	427
6810	676	352
6810	677	339
6810	678	395
6810	679	478
6810	680	530
6810	681	512
6810	682	428
6810	683	324
6810	684	265
6810	685	289
6810	686	366
6810	687	421
6810	688	400
6810	689	327
6810	690	291
6810	691	383
6810	692	605
6810	693	810
6810	694	712
6810	695	-11
6810	696	-1532
6810	697	-3712
6810	698	-6081
6810	699	-7982
6810	700	-8817
6810	701	-8282
6810	702	-6507
6810	703	-4014
6810	704	-1513
6810	705	388
6810	706	1409
6810	707	1638
6810	708	1418
6810	709	1140
6810	710	1074
6810	711	1267
6810	712	1575
6810	713	1799
6810	714	1824
6810	715	1674
6810	716	1464
6810	717	1316
6810	718	1293
6810	719	1368
6810	720	1455
6810	721	1465
6810	722	1370
6810	723	1222
6810	724	1101
6810	725	1055
6810	726	1074
6810	727	1110
6810	728	1105
6810	729	1026
6810	730	883
6810	731	732
6810	732	645
6810	733	635
6810	734	655
6810	735	655
6810	736	632
6810	737	598
6810	738	556
6810	739	509
6810	740	465
6810	741	432
6810	742	406
6810	743	379
6810	744	354
6810	745	336
6810	746	319
6810	747	292
6810	748	257
6810	749	220
6810	750	183
6810	751	142
6810	752	95
6810	753	49
6810	754	9
6810	755	-30
6810	756	-72
6810	757	-112
6810	758	-144
6810	759	-175
6810	760	-216
6810	761	-269
6810	762	-324
6810	763	-382
6810	764	-447
6810	765	-518
6810	766	-585
6810	767	-648
6810	768	-713
6810	769	-782
6810	770	-844
6810	771	-889
6810	772	-914
6810	773	-916
6810	774	-883
6810	775	-810
6810	776	-705
6810	777	-585
6810	778	-463
6810	779	-337
6810	780	-216
6810	781	-108
6810	782	-15
6810	783	71
6810	784	152
6810	785	220
6810	786	268
6810	787	302
6810	788	328
6810	789	340
6810	790	337
6810	791	328
6810	792	324
6810	793	323
6810	794	322
6810	795	322
6810	796	326
6810	797	331
6810	798	325
6810	799	303
6810	800	275
6810	801	250
6810	802	226
6810	803	205
6810	804	195
6810	805	199
6810	806	209
6810	807	216
6810	808	226
6810	809	243
6810	810	258
6810	811	261
6810	812	251
6810	813	236
6810	814	224
6810	815	212
6810	816	204
6810	817	208
6810	818	220
6810	819	230
6810	820	226
6810	821	212
6810	822	200
6810	823	191
6810	824	185
6810	825	186
6810	826	195
6810	827	201
6810	828	187
6810	829	151
6810	830	106
6810	831	60
6810	832	15
6810	833	-31
6810	834	-76
6810	835	-126
6810	836	-193
6810	837	-281
6810	838	-376
6810	839	-449
6810	840	-486
6810	841	-489
6810	842	-460
6810	843	-404
6810	844	-328
6810	845	-244
6810	846	-138
6810	847	-27
6810	848	75
6810	849	171
6810	850	264
6810	851	334
6810	852	361
6810	853	337
6810	854	282
6810	855	239
6810	856	243
6810	857	287
6810	858	331
6810	859	341
6810	860	310
6810	861	254
6810	862	206
6810	863	196
6810	864	226
6810	865	263
6810	866	262
6810	867	223
6810	868	205
6810	869	285
6810	870	472
6810	871	666
6810	872	646
6810	873	146
6810	874	-1028
6810	875	-2854
6810	876	-5017
6810	877	-6974
6810	878	-8149
6810	879	-8157
6810	880	-6959
6810	881	-4884
6810	882	-2511
6810	883	-450
6810	884	899
6810	885	1465
6810	886	1464
6810	887	1239
6810	888	1086
6810	889	1145
6810	890	1376
6810	891	1624
6810	892	1739
6810	893	1679
6810	894	1509
6810	895	1343
6810	896	1259
6810	897	1273
6810	898	1336
6810	899	1374
6810	900	1332
6810	901	1218
6810	902	1090
6810	903	1012
6810	904	1004
6810	905	1035
6810	906	1054
6810	907	1022
6810	908	925
6810	909	788
6810	910	661
6810	911	607
6810	912	616
6810	913	632
6810	914	624
6810	915	606
6810	916	585
6810	917	557
6810	918	517
6810	919	472
6810	920	429
6810	921	389
6810	922	350
6810	923	317
6810	924	294
6810	925	277
6810	926	252
6810	927	219
6810	928	186
6810	929	157
6810	930	127
6810	931	91
6810	932	54
6810	933	19
6810	934	-19
6810	935	-63
6810	936	-109
6810	937	-149
6810	938	-188
6810	939	-233
6810	940	-283
6810	941	-332
6810	942	-381
6810	943	-436
6810	944	-498
6810	945	-560
6810	946	-624
6810	947	-695
6810	948	-775
6810	949	-847
6810	950	-892
6810	951	-902
6810	952	-878
6810	953	-815
6810	954	-718
6810	955	-599
6810	956	-480
6810	957	-366
6810	958	-253
6810	959	-139
6810	960	-32
6810	961	65
6810	962	153
6810	963	230
6810	964	285
6810	965	312
6810	966	324
6810	967	332
6810	968	341
6810	969	347
6810	970	356
6810	971	370
6810	972	381
6810	973	380
6810	974	369
6810	975	358
6810	976	351
6810	977	342
6810	978	331
6810	979	323
6810	980	320
6810	981	315
6810	982	304
6810	983	295
6810	984	294
6810	985	296
6810	986	294
6810	987	285
6810	988	276
6810	989	266
6810	990	253
6810	991	244
6810	992	245
6810	993	255
6810	994	259
6810	995	255
6810	996	246
6810	997	243
6810	998	244
6810	999	245
6810	1000	254
6810	1001	272
6810	1002	287
6810	1003	285
6810	1004	268
6810	1005	249
6810	1006	232
6810	1007	214
6810	1008	199
6810	1009	189
6810	1010	181
6810	1011	166
6810	1012	137
6810	1013	102
6810	1014	66
6810	1015	26
6810	1016	-27
6810	1017	-93
6810	1018	-168
6810	1019	-252
6810	1020	-344
6810	1021	-424
6810	1022	-471
6810	1023	-479
6810	1024	-460
6810	1025	-425
6810	1026	-375
6810	1027	-301
6810	1028	-210
6810	1029	-86
6810	1030	42
6810	1031	155
6810	1032	253
6810	1033	327
6810	1034	362
6810	1035	359
6810	1036	328
6810	1037	292
6810	1038	278
6810	1039	304
6810	1040	350
6810	1041	372
6810	1042	346
6810	1043	282
6810	1044	215
6810	1045	179
6810	1046	186
6810	1047	226
6810	1048	267
6810	1049	280
6810	1050	273
6810	1051	307
6810	1052	431
6810	1053	611
6810	1054	695
6810	1055	452
6810	1056	-336
6810	1057	-1761
6810	1058	-3685
6810	1059	-5714
6810	1060	-7305
6810	1061	-7974
6810	1062	-7488
6810	1063	-5962
6810	1064	-3819
6810	1065	-1624
6810	1066	113
6810	1067	1126
6810	1068	1458
6810	1069	1373
6810	1070	1188
6810	1071	1124
6810	1072	1244
6810	1073	1472
6810	1074	1663
6810	1075	1713
6810	1076	1613
6810	1077	1449
6810	1078	1322
6810	1079	1278
6810	1080	1299
6810	1081	1335
6810	1082	1334
6810	1083	1272
6810	1084	1170
6810	1085	1079
6810	1086	1042
6810	1087	1054
6810	1088	1069
6810	1089	1036
6810	1090	944
6810	1091	807
6810	1092	669
6810	1093	565
6810	1094	543
6810	1095	578
6810	1096	603
6810	1097	597
6810	1098	575
6810	1099	555
6810	1100	539
6810	1101	519
6810	1102	494
6810	1103	465
6810	1104	431
6810	1105	389
6810	1106	344
6810	1107	305
6810	1108	274
6810	1109	239
6810	1110	194
6810	1111	144
6810	1112	97
6810	1113	55
6810	1114	18
6810	1115	-9
6810	1116	-23
6810	1117	-32
6810	1118	-52
6810	1119	-86
6810	1120	-126
6810	1121	-172
6810	1122	-229
6810	1123	-294
6810	1124	-358
6810	1125	-419
6810	1126	-483
6810	1127	-556
6810	1128	-627
6810	1129	-688
6810	1130	-738
6810	1131	-782
6810	1132	-815
6810	1133	-826
6810	1134	-817
6810	1135	-793
6810	1136	-754
6810	1137	-687
6810	1138	-594
6810	1139	-488
6810	1140	-376
6810	1141	-259
6810	1142	-142
6810	1143	-35
6810	1144	55
6810	1145	129
6810	1146	194
6810	1147	246
6810	1148	279
6810	1149	297
6810	1150	312
6810	1151	324
6810	1152	332
6810	1153	338
6810	1154	349
6810	1155	365
6810	1156	374
6810	1157	369
6810	1158	354
6810	1159	338
6810	1160	320
6810	1161	303
6810	1162	294
6810	1163	295
6810	1164	296
6810	1165	282
6810	1166	257
6810	1167	236
6810	1168	224
6810	1169	220
6810	1170	223
6810	1171	236
6810	1172	255
6810	1173	266
6810	1174	266
6810	1175	266
6810	1176	273
6810	1177	284
6810	1178	292
6810	1179	299
6810	1180	302
6810	1181	294
6810	1182	269
6810	1183	238
6810	1184	221
6810	1185	223
6810	1186	236
6810	1187	249
6810	1188	261
6810	1189	265
6810	1190	252
6810	1191	227
6810	1192	200
6810	1193	180
6810	1194	162
6810	1195	135
6810	1196	102
6810	1197	64
6810	1198	18
6810	1199	-45
6810	1200	-125
6810	1201	-211
6810	1202	-297
6810	1203	-378
6810	1204	-442
6810	1205	-470
6810	1206	-461
6810	1207	-429
6810	1208	-381
6810	1209	-309
6810	1210	-212
6810	1211	-96
6810	1212	31
6810	1213	138
6810	1214	248
6810	1215	342
6810	1216	390
6810	1217	380
6810	1218	328
6810	1219	261
6810	1220	198
6810	1221	151
6810	1222	117
6810	1223	83
6810	1224	37
6810	1225	-11
6810	1226	-30
6810	1227	-1
6810	1228	53
6810	1229	88
6810	1230	73
6810	1231	23
6810	1232	-9
6810	1233	49
6810	1234	227
6810	1235	452
6810	1236	516
6810	1237	136
6810	1238	-904
6810	1239	-2613
6810	1240	-4726
6810	1241	-6753
6810	1242	-8120
6810	1243	-8382
6810	1244	-7407
6810	1245	-5458
6810	1246	-3077
6810	1247	-875
6810	1248	697
6810	1249	1472
6810	1250	1585
6810	1251	1353
6810	1252	1112
6810	1253	1059
6810	1254	1202
6810	1255	1420
6810	1256	1574
6810	1257	1590
6810	1258	1477
6810	1259	1319
6810	1260	1206
6810	1261	1187
6810	1262	1232
6810	1263	1273
6810	1264	1261
6810	1265	1194
6810	1266	1101
6810	1267	1021
6810	1268	982
6810	1269	983
6810	1270	994
6810	1271	969
6810	1272	886
6810	1273	771
6810	1274	667
6810	1275	604
6810	1276	579
6810	1277	591
6810	1278	587
6810	1279	565
6810	1280	525
6810	1281	482
6810	1282	448
6810	1283	422
6810	1284	394
6810	1285	361
6810	1286	332
6810	1287	310
6810	1288	287
6810	1289	261
6810	1290	236
6810	1291	220
6810	1292	206
6810	1293	186
6810	1294	161
6810	1295	131
6810	1296	89
6810	1297	28
6810	1298	-44
6810	1299	-110
6810	1300	-160
6810	1301	-197
6810	1302	-226
6810	1303	-245
6810	1304	-264
6810	1305	-294
6810	1306	-341
6810	1307	-399
6810	1308	-455
6810	1309	-510
6810	1310	-571
6810	1311	-635
6810	1312	-698
6810	1313	-760
6810	1314	-820
6810	1315	-864
6810	1316	-873
6810	1317	-840
6810	1318	-772
6810	1319	-677
6810	1320	-558
6810	1321	-424
6810	1322	-294
6810	1323	-176
6810	1324	-66
6810	1325	41
6810	1326	137
6810	1327	212
6810	1328	264
6810	1329	299
6810	1330	319
6810	1331	323
6810	1332	320
6810	1333	326
6810	1334	344
6810	1335	365
6810	1336	377
6810	1337	379
6810	1338	371
6810	1339	349
6810	1340	316
6810	1341	283
6810	1342	264
6810	1343	260
6810	1344	261
6810	1345	267
6810	1346	276
6810	1347	282
6810	1348	277
6810	1349	261
6810	1350	244
6810	1351	233
6810	1352	224
6810	1353	213
6810	1354	209
6810	1355	215
6810	1356	225
6810	1357	230
6810	1358	231
6810	1359	234
6810	1360	237
6810	1361	236
6810	1362	238
6810	1363	252
6810	1364	275
6810	1365	293
6810	1366	298
6810	1367	292
6810	1368	276
6810	1369	251
6810	1370	225
6810	1371	211
6810	1372	214
6810	1373	222
6810	1374	219
6810	1375	204
6810	1376	183
6810	1377	156
6810	1378	123
6810	1379	89
6810	1380	58
6810	1381	20
6810	1382	-41
6810	1383	-127
6810	1384	-226
6810	1385	-318
6810	1386	-390
6810	1387	-435
6810	1388	-445
6810	1389	-426
6810	1390	-396
6810	1391	-364
6810	1392	-313
6810	1393	-228
6810	1394	-108
6810	1395	40
6810	1396	169
6810	1397	289
6810	1398	375
6810	1399	400
6810	1400	365
6810	1401	308
6810	1402	274
6810	1403	282
6810	1404	324
6810	1405	371
6810	1406	391
6810	1407	363
6810	1408	301
6810	1409	248
6810	1410	247
6810	1411	288
6810	1412	324
6810	1413	311
6810	1414	253
6810	1415	207
6810	1416	255
6810	1417	440
6810	1418	695
6810	1419	805
6810	1420	458
6810	1421	-597
6810	1422	-2393
6810	1423	-4658
6810	1424	-6864
6810	1425	-8389
6810	1426	-8742
6810	1427	-7768
6810	1428	-5733
6810	1429	-3218
6810	1430	-881
6810	1431	787
6810	1432	1609
6810	1433	1725
6810	1434	1480
6810	1435	1231
6810	1436	1188
6810	1437	1354
6810	1438	1590
6810	1439	1742
6810	1440	1738
6810	1441	1600
6810	1442	1422
6810	1443	1308
6810	1444	1303
6810	1445	1368
6810	1446	1418
6810	1447	1393
6810	1448	1295
6810	1449	1169
6810	1450	1071
6810	1451	1034
6810	1452	1053
6810	1453	1088
6810	1454	1081
6810	1455	1001
6810	1456	868
6810	1457	738
6810	1458	649
6810	1459	605
6810	1460	610
6810	1461	611
6810	1462	606
6810	1463	591
6810	1464	565
6810	1465	536
6810	1466	503
6810	1467	460
6810	1468	405
6810	1469	352
6810	1470	311
6810	1471	283
6810	1472	256
6810	1473	231
6810	1474	208
6810	1475	179
6810	1476	137
6810	1477	88
6810	1478	44
6810	1479	11
6810	1480	-21
6810	1481	-55
6810	1482	-88
6810	1483	-121
6810	1484	-163
6810	1485	-217
6810	1486	-273
6810	1487	-319
6810	1488	-361
6810	1489	-406
6810	1490	-457
6810	1491	-509
6810	1492	-570
6810	1493	-644
6810	1494	-729
6810	1495	-810
6810	1496	-876
6810	1497	-924
6810	1498	-945
6810	1499	-925
6810	1500	-862
6810	1501	-765
6810	1502	-652
6810	1503	-531
6810	1504	-403
6810	1505	-280
6810	1506	-170
6810	1507	-69
6810	1508	33
6810	1509	131
6810	1510	214
6810	1511	276
6810	1512	318
6810	1513	344
6810	1514	352
6810	1515	348
6810	1516	348
6810	1517	360
6810	1518	378
6810	1519	388
6810	1520	391
6810	1521	387
6810	1522	372
6810	1523	342
6810	1524	306
6810	1525	279
6810	1526	264
6810	1527	253
6810	1528	244
6810	1529	238
6810	1530	234
6810	1531	227
6810	1532	217
6810	1533	211
6810	1534	218
6810	1535	230
6810	1536	239
6810	1537	242
6810	1538	244
6810	1539	240
6810	1540	227
6810	1541	215
6810	1542	214
6810	1543	224
6810	1544	234
6810	1545	235
6810	1546	233
6810	1547	232
6810	1548	228
6810	1549	222
6810	1550	220
6810	1551	225
6810	1552	232
6810	1553	228
6810	1554	218
6810	1555	213
6810	1556	216
6810	1557	220
6810	1558	226
6810	1559	231
6810	1560	227
6810	1561	198
6810	1562	146
6810	1563	88
6810	1564	41
6810	1565	2
6810	1566	-34
6810	1567	-70
6810	1568	-115
6810	1569	-177
6810	1570	-261
6810	1571	-348
6810	1572	-414
6810	1573	-446
6810	1574	-451
6810	1575	-437
6810	1576	-405
6810	1577	-352
6810	1578	-278
6810	1579	-170
6810	1580	-42
6810	1581	79
6810	1582	188
6810	1583	284
6810	1584	348
6810	1585	369
6810	1586	343
6810	1587	294
6810	1588	261
6810	1589	277
6810	1590	331
6810	1591	382
6810	1592	393
6810	1593	358
6810	1594	298
6810	1595	245
6810	1596	227
6810	1597	246
6810	1598	274
6810	1599	265
6810	1600	215
6810	1601	183
6810	1602	247
6810	1603	425
6810	1604	617
6810	1605	608
6810	1606	134
6810	1607	-1005
6810	1608	-2802
6810	1609	-4960
6810	1610	-6941
6810	1611	-8166
6810	1612	-8231
6810	1613	-7080
6810	1614	-5023
6810	1615	-2630
6810	1616	-518
6810	1617	894
6810	1618	1511
6810	1619	1535
6810	1620	1311
6810	1621	1144
6810	1622	1186
6810	1623	1406
6810	1624	1656
6810	1625	1783
6810	1626	1735
6810	1627	1573
6810	1628	1409
6810	1629	1328
6810	1630	1342
6810	1631	1406
6810	1632	1446
6810	1633	1407
6810	1634	1292
6810	1635	1160
6810	1636	1076
6810	1637	1063
6810	1638	1091
6810	1639	1107
6810	1640	1071
6810	1641	970
6810	1642	828
6810	1643	695
6810	1644	632
6810	1645	640
6810	1646	657
6810	1647	647
6810	1648	624
6810	1649	598
6810	1650	569
6810	1651	533
6810	1652	494
6810	1653	458
6810	1654	427
6810	1655	394
6810	1656	360
6810	1657	331
6810	1658	302
6810	1659	264
6810	1660	215
6810	1661	165
6810	1662	123
6810	1663	86
6810	1664	50
6810	1665	14
6810	1666	-20
6810	1667	-59
6810	1668	-111
6810	1669	-169
6810	1670	-221
6810	1671	-264
6810	1672	-304
6810	1673	-345
6810	1674	-390
6810	1675	-442
6810	1676	-509
6810	1677	-591
6810	1678	-673
6810	1679	-745
6810	1680	-807
6810	1681	-866
6810	1682	-912
6810	1683	-933
6810	1684	-927
6810	1685	-896
6810	1686	-833
6810	1687	-736
6810	1688	-611
6810	1689	-480
6810	1690	-352
6810	1691	-225
6810	1692	-101
6810	1693	13
6810	1694	110
6810	1695	194
6810	1696	267
6810	1697	320
6810	1698	350
6810	1699	366
6810	1700	383
6810	1701	402
6810	1702	414
6810	1703	418
6810	1704	417
6810	1705	407
6810	1706	385
6810	1707	358
6810	1708	341
6810	1709	342
6810	1710	351
6810	1711	355
6810	1712	355
6810	1713	348
6810	1714	327
6810	1715	293
6810	1716	258
6810	1717	239
6810	1718	234
6810	1719	232
6810	1720	230
6810	1721	230
6810	1722	230
6810	1723	224
6810	1724	212
6810	1725	208
6810	1726	214
6810	1727	223
6810	1728	224
6810	1729	221
6810	1730	220
6810	1731	221
6810	1732	221
6810	1733	224
6810	1734	235
6810	1735	241
6810	1736	231
6810	1737	208
6810	1738	187
6810	1739	176
6810	1740	174
6810	1741	179
6810	1742	189
6810	1743	201
6810	1744	202
6810	1745	185
6810	1746	157
6810	1747	130
6810	1748	108
6810	1749	84
6810	1750	56
6810	1751	25
6810	1752	-22
6810	1753	-93
6810	1754	-182
6810	1755	-270
6810	1756	-344
6810	1757	-397
6810	1758	-427
6810	1759	-430
6810	1760	-414
6810	1761	-390
6810	1762	-361
6810	1763	-310
6810	1764	-221
6810	1765	-98
6810	1766	48
6810	1767	179
6810	1768	301
6810	1769	386
6810	1770	409
6810	1771	375
6810	1772	326
6810	1773	300
6810	1774	315
6810	1775	356
6810	1776	393
6810	1777	394
6810	1778	346
6810	1779	272
6810	1780	220
6810	1781	225
6810	1782	275
6810	1783	314
6810	1784	299
6810	1785	237
6810	1786	189
6810	1787	239
6810	1788	427
6810	1789	681
6810	1790	782
6810	1791	423
6810	1792	-634
6810	1793	-2406
6810	1794	-4614
6810	1795	-6738
6810	1796	-8174
6810	1797	-8463
6810	1798	-7482
6810	1799	-5507
6810	1800	-3109
6810	1801	-912
6810	1802	638
6810	1803	1400
6810	1804	1524
6810	1805	1342
6810	1806	1175
6810	1807	1197
6810	1808	1387
6810	1809	1609
6810	1810	1733
6810	1811	1704
6810	1812	1562
6810	1813	1402
6810	1814	1314
6810	1815	1328
6810	1816	1392
6810	1817	1423
6810	1818	1377
6810	1819	1268
6810	1820	1148
6810	1821	1066
6810	1822	1046
6810	1823	1074
6810	1824	1104
6810	1825	1080
6810	1826	983
6810	1827	848
6810	1828	734
6810	1829	675
6810	1830	661
6810	1831	684
6810	1832	690
6810	1833	671
6810	1834	627
6810	1835	570
6810	1836	517
6810	1837	474
6810	1838	436
6810	1839	398
6810	1840	363
6810	1841	332
6810	1842	298
6810	1843	251
6810	1844	201
6810	1845	156
6810	1846	113
6810	1847	68
6810	1848	23
6810	1849	-13
6810	1850	-44
6810	1851	-80
6810	1852	-123
6810	1853	-168
6810	1854	-210
6810	1855	-255
6810	1856	-305
6810	1857	-352
6810	1858	-392
6810	1859	-433
6810	1860	-485
6810	1861	-545
6810	1862	-610
6810	1863	-682
6810	1864	-767
6810	1865	-856
6810	1866	-934
6810	1867	-990
6810	1868	-1021
6810	1869	-1019
6810	1870	-974
6810	1871	-889
6810	1872	-780
6810	1873	-666
6810	1874	-548
6810	1875	-426
6810	1876	-304
6810	1877	-190
6810	1878	-80
6810	1879	30
6810	1880	127
6810	1881	201
6810	1882	251
6810	1883	290
6810	1884	322
6810	1885	348
6810	1886	365
6810	1887	379
6810	1888	388
6810	1889	386
6810	1890	371
6810	1891	355
6810	1892	352
6810	1893	356
6810	1894	359
6810	1895	354
6810	1896	345
6810	1897	329
6810	1898	304
6810	1899	282
6810	1900	275
6810	1901	285
6810	1902	297
6810	1903	300
6810	1904	293
6810	1905	280
6810	1906	265
6810	1907	251
6810	1908	254
6810	1909	272
6810	1910	292
6810	1911	291
6810	1912	270
6810	1913	241
6810	1914	220
6810	1915	217
6810	1916	235
6810	1917	273
6810	1918	312
6810	1919	328
6810	1920	311
6810	1921	278
6810	1922	250
6810	1923	238
6810	1924	244
6810	1925	259
6810	1926	273
6810	1927	266
6810	1928	230
6810	1929	177
6810	1930	132
6810	1931	102
6810	1932	76
6810	1933	40
6810	1934	-16
6810	1935	-98
6810	1936	-207
6810	1937	-321
6810	1938	-407
6810	1939	-440
6810	1940	-425
6810	1941	-389
6810	1942	-347
6810	1943	-302
6810	1944	-245
6810	1945	-167
6810	1946	-49
6810	1947	79
6810	1948	205
6810	1949	317
6810	1950	395
6810	1951	422
6810	1952	395
6810	1953	331
6810	1954	269
6810	1955	251
6810	1956	288
6810	1957	352
6810	1958	392
6810	1959	384
6810	1960	339
6810	1961	287
6810	1962	261
6810	1963	274
6810	1964	314
6810	1965	341
6810	1966	325
6810	1967	289
6810	1968	304
6810	1969	418
6810	1970	589
6810	1971	654
6810	1972	369
6810	1973	-491
6810	1974	-2011
6810	1975	-4018
6810	1976	-6074
6810	1977	-7610
6810	1978	-8140
6810	1979	-7460
6810	1980	-5729
6810	1981	-3419
6810	1982	-1144
6810	1983	574
6810	1984	1494
6810	1985	1698
6810	1986	1496
6810	1987	1233
6810	1988	1143
6810	1989	1280
6810	1990	1540
6810	1991	1750
6810	1992	1794
6810	1993	1678
6810	1994	1498
6810	1995	1361
6810	1996	1318
6810	1997	1351
6810	1998	1395
6810	1999	1383
[truncated: 159,280 more rows]
