# Supplementary material for: Are Complexity Metrics Reliable in Assessing HRV Control in Obese Patients During Sleep?
Source: PLoS One. 2015 Apr 20;10(4):e0124458. doi: 10.1371/journal.pone.0124458 (PMC4404104; doi:10.1371/journal.pone.0124458)
Supplement: S1 Dataset — (ZIP) [file pone.0124458.s001.zip › cabiddu_healthy_controls_data/SUBJECT (15)/3/FC.txt]

5130	0	191
5130	1	353
5130	2	583
5130	3	687
5130	4	369
5130	5	-630
5130	6	-2364
5130	7	-4581
5130	8	-6761
5130	9	-8290
5130	10	-8677
5130	11	-7750
5130	12	-5743
5130	13	-3224
5130	14	-861
5130	15	838
5130	16	1684
5130	17	1808
5130	18	1540
5130	19	1241
5130	20	1142
5130	21	1268
5130	22	1488
5130	23	1642
5130	24	1652
5130	25	1542
5130	26	1394
5130	27	1289
5130	28	1266
5130	29	1298
5130	30	1313
5130	31	1255
5130	32	1133
5130	33	1009
5130	34	944
5130	35	958
5130	36	1022
5130	37	1085
5130	38	1085
5130	39	992
5130	40	827
5130	41	666
5130	42	577
5130	43	565
5130	44	595
5130	45	607
5130	46	592
5130	47	551
5130	48	486
5130	49	420
5130	50	375
5130	51	355
5130	52	345
5130	53	329
5130	54	308
5130	55	279
5130	56	238
5130	57	188
5130	58	143
5130	59	116
5130	60	98
5130	61	71
5130	62	33
5130	63	-7
5130	64	-51
5130	65	-100
5130	66	-146
5130	67	-176
5130	68	-191
5130	69	-211
5130	70	-246
5130	71	-292
5130	72	-344
5130	73	-401
5130	74	-462
5130	75	-520
5130	76	-568
5130	77	-621
5130	78	-693
5130	79	-781
5130	80	-867
5130	81	-938
5130	82	-987
5130	83	-1002
5130	84	-975
5130	85	-907
5130	86	-819
5130	87	-720
5130	88	-606
5130	89	-475
5130	90	-333
5130	91	-191
5130	92	-51
5130	93	85
5130	94	205
5130	95	295
5130	96	357
5130	97	405
5130	98	443
5130	99	464
5130	100	470
5130	101	469
5130	102	466
5130	103	450
5130	104	422
5130	105	396
5130	106	384
5130	107	380
5130	108	373
5130	109	363
5130	110	356
5130	111	345
5130	112	324
5130	113	299
5130	114	283
5130	115	277
5130	116	267
5130	117	246
5130	118	222
5130	119	205
5130	120	193
5130	121	183
5130	122	185
5130	123	202
5130	124	220
5130	125	225
5130	126	220
5130	127	214
5130	128	207
5130	129	193
5130	130	176
5130	131	164
5130	132	161
5130	133	157
5130	134	152
5130	135	154
5130	136	166
5130	137	179
5130	138	180
5130	139	173
5130	140	162
5130	141	143
5130	142	108
5130	143	62
5130	144	12
5130	145	-46
5130	146	-126
5130	147	-223
5130	148	-319
5130	149	-402
5130	150	-465
5130	151	-501
5130	152	-497
5130	153	-452
5130	154	-389
5130	155	-323
5130	156	-251
5130	157	-157
5130	158	-47
5130	159	82
5130	160	196
5130	161	271
5130	162	324
5130	163	343
5130	164	325
5130	165	292
5130	166	267
5130	167	261
5130	168	276
5130	169	304
5130	170	329
5130	171	322
5130	172	274
5130	173	215
5130	174	184
5130	175	192
5130	176	215
5130	177	223
5130	178	201
5130	179	168
5130	180	169
5130	181	261
5130	182	455
5130	183	647
5130	184	610
5130	185	78
5130	186	-1123
5130	187	-2952
5130	188	-5113
5130	189	-7098
5130	190	-8339
5130	191	-8430
5130	192	-7306
5130	193	-5277
5130	194	-2892
5130	195	-738
5130	196	764
5130	197	1479
5130	198	1569
5130	199	1363
5130	200	1179
5130	201	1176
5130	202	1341
5130	203	1557
5130	204	1695
5130	205	1684
5130	206	1550
5130	207	1389
5130	208	1298
5130	209	1301
5130	210	1349
5130	211	1371
5130	212	1329
5130	213	1230
5130	214	1111
5130	215	1026
5130	216	1012
5130	217	1057
5130	218	1102
5130	219	1084
5130	220	990
5130	221	851
5130	222	719
5130	223	625
5130	224	608
5130	225	643
5130	226	660
5130	227	641
5130	228	590
5130	229	533
5130	230	486
5130	231	456
5130	232	439
5130	233	433
5130	234	433
5130	235	419
5130	236	375
5130	237	312
5130	238	249
5130	239	194
5130	240	144
5130	241	103
5130	242	74
5130	243	45
5130	244	6
5130	245	-46
5130	246	-99
5130	247	-149
5130	248	-202
5130	249	-262
5130	250	-321
5130	251	-373
5130	252	-421
5130	253	-473
5130	254	-525
5130	255	-571
5130	256	-619
5130	257	-687
5130	258	-776
5130	259	-873
5130	260	-966
5130	261	-1051
5130	262	-1114
5130	263	-1135
5130	264	-1106
5130	265	-1035
5130	266	-935
5130	267	-809
5130	268	-658
5130	269	-493
5130	270	-333
5130	271	-180
5130	272	-34
5130	273	98
5130	274	204
5130	275	287
5130	276	358
5130	277	419
5130	278	463
5130	279	485
5130	280	491
5130	281	489
5130	282	478
5130	283	457
5130	284	441
5130	285	439
5130	286	442
5130	287	437
5130	288	420
5130	289	399
5130	290	374
5130	291	341
5130	292	307
5130	293	288
5130	294	285
5130	295	286
5130	296	282
5130	297	276
5130	298	276
5130	299	274
5130	300	266
5130	301	258
5130	302	260
5130	303	268
5130	304	272
5130	305	267
5130	306	263
5130	307	261
5130	308	253
5130	309	242
5130	310	240
5130	311	248
5130	312	256
5130	313	255
5130	314	251
5130	315	250
5130	316	247
5130	317	236
5130	318	224
5130	319	217
5130	320	211
5130	321	195
5130	322	170
5130	323	147
5130	324	129
5130	325	106
5130	326	74
5130	327	35
5130	328	-8
5130	329	-69
5130	330	-154
5130	331	-248
5130	332	-334
5130	333	-404
5130	334	-455
5130	335	-475
5130	336	-452
5130	337	-398
5130	338	-337
5130	339	-278
5130	340	-208
5130	341	-121
5130	342	-14
5130	343	108
5130	344	207
5130	345	302
5130	346	386
5130	347	430
5130	348	427
5130	349	390
5130	350	343
5130	351	310
5130	352	311
5130	353	344
5130	354	380
5130	355	379
5130	356	335
5130	357	282
5130	358	253
5130	359	254
5130	360	266
5130	361	265
5130	362	241
5130	363	212
5130	364	231
5130	365	357
5130	366	576
5130	367	738
5130	368	583
5130	369	-148
5130	370	-1579
5130	371	-3595
5130	372	-5810
5130	373	-7656
5130	374	-8573
5130	375	-8245
5130	376	-6743
5130	377	-4487
5130	378	-2083
5130	379	-96
5130	380	1131
5130	381	1581
5130	382	1508
5130	383	1275
5130	384	1161
5130	385	1259
5130	386	1498
5130	387	1734
5130	388	1837
5130	389	1766
5130	390	1584
5130	391	1411
5130	392	1329
5130	393	1339
5130	394	1383
5130	395	1396
5130	396	1350
5130	397	1250
5130	398	1135
5130	399	1057
5130	400	1039
5130	401	1057
5130	402	1054
5130	403	997
5130	404	890
5130	405	770
5130	406	671
5130	407	617
5130	408	629
5130	409	646
5130	410	639
5130	411	614
5130	412	587
5130	413	567
5130	414	546
5130	415	512
5130	416	465
5130	417	421
5130	418	381
5130	419	339
5130	420	295
5130	421	258
5130	422	229
5130	423	198
5130	424	159
5130	425	119
5130	426	85
5130	427	48
5130	428	2
5130	429	-48
5130	430	-92
5130	431	-133
5130	432	-183
5130	433	-241
5130	434	-299
5130	435	-356
5130	436	-421
5130	437	-494
5130	438	-564
5130	439	-625
5130	440	-687
5130	441	-758
5130	442	-834
5130	443	-910
5130	444	-986
5130	445	-1057
5130	446	-1107
5130	447	-1111
5130	448	-1067
5130	449	-983
5130	450	-865
5130	451	-720
5130	452	-559
5130	453	-402
5130	454	-256
5130	455	-112
5130	456	36
5130	457	177
5130	458	298
5130	459	394
5130	460	467
5130	461	509
5130	462	518
5130	463	509
5130	464	502
5130	465	504
5130	466	505
5130	467	502
5130	468	498
5130	469	490
5130	470	470
5130	471	442
5130	472	422
5130	473	420
5130	474	425
5130	475	423
5130	476	413
5130	477	397
5130	478	375
5130	479	342
5130	480	312
5130	481	301
5130	482	311
5130	483	331
5130	484	351
5130	485	370
5130	486	385
5130	487	382
5130	488	358
5130	489	330
5130	490	311
5130	491	302
5130	492	294
5130	493	291
5130	494	295
5130	495	299
5130	496	294
5130	497	284
5130	498	282
5130	499	289
5130	500	295
5130	501	296
5130	502	297
5130	503	300
5130	504	295
5130	505	283
5130	506	273
5130	507	273
5130	508	273
5130	509	261
5130	510	241
5130	511	219
5130	512	196
5130	513	164
5130	514	125
5130	515	87
5130	516	44
5130	517	-17
5130	518	-104
5130	519	-203
5130	520	-293
5130	521	-368
5130	522	-414
5130	523	-418
5130	524	-376
5130	525	-312
5130	526	-250
5130	527	-198
5130	528	-138
5130	529	-64
5130	530	31
5130	531	138
5130	532	224
5130	533	305
5130	534	369
5130	535	397
5130	536	389
5130	537	360
5130	538	326
5130	539	306
5130	540	315
5130	541	346
5130	542	369
5130	543	354
5130	544	309
5130	545	266
5130	546	250
5130	547	256
5130	548	265
5130	549	260
5130	550	234
5130	551	214
5130	552	253
5130	553	400
5130	554	615
5130	555	730
5130	556	488
5130	557	-339
5130	558	-1833
5130	559	-3836
5130	560	-5943
5130	561	-7597
5130	562	-8291
5130	563	-7782
5130	564	-6200
5130	565	-3984
5130	566	-1713
5130	567	99
5130	568	1172
5130	569	1532
5130	570	1448
5130	571	1252
5130	572	1175
5130	573	1278
5130	574	1485
5130	575	1667
5130	576	1716
5130	577	1618
5130	578	1447
5130	579	1311
5130	580	1269
5130	581	1301
5130	582	1346
5130	583	1348
5130	584	1286
5130	585	1178
5130	586	1068
5130	587	1007
5130	588	1006
5130	589	1034
5130	590	1030
5130	591	970
5130	592	864
5130	593	750
5130	594	655
5130	595	615
5130	596	635
5130	597	648
5130	598	633
5130	599	596
5130	600	557
5130	601	523
5130	602	486
5130	603	436
5130	604	383
5130	605	341
5130	606	309
5130	607	279
5130	608	251
5130	609	229
5130	610	205
5130	611	170
5130	612	125
5130	613	84
5130	614	54
5130	615	25
5130	616	-12
5130	617	-56
5130	618	-103
5130	619	-160
5130	620	-229
5130	621	-298
5130	622	-354
5130	623	-400
5130	624	-447
5130	625	-498
5130	626	-548
5130	627	-601
5130	628	-664
5130	629	-739
5130	630	-812
5130	631	-879
5130	632	-942
5130	633	-999
5130	634	-1035
5130	635	-1034
5130	636	-995
5130	637	-927
5130	638	-834
5130	639	-712
5130	640	-574
5130	641	-437
5130	642	-301
5130	643	-157
5130	644	-7
5130	645	137
5130	646	260
5130	647	362
5130	648	440
5130	649	484
5130	650	496
5130	651	497
5130	652	504
5130	653	515
5130	654	521
5130	655	522
5130	656	521
5130	657	514
5130	658	493
5130	659	464
5130	660	445
5130	661	442
5130	662	441
5130	663	433
5130	664	421
5130	665	407
5130	666	389
5130	667	365
5130	668	347
5130	669	345
5130	670	353
5130	671	354
5130	672	344
5130	673	333
5130	674	322
5130	675	311
5130	676	304
5130	677	310
5130	678	326
5130	679	335
5130	680	328
5130	681	315
5130	682	301
5130	683	286
5130	684	269
5130	685	257
5130	686	258
5130	687	265
5130	688	264
5130	689	257
5130	690	255
5130	691	261
5130	692	266
5130	693	270
5130	694	279
5130	695	296
5130	696	305
5130	697	295
5130	698	274
5130	699	250
5130	700	219
5130	701	179
5130	702	137
5130	703	105
5130	704	77
5130	705	38
5130	706	-15
5130	707	-79
5130	708	-151
5130	709	-237
5130	710	-330
5130	711	-405
5130	712	-445
5130	713	-451
5130	714	-428
5130	715	-379
5130	716	-310
5130	717	-232
5130	718	-150
5130	719	-55
5130	720	53
5130	721	157
5130	722	243
5130	723	325
5130	724	396
5130	725	429
5130	726	405
5130	727	339
5130	728	281
5130	729	276
5130	730	323
5130	731	383
5130	732	414
5130	733	389
5130	734	309
5130	735	213
5130	736	161
5130	737	182
5130	738	251
5130	739	301
5130	740	299
5130	741	270
5130	742	283
5130	743	391
5130	744	564
5130	745	649
5130	746	380
5130	747	-514
5130	748	-2140
5130	749	-4304
5130	750	-6522
5130	751	-8178
5130	752	-8746
5130	753	-8000
5130	754	-6120
5130	755	-3644
5130	756	-1253
5130	757	510
5130	758	1424
5130	759	1610
5130	760	1404
5130	761	1174
5130	762	1152
5130	763	1360
5130	764	1648
5130	765	1832
5130	766	1822
5130	767	1657
5130	768	1454
5130	769	1323
5130	770	1311
5130	771	1386
5130	772	1452
5130	773	1425
5130	774	1294
5130	775	1125
5130	776	1006
5130	777	979
5130	778	1027
5130	779	1095
5130	780	1116
5130	781	1045
5130	782	894
5130	783	736
5130	784	651
5130	785	654
5130	786	696
5130	787	716
5130	788	705
5130	789	667
5130	790	601
5130	791	524
5130	792	462
5130	793	429
5130	794	417
5130	795	408
5130	796	392
5130	797	365
5130	798	321
5130	799	256
5130	800	189
5130	801	142
5130	802	116
5130	803	94
5130	804	64
5130	805	23
5130	806	-26
5130	807	-89
5130	808	-158
5130	809	-214
5130	810	-249
5130	811	-273
5130	812	-300
5130	813	-334
5130	814	-372
5130	815	-419
5130	816	-483
5130	817	-559
5130	818	-637
5130	819	-718
5130	820	-807
5130	821	-901
5130	822	-980
5130	823	-1030
5130	824	-1053
5130	825	-1049
5130	826	-1013
5130	827	-943
5130	828	-849
5130	829	-741
5130	830	-614
5130	831	-460
5130	832	-291
5130	833	-127
5130	834	22
5130	835	151
5130	836	257
5130	837	329
5130	838	371
5130	839	404
5130	840	440
5130	841	475
5130	842	502
5130	843	519
5130	844	530
5130	845	527
5130	846	504
5130	847	472
5130	848	447
5130	849	431
5130	850	413
5130	851	391
5130	852	372
5130	853	356
5130	854	337
5130	855	316
5130	856	307
5130	857	314
5130	858	325
5130	859	329
5130	860	327
5130	861	326
5130	862	322
5130	863	311
5130	864	298
5130	865	293
5130	866	289
5130	867	274
5130	868	244
5130	869	215
5130	870	198
5130	871	191
5130	872	193
5130	873	205
5130	874	224
5130	875	237
5130	876	233
5130	877	225
5130	878	223
5130	879	226
5130	880	220
5130	881	203
5130	882	181
5130	883	159
5130	884	138
5130	885	129
5130	886	144
5130	887	183
5130	888	217
5130	889	226
5130	890	205
5130	891	163
5130	892	106
5130	893	45
5130	894	-1
5130	895	-22
5130	896	-37
5130	897	-78
5130	898	-153
5130	899	-251
5130	900	-353
5130	901	-439
5130	902	-487
5130	903	-482
5130	904	-430
5130	905	-362
5130	906	-305
5130	907	-249
5130	908	-174
5130	909	-74
5130	910	59
5130	911	190
5130	912	293
5130	913	372
5130	914	404
5130	915	390
5130	916	350
5130	917	309
5130	918	283
5130	919	280
5130	920	301
5130	921	327
5130	922	330
5130	923	298
5130	924	252
5130	925	227
5130	926	227
5130	927	233
5130	928	225
5130	929	199
5130	930	173
5130	931	186
5130	932	285
5130	933	466
5130	934	620
5130	935	526
5130	936	-52
5130	937	-1256
5130	938	-3027
5130	939	-5070
5130	940	-6903
5130	941	-7997
5130	942	-7986
5130	943	-6827
5130	944	-4827
5130	945	-2510
5130	946	-432
5130	947	1001
5130	948	1659
5130	949	1699
5130	950	1442
5130	951	1200
5130	952	1140
5130	953	1264
5130	954	1466
5130	955	1618
5130	956	1637
5130	957	1531
5130	958	1384
5130	959	1287
5130	960	1272
5130	961	1304
5130	962	1326
5130	963	1301
5130	964	1221
5130	965	1106
5130	966	1000
5130	967	943
5130	968	937
5130	969	944
5130	970	923
5130	971	860
5130	972	772
5130	973	686
5130	974	613
5130	975	584
5130	976	579
5130	977	551
5130	978	507
5130	979	464
5130	980	442
5130	981	441
5130	982	439
5130	983	417
5130	984	377
5130	985	330
5130	986	276
5130	987	224
5130	988	186
5130	989	165
5130	990	150
5130	991	126
5130	992	92
5130	993	60
5130	994	30
5130	995	-4
5130	996	-44
5130	997	-82
5130	998	-122
5130	999	-174
5130	1000	-238
5130	1001	-303
5130	1002	-358
5130	1003	-408
5130	1004	-462
5130	1005	-517
5130	1006	-566
5130	1007	-617
5130	1008	-680
5130	1009	-751
5130	1010	-821
5130	1011	-888
5130	1012	-959
5130	1013	-1031
5130	1014	-1080
5130	1015	-1094
5130	1016	-1070
5130	1017	-1010
5130	1018	-911
5130	1019	-777
5130	1020	-628
5130	1021	-484
5130	1022	-348
5130	1023	-213
5130	1024	-81
5130	1025	38
5130	1026	143
5130	1027	239
5130	1028	320
5130	1029	378
5130	1030	413
5130	1031	434
5130	1032	453
5130	1033	460
5130	1034	453
5130	1035	438
5130	1036	424
5130	1037	405
5130	1038	375
5130	1039	340
5130	1040	312
5130	1041	294
5130	1042	280
5130	1043	276
5130	1044	290
5130	1045	317
5130	1046	335
5130	1047	333
5130	1048	313
5130	1049	286
5130	1050	257
5130	1051	230
5130	1052	221
5130	1053	238
5130	1054	265
5130	1055	281
5130	1056	276
5130	1057	256
5130	1058	228
5130	1059	197
5130	1060	177
5130	1061	187
5130	1062	221
5130	1063	258
5130	1064	279
5130	1065	285
5130	1066	282
5130	1067	271
5130	1068	256
5130	1069	250
5130	1070	261
5130	1071	273
5130	1072	267
5130	1073	241
5130	1074	206
5130	1075	172
5130	1076	139
5130	1077	109
5130	1078	91
5130	1079	76
5130	1080	43
5130	1081	-18
5130	1082	-101
5130	1083	-188
5130	1084	-271
5130	1085	-347
5130	1086	-398
5130	1087	-411
5130	1088	-392
5130	1089	-359
5130	1090	-317
5130	1091	-264
5130	1092	-192
5130	1093	-109
5130	1094	-5
5130	1095	91
5130	1096	156
5130	1097	210
5130	1098	265
5130	1099	312
5130	1100	347
5130	1101	352
5130	1102	333
5130	1103	313
5130	1104	319
5130	1105	342
5130	1106	357
5130	1107	343
5130	1108	306
5130	1109	265
5130	1110	230
5130	1111	213
5130	1112	214
5130	1113	215
5130	1114	197
5130	1115	179
5130	1116	212
5130	1117	336
5130	1118	510
5130	1119	578
5130	1120	314
5130	1121	-503
5130	1122	-1976
5130	1123	-3975
5130	1124	-6100
5130	1125	-7786
5130	1126	-8507
5130	1127	-7994
5130	1128	-6342
5130	1129	-3983
5130	1130	-1537
5130	1131	414
5130	1132	1542
5130	1133	1862
5130	1134	1661
5130	1135	1313
5130	1136	1105
5130	1137	1146
5130	1138	1367
5130	1139	1598
5130	1140	1689
5130	1141	1604
5130	1142	1424
5130	1143	1265
5130	1144	1200
5130	1145	1228
5130	1146	1294
5130	1147	1327
5130	1148	1275
5130	1149	1148
5130	1150	1010
5130	1151	927
5130	1152	914
5130	1153	935
5130	1154	938
5130	1155	889
5130	1156	781
5130	1157	643
5130	1158	524
5130	1159	487
5130	1160	514
5130	1161	531
5130	1162	517
5130	1163	491
5130	1164	468
5130	1165	448
5130	1166	422
5130	1167	391
5130	1168	354
5130	1169	313
5130	1170	261
5130	1171	209
5130	1172	171
5130	1173	149
5130	1174	132
5130	1175	108
5130	1176	81
5130	1177	52
5130	1178	14
5130	1179	-37
5130	1180	-90
5130	1181	-132
5130	1182	-173
5130	1183	-221
5130	1184	-278
5130	1185	-332
5130	1186	-385
5130	1187	-445
5130	1188	-507
5130	1189	-564
5130	1190	-618
5130	1191	-679
5130	1192	-753
5130	1193	-831
5130	1194	-906
5130	1195	-981
5130	1196	-1057
5130	1197	-1121
5130	1198	-1156
5130	1199	-1156
5130	1200	-1124
5130	1201	-1054
5130	1202	-942
5130	1203	-797
5130	1204	-642
5130	1205	-487
5130	1206	-330
5130	1207	-173
5130	1208	-25
5130	1209	106
5130	1210	220
5130	1211	317
5130	1212	387
5130	1213	418
5130	1214	423
5130	1215	420
5130	1216	416
5130	1217	412
5130	1218	414
5130	1219	430
5130	1220	452
5130	1221	465
5130	1222	461
5130	1223	451
5130	1224	439
5130	1225	418
5130	1226	385
5130	1227	355
5130	1228	334
5130	1229	319
5130	1230	303
5130	1231	293
5130	1232	295
5130	1233	300
5130	1234	292
5130	1235	274
5130	1236	262
5130	1237	263
5130	1238	270
5130	1239	280
5130	1240	293
5130	1241	307
5130	1242	309
5130	1243	292
5130	1244	271
5130	1245	260
5130	1246	261
5130	1247	262
5130	1248	264
5130	1249	270
5130	1250	276
5130	1251	272
5130	1252	265
5130	1253	266
5130	1254	275
5130	1255	278
5130	1256	263
5130	1257	237
5130	1258	204
5130	1259	161
5130	1260	111
5130	1261	63
5130	1262	26
5130	1263	-14
5130	1264	-76
5130	1265	-158
5130	1266	-246
5130	1267	-328
5130	1268	-395
5130	1269	-432
5130	1270	-424
5130	1271	-375
5130	1272	-315
5130	1273	-260
5130	1274	-205
5130	1275	-137
5130	1276	-53
5130	1277	58
5130	1278	166
5130	1279	256
5130	1280	332
5130	1281	373
5130	1282	371
5130	1283	338
5130	1284	300
5130	1285	279
5130	1286	290
5130	1287	334
5130	1288	382
5130	1289	393
5130	1290	350
5130	1291	282
5130	1292	232
5130	1293	222
5130	1294	238
5130	1295	251
5130	1296	240
5130	1297	207
5130	1298	196
5130	1299	279
5130	1300	484
5130	1301	721
5130	1302	763
5130	1303	325
5130	1304	-797
5130	1305	-2605
5130	1306	-4823
5130	1307	-6937
5130	1308	-8348
5130	1309	-8605
5130	1310	-7600
5130	1311	-5616
5130	1312	-3199
5130	1313	-961
5130	1314	639
5130	1315	1438
5130	1316	1582
5130	1317	1407
5130	1318	1236
5130	1319	1241
5130	1320	1418
5130	1321	1651
5130	1322	1803
5130	1323	1795
5130	1324	1655
5130	1325	1487
5130	1326	1389
5130	1327	1386
5130	1328	1431
5130	1329	1455
5130	1330	1416
5130	1331	1312
5130	1332	1180
5130	1333	1079
5130	1334	1053
5130	1335	1087
5130	1336	1127
5130	1337	1112
5130	1338	1031
5130	1339	907
5130	1340	781
5130	1341	681
5130	1342	649
5130	1343	662
5130	1344	659
5130	1345	632
5130	1346	595
5130	1347	565
5130	1348	542
5130	1349	515
5130	1350	480
5130	1351	445
5130	1352	411
5130	1353	372
5130	1354	328
5130	1355	288
5130	1356	261
5130	1357	236
5130	1358	203
5130	1359	161
5130	1360	117
5130	1361	68
5130	1362	6
5130	1363	-58
5130	1364	-112
5130	1365	-154
5130	1366	-198
5130	1367	-251
5130	1368	-308
5130	1369	-366
5130	1370	-430
5130	1371	-502
5130	1372	-572
5130	1373	-633
5130	1374	-692
5130	1375	-763
5130	1376	-846
5130	1377	-929
5130	1378	-1009
5130	1379	-1083
5130	1380	-1136
5130	1381	-1149
5130	1382	-1116
5130	1383	-1045
5130	1384	-942
5130	1385	-811
5130	1386	-656
5130	1387	-495
5130	1388	-341
5130	1389	-191
5130	1390	-38
5130	1391	108
5130	1392	233
5130	1393	336
5130	1394	421
5130	1395	481
5130	1396	511
5130	1397	518
5130	1398	518
5130	1399	520
5130	1400	520
5130	1401	515
5130	1402	511
5130	1403	512
5130	1404	507
5130	1405	490
5130	1406	468
5130	1407	449
5130	1408	430
5130	1409	402
5130	1410	367
5130	1411	339
5130	1412	320
5130	1413	304
5130	1414	292
5130	1415	291
5130	1416	301
5130	1417	307
5130	1418	300
5130	1419	288
5130	1420	281
5130	1421	274
5130	1422	266
5130	1423	263
5130	1424	271
5130	1425	280
5130	1426	275
5130	1427	253
5130	1428	231
5130	1429	215
5130	1430	205
5130	1431	204
5130	1432	216
5130	1433	237
5130	1434	246
5130	1435	235
5130	1436	214
5130	1437	198
5130	1438	191
5130	1439	189
5130	1440	195
5130	1441	208
5130	1442	211
5130	1443	191
5130	1444	154
5130	1445	119
5130	1446	95
5130	1447	75
5130	1448	50
5130	1449	18
5130	1450	-26
5130	1451	-96
5130	1452	-191
5130	1453	-290
5130	1454	-368
5130	1455	-417
5130	1456	-439
5130	1457	-433
5130	1458	-398
5130	1459	-351
5130	1460	-306
5130	1461	-256
5130	1462	-180
5130	1463	-78
5130	1464	46
5130	1465	163
5130	1466	247
5130	1467	316
5130	1468	362
5130	1469	369
5130	1470	348
5130	1471	328
5130	1472	324
5130	1473	337
5130	1474	359
5130	1475	376
5130	1476	365
5130	1477	319
5130	1478	262
5130	1479	237
5130	1480	262
5130	1481	311
5130	1482	337
5130	1483	317
5130	1484	264
5130	1485	235
5130	1486	299
5130	1487	485
5130	1488	709
5130	1489	749
5130	1490	318
5130	1491	-790
5130	1492	-2567
5130	1493	-4730
5130	1494	-6777
5130	1495	-8130
5130	1496	-8355
5130	1497	-7348
5130	1498	-5392
5130	1499	-3035
5130	1500	-872
5130	1501	666
5130	1502	1431
5130	1503	1565
5130	1504	1386
5130	1505	1218
5130	1506	1231
5130	1507	1411
5130	1508	1637
5130	1509	1781
5130	1510	1776
5130	1511	1644
5130	1512	1478
5130	1513	1373
5130	1514	1365
5130	1515	1412
5130	1516	1444
5130	1517	1413
5130	1518	1322
5130	1519	1204
5130	1520	1106
5130	1521	1062
5130	1522	1074
5130	1523	1102
5130	1524	1087
5130	1525	1010
5130	1526	894
5130	1527	780
5130	1528	688
5130	1529	643
5130	1530	644
5130	1531	646
5130	1532	644
5130	1533	632
5130	1534	616
5130	1535	594
5130	1536	559
5130	1537	506
5130	1538	447
5130	1539	402
5130	1540	374
5130	1541	349
5130	1542	319
5130	1543	284
5130	1544	242
5130	1545	190
5130	1546	132
5130	1547	84
5130	1548	54
5130	1549	30
5130	1550	-4
5130	1551	-46
5130	1552	-92
5130	1553	-144
5130	1554	-205
5130	1555	-267
5130	1556	-316
5130	1557	-358
5130	1558	-408
5130	1559	-470
5130	1560	-536
5130	1561	-603
5130	1562	-676
5130	1563	-756
5130	1564	-833
5130	1565	-899
5130	1566	-955
5130	1567	-1003
5130	1568	-1029
5130	1569	-1019
5130	1570	-972
5130	1571	-896
5130	1572	-791
5130	1573	-656
5130	1574	-496
5130	1575	-330
5130	1576	-169
5130	1577	-14
5130	1578	130
5130	1579	249
5130	1580	337
5130	1581	403
5130	1582	458
5130	1583	501
5130	1584	528
5130	1585	542
5130	1586	554
5130	1587	561
5130	1588	555
5130	1589	538
5130	1590	526
5130	1591	522
5130	1592	515
5130	1593	500
5130	1594	481
5130	1595	463
5130	1596	442
5130	1597	418
5130	1598	400
5130	1599	398
5130	1600	400
5130	1601	393
5130	1602	376
5130	1603	360
5130	1604	348
5130	1605	336
5130	1606	327
5130	1607	330
5130	1608	343
5130	1609	348
5130	1610	336
5130	1611	318
5130	1612	309
5130	1613	310
5130	1614	317
5130	1615	329
5130	1616	343
5130	1617	349
5130	1618	333
5130	1619	304
5130	1620	280
5130	1621	267
5130	1622	259
5130	1623	252
5130	1624	251
5130	1625	257
5130	1626	263
5130	1627	267
5130	1628	278
5130	1629	298
5130	1630	313
5130	1631	307
5130	1632	281
5130	1633	245
5130	1634	203
5130	1635	156
5130	1636	112
5130	1637	80
5130	1638	52
5130	1639	5
5130	1640	-67
5130	1641	-155
5130	1642	-246
5130	1643	-333
5130	1644	-404
5130	1645	-439
5130	1646	-427
5130	1647	-382
5130	1648	-328
5130	1649	-271
5130	1650	-207
5130	1651	-133
5130	1652	-48
5130	1653	55
5130	1654	144
5130	1655	214
5130	1656	276
5130	1657	323
5130	1658	350
5130	1659	348
5130	1660	316
5130	1661	274
5130	1662	255
5130	1663	277
5130	1664	318
5130	1665	340
5130	1666	321
5130	1667	273
5130	1668	220
5130	1669	187
5130	1670	187
5130	1671	213
5130	1672	234
5130	1673	226
5130	1674	208
5130	1675	241
5130	1676	367
5130	1677	540
5130	1678	597
5130	1679	307
5130	1680	-555
5130	1681	-2072
5130	1682	-4078
5130	1683	-6143
5130	1684	-7696
5130	1685	-8251
5130	1686	-7599
5130	1687	-5893
5130	1688	-3599
5130	1689	-1321
5130	1690	417
5130	1691	1365
5130	1692	1602
5130	1693	1428
5130	1694	1181
5130	1695	1093
5130	1696	1218
5130	1697	1463
5130	1698	1668
5130	1699	1715
5130	1700	1610
5130	1701	1445
5130	1702	1325
5130	1703	1295
5130	1704	1335
5130	1705	1387
5130	1706	1387
5130	1707	1304
5130	1708	1166
5130	1709	1038
5130	1710	977
5130	1711	980
5130	1712	1008
5130	1713	1013
5130	1714	973
5130	1715	886
5130	1716	781
5130	1717	701
5130	1718	684
5130	1719	691
5130	1720	673
5130	1721	632
5130	1722	591
5130	1723	567
5130	1724	550
5130	1725	529
5130	1726	503
5130	1727	477
5130	1728	444
5130	1729	404
5130	1730	364
5130	1731	335
5130	1732	309
5130	1733	273
5130	1734	228
5130	1735	184
5130	1736	142
5130	1737	97
5130	1738	44
5130	1739	-9
5130	1740	-59
5130	1741	-110
5130	1742	-166
5130	1743	-218
5130	1744	-255
5130	1745	-287
5130	1746	-326
5130	1747	-375
5130	1748	-427
5130	1749	-482
5130	1750	-550
5130	1751	-628
5130	1752	-706
5130	1753	-782
5130	1754	-862
5130	1755	-947
5130	1756	-1018
5130	1757	-1059
5130	1758	-1064
5130	1759	-1035
5130	1760	-962
5130	1761	-843
5130	1762	-691
5130	1763	-528
5130	1764	-362
5130	1765	-195
5130	1766	-37
5130	1767	99
5130	1768	208
5130	1769	301
5130	1770	382
5130	1771	445
5130	1772	488
5130	1773	517
5130	1774	537
5130	1775	541
5130	1776	525
5130	1777	501
5130	1778	487
5130	1779	484
5130	1780	483
5130	1781	478
5130	1782	470
5130	1783	451
5130	1784	416
5130	1785	372
5130	1786	341
5130	1787	334
5130	1788	346
5130	1789	361
5130	1790	374
5130	1791	380
5130	1792	371
5130	1793	341
5130	1794	308
5130	1795	291
5130	1796	293
5130	1797	301
5130	1798	305
5130	1799	311
5130	1800	315
5130	1801	311
5130	1802	304
5130	1803	301
5130	1804	306
5130	1805	306
5130	1806	296
5130	1807	284
5130	1808	283
5130	1809	288
5130	1810	290
5130	1811	287
5130	1812	284
5130	1813	275
5130	1814	258
5130	1815	240
5130	1816	238
5130	1817	250
5130	1818	263
5130	1819	262
5130	1820	246
5130	1821	221
5130	1822	185
5130	1823	142
5130	1824	105
5130	1825	82
5130	1826	58
5130	1827	10
5130	1828	-68
5130	1829	-164
5130	1830	-267
5130	1831	-364
5130	1832	-433
5130	1833	-454
5130	1834	-425
5130	1835	-370
5130	1836	-316
5130	1837	-267
5130	1838	-214
5130	1839	-145
5130	1840	-53
5130	1841	58
5130	1842	156
5130	1843	225
5130	1844	274
5130	1845	303
5130	1846	313
5130	1847	306
5130	1848	286
5130	1849	273
5130	1850	293
5130	1851	346
5130	1852	398
5130	1853	413
5130	1854	379
5130	1855	316
5130	1856	252
5130	1857	216
5130	1858	224
5130	1859	262
5130	1860	291
5130	1861	282
5130	1862	255
5130	1863	271
5130	1864	369
5130	1865	496
5130	1866	497
5130	1867	150
5130	1868	-759
5130	1869	-2299
5130	1870	-4290
5130	1871	-6292
5130	1872	-7743
5130	1873	-8175
5130	1874	-7402
5130	1875	-5599
5130	1876	-3249
5130	1877	-969
5130	1878	720
5130	1879	1594
5130	1880	1753
5130	1881	1511
5130	1882	1214
5130	1883	1096
5130	1884	1211
5130	1885	1453
5130	1886	1651
5130	1887	1692
5130	1888	1583
5130	1889	1421
5130	1890	1304
5130	1891	1275
5130	1892	1317
5130	1893	1366
5130	1894	1357
5130	1895	1262
5130	1896	1123
5130	1897	1010
5130	1898	973
5130	1899	998
5130	1900	1036
5130	1901	1033
5130	1902	962
5130	1903	831
5130	1904	686
5130	1905	595
5130	1906	590
5130	1907	621
5130	1908	625
5130	1909	598
5130	1910	559
5130	1911	518
5130	1912	481
5130	1913	447
5130	1914	423
5130	1915	402
5130	1916	369
5130	1917	317
5130	1918	258
5130	1919	206
5130	1920	164
5130	1921	128
5130	1922	99
5130	1923	79
5130	1924	58
5130	1925	23
5130	1926	-22
5130	1927	-65
5130	1928	-102
5130	1929	-139
5130	1930	-181
5130	1931	-223
5130	1932	-261
5130	1933	-305
5130	1934	-358
5130	1935	-413
5130	1936	-465
5130	1937	-524
5130	1938	-599
5130	1939	-687
5130	1940	-775
5130	1941	-859
5130	1942	-937
5130	1943	-1001
5130	1944	-1040
5130	1945	-1052
5130	1946	-1046
5130	1947	-1024
5130	1948	-974
5130	1949	-885
5130	1950	-762
5130	1951	-615
5130	1952	-449
5130	1953	-272
5130	1954	-106
5130	1955	33
5130	1956	143
5130	1957	237
5130	1958	318
5130	1959	381
5130	1960	424
5130	1961	454
5130	1962	472
5130	1963	471
5130	1964	457
5130	1965	446
5130	1966	451
5130	1967	464
5130	1968	472
5130	1969	476
5130	1970	476
5130	1971	472
5130	1972	457
5130	1973	438
5130	1974	423
5130	1975	411
5130	1976	390
5130	1977	362
5130	1978	339
5130	1979	328
5130	1980	325
5130	1981	321
5130	1982	320
5130	1983	323
5130	1984	324
5130	1985	318
5130	1986	314
5130	1987	319
5130	1988	325
5130	1989	319
5130	1990	301
5130	1991	284
5130	1992	274
5130	1993	266
5130	1994	261
5130	1995	265
5130	1996	275
5130	1997	279
5130	1998	265
5130	1999	246
[truncated: 159,280 more rows]
