# Supplementary material for: Are Complexity Metrics Reliable in Assessing HRV Control in Obese Patients During Sleep?
Source: PLoS One. 2015 Apr 20;10(4):e0124458. doi: 10.1371/journal.pone.0124458 (PMC4404104; doi:10.1371/journal.pone.0124458)
Supplement: S1 Dataset — (ZIP) [file pone.0124458.s001.zip › cabiddu_healthy_controls_data/SUBJECT (15)/4/FC.txt]

17790	0	370
17790	1	398
17790	2	414
17790	3	421
17790	4	413
17790	5	392
17790	6	366
17790	7	347
17790	8	336
17790	9	331
17790	10	330
17790	11	333
17790	12	334
17790	13	324
17790	14	309
17790	15	298
17790	16	296
17790	17	297
17790	18	295
17790	19	288
17790	20	276
17790	21	252
17790	22	218
17790	23	188
17790	24	179
17790	25	186
17790	26	199
17790	27	212
17790	28	223
17790	29	224
17790	30	210
17790	31	184
17790	32	160
17790	33	140
17790	34	114
17790	35	72
17790	36	14
17790	37	-58
17790	38	-145
17790	39	-240
17790	40	-326
17790	41	-382
17790	42	-406
17790	43	-408
17790	44	-395
17790	45	-365
17790	46	-312
17790	47	-226
17790	48	-101
17790	49	33
17790	50	159
17790	51	281
17790	52	388
17790	53	457
17790	54	469
17790	55	430
17790	56	366
17790	57	326
17790	58	337
17790	59	383
17790	60	417
17790	61	411
17790	62	368
17790	63	318
17790	64	292
17790	65	304
17790	66	335
17790	67	342
17790	68	289
17790	69	198
17790	70	155
17790	71	252
17790	72	474
17790	73	670
17790	74	565
17790	75	-132
17790	76	-1582
17790	77	-3674
17790	78	-5975
17790	79	-7855
17790	80	-8724
17790	81	-8274
17790	82	-6604
17790	83	-4192
17790	84	-1709
17790	85	237
17790	86	1332
17790	87	1630
17790	88	1451
17790	89	1184
17790	90	1093
17790	91	1245
17790	92	1526
17790	93	1751
17790	94	1790
17790	95	1646
17790	96	1433
17790	97	1280
17790	98	1251
17790	99	1322
17790	100	1410
17790	101	1432
17790	102	1349
17790	103	1194
17790	104	1050
17790	105	982
17790	106	995
17790	107	1040
17790	108	1052
17790	109	998
17790	110	879
17790	111	737
17790	112	633
17790	113	616
17790	114	649
17790	115	661
17790	116	635
17790	117	591
17790	118	550
17790	119	513
17790	120	476
17790	121	437
17790	122	400
17790	123	359
17790	124	313
17790	125	267
17790	126	231
17790	127	205
17790	128	178
17790	129	144
17790	130	104
17790	131	59
17790	132	4
17790	133	-60
17790	134	-122
17790	135	-174
17790	136	-219
17790	137	-267
17790	138	-318
17790	139	-367
17790	140	-419
17790	141	-478
17790	142	-545
17790	143	-613
17790	144	-687
17790	145	-774
17790	146	-871
17790	147	-964
17790	148	-1039
17790	149	-1088
17790	150	-1104
17790	151	-1075
17790	152	-995
17790	153	-872
17790	154	-727
17790	155	-566
17790	156	-394
17790	157	-222
17790	158	-67
17790	159	65
17790	160	178
17790	161	273
17790	162	348
17790	163	406
17790	164	458
17790	165	506
17790	166	542
17790	167	555
17790	168	548
17790	169	528
17790	170	504
17790	171	481
17790	172	467
17790	173	469
17790	174	471
17790	175	461
17790	176	433
17790	177	403
17790	178	380
17790	179	371
17790	180	375
17790	181	392
17790	182	410
17790	183	410
17790	184	380
17790	185	330
17790	186	282
17790	187	244
17790	188	219
17790	189	208
17790	190	209
17790	191	209
17790	192	196
17790	193	167
17790	194	140
17790	195	121
17790	196	106
17790	197	85
17790	198	46
17790	199	-16
17790	200	-109
17790	201	-229
17790	202	-347
17790	203	-430
17790	204	-462
17790	205	-449
17790	206	-404
17790	207	-340
17790	208	-266
17790	209	-182
17790	210	-70
17790	211	51
17790	212	173
17790	213	299
17790	214	413
17790	215	482
17790	216	489
17790	217	444
17790	218	384
17790	219	357
17790	220	390
17790	221	456
17790	222	497
17790	223	475
17790	224	395
17790	225	306
17790	226	260
17790	227	285
17790	228	359
17790	229	418
17790	230	399
17790	231	305
17790	232	223
17790	233	264
17790	234	451
17790	235	656
17790	236	606
17790	237	-16
17790	238	-1406
17790	239	-3487
17790	240	-5838
17790	241	-7807
17790	242	-8760
17790	243	-8349
17790	244	-6655
17790	245	-4166
17790	246	-1588
17790	247	431
17790	248	1547
17790	249	1811
17790	250	1564
17790	251	1229
17790	252	1099
17790	253	1245
17790	254	1548
17790	255	1800
17790	256	1853
17790	257	1703
17790	258	1467
17790	259	1293
17790	260	1253
17790	261	1324
17790	262	1418
17790	263	1445
17790	264	1365
17790	265	1210
17790	266	1064
17790	267	999
17790	268	1021
17790	269	1079
17790	270	1103
17790	271	1052
17790	272	924
17790	273	762
17790	274	629
17790	275	587
17790	276	608
17790	277	628
17790	278	618
17790	279	594
17790	280	566
17790	281	535
17790	282	497
17790	283	456
17790	284	417
17790	285	381
17790	286	341
17790	287	298
17790	288	258
17790	289	220
17790	290	176
17790	291	125
17790	292	77
17790	293	34
17790	294	-8
17790	295	-56
17790	296	-104
17790	297	-153
17790	298	-206
17790	299	-269
17790	300	-337
17790	301	-403
17790	302	-465
17790	303	-529
17790	304	-594
17790	305	-659
17790	306	-723
17790	307	-796
17790	308	-876
17790	309	-953
17790	310	-1013
17790	311	-1051
17790	312	-1060
17790	313	-1031
17790	314	-955
17790	315	-840
17790	316	-699
17790	317	-536
17790	318	-357
17790	319	-174
17790	320	-3
17790	321	144
17790	322	267
17790	323	361
17790	324	427
17790	325	471
17790	326	507
17790	327	545
17790	328	579
17790	329	605
17790	330	619
17790	331	625
17790	332	616
17790	333	590
17790	334	555
17790	335	526
17790	336	508
17790	337	497
17790	338	493
17790	339	501
17790	340	516
17790	341	524
17790	342	514
17790	343	491
17790	344	464
17790	345	434
17790	346	403
17790	347	383
17790	348	381
17790	349	389
17790	350	391
17790	351	378
17790	352	351
17790	353	309
17790	354	256
17790	355	199
17790	356	149
17790	357	108
17790	358	64
17790	359	6
17790	360	-64
17790	361	-137
17790	362	-207
17790	363	-264
17790	364	-293
17790	365	-288
17790	366	-262
17790	367	-231
17790	368	-193
17790	369	-126
17790	370	-28
17790	371	116
17790	372	266
17790	373	395
17790	374	498
17790	375	539
17790	376	511
17790	377	442
17790	378	388
17790	379	387
17790	380	444
17790	381	524
17790	382	578
17790	383	560
17790	384	472
17790	385	371
17790	386	329
17790	387	374
17790	388	463
17790	389	516
17790	390	475
17790	391	354
17790	392	243
17790	393	262
17790	394	468
17790	395	755
17790	396	841
17790	397	368
17790	398	-907
17790	399	-2942
17790	400	-5360
17790	401	-7531
17790	402	-8790
17790	403	-8703
17790	404	-7266
17790	405	-4906
17790	406	-2309
17790	407	-133
17790	408	1221
17790	409	1716
17790	410	1621
17790	411	1339
17790	412	1196
17790	413	1303
17790	414	1569
17790	415	1817
17790	416	1910
17790	417	1819
17790	418	1626
17790	419	1459
17790	420	1407
17790	421	1466
17790	422	1551
17790	423	1568
17790	424	1485
17790	425	1335
17790	426	1186
17790	427	1099
17790	428	1095
17790	429	1144
17790	430	1180
17790	431	1142
17790	432	1026
17790	433	876
17790	434	753
17790	435	679
17790	436	677
17790	437	710
17790	438	723
17790	439	712
17790	440	676
17790	441	631
17790	442	588
17790	443	546
17790	444	502
17790	445	461
17790	446	428
17790	447	398
17790	448	359
17790	449	307
17790	450	251
17790	451	195
17790	452	138
17790	453	82
17790	454	36
17790	455	-3
17790	456	-44
17790	457	-96
17790	458	-157
17790	459	-222
17790	460	-291
17790	461	-364
17790	462	-433
17790	463	-489
17790	464	-537
17790	465	-591
17790	466	-654
17790	467	-725
17790	468	-803
17790	469	-887
17790	470	-967
17790	471	-1025
17790	472	-1042
17790	473	-1013
17790	474	-942
17790	475	-826
17790	476	-669
17790	477	-489
17790	478	-309
17790	479	-138
17790	480	20
17790	481	159
17790	482	271
17790	483	360
17790	484	436
17790	485	503
17790	486	554
17790	487	585
17790	488	600
17790	489	607
17790	490	602
17790	491	584
17790	492	564
17790	493	550
17790	494	544
17790	495	540
17790	496	535
17790	497	533
17790	498	531
17790	499	519
17790	500	496
17790	501	472
17790	502	451
17790	503	429
17790	504	402
17790	505	376
17790	506	358
17790	507	346
17790	508	336
17790	509	332
17790	510	339
17790	511	347
17790	512	343
17790	513	324
17790	514	295
17790	515	260
17790	516	221
17790	517	182
17790	518	153
17790	519	130
17790	520	95
17790	521	35
17790	522	-49
17790	523	-144
17790	524	-237
17790	525	-310
17790	526	-345
17790	527	-335
17790	528	-291
17790	529	-234
17790	530	-166
17790	531	-79
17790	532	32
17790	533	168
17790	534	288
17790	535	401
17790	536	490
17790	537	523
17790	538	493
17790	539	438
17790	540	413
17790	541	442
17790	542	509
17790	543	567
17790	544	572
17790	545	505
17790	546	395
17790	547	310
17790	548	308
17790	549	384
17790	550	466
17790	551	473
17790	552	380
17790	553	251
17790	554	209
17790	555	352
17790	556	654
17790	557	902
17790	558	739
17790	559	-175
17790	560	-1955
17790	561	-4366
17790	562	-6855
17790	563	-8713
17790	564	-9355
17790	565	-8548
17790	566	-6526
17790	567	-3898
17790	568	-1386
17790	569	453
17790	570	1406
17790	571	1613
17790	572	1433
17790	573	1244
17790	574	1264
17790	575	1489
17790	576	1767
17790	577	1934
17790	578	1921
17790	579	1770
17790	580	1590
17790	581	1485
17790	582	1491
17790	583	1560
17790	584	1600
17790	585	1547
17790	586	1414
17790	587	1263
17790	588	1159
17790	589	1126
17790	590	1153
17790	591	1189
17790	592	1179
17790	593	1094
17790	594	963
17790	595	845
17790	596	780
17790	597	763
17790	598	785
17790	599	787
17790	600	761
17790	601	720
17790	602	675
17790	603	636
17790	604	604
17790	605	575
17790	606	537
17790	607	492
17790	608	449
17790	609	409
17790	610	367
17790	611	327
17790	612	295
17790	613	271
17790	614	241
17790	615	199
17790	616	146
17790	617	84
17790	618	12
17790	619	-68
17790	620	-143
17790	621	-202
17790	622	-252
17790	623	-302
17790	624	-358
17790	625	-419
17790	626	-491
17790	627	-579
17790	628	-677
17790	629	-769
17790	630	-848
17790	631	-911
17790	632	-956
17790	633	-973
17790	634	-955
17790	635	-905
17790	636	-823
17790	637	-708
17790	638	-559
17790	639	-391
17790	640	-230
17790	641	-85
17790	642	43
17790	643	154
17790	644	245
17790	645	318
17790	646	384
17790	647	441
17790	648	479
17790	649	492
17790	650	486
17790	651	474
17790	652	459
17790	653	443
17790	654	434
17790	655	436
17790	656	441
17790	657	439
17790	658	424
17790	659	404
17790	660	383
17790	661	359
17790	662	336
17790	663	320
17790	664	314
17790	665	306
17790	666	292
17790	667	278
17790	668	269
17790	669	261
17790	670	251
17790	671	243
17790	672	245
17790	673	248
17790	674	244
17790	675	230
17790	676	209
17790	677	181
17790	678	145
17790	679	101
17790	680	59
17790	681	23
17790	682	-16
17790	683	-66
17790	684	-125
17790	685	-190
17790	686	-256
17790	687	-319
17790	688	-368
17790	689	-392
17790	690	-391
17790	691	-370
17790	692	-324
17790	693	-242
17790	694	-123
17790	695	29
17790	696	169
17790	697	287
17790	698	377
17790	699	412
17790	700	387
17790	701	334
17790	702	303
17790	703	321
17790	704	378
17790	705	435
17790	706	450
17790	707	402
17790	708	310
17790	709	233
17790	710	222
17790	711	281
17790	712	349
17790	713	348
17790	714	256
17790	715	131
17790	716	87
17790	717	222
17790	718	530
17790	719	822
17790	720	763
17790	721	6
17790	722	-1599
17790	723	-3877
17790	724	-6333
17790	725	-8292
17790	726	-9150
17790	727	-8618
17790	728	-6848
17790	729	-4381
17790	730	-1911
17790	731	-8
17790	732	1065
17790	733	1390
17790	734	1289
17790	735	1128
17790	736	1147
17790	737	1368
17790	738	1654
17790	739	1841
17790	740	1844
17790	741	1690
17790	742	1489
17790	743	1354
17790	744	1341
17790	745	1414
17790	746	1482
17790	747	1469
17790	748	1367
17790	749	1229
17790	750	1117
17790	751	1069
17790	752	1082
17790	753	1116
17790	754	1109
17790	755	1028
17790	756	893
17790	757	758
17790	758	672
17790	759	637
17790	760	650
17790	761	658
17790	762	638
17790	763	599
17790	764	554
17790	765	517
17790	766	492
17790	767	464
17790	768	420
17790	769	362
17790	770	302
17790	771	248
17790	772	203
17790	773	174
17790	774	161
17790	775	152
17790	776	128
17790	777	81
17790	778	16
17790	779	-51
17790	780	-113
17790	781	-165
17790	782	-205
17790	783	-237
17790	784	-278
17790	785	-346
17790	786	-436
17790	787	-530
17790	788	-617
17790	789	-696
17790	790	-767
17790	791	-833
17790	792	-902
17790	793	-984
17790	794	-1073
17790	795	-1146
17790	796	-1175
17790	797	-1150
17790	798	-1068
17790	799	-934
17790	800	-760
17790	801	-570
17790	802	-390
17790	803	-230
17790	804	-91
17790	805	28
17790	806	122
17790	807	195
17790	808	258
17790	809	312
17790	810	352
17790	811	373
17790	812	377
17790	813	371
17790	814	351
17790	815	318
17790	816	286
17790	817	269
17790	818	273
17790	819	287
17790	820	301
17790	821	309
17790	822	307
17790	823	291
17790	824	267
17790	825	251
17790	826	249
17790	827	250
17790	828	244
17790	829	230
17790	830	211
17790	831	192
17790	832	175
17790	833	168
17790	834	176
17790	835	185
17790	836	177
17790	837	149
17790	838	110
17790	839	72
17790	840	40
17790	841	20
17790	842	13
17790	843	7
17790	844	-19
17790	845	-82
17790	846	-175
17790	847	-276
17790	848	-367
17790	849	-435
17790	850	-468
17790	851	-464
17790	852	-441
17790	853	-417
17790	854	-391
17790	855	-337
17790	856	-246
17790	857	-100
17790	858	60
17790	859	193
17790	860	296
17790	861	340
17790	862	319
17790	863	259
17790	864	215
17790	865	222
17790	866	283
17790	867	367
17790	868	426
17790	869	420
17790	870	345
17790	871	246
17790	872	190
17790	873	207
17790	874	265
17790	875	298
17790	876	262
17790	877	172
17790	878	104
17790	879	156
17790	880	368
17790	881	639
17790	882	706
17790	883	243
17790	884	-971
17790	885	-2903
17790	886	-5207
17790	887	-7305
17790	888	-8570
17790	889	-8584
17790	890	-7311
17790	891	-5132
17790	892	-2675
17790	893	-561
17790	894	816
17790	895	1393
17790	896	1397
17790	897	1195
17790	898	1093
17790	899	1210
17790	900	1469
17790	901	1713
17790	902	1812
17790	903	1737
17790	904	1552
17790	905	1376
17790	906	1298
17790	907	1327
17790	908	1393
17790	909	1414
17790	910	1351
17790	911	1229
17790	912	1102
17790	913	1022
17790	914	1012
17790	915	1052
17790	916	1089
17790	917	1068
17790	918	978
17790	919	848
17790	920	731
17790	921	640
17790	922	602
17790	923	597
17790	924	575
17790	925	546
17790	926	518
17790	927	504
17790	928	506
17790	929	508
17790	930	489
17790	931	448
17790	932	392
17790	933	329
17790	934	265
17790	935	209
17790	936	167
17790	937	138
17790	938	110
17790	939	75
17790	940	37
17790	941	0
17790	942	-42
17790	943	-96
17790	944	-160
17790	945	-228
17790	946	-301
17790	947	-376
17790	948	-443
17790	949	-494
17790	950	-533
17790	951	-576
17790	952	-634
17790	953	-707
17790	954	-792
17790	955	-884
17790	956	-973
17790	957	-1039
17790	958	-1064
17790	959	-1046
17790	960	-988
17790	961	-892
17790	962	-757
17790	963	-597
17790	964	-431
17790	965	-272
17790	966	-122
17790	967	13
17790	968	123
17790	969	206
17790	970	272
17790	971	326
17790	972	365
17790	973	386
17790	974	401
17790	975	419
17790	976	436
17790	977	449
17790	978	455
17790	979	457
17790	980	453
17790	981	438
17790	982	417
17790	983	397
17790	984	382
17790	985	369
17790	986	353
17790	987	339
17790	988	327
17790	989	309
17790	990	281
17790	991	255
17790	992	245
17790	993	249
17790	994	258
17790	995	267
17790	996	273
17790	997	268
17790	998	243
17790	999	209
17790	1000	183
17790	1001	172
17790	1002	167
17790	1003	161
17790	1004	148
17790	1005	121
17790	1006	71
17790	1007	-2
17790	1008	-83
17790	1009	-159
17790	1010	-226
17790	1011	-286
17790	1012	-337
17790	1013	-367
17790	1014	-379
17790	1015	-373
17790	1016	-341
17790	1017	-263
17790	1018	-142
17790	1019	22
17790	1020	183
17790	1021	313
17790	1022	411
17790	1023	450
17790	1024	424
17790	1025	360
17790	1026	311
17790	1027	311
17790	1028	361
17790	1029	432
17790	1030	478
17790	1031	467
17790	1032	402
17790	1033	328
17790	1034	303
17790	1035	343
17790	1036	400
17790	1037	402
17790	1038	312
17790	1039	167
17790	1040	72
17790	1041	137
17790	1042	389
17790	1043	690
17790	1044	738
17790	1045	185
17790	1046	-1173
17790	1047	-3245
17790	1048	-5613
17790	1049	-7646
17790	1050	-8714
17790	1051	-8445
17790	1052	-6890
17790	1053	-4513
17790	1054	-1996
17790	1055	39
17790	1056	1248
17790	1057	1642
17790	1058	1505
17790	1059	1226
17790	1060	1100
17790	1061	1212
17790	1062	1457
17790	1063	1669
17790	1064	1733
17790	1065	1641
17790	1066	1472
17790	1067	1336
17790	1068	1304
17790	1069	1361
17790	1070	1425
17790	1071	1416
17790	1072	1318
17790	1073	1175
17790	1074	1052
17790	1075	991
17790	1076	994
17790	1077	1024
17790	1078	1024
17790	1079	954
17790	1080	825
17790	1081	689
17790	1082	601
17790	1083	565
17790	1084	584
17790	1085	614
17790	1086	614
17790	1087	588
17790	1088	544
17790	1089	500
17790	1090	464
17790	1091	433
17790	1092	393
17790	1093	345
17790	1094	298
17790	1095	253
17790	1096	207
17790	1097	163
17790	1098	127
17790	1099	102
17790	1100	80
17790	1101	54
17790	1102	24
17790	1103	-6
17790	1104	-49
17790	1105	-109
17790	1106	-180
17790	1107	-254
17790	1108	-324
17790	1109	-392
17790	1110	-452
17790	1111	-499
17790	1112	-539
17790	1113	-590
17790	1114	-659
17790	1115	-744
17790	1116	-837
17790	1117	-931
17790	1118	-1014
17790	1119	-1065
17790	1120	-1070
17790	1121	-1028
17790	1122	-945
17790	1123	-825
17790	1124	-669
17790	1125	-493
17790	1126	-317
17790	1127	-151
17790	1128	6
17790	1129	152
17790	1130	278
17790	1131	382
17790	1132	467
17790	1133	537
17790	1134	586
17790	1135	610
17790	1136	617
17790	1137	615
17790	1138	607
17790	1139	595
17790	1140	587
17790	1141	589
17790	1142	591
17790	1143	583
17790	1144	560
17790	1145	533
17790	1146	507
17790	1147	483
17790	1148	461
17790	1149	448
17790	1150	443
17790	1151	437
17790	1152	422
17790	1153	401
17790	1154	384
17790	1155	370
17790	1156	356
17790	1157	344
17790	1158	335
17790	1159	323
17790	1160	301
17790	1161	268
17790	1162	237
17790	1163	213
17790	1164	189
17790	1165	154
17790	1166	108
17790	1167	50
17790	1168	-23
17790	1169	-109
17790	1170	-191
17790	1171	-248
17790	1172	-277
17790	1173	-288
17790	1174	-284
17790	1175	-259
17790	1176	-204
17790	1177	-109
17790	1178	31
17790	1179	183
17790	1180	334
17790	1181	474
17790	1182	576
17790	1183	612
17790	1184	581
17790	1185	508
17790	1186	443
17790	1187	434
17790	1188	491
17790	1189	568
17790	1190	601
17790	1191	559
17790	1192	467
17790	1193	386
17790	1194	369
17790	1195	426
17790	1196	518
17790	1197	566
17790	1198	517
17790	1199	399
17790	1200	323
17790	1201	395
17790	1202	612
17790	1203	800
17790	1204	653
17790	1205	-142
17790	1206	-1734
17790	1207	-3965
17790	1208	-6339
17790	1209	-8173
17790	1210	-8865
17790	1211	-8152
17790	1212	-6217
17790	1213	-3624
17790	1214	-1095
17790	1215	771
17790	1216	1710
17790	1217	1848
17790	1218	1566
17790	1219	1270
17790	1220	1209
17790	1221	1410
17790	1222	1722
17790	1223	1943
17790	1224	1952
17790	1225	1773
17790	1226	1540
17790	1227	1392
17790	1228	1383
17790	1229	1470
17790	1230	1557
17790	1231	1561
17790	1232	1456
17790	1233	1287
17790	1234	1144
17790	1235	1091
17790	1236	1124
17790	1237	1185
17790	1238	1202
17790	1239	1141
17790	1240	1009
17790	1241	852
17790	1242	729
17790	1243	688
17790	1244	689
17790	1245	681
17790	1246	655
17790	1247	627
17790	1248	604
17790	1249	581
17790	1250	547
17790	1251	504
17790	1252	460
17790	1253	419
17790	1254	374
17790	1255	331
17790	1256	297
17790	1257	269
17790	1258	237
17790	1259	193
17790	1260	147
17790	1261	102
17790	1262	51
17790	1263	-5
17790	1264	-61
17790	1265	-111
17790	1266	-163
17790	1267	-223
17790	1268	-288
17790	1269	-349
17790	1270	-407
17790	1271	-471
17790	1272	-540
17790	1273	-611
17790	1274	-685
17790	1275	-766
17790	1276	-850
17790	1277	-921
17790	1278	-965
17790	1279	-977
17790	1280	-954
17790	1281	-890
17790	1282	-781
17790	1283	-637
17790	1284	-473
17790	1285	-299
17790	1286	-119
17790	1287	54
17790	1288	202
17790	1289	319
17790	1290	413
17790	1291	484
17790	1292	535
17790	1293	568
17790	1294	593
17790	1295	616
17790	1296	631
17790	1297	633
17790	1298	628
17790	1299	628
17790	1300	632
17790	1301	631
17790	1302	624
17790	1303	612
17790	1304	593
17790	1305	564
17790	1306	530
17790	1307	505
17790	1308	492
17790	1309	481
17790	1310	465
17790	1311	448
17790	1312	433
17790	1313	418
17790	1314	405
17790	1315	398
17790	1316	403
17790	1317	411
17790	1318	408
17790	1319	390
17790	1320	361
17790	1321	327
17790	1322	287
17790	1323	245
17790	1324	207
17790	1325	175
17790	1326	134
17790	1327	72
17790	1328	-6
17790	1329	-90
17790	1330	-172
17790	1331	-240
17790	1332	-281
17790	1333	-288
17790	1334	-273
17790	1335	-246
17790	1336	-206
17790	1337	-135
17790	1338	-30
17790	1339	117
17790	1340	261
17790	1341	394
17790	1342	503
17790	1343	557
17790	1344	542
17790	1345	493
17790	1346	458
17790	1347	467
17790	1348	513
17790	1349	563
17790	1350	574
17790	1351	524
17790	1352	432
17790	1353	356
17790	1354	354
17790	1355	428
17790	1356	513
17790	1357	530
17790	1358	445
17790	1359	311
17790	1360	243
17790	1361	351
17790	1362	641
17790	1363	937
17790	1364	904
17790	1365	186
17790	1366	-1385
17790	1367	-3656
17790	1368	-6141
17790	1369	-8158
17790	1370	-9084
17790	1371	-8603
17790	1372	-6848
17790	1373	-4352
17790	1374	-1820
17790	1375	153
17790	1376	1279
17790	1377	1625
17790	1378	1507
17790	1379	1307
17790	1380	1279
17790	1381	1461
17790	1382	1725
17790	1383	1907
17790	1384	1918
17790	1385	1779
17790	1386	1591
17790	1387	1468
17790	1388	1461
17790	1389	1536
17790	1390	1601
17790	1391	1579
17790	1392	1466
17790	1393	1313
17790	1394	1189
17790	1395	1133
17790	1396	1145
17790	1397	1182
17790	1398	1182
17790	1399	1106
17790	1400	972
17790	1401	835
17790	1402	746
17790	1403	711
17790	1404	730
17790	1405	751
17790	1406	743
17790	1407	713
17790	1408	675
17790	1409	640
17790	1410	611
17790	1411	578
17790	1412	531
17790	1413	473
17790	1414	415
17790	1415	364
17790	1416	318
17790	1417	281
17790	1418	254
17790	1419	231
17790	1420	199
17790	1421	151
17790	1422	97
17790	1423	40
17790	1424	-21
17790	1425	-87
17790	1426	-151
17790	1427	-210
17790	1428	-267
17790	1429	-326
17790	1430	-388
17790	1431	-447
17790	1432	-506
17790	1433	-576
17790	1434	-656
17790	1435	-737
17790	1436	-813
17790	1437	-887
17790	1438	-946
17790	1439	-976
17790	1440	-966
17790	1441	-916
17790	1442	-834
17790	1443	-721
17790	1444	-582
17790	1445	-429
17790	1446	-279
17790	1447	-136
17790	1448	2
17790	1449	130
17790	1450	237
17790	1451	319
17790	1452	382
17790	1453	426
17790	1454	445
17790	1455	443
17790	1456	430
17790	1457	420
17790	1458	413
17790	1459	405
17790	1460	403
17790	1461	407
17790	1462	411
17790	1463	404
17790	1464	385
17790	1465	365
17790	1466	349
17790	1467	336
17790	1468	327
17790	1469	328
17790	1470	332
17790	1471	328
17790	1472	306
17790	1473	278
17790	1474	252
17790	1475	231
17790	1476	211
17790	1477	201
17790	1478	204
17790	1479	210
17790	1480	210
17790	1481	200
17790	1482	185
17790	1483	167
17790	1484	140
17790	1485	108
17790	1486	77
17790	1487	45
17790	1488	-1
17790	1489	-69
17790	1490	-155
17790	1491	-246
17790	1492	-334
17790	1493	-404
17790	1494	-439
17790	1495	-432
17790	1496	-393
17790	1497	-340
17790	1498	-275
17790	1499	-193
17790	1500	-88
17790	1501	40
17790	1502	152
17790	1503	266
17790	1504	360
17790	1505	399
17790	1506	375
17790	1507	326
17790	1508	301
17790	1509	326
17790	1510	383
17790	1511	430
17790	1512	428
17790	1513	361
17790	1514	260
17790	1515	187
17790	1516	192
17790	1517	265
17790	1518	335
17790	1519	329
17790	1520	235
17790	1521	130
17790	1522	133
17790	1523	325
17790	1524	648
17790	1525	864
17790	1526	609
17790	1527	-436
17790	1528	-2338
17790	1529	-4812
17790	1530	-7264
17790	1531	-8988
17790	1532	-9433
17790	1533	-8432
17790	1534	-6284
17790	1535	-3635
17790	1536	-1203
17790	1537	498
17790	1538	1318
17790	1539	1443
17790	1540	1249
17790	1541	1100
17790	1542	1180
17790	1543	1449
17790	1544	1733
17790	1545	1869
17790	1546	1807
17790	1547	1615
17790	1548	1419
17790	1549	1326
17790	1550	1363
17790	1551	1466
17790	1552	1532
17790	1553	1495
17790	1554	1368
17790	1555	1222
17790	1556	1124
17790	1557	1101
17790	1558	1130
17790	1559	1163
17790	1560	1138
17790	1561	1033
17790	1562	880
17790	1563	742
17790	1564	660
17790	1565	633
17790	1566	649
17790	1567	648
17790	1568	633
17790	1569	610
17790	1570	584
17790	1571	561
17790	1572	543
17790	1573	519
17790	1574	478
17790	1575	424
17790	1576	368
17790	1577	314
17790	1578	260
17790	1579	211
17790	1580	171
17790	1581	136
17790	1582	93
17790	1583	35
17790	1584	-31
17790	1585	-95
17790	1586	-158
17790	1587	-218
17790	1588	-267
17790	1589	-302
17790	1590	-337
17790	1591	-387
17790	1592	-453
17790	1593	-532
17790	1594	-619
17790	1595	-713
17790	1596	-808
17790	1597	-892
17790	1598	-959
17790	1599	-1012
17790	1600	-1049
17790	1601	-1058
17790	1602	-1029
17790	1603	-962
17790	1604	-867
17790	1605	-744
17790	1606	-599
17790	1607	-449
17790	1608	-309
17790	1609	-184
17790	1610	-68
17790	1611	40
17790	1612	135
17790	1613	218
17790	1614	293
17790	1615	361
17790	1616	409
17790	1617	433
17790	1618	441
17790	1619	442
17790	1620	435
17790	1621	422
17790	1622	409
17790	1623	403
17790	1624	398
17790	1625	386
17790	1626	368
17790	1627	351
17790	1628	335
17790	1629	316
17790	1630	294
17790	1631	277
17790	1632	266
17790	1633	255
17790	1634	245
17790	1635	242
17790	1636	252
17790	1637	265
17790	1638	271
17790	1639	264
17790	1640	246
17790	1641	216
17790	1642	174
17790	1643	128
17790	1644	94
17790	1645	74
17790	1646	55
17790	1647	24
17790	1648	-19
17790	1649	-77
17790	1650	-148
17790	1651	-229
17790	1652	-305
17790	1653	-364
17790	1654	-403
17790	1655	-426
17790	1656	-439
17790	1657	-434
17790	1658	-407
17790	1659	-352
17790	1660	-246
17790	1661	-114
17790	1662	15
17790	1663	134
17790	1664	244
17790	1665	330
17790	1666	374
17790	1667	368
17790	1668	336
17790	1669	320
17790	1670	346
17790	1671	397
17790	1672	427
17790	1673	401
17790	1674	323
17790	1675	229
17790	1676	171
17790	1677	190
17790	1678	276
17790	1679	363
17790	1680	377
17790	1681	296
17790	1682	189
17790	1683	175
17790	1684	318
17790	1685	550
17790	1686	642
17790	1687	269
17790	1688	-846
17790	1689	-2742
17790	1690	-5116
17790	1691	-7368
17790	1692	-8822
17790	1693	-8989
17790	1694	-7767
17790	1695	-5503
17790	1696	-2855
17790	1697	-536
17790	1698	973
17790	1699	1576
17790	1700	1524
17790	1701	1225
17790	1702	1038
17790	1703	1124
17790	1704	1420
17790	1705	1726
17790	1706	1858
17790	1707	1764
17790	1708	1536
17790	1709	1323
17790	1710	1232
17790	1711	1273
17790	1712	1370
17790	1713	1417
17790	1714	1348
17790	1715	1180
17790	1716	1001
17790	1717	900
17790	1718	905
17790	1719	972
17790	1720	1032
17790	1721	1020
17790	1722	918
17790	1723	761
17790	1724	617
17790	1725	567
17790	1726	596
17790	1727	629
17790	1728	617
17790	1729	568
17790	1730	502
17790	1731	438
17790	1732	386
17790	1733	351
17790	1734	327
17790	1735	297
17790	1736	248
17790	1737	188
17790	1738	136
17790	1739	106
17790	1740	92
17790	1741	84
17790	1742	72
17790	1743	41
17790	1744	-21
17790	1745	-106
17790	1746	-191
17790	1747	-256
17790	1748	-300
17790	1749	-335
17790	1750	-372
17790	1751	-419
17790	1752	-483
17790	1753	-564
17790	1754	-643
17790	1755	-707
17790	1756	-758
17790	1757	-816
17790	1758	-891
17790	1759	-977
17790	1760	-1063
17790	1761	-1131
17790	1762	-1160
17790	1763	-1131
17790	1764	-1040
17790	1765	-903
17790	1766	-748
17790	1767	-590
17790	1768	-436
17790	1769	-295
17790	1770	-168
17790	1771	-47
17790	1772	75
17790	1773	199
17790	1774	309
17790	1775	395
17790	1776	454
17790	1777	478
17790	1778	469
17790	1779	435
17790	1780	402
17790	1781	390
17790	1782	401
17790	1783	426
17790	1784	455
17790	1785	476
17790	1786	472
17790	1787	433
17790	1788	369
17790	1789	305
17790	1790	258
17790	1791	234
17790	1792	227
17790	1793	240
17790	1794	259
17790	1795	269
17790	1796	261
17790	1797	241
17790	1798	218
17790	1799	186
17790	1800	140
17790	1801	86
17790	1802	35
17790	1803	-11
17790	1804	-52
17790	1805	-89
17790	1806	-123
17790	1807	-163
17790	1808	-223
17790	1809	-299
17790	1810	-369
17790	1811	-407
17790	1812	-407
17790	1813	-380
17790	1814	-337
17790	1815	-283
17790	1816	-226
17790	1817	-139
17790	1818	-31
17790	1819	86
17790	1820	226
17790	1821	381
17790	1822	501
17790	1823	552
17790	1824	523
17790	1825	441
17790	1826	357
17790	1827	326
17790	1828	357
17790	1829	410
17790	1830	436
17790	1831	416
17790	1832	371
17790	1833	335
17790	1834	332
17790	1835	359
17790	1836	388
17790	1837	382
17790	1838	338
17790	1839	307
17790	1840	363
17790	1841	517
17790	1842	645
17790	1843	506
17790	1844	-169
17790	1845	-1534
17790	1846	-3505
17790	1847	-5708
17790	1848	-7550
17790	1849	-8438
17790	1850	-8031
17790	1851	-6391
17790	1852	-3967
17790	1853	-1420
17790	1854	614
17790	1855	1763
17790	1856	2036
17790	1857	1746
17790	1858	1320
17790	1859	1083
17790	1860	1150
17790	1861	1430
17790	1862	1719
17790	1863	1837
17790	1864	1732
17790	1865	1494
17790	1866	1279
17790	1867	1194
17790	1868	1242
17790	1869	1349
17790	1870	1412
17790	1871	1366
17790	1872	1223
17790	1873	1052
17790	1874	945
17790	1875	939
17790	1876	1000
17790	1877	1051
17790	1878	1030
17790	1879	919
17790	1880	751
17790	1881	589
17790	1882	522
17790	1883	565
17790	1884	641
17790	1885	690
17790	1886	697
17790	1887	663
17790	1888	598
17790	1889	517
17790	1890	443
17790	1891	392
17790	1892	368
17790	1893	348
17790	1894	314
17790	1895	262
17790	1896	200
17790	1897	139
17790	1898	85
17790	1899	50
17790	1900	32
17790	1901	9
17790	1902	-39
17790	1903	-117
17790	1904	-206
17790	1905	-277
17790	1906	-314
17790	1907	-318
17790	1908	-303
17790	1909	-295
17790	1910	-330
17790	1911	-430
17790	1912	-583
17790	1913	-757
17790	1914	-908
17790	1915	-1005
17790	1916	-1026
17790	1917	-972
17790	1918	-871
17790	1919	-773
17790	1920	-709
17790	1921	-673
17790	1922	-640
17790	1923	-579
17790	1924	-464
17790	1925	-276
17790	1926	-26
17790	1927	238
17790	1928	456
17790	1929	592
17790	1930	645
17790	1931	637
17790	1932	600
17790	1933	578
17790	1934	598
17790	1935	648
17790	1936	696
17790	1937	725
17790	1938	732
17790	1939	731
17790	1940	728
17790	1941	723
17790	1942	714
17790	1943	696
17790	1944	661
17790	1945	614
17790	1946	574
17790	1947	567
17790	1948	590
17790	1949	614
17790	1950	609
17790	1951	556
17790	1952	465
17790	1953	355
17790	1954	266
17790	1955	231
17790	1956	255
17790	1957	301
17790	1958	311
17790	1959	258
17790	1960	141
17790	1961	-13
17790	1962	-161
17790	1963	-259
17790	1964	-281
17790	1965	-243
17790	1966	-195
17790	1967	-175
17790	1968	-190
17790	1969	-208
17790	1970	-180
17790	1971	-70
17790	1972	92
17790	1973	271
17790	1974	456
17790	1975	604
17790	1976	676
17790	1977	668
17790	1978	596
17790	1979	503
17790	1980	439
17790	1981	429
17790	1982	459
17790	1983	483
17790	1984	471
17790	1985	425
17790	1986	373
17790	1987	344
17790	1988	344
17790	1989	353
17790	1990	338
17790	1991	276
17790	1992	194
17790	1993	171
17790	1994	266
17790	1995	437
17790	1996	502
17790	1997	194
17790	1998	-728
17790	1999	-2341
[truncated: 159,280 more rows]
