# Supplementary material for: Are Complexity Metrics Reliable in Assessing HRV Control in Obese Patients During Sleep?
Source: PLoS One. 2015 Apr 20;10(4):e0124458. doi: 10.1371/journal.pone.0124458 (PMC4404104; doi:10.1371/journal.pone.0124458)
Supplement: S1 Dataset — (ZIP) [file pone.0124458.s001.zip › cabiddu_healthy_controls_data/SUBJECT (16)/1/FC.txt]

2370	0	593
2370	1	552
2370	2	525
2370	3	507
2370	4	482
2370	5	459
2370	6	459
2370	7	479
2370	8	488
2370	9	468
2370	10	437
2370	11	412
2370	12	387
2370	13	361
2370	14	353
2370	15	376
2370	16	407
2370	17	418
2370	18	415
2370	19	419
2370	20	435
2370	21	451
2370	22	467
2370	23	496
2370	24	530
2370	25	538
2370	26	511
2370	27	474
2370	28	450
2370	29	431
2370	30	404
2370	31	379
2370	32	369
2370	33	362
2370	34	342
2370	35	318
2370	36	316
2370	37	336
2370	38	351
2370	39	351
2370	40	349
2370	41	345
2370	42	324
2370	43	280
2370	44	242
2370	45	226
2370	46	221
2370	47	207
2370	48	192
2370	49	193
2370	50	204
2370	51	207
2370	52	203
2370	53	213
2370	54	232
2370	55	236
2370	56	220
2370	57	209
2370	58	208
2370	59	200
2370	60	168
2370	61	129
2370	62	102
2370	63	83
2370	64	60
2370	65	46
2370	66	60
2370	67	87
2370	68	97
2370	69	84
2370	70	75
2370	71	80
2370	72	85
2370	73	83
2370	74	87
2370	75	96
2370	76	87
2370	77	51
2370	78	13
2370	79	3
2370	80	14
2370	81	24
2370	82	25
2370	83	27
2370	84	22
2370	85	-11
2370	86	-61
2370	87	-101
2370	88	-131
2370	89	-178
2370	90	-264
2370	91	-371
2370	92	-475
2370	93	-567
2370	94	-633
2370	95	-646
2370	96	-590
2370	97	-492
2370	98	-399
2370	99	-328
2370	100	-268
2370	101	-210
2370	102	-125
2370	103	-48
2370	104	-23
2370	105	-15
2370	106	38
2370	107	117
2370	108	180
2370	109	235
2370	110	259
2370	111	219
2370	112	133
2370	113	-18
2370	114	-34
2370	115	63
2370	116	222
2370	117	354
2370	118	358
2370	119	203
2370	120	-26
2370	121	-166
2370	122	-112
2370	123	93
2370	124	295
2370	125	334
2370	126	138
2370	127	-223
2370	128	-554
2370	129	-627
2370	130	-355
2370	131	83
2370	132	317
2370	133	0
2370	134	-968
2370	135	-2354
2370	136	-3660
2370	137	-4309
2370	138	-3925
2370	139	-2554
2370	140	-677
2370	141	1037
2370	142	2058
2370	143	2203
2370	144	1663
2370	145	873
2370	146	291
2370	147	167
2370	148	431
2370	149	794
2370	150	964
2370	151	835
2370	152	492
2370	153	120
2370	154	-97
2370	155	-75
2370	156	111
2370	157	279
2370	158	284
2370	159	127
2370	160	-80
2370	161	-212
2370	162	-209
2370	163	-93
2370	164	55
2370	165	120
2370	166	28
2370	167	-132
2370	168	-248
2370	169	-306
2370	170	-330
2370	171	-305
2370	172	-255
2370	173	-261
2370	174	-342
2370	175	-450
2370	176	-524
2370	177	-504
2370	178	-543
2370	179	-580
2370	180	-619
2370	181	-642
2370	182	-652
2370	183	-677
2370	184	-731
2370	185	-796
2370	186	-865
2370	187	-948
2370	188	-1048
2370	189	-1141
2370	190	-1205
2370	191	-1248
2370	192	-1295
2370	193	-1338
2370	194	-1355
2370	195	-1348
2370	196	-1336
2370	197	-1319
2370	198	-1280
2370	199	-1218
2370	200	-1161
2370	201	-1123
2370	202	-1082
2370	203	-1020
2370	204	-946
2370	205	-869
2370	206	-773
2370	207	-637
2370	208	-472
2370	209	-302
2370	210	-129
2370	211	64
2370	212	270
2370	213	459
2370	214	620
2370	215	764
2370	216	896
2370	217	995
2370	218	1053
2370	219	1091
2370	220	1130
2370	221	1163
2370	222	1175
2370	223	1178
2370	224	1195
2370	225	1217
2370	226	1221
2370	227	1208
2370	228	1199
2370	229	1195
2370	230	1175
2370	231	1134
2370	232	1097
2370	233	1073
2370	234	1041
2370	235	991
2370	236	938
2370	237	901
2370	238	869
2370	239	828
2370	240	787
2370	241	763
2370	242	748
2370	243	718
2370	244	675
2370	245	641
2370	246	618
2370	247	590
2370	248	550
2370	249	517
2370	250	498
2370	251	473
2370	252	430
2370	253	387
2370	254	367
2370	255	362
2370	256	358
2370	257	355
2370	258	365
2370	259	375
2370	260	367
2370	261	345
2370	262	335
2370	263	343
2370	264	355
2370	265	360
2370	266	370
2370	267	388
2370	268	393
2370	269	378
2370	270	360
2370	271	360
2370	272	372
2370	273	378
2370	274	379
2370	275	386
2370	276	397
2370	277	397
2370	278	385
2370	279	382
2370	280	392
2370	281	392
2370	282	373
2370	283	350
2370	284	338
2370	285	330
2370	286	318
2370	287	309
2370	288	313
2370	289	320
2370	290	313
2370	291	297
2370	292	294
2370	293	303
2370	294	303
2370	295	290
2370	296	282
2370	297	285
2370	298	285
2370	299	269
2370	300	249
2370	301	232
2370	302	197
2370	303	132
2370	304	59
2370	305	10
2370	306	-7
2370	307	-12
2370	308	-18
2370	309	-29
2370	310	-59
2370	311	-138
2370	312	-252
2370	313	-355
2370	314	-406
2370	315	-406
2370	316	-372
2370	317	-309
2370	318	-232
2370	319	-167
2370	320	-133
2370	321	-110
2370	322	-65
2370	323	6
2370	324	127
2370	325	247
2370	326	300
2370	327	315
2370	328	309
2370	329	316
2370	330	276
2370	331	238
2370	332	276
2370	333	313
2370	334	317
2370	335	287
2370	336	236
2370	337	183
2370	338	165
2370	339	205
2370	340	269
2370	341	292
2370	342	246
2370	343	162
2370	344	93
2370	345	71
2370	346	96
2370	347	146
2370	348	146
2370	349	-9
2370	350	-375
2370	351	-913
2370	352	-1517
2370	353	-2089
2370	354	-2571
2370	355	-2929
2370	356	-3147
2370	357	-3232
2370	358	-3178
2370	359	-2924
2370	360	-2389
2370	361	-1557
2370	362	-537
2370	363	472
2370	364	1268
2370	365	1690
2370	366	1676
2370	367	1302
2370	368	775
2370	369	325
2370	370	83
2370	371	48
2370	372	139
2370	373	249
2370	374	283
2370	375	201
2370	376	44
2370	377	-91
2370	378	-141
2370	379	-122
2370	380	-87
2370	381	-77
2370	382	-104
2370	383	-173
2370	384	-264
2370	385	-329
2370	386	-337
2370	387	-312
2370	388	-332
2370	389	-371
2370	390	-401
2370	391	-467
2370	392	-550
2370	393	-613
2370	394	-576
2370	395	-545
2370	396	-599
2370	397	-668
2370	398	-735
2370	399	-787
2370	400	-831
2370	401	-882
2370	402	-930
2370	403	-960
2370	404	-980
2370	405	-1019
2370	406	-1085
2370	407	-1155
2370	408	-1221
2370	409	-1292
2370	410	-1368
2370	411	-1425
2370	412	-1447
2370	413	-1451
2370	414	-1456
2370	415	-1455
2370	416	-1431
2370	417	-1390
2370	418	-1351
2370	419	-1308
2370	420	-1242
2370	421	-1156
2370	422	-1071
2370	423	-989
2370	424	-884
2370	425	-748
2370	426	-594
2370	427	-436
2370	428	-264
2370	429	-69
2370	430	129
2370	431	307
2370	432	471
2370	433	641
2370	434	806
2370	435	941
2370	436	1044
2370	437	1134
2370	438	1210
2370	439	1257
2370	440	1272
2370	441	1278
2370	442	1286
2370	443	1279
2370	444	1246
2370	445	1206
2370	446	1180
2370	447	1161
2370	448	1137
2370	449	1114
2370	450	1106
2370	451	1105
2370	452	1086
2370	453	1048
2370	454	1012
2370	455	984
2370	456	947
2370	457	896
2370	458	851
2370	459	822
2370	460	790
2370	461	738
2370	462	682
2370	463	642
2370	464	613
2370	465	582
2370	466	553
2370	467	543
2370	468	544
2370	469	532
2370	470	504
2370	471	480
2370	472	468
2370	473	451
2370	474	421
2370	475	397
2370	476	389
2370	477	385
2370	478	367
2370	479	348
2370	480	346
2370	481	356
2370	482	358
2370	483	352
2370	484	356
2370	485	373
2370	486	381
2370	487	378
2370	488	385
2370	489	408
2370	490	422
2370	491	416
2370	492	405
2370	493	404
2370	494	406
2370	495	398
2370	496	392
2370	497	403
2370	498	420
2370	499	419
2370	500	400
2370	501	388
2370	502	393
2370	503	396
2370	504	389
2370	505	380
2370	506	366
2370	507	324
2370	508	245
2370	509	160
2370	510	99
2370	511	61
2370	512	25
2370	513	-14
2370	514	-53
2370	515	-101
2370	516	-175
2370	517	-255
2370	518	-302
2370	519	-297
2370	520	-260
2370	521	-212
2370	522	-155
2370	523	-92
2370	524	-46
2370	525	-20
2370	526	9
2370	527	63
2370	528	170
2370	529	275
2370	530	352
2370	531	358
2370	532	357
2370	533	373
2370	534	431
2370	535	431
2370	536	393
2370	537	391
2370	538	377
2370	539	357
2370	540	340
2370	541	318
2370	542	284
2370	543	252
2370	544	243
2370	545	240
2370	546	220
2370	547	190
2370	548	179
2370	549	194
2370	550	215
2370	551	219
2370	552	186
2370	553	74
2370	554	-170
2370	555	-563
2370	556	-1055
2370	557	-1570
2370	558	-2048
2370	559	-2451
2370	560	-2738
2370	561	-2880
2370	562	-2877
2370	563	-2737
2370	564	-2433
2370	565	-1924
2370	566	-1221
2370	567	-409
2370	568	388
2370	569	1044
2370	570	1449
2370	571	1532
2370	572	1318
2370	573	939
2370	574	558
2370	575	283
2370	576	151
2370	577	147
2370	578	217
2370	579	278
2370	580	264
2370	581	175
2370	582	69
2370	583	-10
2370	584	-57
2370	585	-85
2370	586	-97
2370	587	-111
2370	588	-152
2370	589	-231
2370	590	-310
2370	591	-357
2370	592	-395
2370	593	-409
2370	594	-411
2370	595	-392
2370	596	-418
2370	597	-475
2370	598	-522
2370	599	-474
2370	600	-449
2370	601	-526
2370	602	-616
2370	603	-691
2370	604	-736
2370	605	-774
2370	606	-827
2370	607	-891
2370	608	-952
2370	609	-1014
2370	610	-1086
2370	611	-1154
2370	612	-1191
2370	613	-1199
2370	614	-1207
2370	615	-1230
2370	616	-1256
2370	617	-1277
2370	618	-1306
2370	619	-1339
2370	620	-1350
2370	621	-1320
2370	622	-1267
2370	623	-1220
2370	624	-1178
2370	625	-1127
2370	626	-1062
2370	627	-991
2370	628	-898
2370	629	-756
2370	630	-571
2370	631	-379
2370	632	-205
2370	633	-42
2370	634	116
2370	635	256
2370	636	374
2370	637	492
2370	638	624
2370	639	753
2370	640	852
2370	641	924
2370	642	988
2370	643	1045
2370	644	1082
2370	645	1104
2370	646	1135
2370	647	1178
2370	648	1205
2370	649	1202
2370	650	1185
2370	651	1165
2370	652	1129
2370	653	1069
2370	654	1004
2370	655	960
2370	656	931
2370	657	904
2370	658	882
2370	659	879
2370	660	883
2370	661	864
2370	662	815
2370	663	759
2370	664	710
2370	665	656
2370	666	598
2370	667	557
2370	668	542
2370	669	533
2370	670	509
2370	671	479
2370	672	463
2370	673	456
2370	674	443
2370	675	427
2370	676	428
2370	677	442
2370	678	446
2370	679	436
2370	680	429
2370	681	434
2370	682	430
2370	683	404
2370	684	377
2370	685	368
2370	686	368
2370	687	362
2370	688	360
2370	689	374
2370	690	397
2370	691	407
2370	692	405
2370	693	414
2370	694	438
2370	695	458
2370	696	463
2370	697	466
2370	698	470
2370	699	459
2370	700	425
2370	701	389
2370	702	377
2370	703	380
2370	704	376
2370	705	367
2370	706	368
2370	707	374
2370	708	369
2370	709	357
2370	710	361
2370	711	382
2370	712	393
2370	713	375
2370	714	348
2370	715	329
2370	716	314
2370	717	295
2370	718	283
2370	719	287
2370	720	287
2370	721	256
2370	722	204
2370	723	161
2370	724	135
2370	725	108
2370	726	70
2370	727	24
2370	728	-34
2370	729	-122
2370	730	-235
2370	731	-330
2370	732	-371
2370	733	-359
2370	734	-316
2370	735	-251
2370	736	-167
2370	737	-90
2370	738	-43
2370	739	-7
2370	740	45
2370	741	118
2370	742	224
2370	743	320
2370	744	387
2370	745	378
2370	746	341
2370	747	317
2370	748	353
2370	749	350
2370	750	390
2370	751	397
2370	752	362
2370	753	314
2370	754	288
2370	755	294
2370	756	329
2370	757	372
2370	758	376
2370	759	299
2370	760	163
2370	761	54
2370	762	47
2370	763	138
2370	764	263
2370	765	338
2370	766	279
2370	767	39
2370	768	-365
2370	769	-833
2370	770	-1257
2370	771	-1606
2370	772	-1928
2370	773	-2279
2370	774	-2648
2370	775	-2950
2370	776	-3040
2370	777	-2752
2370	778	-1980
2370	779	-786
2370	780	570
2370	781	1745
2370	782	2467
2370	783	2624
2370	784	2281
2370	785	1652
2370	786	1015
2370	787	592
2370	788	442
2370	789	467
2370	790	524
2370	791	523
2370	792	435
2370	793	284
2370	794	141
2370	795	76
2370	796	100
2370	797	147
2370	798	144
2370	799	75
2370	800	-21
2370	801	-103
2370	802	-147
2370	803	-146
2370	804	-104
2370	805	-65
2370	806	-105
2370	807	-186
2370	808	-263
2370	809	-296
2370	810	-347
2370	811	-407
2370	812	-448
2370	813	-413
2370	814	-461
2370	815	-521
2370	816	-578
2370	817	-609
2370	818	-631
2370	819	-669
2370	820	-723
2370	821	-771
2370	822	-815
2370	823	-875
2370	824	-957
2370	825	-1035
2370	826	-1098
2370	827	-1157
2370	828	-1224
2370	829	-1285
2370	830	-1321
2370	831	-1343
2370	832	-1366
2370	833	-1382
2370	834	-1369
2370	835	-1332
2370	836	-1296
2370	837	-1265
2370	838	-1217
2370	839	-1146
2370	840	-1068
2370	841	-990
2370	842	-892
2370	843	-763
2370	844	-624
2370	845	-491
2370	846	-351
2370	847	-184
2370	848	1
2370	849	185
2370	850	364
2370	851	547
2370	852	718
2370	853	848
2370	854	930
2370	855	990
2370	856	1043
2370	857	1081
2370	858	1101
2370	859	1121
2370	860	1150
2370	861	1172
2370	862	1167
2370	863	1148
2370	864	1139
2370	865	1138
2370	866	1127
2370	867	1106
2370	868	1088
2370	869	1069
2370	870	1029
2370	871	964
2370	872	900
2370	873	853
2370	874	806
2370	875	750
2370	876	697
2370	877	660
2370	878	623
2370	879	571
2370	880	517
2370	881	481
2370	882	464
2370	883	442
2370	884	414
2370	885	395
2370	886	388
2370	887	370
2370	888	336
2370	889	306
2370	890	294
2370	891	281
2370	892	257
2370	893	237
2370	894	241
2370	895	258
2370	896	270
2370	897	281
2370	898	308
2370	899	347
2370	900	374
2370	901	384
2370	902	393
2370	903	405
2370	904	400
2370	905	372
2370	906	342
2370	907	327
2370	908	319
2370	909	305
2370	910	299
2370	911	316
2370	912	339
2370	913	341
2370	914	325
2370	915	312
2370	916	305
2370	917	294
2370	918	279
2370	919	277
2370	920	291
2370	921	299
2370	922	286
2370	923	269
2370	924	266
2370	925	262
2370	926	243
2370	927	219
2370	928	212
2370	929	213
2370	930	206
2370	931	193
2370	932	192
2370	933	200
2370	934	195
2370	935	172
2370	936	155
2370	937	151
2370	938	144
2370	939	115
2370	940	75
2370	941	39
2370	942	1
2370	943	-47
2370	944	-85
2370	945	-92
2370	946	-82
2370	947	-92
2370	948	-142
2370	949	-218
2370	950	-310
2370	951	-413
2370	952	-506
2370	953	-547
2370	954	-520
2370	955	-456
2370	956	-392
2370	957	-336
2370	958	-282
2370	959	-233
2370	960	-190
2370	961	-136
2370	962	-57
2370	963	30
2370	964	133
2370	965	206
2370	966	201
2370	967	172
2370	968	145
2370	969	163
2370	970	142
2370	971	123
2370	972	179
2370	973	226
2370	974	231
2370	975	194
2370	976	127
2370	977	56
2370	978	29
2370	979	77
2370	980	168
2370	981	222
2370	982	189
2370	983	91
2370	984	-18
2370	985	-87
2370	986	-82
2370	987	-19
2370	988	10
2370	989	-143
2370	990	-589
2370	991	-1307
2370	992	-2153
2370	993	-2934
2370	994	-3484
2370	995	-3700
2370	996	-3582
2370	997	-3239
2370	998	-2815
2370	999	-2384
2370	1000	-1921
2370	1001	-1363
2370	1002	-694
2370	1003	37
2370	1004	721
2370	1005	1216
2370	1006	1395
2370	1007	1228
2370	1008	833
2370	1009	405
2370	1010	102
2370	1011	-17
2370	1012	20
2370	1013	132
2370	1014	210
2370	1015	179
2370	1016	52
2370	1017	-86
2370	1018	-155
2370	1019	-151
2370	1020	-116
2370	1021	-95
2370	1022	-114
2370	1023	-185
2370	1024	-293
2370	1025	-376
2370	1026	-388
2370	1027	-345
2370	1028	-329
2370	1029	-333
2370	1030	-341
2370	1031	-405
2370	1032	-499
2370	1033	-581
2370	1034	-554
2370	1035	-527
2370	1036	-581
2370	1037	-646
2370	1038	-707
2370	1039	-748
2370	1040	-778
2370	1041	-817
2370	1042	-861
2370	1043	-894
2370	1044	-922
2370	1045	-970
2370	1046	-1042
2370	1047	-1114
2370	1048	-1173
2370	1049	-1230
2370	1050	-1289
2370	1051	-1332
2370	1052	-1344
2370	1053	-1345
2370	1054	-1354
2370	1055	-1362
2370	1056	-1346
2370	1057	-1310
2370	1058	-1272
2370	1059	-1228
2370	1060	-1160
2370	1061	-1070
2370	1062	-984
2370	1063	-907
2370	1064	-812
2370	1065	-685
2370	1066	-544
2370	1067	-402
2370	1068	-250
2370	1069	-79
2370	1070	96
2370	1071	252
2370	1072	396
2370	1073	544
2370	1074	692
2370	1075	812
2370	1076	902
2370	1077	981
2370	1078	1055
2370	1079	1104
2370	1080	1123
2370	1081	1129
2370	1082	1134
2370	1083	1123
2370	1084	1086
2370	1085	1043
2370	1086	1017
2370	1087	1002
2370	1088	982
2370	1089	960
2370	1090	952
2370	1091	949
2370	1092	926
2370	1093	880
2370	1094	834
2370	1095	797
2370	1096	752
2370	1097	694
2370	1098	643
2370	1099	609
2370	1100	578
2370	1101	534
2370	1102	489
2370	1103	463
2370	1104	451
2370	1105	435
2370	1106	417
2370	1107	416
2370	1108	426
2370	1109	422
2370	1110	398
2370	1111	377
2370	1112	369
2370	1113	359
2370	1114	339
2370	1115	326
2370	1116	333
2370	1117	343
2370	1118	339
2370	1119	331
2370	1120	338
2370	1121	357
2370	1122	367
2370	1123	367
2370	1124	376
2370	1125	394
2370	1126	396
2370	1127	379
2370	1128	365
2370	1129	369
2370	1130	374
2370	1131	370
2370	1132	367
2370	1133	376
2370	1134	383
2370	1135	370
2370	1136	345
2370	1137	332
2370	1138	331
2370	1139	323
2370	1140	307
2370	1141	299
2370	1142	301
2370	1143	289
2370	1144	262
2370	1145	243
2370	1146	247
2370	1147	256
2370	1148	250
2370	1149	238
2370	1150	233
2370	1151	224
2370	1152	199
2370	1153	171
2370	1154	169
2370	1155	189
2370	1156	206
2370	1157	208
2370	1158	203
2370	1159	195
2370	1160	166
2370	1161	116
2370	1162	73
2370	1163	59
2370	1164	61
2370	1165	60
2370	1166	64
2370	1167	84
2370	1168	107
2370	1169	112
2370	1170	99
2370	1171	87
2370	1172	82
2370	1173	66
2370	1174	44
2370	1175	39
2370	1176	58
2370	1177	68
2370	1178	43
2370	1179	-4
2370	1180	-54
2370	1181	-108
2370	1182	-163
2370	1183	-199
2370	1184	-200
2370	1185	-191
2370	1186	-214
2370	1187	-282
2370	1188	-372
2370	1189	-458
2370	1190	-526
2370	1191	-561
2370	1192	-532
2370	1193	-446
2370	1194	-351
2370	1195	-288
2370	1196	-255
2370	1197	-230
2370	1198	-201
2370	1199	-133
2370	1200	-53
2370	1201	-16
2370	1202	2
2370	1203	56
2370	1204	141
2370	1205	229
2370	1206	315
2370	1207	365
2370	1208	336
2370	1209	173
2370	1210	4
2370	1211	3
2370	1212	132
2370	1213	305
2370	1214	404
2370	1215	331
2370	1216	99
2370	1217	-143
2370	1218	-212
2370	1219	-42
2370	1220	252
2370	1221	467
2370	1222	440
2370	1223	141
2370	1224	-287
2370	1225	-587
2370	1226	-530
2370	1227	-124
2370	1228	339
2370	1229	442
2370	1230	-101
2370	1231	-1251
2370	1232	-2642
2370	1233	-3720
2370	1234	-3995
2370	1235	-3306
2370	1236	-1944
2370	1237	-510
2370	1238	421
2370	1239	591
2370	1240	142
2370	1241	-500
2370	1242	-859
2370	1243	-665
2370	1244	9
2370	1245	792
2370	1246	1266
2370	1247	1230
2370	1248	781
2370	1249	210
2370	1250	-180
2370	1251	-224
2370	1252	30
2370	1253	356
2370	1254	499
2370	1255	361
2370	1256	51
2370	1257	-232
2370	1258	-341
2370	1259	-255
2370	1260	-64
2370	1261	82
2370	1262	64
2370	1263	-138
2370	1264	-359
2370	1265	-450
2370	1266	-425
2370	1267	-363
2370	1268	-287
2370	1269	-245
2370	1270	-298
2370	1271	-423
2370	1272	-529
2370	1273	-522
2370	1274	-508
2370	1275	-569
2370	1276	-636
2370	1277	-696
2370	1278	-729
2370	1279	-747
2370	1280	-774
2370	1281	-815
2370	1282	-854
2370	1283	-895
2370	1284	-953
2370	1285	-1026
2370	1286	-1088
2370	1287	-1128
2370	1288	-1165
2370	1289	-1212
2370	1290	-1255
2370	1291	-1279
2370	1292	-1295
2370	1293	-1312
2370	1294	-1314
2370	1295	-1279
2370	1296	-1216
2370	1297	-1154
2370	1298	-1096
2370	1299	-1025
2370	1300	-935
2370	1301	-845
2370	1302	-750
2370	1303	-629
2370	1304	-475
2370	1305	-318
2370	1306	-178
2370	1307	-41
2370	1308	106
2370	1309	251
2370	1310	381
2370	1311	504
2370	1312	642
2370	1313	783
2370	1314	900
2370	1315	991
2370	1316	1070
2370	1317	1136
2370	1318	1172
2370	1319	1174
2370	1320	1168
2370	1321	1169
2370	1322	1165
2370	1323	1142
2370	1324	1117
2370	1325	1104
2370	1326	1092
2370	1327	1063
2370	1328	1025
2370	1329	1000
2370	1330	986
2370	1331	962
2370	1332	924
2370	1333	890
2370	1334	866
2370	1335	831
2370	1336	781
2370	1337	738
2370	1338	717
2370	1339	698
2370	1340	663
2370	1341	623
2370	1342	592
2370	1343	566
2370	1344	530
2370	1345	493
2370	1346	479
2370	1347	485
2370	1348	487
2370	1349	474
2370	1350	464
2370	1351	461
2370	1352	446
2370	1353	413
2370	1354	383
2370	1355	374
2370	1356	372
2370	1357	362
2370	1358	356
2370	1359	373
2370	1360	407
2370	1361	437
2370	1362	459
2370	1363	486
2370	1364	513
2370	1365	515
2370	1366	491
2370	1367	468
2370	1368	461
2370	1369	454
2370	1370	435
2370	1371	416
2370	1372	408
2370	1373	398
2370	1374	367
2370	1375	333
2370	1376	322
2370	1377	333
2370	1378	345
2370	1379	352
2370	1380	364
2370	1381	378
2370	1382	368
2370	1383	330
2370	1384	293
2370	1385	278
2370	1386	272
2370	1387	259
2370	1388	250
2370	1389	254
2370	1390	257
2370	1391	242
2370	1392	220
2370	1393	217
2370	1394	230
2370	1395	236
2370	1396	229
2370	1397	224
2370	1398	226
2370	1399	214
2370	1400	187
2370	1401	164
2370	1402	163
2370	1403	167
2370	1404	154
2370	1405	135
2370	1406	129
2370	1407	128
2370	1408	119
2370	1409	108
2370	1410	117
2370	1411	139
2370	1412	149
2370	1413	138
2370	1414	127
2370	1415	124
2370	1416	115
2370	1417	90
2370	1418	68
2370	1419	61
2370	1420	59
2370	1421	46
2370	1422	34
2370	1423	42
2370	1424	58
2370	1425	57
2370	1426	38
2370	1427	26
2370	1428	31
2370	1429	34
2370	1430	30
2370	1431	29
2370	1432	31
2370	1433	8
2370	1434	-51
2370	1435	-122
2370	1436	-171
2370	1437	-199
2370	1438	-226
2370	1439	-254
2370	1440	-284
2370	1441	-332
2370	1442	-414
2370	1443	-509
2370	1444	-566
2370	1445	-559
2370	1446	-503
2370	1447	-420
2370	1448	-321
2370	1449	-223
2370	1450	-159
2370	1451	-136
2370	1452	-123
2370	1453	-87
2370	1454	-34
2370	1455	54
2370	1456	137
2370	1457	161
2370	1458	154
2370	1459	150
2370	1460	186
2370	1461	207
2370	1462	234
2370	1463	312
2370	1464	348
2370	1465	322
2370	1466	249
2370	1467	161
2370	1468	104
2370	1469	113
2370	1470	186
2370	1471	253
2370	1472	246
2370	1473	158
2370	1474	56
2370	1475	10
2370	1476	42
2370	1477	134
2370	1478	224
2370	1479	219
2370	1480	33
2370	1481	-334
2370	1482	-788
2370	1483	-1228
2370	1484	-1632
2370	1485	-2056
2370	1486	-2569
2370	1487	-3198
2370	1488	-3881
2370	1489	-4436
2370	1490	-4594
2370	1491	-4118
2370	1492	-2976
2370	1493	-1385
2370	1494	266
2370	1495	1574
2370	1496	2257
2370	1497	2246
2370	1498	1717
2370	1499	1013
2370	1500	456
2370	1501	200
2370	1502	211
2370	1503	349
2370	1504	465
2370	1505	456
2370	1506	314
2370	1507	129
2370	1508	21
2370	1509	33
2370	1510	107
2370	1511	160
2370	1512	147
2370	1513	68
2370	1514	-53
2370	1515	-166
2370	1516	-213
2370	1517	-182
2370	1518	-127
2370	1519	-139
2370	1520	-189
2370	1521	-238
2370	1522	-311
2370	1523	-392
2370	1524	-434
2370	1525	-377
2370	1526	-330
2370	1527	-378
2370	1528	-440
2370	1529	-497
2370	1530	-537
2370	1531	-580
2370	1532	-640
2370	1533	-700
2370	1534	-742
2370	1535	-774
2370	1536	-818
2370	1537	-871
2370	1538	-913
2370	1539	-942
2370	1540	-979
2370	1541	-1029
2370	1542	-1072
2370	1543	-1102
2370	1544	-1138
2370	1545	-1190
2370	1546	-1236
2370	1547	-1253
2370	1548	-1248
2370	1549	-1238
2370	1550	-1213
2370	1551	-1157
2370	1552	-1081
2370	1553	-1007
2370	1554	-931
2370	1555	-831
2370	1556	-702
2370	1557	-568
2370	1558	-441
2370	1559	-305
2370	1560	-155
2370	1561	-10
2370	1562	124
2370	1563	264
2370	1564	426
2370	1565	596
2370	1566	748
2370	1567	880
2370	1568	1005
2370	1569	1114
2370	1570	1186
2370	1571	1226
2370	1572	1261
2370	1573	1302
2370	1574	1329
2370	1575	1334
2370	1576	1329
2370	1577	1324
2370	1578	1300
2370	1579	1247
2370	1580	1190
2370	1581	1155
2370	1582	1138
2370	1583	1117
2370	1584	1091
2370	1585	1070
2370	1586	1049
2370	1587	1008
2370	1588	954
2370	1589	917
2370	1590	907
2370	1591	898
2370	1592	872
2370	1593	836
2370	1594	801
2370	1595	755
2370	1596	689
2370	1597	628
2370	1598	598
2370	1599	591
2370	1600	582
2370	1601	570
2370	1602	572
2370	1603	583
2370	1604	581
2370	1605	562
2370	1606	547
2370	1607	544
2370	1608	535
2370	1609	512
2370	1610	493
2370	1611	497
2370	1612	509
2370	1613	510
2370	1614	506
2370	1615	515
2370	1616	532
2370	1617	540
2370	1618	540
2370	1619	554
2370	1620	580
2370	1621	594
2370	1622	587
2370	1623	578
2370	1624	579
2370	1625	572
2370	1626	546
2370	1627	515
2370	1628	495
2370	1629	478
2370	1630	448
2370	1631	421
2370	1632	422
2370	1633	450
2370	1634	477
2370	1635	491
2370	1636	500
2370	1637	501
2370	1638	474
2370	1639	421
2370	1640	375
2370	1641	359
2370	1642	358
2370	1643	349
2370	1644	336
2370	1645	329
2370	1646	321
2370	1647	299
2370	1648	276
2370	1649	278
2370	1650	299
2370	1651	313
2370	1652	309
2370	1653	303
2370	1654	303
2370	1655	294
2370	1656	266
2370	1657	240
2370	1658	227
2370	1659	210
2370	1660	173
2370	1661	129
2370	1662	104
2370	1663	102
2370	1664	107
2370	1665	121
2370	1666	156
2370	1667	200
2370	1668	220
2370	1669	204
2370	1670	174
2370	1671	150
2370	1672	127
2370	1673	97
2370	1674	77
2370	1675	75
2370	1676	74
2370	1677	57
2370	1678	35
2370	1679	35
2370	1680	53
2370	1681	64
2370	1682	61
2370	1683	57
2370	1684	49
2370	1685	23
2370	1686	-19
2370	1687	-50
2370	1688	-63
2370	1689	-86
2370	1690	-149
2370	1691	-244
2370	1692	-352
2370	1693	-461
2370	1694	-559
2370	1695	-616
2370	1696	-600
2370	1697	-524
2370	1698	-432
2370	1699	-348
2370	1700	-269
2370	1701	-194
2370	1702	-134
2370	1703	-46
2370	1704	8
2370	1705	43
2370	1706	96
2370	1707	140
2370	1708	177
2370	1709	183
2370	1710	194
2370	1711	224
2370	1712	278
2370	1713	260
2370	1714	208
2370	1715	221
2370	1716	257
2370	1717	296
2370	1718	303
2370	1719	244
2370	1720	132
2370	1721	39
2370	1722	31
2370	1723	103
2370	1724	191
2370	1725	231
2370	1726	189
2370	1727	66
2370	1728	-81
2370	1729	-149
2370	1730	-65
2370	1731	124
2370	1732	255
2370	1733	151
2370	1734	-275
2370	1735	-978
2370	1736	-1796
2370	1737	-2489
2370	1738	-2834
2370	1739	-2750
2370	1740	-2344
2370	1741	-1826
2370	1742	-1369
2370	1743	-1032
2370	1744	-774
2370	1745	-494
2370	1746	-99
2370	1747	422
2370	1748	955
2370	1749	1306
2370	1750	1350
2370	1751	1104
2370	1752	703
2370	1753	312
2370	1754	69
2370	1755	33
2370	1756	151
2370	1757	284
2370	1758	308
2370	1759	200
2370	1760	35
2370	1761	-94
2370	1762	-140
2370	1763	-102
2370	1764	-15
2370	1765	47
2370	1766	16
2370	1767	-118
2370	1768	-218
2370	1769	-273
2370	1770	-308
2370	1771	-312
2370	1772	-304
2370	1773	-296
2370	1774	-358
2370	1775	-465
2370	1776	-543
2370	1777	-495
2370	1778	-447
2370	1779	-493
2370	1780	-553
2370	1781	-608
2370	1782	-655
2370	1783	-713
2370	1784	-788
2370	1785	-861
2370	1786	-917
2370	1787	-970
2370	1788	-1036
2370	1789	-1105
2370	1790	-1156
2370	1791	-1194
2370	1792	-1237
2370	1793	-1280
2370	1794	-1302
2370	1795	-1304
2370	1796	-1308
2370	1797	-1322
2370	1798	-1323
2370	1799	-1300
2370	1800	-1274
2370	1801	-1252
2370	1802	-1222
2370	1803	-1164
2370	1804	-1091
2370	1805	-1019
2370	1806	-934
2370	1807	-815
2370	1808	-664
2370	1809	-509
2370	1810	-351
2370	1811	-176
2370	1812	11
2370	1813	189
2370	1814	344
2370	1815	490
2370	1816	637
2370	1817	764
2370	1818	857
2370	1819	931
2370	1820	1007
2370	1821	1080
2370	1822	1132
2370	1823	1169
2370	1824	1210
2370	1825	1248
2370	1826	1260
2370	1827	1247
2370	1828	1234
2370	1829	1227
2370	1830	1207
2370	1831	1163
2370	1832	1113
2370	1833	1072
2370	1834	1030
2370	1835	975
2370	1836	928
2370	1837	907
2370	1838	903
2370	1839	890
2370	1840	863
2370	1841	833
2370	1842	798
2370	1843	742
2370	1844	671
2370	1845	616
2370	1846	593
2370	1847	582
2370	1848	564
2370	1849	546
2370	1850	534
2370	1851	514
2370	1852	473
2370	1853	432
2370	1854	422
2370	1855	439
2370	1856	461
2370	1857	481
2370	1858	510
2370	1859	541
2370	1860	547
2370	1861	526
2370	1862	503
2370	1863	496
2370	1864	490
2370	1865	475
2370	1866	466
2370	1867	474
2370	1868	485
2370	1869	479
2370	1870	464
2370	1871	464
2370	1872	475
2370	1873	478
2370	1874	472
2370	1875	476
2370	1876	492
2370	1877	493
2370	1878	471
2370	1879	446
2370	1880	429
2370	1881	409
2370	1882	376
2370	1883	346
2370	1884	338
2370	1885	343
2370	1886	340
2370	1887	336
2370	1888	346
2370	1889	366
2370	1890	370
2370	1891	350
2370	1892	325
2370	1893	303
2370	1894	269
2370	1895	222
2370	1896	188
2370	1897	186
2370	1898	198
2370	1899	200
2370	1900	191
2370	1901	185
2370	1902	172
2370	1903	139
2370	1904	99
2370	1905	83
2370	1906	93
2370	1907	100
2370	1908	93
2370	1909	84
2370	1910	81
2370	1911	67
2370	1912	35
2370	1913	5
2370	1914	-3
2370	1915	-3
2370	1916	-14
2370	1917	-28
2370	1918	-26
2370	1919	-19
2370	1920	-26
2370	1921	-42
2370	1922	-42
2370	1923	-23
2370	1924	-5
2370	1925	-4
2370	1926	-6
2370	1927	-9
2370	1928	-35
2370	1929	-91
2370	1930	-152
2370	1931	-190
2370	1932	-213
2370	1933	-246
2370	1934	-294
2370	1935	-347
2370	1936	-410
2370	1937	-495
2370	1938	-580
2370	1939	-625
2370	1940	-610
2370	1941	-561
2370	1942	-504
2370	1943	-441
2370	1944	-375
2370	1945	-329
2370	1946	-306
2370	1947	-279
2370	1948	-226
2370	1949	-161
2370	1950	-69
2370	1951	10
2370	1952	28
2370	1953	22
2370	1954	21
2370	1955	63
2370	1956	80
2370	1957	90
2370	1958	145
2370	1959	163
2370	1960	128
2370	1961	60
2370	1962	-13
2370	1963	-57
2370	1964	-36
2370	1965	47
2370	1966	131
2370	1967	143
2370	1968	71
2370	1969	-28
2370	1970	-87
2370	1971	-75
2370	1972	-2
2370	1973	78
2370	1974	66
2370	1975	-142
2370	1976	-570
2370	1977	-1136
2370	1978	-1712
2370	1979	-2217
2370	1980	-2637
2370	1981	-2994
2370	1982	-3316
2370	1983	-3611
2370	1984	-3817
2370	1985	-3778
2370	1986	-3323
2370	1987	-2397
2370	1988	-1137
2370	1989	190
2370	1990	1279
2370	1991	1892
2370	1992	1934
2370	1993	1512
2370	1994	897
2370	1995	376
2370	1996	105
2370	1997	83
2370	1998	204
2370	1999	335
[truncated: 159,280 more rows]
