# Supplementary material for: Are Complexity Metrics Reliable in Assessing HRV Control in Obese Patients During Sleep?
Source: PLoS One. 2015 Apr 20;10(4):e0124458. doi: 10.1371/journal.pone.0124458 (PMC4404104; doi:10.1371/journal.pone.0124458)
Supplement: S1 Dataset — (ZIP) [file pone.0124458.s001.zip › cabiddu_healthy_controls_data/SUBJECT (16)/2/FC.txt]

10920	0	-1188
10920	1	-1171
10920	2	-1162
10920	3	-1169
10920	4	-1182
10920	5	-1182
10920	6	-1164
10920	7	-1129
10920	8	-1069
10920	9	-975
10920	10	-857
10920	11	-731
10920	12	-599
10920	13	-450
10920	14	-277
10920	15	-90
10920	16	108
10920	17	320
10920	18	538
10920	19	742
10920	20	908
10920	21	1041
10920	22	1149
10920	23	1233
10920	24	1290
10920	25	1331
10920	26	1372
10920	27	1413
10920	28	1441
10920	29	1455
10920	30	1465
10920	31	1474
10920	32	1470
10920	33	1449
10920	34	1419
10920	35	1389
10920	36	1353
10920	37	1305
10920	38	1257
10920	39	1222
10920	40	1194
10920	41	1164
10920	42	1132
10920	43	1106
10920	44	1088
10920	45	1066
10920	46	1042
10920	47	1026
10920	48	1021
10920	49	1015
10920	50	998
10920	51	979
10920	52	964
10920	53	949
10920	54	929
10920	55	913
10920	56	910
10920	57	914
10920	58	911
10920	59	905
10920	60	905
10920	61	914
10920	62	923
10920	63	926
10920	64	931
10920	65	937
10920	66	936
10920	67	923
10920	68	909
10920	69	903
10920	70	898
10920	71	882
10920	72	857
10920	73	833
10920	74	814
10920	75	796
10920	76	784
10920	77	789
10920	78	806
10920	79	817
10920	80	810
10920	81	794
10920	82	774
10920	83	751
10920	84	726
10920	85	708
10920	86	707
10920	87	710
10920	88	700
10920	89	678
10920	90	655
10920	91	635
10920	92	615
10920	93	597
10920	94	593
10920	95	604
10920	96	614
10920	97	612
10920	98	603
10920	99	592
10920	100	575
10920	101	548
10920	102	522
10920	103	512
10920	104	512
10920	105	506
10920	106	492
10920	107	475
10920	108	459
10920	109	439
10920	110	420
10920	111	414
10920	112	419
10920	113	420
10920	114	405
10920	115	383
10920	116	367
10920	117	356
10920	118	345
10920	119	337
10920	120	333
10920	121	320
10920	122	283
10920	123	233
10920	124	194
10920	125	178
10920	126	175
10920	127	169
10920	128	145
10920	129	90
10920	130	-12
10920	131	-150
10920	132	-286
10920	133	-376
10920	134	-406
10920	135	-380
10920	136	-311
10920	137	-212
10920	138	-111
10920	139	-30
10920	140	29
10920	141	84
10920	142	138
10920	143	218
10920	144	330
10920	145	423
10920	146	440
10920	147	359
10920	148	280
10920	149	259
10920	150	273
10920	151	324
10920	152	441
10920	153	505
10920	154	462
10920	155	324
10920	156	163
10920	157	81
10920	158	133
10920	159	282
10920	160	409
10920	161	407
10920	162	256
10920	163	38
10920	164	-108
10920	165	-73
10920	166	153
10920	167	434
10920	168	552
10920	169	333
10920	170	-233
10920	171	-964
10920	172	-1590
10920	173	-1897
10920	174	-1832
10920	175	-1541
10920	176	-1293
10920	177	-1323
10920	178	-1672
10920	179	-2133
10920	180	-2370
10920	181	-2108
10920	182	-1278
10920	183	-69
10920	184	1151
10920	185	1996
10920	186	2251
10920	187	1971
10920	188	1430
10920	189	945
10920	190	721
10920	191	781
10920	192	993
10920	193	1164
10920	194	1159
10920	195	977
10920	196	733
10920	197	563
10920	198	527
10920	199	588
10920	200	656
10920	201	651
10920	202	547
10920	203	381
10920	204	233
10920	205	170
10920	206	191
10920	207	214
10920	208	193
10920	209	144
10920	210	74
10920	211	-19
10920	212	-147
10920	213	-229
10920	214	-224
10920	215	-226
10920	216	-302
10920	217	-364
10920	218	-408
10920	219	-450
10920	220	-508
10920	221	-582
10920	222	-652
10920	223	-713
10920	224	-768
10920	225	-823
10920	226	-877
10920	227	-931
10920	228	-996
10920	229	-1078
10920	230	-1164
10920	231	-1237
10920	232	-1298
10920	233	-1357
10920	234	-1411
10920	235	-1451
10920	236	-1477
10920	237	-1496
10920	238	-1508
10920	239	-1502
10920	240	-1482
10920	241	-1464
10920	242	-1454
10920	243	-1440
10920	244	-1410
10920	245	-1360
10920	246	-1291
10920	247	-1197
10920	248	-1068
10920	249	-917
10920	250	-758
10920	251	-594
10920	252	-417
10920	253	-227
10920	254	-35
10920	255	152
10920	256	336
10920	257	509
10920	258	655
10920	259	765
10920	260	848
10920	261	916
10920	262	963
10920	263	983
10920	264	983
10920	265	975
10920	266	959
10920	267	934
10920	268	907
10920	269	890
10920	270	885
10920	271	875
10920	272	853
10920	273	826
10920	274	796
10920	275	758
10920	276	710
10920	277	662
10920	278	624
10920	279	591
10920	280	555
10920	281	523
10920	282	507
10920	283	502
10920	284	494
10920	285	481
10920	286	468
10920	287	454
10920	288	431
10920	289	403
10920	290	384
10920	291	380
10920	292	382
10920	293	377
10920	294	367
10920	295	358
10920	296	347
10920	297	329
10920	298	314
10920	299	316
10920	300	330
10920	301	344
10920	302	352
10920	303	357
10920	304	362
10920	305	358
10920	306	343
10920	307	330
10920	308	328
10920	309	327
10920	310	318
10920	311	303
10920	312	290
10920	313	272
10920	314	245
10920	315	216
10920	316	196
10920	317	190
10920	318	186
10920	319	181
10920	320	180
10920	321	184
10920	322	177
10920	323	158
10920	324	136
10920	325	124
10920	326	115
10920	327	101
10920	328	87
10920	329	76
10920	330	64
10920	331	40
10920	332	9
10920	333	-13
10920	334	-22
10920	335	-24
10920	336	-23
10920	337	-15
10920	338	-1
10920	339	1
10920	340	-13
10920	341	-34
10920	342	-48
10920	343	-60
10920	344	-77
10920	345	-95
10920	346	-106
10920	347	-117
10920	348	-137
10920	349	-162
10920	350	-174
10920	351	-170
10920	352	-158
10920	353	-145
10920	354	-132
10920	355	-121
10920	356	-125
10920	357	-148
10920	358	-174
10920	359	-184
10920	360	-181
10920	361	-180
10920	362	-189
10920	363	-206
10920	364	-238
10920	365	-288
10920	366	-341
10920	367	-378
10920	368	-394
10920	369	-412
10920	370	-451
10920	371	-517
10920	372	-608
10920	373	-715
10920	374	-819
10920	375	-886
10920	376	-892
10920	377	-844
10920	378	-768
10920	379	-679
10920	380	-585
10920	381	-497
10920	382	-425
10920	383	-364
10920	384	-268
10920	385	-180
10920	386	-131
10920	387	-65
10920	388	-13
10920	389	-29
10920	390	-97
10920	391	-125
10920	392	-86
10920	393	-98
10920	394	-148
10920	395	-145
10920	396	-128
10920	397	-104
10920	398	-87
10920	399	-91
10920	400	-113
10920	401	-127
10920	402	-124
10920	403	-120
10920	404	-141
10920	405	-191
10920	406	-250
10920	407	-290
10920	408	-278
10920	409	-198
10920	410	-81
10920	411	-22
10920	412	-147
10920	413	-526
10920	414	-1128
10920	415	-1826
10920	416	-2445
10920	417	-2815
10920	418	-2847
10920	419	-2586
10920	420	-2185
10920	421	-1815
10920	422	-1568
10920	423	-1420
10920	424	-1266
10920	425	-986
10920	426	-514
10920	427	108
10920	428	729
10920	429	1170
10920	430	1322
10920	431	1205
10920	432	934
10920	433	660
10920	434	499
10920	435	496
10920	436	597
10920	437	691
10920	438	691
10920	439	589
10920	440	437
10920	441	302
10920	442	222
10920	443	203
10920	444	219
10920	445	216
10920	446	153
10920	447	37
10920	448	-96
10920	449	-161
10920	450	-175
10920	451	-202
10920	452	-201
10920	453	-187
10920	454	-234
10920	455	-371
10920	456	-489
10920	457	-485
10920	458	-477
10920	459	-547
10920	460	-612
10920	461	-669
10920	462	-723
10920	463	-781
10920	464	-841
10920	465	-895
10920	466	-937
10920	467	-980
10920	468	-1033
10920	469	-1088
10920	470	-1145
10920	471	-1212
10920	472	-1293
10920	473	-1377
10920	474	-1447
10920	475	-1500
10920	476	-1541
10920	477	-1571
10920	478	-1584
10920	479	-1583
10920	480	-1584
10920	481	-1588
10920	482	-1584
10920	483	-1562
10920	484	-1532
10920	485	-1495
10920	486	-1445
10920	487	-1372
10920	488	-1280
10920	489	-1175
10920	490	-1049
10920	491	-893
10920	492	-713
10920	493	-523
10920	494	-327
10920	495	-116
10920	496	105
10920	497	319
10920	498	518
10920	499	701
10920	500	862
10920	501	984
10920	502	1059
10920	503	1098
10920	504	1124
10920	505	1143
10920	506	1153
10920	507	1159
10920	508	1168
10920	509	1171
10920	510	1157
10920	511	1126
10920	512	1092
10920	513	1063
10920	514	1033
10920	515	998
10920	516	965
10920	517	937
10920	518	907
10920	519	869
10920	520	833
10920	521	807
10920	522	786
10920	523	758
10920	524	721
10920	525	685
10920	526	655
10920	527	625
10920	528	599
10920	529	590
10920	530	595
10920	531	598
10920	532	589
10920	533	579
10920	534	579
10920	535	583
10920	536	583
10920	537	580
10920	538	581
10920	539	579
10920	540	564
10920	541	546
10920	542	539
10920	543	550
10920	544	569
10920	545	589
10920	546	609
10920	547	629
10920	548	634
10920	549	621
10920	550	602
10920	551	587
10920	552	571
10920	553	546
10920	554	515
10920	555	490
10920	556	475
10920	557	463
10920	558	457
10920	559	465
10920	560	482
10920	561	490
10920	562	478
10920	563	459
10920	564	442
10920	565	423
10920	566	399
10920	567	379
10920	568	370
10920	569	363
10920	570	346
10920	571	326
10920	572	315
10920	573	312
10920	574	305
10920	575	294
10920	576	285
10920	577	280
10920	578	273
10920	579	263
10920	580	261
10920	581	272
10920	582	285
10920	583	285
10920	584	277
10920	585	268
10920	586	255
10920	587	232
10920	588	211
10920	589	208
10920	590	221
10920	591	238
10920	592	246
10920	593	248
10920	594	243
10920	595	223
10920	596	195
10920	597	174
10920	598	174
10920	599	183
10920	600	182
10920	601	163
10920	602	130
10920	603	86
10920	604	36
10920	605	-3
10920	606	-17
10920	607	-17
10920	608	-32
10920	609	-84
10920	610	-167
10920	611	-268
10920	612	-369
10920	613	-447
10920	614	-474
10920	615	-442
10920	616	-375
10920	617	-306
10920	618	-243
10920	619	-185
10920	620	-131
10920	621	-78
10920	622	19
10920	623	124
10920	624	199
10920	625	263
10920	626	314
10920	627	343
10920	628	330
10920	629	296
10920	630	314
10920	631	370
10920	632	342
10920	633	265
10920	634	256
10920	635	296
10920	636	360
10920	637	393
10920	638	352
10920	639	253
10920	640	164
10920	641	145
10920	642	205
10920	643	299
10920	644	358
10920	645	330
10920	646	215
10920	647	83
10920	648	39
10920	649	133
10920	650	288
10920	651	331
10920	652	102
10920	653	-444
10920	654	-1185
10920	655	-1861
10920	656	-2175
10920	657	-1955
10920	658	-1270
10920	659	-418
10920	660	229
10920	661	421
10920	662	147
10920	663	-368
10920	664	-773
10920	665	-767
10920	666	-270
10920	667	536
10920	668	1318
10920	669	1778
10920	670	1804
10920	671	1494
10920	672	1076
10920	673	791
10920	674	760
10920	675	932
10920	676	1137
10920	677	1210
10920	678	1099
10920	679	875
10920	680	657
10920	681	544
10920	682	562
10920	683	655
10920	684	716
10920	685	663
10920	686	495
10920	687	338
10920	688	259
10920	689	240
10920	690	277
10920	691	332
10920	692	344
10920	693	245
10920	694	49
10920	695	-99
10920	696	-98
10920	697	-80
10920	698	-138
10920	699	-201
10920	700	-263
10920	701	-322
10920	702	-385
10920	703	-447
10920	704	-500
10920	705	-546
10920	706	-603
10920	707	-676
10920	708	-758
10920	709	-839
10920	710	-918
10920	711	-1000
10920	712	-1076
10920	713	-1136
10920	714	-1187
10920	715	-1238
10920	716	-1283
10920	717	-1309
10920	718	-1314
10920	719	-1307
10920	720	-1292
10920	721	-1263
10920	722	-1221
10920	723	-1180
10920	724	-1142
10920	725	-1092
10920	726	-1019
10920	727	-924
10920	728	-814
10920	729	-683
10920	730	-524
10920	731	-344
10920	732	-158
10920	733	31
10920	734	227
10920	735	423
10920	736	602
10920	737	759
10920	738	900
10920	739	1032
10920	740	1142
10920	741	1224
10920	742	1284
10920	743	1326
10920	744	1344
10920	745	1332
10920	746	1302
10920	747	1272
10920	748	1245
10920	749	1215
10920	750	1185
10920	751	1163
10920	752	1145
10920	753	1120
10920	754	1085
10920	755	1049
10920	756	1022
10920	757	993
10920	758	959
10920	759	925
10920	760	901
10920	761	880
10920	762	853
10920	763	823
10920	764	800
10920	765	780
10920	766	752
10920	767	719
10920	768	697
10920	769	690
10920	770	688
10920	771	684
10920	772	684
10920	773	686
10920	774	677
10920	775	656
10920	776	631
10920	777	615
10920	778	605
10920	779	592
10920	780	580
10920	781	579
10920	782	587
10920	783	595
10920	784	602
10920	785	614
10920	786	632
10920	787	643
10920	788	637
10920	789	625
10920	790	615
10920	791	600
10920	792	574
10920	793	549
10920	794	532
10920	795	518
10920	796	498
10920	797	478
10920	798	468
10920	799	472
10920	800	476
10920	801	473
10920	802	472
10920	803	470
10920	804	459
10920	805	435
10920	806	412
10920	807	399
10920	808	389
10920	809	371
10920	810	348
10920	811	327
10920	812	308
10920	813	283
10920	814	258
10920	815	248
10920	816	251
10920	817	254
10920	818	252
10920	819	251
10920	820	258
10920	821	263
10920	822	260
10920	823	254
10920	824	250
10920	825	240
10920	826	212
10920	827	179
10920	828	156
10920	829	149
10920	830	147
10920	831	149
10920	832	160
10920	833	175
10920	834	180
10920	835	173
10920	836	161
10920	837	151
10920	838	136
10920	839	109
10920	840	86
10920	841	78
10920	842	79
10920	843	75
10920	844	63
10920	845	45
10920	846	18
10920	847	-22
10920	848	-67
10920	849	-97
10920	850	-108
10920	851	-118
10920	852	-148
10920	853	-202
10920	854	-282
10920	855	-386
10920	856	-500
10920	857	-592
10920	858	-627
10920	859	-601
10920	860	-534
10920	861	-443
10920	862	-339
10920	863	-244
10920	864	-174
10920	865	-124
10920	866	-41
10920	867	43
10920	868	100
10920	869	172
10920	870	229
10920	871	217
10920	872	157
10920	873	139
10920	874	201
10920	875	219
10920	876	191
10920	877	198
10920	878	203
10920	879	209
10920	880	214
10920	881	204
10920	882	182
10920	883	165
10920	884	158
10920	885	150
10920	886	127
10920	887	91
10920	888	54
10920	889	26
10920	890	17
10920	891	37
10920	892	76
10920	893	88
10920	894	4
10920	895	-221
10920	896	-586
10920	897	-1047
10920	898	-1532
10920	899	-1950
10920	900	-2219
10920	901	-2312
10920	902	-2258
10920	903	-2106
10920	904	-1882
10920	905	-1581
10920	906	-1186
10920	907	-690
10920	908	-108
10920	909	503
10920	910	1039
10920	911	1393
10920	912	1519
10920	913	1447
10920	914	1265
10920	915	1070
10920	916	938
10920	917	906
10920	918	947
10920	919	990
10920	920	972
10920	921	884
10920	922	757
10920	923	634
10920	924	547
10920	925	511
10920	926	515
10920	927	523
10920	928	493
10920	929	414
10920	930	305
10920	931	239
10920	932	205
10920	933	155
10920	934	137
10920	935	146
10920	936	101
10920	937	-31
10920	938	-161
10920	939	-175
10920	940	-185
10920	941	-267
10920	942	-338
10920	943	-392
10920	944	-436
10920	945	-483
10920	946	-539
10920	947	-597
10920	948	-650
10920	949	-706
10920	950	-771
10920	951	-836
10920	952	-895
10920	953	-957
10920	954	-1031
10920	955	-1109
10920	956	-1179
10920	957	-1241
10920	958	-1299
10920	959	-1347
10920	960	-1372
10920	961	-1373
10920	962	-1365
10920	963	-1357
10920	964	-1345
10920	965	-1328
10920	966	-1312
10920	967	-1300
10920	968	-1275
10920	969	-1223
10920	970	-1148
10920	971	-1057
10920	972	-949
10920	973	-812
10920	974	-648
10920	975	-468
10920	976	-272
10920	977	-59
10920	978	165
10920	979	375
10920	980	556
10920	981	709
10920	982	841
10920	983	949
10920	984	1028
10920	985	1090
10920	986	1143
10920	987	1179
10920	988	1191
10920	989	1183
10920	990	1172
10920	991	1164
10920	992	1149
10920	993	1128
10920	994	1107
10920	995	1089
10920	996	1064
10920	997	1029
10920	998	993
10920	999	969
10920	1000	948
10920	1001	921
10920	1002	889
10920	1003	860
10920	1004	831
10920	1005	794
10920	1006	758
10920	1007	737
10920	1008	732
10920	1009	732
10920	1010	731
10920	1011	737
10920	1012	748
10920	1013	752
10920	1014	742
10920	1015	727
10920	1016	713
10920	1017	698
10920	1018	675
10920	1019	653
10920	1020	644
10920	1021	648
10920	1022	650
10920	1023	650
10920	1024	653
10920	1025	660
10920	1026	660
10920	1027	654
10920	1028	652
10920	1029	662
10920	1030	673
10920	1031	676
10920	1032	677
10920	1033	681
10920	1034	679
10920	1035	665
10920	1036	646
10920	1037	633
10920	1038	630
10920	1039	627
10920	1040	625
10920	1041	632
10920	1042	646
10920	1043	654
10920	1044	649
10920	1045	639
10920	1046	628
10920	1047	610
10920	1048	582
10920	1049	557
10920	1050	546
10920	1051	544
10920	1052	538
10920	1053	532
10920	1054	532
10920	1055	534
10920	1056	526
10920	1057	509
10920	1058	495
10920	1059	493
10920	1060	493
10920	1061	491
10920	1062	491
10920	1063	493
10920	1064	489
10920	1065	469
10920	1066	448
10920	1067	440
10920	1068	443
10920	1069	445
10920	1070	443
10920	1071	442
10920	1072	439
10920	1073	427
10920	1074	411
10920	1075	403
10920	1076	411
10920	1077	424
10920	1078	429
10920	1079	428
10920	1080	428
10920	1081	420
10920	1082	397
10920	1083	372
10920	1084	358
10920	1085	358
10920	1086	360
10920	1087	362
10920	1088	368
10920	1089	374
10920	1090	369
10920	1091	354
10920	1092	345
10920	1093	352
10920	1094	365
10920	1095	367
10920	1096	357
10920	1097	336
10920	1098	299
10920	1099	247
10920	1100	200
10920	1101	179
10920	1102	178
10920	1103	172
10920	1104	142
10920	1105	78
10920	1106	-19
10920	1107	-143
10920	1108	-266
10920	1109	-345
10920	1110	-354
10920	1111	-305
10920	1112	-223
10920	1113	-128
10920	1114	-31
10920	1115	51
10920	1116	106
10920	1117	146
10920	1118	186
10920	1119	263
10920	1120	331
10920	1121	423
10920	1122	491
10920	1123	466
10920	1124	424
10920	1125	391
10920	1126	447
10920	1127	478
10920	1128	470
10920	1129	490
10920	1130	484
10920	1131	449
10920	1132	396
10920	1133	345
10920	1134	326
10920	1135	357
10920	1136	414
10920	1137	440
10920	1138	398
10920	1139	303
10920	1140	204
10920	1141	160
10920	1142	212
10920	1143	352
10920	1144	499
10920	1145	518
10920	1146	293
10920	1147	-192
10920	1148	-842
10920	1149	-1490
10920	1150	-1970
10920	1151	-2176
10920	1152	-2109
10920	1153	-1884
10920	1154	-1659
10920	1155	-1529
10920	1156	-1477
10920	1157	-1390
10920	1158	-1142
10920	1159	-660
10920	1160	30
10920	1161	791
10920	1162	1425
10920	1163	1772
10920	1164	1798
10920	1165	1592
10920	1166	1306
10920	1167	1076
10920	1168	978
10920	1169	1009
10920	1170	1090
10920	1171	1127
10920	1172	1074
10920	1173	956
10920	1174	833
10920	1175	748
10920	1176	711
10920	1177	710
10920	1178	709
10920	1179	674
10920	1180	591
10920	1181	480
10920	1182	384
10920	1183	303
10920	1184	264
10920	1185	217
10920	1186	201
10920	1187	203
10920	1188	127
10920	1189	25
10920	1190	-74
10920	1191	-65
10920	1192	-64
10920	1193	-144
10920	1194	-213
10920	1195	-265
10920	1196	-314
10920	1197	-373
10920	1198	-442
10920	1199	-510
10920	1200	-575
10920	1201	-641
10920	1202	-705
10920	1203	-760
10920	1204	-806
10920	1205	-859
10920	1206	-932
10920	1207	-1014
10920	1208	-1093
10920	1209	-1166
10920	1210	-1234
10920	1211	-1289
10920	1212	-1320
10920	1213	-1335
10920	1214	-1350
10920	1215	-1364
10920	1216	-1367
10920	1217	-1355
10920	1218	-1337
10920	1219	-1314
10920	1220	-1276
10920	1221	-1218
10920	1222	-1149
10920	1223	-1071
10920	1224	-975
10920	1225	-850
10920	1226	-703
10920	1227	-544
10920	1228	-374
10920	1229	-188
10920	1230	4
10920	1231	187
10920	1232	360
10920	1233	529
10920	1234	693
10920	1235	834
10920	1236	945
10920	1237	1030
10920	1238	1095
10920	1239	1135
10920	1240	1147
10920	1241	1144
10920	1242	1140
10920	1243	1133
10920	1244	1113
10920	1245	1083
10920	1246	1056
10920	1247	1028
10920	1248	991
10920	1249	950
10920	1250	916
10920	1251	894
10920	1252	873
10920	1253	846
10920	1254	817
10920	1255	792
10920	1256	762
10920	1257	719
10920	1258	673
10920	1259	637
10920	1260	608
10920	1261	579
10920	1262	553
10920	1263	541
10920	1264	540
10920	1265	539
10920	1266	531
10920	1267	528
10920	1268	529
10920	1269	526
10920	1270	515
10920	1271	503
10920	1272	497
10920	1273	490
10920	1274	473
10920	1275	455
10920	1276	446
10920	1277	444
10920	1278	439
10920	1279	430
10920	1280	427
10920	1281	430
10920	1282	429
10920	1283	422
10920	1284	419
10920	1285	425
10920	1286	427
10920	1287	417
10920	1288	398
10920	1289	377
10920	1290	351
10920	1291	316
10920	1292	282
10920	1293	264
10920	1294	259
10920	1295	253
10920	1296	243
10920	1297	238
10920	1298	236
10920	1299	229
10920	1300	216
10920	1301	206
10920	1302	203
10920	1303	198
10920	1304	181
10920	1305	160
10920	1306	143
10920	1307	129
10920	1308	108
10920	1309	87
10920	1310	76
10920	1311	76
10920	1312	75
10920	1313	72
10920	1314	73
10920	1315	77
10920	1316	70
10920	1317	48
10920	1318	21
10920	1319	-1
10920	1320	-21
10920	1321	-44
10920	1322	-60
10920	1323	-65
10920	1324	-63
10920	1325	-68
10920	1326	-81
10920	1327	-92
10920	1328	-102
10920	1329	-115
10920	1330	-129
10920	1331	-132
10920	1332	-117
10920	1333	-99
10920	1334	-92
10920	1335	-91
10920	1336	-95
10920	1337	-108
10920	1338	-135
10920	1339	-163
10920	1340	-178
10920	1341	-184
10920	1342	-196
10920	1343	-213
10920	1344	-224
10920	1345	-226
10920	1346	-224
10920	1347	-223
10920	1348	-216
10920	1349	-209
10920	1350	-218
10920	1351	-251
10920	1352	-294
10920	1353	-331
10920	1354	-363
10920	1355	-402
10920	1356	-450
10920	1357	-509
10920	1358	-588
10920	1359	-692
10920	1360	-800
10920	1361	-878
10920	1362	-901
10920	1363	-874
10920	1364	-807
10920	1365	-712
10920	1366	-607
10920	1367	-521
10920	1368	-467
10920	1369	-430
10920	1370	-394
10920	1371	-317
10920	1372	-202
10920	1373	-90
10920	1374	-32
10920	1375	-85
10920	1376	-158
10920	1377	-199
10920	1378	-127
10920	1379	-69
10920	1380	-52
10920	1381	-22
10920	1382	-24
10920	1383	-52
10920	1384	-87
10920	1385	-107
10920	1386	-97
10920	1387	-64
10920	1388	-54
10920	1389	-107
10920	1390	-214
10920	1391	-320
10920	1392	-363
10920	1393	-307
10920	1394	-166
10920	1395	-7
10920	1396	61
10920	1397	-61
10920	1398	-394
10920	1399	-855
10920	1400	-1302
10920	1401	-1612
10920	1402	-1728
10920	1403	-1681
10920	1404	-1574
10920	1405	-1539
10920	1406	-1654
10920	1407	-1876
10920	1408	-2060
10920	1409	-2039
10920	1410	-1713
10920	1411	-1087
10920	1412	-278
10920	1413	519
10920	1414	1108
10920	1415	1380
10920	1416	1359
10920	1417	1157
10920	1418	911
10920	1419	718
10920	1420	624
10920	1421	614
10920	1422	630
10920	1423	616
10920	1424	557
10920	1425	481
10920	1426	416
10920	1427	370
10920	1428	339
10920	1429	318
10920	1430	296
10920	1431	257
10920	1432	196
10920	1433	125
10920	1434	63
10920	1435	-11
10920	1436	-88
10920	1437	-141
10920	1438	-166
10920	1439	-183
10920	1440	-274
10920	1441	-379
10920	1442	-461
10920	1443	-431
10920	1444	-411
10920	1445	-477
10920	1446	-534
10920	1447	-577
10920	1448	-619
10920	1449	-669
10920	1450	-726
10920	1451	-783
10920	1452	-844
10920	1453	-919
10920	1454	-1000
10920	1455	-1074
10920	1456	-1139
10920	1457	-1206
10920	1458	-1278
10920	1459	-1344
10920	1460	-1400
10920	1461	-1451
10920	1462	-1501
10920	1463	-1537
10920	1464	-1555
10920	1465	-1567
10920	1466	-1582
10920	1467	-1596
10920	1468	-1596
10920	1469	-1583
10920	1470	-1562
10920	1471	-1533
10920	1472	-1488
10920	1473	-1425
10920	1474	-1353
10920	1475	-1271
10920	1476	-1163
10920	1477	-1021
10920	1478	-852
10920	1479	-667
10920	1480	-469
10920	1481	-260
10920	1482	-58
10920	1483	124
10920	1484	288
10920	1485	444
10920	1486	588
10920	1487	713
10920	1488	819
10920	1489	915
10920	1490	998
10920	1491	1053
10920	1492	1077
10920	1493	1083
10920	1494	1080
10920	1495	1068
10920	1496	1044
10920	1497	1019
10920	1498	1000
10920	1499	980
10920	1500	949
10920	1501	911
10920	1502	876
10920	1503	847
10920	1504	813
10920	1505	778
10920	1506	751
10920	1507	735
10920	1508	721
10920	1509	704
10920	1510	690
10920	1511	682
10920	1512	668
10920	1513	639
10920	1514	605
10920	1515	579
10920	1516	559
10920	1517	541
10920	1518	527
10920	1519	527
10920	1520	538
10920	1521	545
10920	1522	544
10920	1523	544
10920	1524	548
10920	1525	551
10920	1526	548
10920	1527	552
10920	1528	566
10920	1529	576
10920	1530	572
10920	1531	556
10920	1532	541
10920	1533	527
10920	1534	509
10920	1535	495
10920	1536	495
10920	1537	506
10920	1538	513
10920	1539	510
10920	1540	502
10920	1541	492
10920	1542	473
10920	1543	447
10920	1544	428
10920	1545	425
10920	1546	428
10920	1547	425
10920	1548	416
10920	1549	405
10920	1550	391
10920	1551	369
10920	1552	348
10920	1553	341
10920	1554	350
10920	1555	360
10920	1556	360
10920	1557	355
10920	1558	348
10920	1559	331
10920	1560	303
10920	1561	276
10920	1562	257
10920	1563	244
10920	1564	226
10920	1565	207
10920	1566	196
10920	1567	190
10920	1568	181
10920	1569	168
10920	1570	160
10920	1571	158
10920	1572	152
10920	1573	142
10920	1574	141
10920	1575	155
10920	1576	171
10920	1577	172
10920	1578	159
10920	1579	143
10920	1580	124
10920	1581	100
10920	1582	79
10920	1583	71
10920	1584	72
10920	1585	68
10920	1586	58
10920	1587	56
10920	1588	69
10920	1589	84
10920	1590	91
10920	1591	88
10920	1592	73
10920	1593	39
10920	1594	-16
10920	1595	-68
10920	1596	-95
10920	1597	-98
10920	1598	-101
10920	1599	-125
10920	1600	-179
10920	1601	-266
10920	1602	-381
10920	1603	-493
10920	1604	-562
10920	1605	-565
10920	1606	-514
10920	1607	-432
10920	1608	-336
10920	1609	-239
10920	1610	-163
10920	1611	-115
10920	1612	-79
10920	1613	-2
10920	1614	72
10920	1615	153
10920	1616	222
10920	1617	253
10920	1618	208
10920	1619	172
10920	1620	190
10920	1621	299
10920	1622	352
10920	1623	331
10920	1624	323
10920	1625	308
10920	1626	301
10920	1627	300
10920	1628	296
10920	1629	291
10920	1630	288
10920	1631	284
10920	1632	264
10920	1633	232
10920	1634	204
10920	1635	194
10920	1636	204
10920	1637	237
10920	1638	288
10920	1639	329
10920	1640	297
10920	1641	140
10920	1642	-151
10920	1643	-531
10920	1644	-922
10920	1645	-1230
10920	1646	-1373
10920	1647	-1321
10920	1648	-1130
10920	1649	-908
10920	1650	-747
10920	1651	-671
10920	1652	-632
10920	1653	-541
10920	1654	-306
10920	1655	120
10920	1656	688
10920	1657	1256
10920	1658	1670
10920	1659	1836
10920	1660	1761
10920	1661	1530
10920	1662	1266
10920	1663	1086
10920	1664	1044
10920	1665	1109
10920	1666	1192
10920	1667	1217
10920	1668	1163
10920	1669	1056
10920	1670	939
10920	1671	855
10920	1672	827
10920	1673	839
10920	1674	846
10920	1675	799
10920	1676	699
10920	1677	567
10920	1678	481
10920	1679	417
10920	1680	397
10920	1681	414
10920	1682	430
10920	1683	346
10920	1684	213
10920	1685	96
10920	1686	101
10920	1687	104
10920	1688	27
10920	1689	-38
10920	1690	-88
10920	1691	-135
10920	1692	-194
10920	1693	-262
10920	1694	-330
10920	1695	-397
10920	1696	-466
10920	1697	-533
10920	1698	-586
10920	1699	-631
10920	1700	-682
10920	1701	-749
10920	1702	-819
10920	1703	-882
10920	1704	-938
10920	1705	-991
10920	1706	-1032
10920	1707	-1057
10920	1708	-1072
10920	1709	-1089
10920	1710	-1104
10920	1711	-1102
10920	1712	-1080
10920	1713	-1044
10920	1714	-998
10920	1715	-934
10920	1716	-854
10920	1717	-767
10920	1718	-674
10920	1719	-560
10920	1720	-411
10920	1721	-236
10920	1722	-46
10920	1723	153
10920	1724	361
10920	1725	564
10920	1726	746
10920	1727	909
10920	1728	1066
10920	1729	1215
10920	1730	1343
10920	1731	1441
10920	1732	1515
10920	1733	1565
10920	1734	1587
10920	1735	1579
10920	1736	1562
10920	1737	1550
10920	1738	1539
10920	1739	1517
10920	1740	1486
10920	1741	1453
10920	1742	1414
10920	1743	1365
10920	1744	1316
10920	1745	1282
10920	1746	1266
10920	1747	1250
10920	1748	1224
10920	1749	1191
10920	1750	1154
10920	1751	1109
10920	1752	1058
10920	1753	1016
10920	1754	996
10920	1755	988
10920	1756	973
10920	1757	948
10920	1758	915
10920	1759	877
10920	1760	830
10920	1761	788
10920	1762	769
10920	1763	775
10920	1764	790
10920	1765	796
10920	1766	795
10920	1767	788
10920	1768	769
10920	1769	742
10920	1770	720
10920	1771	719
10920	1772	728
10920	1773	732
10920	1774	728
10920	1775	721
10920	1776	713
10920	1777	697
10920	1778	680
10920	1779	675
10920	1780	685
10920	1781	694
10920	1782	695
10920	1783	692
10920	1784	689
10920	1785	682
10920	1786	659
10920	1787	630
10920	1788	603
10920	1789	572
10920	1790	529
10920	1791	484
10920	1792	454
10920	1793	443
10920	1794	445
10920	1795	454
10920	1796	470
10920	1797	486
10920	1798	487
10920	1799	464
10920	1800	429
10920	1801	398
10920	1802	371
10920	1803	344
10920	1804	323
10920	1805	316
10920	1806	313
10920	1807	302
10920	1808	283
10920	1809	265
10920	1810	256
10920	1811	247
10920	1812	237
10920	1813	238
10920	1814	247
10920	1815	251
10920	1816	237
10920	1817	212
10920	1818	188
10920	1819	167
10920	1820	145
10920	1821	129
10920	1822	126
10920	1823	128
10920	1824	120
10920	1825	106
10920	1826	96
10920	1827	96
10920	1828	94
10920	1829	86
10920	1830	77
10920	1831	73
10920	1832	65
10920	1833	52
10920	1834	40
10920	1835	34
10920	1836	22
10920	1837	-12
10920	1838	-63
10920	1839	-113
10920	1840	-150
10920	1841	-177
10920	1842	-194
10920	1843	-204
10920	1844	-224
10920	1845	-277
10920	1846	-369
10920	1847	-479
10920	1848	-573
10920	1849	-635
10920	1850	-659
10920	1851	-640
10920	1852	-580
10920	1853	-502
10920	1854	-429
10920	1855	-367
10920	1856	-304
10920	1857	-237
10920	1858	-140
10920	1859	-52
10920	1860	43
10920	1861	92
10920	1862	90
10920	1863	37
10920	1864	22
10920	1865	66
10920	1866	84
10920	1867	144
10920	1868	169
10920	1869	136
10920	1870	56
10920	1871	-26
10920	1872	-54
10920	1873	-3
10920	1874	91
10920	1875	149
10920	1876	114
10920	1877	-3
10920	1878	-136
10920	1879	-210
10920	1880	-177
10920	1881	-46
10920	1882	105
10920	1883	161
10920	1884	53
10920	1885	-199
10920	1886	-493
10920	1887	-740
10920	1888	-909
10920	1889	-1047
10920	1890	-1241
10920	1891	-1562
10920	1892	-1991
10920	1893	-2377
10920	1894	-2483
10920	1895	-2120
10920	1896	-1262
10920	1897	-81
10920	1898	1121
10920	1899	2020
10920	1900	2401
10920	1901	2248
10920	1902	1748
10920	1903	1191
10920	1904	812
10920	1905	701
10920	1906	800
10920	1907	970
10920	1908	1067
10920	1909	1018
10920	1910	854
10920	1911	675
10920	1912	571
10920	1913	557
10920	1914	587
10920	1915	598
10920	1916	552
10920	1917	448
10920	1918	322
10920	1919	232
10920	1920	209
10920	1921	231
10920	1922	225
10920	1923	189
10920	1924	101
10920	1925	18
10920	1926	-62
10920	1927	-118
10920	1928	-168
10920	1929	-184
10920	1930	-168
10920	1931	-247
10920	1932	-325
10920	1933	-390
10920	1934	-448
10920	1935	-516
10920	1936	-588
10920	1937	-650
10920	1938	-700
10920	1939	-749
10920	1940	-805
10920	1941	-863
10920	1942	-921
10920	1943	-991
10920	1944	-1073
10920	1945	-1155
10920	1946	-1225
10920	1947	-1289
10920	1948	-1360
10920	1949	-1437
10920	1950	-1507
10920	1951	-1565
10920	1952	-1612
10920	1953	-1639
10920	1954	-1634
10920	1955	-1602
10920	1956	-1566
10920	1957	-1539
10920	1958	-1519
10920	1959	-1496
10920	1960	-1467
10920	1961	-1427
10920	1962	-1355
10920	1963	-1240
10920	1964	-1091
10920	1965	-925
10920	1966	-749
10920	1967	-558
10920	1968	-358
10920	1969	-161
10920	1970	31
10920	1971	226
10920	1972	418
10920	1973	589
10920	1974	732
10920	1975	852
10920	1976	957
10920	1977	1038
10920	1978	1085
10920	1979	1104
10920	1980	1108
10920	1981	1096
10920	1982	1064
10920	1983	1025
10920	1984	996
10920	1985	980
10920	1986	965
10920	1987	943
10920	1988	920
10920	1989	897
10920	1990	867
10920	1991	828
10920	1992	794
10920	1993	772
10920	1994	754
10920	1995	724
10920	1996	687
10920	1997	650
10920	1998	612
10920	1999	567
[truncated: 174,640 more rows]
