# Supplementary material for: Are Complexity Metrics Reliable in Assessing HRV Control in Obese Patients During Sleep?
Source: PLoS One. 2015 Apr 20;10(4):e0124458. doi: 10.1371/journal.pone.0124458 (PMC4404104; doi:10.1371/journal.pone.0124458)
Supplement: S1 Dataset — (ZIP) [file pone.0124458.s001.zip › cabiddu_healthy_controls_data/SUBJECT (16)/3/FC.txt]

7920	0	1062
7920	1	1154
7920	2	1236
7920	3	1309
7920	4	1354
7920	5	1360
7920	6	1340
7920	7	1316
7920	8	1289
7920	9	1254
7920	10	1216
7920	11	1185
7920	12	1153
7920	13	1104
7920	14	1042
7920	15	990
7920	16	959
7920	17	938
7920	18	917
7920	19	899
7920	20	884
7920	21	854
7920	22	801
7920	23	740
7920	24	692
7920	25	658
7920	26	628
7920	27	602
7920	28	589
7920	29	581
7920	30	562
7920	31	531
7920	32	508
7920	33	501
7920	34	501
7920	35	496
7920	36	495
7920	37	504
7920	38	509
7920	39	497
7920	40	477
7920	41	463
7920	42	454
7920	43	438
7920	44	419
7920	45	413
7920	46	423
7920	47	430
7920	48	429
7920	49	427
7920	50	430
7920	51	426
7920	52	405
7920	53	382
7920	54	374
7920	55	375
7920	56	368
7920	57	355
7920	58	345
7920	59	333
7920	60	306
7920	61	270
7920	62	248
7920	63	244
7920	64	246
7920	65	244
7920	66	244
7920	67	250
7920	68	245
7920	69	222
7920	70	194
7920	71	178
7920	72	170
7920	73	155
7920	74	135
7920	75	119
7920	76	102
7920	77	75
7920	78	43
7920	79	28
7920	80	37
7920	81	52
7920	82	60
7920	83	65
7920	84	72
7920	85	72
7920	86	58
7920	87	41
7920	88	33
7920	89	26
7920	90	5
7920	91	-19
7920	92	-27
7920	93	-15
7920	94	-2
7920	95	0
7920	96	-8
7920	97	-29
7920	98	-77
7920	99	-144
7920	100	-199
7920	101	-222
7920	102	-225
7920	103	-236
7920	104	-272
7920	105	-336
7920	106	-431
7920	107	-554
7920	108	-668
7920	109	-729
7920	110	-721
7920	111	-664
7920	112	-582
7920	113	-485
7920	114	-387
7920	115	-309
7920	116	-259
7920	117	-215
7920	118	-167
7920	119	-130
7920	120	-74
7920	121	18
7920	122	93
7920	123	103
7920	124	38
7920	125	-16
7920	126	-1
7920	127	28
7920	128	69
7920	129	175
7920	130	253
7920	131	246
7920	132	143
7920	133	-3
7920	134	-91
7920	135	-60
7920	136	60
7920	137	163
7920	138	152
7920	139	1
7920	140	-223
7920	141	-390
7920	142	-360
7920	143	-95
7920	144	273
7920	145	484
7920	146	293
7920	147	-369
7920	148	-1354
7920	149	-2349
7920	150	-3013
7920	151	-3124
7920	152	-2711
7920	153	-2046
7920	154	-1485
7920	155	-1258
7920	156	-1353
7920	157	-1548
7920	158	-1549
7920	159	-1144
7920	160	-326
7920	161	678
7920	162	1519
7920	163	1926
7920	164	1850
7920	165	1450
7920	166	984
7920	167	676
7920	168	624
7920	169	769
7920	170	939
7920	171	976
7920	172	843
7920	173	625
7920	174	445
7920	175	376
7920	176	419
7920	177	510
7920	178	558
7920	179	501
7920	180	350
7920	181	184
7920	182	87
7920	183	75
7920	184	77
7920	185	65
7920	186	49
7920	187	-2
7920	188	-107
7920	189	-245
7920	190	-323
7920	191	-290
7920	192	-263
7920	193	-316
7920	194	-357
7920	195	-384
7920	196	-420
7920	197	-477
7920	198	-547
7920	199	-614
7920	200	-687
7920	201	-776
7920	202	-869
7920	203	-949
7920	204	-1013
7920	205	-1075
7920	206	-1136
7920	207	-1184
7920	208	-1221
7920	209	-1262
7920	210	-1313
7920	211	-1359
7920	212	-1386
7920	213	-1404
7920	214	-1420
7920	215	-1430
7920	216	-1424
7920	217	-1409
7920	218	-1398
7920	219	-1378
7920	220	-1326
7920	221	-1236
7920	222	-1119
7920	223	-978
7920	224	-806
7920	225	-609
7920	226	-406
7920	227	-210
7920	228	-7
7920	229	211
7920	230	431
7920	231	636
7920	232	825
7920	233	1002
7920	234	1156
7920	235	1271
7920	236	1349
7920	237	1410
7920	238	1459
7920	239	1487
7920	240	1496
7920	241	1502
7920	242	1511
7920	243	1508
7920	244	1484
7920	245	1449
7920	246	1414
7920	247	1372
7920	248	1315
7920	249	1256
7920	250	1213
7920	251	1184
7920	252	1153
7920	253	1117
7920	254	1087
7920	255	1062
7920	256	1028
7920	257	983
7920	258	944
7920	259	918
7920	260	894
7920	261	862
7920	262	834
7920	263	816
7920	264	804
7920	265	780
7920	266	750
7920	267	727
7920	268	708
7920	269	681
7920	270	650
7920	271	635
7920	272	643
7920	273	658
7920	274	669
7920	275	679
7920	276	687
7920	277	681
7920	278	654
7920	279	624
7920	280	610
7920	281	608
7920	282	604
7920	283	598
7920	284	597
7920	285	599
7920	286	593
7920	287	579
7920	288	577
7920	289	592
7920	290	607
7920	291	608
7920	292	600
7920	293	590
7920	294	571
7920	295	537
7920	296	503
7920	297	486
7920	298	479
7920	299	465
7920	300	445
7920	301	433
7920	302	430
7920	303	427
7920	304	423
7920	305	432
7920	306	452
7920	307	463
7920	308	452
7920	309	428
7920	310	407
7920	311	384
7920	312	354
7920	313	325
7920	314	311
7920	315	305
7920	316	289
7920	317	263
7920	318	245
7920	319	241
7920	320	241
7920	321	240
7920	322	250
7920	323	268
7920	324	274
7920	325	254
7920	326	223
7920	327	202
7920	328	191
7920	329	182
7920	330	178
7920	331	186
7920	332	194
7920	333	187
7920	334	169
7920	335	163
7920	336	178
7920	337	195
7920	338	197
7920	339	183
7920	340	153
7920	341	101
7920	342	33
7920	343	-22
7920	344	-44
7920	345	-45
7920	346	-61
7920	347	-110
7920	348	-188
7920	349	-288
7920	350	-395
7920	351	-478
7920	352	-497
7920	353	-449
7920	354	-363
7920	355	-276
7920	356	-200
7920	357	-137
7920	358	-95
7920	359	-70
7920	360	-41
7920	361	43
7920	362	128
7920	363	212
7920	364	263
7920	365	269
7920	366	217
7920	367	182
7920	368	195
7920	369	291
7920	370	324
7920	371	281
7920	372	258
7920	373	249
7920	374	268
7920	375	293
7920	376	291
7920	377	255
7920	378	201
7920	379	146
7920	380	101
7920	381	81
7920	382	96
7920	383	133
7920	384	160
7920	385	166
7920	386	159
7920	387	141
7920	388	75
7920	389	-82
7920	390	-348
7920	391	-701
7920	392	-1088
7920	393	-1421
7920	394	-1596
7920	395	-1552
7920	396	-1326
7920	397	-1040
7920	398	-818
7920	399	-719
7920	400	-726
7920	401	-747
7920	402	-652
7920	403	-340
7920	404	182
7920	405	781
7920	406	1271
7920	407	1523
7920	408	1506
7920	409	1289
7920	410	1003
7920	411	792
7920	412	738
7920	413	814
7920	414	915
7920	415	948
7920	416	885
7920	417	755
7920	418	610
7920	419	509
7920	420	487
7920	421	521
7920	422	543
7920	423	495
7920	424	379
7920	425	227
7920	426	127
7920	427	65
7920	428	61
7920	429	95
7920	430	116
7920	431	35
7920	432	-91
7920	433	-199
7920	434	-182
7920	435	-170
7920	436	-244
7920	437	-314
7920	438	-371
7920	439	-424
7920	440	-486
7920	441	-554
7920	442	-618
7920	443	-683
7920	444	-759
7920	445	-839
7920	446	-903
7920	447	-946
7920	448	-989
7920	449	-1044
7920	450	-1104
7920	451	-1165
7920	452	-1237
7920	453	-1317
7920	454	-1385
7920	455	-1421
7920	456	-1436
7920	457	-1446
7920	458	-1452
7920	459	-1445
7920	460	-1426
7920	461	-1406
7920	462	-1379
7920	463	-1324
7920	464	-1232
7920	465	-1117
7920	466	-984
7920	467	-820
7920	468	-623
7920	469	-410
7920	470	-196
7920	471	20
7920	472	243
7920	473	464
7920	474	666
7920	475	852
7920	476	1029
7920	477	1189
7920	478	1307
7920	479	1377
7920	480	1418
7920	481	1440
7920	482	1442
7920	483	1431
7920	484	1427
7920	485	1440
7920	486	1451
7920	487	1439
7920	488	1407
7920	489	1369
7920	490	1324
7920	491	1267
7920	492	1209
7920	493	1170
7920	494	1147
7920	495	1124
7920	496	1091
7920	497	1060
7920	498	1035
7920	499	1005
7920	500	964
7920	501	921
7920	502	888
7920	503	857
7920	504	816
7920	505	771
7920	506	739
7920	507	719
7920	508	697
7920	509	676
7920	510	670
7920	511	676
7920	512	678
7920	513	666
7920	514	652
7920	515	635
7920	516	609
7920	517	566
7920	518	528
7920	519	517
7920	520	525
7920	521	535
7920	522	543
7920	523	551
7920	524	553
7920	525	536
7920	526	510
7920	527	497
7920	528	502
7920	529	515
7920	530	520
7920	531	524
7920	532	526
7920	533	512
7920	534	475
7920	535	433
7920	536	404
7920	537	384
7920	538	361
7920	539	338
7920	540	329
7920	541	331
7920	542	332
7920	543	327
7920	544	328
7920	545	336
7920	546	334
7920	547	314
7920	548	293
7920	549	284
7920	550	278
7920	551	263
7920	552	247
7920	553	241
7920	554	238
7920	555	225
7920	556	206
7920	557	196
7920	558	198
7920	559	195
7920	560	184
7920	561	177
7920	562	175
7920	563	166
7920	564	144
7920	565	125
7920	566	123
7920	567	124
7920	568	118
7920	569	107
7920	570	98
7920	571	87
7920	572	63
7920	573	36
7920	574	26
7920	575	38
7920	576	53
7920	577	58
7920	578	58
7920	579	61
7920	580	55
7920	581	37
7920	582	24
7920	583	25
7920	584	27
7920	585	5
7920	586	-36
7920	587	-80
7920	588	-120
7920	589	-158
7920	590	-186
7920	591	-196
7920	592	-202
7920	593	-237
7920	594	-317
7920	595	-424
7920	596	-528
7920	597	-613
7920	598	-668
7920	599	-671
7920	600	-616
7920	601	-529
7920	602	-446
7920	603	-374
7920	604	-305
7920	605	-239
7920	606	-185
7920	607	-102
7920	608	-21
7920	609	36
7920	610	89
7920	611	136
7920	612	171
7920	613	180
7920	614	159
7920	615	157
7920	616	171
7920	617	184
7920	618	95
7920	619	53
7920	620	64
7920	621	134
7920	622	218
7920	623	244
7920	624	182
7920	625	72
7920	626	-20
7920	627	-48
7920	628	-4
7920	629	84
7920	630	154
7920	631	143
7920	632	42
7920	633	-83
7920	634	-148
7920	635	-146
7920	636	-160
7920	637	-311
7920	638	-684
7920	639	-1265
7920	640	-1901
7920	641	-2330
7920	642	-2287
7920	643	-1670
7920	644	-621
7920	645	533
7920	646	1428
7920	647	1817
7920	648	1662
7920	649	1149
7920	650	608
7920	651	329
7920	652	416
7920	653	759
7920	654	1137
7920	655	1352
7920	656	1313
7920	657	1070
7920	658	775
7920	659	595
7920	660	596
7920	661	714
7920	662	818
7920	663	816
7920	664	692
7920	665	497
7920	666	321
7920	667	237
7920	668	266
7920	669	345
7920	670	376
7920	671	299
7920	672	187
7920	673	84
7920	674	-2
7920	675	-28
7920	676	13
7920	677	70
7920	678	54
7920	679	-73
7920	680	-212
7920	681	-287
7920	682	-265
7920	683	-317
7920	684	-371
7920	685	-421
7920	686	-469
7920	687	-527
7920	688	-596
7920	689	-658
7920	690	-709
7920	691	-765
7920	692	-835
7920	693	-909
7920	694	-974
7920	695	-1040
7920	696	-1114
7920	697	-1188
7920	698	-1246
7920	699	-1293
7920	700	-1342
7920	701	-1388
7920	702	-1415
7920	703	-1421
7920	704	-1420
7920	705	-1420
7920	706	-1411
7920	707	-1388
7920	708	-1360
7920	709	-1329
7920	710	-1275
7920	711	-1181
7920	712	-1054
7920	713	-911
7920	714	-750
7920	715	-561
7920	716	-351
7920	717	-138
7920	718	76
7920	719	297
7920	720	519
7920	721	719
7920	722	887
7920	723	1033
7920	724	1166
7920	725	1275
7920	726	1350
7920	727	1399
7920	728	1435
7920	729	1451
7920	730	1434
7920	731	1397
7920	732	1367
7920	733	1347
7920	734	1325
7920	735	1300
7920	736	1279
7920	737	1261
7920	738	1231
7920	739	1186
7920	740	1143
7920	741	1114
7920	742	1088
7920	743	1048
7920	744	1000
7920	745	956
7920	746	914
7920	747	866
7920	748	822
7920	749	800
7920	750	797
7920	751	793
7920	752	779
7920	753	764
7920	754	749
7920	755	721
7920	756	678
7920	757	639
7920	758	618
7920	759	608
7920	760	595
7920	761	583
7920	762	581
7920	763	581
7920	764	569
7920	765	547
7920	766	535
7920	767	539
7920	768	547
7920	769	550
7920	770	557
7920	771	566
7920	772	562
7920	773	535
7920	774	506
7920	775	492
7920	776	488
7920	777	482
7920	778	473
7920	779	469
7920	780	461
7920	781	434
7920	782	398
7920	783	377
7920	784	379
7920	785	393
7920	786	406
7920	787	420
7920	788	432
7920	789	426
7920	790	393
7920	791	352
7920	792	324
7920	793	308
7920	794	293
7920	795	279
7920	796	271
7920	797	266
7920	798	250
7920	799	226
7920	800	217
7920	801	229
7920	802	246
7920	803	253
7920	804	257
7920	805	260
7920	806	250
7920	807	220
7920	808	184
7920	809	160
7920	810	146
7920	811	127
7920	812	109
7920	813	103
7920	814	107
7920	815	106
7920	816	97
7920	817	93
7920	818	99
7920	819	103
7920	820	97
7920	821	89
7920	822	88
7920	823	79
7920	824	54
7920	825	23
7920	826	10
7920	827	14
7920	828	21
7920	829	27
7920	830	38
7920	831	50
7920	832	49
7920	833	39
7920	834	37
7920	835	49
7920	836	59
7920	837	48
7920	838	23
7920	839	-4
7920	840	-38
7920	841	-82
7920	842	-126
7920	843	-157
7920	844	-186
7920	845	-240
7920	846	-321
7920	847	-409
7920	848	-483
7920	849	-535
7920	850	-553
7920	851	-521
7920	852	-441
7920	853	-346
7920	854	-262
7920	855	-191
7920	856	-124
7920	857	-61
7920	858	-10
7920	859	69
7920	860	149
7920	861	196
7920	862	243
7920	863	273
7920	864	259
7920	865	219
7920	866	223
7920	867	278
7920	868	350
7920	869	395
7920	870	377
7920	871	300
7920	872	225
7920	873	217
7920	874	273
7920	875	341
7920	876	365
7920	877	320
7920	878	215
7920	879	95
7920	880	31
7920	881	79
7920	882	223
7920	883	373
7920	884	431
7920	885	353
7920	886	144
7920	887	-169
7920	888	-561
7920	889	-1009
7920	890	-1502
7920	891	-2027
7920	892	-2514
7920	893	-2800
7920	894	-2676
7920	895	-2002
7920	896	-808
7920	897	696
7920	898	2171
7920	899	3250
7920	900	3673
7920	901	3417
7920	902	2702
7920	903	1878
7920	904	1249
7920	905	964
7920	906	999
7920	907	1197
7920	908	1355
7920	909	1344
7920	910	1171
7920	911	953
7920	912	809
7920	913	781
7920	914	836
7920	915	905
7920	916	914
7920	917	828
7920	918	675
7920	919	538
7920	920	482
7920	921	494
7920	922	512
7920	923	470
7920	924	391
7920	925	280
7920	926	133
7920	927	51
7920	928	81
7920	929	155
7920	930	164
7920	931	117
7920	932	53
7920	933	-4
7920	934	-56
7920	935	-113
7920	936	-174
7920	937	-232
7920	938	-290
7920	939	-360
7920	940	-436
7920	941	-503
7920	942	-559
7920	943	-620
7920	944	-691
7920	945	-757
7920	946	-814
7920	947	-874
7920	948	-943
7920	949	-1008
7920	950	-1059
7920	951	-1107
7920	952	-1159
7920	953	-1208
7920	954	-1237
7920	955	-1249
7920	956	-1259
7920	957	-1264
7920	958	-1250
7920	959	-1212
7920	960	-1163
7920	961	-1104
7920	962	-1018
7920	963	-899
7920	964	-762
7920	965	-615
7920	966	-448
7920	967	-253
7920	968	-40
7920	969	172
7920	970	382
7920	971	595
7920	972	798
7920	973	971
7920	974	1113
7920	975	1237
7920	976	1349
7920	977	1436
7920	978	1495
7920	979	1534
7920	980	1564
7920	981	1574
7920	982	1560
7920	983	1537
7920	984	1522
7920	985	1508
7920	986	1480
7920	987	1438
7920	988	1396
7920	989	1354
7920	990	1305
7920	991	1254
7920	992	1218
7920	993	1198
7920	994	1174
7920	995	1134
7920	996	1088
7920	997	1048
7920	998	1008
7920	999	962
7920	1000	921
7920	1001	893
7920	1002	864
7920	1003	820
7920	1004	770
7920	1005	737
7920	1006	724
7920	1007	721
7920	1008	718
7920	1009	722
7920	1010	726
7920	1011	712
7920	1012	677
7920	1013	643
7920	1014	632
7920	1015	637
7920	1016	641
7920	1017	643
7920	1018	643
7920	1019	632
7920	1020	603
7920	1021	569
7920	1022	556
7920	1023	568
7920	1024	587
7920	1025	598
7920	1026	603
7920	1027	602
7920	1028	586
7920	1029	553
7920	1030	522
7920	1031	510
7920	1032	507
7920	1033	497
7920	1034	480
7920	1035	467
7920	1036	453
7920	1037	428
7920	1038	396
7920	1039	374
7920	1040	365
7920	1041	354
7920	1042	337
7920	1043	330
7920	1044	337
7920	1045	344
7920	1046	335
7920	1047	316
7920	1048	293
7920	1049	262
7920	1050	221
7920	1051	182
7920	1052	167
7920	1053	172
7920	1054	176
7920	1055	169
7920	1056	161
7920	1057	156
7920	1058	146
7920	1059	130
7920	1060	124
7920	1061	134
7920	1062	140
7920	1063	122
7920	1064	88
7920	1065	58
7920	1066	34
7920	1067	14
7920	1068	5
7920	1069	17
7920	1070	39
7920	1071	50
7920	1072	41
7920	1073	27
7920	1074	17
7920	1075	7
7920	1076	-5
7920	1077	-5
7920	1078	10
7920	1079	21
7920	1080	7
7920	1081	-29
7920	1082	-69
7920	1083	-111
7920	1084	-157
7920	1085	-194
7920	1086	-205
7920	1087	-199
7920	1088	-206
7920	1089	-248
7920	1090	-321
7920	1091	-416
7920	1092	-530
7920	1093	-641
7920	1094	-713
7920	1095	-725
7920	1096	-688
7920	1097	-630
7920	1098	-562
7920	1099	-484
7920	1100	-406
7920	1101	-345
7920	1102	-291
7920	1103	-229
7920	1104	-167
7920	1105	-87
7920	1106	18
7920	1107	99
7920	1108	112
7920	1109	38
7920	1110	-41
7920	1111	-59
7920	1112	31
7920	1113	80
7920	1114	143
7920	1115	145
7920	1116	80
7920	1117	-21
7920	1118	-100
7920	1119	-104
7920	1120	-17
7920	1121	106
7920	1122	167
7920	1123	103
7920	1124	-60
7920	1125	-228
7920	1126	-299
7920	1127	-214
7920	1128	9
7920	1129	249
7920	1130	327
7920	1131	97
7920	1132	-452
7920	1133	-1190
7920	1134	-1915
7920	1135	-2443
7920	1136	-2661
7920	1137	-2563
7920	1138	-2240
7920	1139	-1828
7920	1140	-1406
7920	1141	-968
7920	1142	-463
7920	1143	122
7920	1144	740
7920	1145	1296
7920	1146	1682
7920	1147	1808
7920	1148	1668
7920	1149	1362
7920	1150	1044
7920	1151	831
7920	1152	753
7920	1153	773
7920	1154	821
7920	1155	828
7920	1156	757
7920	1157	625
7920	1158	501
7920	1159	438
7920	1160	430
7920	1161	432
7920	1162	408
7920	1163	348
7920	1164	259
7920	1165	160
7920	1166	82
7920	1167	48
7920	1168	40
7920	1169	-8
7920	1170	-95
7920	1171	-159
7920	1172	-183
7920	1173	-200
7920	1174	-257
7920	1175	-315
7920	1176	-354
7920	1177	-333
7920	1178	-409
7920	1179	-488
7920	1180	-553
7920	1181	-608
7920	1182	-666
7920	1183	-725
7920	1184	-770
7920	1185	-804
7920	1186	-847
7920	1187	-907
7920	1188	-975
7920	1189	-1047
7920	1190	-1131
7920	1191	-1230
7920	1192	-1328
7920	1193	-1402
7920	1194	-1456
7920	1195	-1504
7920	1196	-1543
7920	1197	-1564
7920	1198	-1573
7920	1199	-1587
7920	1200	-1603
7920	1201	-1602
7920	1202	-1576
7920	1203	-1536
7920	1204	-1492
7920	1205	-1434
7920	1206	-1354
7920	1207	-1261
7920	1208	-1164
7920	1209	-1047
7920	1210	-896
7920	1211	-714
7920	1212	-522
7920	1213	-322
7920	1214	-106
7920	1215	119
7920	1216	337
7920	1217	539
7920	1218	736
7920	1219	925
7920	1220	1085
7920	1221	1195
7920	1222	1265
7920	1223	1306
7920	1224	1318
7920	1225	1303
7920	1226	1279
7920	1227	1265
7920	1228	1256
7920	1229	1233
7920	1230	1197
7920	1231	1164
7920	1232	1140
7920	1233	1114
7920	1234	1084
7920	1235	1062
7920	1236	1047
7920	1237	1019
7920	1238	967
7920	1239	904
7920	1240	849
7920	1241	803
7920	1242	755
7920	1243	711
7920	1244	682
7920	1245	662
7920	1246	630
7920	1247	590
7920	1248	559
7920	1249	543
7920	1250	529
7920	1251	507
7920	1252	489
7920	1253	479
7920	1254	467
7920	1255	443
7920	1256	420
7920	1257	414
7920	1258	417
7920	1259	411
7920	1260	395
7920	1261	383
7920	1262	376
7920	1263	365
7920	1264	355
7920	1265	362
7920	1266	387
7920	1267	411
7920	1268	419
7920	1269	417
7920	1270	412
7920	1271	395
7920	1272	362
7920	1273	330
7920	1274	313
7920	1275	307
7920	1276	295
7920	1277	278
7920	1278	269
7920	1279	269
7920	1280	267
7920	1281	262
7920	1282	264
7920	1283	274
7920	1284	276
7920	1285	259
7920	1286	235
7920	1287	216
7920	1288	200
7920	1289	176
7920	1290	155
7920	1291	152
7920	1292	156
7920	1293	148
7920	1294	127
7920	1295	110
7920	1296	104
7920	1297	99
7920	1298	95
7920	1299	101
7920	1300	119
7920	1301	126
7920	1302	105
7920	1303	68
7920	1304	34
7920	1305	3
7920	1306	-25
7920	1307	-41
7920	1308	-35
7920	1309	-17
7920	1310	-12
7920	1311	-25
7920	1312	-36
7920	1313	-36
7920	1314	-31
7920	1315	-26
7920	1316	-17
7920	1317	-4
7920	1318	-6
7920	1319	-30
7920	1320	-55
7920	1321	-62
7920	1322	-53
7920	1323	-53
7920	1324	-69
7920	1325	-97
7920	1326	-136
7920	1327	-189
7920	1328	-236
7920	1329	-255
7920	1330	-243
7920	1331	-235
7920	1332	-266
7920	1333	-341
7920	1334	-446
7920	1335	-569
7920	1336	-686
7920	1337	-758
7920	1338	-756
7920	1339	-697
7920	1340	-617
7920	1341	-537
7920	1342	-458
7920	1343	-381
7920	1344	-315
7920	1345	-254
7920	1346	-187
7920	1347	-82
7920	1348	0
7920	1349	79
7920	1350	127
7920	1351	129
7920	1352	84
7920	1353	27
7920	1354	57
7920	1355	83
7920	1356	100
7920	1357	152
7920	1358	164
7920	1359	125
7920	1360	53
7920	1361	-19
7920	1362	-45
7920	1363	3
7920	1364	98
7920	1365	159
7920	1366	118
7920	1367	-15
7920	1368	-164
7920	1369	-237
7920	1370	-175
7920	1371	7
7920	1372	209
7920	1373	257
7920	1374	8
7920	1375	-545
7920	1376	-1247
7920	1377	-1865
7920	1378	-2205
7920	1379	-2193
7920	1380	-1913
7920	1381	-1572
7920	1382	-1397
7920	1383	-1490
7920	1384	-1751
7920	1385	-1941
7920	1386	-1830
7920	1387	-1314
7920	1388	-464
7920	1389	493
7920	1390	1268
7920	1391	1649
7920	1392	1613
7920	1393	1318
7920	1394	987
7920	1395	784
7920	1396	765
7920	1397	873
7920	1398	991
7920	1399	1006
7920	1400	884
7920	1401	694
7920	1402	540
7920	1403	476
7920	1404	485
7920	1405	516
7920	1406	518
7920	1407	462
7920	1408	354
7920	1409	241
7920	1410	181
7920	1411	170
7920	1412	201
7920	1413	182
7920	1414	134
7920	1415	64
7920	1416	-32
7920	1417	-142
7920	1418	-245
7920	1419	-228
7920	1420	-203
7920	1421	-260
7920	1422	-319
7920	1423	-372
7920	1424	-419
7920	1425	-472
7920	1426	-530
7920	1427	-582
7920	1428	-624
7920	1429	-676
7920	1430	-752
7920	1431	-840
7920	1432	-924
7920	1433	-1007
7920	1434	-1093
7920	1435	-1175
7920	1436	-1239
7920	1437	-1287
7920	1438	-1338
7920	1439	-1388
7920	1440	-1422
7920	1441	-1432
7920	1442	-1430
7920	1443	-1427
7920	1444	-1416
7920	1445	-1395
7920	1446	-1377
7920	1447	-1368
7920	1448	-1347
7920	1449	-1290
7920	1450	-1193
7920	1451	-1068
7920	1452	-915
7920	1453	-728
7920	1454	-517
7920	1455	-305
7920	1456	-95
7920	1457	125
7920	1458	356
7920	1459	577
7920	1460	777
7920	1461	960
7920	1462	1128
7920	1463	1267
7920	1464	1364
7920	1465	1430
7920	1466	1481
7920	1467	1513
7920	1468	1519
7920	1469	1507
7920	1470	1497
7920	1471	1490
7920	1472	1470
7920	1473	1437
7920	1474	1404
7920	1475	1374
7920	1476	1338
7920	1477	1289
7920	1478	1244
7920	1479	1215
7920	1480	1191
7920	1481	1157
7920	1482	1117
7920	1483	1084
7920	1484	1053
7920	1485	1015
7920	1486	975
7920	1487	953
7920	1488	946
7920	1489	933
7920	1490	904
7920	1491	870
7920	1492	838
7920	1493	803
7920	1494	762
7920	1495	729
7920	1496	713
7920	1497	701
7920	1498	677
7920	1499	647
7920	1500	629
7920	1501	624
7920	1502	620
7920	1503	616
7920	1504	621
7920	1505	631
7920	1506	631
7920	1507	615
7920	1508	602
7920	1509	600
7920	1510	602
7920	1511	595
7920	1512	587
7920	1513	585
7920	1514	579
7920	1515	556
7920	1516	527
7920	1517	511
7920	1518	509
7920	1519	508
7920	1520	506
7920	1521	510
7920	1522	518
7920	1523	512
7920	1524	486
7920	1525	456
7920	1526	439
7920	1527	429
7920	1528	415
7920	1529	406
7920	1530	407
7920	1531	410
7920	1532	398
7920	1533	378
7920	1534	366
7920	1535	364
7920	1536	358
7920	1537	345
7920	1538	338
7920	1539	343
7920	1540	342
7920	1541	329
7920	1542	317
7920	1543	316
7920	1544	312
7920	1545	294
7920	1546	270
7920	1547	252
7920	1548	239
7920	1549	219
7920	1550	198
7920	1551	190
7920	1552	195
7920	1553	192
7920	1554	176
7920	1555	159
7920	1556	149
7920	1557	138
7920	1558	124
7920	1559	119
7920	1560	129
7920	1561	137
7920	1562	126
7920	1563	105
7920	1564	91
7920	1565	90
7920	1566	91
7920	1567	91
7920	1568	95
7920	1569	99
7920	1570	87
7920	1571	63
7920	1572	51
7920	1573	63
7920	1574	78
7920	1575	73
7920	1576	46
7920	1577	6
7920	1578	-49
7920	1579	-112
7920	1580	-164
7920	1581	-190
7920	1582	-199
7920	1583	-228
7920	1584	-294
7920	1585	-381
7920	1586	-470
7920	1587	-543
7920	1588	-580
7920	1589	-559
7920	1590	-483
7920	1591	-387
7920	1592	-310
7920	1593	-258
7920	1594	-219
7920	1595	-186
7920	1596	-154
7920	1597	-75
7920	1598	21
7920	1599	93
7920	1600	158
7920	1601	204
7920	1602	231
7920	1603	230
7920	1604	206
7920	1605	217
7920	1606	253
7920	1607	202
7920	1608	184
7920	1609	161
7920	1610	147
7920	1611	151
7920	1612	158
7920	1613	142
7920	1614	107
7920	1615	82
7920	1616	80
7920	1617	89
7920	1618	96
7920	1619	93
7920	1620	80
7920	1621	53
7920	1622	27
7920	1623	35
7920	1624	78
7920	1625	93
7920	1626	-14
7920	1627	-303
7920	1628	-763
7920	1629	-1311
7920	1630	-1802
7920	1631	-2060
7920	1632	-1954
7920	1633	-1479
7920	1634	-767
7920	1635	-13
7920	1636	615
7920	1637	1019
7920	1638	1184
7920	1639	1185
7920	1640	1142
7920	1641	1147
7920	1642	1203
7920	1643	1257
7920	1644	1256
7920	1645	1186
7920	1646	1058
7920	1647	913
7920	1648	805
7920	1649	773
7920	1650	801
7920	1651	828
7920	1652	803
7920	1653	722
7920	1654	614
7920	1655	505
7920	1656	423
7920	1657	385
7920	1658	391
7920	1659	397
7920	1660	359
7920	1661	263
7920	1662	184
7920	1663	128
7920	1664	59
7920	1665	10
7920	1666	1
7920	1667	12
7920	1668	-10
7920	1669	-93
7920	1670	-157
7920	1671	-147
7920	1672	-214
7920	1673	-285
7920	1674	-351
7920	1675	-400
7920	1676	-440
7920	1677	-489
7920	1678	-552
7920	1679	-616
7920	1680	-681
7920	1681	-757
7920	1682	-843
7920	1683	-920
7920	1684	-981
7920	1685	-1040
7920	1686	-1106
7920	1687	-1169
7920	1688	-1220
7920	1689	-1266
7920	1690	-1317
7920	1691	-1364
7920	1692	-1389
7920	1693	-1398
7920	1694	-1406
7920	1695	-1415
7920	1696	-1411
7920	1697	-1391
7920	1698	-1362
7920	1699	-1323
7920	1700	-1254
7920	1701	-1147
7920	1702	-1012
7920	1703	-865
7920	1704	-703
7920	1705	-518
7920	1706	-321
7920	1707	-126
7920	1708	74
7920	1709	291
7920	1710	515
7920	1711	723
7920	1712	902
7920	1713	1058
7920	1714	1191
7920	1715	1288
7920	1716	1349
7920	1717	1397
7920	1718	1443
7920	1719	1479
7920	1720	1488
7920	1721	1477
7920	1722	1459
7920	1723	1430
7920	1724	1385
7920	1725	1334
7920	1726	1301
7920	1727	1285
7920	1728	1271
7920	1729	1248
7920	1730	1228
7920	1731	1209
7920	1732	1178
7920	1733	1126
7920	1734	1070
7920	1735	1024
7920	1736	980
7920	1737	928
7920	1738	877
7920	1739	841
7920	1740	815
7920	1741	787
7920	1742	755
7920	1743	735
7920	1744	728
7920	1745	717
7920	1746	701
7920	1747	692
7920	1748	696
7920	1749	695
7920	1750	678
7920	1751	652
7920	1752	630
7920	1753	605
7920	1754	571
7920	1755	541
7920	1756	531
7920	1757	538
7920	1758	543
7920	1759	541
7920	1760	544
7920	1761	551
7920	1762	553
7920	1763	546
7920	1764	544
7920	1765	551
7920	1766	552
7920	1767	535
7920	1768	509
7920	1769	490
7920	1770	475
7920	1771	454
7920	1772	432
7920	1773	421
7920	1774	416
7920	1775	404
7920	1776	385
7920	1777	376
7920	1778	383
7920	1779	387
7920	1780	379
7920	1781	367
7920	1782	357
7920	1783	340
7920	1784	312
7920	1785	286
7920	1786	277
7920	1787	280
7920	1788	277
7920	1789	267
7920	1790	263
7920	1791	264
7920	1792	255
7920	1793	239
7920	1794	227
7920	1795	223
7920	1796	212
7920	1797	186
7920	1798	160
7920	1799	148
7920	1800	144
7920	1801	136
7920	1802	127
7920	1803	126
7920	1804	125
7920	1805	109
7920	1806	85
7920	1807	73
7920	1808	79
7920	1809	86
7920	1810	87
7920	1811	88
7920	1812	94
7920	1813	93
7920	1814	79
7920	1815	65
7920	1816	64
7920	1817	64
7920	1818	51
7920	1819	33
7920	1820	24
7920	1821	21
7920	1822	8
7920	1823	-17
7920	1824	-45
7920	1825	-73
7920	1826	-108
7920	1827	-143
7920	1828	-156
7920	1829	-141
7920	1830	-125
7920	1831	-141
7920	1832	-197
7920	1833	-290
7920	1834	-412
7920	1835	-548
7920	1836	-653
7920	1837	-689
7920	1838	-654
7920	1839	-578
7920	1840	-487
7920	1841	-392
7920	1842	-302
7920	1843	-233
7920	1844	-183
7920	1845	-130
7920	1846	-68
7920	1847	19
7920	1848	118
7920	1849	188
7920	1850	195
7920	1851	114
7920	1852	44
7920	1853	35
7920	1854	148
7920	1855	233
7920	1856	326
7920	1857	333
7920	1858	250
7920	1859	126
7920	1860	33
7920	1861	24
7920	1862	110
7920	1863	237
7920	1864	300
7920	1865	227
7920	1866	49
7920	1867	-125
7920	1868	-183
7920	1869	-79
7920	1870	145
7920	1871	362
7920	1872	409
7920	1873	170
7920	1874	-334
7920	1875	-947
7920	1876	-1475
7920	1877	-1789
7920	1878	-1869
7920	1879	-1782
7920	1880	-1645
7920	1881	-1546
7920	1882	-1480
7920	1883	-1330
7920	1884	-958
7920	1885	-323
7920	1886	480
7920	1887	1264
7920	1888	1831
7920	1889	2046
7920	1890	1902
7920	1891	1535
7920	1892	1149
7920	1893	909
7920	1894	852
7920	1895	910
7920	1896	982
7920	1897	985
7920	1898	892
7920	1899	737
7920	1900	600
7920	1901	547
7920	1902	569
7920	1903	601
7920	1904	590
7920	1905	525
7920	1906	432
7920	1907	343
7920	1908	288
7920	1909	279
7920	1910	290
7920	1911	251
7920	1912	152
7920	1913	51
7920	1914	-10
7920	1915	-35
7920	1916	-89
7920	1917	-134
7920	1918	-169
7920	1919	-144
7920	1920	-213
7920	1921	-289
7920	1922	-349
7920	1923	-389
7920	1924	-425
7920	1925	-468
7920	1926	-511
7920	1927	-550
7920	1928	-603
7920	1929	-680
7920	1930	-770
7920	1931	-855
7920	1932	-933
7920	1933	-1009
7920	1934	-1079
7920	1935	-1128
7920	1936	-1161
7920	1937	-1197
7920	1938	-1241
7920	1939	-1281
7920	1940	-1312
7920	1941	-1342
7920	1942	-1374
7920	1943	-1391
7920	1944	-1377
7920	1945	-1343
7920	1946	-1306
7920	1947	-1259
7920	1948	-1196
7920	1949	-1118
7920	1950	-1031
7920	1951	-927
7920	1952	-781
7920	1953	-591
7920	1954	-373
7920	1955	-146
7920	1956	91
7920	1957	328
7920	1958	546
7920	1959	734
7920	1960	904
7920	1961	1070
7920	1962	1222
7920	1963	1346
7920	1964	1442
7920	1965	1524
7920	1966	1591
7920	1967	1632
7920	1968	1649
7920	1969	1658
7920	1970	1662
7920	1971	1647
7920	1972	1605
7920	1973	1553
7920	1974	1507
7920	1975	1460
7920	1976	1406
7920	1977	1359
7920	1978	1329
7920	1979	1306
7920	1980	1273
7920	1981	1232
7920	1982	1195
7920	1983	1163
7920	1984	1122
7920	1985	1076
7920	1986	1043
7920	1987	1026
7920	1988	1012
7920	1989	990
7920	1990	969
7920	1991	952
7920	1992	928
7920	1993	886
7920	1994	839
7920	1995	804
7920	1996	780
7920	1997	757
7920	1998	740
7920	1999	740
[truncated: 159,280 more rows]
