# Supplementary material for: Are Complexity Metrics Reliable in Assessing HRV Control in Obese Patients During Sleep?
Source: PLoS One. 2015 Apr 20;10(4):e0124458. doi: 10.1371/journal.pone.0124458 (PMC4404104; doi:10.1371/journal.pone.0124458)
Supplement: S1 Dataset — (ZIP) [file pone.0124458.s001.zip › cabiddu_healthy_controls_data/SUBJECT (16)/4/FC.txt]

10050	0	444
10050	1	447
10050	2	451
10050	3	449
10050	4	444
10050	5	447
10050	6	459
10050	7	470
10050	8	474
10050	9	476
10050	10	479
10050	11	477
10050	12	470
10050	13	463
10050	14	467
10050	15	476
10050	16	482
10050	17	480
10050	18	474
10050	19	465
10050	20	449
10050	21	430
10050	22	422
10050	23	427
10050	24	433
10050	25	432
10050	26	424
10050	27	409
10050	28	385
10050	29	351
10050	30	317
10050	31	295
10050	32	283
10050	33	274
10050	34	267
10050	35	268
10050	36	276
10050	37	283
10050	38	285
10050	39	285
10050	40	284
10050	41	272
10050	42	249
10050	43	225
10050	44	208
10050	45	197
10050	46	186
10050	47	174
10050	48	167
10050	49	158
10050	50	141
10050	51	120
10050	52	104
10050	53	98
10050	54	94
10050	55	89
10050	56	88
10050	57	92
10050	58	93
10050	59	86
10050	60	76
10050	61	64
10050	62	48
10050	63	23
10050	64	-3
10050	65	-16
10050	66	-15
10050	67	-5
10050	68	7
10050	69	22
10050	70	33
10050	71	30
10050	72	11
10050	73	-9
10050	74	-18
10050	75	-19
10050	76	-17
10050	77	-16
10050	78	-15
10050	79	-22
10050	80	-42
10050	81	-63
10050	82	-73
10050	83	-69
10050	84	-63
10050	85	-61
10050	86	-64
10050	87	-67
10050	88	-69
10050	89	-65
10050	90	-46
10050	91	-15
10050	92	5
10050	93	-5
10050	94	-48
10050	95	-108
10050	96	-169
10050	97	-217
10050	98	-242
10050	99	-245
10050	100	-250
10050	101	-288
10050	102	-371
10050	103	-484
10050	104	-597
10050	105	-682
10050	106	-715
10050	107	-686
10050	108	-603
10050	109	-501
10050	110	-414
10050	111	-351
10050	112	-305
10050	113	-266
10050	114	-183
10050	115	-35
10050	116	110
10050	117	177
10050	118	143
10050	119	88
10050	120	77
10050	121	69
10050	122	87
10050	123	191
10050	124	283
10050	125	301
10050	126	223
10050	127	94
10050	128	-3
10050	129	5
10050	130	107
10050	131	216
10050	132	238
10050	133	134
10050	134	-47
10050	135	-187
10050	136	-168
10050	137	49
10050	138	356
10050	139	535
10050	140	371
10050	141	-207
10050	142	-1081
10050	143	-1979
10050	144	-2608
10050	145	-2782
10050	146	-2518
10050	147	-2032
10050	148	-1610
10050	149	-1437
10050	150	-1498
10050	151	-1604
10050	152	-1501
10050	153	-1023
10050	154	-185
10050	155	799
10050	156	1625
10050	157	2054
10050	158	2035
10050	159	1708
10050	160	1305
10050	161	1033
10050	162	981
10050	163	1098
10050	164	1245
10050	165	1288
10050	166	1187
10050	167	1008
10050	168	852
10050	169	786
10050	170	810
10050	171	868
10050	172	885
10050	173	813
10050	174	665
10050	175	508
10050	176	410
10050	177	388
10050	178	384
10050	179	372
10050	180	363
10050	181	334
10050	182	258
10050	183	143
10050	184	72
10050	185	103
10050	186	127
10050	187	67
10050	188	5
10050	189	-54
10050	190	-113
10050	191	-171
10050	192	-219
10050	193	-255
10050	194	-288
10050	195	-333
10050	196	-393
10050	197	-458
10050	198	-520
10050	199	-578
10050	200	-627
10050	201	-664
10050	202	-690
10050	203	-721
10050	204	-766
10050	205	-822
10050	206	-877
10050	207	-925
10050	208	-965
10050	209	-988
10050	210	-989
10050	211	-975
10050	212	-957
10050	213	-937
10050	214	-908
10050	215	-866
10050	216	-819
10050	217	-771
10050	218	-719
10050	219	-663
10050	220	-607
10050	221	-553
10050	222	-487
10050	223	-396
10050	224	-282
10050	225	-159
10050	226	-33
10050	227	90
10050	228	206
10050	229	306
10050	230	399
10050	231	499
10050	232	609
10050	233	719
10050	234	817
10050	235	901
10050	236	971
10050	237	1019
10050	238	1045
10050	239	1056
10050	240	1064
10050	241	1066
10050	242	1050
10050	243	1021
10050	244	987
10050	245	955
10050	246	926
10050	247	901
10050	248	884
10050	249	867
10050	250	834
10050	251	778
10050	252	710
10050	253	647
10050	254	597
10050	255	561
10050	256	543
10050	257	543
10050	258	544
10050	259	529
10050	260	499
10050	261	468
10050	262	447
10050	263	436
10050	264	434
10050	265	444
10050	266	458
10050	267	466
10050	268	462
10050	269	458
10050	270	461
10050	271	468
10050	272	472
10050	273	473
10050	274	472
10050	275	467
10050	276	453
10050	277	438
10050	278	433
10050	279	445
10050	280	465
10050	281	485
10050	282	503
10050	283	514
10050	284	508
10050	285	483
10050	286	448
10050	287	421
10050	288	404
10050	289	393
10050	290	390
10050	291	393
10050	292	393
10050	293	379
10050	294	355
10050	295	333
10050	296	321
10050	297	317
10050	298	315
10050	299	318
10050	300	326
10050	301	327
10050	302	313
10050	303	289
10050	304	267
10050	305	246
10050	306	226
10050	307	211
10050	308	207
10050	309	212
10050	310	216
10050	311	214
10050	312	214
10050	313	215
10050	314	211
10050	315	198
10050	316	184
10050	317	174
10050	318	165
10050	319	152
10050	320	142
10050	321	138
10050	322	134
10050	323	119
10050	324	97
10050	325	77
10050	326	64
10050	327	55
10050	328	51
10050	329	58
10050	330	73
10050	331	87
10050	332	92
10050	333	90
10050	334	86
10050	335	75
10050	336	54
10050	337	29
10050	338	10
10050	339	-1
10050	340	-10
10050	341	-15
10050	342	-8
10050	343	6
10050	344	15
10050	345	15
10050	346	10
10050	347	7
10050	348	3
10050	349	-5
10050	350	-13
10050	351	-18
10050	352	-26
10050	353	-45
10050	354	-74
10050	355	-98
10050	356	-111
10050	357	-115
10050	358	-109
10050	359	-86
10050	360	-55
10050	361	-32
10050	362	-25
10050	363	-31
10050	364	-43
10050	365	-55
10050	366	-65
10050	367	-67
10050	368	-59
10050	369	-51
10050	370	-59
10050	371	-78
10050	372	-96
10050	373	-108
10050	374	-116
10050	375	-120
10050	376	-117
10050	377	-112
10050	378	-116
10050	379	-126
10050	380	-134
10050	381	-129
10050	382	-116
10050	383	-105
10050	384	-98
10050	385	-89
10050	386	-88
10050	387	-100
10050	388	-120
10050	389	-135
10050	390	-140
10050	391	-140
10050	392	-137
10050	393	-130
10050	394	-125
10050	395	-131
10050	396	-151
10050	397	-174
10050	398	-190
10050	399	-201
10050	400	-214
10050	401	-229
10050	402	-251
10050	403	-291
10050	404	-360
10050	405	-451
10050	406	-539
10050	407	-604
10050	408	-634
10050	409	-623
10050	410	-571
10050	411	-490
10050	412	-408
10050	413	-346
10050	414	-301
10050	415	-267
10050	416	-197
10050	417	-80
10050	418	45
10050	419	123
10050	420	93
10050	421	40
10050	422	9
10050	423	82
10050	424	134
10050	425	149
10050	426	198
10050	427	230
10050	428	240
10050	429	228
10050	430	211
10050	431	207
10050	432	221
10050	433	227
10050	434	193
10050	435	117
10050	436	30
10050	437	-19
10050	438	5
10050	439	108
10050	440	248
10050	441	334
10050	442	261
10050	443	-21
10050	444	-476
10050	445	-992
10050	446	-1439
10050	447	-1714
10050	448	-1780
10050	449	-1687
10050	450	-1548
10050	451	-1469
10050	452	-1484
10050	453	-1530
10050	454	-1496
10050	455	-1271
10050	456	-804
10050	457	-133
10050	458	606
10050	459	1240
10050	460	1632
10050	461	1744
10050	462	1633
10050	463	1408
10050	464	1187
10050	465	1053
10050	466	1024
10050	467	1056
10050	468	1082
10050	469	1057
10050	470	980
10050	471	877
10050	472	777
10050	473	703
10050	474	667
10050	475	655
10050	476	640
10050	477	599
10050	478	538
10050	479	472
10050	480	390
10050	481	319
10050	482	291
10050	483	298
10050	484	300
10050	485	214
10050	486	101
10050	487	3
10050	488	26
10050	489	55
10050	490	13
10050	491	-17
10050	492	-41
10050	493	-71
10050	494	-117
10050	495	-174
10050	496	-232
10050	497	-289
10050	498	-344
10050	499	-393
10050	500	-426
10050	501	-453
10050	502	-484
10050	503	-526
10050	504	-573
10050	505	-620
10050	506	-667
10050	507	-710
10050	508	-738
10050	509	-748
10050	510	-751
10050	511	-762
10050	512	-779
10050	513	-796
10050	514	-812
10050	515	-825
10050	516	-826
10050	517	-805
10050	518	-767
10050	519	-723
10050	520	-678
10050	521	-630
10050	522	-576
10050	523	-524
10050	524	-473
10050	525	-420
10050	526	-354
10050	527	-280
10050	528	-204
10050	529	-119
10050	530	-18
10050	531	92
10050	532	202
10050	533	310
10050	534	421
10050	535	532
10050	536	635
10050	537	726
10050	538	810
10050	539	883
10050	540	937
10050	541	965
10050	542	971
10050	543	964
10050	544	940
10050	545	901
10050	546	856
10050	547	818
10050	548	788
10050	549	759
10050	550	729
10050	551	700
10050	552	671
10050	553	633
10050	554	586
10050	555	542
10050	556	511
10050	557	488
10050	558	470
10050	559	460
10050	560	459
10050	561	459
10050	562	451
10050	563	440
10050	564	432
10050	565	429
10050	566	426
10050	567	424
10050	568	432
10050	569	450
10050	570	471
10050	571	491
10050	572	512
10050	573	532
10050	574	539
10050	575	528
10050	576	505
10050	577	481
10050	578	460
10050	579	442
10050	580	429
10050	581	429
10050	582	437
10050	583	441
10050	584	440
10050	585	442
10050	586	450
10050	587	456
10050	588	455
10050	589	452
10050	590	445
10050	591	432
10050	592	410
10050	593	388
10050	594	374
10050	595	364
10050	596	350
10050	597	332
10050	598	320
10050	599	312
10050	600	306
10050	601	301
10050	602	297
10050	603	295
10050	604	284
10050	605	262
10050	606	238
10050	607	222
10050	608	211
10050	609	199
10050	610	188
10050	611	185
10050	612	184
10050	613	179
10050	614	175
10050	615	176
10050	616	182
10050	617	181
10050	618	171
10050	619	160
10050	620	152
10050	621	147
10050	622	143
10050	623	141
10050	624	144
10050	625	142
10050	626	129
10050	627	108
10050	628	89
10050	629	75
10050	630	58
10050	631	43
10050	632	37
10050	633	38
10050	634	39
10050	635	37
10050	636	39
10050	637	45
10050	638	45
10050	639	35
10050	640	19
10050	641	9
10050	642	2
10050	643	-7
10050	644	-17
10050	645	-26
10050	646	-35
10050	647	-48
10050	648	-58
10050	649	-53
10050	650	-27
10050	651	7
10050	652	32
10050	653	41
10050	654	33
10050	655	4
10050	656	-38
10050	657	-74
10050	658	-93
10050	659	-99
10050	660	-106
10050	661	-116
10050	662	-121
10050	663	-117
10050	664	-106
10050	665	-88
10050	666	-63
10050	667	-42
10050	668	-43
10050	669	-72
10050	670	-113
10050	671	-150
10050	672	-180
10050	673	-214
10050	674	-259
10050	675	-326
10050	676	-420
10050	677	-537
10050	678	-651
10050	679	-724
10050	680	-734
10050	681	-685
10050	682	-594
10050	683	-485
10050	684	-381
10050	685	-299
10050	686	-207
10050	687	-130
10050	688	-74
10050	689	-9
10050	690	68
10050	691	137
10050	692	151
10050	693	121
10050	694	107
10050	695	112
10050	696	128
10050	697	66
10050	698	67
10050	699	111
10050	700	186
10050	701	248
10050	702	246
10050	703	171
10050	704	61
10050	705	-16
10050	706	-20
10050	707	43
10050	708	128
10050	709	177
10050	710	160
10050	711	93
10050	712	42
10050	713	61
10050	714	129
10050	715	132
10050	716	-74
10050	717	-567
10050	718	-1289
10050	719	-2027
10050	720	-2480
10050	721	-2385
10050	722	-1664
10050	723	-499
10050	724	739
10050	725	1657
10050	726	2016
10050	727	1817
10050	728	1290
10050	729	777
10050	730	554
10050	731	702
10050	732	1087
10050	733	1467
10050	734	1638
10050	735	1537
10050	736	1243
10050	737	928
10050	738	749
10050	739	758
10050	740	883
10050	741	985
10050	742	967
10050	743	821
10050	744	620
10050	745	463
10050	746	413
10050	747	471
10050	748	561
10050	749	589
10050	750	495
10050	751	354
10050	752	221
10050	753	124
10050	754	95
10050	755	135
10050	756	198
10050	757	191
10050	758	82
10050	759	-39
10050	760	-104
10050	761	-74
10050	762	-114
10050	763	-155
10050	764	-201
10050	765	-249
10050	766	-301
10050	767	-359
10050	768	-410
10050	769	-451
10050	770	-488
10050	771	-536
10050	772	-592
10050	773	-650
10050	774	-710
10050	775	-774
10050	776	-832
10050	777	-873
10050	778	-894
10050	779	-907
10050	780	-921
10050	781	-930
10050	782	-931
10050	783	-926
10050	784	-918
10050	785	-899
10050	786	-868
10050	787	-836
10050	788	-814
10050	789	-796
10050	790	-772
10050	791	-736
10050	792	-691
10050	793	-635
10050	794	-563
10050	795	-478
10050	796	-387
10050	797	-292
10050	798	-186
10050	799	-67
10050	800	61
10050	801	185
10050	802	309
10050	803	433
10050	804	551
10050	805	656
10050	806	750
10050	807	837
10050	808	917
10050	809	980
10050	810	1026
10050	811	1063
10050	812	1093
10050	813	1110
10050	814	1112
10050	815	1100
10050	816	1075
10050	817	1037
10050	818	983
10050	819	923
10050	820	871
10050	821	829
10050	822	793
10050	823	763
10050	824	742
10050	825	725
10050	826	702
10050	827	670
10050	828	641
10050	829	619
10050	830	602
10050	831	586
10050	832	574
10050	833	568
10050	834	562
10050	835	547
10050	836	527
10050	837	514
10050	838	510
10050	839	508
10050	840	506
10050	841	508
10050	842	512
10050	843	511
10050	844	508
10050	845	512
10050	846	531
10050	847	554
10050	848	570
10050	849	579
10050	850	583
10050	851	577
10050	852	557
10050	853	531
10050	854	515
10050	855	508
10050	856	503
10050	857	498
10050	858	499
10050	859	504
10050	860	508
10050	861	511
10050	862	517
10050	863	527
10050	864	528
10050	865	510
10050	866	478
10050	867	445
10050	868	415
10050	869	390
10050	870	377
10050	871	381
10050	872	391
10050	873	390
10050	874	371
10050	875	343
10050	876	315
10050	877	288
10050	878	267
10050	879	261
10050	880	268
10050	881	273
10050	882	266
10050	883	250
10050	884	235
10050	885	224
10050	886	214
10050	887	205
10050	888	199
10050	889	191
10050	890	171
10050	891	141
10050	892	115
10050	893	103
10050	894	102
10050	895	105
10050	896	113
10050	897	123
10050	898	126
10050	899	114
10050	900	95
10050	901	78
10050	902	65
10050	903	51
10050	904	38
10050	905	35
10050	906	41
10050	907	47
10050	908	47
10050	909	44
10050	910	41
10050	911	36
10050	912	24
10050	913	18
10050	914	23
10050	915	27
10050	916	17
10050	917	-10
10050	918	-47
10050	919	-88
10050	920	-125
10050	921	-147
10050	922	-149
10050	923	-143
10050	924	-159
10050	925	-216
10050	926	-313
10050	927	-431
10050	928	-545
10050	929	-627
10050	930	-651
10050	931	-609
10050	932	-523
10050	933	-431
10050	934	-359
10050	935	-307
10050	936	-270
10050	937	-203
10050	938	-125
10050	939	3
10050	940	117
10050	941	190
10050	942	187
10050	943	175
10050	944	193
10050	945	169
10050	946	209
10050	947	251
10050	948	257
10050	949	210
10050	950	131
10050	951	73
10050	952	75
10050	953	133
10050	954	195
10050	955	208
10050	956	150
10050	957	52
10050	958	-30
10050	959	-33
10050	960	67
10050	961	225
10050	962	339
10050	963	304
10050	964	81
10050	965	-296
10050	966	-742
10050	967	-1172
10050	968	-1537
10050	969	-1827
10050	970	-2064
10050	971	-2248
10050	972	-2315
10050	973	-2146
10050	974	-1639
10050	975	-792
10050	976	276
10050	977	1341
10050	978	2154
10050	979	2534
10050	980	2450
10050	981	2042
10050	982	1547
10050	983	1172
10050	984	1017
10050	985	1061
10050	986	1196
10050	987	1289
10050	988	1261
10050	989	1124
10050	990	961
10050	991	852
10050	992	826
10050	993	851
10050	994	871
10050	995	839
10050	996	740
10050	997	606
10050	998	493
10050	999	438
10050	1000	433
10050	1001	420
10050	1002	395
10050	1003	319
10050	1004	249
10050	1005	180
10050	1006	144
10050	1007	117
10050	1008	117
10050	1009	150
10050	1010	81
10050	1011	0
10050	1012	-80
10050	1013	-155
10050	1014	-227
10050	1015	-285
10050	1016	-320
10050	1017	-340
10050	1018	-362
10050	1019	-399
10050	1020	-447
10050	1021	-503
10050	1022	-565
10050	1023	-630
10050	1024	-686
10050	1025	-732
10050	1026	-777
10050	1027	-832
10050	1028	-892
10050	1029	-944
10050	1030	-986
10050	1031	-1018
10050	1032	-1034
10050	1033	-1030
10050	1034	-1008
10050	1035	-981
10050	1036	-952
10050	1037	-916
10050	1038	-868
10050	1039	-813
10050	1040	-758
10050	1041	-696
10050	1042	-629
10050	1043	-563
10050	1044	-504
10050	1045	-447
10050	1046	-377
10050	1047	-288
10050	1048	-187
10050	1049	-71
10050	1050	62
10050	1051	205
10050	1052	345
10050	1053	472
10050	1054	588
10050	1055	700
10050	1056	800
10050	1057	882
10050	1058	952
10050	1059	1016
10050	1060	1067
10050	1061	1097
10050	1062	1109
10050	1063	1111
10050	1064	1103
10050	1065	1076
10050	1066	1037
10050	1067	996
10050	1068	956
10050	1069	917
10050	1070	877
10050	1071	843
10050	1072	818
10050	1073	792
10050	1074	757
10050	1075	715
10050	1076	669
10050	1077	620
10050	1078	566
10050	1079	515
10050	1080	481
10050	1081	467
10050	1082	461
10050	1083	459
10050	1084	461
10050	1085	465
10050	1086	463
10050	1087	453
10050	1088	446
10050	1089	449
10050	1090	456
10050	1091	457
10050	1092	457
10050	1093	462
10050	1094	470
10050	1095	474
10050	1096	475
10050	1097	479
10050	1098	485
10050	1099	487
10050	1100	487
10050	1101	492
10050	1102	506
10050	1103	520
10050	1104	525
10050	1105	521
10050	1106	512
10050	1107	496
10050	1108	471
10050	1109	446
10050	1110	434
10050	1111	431
10050	1112	428
10050	1113	420
10050	1114	412
10050	1115	402
10050	1116	387
10050	1117	369
10050	1118	363
10050	1119	367
10050	1120	373
10050	1121	372
10050	1122	364
10050	1123	350
10050	1124	330
10050	1125	302
10050	1126	273
10050	1127	255
10050	1128	243
10050	1129	229
10050	1130	212
10050	1131	198
10050	1132	194
10050	1133	193
10050	1134	194
10050	1135	203
10050	1136	217
10050	1137	222
10050	1138	210
10050	1139	188
10050	1140	166
10050	1141	144
10050	1142	121
10050	1143	106
10050	1144	105
10050	1145	116
10050	1146	129
10050	1147	140
10050	1148	151
10050	1149	160
10050	1150	157
10050	1151	141
10050	1152	121
10050	1153	106
10050	1154	91
10050	1155	68
10050	1156	44
10050	1157	22
10050	1158	3
10050	1159	-18
10050	1160	-33
10050	1161	-33
10050	1162	-24
10050	1163	-16
10050	1164	-13
10050	1165	-9
10050	1166	-4
10050	1167	-3
10050	1168	-7
10050	1169	-12
10050	1170	-13
10050	1171	-15
10050	1172	-23
10050	1173	-31
10050	1174	-33
10050	1175	-37
10050	1176	-55
10050	1177	-88
10050	1178	-124
10050	1179	-152
10050	1180	-171
10050	1181	-181
10050	1182	-184
10050	1183	-195
10050	1184	-237
10050	1185	-321
10050	1186	-432
10050	1187	-542
10050	1188	-625
10050	1189	-666
10050	1190	-655
10050	1191	-596
10050	1192	-512
10050	1193	-435
10050	1194	-375
10050	1195	-324
10050	1196	-279
10050	1197	-193
10050	1198	-51
10050	1199	92
10050	1200	172
10050	1201	149
10050	1202	103
10050	1203	88
10050	1204	89
10050	1205	120
10050	1206	222
10050	1207	289
10050	1208	266
10050	1209	161
10050	1210	39
10050	1211	-12
10050	1212	57
10050	1213	206
10050	1214	324
10050	1215	306
10050	1216	138
10050	1217	-91
10050	1218	-237
10050	1219	-188
10050	1220	60
10050	1221	371
10050	1222	522
10050	1223	333
10050	1224	-209
10050	1225	-933
10050	1226	-1574
10050	1227	-1924
10050	1228	-1936
10050	1229	-1751
10050	1230	-1623
10050	1231	-1754
10050	1232	-2159
10050	1233	-2618
10050	1234	-2796
10050	1235	-2432
10050	1236	-1486
10050	1237	-174
10050	1238	1120
10050	1239	2011
10050	1240	2298
10050	1241	2050
10050	1242	1544
10050	1243	1097
10050	1244	905
10050	1245	987
10050	1246	1205
10050	1247	1372
10050	1248	1359
10050	1249	1172
10050	1250	928
10050	1251	761
10050	1252	728
10050	1253	796
10050	1254	874
10050	1255	879
10050	1256	786
10050	1257	636
10050	1258	506
10050	1259	457
10050	1260	486
10050	1261	508
10050	1262	479
10050	1263	420
10050	1264	342
10050	1265	256
10050	1266	153
10050	1267	104
10050	1268	134
10050	1269	150
10050	1270	79
10050	1271	8
10050	1272	-55
10050	1273	-113
10050	1274	-170
10050	1275	-226
10050	1276	-274
10050	1277	-316
10050	1278	-360
10050	1279	-411
10050	1280	-462
10050	1281	-507
10050	1282	-552
10050	1283	-606
10050	1284	-666
10050	1285	-726
10050	1286	-785
10050	1287	-847
10050	1288	-904
10050	1289	-945
10050	1290	-970
10050	1291	-986
10050	1292	-994
10050	1293	-989
10050	1294	-969
10050	1295	-943
10050	1296	-913
10050	1297	-878
10050	1298	-838
10050	1299	-799
10050	1300	-767
10050	1301	-731
10050	1302	-680
10050	1303	-613
10050	1304	-537
10050	1305	-457
10050	1306	-367
10050	1307	-268
10050	1308	-164
10050	1309	-50
10050	1310	80
10050	1311	228
10050	1312	375
10050	1313	508
10050	1314	620
10050	1315	714
10050	1316	790
10050	1317	847
10050	1318	900
10050	1319	960
10050	1320	1018
10050	1321	1059
10050	1322	1075
10050	1323	1071
10050	1324	1055
10050	1325	1028
10050	1326	997
10050	1327	975
10050	1328	963
10050	1329	947
10050	1330	917
10050	1331	874
10050	1332	830
10050	1333	786
10050	1334	740
10050	1335	700
10050	1336	671
10050	1337	648
10050	1338	620
10050	1339	590
10050	1340	564
10050	1341	546
10050	1342	530
10050	1343	516
10050	1344	510
10050	1345	513
10050	1346	516
10050	1347	515
10050	1348	510
10050	1349	503
10050	1350	490
10050	1351	468
10050	1352	443
10050	1353	430
10050	1354	433
10050	1355	444
10050	1356	461
10050	1357	483
10050	1358	506
10050	1359	517
10050	1360	515
10050	1361	510
10050	1362	509
10050	1363	507
10050	1364	494
10050	1365	472
10050	1366	448
10050	1367	424
10050	1368	401
10050	1369	386
10050	1370	388
10050	1371	400
10050	1372	406
10050	1373	400
10050	1374	388
10050	1375	374
10050	1376	360
10050	1377	347
10050	1378	342
10050	1379	343
10050	1380	340
10050	1381	319
10050	1382	288
10050	1383	262
10050	1384	245
10050	1385	236
10050	1386	233
10050	1387	236
10050	1388	238
10050	1389	229
10050	1390	212
10050	1391	200
10050	1392	203
10050	1393	217
10050	1394	228
10050	1395	234
10050	1396	230
10050	1397	206
10050	1398	163
10050	1399	116
10050	1400	86
10050	1401	78
10050	1402	86
10050	1403	103
10050	1404	125
10050	1405	145
10050	1406	149
10050	1407	137
10050	1408	120
10050	1409	106
10050	1410	91
10050	1411	72
10050	1412	56
10050	1413	49
10050	1414	46
10050	1415	39
10050	1416	31
10050	1417	27
10050	1418	26
10050	1419	21
10050	1420	15
10050	1421	14
10050	1422	21
10050	1423	28
10050	1424	30
10050	1425	31
10050	1426	35
10050	1427	32
10050	1428	18
10050	1429	0
10050	1430	-17
10050	1431	-32
10050	1432	-48
10050	1433	-63
10050	1434	-69
10050	1435	-66
10050	1436	-65
10050	1437	-69
10050	1438	-68
10050	1439	-62
10050	1440	-54
10050	1441	-48
10050	1442	-41
10050	1443	-33
10050	1444	-33
10050	1445	-48
10050	1446	-72
10050	1447	-91
10050	1448	-102
10050	1449	-110
10050	1450	-118
10050	1451	-122
10050	1452	-121
10050	1453	-118
10050	1454	-111
10050	1455	-92
10050	1456	-63
10050	1457	-42
10050	1458	-42
10050	1459	-59
10050	1460	-81
10050	1461	-99
10050	1462	-113
10050	1463	-116
10050	1464	-110
10050	1465	-109
10050	1466	-128
10050	1467	-166
10050	1468	-204
10050	1469	-231
10050	1470	-244
10050	1471	-252
10050	1472	-267
10050	1473	-306
10050	1474	-383
10050	1475	-495
10050	1476	-610
10050	1477	-690
10050	1478	-712
10050	1479	-679
10050	1480	-599
10050	1481	-494
10050	1482	-397
10050	1483	-328
10050	1484	-249
10050	1485	-182
10050	1486	-140
10050	1487	-115
10050	1488	-26
10050	1489	97
10050	1490	183
10050	1491	203
10050	1492	216
10050	1493	236
10050	1494	169
10050	1495	76
10050	1496	89
10050	1497	172
10050	1498	273
10050	1499	319
10050	1500	265
10050	1501	138
10050	1502	27
10050	1503	8
10050	1504	92
10050	1505	218
10050	1506	287
10050	1507	226
10050	1508	41
10050	1509	-162
10050	1510	-233
10050	1511	-81
10050	1512	233
10050	1513	507
10050	1514	499
10050	1515	63
10050	1516	-764
10050	1517	-1743
10050	1518	-2530
10050	1519	-2840
10050	1520	-2598
10050	1521	-1975
10050	1522	-1285
10050	1523	-804
10050	1524	-642
10050	1525	-699
10050	1526	-735
10050	1527	-521
10050	1528	22
10050	1529	761
10050	1530	1435
10050	1531	1805
10050	1532	1788
10050	1533	1479
10050	1534	1088
10050	1535	828
10050	1536	804
10050	1537	965
10050	1538	1152
10050	1539	1214
10050	1540	1104
10050	1541	885
10050	1542	674
10050	1543	564
10050	1544	577
10050	1545	659
10050	1546	711
10050	1547	660
10050	1548	499
10050	1549	349
10050	1550	269
10050	1551	256
10050	1552	249
10050	1553	275
10050	1554	299
10050	1555	247
10050	1556	107
10050	1557	-9
10050	1558	3
10050	1559	20
10050	1560	-40
10050	1561	-94
10050	1562	-138
10050	1563	-174
10050	1564	-210
10050	1565	-252
10050	1566	-299
10050	1567	-351
10050	1568	-411
10050	1569	-479
10050	1570	-540
10050	1571	-586
10050	1572	-623
10050	1573	-663
10050	1574	-705
10050	1575	-746
10050	1576	-788
10050	1577	-833
10050	1578	-872
10050	1579	-894
10050	1580	-901
10050	1581	-906
10050	1582	-912
10050	1583	-911
10050	1584	-897
10050	1585	-872
10050	1586	-837
10050	1587	-789
10050	1588	-731
10050	1589	-679
10050	1590	-646
10050	1591	-628
10050	1592	-609
10050	1593	-577
10050	1594	-529
10050	1595	-458
10050	1596	-361
10050	1597	-245
10050	1598	-129
10050	1599	-18
10050	1600	93
10050	1601	207
10050	1602	326
10050	1603	443
10050	1604	558
10050	1605	669
10050	1606	761
10050	1607	822
10050	1608	858
10050	1609	882
10050	1610	899
10050	1611	906
10050	1612	905
10050	1613	904
10050	1614	902
10050	1615	892
10050	1616	873
10050	1617	851
10050	1618	830
10050	1619	801
10050	1620	755
10050	1621	700
10050	1622	647
10050	1623	602
10050	1624	565
10050	1625	542
10050	1626	536
10050	1627	536
10050	1628	526
10050	1629	501
10050	1630	473
10050	1631	454
10050	1632	446
10050	1633	452
10050	1634	476
10050	1635	507
10050	1636	529
10050	1637	526
10050	1638	505
10050	1639	484
10050	1640	471
10050	1641	467
10050	1642	474
10050	1643	491
10050	1644	507
10050	1645	510
10050	1646	501
10050	1647	495
10050	1648	505
10050	1649	525
10050	1650	543
10050	1651	558
10050	1652	565
10050	1653	556
10050	1654	529
10050	1655	499
10050	1656	475
10050	1657	460
10050	1658	443
10050	1659	421
10050	1660	400
10050	1661	384
10050	1662	370
10050	1663	362
10050	1664	365
10050	1665	377
10050	1666	380
10050	1667	367
10050	1668	343
10050	1669	322
10050	1670	307
10050	1671	296
10050	1672	291
10050	1673	294
10050	1674	297
10050	1675	288
10050	1676	271
10050	1677	256
10050	1678	249
10050	1679	244
10050	1680	235
10050	1681	225
10050	1682	217
10050	1683	207
10050	1684	194
10050	1685	188
10050	1686	191
10050	1687	195
10050	1688	191
10050	1689	177
10050	1690	164
10050	1691	156
10050	1692	149
10050	1693	146
10050	1694	149
10050	1695	155
10050	1696	152
10050	1697	139
10050	1698	125
10050	1699	122
10050	1700	125
10050	1701	128
10050	1702	126
10050	1703	117
10050	1704	95
10050	1705	59
10050	1706	22
10050	1707	4
10050	1708	9
10050	1709	27
10050	1710	47
10050	1711	63
10050	1712	71
10050	1713	64
10050	1714	44
10050	1715	26
10050	1716	21
10050	1717	24
10050	1718	25
10050	1719	23
10050	1720	19
10050	1721	11
10050	1722	-3
10050	1723	-16
10050	1724	-17
10050	1725	-6
10050	1726	4
10050	1727	6
10050	1728	1
10050	1729	-8
10050	1730	-23
10050	1731	-39
10050	1732	-46
10050	1733	-34
10050	1734	-15
10050	1735	-5
10050	1736	-12
10050	1737	-32
10050	1738	-59
10050	1739	-86
10050	1740	-99
10050	1741	-83
10050	1742	-46
10050	1743	-12
10050	1744	3
10050	1745	-1
10050	1746	-16
10050	1747	-39
10050	1748	-62
10050	1749	-74
10050	1750	-77
10050	1751	-85
10050	1752	-115
10050	1753	-158
10050	1754	-197
10050	1755	-222
10050	1756	-237
10050	1757	-250
10050	1758	-272
10050	1759	-317
10050	1760	-394
10050	1761	-492
10050	1762	-579
10050	1763	-627
10050	1764	-628
10050	1765	-588
10050	1766	-518
10050	1767	-437
10050	1768	-369
10050	1769	-323
10050	1770	-250
10050	1771	-173
10050	1772	-112
10050	1773	-30
10050	1774	66
10050	1775	150
10050	1776	176
10050	1777	150
10050	1778	156
10050	1779	205
10050	1780	180
10050	1781	109
10050	1782	108
10050	1783	149
10050	1784	208
10050	1785	240
10050	1786	209
10050	1787	128
10050	1788	48
10050	1789	20
10050	1790	55
10050	1791	124
10050	1792	173
10050	1793	153
10050	1794	57
10050	1795	-61
10050	1796	-105
10050	1797	-18
10050	1798	167
10050	1799	330
10050	1800	328
10050	1801	64
10050	1802	-443
10050	1803	-1056
10050	1804	-1560
10050	1805	-1776
10050	1806	-1659
10050	1807	-1319
10050	1808	-952
10050	1809	-719
10050	1810	-667
10050	1811	-708
10050	1812	-669
10050	1813	-394
10050	1814	147
10050	1815	828
10050	1816	1428
10050	1817	1757
10050	1818	1749
10050	1819	1481
10050	1820	1128
10050	1821	870
10050	1822	808
10050	1823	909
10050	1824	1048
10050	1825	1103
10050	1826	1027
10050	1827	855
10050	1828	672
10050	1829	554
10050	1830	534
10050	1831	582
10050	1832	620
10050	1833	583
10050	1834	456
10050	1835	338
10050	1836	267
10050	1837	222
10050	1838	221
10050	1839	245
10050	1840	256
10050	1841	190
10050	1842	45
10050	1843	-60
10050	1844	-30
10050	1845	3
10050	1846	-48
10050	1847	-106
10050	1848	-168
10050	1849	-234
10050	1850	-301
10050	1851	-363
10050	1852	-408
10050	1853	-440
10050	1854	-468
10050	1855	-499
10050	1856	-532
10050	1857	-569
10050	1858	-616
10050	1859	-675
10050	1860	-735
10050	1861	-787
10050	1862	-833
10050	1863	-877
10050	1864	-915
10050	1865	-942
10050	1866	-962
10050	1867	-980
10050	1868	-991
10050	1869	-982
10050	1870	-949
10050	1871	-901
10050	1872	-845
10050	1873	-782
10050	1874	-722
10050	1875	-677
10050	1876	-652
10050	1877	-633
10050	1878	-602
10050	1879	-553
10050	1880	-488
10050	1881	-404
10050	1882	-305
10050	1883	-197
10050	1884	-95
10050	1885	1
10050	1886	107
10050	1887	229
10050	1888	358
10050	1889	488
10050	1890	613
10050	1891	729
10050	1892	820
10050	1893	882
10050	1894	926
10050	1895	965
10050	1896	1000
10050	1897	1019
10050	1898	1019
10050	1899	1001
10050	1900	968
10050	1901	918
10050	1902	867
10050	1903	831
10050	1904	816
10050	1905	809
10050	1906	799
10050	1907	778
10050	1908	749
10050	1909	708
10050	1910	657
10050	1911	612
10050	1912	589
10050	1913	580
10050	1914	572
10050	1915	558
10050	1916	540
10050	1917	519
10050	1918	494
10050	1919	475
10050	1920	475
10050	1921	495
10050	1922	516
10050	1923	522
10050	1924	512
10050	1925	492
10050	1926	462
10050	1927	429
10050	1928	408
10050	1929	415
10050	1930	442
10050	1931	473
10050	1932	496
10050	1933	509
10050	1934	510
10050	1935	499
10050	1936	480
10050	1937	470
10050	1938	477
10050	1939	491
10050	1940	501
10050	1941	510
10050	1942	517
10050	1943	516
10050	1944	501
10050	1945	473
10050	1946	443
10050	1947	409
10050	1948	372
10050	1949	336
10050	1950	316
10050	1951	315
10050	1952	327
10050	1953	341
10050	1954	359
10050	1955	376
10050	1956	383
10050	1957	373
10050	1958	353
10050	1959	329
10050	1960	299
10050	1961	260
10050	1962	221
10050	1963	193
10050	1964	179
10050	1965	172
10050	1966	170
10050	1967	176
10050	1968	188
10050	1969	192
10050	1970	182
10050	1971	169
10050	1972	159
10050	1973	152
10050	1974	142
10050	1975	132
10050	1976	122
10050	1977	107
10050	1978	82
10050	1979	54
10050	1980	41
10050	1981	48
10050	1982	65
10050	1983	85
10050	1984	105
10050	1985	120
10050	1986	120
10050	1987	103
10050	1988	80
10050	1989	62
10050	1990	47
10050	1991	28
10050	1992	8
10050	1993	-5
10050	1994	-14
10050	1995	-22
10050	1996	-25
10050	1997	-16
10050	1998	-2
10050	1999	2
[truncated: 159,280 more rows]
