# Supplementary material for: Are Complexity Metrics Reliable in Assessing HRV Control in Obese Patients During Sleep?
Source: PLoS One. 2015 Apr 20;10(4):e0124458. doi: 10.1371/journal.pone.0124458 (PMC4404104; doi:10.1371/journal.pone.0124458)
Supplement: S1 Dataset — (ZIP) [file pone.0124458.s001.zip › cabiddu_healthy_controls_data/SUBJECT (17)/1/FC.txt]

270	0	-42
270	1	-49
270	2	-64
270	3	-78
270	4	-86
270	5	-100
270	6	-119
270	7	-126
270	8	-112
270	9	-91
270	10	-78
270	11	-71
270	12	-63
270	13	-59
270	14	-67
270	15	-80
270	16	-87
270	17	-94
270	18	-114
270	19	-143
270	20	-159
270	21	-149
270	22	-121
270	23	-88
270	24	-61
270	25	-55
270	26	-98
270	27	-193
270	28	-311
270	29	-413
270	30	-473
270	31	-492
270	32	-424
270	33	-260
270	34	-138
270	35	-53
270	36	-101
270	37	-185
270	38	-213
270	39	-151
270	40	-23
270	41	112
270	42	185
270	43	157
270	44	53
270	45	-43
270	46	-45
270	47	54
270	48	186
270	49	256
270	50	206
270	51	51
270	52	-130
270	53	-216
270	54	-125
270	55	115
270	56	355
270	57	411
270	58	173
270	59	-340
270	60	-999
270	61	-1610
270	62	-2005
270	63	-2110
270	64	-1991
270	65	-1784
270	66	-1592
270	67	-1428
270	68	-1228
270	69	-910
270	70	-433
270	71	167
270	72	766
270	73	1203
270	74	1379
270	75	1323
270	76	1150
270	77	997
270	78	951
270	79	1023
270	80	1159
270	81	1259
270	82	1246
270	83	1126
270	84	974
270	85	871
270	86	847
270	87	882
270	88	933
270	89	952
270	90	908
270	91	811
270	92	721
270	93	688
270	94	704
270	95	726
270	96	691
270	97	621
270	98	590
270	99	530
270	100	523
270	101	506
270	102	489
270	103	476
270	104	466
270	105	463
270	106	467
270	107	456
270	108	423
270	109	381
270	110	352
270	111	335
270	112	325
270	113	316
270	114	309
270	115	296
270	116	266
270	117	222
270	118	187
270	119	174
270	120	172
270	121	169
270	122	162
270	123	154
270	124	137
270	125	105
270	126	73
270	127	59
270	128	57
270	129	49
270	130	28
270	131	1
270	132	-25
270	133	-55
270	134	-84
270	135	-99
270	136	-99
270	137	-105
270	138	-130
270	139	-168
270	140	-201
270	141	-231
270	142	-265
270	143	-294
270	144	-316
270	145	-338
270	146	-378
270	147	-439
270	148	-502
270	149	-559
270	150	-611
270	151	-661
270	152	-695
270	153	-711
270	154	-721
270	155	-734
270	156	-740
270	157	-727
270	158	-704
270	159	-681
270	160	-657
270	161	-622
270	162	-578
270	163	-537
270	164	-497
270	165	-446
270	166	-379
270	167	-312
270	168	-255
270	169	-197
270	170	-132
270	171	-67
270	172	-16
270	173	27
270	174	69
270	175	100
270	176	105
270	177	92
270	178	80
270	179	78
270	180	82
270	181	90
270	182	110
270	183	140
270	184	162
270	185	166
270	186	162
270	187	161
270	188	159
270	189	149
270	190	140
270	191	146
270	192	164
270	193	179
270	194	192
270	195	210
270	196	229
270	197	232
270	198	217
270	199	200
270	200	190
270	201	184
270	202	173
270	203	168
270	204	175
270	205	182
270	206	177
270	207	166
270	208	161
270	209	160
270	210	151
270	211	134
270	212	118
270	213	106
270	214	89
270	215	68
270	216	60
270	217	73
270	218	91
270	219	98
270	220	98
270	221	94
270	222	83
270	223	56
270	224	25
270	225	7
270	226	1
270	227	-6
270	228	-17
270	229	-19
270	230	-9
270	231	5
270	232	17
270	233	31
270	234	51
270	235	62
270	236	52
270	237	35
270	238	27
270	239	30
270	240	36
270	241	46
270	242	64
270	243	78
270	244	73
270	245	49
270	246	25
270	247	15
270	248	13
270	249	14
270	250	25
270	251	48
270	252	69
270	253	72
270	254	66
270	255	64
270	256	64
270	257	58
270	258	46
270	259	41
270	260	40
270	261	31
270	262	15
270	263	4
270	264	6
270	265	10
270	266	7
270	267	6
270	268	16
270	269	24
270	270	20
270	271	9
270	272	5
270	273	4
270	274	-1
270	275	-10
270	276	-14
270	277	-12
270	278	-19
270	279	-34
270	280	-43
270	281	-36
270	282	-23
270	283	-14
270	284	-4
270	285	12
270	286	21
270	287	12
270	288	-6
270	289	-16
270	290	-17
270	291	-17
270	292	-17
270	293	-9
270	294	5
270	295	12
270	296	10
270	297	12
270	298	26
270	299	42
270	300	48
270	301	48
270	302	50
270	303	46
270	304	31
270	305	17
270	306	17
270	307	30
270	308	36
270	309	34
270	310	33
270	311	38
270	312	38
270	313	30
270	314	24
270	315	27
270	316	29
270	317	22
270	318	16
270	319	22
270	320	32
270	321	28
270	322	10
270	323	-15
270	324	-38
270	325	-58
270	326	-65
270	327	-42
270	328	6
270	329	44
270	330	37
270	331	-19
270	332	-108
270	333	-214
270	334	-322
270	335	-398
270	336	-385
270	337	-326
270	338	-301
270	339	-254
270	340	-176
270	341	-108
270	342	-50
270	343	-10
270	344	11
270	345	20
270	346	30
270	347	52
270	348	105
270	349	181
270	350	234
270	351	223
270	352	155
270	353	76
270	354	35
270	355	56
270	356	126
270	357	205
270	358	230
270	359	166
270	360	52
270	361	-11
270	362	56
270	363	230
270	364	375
270	365	289
270	366	-205
270	367	-1168
270	368	-2450
270	369	-3705
270	370	-4517
270	371	-4589
270	372	-3875
270	373	-2583
270	374	-1085
270	375	217
270	376	1051
270	377	1368
270	378	1332
270	379	1185
270	380	1109
270	381	1163
270	382	1306
270	383	1438
270	384	1469
270	385	1380
270	386	1237
270	387	1136
270	388	1124
270	389	1176
270	390	1232
270	391	1240
270	392	1178
270	393	1060
270	394	934
270	395	861
270	396	864
270	397	913
270	398	952
270	399	950
270	400	890
270	401	830
270	402	788
270	403	720
270	404	682
270	405	693
270	406	696
270	407	684
270	408	679
270	409	682
270	410	678
270	411	664
270	412	649
270	413	641
270	414	633
270	415	612
270	416	583
270	417	558
270	418	535
270	419	508
270	420	482
270	421	469
270	422	465
270	423	452
270	424	424
270	425	392
270	426	371
270	427	356
270	428	343
270	429	342
270	430	354
270	431	367
270	432	364
270	433	351
270	434	344
270	435	342
270	436	331
270	437	310
270	438	286
270	439	260
270	440	223
270	441	181
270	442	153
270	443	152
270	444	164
270	445	170
270	446	163
270	447	144
270	448	102
270	449	35
270	450	-43
270	451	-106
270	452	-152
270	453	-196
270	454	-247
270	455	-301
270	456	-357
270	457	-420
270	458	-487
270	459	-536
270	460	-552
270	461	-548
270	462	-540
270	463	-528
270	464	-503
270	465	-473
270	466	-444
270	467	-407
270	468	-351
270	469	-279
270	470	-212
270	471	-159
270	472	-110
270	473	-58
270	474	-10
270	475	29
270	476	72
270	477	127
270	478	180
270	479	214
270	480	233
270	481	249
270	482	260
270	483	262
270	484	264
270	485	282
270	486	314
270	487	341
270	488	354
270	489	359
270	490	359
270	491	349
270	492	331
270	493	321
270	494	331
270	495	346
270	496	350
270	497	341
270	498	329
270	499	314
270	500	295
270	501	279
270	502	278
270	503	295
270	504	309
270	505	309
270	506	305
270	507	303
270	508	294
270	509	276
270	510	261
270	511	258
270	512	260
270	513	254
270	514	245
270	515	244
270	516	246
270	517	240
270	518	225
270	519	209
270	520	194
270	521	174
270	522	151
270	523	140
270	524	151
270	525	170
270	526	181
270	527	185
270	528	188
270	529	184
270	530	167
270	531	146
270	532	134
270	533	125
270	534	107
270	535	80
270	536	62
270	537	62
270	538	72
270	539	82
270	540	95
270	541	108
270	542	104
270	543	78
270	544	48
270	545	35
270	546	37
270	547	43
270	548	47
270	549	54
270	550	57
270	551	45
270	552	23
270	553	10
270	554	9
270	555	7
270	556	-9
270	557	-30
270	558	-45
270	559	-58
270	560	-72
270	561	-77
270	562	-66
270	563	-48
270	564	-41
270	565	-46
270	566	-47
270	567	-41
270	568	-38
270	569	-41
270	570	-42
270	571	-35
270	572	-34
270	573	-42
270	574	-49
270	575	-41
270	576	-27
270	577	-23
270	578	-22
270	579	-18
270	580	-12
270	581	-13
270	582	-17
270	583	-15
270	584	-8
270	585	-11
270	586	-27
270	587	-38
270	588	-32
270	589	-17
270	590	-3
270	591	7
270	592	12
270	593	-1
270	594	-40
270	595	-83
270	596	-104
270	597	-99
270	598	-84
270	599	-72
270	600	-65
270	601	-68
270	602	-87
270	603	-115
270	604	-128
270	605	-109
270	606	-70
270	607	-39
270	608	-21
270	609	-13
270	610	-17
270	611	-35
270	612	-51
270	613	-49
270	614	-38
270	615	-39
270	616	-60
270	617	-85
270	618	-98
270	619	-97
270	620	-82
270	621	-49
270	622	-9
270	623	10
270	624	-13
270	625	-60
270	626	-100
270	627	-116
270	628	-107
270	629	-81
270	630	-53
270	631	-53
270	632	-110
270	633	-219
270	634	-344
270	635	-447
270	636	-514
270	637	-547
270	638	-491
270	639	-342
270	640	-242
270	641	-170
270	642	-207
270	643	-252
270	644	-244
270	645	-166
270	646	-45
270	647	65
270	648	105
270	649	48
270	650	-61
270	651	-134
270	652	-107
270	653	8
270	654	137
270	655	199
270	656	147
270	657	-6
270	658	-176
270	659	-243
270	660	-132
270	661	109
270	662	336
270	663	388
270	664	173
270	665	-303
270	666	-934
270	667	-1551
270	668	-2003
270	669	-2226
270	670	-2261
270	671	-2188
270	672	-2048
270	673	-1828
270	674	-1482
270	675	-972
270	676	-309
270	677	419
270	678	1055
270	679	1452
270	680	1558
270	681	1445
270	682	1251
270	683	1108
270	684	1089
270	685	1192
270	686	1343
270	687	1437
270	688	1412
270	689	1295
270	690	1163
270	691	1081
270	692	1068
270	693	1106
270	694	1152
270	695	1156
270	696	1097
270	697	998
270	698	920
270	699	899
270	700	914
270	701	924
270	702	876
270	703	798
270	704	764
270	705	704
270	706	706
270	707	701
270	708	683
270	709	656
270	710	628
270	711	610
270	712	598
270	713	578
270	714	548
270	715	526
270	716	517
270	717	512
270	718	501
270	719	491
270	720	487
270	721	480
270	722	458
270	723	433
270	724	416
270	725	406
270	726	387
270	727	360
270	728	339
270	729	327
270	730	315
270	731	301
270	732	293
270	733	295
270	734	294
270	735	280
270	736	265
270	737	261
270	738	260
270	739	249
270	740	229
270	741	211
270	742	188
270	743	150
270	744	101
270	745	57
270	746	28
270	747	2
270	748	-29
270	749	-56
270	750	-81
270	751	-114
270	752	-163
270	753	-217
270	754	-261
270	755	-301
270	756	-346
270	757	-392
270	758	-429
270	759	-459
270	760	-497
270	761	-542
270	762	-580
270	763	-602
270	764	-614
270	765	-617
270	766	-597
270	767	-547
270	768	-483
270	769	-422
270	770	-364
270	771	-301
270	772	-240
270	773	-190
270	774	-146
270	775	-95
270	776	-38
270	777	7
270	778	33
270	779	53
270	780	76
270	781	94
270	782	105
270	783	121
270	784	150
270	785	177
270	786	194
270	787	207
270	788	227
270	789	249
270	790	260
270	791	259
270	792	255
270	793	250
270	794	237
270	795	221
270	796	218
270	797	236
270	798	257
270	799	268
270	800	273
270	801	279
270	802	279
270	803	267
270	804	253
270	805	248
270	806	249
270	807	238
270	808	213
270	809	187
270	810	166
270	811	145
270	812	126
270	813	120
270	814	131
270	815	143
270	816	144
270	817	143
270	818	148
270	819	156
270	820	156
270	821	148
270	822	142
270	823	133
270	824	112
270	825	84
270	826	67
270	827	70
270	828	79
270	829	84
270	830	87
270	831	92
270	832	90
270	833	75
270	834	63
270	835	70
270	836	89
270	837	102
270	838	107
270	839	112
270	840	114
270	841	106
270	842	90
270	843	80
270	844	81
270	845	80
270	846	69
270	847	58
270	848	59
270	849	65
270	850	68
270	851	77
270	852	97
270	853	119
270	854	124
270	855	115
270	856	101
270	857	89
270	858	71
270	859	50
270	860	40
270	861	47
270	862	56
270	863	58
270	864	61
270	865	72
270	866	84
270	867	87
270	868	86
270	869	91
270	870	95
270	871	86
270	872	63
270	873	41
270	874	26
270	875	14
270	876	3
270	877	7
270	878	26
270	879	42
270	880	43
270	881	34
270	882	29
270	883	22
270	884	9
270	885	0
270	886	5
270	887	19
270	888	21
270	889	11
270	890	2
270	891	-1
270	892	-3
270	893	-4
270	894	3
270	895	18
270	896	28
270	897	20
270	898	6
270	899	3
270	900	10
270	901	19
270	902	35
270	903	60
270	904	83
270	905	87
270	906	71
270	907	53
270	908	44
270	909	40
270	910	39
270	911	50
270	912	74
270	913	98
270	914	109
270	915	110
270	916	113
270	917	113
270	918	102
270	919	88
270	920	83
270	921	84
270	922	75
270	923	52
270	924	30
270	925	17
270	926	9
270	927	7
270	928	17
270	929	40
270	930	56
270	931	44
270	932	14
270	933	-15
270	934	-30
270	935	-28
270	936	-4
270	937	41
270	938	79
270	939	71
270	940	1
270	941	-111
270	942	-233
270	943	-347
270	944	-432
270	945	-427
270	946	-353
270	947	-260
270	948	-116
270	949	-68
270	950	-55
270	951	-94
270	952	-40
270	953	-18
270	954	4
270	955	27
270	956	39
270	957	50
270	958	74
270	959	114
270	960	142
270	961	139
270	962	112
270	963	83
270	964	61
270	965	50
270	966	52
270	967	68
270	968	77
270	969	66
270	970	41
270	971	21
270	972	-2
270	973	-74
270	974	-249
270	975	-540
270	976	-907
270	977	-1258
270	978	-1448
270	979	-1328
270	980	-834
270	981	-50
270	982	822
270	983	1547
270	984	1949
270	985	1965
270	986	1673
270	987	1263
270	988	946
270	989	849
270	990	963
270	991	1185
270	992	1392
270	993	1496
270	994	1469
270	995	1357
270	996	1251
270	997	1217
270	998	1252
270	999	1300
270	1000	1310
270	1001	1265
270	1002	1178
270	1003	1081
270	1004	1015
270	1005	1004
270	1006	1034
270	1007	1055
270	1008	1024
270	1009	932
270	1010	849
270	1011	799
270	1012	749
270	1013	808
270	1014	849
270	1015	867
270	1016	777
270	1017	752
270	1018	731
270	1019	718
270	1020	701
270	1021	677
270	1022	654
270	1023	635
270	1024	610
270	1025	575
270	1026	545
270	1027	533
270	1028	530
270	1029	522
270	1030	510
270	1031	500
270	1032	485
270	1033	457
270	1034	423
270	1035	402
270	1036	396
270	1037	390
270	1038	377
270	1039	362
270	1040	353
270	1041	342
270	1042	326
270	1043	317
270	1044	322
270	1045	328
270	1046	317
270	1047	290
270	1048	260
270	1049	229
270	1050	190
270	1051	147
270	1052	114
270	1053	88
270	1054	57
270	1055	13
270	1056	-32
270	1057	-66
270	1058	-99
270	1059	-138
270	1060	-175
270	1061	-205
270	1062	-235
270	1063	-281
270	1064	-338
270	1065	-394
270	1066	-448
270	1067	-510
270	1068	-577
270	1069	-630
270	1070	-661
270	1071	-673
270	1072	-671
270	1073	-645
270	1074	-590
270	1075	-525
270	1076	-464
270	1077	-406
270	1078	-343
270	1079	-281
270	1080	-232
270	1081	-191
270	1082	-145
270	1083	-96
270	1084	-54
270	1085	-22
270	1086	14
270	1087	58
270	1088	98
270	1089	126
270	1090	149
270	1091	175
270	1092	193
270	1093	197
270	1094	195
270	1095	202
270	1096	216
270	1097	224
270	1098	227
270	1099	231
270	1100	234
270	1101	224
270	1102	203
270	1103	187
270	1104	185
270	1105	192
270	1106	199
270	1107	212
270	1108	235
270	1109	255
270	1110	257
270	1111	249
270	1112	243
270	1113	236
270	1114	223
270	1115	202
270	1116	188
270	1117	183
270	1118	176
270	1119	167
270	1120	164
270	1121	172
270	1122	178
270	1123	172
270	1124	162
270	1125	161
270	1126	161
270	1127	153
270	1128	142
270	1129	134
270	1130	125
270	1131	103
270	1132	72
270	1133	49
270	1134	43
270	1135	45
270	1136	48
270	1137	55
270	1138	65
270	1139	65
270	1140	46
270	1141	22
270	1142	11
270	1143	10
270	1144	7
270	1145	6
270	1146	11
270	1147	17
270	1148	11
270	1149	-6
270	1150	-19
270	1151	-21
270	1152	-20
270	1153	-23
270	1154	-16
270	1155	8
270	1156	35
270	1157	47
270	1158	48
270	1159	46
270	1160	34
270	1161	9
270	1162	-17
270	1163	-27
270	1164	-23
270	1165	-21
270	1166	-31
270	1167	-42
270	1168	-49
270	1169	-56
270	1170	-63
270	1171	-57
270	1172	-32
270	1173	-3
270	1174	12
270	1175	17
270	1176	22
270	1177	25
270	1178	19
270	1179	7
270	1180	1
270	1181	-5
270	1182	-20
270	1183	-47
270	1184	-66
270	1185	-68
270	1186	-60
270	1187	-53
270	1188	-42
270	1189	-22
270	1190	-4
270	1191	-1
270	1192	-3
270	1193	-1
270	1194	3
270	1195	-6
270	1196	-26
270	1197	-44
270	1198	-53
270	1199	-58
270	1200	-60
270	1201	-46
270	1202	-18
270	1203	7
270	1204	14
270	1205	10
270	1206	11
270	1207	14
270	1208	13
270	1209	14
270	1210	21
270	1211	25
270	1212	12
270	1213	-18
270	1214	-45
270	1215	-57
270	1216	-60
270	1217	-58
270	1218	-45
270	1219	-21
270	1220	0
270	1221	4
270	1222	3
270	1223	8
270	1224	16
270	1225	15
270	1226	11
270	1227	11
270	1228	14
270	1229	12
270	1230	2
270	1231	-6
270	1232	-12
270	1233	-25
270	1234	-49
270	1235	-67
270	1236	-70
270	1237	-64
270	1238	-59
270	1239	-52
270	1240	-37
270	1241	-21
270	1242	-17
270	1243	-22
270	1244	-22
270	1245	-22
270	1246	-36
270	1247	-67
270	1248	-100
270	1249	-122
270	1250	-130
270	1251	-120
270	1252	-84
270	1253	-27
270	1254	16
270	1255	10
270	1256	-51
270	1257	-145
270	1258	-256
270	1259	-368
270	1260	-451
270	1261	-440
270	1262	-367
270	1263	-208
270	1264	-150
270	1265	-144
270	1266	-192
270	1267	-211
270	1268	-160
270	1269	-37
270	1270	107
270	1271	190
270	1272	167
270	1273	71
270	1274	-13
270	1275	-18
270	1276	67
270	1277	192
270	1278	277
270	1279	255
270	1280	115
270	1281	-63
270	1282	-154
270	1283	-79
270	1284	123
270	1285	325
270	1286	381
270	1287	207
270	1288	-182
270	1289	-660
270	1290	-1045
270	1291	-1203
270	1292	-1143
270	1293	-989
270	1294	-890
270	1295	-922
270	1296	-1049
270	1297	-1142
270	1298	-1039
270	1299	-642
270	1300	4
270	1301	713
270	1302	1265
270	1303	1528
270	1304	1511
270	1305	1327
270	1306	1138
270	1307	1075
270	1308	1168
270	1309	1339
270	1310	1461
270	1311	1457
270	1312	1343
270	1313	1197
270	1314	1095
270	1315	1077
270	1316	1134
270	1317	1207
270	1318	1221
270	1319	1143
270	1320	1016
270	1321	912
270	1322	877
270	1323	902
270	1324	943
270	1325	933
270	1326	884
270	1327	764
270	1328	721
270	1329	679
270	1330	684
270	1331	678
270	1332	659
270	1333	640
270	1334	623
270	1335	602
270	1336	571
270	1337	542
270	1338	530
270	1339	530
270	1340	525
270	1341	510
270	1342	492
270	1343	470
270	1344	435
270	1345	395
270	1346	370
270	1347	370
270	1348	382
270	1349	389
270	1350	393
270	1351	397
270	1352	388
270	1353	361
270	1354	327
270	1355	305
270	1356	293
270	1357	279
270	1358	264
270	1359	254
270	1360	248
270	1361	232
270	1362	202
270	1363	175
270	1364	159
270	1365	149
270	1366	132
270	1367	118
270	1368	112
270	1369	102
270	1370	78
270	1371	45
270	1372	13
270	1373	-19
270	1374	-63
270	1375	-118
270	1376	-173
270	1377	-224
270	1378	-274
270	1379	-327
270	1380	-368
270	1381	-389
270	1382	-403
270	1383	-425
270	1384	-453
270	1385	-475
270	1386	-495
270	1387	-519
270	1388	-533
270	1389	-522
270	1390	-486
270	1391	-441
270	1392	-395
270	1393	-339
270	1394	-274
270	1395	-210
270	1396	-152
270	1397	-95
270	1398	-32
270	1399	20
270	1400	48
270	1401	63
270	1402	82
270	1403	105
270	1404	126
270	1405	144
270	1406	166
270	1407	183
270	1408	181
270	1409	161
270	1410	142
270	1411	140
270	1412	149
270	1413	162
270	1414	182
270	1415	208
270	1416	226
270	1417	225
270	1418	218
270	1419	224
270	1420	241
270	1421	254
270	1422	261
270	1423	263
270	1424	260
270	1425	242
270	1426	215
270	1427	200
270	1428	204
270	1429	219
270	1430	230
270	1431	240
270	1432	253
270	1433	256
270	1434	243
270	1435	226
270	1436	220
270	1437	222
270	1438	218
270	1439	205
270	1440	191
270	1441	176
270	1442	152
270	1443	123
270	1444	106
270	1445	108
270	1446	119
270	1447	125
270	1448	128
270	1449	131
270	1450	126
270	1451	105
270	1452	78
270	1453	60
270	1454	51
270	1455	41
270	1456	27
270	1457	18
270	1458	13
270	1459	2
270	1460	-15
270	1461	-23
270	1462	-11
270	1463	10
270	1464	26
270	1465	38
270	1466	48
270	1467	48
270	1468	26
270	1469	-2
270	1470	-22
270	1471	-27
270	1472	-29
270	1473	-31
270	1474	-30
270	1475	-25
270	1476	-28
270	1477	-38
270	1478	-39
270	1479	-26
270	1480	-10
270	1481	-8
270	1482	-20
270	1483	-34
270	1484	-51
270	1485	-71
270	1486	-82
270	1487	-70
270	1488	-43
270	1489	-25
270	1490	-29
270	1491	-46
270	1492	-65
270	1493	-88
270	1494	-108
270	1495	-109
270	1496	-86
270	1497	-57
270	1498	-44
270	1499	-46
270	1500	-52
270	1501	-60
270	1502	-75
270	1503	-86
270	1504	-82
270	1505	-68
270	1506	-59
270	1507	-60
270	1508	-60
270	1509	-53
270	1510	-45
270	1511	-45
270	1512	-43
270	1513	-32
270	1514	-21
270	1515	-19
270	1516	-17
270	1517	-4
270	1518	12
270	1519	16
270	1520	5
270	1521	-10
270	1522	-23
270	1523	-41
270	1524	-59
270	1525	-63
270	1526	-48
270	1527	-27
270	1528	-13
270	1529	-3
270	1530	11
270	1531	20
270	1532	10
270	1533	-10
270	1534	-29
270	1535	-41
270	1536	-51
270	1537	-56
270	1538	-46
270	1539	-23
270	1540	-6
270	1541	-7
270	1542	-14
270	1543	-16
270	1544	-16
270	1545	-18
270	1546	-10
270	1547	11
270	1548	27
270	1549	20
270	1550	-6
270	1551	-30
270	1552	-43
270	1553	-48
270	1554	-46
270	1555	-33
270	1556	-21
270	1557	-28
270	1558	-56
270	1559	-81
270	1560	-81
270	1561	-60
270	1562	-35
270	1563	-20
270	1564	-21
270	1565	-51
270	1566	-109
270	1567	-166
270	1568	-182
270	1569	-148
270	1570	-87
270	1571	-35
270	1572	-19
270	1573	-58
270	1574	-158
270	1575	-300
270	1576	-432
270	1577	-470
270	1578	-486
270	1579	-469
270	1580	-369
270	1581	-186
270	1582	-85
270	1583	6
270	1584	-39
270	1585	-143
270	1586	-221
270	1587	-202
270	1588	-72
270	1589	117
270	1590	263
270	1591	271
270	1592	129
270	1593	-60
270	1594	-158
270	1595	-92
270	1596	100
270	1597	292
270	1598	338
270	1599	170
270	1600	-140
270	1601	-389
270	1602	-370
270	1603	-30
270	1604	448
270	1605	722
270	1606	466
270	1607	-454
270	1608	-1865
270	1609	-3314
270	1610	-4241
270	1611	-4250
270	1612	-3313
270	1613	-1773
270	1614	-167
270	1615	1014
270	1616	1520
270	1617	1423
270	1618	1040
270	1619	738
270	1620	729
270	1621	988
270	1622	1330
270	1623	1552
270	1624	1555
270	1625	1375
270	1626	1153
270	1627	1043
270	1628	1104
270	1629	1263
270	1630	1382
270	1631	1368
270	1632	1226
270	1633	1034
270	1634	888
270	1635	855
270	1636	930
270	1637	1033
270	1638	1067
270	1639	989
270	1640	843
270	1641	699
270	1642	671
270	1643	692
270	1644	710
270	1645	722
270	1646	764
270	1647	700
270	1648	680
270	1649	658
270	1650	639
270	1651	618
270	1652	594
270	1653	577
270	1654	564
270	1655	542
270	1656	508
270	1657	473
270	1658	450
270	1659	435
270	1660	420
270	1661	411
270	1662	411
270	1663	407
270	1664	389
270	1665	361
270	1666	339
270	1667	326
270	1668	312
270	1669	296
270	1670	289
270	1671	290
270	1672	284
270	1673	267
270	1674	248
270	1675	241
270	1676	239
270	1677	231
270	1678	223
270	1679	225
270	1680	226
270	1681	213
270	1682	186
270	1683	154
270	1684	119
270	1685	74
270	1686	18
270	1687	-29
270	1688	-61
270	1689	-90
270	1690	-124
270	1691	-158
270	1692	-184
270	1693	-213
270	1694	-255
270	1695	-303
270	1696	-348
270	1697	-389
270	1698	-435
270	1699	-484
270	1700	-526
270	1701	-555
270	1702	-579
270	1703	-603
270	1704	-612
270	1705	-600
270	1706	-577
270	1707	-553
270	1708	-519
270	1709	-469
270	1710	-413
270	1711	-364
270	1712	-317
270	1713	-263
270	1714	-206
270	1715	-161
270	1716	-126
270	1717	-87
270	1718	-40
270	1719	5
270	1720	44
270	1721	82
270	1722	123
270	1723	152
270	1724	158
270	1725	154
270	1726	158
270	1727	172
270	1728	183
270	1729	196
270	1730	218
270	1731	240
270	1732	245
270	1733	230
270	1734	212
270	1735	201
270	1736	194
270	1737	188
270	1738	195
270	1739	218
270	1740	243
270	1741	251
270	1742	248
270	1743	244
270	1744	239
270	1745	228
270	1746	219
270	1747	221
270	1748	229
270	1749	225
270	1750	203
270	1751	178
270	1752	162
270	1753	151
270	1754	141
270	1755	144
270	1756	159
270	1757	170
270	1758	159
270	1759	131
270	1760	104
270	1761	79
270	1762	56
270	1763	41
270	1764	44
270	1765	57
270	1766	61
270	1767	51
270	1768	38
270	1769	33
270	1770	30
270	1771	23
270	1772	21
270	1773	33
270	1774	48
270	1775	56
270	1776	62
270	1777	77
270	1778	94
270	1779	97
270	1780	84
270	1781	66
270	1782	48
270	1783	28
270	1784	12
270	1785	17
270	1786	48
270	1787	86
270	1788	108
270	1789	114
270	1790	109
270	1791	94
270	1792	67
270	1793	45
270	1794	43
270	1795	55
270	1796	64
270	1797	58
270	1798	45
270	1799	28
270	1800	3
270	1801	-25
270	1802	-40
270	1803	-30
270	1804	-11
270	1805	2
270	1806	12
270	1807	26
270	1808	35
270	1809	30
270	1810	19
270	1811	13
270	1812	11
270	1813	0
270	1814	-22
270	1815	-39
270	1816	-45
270	1817	-44
270	1818	-37
270	1819	-18
270	1820	17
270	1821	48
270	1822	58
270	1823	52
270	1824	45
270	1825	39
270	1826	32
270	1827	31
270	1828	47
270	1829	70
270	1830	79
270	1831	67
270	1832	46
270	1833	28
270	1834	11
270	1835	-5
270	1836	-9
270	1837	4
270	1838	21
270	1839	23
270	1840	17
270	1841	15
270	1842	15
270	1843	7
270	1844	-2
270	1845	-2
270	1846	5
270	1847	8
270	1848	2
270	1849	-2
270	1850	4
270	1851	8
270	1852	1
270	1853	-7
270	1854	-9
270	1855	-13
270	1856	-25
270	1857	-38
270	1858	-40
270	1859	-39
270	1860	-45
270	1861	-59
270	1862	-63
270	1863	-55
270	1864	-44
270	1865	-39
270	1866	-33
270	1867	-30
270	1868	-42
270	1869	-72
270	1870	-102
270	1871	-108
270	1872	-96
270	1873	-79
270	1874	-68
270	1875	-64
270	1876	-75
270	1877	-104
270	1878	-133
270	1879	-132
270	1880	-93
270	1881	-41
270	1882	-11
270	1883	-18
270	1884	-70
270	1885	-167
270	1886	-293
270	1887	-403
270	1888	-422
270	1889	-382
270	1890	-316
270	1891	-250
270	1892	-139
270	1893	-96
270	1894	-13
270	1895	-16
270	1896	-53
270	1897	-84
270	1898	-77
270	1899	-23
270	1900	65
270	1901	149
270	1902	173
270	1903	120
270	1904	36
270	1905	-6
270	1906	30
270	1907	123
270	1908	211
270	1909	228
270	1910	134
270	1911	-42
270	1912	-194
270	1913	-200
270	1914	-28
270	1915	222
270	1916	348
270	1917	157
270	1918	-430
270	1919	-1319
270	1920	-2238
270	1921	-2829
270	1922	-2815
270	1923	-2151
270	1924	-1051
270	1925	133
270	1926	1053
270	1927	1507
270	1928	1502
270	1929	1232
270	1930	965
270	1931	889
270	1932	1025
270	1933	1264
270	1934	1465
270	1935	1531
270	1936	1451
270	1937	1295
270	1938	1175
270	1939	1165
270	1940	1243
270	1941	1327
270	1942	1342
270	1943	1272
270	1944	1149
270	1945	1029
270	1946	964
270	1947	976
270	1948	1033
270	1949	1068
270	1950	1036
270	1951	951
270	1952	845
270	1953	797
270	1954	799
270	1955	828
270	1956	830
270	1957	855
270	1958	780
270	1959	755
270	1960	730
270	1961	710
270	1962	686
270	1963	657
270	1964	633
270	1965	621
270	1966	613
270	1967	599
270	1968	585
270	1969	582
270	1970	579
270	1971	568
270	1972	548
270	1973	528
270	1974	507
270	1975	476
270	1976	438
270	1977	407
270	1978	391
270	1979	377
270	1980	356
270	1981	337
270	1982	325
270	1983	311
270	1984	287
270	1985	262
270	1986	251
270	1987	247
270	1988	237
270	1989	222
270	1990	212
270	1991	205
270	1992	191
270	1993	168
270	1994	147
270	1995	131
270	1996	108
270	1997	70
270	1998	29
270	1999	-5
[truncated: 159,280 more rows]
