# Supplementary material for: Are Complexity Metrics Reliable in Assessing HRV Control in Obese Patients During Sleep?
Source: PLoS One. 2015 Apr 20;10(4):e0124458. doi: 10.1371/journal.pone.0124458 (PMC4404104; doi:10.1371/journal.pone.0124458)
Supplement: S1 Dataset — (ZIP) [file pone.0124458.s001.zip › cabiddu_healthy_controls_data/SUBJECT (17)/2/FC.txt]

2730	0	393
2730	1	384
2730	2	381
2730	3	376
2730	4	371
2730	5	373
2730	6	378
2730	7	373
2730	8	357
2730	9	337
2730	10	321
2730	11	305
2730	12	289
2730	13	281
2730	14	285
2730	15	292
2730	16	292
2730	17	285
2730	18	276
2730	19	262
2730	20	239
2730	21	212
2730	22	193
2730	23	178
2730	24	157
2730	25	121
2730	26	78
2730	27	34
2730	28	-14
2730	29	-62
2730	30	-101
2730	31	-125
2730	32	-146
2730	33	-179
2730	34	-226
2730	35	-276
2730	36	-327
2730	37	-381
2730	38	-427
2730	39	-454
2730	40	-465
2730	41	-467
2730	42	-466
2730	43	-460
2730	44	-445
2730	45	-430
2730	46	-415
2730	47	-392
2730	48	-352
2730	49	-304
2730	50	-258
2730	51	-217
2730	52	-178
2730	53	-146
2730	54	-121
2730	55	-100
2730	56	-70
2730	57	-31
2730	58	2
2730	59	22
2730	60	32
2730	61	37
2730	62	39
2730	63	35
2730	64	41
2730	65	64
2730	66	97
2730	67	124
2730	68	139
2730	69	147
2730	70	144
2730	71	128
2730	72	106
2730	73	96
2730	74	102
2730	75	115
2730	76	129
2730	77	146
2730	78	164
2730	79	176
2730	80	174
2730	81	165
2730	82	162
2730	83	161
2730	84	157
2730	85	153
2730	86	159
2730	87	171
2730	88	176
2730	89	170
2730	90	157
2730	91	143
2730	92	124
2730	93	103
2730	94	91
2730	95	94
2730	96	105
2730	97	109
2730	98	105
2730	99	100
2730	100	91
2730	101	73
2730	102	55
2730	103	47
2730	104	48
2730	105	41
2730	106	27
2730	107	13
2730	108	6
2730	109	-1
2730	110	-10
2730	111	-13
2730	112	-6
2730	113	4
2730	114	8
2730	115	12
2730	116	24
2730	117	39
2730	118	42
2730	119	33
2730	120	21
2730	121	8
2730	122	-8
2730	123	-24
2730	124	-31
2730	125	-24
2730	126	-16
2730	127	-16
2730	128	-21
2730	129	-24
2730	130	-26
2730	131	-31
2730	132	-33
2730	133	-24
2730	134	-11
2730	135	-7
2730	136	-15
2730	137	-25
2730	138	-32
2730	139	-40
2730	140	-52
2730	141	-56
2730	142	-51
2730	143	-44
2730	144	-44
2730	145	-47
2730	146	-43
2730	147	-36
2730	148	-34
2730	149	-35
2730	150	-31
2730	151	-23
2730	152	-21
2730	153	-26
2730	154	-29
2730	155	-24
2730	156	-20
2730	157	-22
2730	158	-25
2730	159	-23
2730	160	-23
2730	161	-28
2730	162	-29
2730	163	-15
2730	164	4
2730	165	16
2730	166	16
2730	167	11
2730	168	4
2730	169	-9
2730	170	-21
2730	171	-23
2730	172	-12
2730	173	-3
2730	174	-4
2730	175	-12
2730	176	-19
2730	177	-27
2730	178	-43
2730	179	-58
2730	180	-64
2730	181	-66
2730	182	-71
2730	183	-78
2730	184	-77
2730	185	-67
2730	186	-61
2730	187	-62
2730	188	-63
2730	189	-62
2730	190	-65
2730	191	-74
2730	192	-76
2730	193	-62
2730	194	-39
2730	195	-22
2730	196	-14
2730	197	-9
2730	198	-6
2730	199	-9
2730	200	-12
2730	201	-9
2730	202	-6
2730	203	-15
2730	204	-41
2730	205	-67
2730	206	-80
2730	207	-81
2730	208	-76
2730	209	-70
2730	210	-68
2730	211	-81
2730	212	-113
2730	213	-142
2730	214	-141
2730	215	-105
2730	216	-48
2730	217	1
2730	218	15
2730	219	-26
2730	220	-129
2730	221	-265
2730	222	-382
2730	223	-438
2730	224	-431
2730	225	-376
2730	226	-267
2730	227	-144
2730	228	-55
2730	229	-34
2730	230	-37
2730	231	-58
2730	232	-50
2730	233	-10
2730	234	42
2730	235	86
2730	236	105
2730	237	91
2730	238	60
2730	239	40
2730	240	43
2730	241	59
2730	242	65
2730	243	60
2730	244	51
2730	245	46
2730	246	44
2730	247	50
2730	248	69
2730	249	94
2730	250	116
2730	251	129
2730	252	123
2730	253	61
2730	254	-135
2730	255	-539
2730	256	-1176
2730	257	-1985
2730	258	-2816
2730	259	-3454
2730	260	-3676
2730	261	-3347
2730	262	-2496
2730	263	-1315
2730	264	-85
2730	265	927
2730	266	1546
2730	267	1741
2730	268	1628
2730	269	1401
2730	270	1229
2730	271	1186
2730	272	1251
2730	273	1351
2730	274	1418
2730	275	1407
2730	276	1332
2730	277	1247
2730	278	1202
2730	279	1205
2730	280	1221
2730	281	1212
2730	282	1164
2730	283	1084
2730	284	998
2730	285	934
2730	286	916
2730	287	935
2730	288	952
2730	289	927
2730	290	846
2730	291	766
2730	292	718
2730	293	702
2730	294	692
2730	295	711
2730	296	708
2730	297	681
2730	298	644
2730	299	616
2730	300	604
2730	301	595
2730	302	577
2730	303	553
2730	304	532
2730	305	509
2730	306	481
2730	307	456
2730	308	446
2730	309	444
2730	310	438
2730	311	429
2730	312	423
2730	313	417
2730	314	405
2730	315	385
2730	316	364
2730	317	347
2730	318	328
2730	319	305
2730	320	291
2730	321	293
2730	322	305
2730	323	314
2730	324	319
2730	325	320
2730	326	313
2730	327	288
2730	328	254
2730	329	225
2730	330	208
2730	331	193
2730	332	178
2730	333	165
2730	334	157
2730	335	145
2730	336	126
2730	337	108
2730	338	95
2730	339	79
2730	340	49
2730	341	11
2730	342	-23
2730	343	-53
2730	344	-82
2730	345	-110
2730	346	-130
2730	347	-150
2730	348	-184
2730	349	-236
2730	350	-296
2730	351	-352
2730	352	-403
2730	353	-448
2730	354	-476
2730	355	-482
2730	356	-474
2730	357	-465
2730	358	-455
2730	359	-438
2730	360	-413
2730	361	-385
2730	362	-354
2730	363	-312
2730	364	-264
2730	365	-224
2730	366	-198
2730	367	-178
2730	368	-157
2730	369	-133
2730	370	-110
2730	371	-79
2730	372	-37
2730	373	7
2730	374	39
2730	375	60
2730	376	77
2730	377	91
2730	378	93
2730	379	86
2730	380	78
2730	381	73
2730	382	68
2730	383	64
2730	384	71
2730	385	94
2730	386	122
2730	387	140
2730	388	149
2730	389	155
2730	390	157
2730	391	152
2730	392	147
2730	393	154
2730	394	171
2730	395	185
2730	396	189
2730	397	184
2730	398	173
2730	399	151
2730	400	122
2730	401	103
2730	402	104
2730	403	120
2730	404	138
2730	405	153
2730	406	166
2730	407	168
2730	408	153
2730	409	123
2730	410	96
2730	411	79
2730	412	70
2730	413	63
2730	414	63
2730	415	68
2730	416	65
2730	417	47
2730	418	21
2730	419	3
2730	420	-7
2730	421	-11
2730	422	-8
2730	423	6
2730	424	21
2730	425	20
2730	426	4
2730	427	-14
2730	428	-26
2730	429	-34
2730	430	-40
2730	431	-36
2730	432	-21
2730	433	-6
2730	434	-1
2730	435	-2
2730	436	-1
2730	437	1
2730	438	-1
2730	439	-2
2730	440	8
2730	441	25
2730	442	36
2730	443	33
2730	444	25
2730	445	11
2730	446	-12
2730	447	-39
2730	448	-55
2730	449	-49
2730	450	-30
2730	451	-12
2730	452	0
2730	453	8
2730	454	7
2730	455	-8
2730	456	-28
2730	457	-39
2730	458	-39
2730	459	-39
2730	460	-43
2730	461	-49
2730	462	-52
2730	463	-61
2730	464	-74
2730	465	-78
2730	466	-64
2730	467	-41
2730	468	-22
2730	469	-10
2730	470	-1
2730	471	0
2730	472	-13
2730	473	-34
2730	474	-47
2730	475	-51
2730	476	-52
2730	477	-57
2730	478	-59
2730	479	-57
2730	480	-57
2730	481	-61
2730	482	-59
2730	483	-43
2730	484	-18
2730	485	3
2730	486	18
2730	487	31
2730	488	34
2730	489	21
2730	490	-5
2730	491	-23
2730	492	-27
2730	493	-24
2730	494	-19
2730	495	-10
2730	496	0
2730	497	-1
2730	498	-17
2730	499	-37
2730	500	-47
2730	501	-49
2730	502	-46
2730	503	-38
2730	504	-19
2730	505	3
2730	506	17
2730	507	23
2730	508	23
2730	509	20
2730	510	5
2730	511	-20
2730	512	-41
2730	513	-46
2730	514	-40
2730	515	-35
2730	516	-33
2730	517	-31
2730	518	-35
2730	519	-46
2730	520	-49
2730	521	-31
2730	522	1
2730	523	23
2730	524	17
2730	525	-20
2730	526	-76
2730	527	-133
2730	528	-165
2730	529	-145
2730	530	-69
2730	531	25
2730	532	86
2730	533	77
2730	534	-5
2730	535	-136
2730	536	-282
2730	537	-394
2730	538	-392
2730	539	-324
2730	540	-237
2730	541	-162
2730	542	-72
2730	543	-25
2730	544	-31
2730	545	-46
2730	546	-35
2730	547	5
2730	548	55
2730	549	96
2730	550	123
2730	551	143
2730	552	154
2730	553	148
2730	554	124
2730	555	95
2730	556	69
2730	557	51
2730	558	42
2730	559	42
2730	560	38
2730	561	8
2730	562	-45
2730	563	-81
2730	564	-49
2730	565	67
2730	566	226
2730	567	335
2730	568	268
2730	569	-88
2730	570	-758
2730	571	-1628
2730	572	-2448
2730	573	-2945
2730	574	-2926
2730	575	-2344
2730	576	-1333
2730	577	-158
2730	578	875
2730	579	1544
2730	580	1793
2730	581	1722
2730	582	1504
2730	583	1306
2730	584	1227
2730	585	1274
2730	586	1372
2730	587	1430
2730	588	1403
2730	589	1313
2730	590	1208
2730	591	1130
2730	592	1096
2730	593	1094
2730	594	1095
2730	595	1067
2730	596	1001
2730	597	928
2730	598	885
2730	599	880
2730	600	899
2730	601	916
2730	602	893
2730	603	865
2730	604	814
2730	605	741
2730	606	665
2730	607	663
2730	608	690
2730	609	687
2730	610	664
2730	611	642
2730	612	621
2730	613	598
2730	614	581
2730	615	576
2730	616	574
2730	617	561
2730	618	534
2730	619	503
2730	620	474
2730	621	449
2730	622	429
2730	623	423
2730	624	428
2730	625	431
2730	626	417
2730	627	395
2730	628	375
2730	629	361
2730	630	350
2730	631	349
2730	632	358
2730	633	367
2730	634	360
2730	635	337
2730	636	308
2730	637	282
2730	638	260
2730	639	240
2730	640	235
2730	641	243
2730	642	252
2730	643	252
2730	644	244
2730	645	236
2730	646	224
2730	647	201
2730	648	176
2730	649	158
2730	650	146
2730	651	130
2730	652	111
2730	653	94
2730	654	76
2730	655	49
2730	656	8
2730	657	-38
2730	658	-82
2730	659	-126
2730	660	-173
2730	661	-214
2730	662	-241
2730	663	-261
2730	664	-284
2730	665	-310
2730	666	-337
2730	667	-368
2730	668	-407
2730	669	-449
2730	670	-477
2730	671	-482
2730	672	-470
2730	673	-452
2730	674	-429
2730	675	-402
2730	676	-377
2730	677	-357
2730	678	-330
2730	679	-286
2730	680	-226
2730	681	-169
2730	682	-119
2730	683	-79
2730	684	-52
2730	685	-45
2730	686	-47
2730	687	-42
2730	688	-22
2730	689	6
2730	690	32
2730	691	55
2730	692	73
2730	693	80
2730	694	75
2730	695	70
2730	696	78
2730	697	96
2730	698	107
2730	699	110
2730	700	109
2730	701	107
2730	702	102
2730	703	96
2730	704	98
2730	705	110
2730	706	119
2730	707	115
2730	708	101
2730	709	87
2730	710	77
2730	711	70
2730	712	73
2730	713	90
2730	714	110
2730	715	116
2730	716	108
2730	717	96
2730	718	85
2730	719	72
2730	720	55
2730	721	38
2730	722	25
2730	723	7
2730	724	-17
2730	725	-34
2730	726	-32
2730	727	-14
2730	728	8
2730	729	32
2730	730	58
2730	731	75
2730	732	67
2730	733	36
2730	734	-1
2730	735	-33
2730	736	-58
2730	737	-74
2730	738	-77
2730	739	-64
2730	740	-48
2730	741	-38
2730	742	-28
2730	743	-11
2730	744	8
2730	745	20
2730	746	26
2730	747	30
2730	748	29
2730	749	17
2730	750	-5
2730	751	-22
2730	752	-32
2730	753	-39
2730	754	-49
2730	755	-58
2730	756	-60
2730	757	-60
2730	758	-62
2730	759	-58
2730	760	-46
2730	761	-32
2730	762	-29
2730	763	-38
2730	764	-47
2730	765	-51
2730	766	-54
2730	767	-55
2730	768	-50
2730	769	-40
2730	770	-35
2730	771	-40
2730	772	-42
2730	773	-32
2730	774	-17
2730	775	-6
2730	776	2
2730	777	11
2730	778	18
2730	779	13
2730	780	1
2730	781	-7
2730	782	-8
2730	783	-12
2730	784	-23
2730	785	-34
2730	786	-41
2730	787	-47
2730	788	-56
2730	789	-63
2730	790	-62
2730	791	-64
2730	792	-79
2730	793	-100
2730	794	-112
2730	795	-109
2730	796	-96
2730	797	-77
2730	798	-55
2730	799	-39
2730	800	-41
2730	801	-62
2730	802	-85
2730	803	-93
2730	804	-87
2730	805	-72
2730	806	-49
2730	807	-22
2730	808	-5
2730	809	-9
2730	810	-27
2730	811	-40
2730	812	-45
2730	813	-51
2730	814	-61
2730	815	-70
2730	816	-79
2730	817	-98
2730	818	-124
2730	819	-142
2730	820	-139
2730	821	-121
2730	822	-95
2730	823	-65
2730	824	-31
2730	825	-9
2730	826	-7
2730	827	-20
2730	828	-27
2730	829	-24
2730	830	-17
2730	831	-17
2730	832	-27
2730	833	-52
2730	834	-98
2730	835	-149
2730	836	-175
2730	837	-153
2730	838	-92
2730	839	-24
2730	840	20
2730	841	15
2730	842	-50
2730	843	-167
2730	844	-301
2730	845	-406
2730	846	-453
2730	847	-406
2730	848	-301
2730	849	-140
2730	850	-6
2730	851	25
2730	852	-44
2730	853	-107
2730	854	-91
2730	855	10
2730	856	142
2730	857	236
2730	858	244
2730	859	167
2730	860	58
2730	861	-4
2730	862	34
2730	863	153
2730	864	263
2730	865	279
2730	866	178
2730	867	12
2730	868	-113
2730	869	-104
2730	870	70
2730	871	333
2730	872	519
2730	873	464
2730	874	96
2730	875	-528
2730	876	-1255
2730	877	-1904
2730	878	-2334
2730	879	-2485
2730	880	-2386
2730	881	-2113
2730	882	-1723
2730	883	-1225
2730	884	-614
2730	885	85
2730	886	793
2730	887	1399
2730	888	1793
2730	889	1915
2730	890	1797
2730	891	1564
2730	892	1367
2730	893	1302
2730	894	1370
2730	895	1497
2730	896	1589
2730	897	1582
2730	898	1467
2730	899	1305
2730	900	1184
2730	901	1159
2730	902	1214
2730	903	1284
2730	904	1308
2730	905	1262
2730	906	1160
2730	907	1051
2730	908	988
2730	909	993
2730	910	1031
2730	911	1027
2730	912	976
2730	913	877
2730	914	807
2730	915	789
2730	916	795
2730	917	788
2730	918	783
2730	919	780
2730	920	769
2730	921	755
2730	922	746
2730	923	739
2730	924	728
2730	925	714
2730	926	701
2730	927	683
2730	928	652
2730	929	605
2730	930	558
2730	931	521
2730	932	497
2730	933	482
2730	934	480
2730	935	491
2730	936	497
2730	937	484
2730	938	461
2730	939	439
2730	940	424
2730	941	411
2730	942	402
2730	943	401
2730	944	399
2730	945	385
2730	946	356
2730	947	326
2730	948	307
2730	949	300
2730	950	301
2730	951	310
2730	952	328
2730	953	339
2730	954	328
2730	955	301
2730	956	271
2730	957	243
2730	958	211
2730	959	179
2730	960	152
2730	961	132
2730	962	110
2730	963	82
2730	964	56
2730	965	32
2730	966	2
2730	967	-39
2730	968	-83
2730	969	-120
2730	970	-152
2730	971	-191
2730	972	-236
2730	973	-283
2730	974	-334
2730	975	-392
2730	976	-452
2730	977	-496
2730	978	-516
2730	979	-516
2730	980	-504
2730	981	-481
2730	982	-450
2730	983	-420
2730	984	-398
2730	985	-376
2730	986	-343
2730	987	-300
2730	988	-259
2730	989	-224
2730	990	-192
2730	991	-166
2730	992	-153
2730	993	-146
2730	994	-132
2730	995	-105
2730	996	-75
2730	997	-52
2730	998	-32
2730	999	-12
2730	1000	6
2730	1001	17
2730	1002	30
2730	1003	53
2730	1004	78
2730	1005	90
2730	1006	87
2730	1007	82
2730	1008	78
2730	1009	73
2730	1010	66
2730	1011	66
2730	1012	75
2730	1013	83
2730	1014	85
2730	1015	86
2730	1016	95
2730	1017	103
2730	1018	102
2730	1019	94
2730	1020	83
2730	1021	71
2730	1022	53
2730	1023	38
2730	1024	34
2730	1025	44
2730	1026	53
2730	1027	54
2730	1028	49
2730	1029	41
2730	1030	26
2730	1031	3
2730	1032	-14
2730	1033	-18
2730	1034	-17
2730	1035	-22
2730	1036	-34
2730	1037	-44
2730	1038	-49
2730	1039	-51
2730	1040	-46
2730	1041	-31
2730	1042	-12
2730	1043	-8
2730	1044	-26
2730	1045	-53
2730	1046	-77
2730	1047	-92
2730	1048	-97
2730	1049	-87
2730	1050	-60
2730	1051	-32
2730	1052	-23
2730	1053	-34
2730	1054	-51
2730	1055	-69
2730	1056	-87
2730	1057	-100
2730	1058	-99
2730	1059	-87
2730	1060	-78
2730	1061	-82
2730	1062	-91
2730	1063	-96
2730	1064	-99
2730	1065	-101
2730	1066	-98
2730	1067	-82
2730	1068	-64
2730	1069	-56
2730	1070	-59
2730	1071	-63
2730	1072	-69
2730	1073	-81
2730	1074	-97
2730	1075	-108
2730	1076	-111
2730	1077	-110
2730	1078	-113
2730	1079	-111
2730	1080	-100
2730	1081	-89
2730	1082	-88
2730	1083	-92
2730	1084	-92
2730	1085	-88
2730	1086	-86
2730	1087	-80
2730	1088	-62
2730	1089	-39
2730	1090	-27
2730	1091	-32
2730	1092	-48
2730	1093	-65
2730	1094	-83
2730	1095	-97
2730	1096	-95
2730	1097	-72
2730	1098	-37
2730	1099	-8
2730	1100	9
2730	1101	20
2730	1102	21
2730	1103	9
2730	1104	-8
2730	1105	-18
2730	1106	-18
2730	1107	-18
2730	1108	-22
2730	1109	-26
2730	1110	-27
2730	1111	-31
2730	1112	-42
2730	1113	-51
2730	1114	-48
2730	1115	-35
2730	1116	-23
2730	1117	-10
2730	1118	5
2730	1119	15
2730	1120	10
2730	1121	-9
2730	1122	-27
2730	1123	-35
2730	1124	-37
2730	1125	-35
2730	1126	-25
2730	1127	-9
2730	1128	3
2730	1129	3
2730	1130	-1
2730	1131	2
2730	1132	10
2730	1133	20
2730	1134	30
2730	1135	43
2730	1136	49
2730	1137	39
2730	1138	17
2730	1139	2
2730	1140	3
2730	1141	14
2730	1142	23
2730	1143	27
2730	1144	22
2730	1145	4
2730	1146	-24
2730	1147	-38
2730	1148	-21
2730	1149	18
2730	1150	52
2730	1151	61
2730	1152	43
2730	1153	4
2730	1154	-44
2730	1155	-75
2730	1156	-64
2730	1157	-18
2730	1158	26
2730	1159	27
2730	1160	-29
2730	1161	-130
2730	1162	-254
2730	1163	-368
2730	1164	-426
2730	1165	-366
2730	1166	-236
2730	1167	-108
2730	1168	-27
2730	1169	19
2730	1170	3
2730	1171	-29
2730	1172	-41
2730	1173	-16
2730	1174	44
2730	1175	109
2730	1176	151
2730	1177	168
2730	1178	168
2730	1179	154
2730	1180	132
2730	1181	114
2730	1182	106
2730	1183	106
2730	1184	98
2730	1185	79
2730	1186	60
2730	1187	49
2730	1188	53
2730	1189	77
2730	1190	119
2730	1191	139
2730	1192	56
2730	1193	-225
2730	1194	-762
2730	1195	-1540
2730	1196	-2463
2730	1197	-3342
2730	1198	-3931
2730	1199	-4018
2730	1200	-3519
2730	1201	-2525
2730	1202	-1258
2730	1203	-5
2730	1204	976
2730	1205	1537
2730	1206	1689
2730	1207	1572
2730	1208	1376
2730	1209	1240
2730	1210	1221
2730	1211	1298
2730	1212	1405
2730	1213	1470
2730	1214	1457
2730	1215	1391
2730	1216	1324
2730	1217	1288
2730	1218	1283
2730	1219	1284
2730	1220	1268
2730	1221	1224
2730	1222	1154
2730	1223	1081
2730	1224	1035
2730	1225	1033
2730	1226	1056
2730	1227	1065
2730	1228	1036
2730	1229	956
2730	1230	882
2730	1231	829
2730	1232	799
2730	1233	784
2730	1234	803
2730	1235	800
2730	1236	776
2730	1237	747
2730	1238	721
2730	1239	698
2730	1240	675
2730	1241	661
2730	1242	658
2730	1243	656
2730	1244	643
2730	1245	623
2730	1246	605
2730	1247	591
2730	1248	576
2730	1249	563
2730	1250	553
2730	1251	542
2730	1252	518
2730	1253	481
2730	1254	445
2730	1255	420
2730	1256	403
2730	1257	387
2730	1258	373
2730	1259	363
2730	1260	350
2730	1261	331
2730	1262	317
2730	1263	317
2730	1264	330
2730	1265	339
2730	1266	337
2730	1267	324
2730	1268	300
2730	1269	266
2730	1270	231
2730	1271	210
2730	1272	212
2730	1273	224
2730	1274	230
2730	1275	228
2730	1276	223
2730	1277	212
2730	1278	191
2730	1279	168
2730	1280	151
2730	1281	133
2730	1282	99
2730	1283	49
2730	1284	-4
2730	1285	-51
2730	1286	-93
2730	1287	-129
2730	1288	-157
2730	1289	-182
2730	1290	-217
2730	1291	-270
2730	1292	-332
2730	1293	-383
2730	1294	-415
2730	1295	-431
2730	1296	-430
2730	1297	-411
2730	1298	-388
2730	1299	-376
2730	1300	-377
2730	1301	-378
2730	1302	-370
2730	1303	-354
2730	1304	-332
2730	1305	-300
2730	1306	-259
2730	1307	-221
2730	1308	-195
2730	1309	-175
2730	1310	-152
2730	1311	-127
2730	1312	-108
2730	1313	-90
2730	1314	-64
2730	1315	-35
2730	1316	-10
2730	1317	7
2730	1318	23
2730	1319	37
2730	1320	43
2730	1321	39
2730	1322	34
2730	1323	39
2730	1324	52
2730	1325	63
2730	1326	77
2730	1327	99
2730	1328	120
2730	1329	128
2730	1330	128
2730	1331	128
2730	1332	130
2730	1333	126
2730	1334	114
2730	1335	105
2730	1336	102
2730	1337	101
2730	1338	98
2730	1339	96
2730	1340	99
2730	1341	100
2730	1342	88
2730	1343	67
2730	1344	49
2730	1345	38
2730	1346	32
2730	1347	33
2730	1348	46
2730	1349	64
2730	1350	72
2730	1351	61
2730	1352	37
2730	1353	10
2730	1354	-16
2730	1355	-39
2730	1356	-45
2730	1357	-31
2730	1358	-10
2730	1359	1
2730	1360	0
2730	1361	-7
2730	1362	-18
2730	1363	-37
2730	1364	-57
2730	1365	-69
2730	1366	-72
2730	1367	-78
2730	1368	-94
2730	1369	-107
2730	1370	-108
2730	1371	-98
2730	1372	-80
2730	1373	-56
2730	1374	-26
2730	1375	-4
2730	1376	-6
2730	1377	-27
2730	1378	-47
2730	1379	-59
2730	1380	-64
2730	1381	-60
2730	1382	-47
2730	1383	-32
2730	1384	-30
2730	1385	-44
2730	1386	-61
2730	1387	-68
2730	1388	-62
2730	1389	-52
2730	1390	-36
2730	1391	-13
2730	1392	6
2730	1393	14
2730	1394	14
2730	1395	20
2730	1396	31
2730	1397	36
2730	1398	31
2730	1399	22
2730	1400	13
2730	1401	1
2730	1402	-14
2730	1403	-22
2730	1404	-17
2730	1405	-9
2730	1406	-9
2730	1407	-13
2730	1408	-11
2730	1409	0
2730	1410	13
2730	1411	30
2730	1412	55
2730	1413	76
2730	1414	80
2730	1415	63
2730	1416	38
2730	1417	19
2730	1418	5
2730	1419	-2
2730	1420	6
2730	1421	29
2730	1422	53
2730	1423	62
2730	1424	57
2730	1425	50
2730	1426	40
2730	1427	26
2730	1428	12
2730	1429	7
2730	1430	12
2730	1431	12
2730	1432	4
2730	1433	-7
2730	1434	-17
2730	1435	-27
2730	1436	-38
2730	1437	-39
2730	1438	-25
2730	1439	-4
2730	1440	7
2730	1441	7
2730	1442	2
2730	1443	-6
2730	1444	-21
2730	1445	-36
2730	1446	-39
2730	1447	-33
2730	1448	-29
2730	1449	-35
2730	1450	-46
2730	1451	-52
2730	1452	-56
2730	1453	-59
2730	1454	-54
2730	1455	-34
2730	1456	-10
2730	1457	1
2730	1458	-2
2730	1459	-10
2730	1460	-19
2730	1461	-31
2730	1462	-43
2730	1463	-41
2730	1464	-24
2730	1465	-8
2730	1466	-5
2730	1467	-11
2730	1468	-20
2730	1469	-30
2730	1470	-41
2730	1471	-43
2730	1472	-31
2730	1473	-12
2730	1474	-3
2730	1475	-3
2730	1476	-3
2730	1477	5
2730	1478	17
2730	1479	33
2730	1480	49
2730	1481	54
2730	1482	30
2730	1483	-24
2730	1484	-83
2730	1485	-112
2730	1486	-99
2730	1487	-51
2730	1488	14
2730	1489	63
2730	1490	60
2730	1491	-19
2730	1492	-159
2730	1493	-314
2730	1494	-435
2730	1495	-455
2730	1496	-391
2730	1497	-268
2730	1498	-139
2730	1499	-80
2730	1500	-70
2730	1501	-70
2730	1502	-49
2730	1503	-9
2730	1504	36
2730	1505	78
2730	1506	115
2730	1507	147
2730	1508	168
2730	1509	178
2730	1510	180
2730	1511	167
2730	1512	130
2730	1513	76
2730	1514	29
2730	1515	10
2730	1516	18
2730	1517	44
2730	1518	82
2730	1519	125
2730	1520	153
2730	1521	133
2730	1522	18
2730	1523	-252
2730	1524	-750
2730	1525	-1505
2730	1526	-2446
2730	1527	-3391
2730	1528	-4085
2730	1529	-4287
2730	1530	-3866
2730	1531	-2857
2730	1532	-1481
2730	1533	-77
2730	1534	1027
2730	1535	1647
2730	1536	1786
2730	1537	1603
2730	1538	1320
2730	1539	1137
2730	1540	1143
2730	1541	1293
2730	1542	1462
2730	1543	1541
2730	1544	1497
2730	1545	1367
2730	1546	1225
2730	1547	1136
2730	1548	1128
2730	1549	1175
2730	1550	1214
2730	1551	1194
2730	1552	1118
2730	1553	1030
2730	1554	969
2730	1555	952
2730	1556	973
2730	1557	1002
2730	1558	994
2730	1559	909
2730	1560	799
2730	1561	708
2730	1562	671
2730	1563	691
2730	1564	709
2730	1565	722
2730	1566	739
2730	1567	750
2730	1568	738
2730	1569	709
2730	1570	676
2730	1571	642
2730	1572	608
2730	1573	580
2730	1574	564
2730	1575	553
2730	1576	531
2730	1577	494
2730	1578	455
2730	1579	425
2730	1580	408
2730	1581	400
2730	1582	406
2730	1583	424
2730	1584	439
2730	1585	437
2730	1586	420
2730	1587	401
2730	1588	383
2730	1589	362
2730	1590	341
2730	1591	330
2730	1592	330
2730	1593	331
2730	1594	324
2730	1595	314
2730	1596	304
2730	1597	287
2730	1598	263
2730	1599	245
2730	1600	246
2730	1601	258
2730	1602	268
2730	1603	275
2730	1604	277
2730	1605	275
2730	1606	262
2730	1607	243
2730	1608	229
2730	1609	220
2730	1610	202
2730	1611	167
2730	1612	121
2730	1613	71
2730	1614	21
2730	1615	-24
2730	1616	-55
2730	1617	-69
2730	1618	-82
2730	1619	-112
2730	1620	-159
2730	1621	-210
2730	1622	-253
2730	1623	-284
2730	1624	-302
2730	1625	-304
2730	1626	-301
2730	1627	-312
2730	1628	-348
2730	1629	-394
2730	1630	-429
2730	1631	-444
2730	1632	-435
2730	1633	-397
2730	1634	-335
2730	1635	-269
2730	1636	-222
2730	1637	-195
2730	1638	-172
2730	1639	-144
2730	1640	-115
2730	1641	-85
2730	1642	-59
2730	1643	-39
2730	1644	-38
2730	1645	-55
2730	1646	-69
2730	1647	-63
2730	1648	-38
2730	1649	-5
2730	1650	32
2730	1651	71
2730	1652	102
2730	1653	116
2730	1654	120
2730	1655	121
2730	1656	123
2730	1657	118
2730	1658	103
2730	1659	87
2730	1660	77
2730	1661	75
2730	1662	75
2730	1663	82
2730	1664	99
2730	1665	113
2730	1666	112
2730	1667	100
2730	1668	91
2730	1669	87
2730	1670	86
2730	1671	85
2730	1672	88
2730	1673	89
2730	1674	76
2730	1675	50
2730	1676	26
2730	1677	13
2730	1678	8
2730	1679	2
2730	1680	-3
2730	1681	-1
2730	1682	0
2730	1683	-7
2730	1684	-15
2730	1685	-14
2730	1686	-6
2730	1687	-3
2730	1688	-8
2730	1689	-13
2730	1690	-17
2730	1691	-22
2730	1692	-29
2730	1693	-33
2730	1694	-31
2730	1695	-31
2730	1696	-40
2730	1697	-47
2730	1698	-43
2730	1699	-28
2730	1700	-15
2730	1701	-3
2730	1702	8
2730	1703	14
2730	1704	10
2730	1705	-3
2730	1706	-11
2730	1707	-14
2730	1708	-15
2730	1709	-21
2730	1710	-23
2730	1711	-18
2730	1712	-9
2730	1713	-6
2730	1714	-6
2730	1715	-3
2730	1716	-3
2730	1717	-13
2730	1718	-26
2730	1719	-29
2730	1720	-21
2730	1721	-15
2730	1722	-16
2730	1723	-22
2730	1724	-30
2730	1725	-43
2730	1726	-56
2730	1727	-57
2730	1728	-41
2730	1729	-16
2730	1730	-2
2730	1731	-2
2730	1732	-10
2730	1733	-24
2730	1734	-44
2730	1735	-57
2730	1736	-53
2730	1737	-36
2730	1738	-22
2730	1739	-23
2730	1740	-34
2730	1741	-46
2730	1742	-61
2730	1743	-74
2730	1744	-76
2730	1745	-63
2730	1746	-44
2730	1747	-35
2730	1748	-34
2730	1749	-31
2730	1750	-28
2730	1751	-30
2730	1752	-35
2730	1753	-40
2730	1754	-43
2730	1755	-48
2730	1756	-54
2730	1757	-52
2730	1758	-39
2730	1759	-27
2730	1760	-26
2730	1761	-34
2730	1762	-40
2730	1763	-45
2730	1764	-50
2730	1765	-51
2730	1766	-40
2730	1767	-25
2730	1768	-20
2730	1769	-29
2730	1770	-40
2730	1771	-48
2730	1772	-56
2730	1773	-63
2730	1774	-60
2730	1775	-43
2730	1776	-26
2730	1777	-24
2730	1778	-33
2730	1779	-45
2730	1780	-57
2730	1781	-70
2730	1782	-76
2730	1783	-63
2730	1784	-36
2730	1785	-11
2730	1786	-2
2730	1787	-7
2730	1788	-24
2730	1789	-48
2730	1790	-73
2730	1791	-82
2730	1792	-70
2730	1793	-50
2730	1794	-40
2730	1795	-41
2730	1796	-46
2730	1797	-51
2730	1798	-56
2730	1799	-55
2730	1800	-47
2730	1801	-42
2730	1802	-58
2730	1803	-93
2730	1804	-127
2730	1805	-135
2730	1806	-108
2730	1807	-56
2730	1808	4
2730	1809	44
2730	1810	33
2730	1811	-47
2730	1812	-177
2730	1813	-271
2730	1814	-336
2730	1815	-364
2730	1816	-339
2730	1817	-220
2730	1818	-103
2730	1819	-41
2730	1820	-15
2730	1821	-4
2730	1822	2
2730	1823	9
2730	1824	22
2730	1825	49
2730	1826	89
2730	1827	126
2730	1828	139
2730	1829	127
2730	1830	105
2730	1831	88
2730	1832	80
2730	1833	84
2730	1834	97
2730	1835	96
2730	1836	64
2730	1837	8
2730	1838	-30
2730	1839	-7
2730	1840	87
2730	1841	207
2730	1842	260
2730	1843	131
2730	1844	-278
2730	1845	-970
2730	1846	-1815
2730	1847	-2576
2730	1848	-2999
2730	1849	-2909
2730	1850	-2276
2730	1851	-1239
2730	1852	-64
2730	1853	952
2730	1854	1601
2730	1855	1838
2730	1856	1758
2730	1857	1527
2730	1858	1312
2730	1859	1220
2730	1860	1258
2730	1861	1357
2730	1862	1425
2730	1863	1416
2730	1864	1343
2730	1865	1245
2730	1866	1163
2730	1867	1122
2730	1868	1123
2730	1869	1141
2730	1870	1137
2730	1871	1099
2730	1872	1041
2730	1873	988
2730	1874	949
2730	1875	923
2730	1876	907
2730	1877	876
2730	1878	867
2730	1879	848
2730	1880	809
2730	1881	753
2730	1882	754
2730	1883	771
2730	1884	759
2730	1885	741
2730	1886	733
2730	1887	722
2730	1888	698
2730	1889	661
2730	1890	621
2730	1891	578
2730	1892	538
2730	1893	511
2730	1894	504
2730	1895	509
2730	1896	509
2730	1897	499
2730	1898	489
2730	1899	481
2730	1900	471
2730	1901	458
2730	1902	452
2730	1903	455
2730	1904	456
2730	1905	446
2730	1906	431
2730	1907	418
2730	1908	405
2730	1909	386
2730	1910	369
2730	1911	361
2730	1912	361
2730	1913	358
2730	1914	354
2730	1915	351
2730	1916	348
2730	1917	338
2730	1918	319
2730	1919	301
2730	1920	293
2730	1921	291
2730	1922	288
2730	1923	285
2730	1924	287
2730	1925	283
2730	1926	262
2730	1927	234
2730	1928	215
2730	1929	211
2730	1930	214
2730	1931	218
2730	1932	218
2730	1933	204
2730	1934	163
2730	1935	95
2730	1936	20
2730	1937	-43
2730	1938	-90
2730	1939	-128
2730	1940	-156
2730	1941	-176
2730	1942	-200
2730	1943	-239
2730	1944	-286
2730	1945	-324
2730	1946	-352
2730	1947	-376
2730	1948	-397
2730	1949	-410
2730	1950	-413
2730	1951	-409
2730	1952	-402
2730	1953	-383
2730	1954	-348
2730	1955	-308
2730	1956	-274
2730	1957	-245
2730	1958	-213
2730	1959	-183
2730	1960	-160
2730	1961	-142
2730	1962	-122
2730	1963	-102
2730	1964	-91
2730	1965	-92
2730	1966	-94
2730	1967	-94
2730	1968	-96
2730	1969	-101
2730	1970	-100
2730	1971	-87
2730	1972	-71
2730	1973	-59
2730	1974	-50
2730	1975	-37
2730	1976	-24
2730	1977	-23
2730	1978	-30
2730	1979	-33
2730	1980	-29
2730	1981	-27
2730	1982	-28
2730	1983	-30
2730	1984	-31
2730	1985	-39
2730	1986	-57
2730	1987	-74
2730	1988	-78
2730	1989	-74
2730	1990	-70
2730	1991	-69
2730	1992	-65
2730	1993	-64
2730	1994	-70
2730	1995	-82
2730	1996	-86
2730	1997	-85
2730	1998	-85
2730	1999	-94
[truncated: 159,280 more rows]
