# Supplementary material for: Are Complexity Metrics Reliable in Assessing HRV Control in Obese Patients During Sleep?
Source: PLoS One. 2015 Apr 20;10(4):e0124458. doi: 10.1371/journal.pone.0124458 (PMC4404104; doi:10.1371/journal.pone.0124458)
Supplement: S1 Dataset — (ZIP) [file pone.0124458.s001.zip › cabiddu_healthy_controls_data/SUBJECT (17)/3/FC.txt]

7380	0	663
7380	1	583
7380	2	602
7380	3	692
7380	4	770
7380	5	768
7380	6	679
7380	7	539
7380	8	474
7380	9	457
7380	10	453
7380	11	494
7380	12	549
7380	13	497
7380	14	486
7380	15	454
7380	16	423
7380	17	394
7380	18	369
7380	19	357
7380	20	356
7380	21	354
7380	22	345
7380	23	332
7380	24	322
7380	25	314
7380	26	300
7380	27	281
7380	28	265
7380	29	254
7380	30	239
7380	31	223
7380	32	215
7380	33	213
7380	34	208
7380	35	191
7380	36	170
7380	37	149
7380	38	130
7380	39	110
7380	40	95
7380	41	88
7380	42	85
7380	43	76
7380	44	61
7380	45	50
7380	46	48
7380	47	45
7380	48	41
7380	49	43
7380	50	49
7380	51	51
7380	52	42
7380	53	28
7380	54	17
7380	55	4
7380	56	-16
7380	57	-36
7380	58	-49
7380	59	-53
7380	60	-59
7380	61	-67
7380	62	-68
7380	63	-65
7380	64	-64
7380	65	-69
7380	66	-71
7380	67	-67
7380	68	-65
7380	69	-73
7380	70	-86
7380	71	-103
7380	72	-124
7380	73	-155
7380	74	-187
7380	75	-210
7380	76	-220
7380	77	-222
7380	78	-217
7380	79	-197
7380	80	-164
7380	81	-129
7380	82	-99
7380	83	-68
7380	84	-29
7380	85	9
7380	86	42
7380	87	73
7380	88	103
7380	89	128
7380	90	139
7380	91	138
7380	92	137
7380	93	138
7380	94	137
7380	95	133
7380	96	135
7380	97	141
7380	98	139
7380	99	127
7380	100	115
7380	101	110
7380	102	110
7380	103	109
7380	104	111
7380	105	118
7380	106	124
7380	107	119
7380	108	108
7380	109	101
7380	110	102
7380	111	104
7380	112	103
7380	113	106
7380	114	112
7380	115	113
7380	116	107
7380	117	102
7380	118	105
7380	119	108
7380	120	102
7380	121	89
7380	122	77
7380	123	68
7380	124	56
7380	125	45
7380	126	44
7380	127	51
7380	128	57
7380	129	61
7380	130	71
7380	131	89
7380	132	104
7380	133	111
7380	134	113
7380	135	116
7380	136	119
7380	137	115
7380	138	111
7380	139	112
7380	140	114
7380	141	105
7380	142	88
7380	143	71
7380	144	64
7380	145	62
7380	146	69
7380	147	91
7380	148	124
7380	149	152
7380	150	162
7380	151	156
7380	152	140
7380	153	117
7380	154	92
7380	155	73
7380	156	72
7380	157	83
7380	158	92
7380	159	91
7380	160	85
7380	161	76
7380	162	63
7380	163	50
7380	164	49
7380	165	66
7380	166	88
7380	167	103
7380	168	108
7380	169	106
7380	170	95
7380	171	76
7380	172	55
7380	173	49
7380	174	56
7380	175	65
7380	176	71
7380	177	75
7380	178	78
7380	179	72
7380	180	59
7380	181	51
7380	182	54
7380	183	64
7380	184	70
7380	185	75
7380	186	81
7380	187	83
7380	188	75
7380	189	62
7380	190	53
7380	191	51
7380	192	48
7380	193	44
7380	194	44
7380	195	55
7380	196	66
7380	197	71
7380	198	78
7380	199	88
7380	200	94
7380	201	89
7380	202	78
7380	203	69
7380	204	63
7380	205	56
7380	206	46
7380	207	43
7380	208	43
7380	209	35
7380	210	20
7380	211	8
7380	212	4
7380	213	4
7380	214	2
7380	215	5
7380	216	12
7380	217	19
7380	218	16
7380	219	9
7380	220	7
7380	221	9
7380	222	6
7380	223	-4
7380	224	-12
7380	225	-17
7380	226	-26
7380	227	-34
7380	228	-30
7380	229	-15
7380	230	1
7380	231	5
7380	232	2
7380	233	-1
7380	234	2
7380	235	8
7380	236	21
7380	237	44
7380	238	63
7380	239	63
7380	240	42
7380	241	17
7380	242	0
7380	243	-10
7380	244	-15
7380	245	-15
7380	246	-15
7380	247	-26
7380	248	-46
7380	249	-61
7380	250	-53
7380	251	-24
7380	252	6
7380	253	17
7380	254	-2
7380	255	-61
7380	256	-163
7380	257	-280
7380	258	-326
7380	259	-319
7380	260	-235
7380	261	-175
7380	262	-113
7380	263	-85
7380	264	-125
7380	265	-152
7380	266	-41
7380	267	133
7380	268	264
7380	269	261
7380	270	130
7380	271	-29
7380	272	-96
7380	273	-13
7380	274	175
7380	275	348
7380	276	372
7380	277	200
7380	278	-78
7380	279	-278
7380	280	-250
7380	281	7
7380	282	329
7380	283	476
7380	284	280
7380	285	-245
7380	286	-885
7380	287	-1335
7380	288	-1379
7380	289	-1059
7380	290	-669
7380	291	-595
7380	292	-1071
7380	293	-2029
7380	294	-3095
7380	295	-3747
7380	296	-3580
7380	297	-2532
7380	298	-934
7380	299	650
7380	300	1701
7380	301	1985
7380	302	1623
7380	303	989
7380	304	497
7380	305	394
7380	306	649
7380	307	1024
7380	308	1253
7380	309	1208
7380	310	948
7380	311	647
7380	312	483
7380	313	529
7380	314	713
7380	315	879
7380	316	894
7380	317	745
7380	318	532
7380	319	384
7380	320	372
7380	321	474
7380	322	584
7380	323	649
7380	324	585
7380	325	478
7380	326	350
7380	327	315
7380	328	383
7380	329	438
7380	330	420
7380	331	412
7380	332	408
7380	333	397
7380	334	379
7380	335	357
7380	336	337
7380	337	314
7380	338	290
7380	339	274
7380	340	266
7380	341	256
7380	342	241
7380	343	228
7380	344	223
7380	345	217
7380	346	204
7380	347	185
7380	348	169
7380	349	158
7380	350	147
7380	351	140
7380	352	143
7380	353	152
7380	354	153
7380	355	141
7380	356	127
7380	357	118
7380	358	112
7380	359	108
7380	360	110
7380	361	116
7380	362	113
7380	363	91
7380	364	56
7380	365	25
7380	366	5
7380	367	-1
7380	368	7
7380	369	28
7380	370	52
7380	371	60
7380	372	47
7380	373	31
7380	374	22
7380	375	18
7380	376	15
7380	377	13
7380	378	12
7380	379	3
7380	380	-20
7380	381	-51
7380	382	-81
7380	383	-110
7380	384	-146
7380	385	-189
7380	386	-229
7380	387	-257
7380	388	-272
7380	389	-272
7380	390	-252
7380	391	-215
7380	392	-184
7380	393	-168
7380	394	-162
7380	395	-155
7380	396	-143
7380	397	-125
7380	398	-99
7380	399	-61
7380	400	-22
7380	401	4
7380	402	17
7380	403	31
7380	404	53
7380	405	78
7380	406	104
7380	407	133
7380	408	162
7380	409	179
7380	410	179
7380	411	170
7380	412	165
7380	413	162
7380	414	157
7380	415	149
7380	416	145
7380	417	145
7380	418	142
7380	419	138
7380	420	143
7380	421	156
7380	422	164
7380	423	158
7380	424	145
7380	425	132
7380	426	118
7380	427	105
7380	428	97
7380	429	97
7380	430	99
7380	431	91
7380	432	76
7380	433	69
7380	434	71
7380	435	77
7380	436	80
7380	437	81
7380	438	81
7380	439	75
7380	440	66
7380	441	65
7380	442	76
7380	443	90
7380	444	94
7380	445	86
7380	446	76
7380	447	65
7380	448	52
7380	449	44
7380	450	50
7380	451	66
7380	452	79
7380	453	85
7380	454	90
7380	455	98
7380	456	104
7380	457	101
7380	458	96
7380	459	93
7380	460	87
7380	461	73
7380	462	55
7380	463	47
7380	464	48
7380	465	49
7380	466	46
7380	467	47
7380	468	49
7380	469	48
7380	470	47
7380	471	54
7380	472	72
7380	473	91
7380	474	98
7380	475	95
7380	476	85
7380	477	71
7380	478	54
7380	479	41
7380	480	45
7380	481	61
7380	482	72
7380	483	71
7380	484	62
7380	485	48
7380	486	28
7380	487	8
7380	488	1
7380	489	11
7380	490	27
7380	491	36
7380	492	39
7380	493	40
7380	494	39
7380	495	32
7380	496	25
7380	497	26
7380	498	34
7380	499	35
7380	500	28
7380	501	21
7380	502	17
7380	503	11
7380	504	5
7380	505	7
7380	506	20
7380	507	30
7380	508	31
7380	509	21
7380	510	11
7380	511	3
7380	512	-6
7380	513	-16
7380	514	-18
7380	515	-18
7380	516	-25
7380	517	-38
7380	518	-43
7380	519	-32
7380	520	-12
7380	521	7
7380	522	23
7380	523	34
7380	524	32
7380	525	13
7380	526	-11
7380	527	-27
7380	528	-36
7380	529	-43
7380	530	-48
7380	531	-47
7380	532	-39
7380	533	-32
7380	534	-25
7380	535	-9
7380	536	17
7380	537	38
7380	538	42
7380	539	33
7380	540	22
7380	541	11
7380	542	0
7380	543	-6
7380	544	-5
7380	545	-3
7380	546	-11
7380	547	-28
7380	548	-37
7380	549	-32
7380	550	-16
7380	551	1
7380	552	13
7380	553	11
7380	554	-16
7380	555	-63
7380	556	-105
7380	557	-116
7380	558	-92
7380	559	-49
7380	560	-12
7380	561	-2
7380	562	-39
7380	563	-126
7380	564	-239
7380	565	-296
7380	566	-346
7380	567	-373
7380	568	-333
7380	569	-191
7380	570	-67
7380	571	45
7380	572	34
7380	573	-32
7380	574	-77
7380	575	-137
7380	576	-127
7380	577	50
7380	578	277
7380	579	420
7380	580	379
7380	581	178
7380	582	-49
7380	583	-146
7380	584	-45
7380	585	192
7380	586	406
7380	587	434
7380	588	223
7380	589	-117
7380	590	-357
7380	591	-301
7380	592	68
7380	593	553
7380	594	845
7380	595	703
7380	596	105
7380	597	-720
7380	598	-1388
7380	599	-1579
7380	600	-1240
7380	601	-636
7380	602	-207
7380	603	-314
7380	604	-1023
7380	605	-2052
7380	606	-2894
7380	607	-3073
7380	608	-2399
7380	609	-1080
7380	610	386
7380	611	1480
7380	612	1909
7380	613	1709
7380	614	1187
7380	615	731
7380	616	601
7380	617	805
7380	618	1140
7380	619	1356
7380	620	1320
7380	621	1078
7380	622	792
7380	623	629
7380	624	663
7380	625	833
7380	626	992
7380	627	1012
7380	628	874
7380	629	662
7380	630	558
7380	631	566
7380	632	633
7380	633	702
7380	634	763
7380	635	699
7380	636	594
7380	637	459
7380	638	386
7380	639	447
7380	640	503
7380	641	474
7380	642	445
7380	643	417
7380	644	387
7380	645	362
7380	646	353
7380	647	359
7380	648	365
7380	649	363
7380	650	354
7380	651	342
7380	652	321
7380	653	292
7380	654	262
7380	655	238
7380	656	217
7380	657	194
7380	658	172
7380	659	160
7380	660	158
7380	661	154
7380	662	147
7380	663	142
7380	664	139
7380	665	130
7380	666	116
7380	667	105
7380	668	105
7380	669	108
7380	670	105
7380	671	96
7380	672	87
7380	673	77
7380	674	60
7380	675	43
7380	676	35
7380	677	37
7380	678	36
7380	679	27
7380	680	19
7380	681	15
7380	682	11
7380	683	3
7380	684	-1
7380	685	0
7380	686	-2
7380	687	-18
7380	688	-49
7380	689	-87
7380	690	-129
7380	691	-177
7380	692	-224
7380	693	-258
7380	694	-275
7380	695	-287
7380	696	-297
7380	697	-296
7380	698	-285
7380	699	-268
7380	700	-251
7380	701	-233
7380	702	-213
7380	703	-197
7380	704	-188
7380	705	-181
7380	706	-159
7380	707	-124
7380	708	-84
7380	709	-46
7380	710	-7
7380	711	29
7380	712	54
7380	713	69
7380	714	86
7380	715	109
7380	716	133
7380	717	149
7380	718	159
7380	719	168
7380	720	174
7380	721	170
7380	722	162
7380	723	159
7380	724	160
7380	725	154
7380	726	139
7380	727	124
7380	728	115
7380	729	107
7380	730	100
7380	731	102
7380	732	115
7380	733	128
7380	734	132
7380	735	126
7380	736	118
7380	737	110
7380	738	97
7380	739	84
7380	740	79
7380	741	81
7380	742	81
7380	743	75
7380	744	73
7380	745	77
7380	746	79
7380	747	74
7380	748	70
7380	749	68
7380	750	66
7380	751	59
7380	752	50
7380	753	48
7380	754	49
7380	755	45
7380	756	37
7380	757	34
7380	758	39
7380	759	44
7380	760	50
7380	761	62
7380	762	79
7380	763	88
7380	764	87
7380	765	80
7380	766	75
7380	767	68
7380	768	58
7380	769	48
7380	770	47
7380	771	53
7380	772	56
7380	773	52
7380	774	50
7380	775	47
7380	776	40
7380	777	32
7380	778	33
7380	779	48
7380	780	66
7380	781	76
7380	782	76
7380	783	69
7380	784	52
7380	785	25
7380	786	-2
7380	787	-15
7380	788	-10
7380	789	1
7380	790	14
7380	791	28
7380	792	41
7380	793	41
7380	794	27
7380	795	9
7380	796	-2
7380	797	-11
7380	798	-21
7380	799	-26
7380	800	-23
7380	801	-17
7380	802	-18
7380	803	-23
7380	804	-24
7380	805	-22
7380	806	-21
7380	807	-21
7380	808	-15
7380	809	-1
7380	810	11
7380	811	15
7380	812	17
7380	813	21
7380	814	20
7380	815	11
7380	816	3
7380	817	2
7380	818	5
7380	819	1
7380	820	-10
7380	821	-21
7380	822	-29
7380	823	-37
7380	824	-43
7380	825	-34
7380	826	-12
7380	827	11
7380	828	23
7380	829	28
7380	830	30
7380	831	28
7380	832	20
7380	833	15
7380	834	18
7380	835	22
7380	836	16
7380	837	-3
7380	838	-22
7380	839	-35
7380	840	-42
7380	841	-41
7380	842	-25
7380	843	2
7380	844	22
7380	845	25
7380	846	15
7380	847	0
7380	848	-13
7380	849	-22
7380	850	-23
7380	851	-15
7380	852	-9
7380	853	-16
7380	854	-33
7380	855	-44
7380	856	-42
7380	857	-31
7380	858	-17
7380	859	-1
7380	860	13
7380	861	15
7380	862	6
7380	863	-3
7380	864	-1
7380	865	4
7380	866	-2
7380	867	-25
7380	868	-54
7380	869	-79
7380	870	-93
7380	871	-84
7380	872	-48
7380	873	-5
7380	874	9
7380	875	-30
7380	876	-115
7380	877	-223
7380	878	-327
7380	879	-403
7380	880	-388
7380	881	-317
7380	882	-238
7380	883	-220
7380	884	-179
7380	885	-92
7380	886	-15
7380	887	43
7380	888	51
7380	889	21
7380	890	-8
7380	891	-80
7380	892	-15
7380	893	147
7380	894	316
7380	895	375
7380	896	273
7380	897	69
7380	898	-101
7380	899	-117
7380	900	35
7380	901	255
7380	902	381
7380	903	294
7380	904	8
7380	905	-306
7380	906	-424
7380	907	-234
7380	908	152
7380	909	431
7380	910	283
7380	911	-443
7380	912	-1596
7380	913	-2734
7380	914	-3325
7380	915	-3026
7380	916	-1892
7380	917	-376
7380	918	897
7380	919	1433
7380	920	1106
7380	921	203
7380	922	-724
7380	923	-1152
7380	924	-864
7380	925	-30
7380	926	920
7380	927	1561
7380	928	1677
7380	929	1348
7380	930	861
7380	931	535
7380	932	529
7380	933	778
7380	934	1062
7380	935	1176
7380	936	1053
7380	937	783
7380	938	536
7380	939	452
7380	940	562
7380	941	765
7380	942	909
7380	943	889
7380	944	706
7380	945	514
7380	946	411
7380	947	435
7380	948	481
7380	949	536
7380	950	574
7380	951	528
7380	952	440
7380	953	366
7380	954	343
7380	955	393
7380	956	363
7380	957	342
7380	958	339
7380	959	346
7380	960	349
7380	961	349
7380	962	346
7380	963	337
7380	964	317
7380	965	293
7380	966	277
7380	967	268
7380	968	256
7380	969	240
7380	970	225
7380	971	216
7380	972	205
7380	973	189
7380	974	177
7380	975	171
7380	976	165
7380	977	150
7380	978	134
7380	979	121
7380	980	109
7380	981	92
7380	982	71
7380	983	57
7380	984	49
7380	985	38
7380	986	23
7380	987	13
7380	988	10
7380	989	9
7380	990	4
7380	991	2
7380	992	7
7380	993	11
7380	994	7
7380	995	-5
7380	996	-19
7380	997	-34
7380	998	-53
7380	999	-71
7380	1000	-77
7380	1001	-73
7380	1002	-73
7380	1003	-82
7380	1004	-93
7380	1005	-102
7380	1006	-116
7380	1007	-135
7380	1008	-154
7380	1009	-167
7380	1010	-181
7380	1011	-201
7380	1012	-222
7380	1013	-231
7380	1014	-225
7380	1015	-211
7380	1016	-191
7380	1017	-159
7380	1018	-120
7380	1019	-89
7380	1020	-67
7380	1021	-45
7380	1022	-17
7380	1023	13
7380	1024	38
7380	1025	61
7380	1026	84
7380	1027	99
7380	1028	99
7380	1029	91
7380	1030	87
7380	1031	93
7380	1032	102
7380	1033	114
7380	1034	134
7380	1035	156
7380	1036	167
7380	1037	164
7380	1038	156
7380	1039	150
7380	1040	143
7380	1041	133
7380	1042	123
7380	1043	118
7380	1044	113
7380	1045	102
7380	1046	86
7380	1047	76
7380	1048	75
7380	1049	74
7380	1050	71
7380	1051	75
7380	1052	84
7380	1053	89
7380	1054	88
7380	1055	86
7380	1056	90
7380	1057	93
7380	1058	89
7380	1059	79
7380	1060	72
7380	1061	64
7380	1062	50
7380	1063	34
7380	1064	25
7380	1065	23
7380	1066	19
7380	1067	11
7380	1068	7
7380	1069	12
7380	1070	15
7380	1071	14
7380	1072	14
7380	1073	19
7380	1074	24
7380	1075	22
7380	1076	18
7380	1077	20
7380	1078	26
7380	1079	29
7380	1080	29
7380	1081	31
7380	1082	35
7380	1083	33
7380	1084	23
7380	1085	18
7380	1086	23
7380	1087	31
7380	1088	35
7380	1089	40
7380	1090	46
7380	1091	49
7380	1092	44
7380	1093	33
7380	1094	27
7380	1095	27
7380	1096	26
7380	1097	26
7380	1098	34
7380	1099	47
7380	1100	54
7380	1101	52
7380	1102	51
7380	1103	57
7380	1104	65
7380	1105	70
7380	1106	76
7380	1107	83
7380	1108	81
7380	1109	62
7380	1110	31
7380	1111	2
7380	1112	-15
7380	1113	-20
7380	1114	-13
7380	1115	8
7380	1116	35
7380	1117	50
7380	1118	45
7380	1119	32
7380	1120	21
7380	1121	15
7380	1122	12
7380	1123	13
7380	1124	19
7380	1125	23
7380	1126	13
7380	1127	-4
7380	1128	-15
7380	1129	-16
7380	1130	-16
7380	1131	-18
7380	1132	-17
7380	1133	-14
7380	1134	-17
7380	1135	-23
7380	1136	-25
7380	1137	-14
7380	1138	2
7380	1139	11
7380	1140	12
7380	1141	12
7380	1142	6
7380	1143	-8
7380	1144	-26
7380	1145	-35
7380	1146	-35
7380	1147	-35
7380	1148	-39
7380	1149	-40
7380	1150	-33
7380	1151	-22
7380	1152	-11
7380	1153	1
7380	1154	14
7380	1155	18
7380	1156	10
7380	1157	-5
7380	1158	-15
7380	1159	-19
7380	1160	-24
7380	1161	-33
7380	1162	-36
7380	1163	-29
7380	1164	-19
7380	1165	-5
7380	1166	17
7380	1167	39
7380	1168	42
7380	1169	14
7380	1170	-35
7380	1171	-81
7380	1172	-109
7380	1173	-106
7380	1174	-74
7380	1175	-22
7380	1176	14
7380	1177	1
7380	1178	-69
7380	1179	-172
7380	1180	-273
7380	1181	-352
7380	1182	-385
7380	1183	-320
7380	1184	-210
7380	1185	-148
7380	1186	-92
7380	1187	-28
7380	1188	6
7380	1189	-43
7380	1190	-108
7380	1191	-54
7380	1192	79
7380	1193	217
7380	1194	276
7380	1195	229
7380	1196	124
7380	1197	43
7380	1198	44
7380	1199	134
7380	1200	260
7380	1201	332
7380	1202	287
7380	1203	134
7380	1204	-34
7380	1205	-105
7380	1206	-29
7380	1207	140
7380	1208	279
7380	1209	256
7380	1210	2
7380	1211	-452
7380	1212	-980
7380	1213	-1444
7380	1214	-1787
7380	1215	-2069
7380	1216	-2394
7380	1217	-2825
7380	1218	-3304
7380	1219	-3655
7380	1220	-3643
7380	1221	-3101
7380	1222	-2042
7380	1223	-701
7380	1224	557
7380	1225	1405
7380	1226	1697
7380	1227	1508
7380	1228	1083
7380	1229	710
7380	1230	583
7380	1231	716
7380	1232	963
7380	1233	1141
7380	1234	1143
7380	1235	984
7380	1236	767
7380	1237	617
7380	1238	603
7380	1239	702
7380	1240	819
7380	1241	851
7380	1242	769
7380	1243	624
7380	1244	507
7380	1245	475
7380	1246	526
7380	1247	596
7380	1248	660
7380	1249	666
7380	1250	543
7380	1251	399
7380	1252	350
7380	1253	411
7380	1254	460
7380	1255	427
7380	1256	403
7380	1257	388
7380	1258	375
7380	1259	361
7380	1260	351
7380	1261	346
7380	1262	335
7380	1263	315
7380	1264	299
7380	1265	287
7380	1266	275
7380	1267	257
7380	1268	237
7380	1269	223
7380	1270	210
7380	1271	192
7380	1272	171
7380	1273	157
7380	1274	148
7380	1275	136
7380	1276	121
7380	1277	113
7380	1278	111
7380	1279	106
7380	1280	91
7380	1281	78
7380	1282	70
7380	1283	63
7380	1284	51
7380	1285	39
7380	1286	33
7380	1287	29
7380	1288	19
7380	1289	5
7380	1290	-3
7380	1291	-6
7380	1292	-12
7380	1293	-19
7380	1294	-18
7380	1295	-7
7380	1296	5
7380	1297	10
7380	1298	11
7380	1299	10
7380	1300	2
7380	1301	-18
7380	1302	-42
7380	1303	-58
7380	1304	-68
7380	1305	-81
7380	1306	-100
7380	1307	-123
7380	1308	-152
7380	1309	-193
7380	1310	-241
7380	1311	-276
7380	1312	-291
7380	1313	-290
7380	1314	-280
7380	1315	-260
7380	1316	-233
7380	1317	-209
7380	1318	-195
7380	1319	-185
7380	1320	-167
7380	1321	-140
7380	1322	-108
7380	1323	-74
7380	1324	-34
7380	1325	8
7380	1326	40
7380	1327	60
7380	1328	75
7380	1329	91
7380	1330	102
7380	1331	106
7380	1332	110
7380	1333	117
7380	1334	124
7380	1335	122
7380	1336	114
7380	1337	109
7380	1338	106
7380	1339	101
7380	1340	96
7380	1341	100
7380	1342	114
7380	1343	126
7380	1344	129
7380	1345	128
7380	1346	129
7380	1347	127
7380	1348	120
7380	1349	114
7380	1350	113
7380	1351	113
7380	1352	104
7380	1353	89
7380	1354	81
7380	1355	80
7380	1356	81
7380	1357	84
7380	1358	93
7380	1359	107
7380	1360	116
7380	1361	115
7380	1362	113
7380	1363	117
7380	1364	120
7380	1365	117
7380	1366	111
7380	1367	108
7380	1368	105
7380	1369	94
7380	1370	80
7380	1371	73
7380	1372	76
7380	1373	77
7380	1374	77
7380	1375	81
7380	1376	90
7380	1377	98
7380	1378	99
7380	1379	101
7380	1380	107
7380	1381	111
7380	1382	104
7380	1383	91
7380	1384	81
7380	1385	74
7380	1386	65
7380	1387	57
7380	1388	58
7380	1389	65
7380	1390	68
7380	1391	66
7380	1392	67
7380	1393	75
7380	1394	82
7380	1395	84
7380	1396	84
7380	1397	84
7380	1398	79
7380	1399	63
7380	1400	42
7380	1401	27
7380	1402	23
7380	1403	23
7380	1404	27
7380	1405	37
7380	1406	48
7380	1407	46
7380	1408	30
7380	1409	13
7380	1410	5
7380	1411	7
7380	1412	15
7380	1413	28
7380	1414	42
7380	1415	46
7380	1416	31
7380	1417	4
7380	1418	-20
7380	1419	-32
7380	1420	-36
7380	1421	-34
7380	1422	-25
7380	1423	-15
7380	1424	-17
7380	1425	-30
7380	1426	-41
7380	1427	-37
7380	1428	-22
7380	1429	-4
7380	1430	13
7380	1431	27
7380	1432	29
7380	1433	12
7380	1434	-18
7380	1435	-42
7380	1436	-53
7380	1437	-57
7380	1438	-55
7380	1439	-44
7380	1440	-29
7380	1441	-21
7380	1442	-22
7380	1443	-24
7380	1444	-18
7380	1445	-10
7380	1446	-8
7380	1447	-10
7380	1448	-11
7380	1449	-13
7380	1450	-22
7380	1451	-34
7380	1452	-39
7380	1453	-36
7380	1454	-36
7380	1455	-38
7380	1456	-33
7380	1457	-21
7380	1458	-12
7380	1459	-12
7380	1460	-13
7380	1461	-5
7380	1462	7
7380	1463	18
7380	1464	27
7380	1465	37
7380	1466	39
7380	1467	24
7380	1468	-2
7380	1469	-24
7380	1470	-32
7380	1471	-31
7380	1472	-30
7380	1473	-30
7380	1474	-37
7380	1475	-59
7380	1476	-89
7380	1477	-104
7380	1478	-91
7380	1479	-56
7380	1480	-24
7380	1481	-17
7380	1482	-50
7380	1483	-125
7380	1484	-236
7380	1485	-353
7380	1486	-393
7380	1487	-374
7380	1488	-363
7380	1489	-295
7380	1490	-142
7380	1491	-1
7380	1492	144
7380	1493	149
7380	1494	70
7380	1495	-20
7380	1496	-119
7380	1497	-113
7380	1498	98
7380	1499	368
7380	1500	519
7380	1501	431
7380	1502	146
7380	1503	-146
7380	1504	-240
7380	1505	-56
7380	1506	298
7380	1507	587
7380	1508	590
7380	1509	258
7380	1510	-224
7380	1511	-528
7380	1512	-402
7380	1513	129
7380	1514	735
7380	1515	958
7380	1516	494
7380	1517	-585
7380	1518	-1809
7380	1519	-2509
7380	1520	-2188
7380	1521	-838
7380	1522	984
7380	1523	2420
7380	1524	2746
7380	1525	1750
7380	1526	-145
7380	1527	-2079
7380	1528	-3176
7380	1529	-2983
7380	1530	-1676
7380	1531	74
7380	1532	1484
7380	1533	2055
7380	1534	1771
7380	1535	1031
7380	1536	379
7380	1537	192
7380	1538	490
7380	1539	989
7380	1540	1323
7380	1541	1293
7380	1542	955
7380	1543	551
7380	1544	331
7380	1545	404
7380	1546	676
7380	1547	928
7380	1548	971
7380	1549	774
7380	1550	457
7380	1551	253
7380	1552	274
7380	1553	407
7380	1554	567
7380	1555	686
7380	1556	628
7380	1557	513
7380	1558	359
7380	1559	277
7380	1560	331
7380	1561	387
7380	1562	367
7380	1563	357
7380	1564	349
7380	1565	331
7380	1566	304
7380	1567	279
7380	1568	261
7380	1569	246
7380	1570	235
7380	1571	234
7380	1572	246
7380	1573	257
7380	1574	257
7380	1575	247
7380	1576	230
7380	1577	206
7380	1578	172
7380	1579	139
7380	1580	119
7380	1581	114
7380	1582	112
7380	1583	109
7380	1584	111
7380	1585	116
7380	1586	117
7380	1587	109
7380	1588	100
7380	1589	94
7380	1590	83
7380	1591	64
7380	1592	45
7380	1593	35
7380	1594	34
7380	1595	32
7380	1596	26
7380	1597	21
7380	1598	15
7380	1599	4
7380	1600	-8
7380	1601	-7
7380	1602	10
7380	1603	29
7380	1604	38
7380	1605	38
7380	1606	30
7380	1607	12
7380	1608	-14
7380	1609	-40
7380	1610	-56
7380	1611	-68
7380	1612	-87
7380	1613	-114
7380	1614	-141
7380	1615	-164
7380	1616	-187
7380	1617	-207
7380	1618	-215
7380	1619	-210
7380	1620	-203
7380	1621	-201
7380	1622	-195
7380	1623	-177
7380	1624	-153
7380	1625	-130
7380	1626	-110
7380	1627	-90
7380	1628	-69
7380	1629	-52
7380	1630	-34
7380	1631	-5
7380	1632	33
7380	1633	67
7380	1634	89
7380	1635	101
7380	1636	108
7380	1637	106
7380	1638	99
7380	1639	96
7380	1640	105
7380	1641	117
7380	1642	120
7380	1643	113
7380	1644	105
7380	1645	101
7380	1646	97
7380	1647	96
7380	1648	104
7380	1649	117
7380	1650	121
7380	1651	111
7380	1652	96
7380	1653	88
7380	1654	87
7380	1655	87
7380	1656	90
7380	1657	94
7380	1658	92
7380	1659	73
7380	1660	44
7380	1661	19
7380	1662	9
7380	1663	11
7380	1664	21
7380	1665	44
7380	1666	70
7380	1667	84
7380	1668	81
7380	1669	68
7380	1670	59
7380	1671	51
7380	1672	40
7380	1673	29
7380	1674	24
7380	1675	22
7380	1676	17
7380	1677	12
7380	1678	18
7380	1679	35
7380	1680	49
7380	1681	53
7380	1682	54
7380	1683	55
7380	1684	53
7380	1685	48
7380	1686	48
7380	1687	57
7380	1688	66
7380	1689	61
7380	1690	46
7380	1691	25
7380	1692	7
7380	1693	-11
7380	1694	-21
7380	1695	-13
7380	1696	6
7380	1697	19
7380	1698	20
7380	1699	12
7380	1700	5
7380	1701	-6
7380	1702	-17
7380	1703	-20
7380	1704	-13
7380	1705	-4
7380	1706	-6
7380	1707	-18
7380	1708	-31
7380	1709	-42
7380	1710	-50
7380	1711	-53
7380	1712	-40
7380	1713	-14
7380	1714	10
7380	1715	21
7380	1716	25
7380	1717	24
7380	1718	14
7380	1719	-3
7380	1720	-19
7380	1721	-22
7380	1722	-16
7380	1723	-9
7380	1724	-1
7380	1725	10
7380	1726	23
7380	1727	25
7380	1728	17
7380	1729	10
7380	1730	8
7380	1731	7
7380	1732	7
7380	1733	15
7380	1734	31
7380	1735	46
7380	1736	49
7380	1737	40
7380	1738	24
7380	1739	4
7380	1740	-19
7380	1741	-34
7380	1742	-30
7380	1743	-9
7380	1744	15
7380	1745	30
7380	1746	41
7380	1747	50
7380	1748	52
7380	1749	46
7380	1750	44
7380	1751	48
7380	1752	52
7380	1753	48
7380	1754	36
7380	1755	25
7380	1756	13
7380	1757	1
7380	1758	-5
7380	1759	7
7380	1760	32
7380	1761	53
7380	1762	59
7380	1763	55
7380	1764	45
7380	1765	30
7380	1766	17
7380	1767	19
7380	1768	40
7380	1769	61
7380	1770	60
7380	1771	32
7380	1772	-14
7380	1773	-60
7380	1774	-89
7380	1775	-85
7380	1776	-41
7380	1777	23
7380	1778	65
7380	1779	52
7380	1780	-15
7380	1781	-116
7380	1782	-227
7380	1783	-321
7380	1784	-333
7380	1785	-298
7380	1786	-255
7380	1787	-223
7380	1788	-193
7380	1789	-132
7380	1790	-77
7380	1791	-16
7380	1792	28
7380	1793	48
7380	1794	56
7380	1795	-9
7380	1796	35
7380	1797	171
7380	1798	335
7380	1799	420
7380	1800	358
7380	1801	180
7380	1802	-3
7380	1803	-73
7380	1804	16
7380	1805	206
7380	1806	364
7380	1807	355
7380	1808	145
7380	1809	-153
7380	1810	-334
7380	1811	-253
7380	1812	62
7380	1813	393
7380	1814	450
7380	1815	26
7380	1816	-853
7380	1817	-1889
7380	1818	-2631
7380	1819	-2708
7380	1820	-2045
7380	1821	-915
7380	1822	195
7380	1823	834
7380	1824	795
7380	1825	223
7380	1826	-473
7380	1827	-842
7380	1828	-640
7380	1829	52
7380	1830	902
7380	1831	1534
7380	1832	1719
7380	1833	1475
7380	1834	1031
7380	1835	683
7380	1836	615
7380	1837	809
7380	1838	1083
7380	1839	1239
7380	1840	1182
7380	1841	957
7380	1842	706
7380	1843	574
7380	1844	619
7380	1845	781
7380	1846	924
7380	1847	942
7380	1848	807
7380	1849	645
7380	1850	537
7380	1851	513
7380	1852	561
7380	1853	625
7380	1854	669
7380	1855	624
7380	1856	531
7380	1857	457
7380	1858	442
7380	1859	505
7380	1860	485
7380	1861	466
7380	1862	455
7380	1863	445
7380	1864	429
7380	1865	412
7380	1866	398
7380	1867	384
7380	1868	362
7380	1869	336
7380	1870	316
7380	1871	303
7380	1872	288
7380	1873	273
7380	1874	264
7380	1875	264
7380	1876	263
7380	1877	257
7380	1878	251
7380	1879	247
7380	1880	239
7380	1881	222
7380	1882	202
7380	1883	186
7380	1884	173
7380	1885	154
7380	1886	132
7380	1887	118
7380	1888	110
7380	1889	99
7380	1890	85
7380	1891	75
7380	1892	74
7380	1893	73
7380	1894	70
7380	1895	73
7380	1896	83
7380	1897	91
7380	1898	87
7380	1899	72
7380	1900	53
7380	1901	33
7380	1902	11
7380	1903	-7
7380	1904	-12
7380	1905	-7
7380	1906	-7
7380	1907	-21
7380	1908	-45
7380	1909	-75
7380	1910	-118
7380	1911	-168
7380	1912	-211
7380	1913	-238
7380	1914	-251
7380	1915	-259
7380	1916	-263
7380	1917	-258
7380	1918	-247
7380	1919	-236
7380	1920	-224
7380	1921	-201
7380	1922	-168
7380	1923	-134
7380	1924	-103
7380	1925	-67
7380	1926	-26
7380	1927	11
7380	1928	38
7380	1929	59
7380	1930	77
7380	1931	87
7380	1932	85
7380	1933	76
7380	1934	73
7380	1935	79
7380	1936	87
7380	1937	95
7380	1938	108
7380	1939	122
7380	1940	126
7380	1941	119
7380	1942	111
7380	1943	110
7380	1944	111
7380	1945	109
7380	1946	108
7380	1947	112
7380	1948	113
7380	1949	105
7380	1950	91
7380	1951	81
7380	1952	77
7380	1953	72
7380	1954	63
7380	1955	59
7380	1956	59
7380	1957	56
7380	1958	45
7380	1959	35
7380	1960	30
7380	1961	26
7380	1962	17
7380	1963	8
7380	1964	5
7380	1965	7
7380	1966	3
7380	1967	-4
7380	1968	-7
7380	1969	-5
7380	1970	-9
7380	1971	-17
7380	1972	-20
7380	1973	-14
7380	1974	-7
7380	1975	-5
7380	1976	-4
7380	1977	1
7380	1978	4
7380	1979	-1
7380	1980	-9
7380	1981	-13
7380	1982	-14
7380	1983	-19
7380	1984	-28
7380	1985	-29
7380	1986	-24
7380	1987	-20
7380	1988	-19
7380	1989	-12
7380	1990	3
7380	1991	17
7380	1992	27
7380	1993	35
7380	1994	45
7380	1995	51
7380	1996	47
7380	1997	36
7380	1998	28
7380	1999	27
[truncated: 159,280 more rows]
