# Supplementary material for: Are Complexity Metrics Reliable in Assessing HRV Control in Obese Patients During Sleep?
Source: PLoS One. 2015 Apr 20;10(4):e0124458. doi: 10.1371/journal.pone.0124458 (PMC4404104; doi:10.1371/journal.pone.0124458)
Supplement: S1 Dataset — (ZIP) [file pone.0124458.s001.zip › cabiddu_healthy_controls_data/SUBJECT (17)/4/FC.txt]

9300	0	66
9300	1	65
9300	2	70
9300	3	73
9300	4	70
9300	5	63
9300	6	44
9300	7	8
9300	8	-34
9300	9	-67
9300	10	-87
9300	11	-102
9300	12	-118
9300	13	-133
9300	14	-151
9300	15	-178
9300	16	-212
9300	17	-238
9300	18	-248
9300	19	-250
9300	20	-253
9300	21	-258
9300	22	-260
9300	23	-259
9300	24	-255
9300	25	-243
9300	26	-213
9300	27	-171
9300	28	-133
9300	29	-104
9300	30	-80
9300	31	-53
9300	32	-27
9300	33	-1
9300	34	30
9300	35	66
9300	36	95
9300	37	108
9300	38	106
9300	39	100
9300	40	94
9300	41	88
9300	42	86
9300	43	96
9300	44	113
9300	45	127
9300	46	132
9300	47	135
9300	48	140
9300	49	141
9300	50	136
9300	51	131
9300	52	130
9300	53	131
9300	54	124
9300	55	112
9300	56	101
9300	57	92
9300	58	81
9300	59	71
9300	60	73
9300	61	86
9300	62	97
9300	63	99
9300	64	100
9300	65	102
9300	66	99
9300	67	92
9300	68	87
9300	69	89
9300	70	91
9300	71	84
9300	72	69
9300	73	58
9300	74	51
9300	75	46
9300	76	44
9300	77	51
9300	78	65
9300	79	71
9300	80	66
9300	81	58
9300	82	55
9300	83	56
9300	84	55
9300	85	53
9300	86	53
9300	87	49
9300	88	33
9300	89	12
9300	90	-3
9300	91	-7
9300	92	-7
9300	93	-5
9300	94	3
9300	95	13
9300	96	16
9300	97	8
9300	98	-2
9300	99	-3
9300	100	1
9300	101	5
9300	102	10
9300	103	17
9300	104	19
9300	105	8
9300	106	-14
9300	107	-31
9300	108	-38
9300	109	-39
9300	110	-36
9300	111	-24
9300	112	-7
9300	113	1
9300	114	-4
9300	115	-17
9300	116	-25
9300	117	-29
9300	118	-32
9300	119	-31
9300	120	-24
9300	121	-14
9300	122	-12
9300	123	-14
9300	124	-10
9300	125	4
9300	126	20
9300	127	31
9300	128	40
9300	129	48
9300	130	47
9300	131	35
9300	132	20
9300	133	13
9300	134	8
9300	135	-2
9300	136	-17
9300	137	-28
9300	138	-34
9300	139	-39
9300	140	-41
9300	141	-31
9300	142	-11
9300	143	6
9300	144	12
9300	145	12
9300	146	13
9300	147	11
9300	148	3
9300	149	-11
9300	150	-23
9300	151	-33
9300	152	-44
9300	153	-51
9300	154	-47
9300	155	-36
9300	156	-32
9300	157	-38
9300	158	-45
9300	159	-45
9300	160	-38
9300	161	-28
9300	162	-13
9300	163	-1
9300	164	-7
9300	165	-40
9300	166	-84
9300	167	-114
9300	168	-117
9300	169	-93
9300	170	-57
9300	171	-27
9300	172	-30
9300	173	-86
9300	174	-185
9300	175	-291
9300	176	-368
9300	177	-401
9300	178	-390
9300	179	-293
9300	180	-163
9300	181	-106
9300	182	-97
9300	183	-96
9300	184	-69
9300	185	-18
9300	186	28
9300	187	49
9300	188	55
9300	189	64
9300	190	91
9300	191	139
9300	192	193
9300	193	224
9300	194	203
9300	195	135
9300	196	63
9300	197	36
9300	198	68
9300	199	127
9300	200	164
9300	201	141
9300	202	56
9300	203	-59
9300	204	-152
9300	205	-204
9300	206	-284
9300	207	-528
9300	208	-1059
9300	209	-1881
9300	210	-2840
9300	211	-3648
9300	212	-3981
9300	213	-3619
9300	214	-2572
9300	215	-1103
9300	216	369
9300	217	1450
9300	218	1928
9300	219	1832
9300	220	1389
9300	221	906
9300	222	628
9300	223	631
9300	224	817
9300	225	1017
9300	226	1100
9300	227	1036
9300	228	883
9300	229	738
9300	230	681
9300	231	719
9300	232	792
9300	233	818
9300	234	761
9300	235	652
9300	236	551
9300	237	508
9300	238	535
9300	239	606
9300	240	668
9300	241	666
9300	242	588
9300	243	457
9300	244	379
9300	245	396
9300	246	415
9300	247	417
9300	248	404
9300	249	387
9300	250	370
9300	251	359
9300	252	360
9300	253	369
9300	254	370
9300	255	358
9300	256	340
9300	257	325
9300	258	308
9300	259	288
9300	260	270
9300	261	258
9300	262	248
9300	263	228
9300	264	203
9300	265	182
9300	266	165
9300	267	148
9300	268	131
9300	269	122
9300	270	124
9300	271	125
9300	272	123
9300	273	122
9300	274	126
9300	275	125
9300	276	114
9300	277	97
9300	278	84
9300	279	75
9300	280	65
9300	281	58
9300	282	59
9300	283	65
9300	284	65
9300	285	54
9300	286	43
9300	287	36
9300	288	30
9300	289	24
9300	290	23
9300	291	28
9300	292	30
9300	293	18
9300	294	-6
9300	295	-36
9300	296	-68
9300	297	-103
9300	298	-135
9300	299	-153
9300	300	-160
9300	301	-167
9300	302	-180
9300	303	-193
9300	304	-203
9300	305	-213
9300	306	-224
9300	307	-227
9300	308	-216
9300	309	-198
9300	310	-181
9300	311	-164
9300	312	-139
9300	313	-108
9300	314	-76
9300	315	-42
9300	316	1
9300	317	47
9300	318	85
9300	319	108
9300	320	123
9300	321	135
9300	322	140
9300	323	140
9300	324	140
9300	325	147
9300	326	155
9300	327	154
9300	328	145
9300	329	137
9300	330	132
9300	331	126
9300	332	121
9300	333	125
9300	334	139
9300	335	152
9300	336	157
9300	337	159
9300	338	162
9300	339	159
9300	340	145
9300	341	124
9300	342	107
9300	343	94
9300	344	79
9300	345	66
9300	346	61
9300	347	64
9300	348	65
9300	349	66
9300	350	74
9300	351	90
9300	352	104
9300	353	108
9300	354	106
9300	355	102
9300	356	90
9300	357	72
9300	358	55
9300	359	49
9300	360	51
9300	361	52
9300	362	49
9300	363	47
9300	364	45
9300	365	40
9300	366	33
9300	367	34
9300	368	42
9300	369	50
9300	370	49
9300	371	42
9300	372	35
9300	373	25
9300	374	9
9300	375	-6
9300	376	-8
9300	377	1
9300	378	13
9300	379	23
9300	380	38
9300	381	53
9300	382	57
9300	383	47
9300	384	35
9300	385	27
9300	386	24
9300	387	23
9300	388	27
9300	389	37
9300	390	42
9300	391	34
9300	392	16
9300	393	0
9300	394	-6
9300	395	-6
9300	396	0
9300	397	16
9300	398	35
9300	399	44
9300	400	36
9300	401	23
9300	402	16
9300	403	16
9300	404	19
9300	405	26
9300	406	37
9300	407	43
9300	408	35
9300	409	19
9300	410	4
9300	411	-2
9300	412	-5
9300	413	-5
9300	414	3
9300	415	17
9300	416	24
9300	417	21
9300	418	16
9300	419	16
9300	420	16
9300	421	12
9300	422	7
9300	423	5
9300	424	4
9300	425	-3
9300	426	-11
9300	427	-9
9300	428	5
9300	429	19
9300	430	26
9300	431	27
9300	432	23
9300	433	8
9300	434	-12
9300	435	-23
9300	436	-19
9300	437	-6
9300	438	2
9300	439	1
9300	440	-2
9300	441	-5
9300	442	-9
9300	443	-11
9300	444	-3
9300	445	6
9300	446	-1
9300	447	-30
9300	448	-62
9300	449	-79
9300	450	-74
9300	451	-50
9300	452	-15
9300	453	8
9300	454	-8
9300	455	-81
9300	456	-195
9300	457	-312
9300	458	-396
9300	459	-435
9300	460	-385
9300	461	-281
9300	462	-175
9300	463	-68
9300	464	-65
9300	465	-82
9300	466	-58
9300	467	-56
9300	468	-33
9300	469	98
9300	470	244
9300	471	318
9300	472	271
9300	473	138
9300	474	18
9300	475	-5
9300	476	84
9300	477	227
9300	478	328
9300	479	307
9300	480	161
9300	481	-23
9300	482	-112
9300	483	-32
9300	484	168
9300	485	336
9300	486	310
9300	487	24
9300	488	-439
9300	489	-882
9300	490	-1087
9300	491	-965
9300	492	-638
9300	493	-393
9300	494	-520
9300	495	-1133
9300	496	-2083
9300	497	-3000
9300	498	-3452
9300	499	-3157
9300	500	-2138
9300	501	-726
9300	502	599
9300	503	1441
9300	504	1651
9300	505	1361
9300	506	878
9300	507	520
9300	508	459
9300	509	655
9300	510	922
9300	511	1066
9300	512	1013
9300	513	817
9300	514	611
9300	515	510
9300	516	554
9300	517	680
9300	518	774
9300	519	753
9300	520	622
9300	521	465
9300	522	372
9300	523	378
9300	524	438
9300	525	525
9300	526	565
9300	527	499
9300	528	420
9300	529	317
9300	530	273
9300	531	348
9300	532	415
9300	533	397
9300	534	376
9300	535	352
9300	536	319
9300	537	282
9300	538	252
9300	539	233
9300	540	217
9300	541	203
9300	542	198
9300	543	201
9300	544	201
9300	545	195
9300	546	187
9300	547	180
9300	548	170
9300	549	152
9300	550	131
9300	551	115
9300	552	101
9300	553	83
9300	554	59
9300	555	38
9300	556	24
9300	557	10
9300	558	-3
9300	559	-5
9300	560	3
9300	561	10
9300	562	7
9300	563	2
9300	564	-2
9300	565	-6
9300	566	-12
9300	567	-18
9300	568	-16
9300	569	-12
9300	570	-17
9300	571	-31
9300	572	-45
9300	573	-53
9300	574	-59
9300	575	-60
9300	576	-51
9300	577	-33
9300	578	-21
9300	579	-26
9300	580	-48
9300	581	-78
9300	582	-115
9300	583	-156
9300	584	-190
9300	585	-206
9300	586	-203
9300	587	-191
9300	588	-177
9300	589	-156
9300	590	-130
9300	591	-107
9300	592	-89
9300	593	-70
9300	594	-43
9300	595	-17
9300	596	5
9300	597	26
9300	598	53
9300	599	82
9300	600	106
9300	601	124
9300	602	142
9300	603	157
9300	604	161
9300	605	156
9300	606	155
9300	607	160
9300	608	165
9300	609	165
9300	610	163
9300	611	162
9300	612	158
9300	613	145
9300	614	130
9300	615	124
9300	616	128
9300	617	132
9300	618	135
9300	619	141
9300	620	148
9300	621	149
9300	622	144
9300	623	145
9300	624	155
9300	625	166
9300	626	168
9300	627	166
9300	628	161
9300	629	151
9300	630	132
9300	631	110
9300	632	96
9300	633	91
9300	634	89
9300	635	90
9300	636	99
9300	637	115
9300	638	126
9300	639	129
9300	640	129
9300	641	131
9300	642	130
9300	643	124
9300	644	119
9300	645	122
9300	646	127
9300	647	125
9300	648	116
9300	649	108
9300	650	100
9300	651	86
9300	652	72
9300	653	65
9300	654	67
9300	655	70
9300	656	70
9300	657	73
9300	658	80
9300	659	85
9300	660	79
9300	661	65
9300	662	49
9300	663	33
9300	664	13
9300	665	-1
9300	666	1
9300	667	17
9300	668	34
9300	669	44
9300	670	49
9300	671	50
9300	672	42
9300	673	26
9300	674	13
9300	675	12
9300	676	17
9300	677	19
9300	678	17
9300	679	17
9300	680	17
9300	681	16
9300	682	15
9300	683	22
9300	684	34
9300	685	40
9300	686	36
9300	687	31
9300	688	33
9300	689	37
9300	690	40
9300	691	44
9300	692	52
9300	693	54
9300	694	42
9300	695	23
9300	696	8
9300	697	1
9300	698	-1
9300	699	1
9300	700	14
9300	701	31
9300	702	38
9300	703	37
9300	704	38
9300	705	42
9300	706	44
9300	707	38
9300	708	32
9300	709	29
9300	710	28
9300	711	20
9300	712	9
9300	713	2
9300	714	0
9300	715	-3
9300	716	-5
9300	717	5
9300	718	25
9300	719	37
9300	720	31
9300	721	8
9300	722	-24
9300	723	-55
9300	724	-73
9300	725	-65
9300	726	-26
9300	727	20
9300	728	40
9300	729	13
9300	730	-58
9300	731	-159
9300	732	-268
9300	733	-356
9300	734	-356
9300	735	-306
9300	736	-285
9300	737	-233
9300	738	-148
9300	739	-35
9300	740	47
9300	741	93
9300	742	102
9300	743	79
9300	744	49
9300	745	-35
9300	746	4
9300	747	137
9300	748	285
9300	749	345
9300	750	267
9300	751	99
9300	752	-45
9300	753	-62
9300	754	70
9300	755	273
9300	756	401
9300	757	333
9300	758	71
9300	759	-233
9300	760	-366
9300	761	-200
9300	762	200
9300	763	586
9300	764	647
9300	765	182
9300	766	-757
9300	767	-1838
9300	768	-2587
9300	769	-2642
9300	770	-1951
9300	771	-811
9300	772	288
9300	773	896
9300	774	824
9300	775	228
9300	776	-477
9300	777	-853
9300	778	-674
9300	779	-26
9300	780	771
9300	781	1364
9300	782	1538
9300	783	1314
9300	784	910
9300	785	601
9300	786	544
9300	787	709
9300	788	931
9300	789	1041
9300	790	966
9300	791	753
9300	792	533
9300	793	429
9300	794	484
9300	795	626
9300	796	734
9300	797	723
9300	798	589
9300	799	456
9300	800	409
9300	801	401
9300	802	468
9300	803	558
9300	804	616
9300	805	569
9300	806	456
9300	807	357
9300	808	317
9300	809	366
9300	810	352
9300	811	356
9300	812	368
9300	813	368
9300	814	352
9300	815	327
9300	816	302
9300	817	279
9300	818	260
9300	819	252
9300	820	252
9300	821	250
9300	822	233
9300	823	201
9300	824	166
9300	825	135
9300	826	109
9300	827	92
9300	828	90
9300	829	97
9300	830	98
9300	831	88
9300	832	78
9300	833	74
9300	834	74
9300	835	76
9300	836	80
9300	837	86
9300	838	83
9300	839	64
9300	840	34
9300	841	9
9300	842	-4
9300	843	-7
9300	844	1
9300	845	20
9300	846	41
9300	847	45
9300	848	32
9300	849	10
9300	850	-7
9300	851	-22
9300	852	-38
9300	853	-54
9300	854	-69
9300	855	-90
9300	856	-124
9300	857	-165
9300	858	-200
9300	859	-223
9300	860	-239
9300	861	-248
9300	862	-244
9300	863	-229
9300	864	-212
9300	865	-198
9300	866	-180
9300	867	-154
9300	868	-125
9300	869	-101
9300	870	-80
9300	871	-57
9300	872	-32
9300	873	-11
9300	874	7
9300	875	31
9300	876	59
9300	877	82
9300	878	97
9300	879	113
9300	880	132
9300	881	144
9300	882	144
9300	883	139
9300	884	136
9300	885	134
9300	886	129
9300	887	125
9300	888	128
9300	889	130
9300	890	122
9300	891	106
9300	892	93
9300	893	89
9300	894	90
9300	895	96
9300	896	108
9300	897	121
9300	898	123
9300	899	106
9300	900	79
9300	901	56
9300	902	42
9300	903	31
9300	904	26
9300	905	27
9300	906	30
9300	907	25
9300	908	14
9300	909	9
9300	910	17
9300	911	31
9300	912	44
9300	913	64
9300	914	86
9300	915	102
9300	916	101
9300	917	87
9300	918	71
9300	919	54
9300	920	35
9300	921	20
9300	922	15
9300	923	20
9300	924	23
9300	925	23
9300	926	25
9300	927	32
9300	928	34
9300	929	32
9300	930	32
9300	931	36
9300	932	37
9300	933	30
9300	934	17
9300	935	7
9300	936	-1
9300	937	-11
9300	938	-20
9300	939	-19
9300	940	-10
9300	941	0
9300	942	7
9300	943	18
9300	944	33
9300	945	42
9300	946	38
9300	947	28
9300	948	16
9300	949	5
9300	950	-9
9300	951	-21
9300	952	-24
9300	953	-23
9300	954	-25
9300	955	-31
9300	956	-32
9300	957	-28
9300	958	-24
9300	959	-24
9300	960	-21
9300	961	-13
9300	962	-9
9300	963	-13
9300	964	-17
9300	965	-15
9300	966	-7
9300	967	-2
9300	968	1
9300	969	7
9300	970	10
9300	971	1
9300	972	-18
9300	973	-36
9300	974	-48
9300	975	-57
9300	976	-64
9300	977	-66
9300	978	-59
9300	979	-49
9300	980	-41
9300	981	-32
9300	982	-19
9300	983	-9
9300	984	-13
9300	985	-30
9300	986	-48
9300	987	-60
9300	988	-63
9300	989	-52
9300	990	-22
9300	991	16
9300	992	35
9300	993	20
9300	994	-20
9300	995	-63
9300	996	-91
9300	997	-92
9300	998	-65
9300	999	-23
9300	1000	1
9300	1001	-29
9300	1002	-116
9300	1003	-230
9300	1004	-335
9300	1005	-405
9300	1006	-424
9300	1007	-349
9300	1008	-242
9300	1009	-194
9300	1010	-155
9300	1011	-107
9300	1012	-81
9300	1013	-133
9300	1014	-195
9300	1015	-129
9300	1016	20
9300	1017	177
9300	1018	253
9300	1019	219
9300	1020	118
9300	1021	28
9300	1022	15
9300	1023	97
9300	1024	231
9300	1025	329
9300	1026	316
9300	1027	188
9300	1028	24
9300	1029	-70
9300	1030	-38
9300	1031	90
9300	1032	209
9300	1033	200
9300	1034	-17
9300	1035	-433
9300	1036	-949
9300	1037	-1443
9300	1038	-1853
9300	1039	-2210
9300	1040	-2590
9300	1041	-3030
9300	1042	-3475
9300	1043	-3763
9300	1044	-3687
9300	1045	-3095
9300	1046	-2008
9300	1047	-654
9300	1048	615
9300	1049	1480
9300	1050	1792
9300	1051	1615
9300	1052	1185
9300	1053	790
9300	1054	635
9300	1055	748
9300	1056	996
9300	1057	1199
9300	1058	1234
9300	1059	1098
9300	1060	882
9300	1061	709
9300	1062	661
9300	1063	735
9300	1064	844
9300	1065	889
9300	1066	827
9300	1067	698
9300	1068	579
9300	1069	531
9300	1070	563
9300	1071	618
9300	1072	677
9300	1073	682
9300	1074	562
9300	1075	423
9300	1076	381
9300	1077	450
9300	1078	507
9300	1079	479
9300	1080	453
9300	1081	428
9300	1082	400
9300	1083	373
9300	1084	360
9300	1085	364
9300	1086	372
9300	1087	374
9300	1088	367
9300	1089	352
9300	1090	324
9300	1091	287
9300	1092	256
9300	1093	241
9300	1094	235
9300	1095	223
9300	1096	199
9300	1097	171
9300	1098	145
9300	1099	122
9300	1100	112
9300	1101	123
9300	1102	146
9300	1103	159
9300	1104	149
9300	1105	122
9300	1106	91
9300	1107	64
9300	1108	46
9300	1109	45
9300	1110	56
9300	1111	63
9300	1112	49
9300	1113	16
9300	1114	-18
9300	1115	-39
9300	1116	-46
9300	1117	-39
9300	1118	-20
9300	1119	-2
9300	1120	-5
9300	1121	-36
9300	1122	-78
9300	1123	-114
9300	1124	-139
9300	1125	-158
9300	1126	-174
9300	1127	-190
9300	1128	-213
9300	1129	-251
9300	1130	-294
9300	1131	-322
9300	1132	-327
9300	1133	-315
9300	1134	-293
9300	1135	-263
9300	1136	-232
9300	1137	-209
9300	1138	-194
9300	1139	-175
9300	1140	-142
9300	1141	-100
9300	1142	-58
9300	1143	-22
9300	1144	12
9300	1145	41
9300	1146	60
9300	1147	73
9300	1148	89
9300	1149	110
9300	1150	127
9300	1151	137
9300	1152	148
9300	1153	162
9300	1154	173
9300	1155	175
9300	1156	174
9300	1157	175
9300	1158	175
9300	1159	169
9300	1160	158
9300	1161	148
9300	1162	141
9300	1163	130
9300	1164	117
9300	1165	113
9300	1166	122
9300	1167	135
9300	1168	146
9300	1169	155
9300	1170	162
9300	1171	157
9300	1172	137
9300	1173	110
9300	1174	90
9300	1175	77
9300	1176	66
9300	1177	57
9300	1178	55
9300	1179	56
9300	1180	50
9300	1181	38
9300	1182	32
9300	1183	39
9300	1184	49
9300	1185	57
9300	1186	63
9300	1187	68
9300	1188	64
9300	1189	49
9300	1190	31
9300	1191	22
9300	1192	22
9300	1193	23
9300	1194	25
9300	1195	30
9300	1196	38
9300	1197	40
9300	1198	37
9300	1199	37
9300	1200	43
9300	1201	46
9300	1202	42
9300	1203	38
9300	1204	38
9300	1205	42
9300	1206	42
9300	1207	41
9300	1208	41
9300	1209	40
9300	1210	31
9300	1211	20
9300	1212	18
9300	1213	28
9300	1214	39
9300	1215	45
9300	1216	49
9300	1217	51
9300	1218	46
9300	1219	35
9300	1220	27
9300	1221	28
9300	1222	35
9300	1223	35
9300	1224	30
9300	1225	25
9300	1226	20
9300	1227	12
9300	1228	4
9300	1229	3
9300	1230	7
9300	1231	5
9300	1232	-10
9300	1233	-29
9300	1234	-43
9300	1235	-52
9300	1236	-56
9300	1237	-52
9300	1238	-37
9300	1239	-21
9300	1240	-16
9300	1241	-23
9300	1242	-30
9300	1243	-34
9300	1244	-40
9300	1245	-49
9300	1246	-52
9300	1247	-47
9300	1248	-44
9300	1249	-47
9300	1250	-48
9300	1251	-43
9300	1252	-33
9300	1253	-25
9300	1254	-17
9300	1255	-7
9300	1256	-4
9300	1257	-17
9300	1258	-44
9300	1259	-67
9300	1260	-76
9300	1261	-71
9300	1262	-53
9300	1263	-24
9300	1264	4
9300	1265	6
9300	1266	-25
9300	1267	-73
9300	1268	-113
9300	1269	-128
9300	1270	-117
9300	1271	-86
9300	1272	-54
9300	1273	-51
9300	1274	-104
9300	1275	-204
9300	1276	-314
9300	1277	-400
9300	1278	-445
9300	1279	-443
9300	1280	-353
9300	1281	-232
9300	1282	-101
9300	1283	-94
9300	1284	-129
9300	1285	-147
9300	1286	-188
9300	1287	-179
9300	1288	-26
9300	1289	173
9300	1290	306
9300	1291	298
9300	1292	174
9300	1293	38
9300	1294	2
9300	1295	103
9300	1296	283
9300	1297	424
9300	1298	418
9300	1299	243
9300	1300	-7
9300	1301	-168
9300	1302	-119
9300	1303	118
9300	1304	376
9300	1305	437
9300	1306	164
9300	1307	-413
9300	1308	-1104
9300	1309	-1646
9300	1310	-1861
9300	1311	-1781
9300	1312	-1637
9300	1313	-1713
9300	1314	-2168
9300	1315	-2911
9300	1316	-3622
9300	1317	-3899
9300	1318	-3462
9300	1319	-2319
9300	1320	-791
9300	1321	638
9300	1322	1558
9300	1323	1812
9300	1324	1536
9300	1325	1050
9300	1326	690
9300	1327	640
9300	1328	861
9300	1329	1153
9300	1330	1303
9300	1331	1230
9300	1332	998
9300	1333	755
9300	1334	635
9300	1335	680
9300	1336	824
9300	1337	940
9300	1338	931
9300	1339	794
9300	1340	619
9300	1341	511
9300	1342	516
9300	1343	605
9300	1344	678
9300	1345	709
9300	1346	645
9300	1347	573
9300	1348	464
9300	1349	413
9300	1350	478
9300	1351	535
9300	1352	514
9300	1353	501
9300	1354	495
9300	1355	480
9300	1356	455
9300	1357	427
9300	1358	401
9300	1359	372
9300	1360	344
9300	1361	329
9300	1362	330
9300	1363	336
9300	1364	335
9300	1365	324
9300	1366	303
9300	1367	273
9300	1368	234
9300	1369	200
9300	1370	185
9300	1371	190
9300	1372	203
9300	1373	215
9300	1374	223
9300	1375	224
9300	1376	211
9300	1377	188
9300	1378	168
9300	1379	159
9300	1380	154
9300	1381	142
9300	1382	122
9300	1383	97
9300	1384	68
9300	1385	33
9300	1386	0
9300	1387	-17
9300	1388	-21
9300	1389	-25
9300	1390	-33
9300	1391	-43
9300	1392	-51
9300	1393	-62
9300	1394	-78
9300	1395	-92
9300	1396	-101
9300	1397	-113
9300	1398	-140
9300	1399	-177
9300	1400	-214
9300	1401	-247
9300	1402	-276
9300	1403	-298
9300	1404	-303
9300	1405	-296
9300	1406	-290
9300	1407	-286
9300	1408	-272
9300	1409	-244
9300	1410	-207
9300	1411	-170
9300	1412	-134
9300	1413	-99
9300	1414	-70
9300	1415	-52
9300	1416	-38
9300	1417	-13
9300	1418	21
9300	1419	56
9300	1420	87
9300	1421	117
9300	1422	142
9300	1423	154
9300	1424	157
9300	1425	163
9300	1426	178
9300	1427	192
9300	1428	197
9300	1429	193
9300	1430	184
9300	1431	170
9300	1432	152
9300	1433	137
9300	1434	136
9300	1435	147
9300	1436	156
9300	1437	159
9300	1438	161
9300	1439	165
9300	1440	165
9300	1441	160
9300	1442	155
9300	1443	155
9300	1444	153
9300	1445	142
9300	1446	130
9300	1447	124
9300	1448	122
9300	1449	115
9300	1450	102
9300	1451	88
9300	1452	76
9300	1453	60
9300	1454	48
9300	1455	52
9300	1456	75
9300	1457	103
9300	1458	122
9300	1459	130
9300	1460	128
9300	1461	113
9300	1462	87
9300	1463	62
9300	1464	50
9300	1465	51
9300	1466	52
9300	1467	51
9300	1468	50
9300	1469	50
9300	1470	46
9300	1471	39
9300	1472	40
9300	1473	51
9300	1474	62
9300	1475	65
9300	1476	59
9300	1477	50
9300	1478	34
9300	1479	11
9300	1480	-12
9300	1481	-22
9300	1482	-19
9300	1483	-13
9300	1484	-4
9300	1485	12
9300	1486	31
9300	1487	39
9300	1488	33
9300	1489	23
9300	1490	15
9300	1491	10
9300	1492	3
9300	1493	0
9300	1494	3
9300	1495	7
9300	1496	1
9300	1497	-10
9300	1498	-17
9300	1499	-17
9300	1500	-18
9300	1501	-21
9300	1502	-18
9300	1503	-10
9300	1504	-3
9300	1505	-2
9300	1506	1
9300	1507	10
9300	1508	18
9300	1509	16
9300	1510	7
9300	1511	-2
9300	1512	-12
9300	1513	-26
9300	1514	-42
9300	1515	-49
9300	1516	-47
9300	1517	-44
9300	1518	-44
9300	1519	-38
9300	1520	-23
9300	1521	-8
9300	1522	-1
9300	1523	2
9300	1524	3
9300	1525	-5
9300	1526	-24
9300	1527	-45
9300	1528	-58
9300	1529	-60
9300	1530	-59
9300	1531	-57
9300	1532	-54
9300	1533	-51
9300	1534	-53
9300	1535	-56
9300	1536	-47
9300	1537	-26
9300	1538	-7
9300	1539	-4
9300	1540	-15
9300	1541	-31
9300	1542	-48
9300	1543	-62
9300	1544	-67
9300	1545	-62
9300	1546	-57
9300	1547	-71
9300	1548	-104
9300	1549	-135
9300	1550	-143
9300	1551	-123
9300	1552	-79
9300	1553	-20
9300	1554	27
9300	1555	26
9300	1556	-39
9300	1557	-149
9300	1558	-264
9300	1559	-352
9300	1560	-395
9300	1561	-348
9300	1562	-252
9300	1563	-161
9300	1564	-65
9300	1565	-33
9300	1566	-5
9300	1567	4
9300	1568	37
9300	1569	87
9300	1570	145
9300	1571	195
9300	1572	216
9300	1573	207
9300	1574	187
9300	1575	176
9300	1576	176
9300	1577	173
9300	1578	158
9300	1579	133
9300	1580	106
9300	1581	83
9300	1582	77
9300	1583	92
9300	1584	116
9300	1585	120
9300	1586	87
9300	1587	25
9300	1588	-45
9300	1589	-108
9300	1590	-165
9300	1591	-223
9300	1592	-289
9300	1593	-367
9300	1594	-435
9300	1595	-436
9300	1596	-300
9300	1597	0
9300	1598	429
9300	1599	899
9300	1600	1305
9300	1601	1550
9300	1602	1583
9300	1603	1433
9300	1604	1195
9300	1605	981
9300	1606	861
9300	1607	845
9300	1608	898
9300	1609	963
9300	1610	986
9300	1611	946
9300	1612	862
9300	1613	783
9300	1614	741
9300	1615	735
9300	1616	744
9300	1617	748
9300	1618	735
9300	1619	699
9300	1620	651
9300	1621	615
9300	1622	604
9300	1623	609
9300	1624	608
9300	1625	567
9300	1626	535
9300	1627	510
9300	1628	462
9300	1629	453
9300	1630	443
9300	1631	463
9300	1632	461
9300	1633	449
9300	1634	434
9300	1635	420
9300	1636	402
9300	1637	376
9300	1638	345
9300	1639	321
9300	1640	304
9300	1641	287
9300	1642	268
9300	1643	255
9300	1644	244
9300	1645	228
9300	1646	209
9300	1647	200
9300	1648	205
9300	1649	215
9300	1650	222
9300	1651	226
9300	1652	224
9300	1653	208
9300	1654	176
9300	1655	136
9300	1656	100
9300	1657	74
9300	1658	53
9300	1659	38
9300	1660	34
9300	1661	38
9300	1662	38
9300	1663	30
9300	1664	23
9300	1665	20
9300	1666	13
9300	1667	0
9300	1668	-13
9300	1669	-19
9300	1670	-22
9300	1671	-31
9300	1672	-46
9300	1673	-60
9300	1674	-76
9300	1675	-97
9300	1676	-118
9300	1677	-128
9300	1678	-127
9300	1679	-127
9300	1680	-135
9300	1681	-150
9300	1682	-170
9300	1683	-198
9300	1684	-233
9300	1685	-264
9300	1686	-280
9300	1687	-286
9300	1688	-289
9300	1689	-292
9300	1690	-287
9300	1691	-273
9300	1692	-254
9300	1693	-229
9300	1694	-188
9300	1695	-135
9300	1696	-84
9300	1697	-42
9300	1698	-8
9300	1699	24
9300	1700	49
9300	1701	63
9300	1702	73
9300	1703	84
9300	1704	95
9300	1705	99
9300	1706	100
9300	1707	104
9300	1708	114
9300	1709	122
9300	1710	128
9300	1711	139
9300	1712	155
9300	1713	167
9300	1714	170
9300	1715	168
9300	1716	164
9300	1717	154
9300	1718	136
9300	1719	115
9300	1720	103
9300	1721	101
9300	1722	100
9300	1723	98
9300	1724	102
9300	1725	107
9300	1726	106
9300	1727	99
9300	1728	95
9300	1729	100
9300	1730	106
9300	1731	105
9300	1732	99
9300	1733	92
9300	1734	85
9300	1735	75
9300	1736	66
9300	1737	67
9300	1738	74
9300	1739	74
9300	1740	64
9300	1741	52
9300	1742	43
9300	1743	35
9300	1744	29
9300	1745	34
9300	1746	49
9300	1747	64
9300	1748	68
9300	1749	66
9300	1750	65
9300	1751	65
9300	1752	62
9300	1753	59
9300	1754	61
9300	1755	63
9300	1756	57
9300	1757	42
9300	1758	31
9300	1759	29
9300	1760	29
9300	1761	26
9300	1762	25
9300	1763	26
9300	1764	24
9300	1765	16
9300	1766	7
9300	1767	7
9300	1768	13
9300	1769	17
9300	1770	16
9300	1771	16
9300	1772	16
9300	1773	9
9300	1774	-1
9300	1775	-1
9300	1776	11
9300	1777	24
9300	1778	32
9300	1779	34
9300	1780	33
9300	1781	23
9300	1782	3
9300	1783	-18
9300	1784	-28
9300	1785	-26
9300	1786	-22
9300	1787	-17
9300	1788	-10
9300	1789	-4
9300	1790	-4
9300	1791	-9
9300	1792	-9
9300	1793	1
9300	1794	11
9300	1795	14
9300	1796	12
9300	1797	10
9300	1798	6
9300	1799	-3
9300	1800	-13
9300	1801	-16
9300	1802	-13
9300	1803	-13
9300	1804	-15
9300	1805	-10
9300	1806	-1
9300	1807	3
9300	1808	-3
9300	1809	-12
9300	1810	-16
9300	1811	-19
9300	1812	-25
9300	1813	-31
9300	1814	-33
9300	1815	-34
9300	1816	-41
9300	1817	-46
9300	1818	-38
9300	1819	-16
9300	1820	9
9300	1821	25
9300	1822	28
9300	1823	14
9300	1824	-20
9300	1825	-61
9300	1826	-85
9300	1827	-73
9300	1828	-35
9300	1829	7
9300	1830	28
9300	1831	8
9300	1832	-67
9300	1833	-186
9300	1834	-313
9300	1835	-402
9300	1836	-430
9300	1837	-403
9300	1838	-300
9300	1839	-160
9300	1840	-51
9300	1841	41
9300	1842	12
9300	1843	-54
9300	1844	-83
9300	1845	-125
9300	1846	-109
9300	1847	56
9300	1848	255
9300	1849	366
9300	1850	311
9300	1851	125
9300	1852	-63
9300	1853	-121
9300	1854	-2
9300	1855	224
9300	1856	410
9300	1857	415
9300	1858	207
9300	1859	-94
9300	1860	-283
9300	1861	-206
9300	1862	105
9300	1863	427
9300	1864	467
9300	1865	40
9300	1866	-797
9300	1867	-1730
9300	1868	-2329
9300	1869	-2277
9300	1870	-1580
9300	1871	-597
9300	1872	136
9300	1873	198
9300	1874	-495
9300	1875	-1631
9300	1876	-2642
9300	1877	-2987
9300	1878	-2438
9300	1879	-1193
9300	1880	240
9300	1881	1318
9300	1882	1726
9300	1883	1493
9300	1884	933
9300	1885	447
9300	1886	308
9300	1887	524
9300	1888	882
9300	1889	1122
9300	1890	1100
9300	1891	856
9300	1892	556
9300	1893	381
9300	1894	415
9300	1895	601
9300	1896	785
9300	1897	825
9300	1898	695
9300	1899	487
9300	1900	331
9300	1901	302
9300	1902	377
9300	1903	511
9300	1904	608
9300	1905	565
9300	1906	473
9300	1907	337
9300	1908	254
9300	1909	308
9300	1910	366
9300	1911	351
9300	1912	344
9300	1913	337
9300	1914	317
9300	1915	289
9300	1916	267
9300	1917	258
9300	1918	257
9300	1919	258
9300	1920	265
9300	1921	275
9300	1922	276
9300	1923	262
9300	1924	242
9300	1925	224
9300	1926	206
9300	1927	184
9300	1928	159
9300	1929	139
9300	1930	123
9300	1931	105
9300	1932	88
9300	1933	80
9300	1934	81
9300	1935	81
9300	1936	76
9300	1937	73
9300	1938	73
9300	1939	69
9300	1940	59
9300	1941	47
9300	1942	39
9300	1943	32
9300	1944	18
9300	1945	2
9300	1946	-10
9300	1947	-16
9300	1948	-25
9300	1949	-37
9300	1950	-44
9300	1951	-46
9300	1952	-51
9300	1953	-61
9300	1954	-68
9300	1955	-67
9300	1956	-66
9300	1957	-75
9300	1958	-92
9300	1959	-112
9300	1960	-136
9300	1961	-165
9300	1962	-192
9300	1963	-205
9300	1964	-204
9300	1965	-197
9300	1966	-186
9300	1967	-167
9300	1968	-138
9300	1969	-108
9300	1970	-83
9300	1971	-56
9300	1972	-26
9300	1973	3
9300	1974	25
9300	1975	45
9300	1976	71
9300	1977	99
9300	1978	120
9300	1979	133
9300	1980	145
9300	1981	156
9300	1982	159
9300	1983	158
9300	1984	163
9300	1985	178
9300	1986	192
9300	1987	195
9300	1988	191
9300	1989	184
9300	1990	170
9300	1991	150
9300	1992	131
9300	1993	123
9300	1994	126
9300	1995	127
9300	1996	125
9300	1997	124
9300	1998	125
9300	1999	123
[truncated: 159,280 more rows]
