# Supplementary material for: Are Complexity Metrics Reliable in Assessing HRV Control in Obese Patients During Sleep?
Source: PLoS One. 2015 Apr 20;10(4):e0124458. doi: 10.1371/journal.pone.0124458 (PMC4404104; doi:10.1371/journal.pone.0124458)
Supplement: S1 Dataset — (ZIP) [file pone.0124458.s001.zip › cabiddu_healthy_controls_data/SUBJECT (18)/1/FC.txt]

10170	0	-1
10170	1	7
10170	2	5
10170	3	-1
10170	4	-9
10170	5	-17
10170	6	-19
10170	7	-15
10170	8	-9
10170	9	-10
10170	10	-14
10170	11	-17
10170	12	-17
10170	13	-22
10170	14	-33
10170	15	-46
10170	16	-62
10170	17	-79
10170	18	-96
10170	19	-101
10170	20	-92
10170	21	-75
10170	22	-59
10170	23	-50
10170	24	-52
10170	25	-66
10170	26	-83
10170	27	-84
10170	28	-54
10170	29	0
10170	30	52
10170	31	84
10170	32	86
10170	33	67
10170	34	49
10170	35	50
10170	36	72
10170	37	102
10170	38	109
10170	39	78
10170	40	21
10170	41	-28
10170	42	-41
10170	43	-18
10170	44	17
10170	45	34
10170	46	4
10170	47	-67
10170	48	-144
10170	49	-189
10170	50	-210
10170	51	-286
10170	52	-539
10170	53	-1075
10170	54	-1907
10170	55	-2921
10170	56	-3873
10170	57	-4469
10170	58	-4481
10170	59	-3850
10170	60	-2719
10170	61	-1382
10170	62	-165
10170	63	680
10170	64	1062
10170	65	1059
10170	66	856
10170	67	639
10170	68	523
10170	69	522
10170	70	584
10170	71	637
10170	72	639
10170	73	592
10170	74	536
10170	75	511
10170	76	521
10170	77	541
10170	78	535
10170	79	495
10170	80	436
10170	81	385
10170	82	368
10170	83	391
10170	84	431
10170	85	452
10170	86	428
10170	87	364
10170	88	293
10170	89	240
10170	90	214
10170	91	210
10170	92	217
10170	93	223
10170	94	217
10170	95	202
10170	96	192
10170	97	191
10170	98	190
10170	99	182
10170	100	164
10170	101	136
10170	102	100
10170	103	61
10170	104	28
10170	105	8
10170	106	-8
10170	107	-26
10170	108	-51
10170	109	-84
10170	110	-117
10170	111	-149
10170	112	-178
10170	113	-207
10170	114	-244
10170	115	-295
10170	116	-367
10170	117	-447
10170	118	-519
10170	119	-574
10170	120	-612
10170	121	-640
10170	122	-666
10170	123	-699
10170	124	-748
10170	125	-800
10170	126	-838
10170	127	-851
10170	128	-837
10170	129	-804
10170	130	-760
10170	131	-715
10170	132	-680
10170	133	-651
10170	134	-618
10170	135	-568
10170	136	-498
10170	137	-416
10170	138	-326
10170	139	-229
10170	140	-129
10170	141	-33
10170	142	61
10170	143	155
10170	144	250
10170	145	340
10170	146	418
10170	147	486
10170	148	544
10170	149	591
10170	150	626
10170	151	654
10170	152	679
10170	153	701
10170	154	715
10170	155	719
10170	156	718
10170	157	711
10170	158	696
10170	159	674
10170	160	651
10170	161	633
10170	162	615
10170	163	600
10170	164	592
10170	165	590
10170	166	586
10170	167	572
10170	168	549
10170	169	519
10170	170	490
10170	171	461
10170	172	437
10170	173	420
10170	174	406
10170	175	389
10170	176	367
10170	177	348
10170	178	333
10170	179	320
10170	180	306
10170	181	289
10170	182	270
10170	183	248
10170	184	226
10170	185	209
10170	186	200
10170	187	199
10170	188	195
10170	189	182
10170	190	166
10170	191	148
10170	192	128
10170	193	113
10170	194	113
10170	195	126
10170	196	145
10170	197	161
10170	198	169
10170	199	169
10170	200	160
10170	201	145
10170	202	129
10170	203	122
10170	204	130
10170	205	147
10170	206	165
10170	207	183
10170	208	197
10170	209	198
10170	210	188
10170	211	172
10170	212	162
10170	213	159
10170	214	163
10170	215	175
10170	216	190
10170	217	200
10170	218	197
10170	219	182
10170	220	161
10170	221	141
10170	222	126
10170	223	119
10170	224	126
10170	225	141
10170	226	155
10170	227	158
10170	228	153
10170	229	140
10170	230	125
10170	231	107
10170	232	93
10170	233	84
10170	234	78
10170	235	71
10170	236	62
10170	237	59
10170	238	60
10170	239	62
10170	240	65
10170	241	72
10170	242	83
10170	243	89
10170	244	87
10170	245	78
10170	246	69
10170	247	60
10170	248	49
10170	249	41
10170	250	37
10170	251	33
10170	252	25
10170	253	16
10170	254	9
10170	255	9
10170	256	11
10170	257	11
10170	258	6
10170	259	-1
10170	260	-11
10170	261	-20
10170	262	-21
10170	263	-13
10170	264	-5
10170	265	-8
10170	266	-24
10170	267	-49
10170	268	-76
10170	269	-96
10170	270	-105
10170	271	-96
10170	272	-77
10170	273	-58
10170	274	-51
10170	275	-55
10170	276	-68
10170	277	-90
10170	278	-116
10170	279	-139
10170	280	-152
10170	281	-159
10170	282	-162
10170	283	-164
10170	284	-161
10170	285	-153
10170	286	-147
10170	287	-143
10170	288	-139
10170	289	-136
10170	290	-133
10170	291	-128
10170	292	-104
10170	293	-57
10170	294	0
10170	295	45
10170	296	66
10170	297	61
10170	298	44
10170	299	36
10170	300	51
10170	301	85
10170	302	114
10170	303	106
10170	304	56
10170	305	-11
10170	306	-55
10170	307	-53
10170	308	-12
10170	309	36
10170	310	45
10170	311	-11
10170	312	-114
10170	313	-217
10170	314	-274
10170	315	-301
10170	316	-395
10170	317	-687
10170	318	-1276
10170	319	-2162
10170	320	-3196
10170	321	-4106
10170	322	-4592
10170	323	-4451
10170	324	-3670
10170	325	-2443
10170	326	-1090
10170	327	63
10170	328	793
10170	329	1062
10170	330	986
10170	331	771
10170	332	590
10170	333	525
10170	334	560
10170	335	625
10170	336	655
10170	337	618
10170	338	545
10170	339	485
10170	340	473
10170	341	501
10170	342	531
10170	343	531
10170	344	494
10170	345	441
10170	346	399
10170	347	391
10170	348	419
10170	349	455
10170	350	459
10170	351	415
10170	352	342
10170	353	275
10170	354	237
10170	355	235
10170	356	255
10170	357	276
10170	358	279
10170	359	258
10170	360	226
10170	361	203
10170	362	194
10170	363	191
10170	364	188
10170	365	180
10170	366	164
10170	367	138
10170	368	105
10170	369	75
10170	370	51
10170	371	31
10170	372	7
10170	373	-23
10170	374	-59
10170	375	-100
10170	376	-147
10170	377	-194
10170	378	-238
10170	379	-279
10170	380	-322
10170	381	-368
10170	382	-414
10170	383	-457
10170	384	-501
10170	385	-548
10170	386	-596
10170	387	-644
10170	388	-695
10170	389	-744
10170	390	-784
10170	391	-808
10170	392	-815
10170	393	-813
10170	394	-803
10170	395	-785
10170	396	-761
10170	397	-734
10170	398	-698
10170	399	-645
10170	400	-572
10170	401	-486
10170	402	-394
10170	403	-293
10170	404	-186
10170	405	-78
10170	406	23
10170	407	114
10170	408	196
10170	409	270
10170	410	335
10170	411	395
10170	412	455
10170	413	515
10170	414	569
10170	415	608
10170	416	634
10170	417	647
10170	418	651
10170	419	651
10170	420	656
10170	421	672
10170	422	691
10170	423	700
10170	424	696
10170	425	680
10170	426	653
10170	427	618
10170	428	580
10170	429	549
10170	430	527
10170	431	512
10170	432	501
10170	433	493
10170	434	486
10170	435	475
10170	436	457
10170	437	437
10170	438	417
10170	439	400
10170	440	383
10170	441	370
10170	442	358
10170	443	341
10170	444	313
10170	445	276
10170	446	240
10170	447	214
10170	448	200
10170	449	197
10170	450	204
10170	451	210
10170	452	206
10170	453	186
10170	454	158
10170	455	135
10170	456	124
10170	457	125
10170	458	135
10170	459	155
10170	460	173
10170	461	182
10170	462	178
10170	463	167
10170	464	157
10170	465	145
10170	466	135
10170	467	128
10170	468	126
10170	469	131
10170	470	137
10170	471	146
10170	472	161
10170	473	173
10170	474	183
10170	475	189
10170	476	195
10170	477	199
10170	478	197
10170	479	188
10170	480	175
10170	481	162
10170	482	152
10170	483	146
10170	484	146
10170	485	154
10170	486	158
10170	487	151
10170	488	132
10170	489	107
10170	490	88
10170	491	76
10170	492	76
10170	493	89
10170	494	105
10170	495	111
10170	496	104
10170	497	90
10170	498	76
10170	499	65
10170	500	57
10170	501	52
10170	502	49
10170	503	42
10170	504	28
10170	505	16
10170	506	13
10170	507	21
10170	508	35
10170	509	48
10170	510	59
10170	511	66
10170	512	64
10170	513	55
10170	514	48
10170	515	47
10170	516	49
10170	517	45
10170	518	34
10170	519	18
10170	520	-5
10170	521	-30
10170	522	-47
10170	523	-51
10170	524	-41
10170	525	-23
10170	526	-3
10170	527	18
10170	528	33
10170	529	40
10170	530	39
10170	531	35
10170	532	30
10170	533	20
10170	534	2
10170	535	-22
10170	536	-45
10170	537	-61
10170	538	-72
10170	539	-72
10170	540	-61
10170	541	-43
10170	542	-33
10170	543	-35
10170	544	-46
10170	545	-55
10170	546	-59
10170	547	-56
10170	548	-49
10170	549	-42
10170	550	-49
10170	551	-74
10170	552	-113
10170	553	-150
10170	554	-174
10170	555	-179
10170	556	-166
10170	557	-136
10170	558	-102
10170	559	-83
10170	560	-82
10170	561	-91
10170	562	-88
10170	563	-58
10170	564	-10
10170	565	41
10170	566	78
10170	567	80
10170	568	49
10170	569	12
10170	570	0
10170	571	18
10170	572	51
10170	573	66
10170	574	50
10170	575	8
10170	576	-36
10170	577	-47
10170	578	-7
10170	579	62
10170	580	112
10170	581	97
10170	582	16
10170	583	-93
10170	584	-182
10170	585	-238
10170	586	-309
10170	587	-509
10170	588	-965
10170	589	-1741
10170	590	-2756
10170	591	-3781
10170	592	-4508
10170	593	-4676
10170	594	-4173
10170	595	-3095
10170	596	-1719
10170	597	-402
10170	598	558
10170	599	1031
10170	600	1077
10170	601	878
10170	602	641
10170	603	506
10170	604	510
10170	605	594
10170	606	665
10170	607	664
10170	608	592
10170	609	501
10170	610	442
10170	611	442
10170	612	488
10170	613	538
10170	614	553
10170	615	516
10170	616	451
10170	617	396
10170	618	372
10170	619	380
10170	620	394
10170	621	396
10170	622	370
10170	623	326
10170	624	276
10170	625	242
10170	626	227
10170	627	225
10170	628	233
10170	629	242
10170	630	248
10170	631	252
10170	632	243
10170	633	218
10170	634	184
10170	635	147
10170	636	111
10170	637	83
10170	638	65
10170	639	51
10170	640	32
10170	641	1
10170	642	-37
10170	643	-72
10170	644	-104
10170	645	-133
10170	646	-161
10170	647	-191
10170	648	-228
10170	649	-276
10170	650	-332
10170	651	-386
10170	652	-433
10170	653	-478
10170	654	-524
10170	655	-568
10170	656	-612
10170	657	-655
10170	658	-695
10170	659	-723
10170	660	-737
10170	661	-743
10170	662	-746
10170	663	-752
10170	664	-760
10170	665	-767
10170	666	-767
10170	667	-748
10170	668	-702
10170	669	-630
10170	670	-547
10170	671	-461
10170	672	-379
10170	673	-300
10170	674	-227
10170	675	-156
10170	676	-77
10170	677	13
10170	678	107
10170	679	197
10170	680	280
10170	681	356
10170	682	424
10170	683	484
10170	684	539
10170	685	590
10170	686	637
10170	687	670
10170	688	688
10170	689	695
10170	690	693
10170	691	682
10170	692	664
10170	693	644
10170	694	628
10170	695	616
10170	696	606
10170	697	601
10170	698	602
10170	699	604
10170	700	598
10170	701	581
10170	702	557
10170	703	530
10170	704	501
10170	705	473
10170	706	453
10170	707	442
10170	708	431
10170	709	414
10170	710	388
10170	711	360
10170	712	331
10170	713	304
10170	714	284
10170	715	277
10170	716	276
10170	717	274
10170	718	263
10170	719	246
10170	720	229
10170	721	209
10170	722	191
10170	723	182
10170	724	185
10170	725	191
10170	726	193
10170	727	190
10170	728	183
10170	729	171
10170	730	152
10170	731	131
10170	732	117
10170	733	114
10170	734	117
10170	735	123
10170	736	132
10170	737	142
10170	738	148
10170	739	151
10170	740	153
10170	741	153
10170	742	151
10170	743	142
10170	744	131
10170	745	124
10170	746	121
10170	747	117
10170	748	114
10170	749	115
10170	750	118
10170	751	118
10170	752	115
10170	753	116
10170	754	120
10170	755	124
10170	756	121
10170	757	114
10170	758	107
10170	759	102
10170	760	102
10170	761	107
10170	762	122
10170	763	137
10170	764	141
10170	765	131
10170	766	111
10170	767	89
10170	768	74
10170	769	71
10170	770	83
10170	771	103
10170	772	115
10170	773	107
10170	774	78
10170	775	39
10170	776	3
10170	777	-22
10170	778	-28
10170	779	-13
10170	780	14
10170	781	37
10170	782	49
10170	783	50
10170	784	45
10170	785	34
10170	786	18
10170	787	5
10170	788	-1
10170	789	-3
10170	790	-4
10170	791	-4
10170	792	1
10170	793	4
10170	794	3
10170	795	-4
10170	796	-9
10170	797	-7
10170	798	0
10170	799	6
10170	800	13
10170	801	22
10170	802	24
10170	803	19
10170	804	13
10170	805	14
10170	806	16
10170	807	13
10170	808	5
10170	809	-6
10170	810	-19
10170	811	-33
10170	812	-42
10170	813	-40
10170	814	-27
10170	815	-13
10170	816	-4
10170	817	-1
10170	818	0
10170	819	-3
10170	820	-9
10170	821	-17
10170	822	-24
10170	823	-35
10170	824	-52
10170	825	-66
10170	826	-71
10170	827	-65
10170	828	-53
10170	829	-38
10170	830	-27
10170	831	-29
10170	832	-46
10170	833	-65
10170	834	-61
10170	835	-27
10170	836	27
10170	837	75
10170	838	100
10170	839	92
10170	840	67
10170	841	47
10170	842	49
10170	843	74
10170	844	98
10170	845	88
10170	846	38
10170	847	-27
10170	848	-70
10170	849	-66
10170	850	-18
10170	851	38
10170	852	61
10170	853	19
10170	854	-76
10170	855	-179
10170	856	-251
10170	857	-306
10170	858	-437
10170	859	-769
10170	860	-1393
10170	861	-2294
10170	862	-3317
10170	863	-4188
10170	864	-4611
10170	865	-4396
10170	866	-3550
10170	867	-2282
10170	868	-920
10170	869	203
10170	870	882
10170	871	1088
10170	872	956
10170	873	703
10170	874	506
10170	875	448
10170	876	505
10170	877	598
10170	878	650
10170	879	628
10170	880	559
10170	881	498
10170	882	483
10170	883	511
10170	884	544
10170	885	549
10170	886	514
10170	887	453
10170	888	398
10170	889	378
10170	890	402
10170	891	445
10170	892	467
10170	893	445
10170	894	391
10170	895	331
10170	896	287
10170	897	272
10170	898	280
10170	899	297
10170	900	303
10170	901	286
10170	902	253
10170	903	225
10170	904	205
10170	905	192
10170	906	186
10170	907	182
10170	908	174
10170	909	153
10170	910	121
10170	911	88
10170	912	63
10170	913	42
10170	914	19
10170	915	-8
10170	916	-40
10170	917	-82
10170	918	-128
10170	919	-173
10170	920	-212
10170	921	-249
10170	922	-291
10170	923	-342
10170	924	-402
10170	925	-466
10170	926	-530
10170	927	-587
10170	928	-628
10170	929	-656
10170	930	-678
10170	931	-704
10170	932	-729
10170	933	-748
10170	934	-758
10170	935	-757
10170	936	-742
10170	937	-718
10170	938	-694
10170	939	-674
10170	940	-657
10170	941	-625
10170	942	-568
10170	943	-486
10170	944	-381
10170	945	-260
10170	946	-135
10170	947	-22
10170	948	69
10170	949	140
10170	950	198
10170	951	251
10170	952	302
10170	953	355
10170	954	415
10170	955	476
10170	956	530
10170	957	573
10170	958	605
10170	959	627
10170	960	637
10170	961	637
10170	962	637
10170	963	639
10170	964	639
10170	965	631
10170	966	617
10170	967	600
10170	968	583
10170	969	567
10170	970	555
10170	971	549
10170	972	544
10170	973	528
10170	974	498
10170	975	460
10170	976	423
10170	977	395
10170	978	384
10170	979	389
10170	980	400
10170	981	401
10170	982	378
10170	983	334
10170	984	284
10170	985	240
10170	986	213
10170	987	208
10170	988	222
10170	989	242
10170	990	251
10170	991	243
10170	992	225
10170	993	205
10170	994	190
10170	995	180
10170	996	179
10170	997	187
10170	998	196
10170	999	202
10170	1000	203
10170	1001	203
10170	1002	205
10170	1003	203
10170	1004	200
10170	1005	200
10170	1006	203
10170	1007	207
10170	1008	209
10170	1009	214
10170	1010	219
10170	1011	217
10170	1012	206
10170	1013	190
10170	1014	176
10170	1015	166
10170	1016	159
10170	1017	158
10170	1018	161
10170	1019	168
10170	1020	170
10170	1021	166
10170	1022	165
10170	1023	170
10170	1024	177
10170	1025	184
10170	1026	187
10170	1027	184
10170	1028	172
10170	1029	149
10170	1030	126
10170	1031	112
10170	1032	108
10170	1033	108
10170	1034	112
10170	1035	118
10170	1036	121
10170	1037	120
10170	1038	114
10170	1039	111
10170	1040	116
10170	1041	121
10170	1042	125
10170	1043	123
10170	1044	117
10170	1045	105
10170	1046	89
10170	1047	80
10170	1048	83
10170	1049	94
10170	1050	105
10170	1051	107
10170	1052	98
10170	1053	76
10170	1054	46
10170	1055	21
10170	1056	15
10170	1057	32
10170	1058	63
10170	1059	90
10170	1060	104
10170	1061	98
10170	1062	72
10170	1063	35
10170	1064	3
10170	1065	-14
10170	1066	-19
10170	1067	-18
10170	1068	-15
10170	1069	-10
10170	1070	-4
10170	1071	2
10170	1072	6
10170	1073	11
10170	1074	17
10170	1075	18
10170	1076	10
10170	1077	-4
10170	1078	-15
10170	1079	-20
10170	1080	-20
10170	1081	-17
10170	1082	-11
10170	1083	-7
10170	1084	-12
10170	1085	-26
10170	1086	-44
10170	1087	-59
10170	1088	-72
10170	1089	-86
10170	1090	-95
10170	1091	-100
10170	1092	-102
10170	1093	-106
10170	1094	-107
10170	1095	-102
10170	1096	-95
10170	1097	-99
10170	1098	-110
10170	1099	-118
10170	1100	-113
10170	1101	-86
10170	1102	-43
10170	1103	1
10170	1104	32
10170	1105	32
10170	1106	4
10170	1107	-23
10170	1108	-25
10170	1109	1
10170	1110	38
10170	1111	61
10170	1112	55
10170	1113	18
10170	1114	-29
10170	1115	-57
10170	1116	-45
10170	1117	-7
10170	1118	17
10170	1119	-2
10170	1120	-67
10170	1121	-147
10170	1122	-211
10170	1123	-248
10170	1124	-304
10170	1125	-485
10170	1126	-912
10170	1127	-1646
10170	1128	-2615
10170	1129	-3608
10170	1130	-4342
10170	1131	-4556
10170	1132	-4125
10170	1133	-3118
10170	1134	-1783
10170	1135	-465
10170	1136	538
10170	1137	1076
10170	1138	1176
10170	1139	993
10170	1140	732
10170	1141	552
10170	1142	512
10170	1143	576
10170	1144	661
10170	1145	702
10170	1146	680
10170	1147	620
10170	1148	556
10170	1149	516
10170	1150	502
10170	1151	495
10170	1152	475
10170	1153	437
10170	1154	400
10170	1155	386
10170	1156	400
10170	1157	428
10170	1158	451
10170	1159	445
10170	1160	406
10170	1161	347
10170	1162	288
10170	1163	254
10170	1164	250
10170	1165	262
10170	1166	281
10170	1167	296
10170	1168	298
10170	1169	288
10170	1170	269
10170	1171	246
10170	1172	226
10170	1173	208
10170	1174	190
10170	1175	172
10170	1176	155
10170	1177	135
10170	1178	108
10170	1179	73
10170	1180	37
10170	1181	0
10170	1182	-41
10170	1183	-82
10170	1184	-118
10170	1185	-149
10170	1186	-181
10170	1187	-221
10170	1188	-267
10170	1189	-314
10170	1190	-362
10170	1191	-409
10170	1192	-452
10170	1193	-489
10170	1194	-525
10170	1195	-567
10170	1196	-617
10170	1197	-669
10170	1198	-717
10170	1199	-756
10170	1200	-781
10170	1201	-788
10170	1202	-776
10170	1203	-756
10170	1204	-736
10170	1205	-715
10170	1206	-683
10170	1207	-638
10170	1208	-575
10170	1209	-493
10170	1210	-388
10170	1211	-275
10170	1212	-166
10170	1213	-74
10170	1214	3
10170	1215	69
10170	1216	127
10170	1217	186
10170	1218	252
10170	1219	325
10170	1220	395
10170	1221	452
10170	1222	494
10170	1223	529
10170	1224	559
10170	1225	589
10170	1226	618
10170	1227	645
10170	1228	664
10170	1229	663
10170	1230	646
10170	1231	622
10170	1232	602
10170	1233	585
10170	1234	571
10170	1235	559
10170	1236	544
10170	1237	516
10170	1238	476
10170	1239	433
10170	1240	403
10170	1241	390
10170	1242	394
10170	1243	404
10170	1244	413
10170	1245	409
10170	1246	384
10170	1247	340
10170	1248	297
10170	1249	268
10170	1250	255
10170	1251	256
10170	1252	264
10170	1253	269
10170	1254	261
10170	1255	235
10170	1256	199
10170	1257	168
10170	1258	148
10170	1259	137
10170	1260	134
10170	1261	138
10170	1262	143
10170	1263	145
10170	1264	141
10170	1265	139
10170	1266	138
10170	1267	132
10170	1268	117
10170	1269	95
10170	1270	75
10170	1271	64
10170	1272	64
10170	1273	79
10170	1274	107
10170	1275	138
10170	1276	157
10170	1277	160
10170	1278	149
10170	1279	130
10170	1280	112
10170	1281	99
10170	1282	100
10170	1283	115
10170	1284	133
10170	1285	145
10170	1286	151
10170	1287	150
10170	1288	144
10170	1289	132
10170	1290	116
10170	1291	102
10170	1292	91
10170	1293	84
10170	1294	83
10170	1295	95
10170	1296	117
10170	1297	136
10170	1298	143
10170	1299	137
10170	1300	120
10170	1301	99
10170	1302	80
10170	1303	73
10170	1304	83
10170	1305	102
10170	1306	114
10170	1307	115
10170	1308	107
10170	1309	94
10170	1310	82
10170	1311	74
10170	1312	69
10170	1313	66
10170	1314	57
10170	1315	40
10170	1316	25
10170	1317	20
10170	1318	28
10170	1319	45
10170	1320	62
10170	1321	71
10170	1322	65
10170	1323	41
10170	1324	7
10170	1325	-20
10170	1326	-33
10170	1327	-37
10170	1328	-34
10170	1329	-30
10170	1330	-28
10170	1331	-31
10170	1332	-35
10170	1333	-30
10170	1334	-14
10170	1335	2
10170	1336	5
10170	1337	-8
10170	1338	-34
10170	1339	-62
10170	1340	-83
10170	1341	-90
10170	1342	-78
10170	1343	-55
10170	1344	-38
10170	1345	-37
10170	1346	-47
10170	1347	-58
10170	1348	-66
10170	1349	-70
10170	1350	-68
10170	1351	-69
10170	1352	-81
10170	1353	-109
10170	1354	-145
10170	1355	-173
10170	1356	-184
10170	1357	-178
10170	1358	-160
10170	1359	-135
10170	1360	-111
10170	1361	-103
10170	1362	-116
10170	1363	-139
10170	1364	-154
10170	1365	-144
10170	1366	-103
10170	1367	-44
10170	1368	12
10170	1369	45
10170	1370	41
10170	1371	17
10170	1372	7
10170	1373	27
10170	1374	68
10170	1375	102
10170	1376	101
10170	1377	52
10170	1378	-29
10170	1379	-103
10170	1380	-128
10170	1381	-92
10170	1382	-28
10170	1383	8
10170	1384	-16
10170	1385	-99
10170	1386	-204
10170	1387	-293
10170	1388	-357
10170	1389	-459
10170	1390	-717
10170	1391	-1247
10170	1392	-2075
10170	1393	-3079
10170	1394	-4007
10170	1395	-4566
10170	1396	-4530
10170	1397	-3842
10170	1398	-2652
10170	1399	-1275
10170	1400	-61
10170	1401	740
10170	1402	1060
10170	1403	1001
10170	1404	765
10170	1405	551
10170	1406	471
10170	1407	522
10170	1408	622
10170	1409	683
10170	1410	666
10170	1411	594
10170	1412	517
10170	1413	481
10170	1414	499
10170	1415	545
10170	1416	575
10170	1417	557
10170	1418	501
10170	1419	443
10170	1420	415
10170	1421	421
10170	1422	446
10170	1423	462
10170	1424	444
10170	1425	391
10170	1426	326
10170	1427	275
10170	1428	258
10170	1429	265
10170	1430	279
10170	1431	290
10170	1432	291
10170	1433	278
10170	1434	256
10170	1435	231
10170	1436	208
10170	1437	189
10170	1438	168
10170	1439	142
10170	1440	114
10170	1441	87
10170	1442	61
10170	1443	36
10170	1444	14
10170	1445	-5
10170	1446	-28
10170	1447	-60
10170	1448	-99
10170	1449	-136
10170	1450	-174
10170	1451	-216
10170	1452	-265
10170	1453	-314
10170	1454	-363
10170	1455	-414
10170	1456	-464
10170	1457	-509
10170	1458	-551
10170	1459	-597
10170	1460	-650
10170	1461	-706
10170	1462	-754
10170	1463	-790
10170	1464	-809
10170	1465	-807
10170	1466	-788
10170	1467	-761
10170	1468	-738
10170	1469	-722
10170	1470	-704
10170	1471	-678
10170	1472	-637
10170	1473	-579
10170	1474	-498
10170	1475	-402
10170	1476	-299
10170	1477	-199
10170	1478	-104
10170	1479	-12
10170	1480	76
10170	1481	158
10170	1482	236
10170	1483	315
10170	1484	389
10170	1485	454
10170	1486	508
10170	1487	553
10170	1488	590
10170	1489	617
10170	1490	634
10170	1491	649
10170	1492	667
10170	1493	687
10170	1494	705
10170	1495	719
10170	1496	727
10170	1497	723
10170	1498	703
10170	1499	672
10170	1500	641
10170	1501	618
10170	1502	601
10170	1503	593
10170	1504	592
10170	1505	589
10170	1506	575
10170	1507	543
10170	1508	500
10170	1509	457
10170	1510	418
10170	1511	386
10170	1512	366
10170	1513	358
10170	1514	356
10170	1515	349
10170	1516	334
10170	1517	317
10170	1518	298
10170	1519	277
10170	1520	255
10170	1521	238
10170	1522	225
10170	1523	211
10170	1524	195
10170	1525	183
10170	1526	177
10170	1527	179
10170	1528	181
10170	1529	183
10170	1530	181
10170	1531	172
10170	1532	154
10170	1533	132
10170	1534	115
10170	1535	114
10170	1536	121
10170	1537	134
10170	1538	146
10170	1539	153
10170	1540	148
10170	1541	131
10170	1542	112
10170	1543	103
10170	1544	108
10170	1545	123
10170	1546	143
10170	1547	161
10170	1548	169
10170	1549	159
10170	1550	131
10170	1551	100
10170	1552	76
10170	1553	65
10170	1554	70
10170	1555	90
10170	1556	118
10170	1557	140
10170	1558	146
10170	1559	138
10170	1560	121
10170	1561	102
10170	1562	84
10170	1563	73
10170	1564	77
10170	1565	90
10170	1566	104
10170	1567	113
10170	1568	120
10170	1569	125
10170	1570	128
10170	1571	127
10170	1572	125
10170	1573	120
10170	1574	109
10170	1575	94
10170	1576	76
10170	1577	63
10170	1578	60
10170	1579	63
10170	1580	70
10170	1581	80
10170	1582	91
10170	1583	89
10170	1584	76
10170	1585	56
10170	1586	40
10170	1587	29
10170	1588	22
10170	1589	25
10170	1590	36
10170	1591	47
10170	1592	50
10170	1593	45
10170	1594	40
10170	1595	35
10170	1596	32
10170	1597	34
10170	1598	42
10170	1599	52
10170	1600	57
10170	1601	51
10170	1602	39
10170	1603	27
10170	1604	17
10170	1605	9
10170	1606	5
10170	1607	6
10170	1608	8
10170	1609	5
10170	1610	1
10170	1611	0
10170	1612	5
10170	1613	12
10170	1614	19
10170	1615	27
10170	1616	32
10170	1617	30
10170	1618	20
10170	1619	9
10170	1620	0
10170	1621	-6
10170	1622	-13
10170	1623	-23
10170	1624	-32
10170	1625	-42
10170	1626	-54
10170	1627	-63
10170	1628	-65
10170	1629	-58
10170	1630	-48
10170	1631	-38
10170	1632	-29
10170	1633	-22
10170	1634	-22
10170	1635	-22
10170	1636	-20
10170	1637	-11
10170	1638	-3
10170	1639	-1
10170	1640	-3
10170	1641	-7
10170	1642	-14
10170	1643	-27
10170	1644	-43
10170	1645	-57
10170	1646	-67
10170	1647	-76
10170	1648	-86
10170	1649	-93
10170	1650	-96
10170	1651	-95
10170	1652	-91
10170	1653	-90
10170	1654	-90
10170	1655	-93
10170	1656	-90
10170	1657	-68
10170	1658	-31
10170	1659	12
10170	1660	36
10170	1661	31
10170	1662	3
10170	1663	-26
10170	1664	-31
10170	1665	-5
10170	1666	43
10170	1667	83
10170	1668	88
10170	1669	54
10170	1670	5
10170	1671	-22
10170	1672	-8
10170	1673	31
10170	1674	64
10170	1675	56
10170	1676	-6
10170	1677	-102
10170	1678	-189
10170	1679	-242
10170	1680	-302
10170	1681	-480
10170	1682	-900
10170	1683	-1622
10170	1684	-2590
10170	1685	-3607
10170	1686	-4382
10170	1687	-4635
10170	1688	-4226
10170	1689	-3220
10170	1690	-1876
10170	1691	-542
10170	1692	478
10170	1693	1023
10170	1694	1117
10170	1695	929
10170	1696	676
10170	1697	516
10170	1698	495
10170	1699	562
10170	1700	635
10170	1701	652
10170	1702	606
10170	1703	534
10170	1704	494
10170	1705	512
10170	1706	569
10170	1707	613
10170	1708	605
10170	1709	541
10170	1710	452
10170	1711	377
10170	1712	352
10170	1713	382
10170	1714	435
10170	1715	470
10170	1716	459
10170	1717	413
10170	1718	354
10170	1719	303
10170	1720	270
10170	1721	252
10170	1722	252
10170	1723	252
10170	1724	245
10170	1725	236
10170	1726	233
10170	1727	233
10170	1728	227
10170	1729	214
10170	1730	194
10170	1731	170
10170	1732	140
10170	1733	109
10170	1734	81
10170	1735	61
10170	1736	40
10170	1737	9
10170	1738	-34
10170	1739	-82
10170	1740	-130
10170	1741	-176
10170	1742	-216
10170	1743	-247
10170	1744	-275
10170	1745	-309
10170	1746	-357
10170	1747	-413
10170	1748	-473
10170	1749	-533
10170	1750	-590
10170	1751	-638
10170	1752	-675
10170	1753	-703
10170	1754	-730
10170	1755	-753
10170	1756	-769
10170	1757	-777
10170	1758	-781
10170	1759	-784
10170	1760	-781
10170	1761	-772
10170	1762	-752
10170	1763	-718
10170	1764	-664
10170	1765	-587
10170	1766	-495
10170	1767	-397
10170	1768	-297
10170	1769	-198
10170	1770	-104
10170	1771	-20
10170	1772	55
10170	1773	129
10170	1774	207
10170	1775	285
10170	1776	362
10170	1777	437
10170	1778	504
10170	1779	553
10170	1780	582
10170	1781	595
10170	1782	602
10170	1783	605
10170	1784	609
10170	1785	616
10170	1786	626
10170	1787	631
10170	1788	625
10170	1789	607
10170	1790	584
10170	1791	564
10170	1792	552
10170	1793	546
10170	1794	548
10170	1795	556
10170	1796	554
10170	1797	536
10170	1798	504
10170	1799	466
10170	1800	430
10170	1801	400
10170	1802	381
10170	1803	374
10170	1804	372
10170	1805	363
10170	1806	344
10170	1807	317
10170	1808	291
10170	1809	264
10170	1810	246
10170	1811	240
10170	1812	246
10170	1813	252
10170	1814	250
10170	1815	239
10170	1816	222
10170	1817	202
10170	1818	181
10170	1819	161
10170	1820	150
10170	1821	145
10170	1822	139
10170	1823	131
10170	1824	127
10170	1825	129
10170	1826	135
10170	1827	142
10170	1828	151
10170	1829	159
10170	1830	160
10170	1831	156
10170	1832	153
10170	1833	161
10170	1834	176
10170	1835	190
10170	1836	195
10170	1837	188
10170	1838	167
10170	1839	137
10170	1840	108
10170	1841	93
10170	1842	98
10170	1843	114
10170	1844	130
10170	1845	141
10170	1846	145
10170	1847	143
10170	1848	137
10170	1849	135
10170	1850	144
10170	1851	158
10170	1852	170
10170	1853	173
10170	1854	169
10170	1855	160
10170	1856	148
10170	1857	136
10170	1858	132
10170	1859	135
10170	1860	139
10170	1861	138
10170	1862	133
10170	1863	127
10170	1864	119
10170	1865	109
10170	1866	97
10170	1867	83
10170	1868	69
10170	1869	49
10170	1870	25
10170	1871	5
10170	1872	-6
10170	1873	-12
10170	1874	-15
10170	1875	-16
10170	1876	-15
10170	1877	-15
10170	1878	-14
10170	1879	-5
10170	1880	17
10170	1881	44
10170	1882	62
10170	1883	66
10170	1884	57
10170	1885	40
10170	1886	20
10170	1887	6
10170	1888	3
10170	1889	13
10170	1890	23
10170	1891	27
10170	1892	26
10170	1893	24
10170	1894	21
10170	1895	16
10170	1896	12
10170	1897	7
10170	1898	-1
10170	1899	-16
10170	1900	-32
10170	1901	-43
10170	1902	-48
10170	1903	-49
10170	1904	-45
10170	1905	-36
10170	1906	-24
10170	1907	-12
10170	1908	-6
10170	1909	-2
10170	1910	0
10170	1911	-1
10170	1912	-6
10170	1913	-14
10170	1914	-18
10170	1915	-20
10170	1916	-24
10170	1917	-29
10170	1918	-27
10170	1919	-21
10170	1920	-14
10170	1921	-7
10170	1922	2
10170	1923	12
10170	1924	19
10170	1925	23
10170	1926	23
10170	1927	19
10170	1928	6
10170	1929	-20
10170	1930	-53
10170	1931	-85
10170	1932	-109
10170	1933	-122
10170	1934	-124
10170	1935	-119
10170	1936	-117
10170	1937	-130
10170	1938	-161
10170	1939	-200
10170	1940	-232
10170	1941	-248
10170	1942	-235
10170	1943	-192
10170	1944	-129
10170	1945	-66
10170	1946	-20
10170	1947	6
10170	1948	25
10170	1949	39
10170	1950	43
10170	1951	39
10170	1952	32
10170	1953	28
10170	1954	35
10170	1955	56
10170	1956	91
10170	1957	120
10170	1958	120
10170	1959	82
10170	1960	22
10170	1961	-27
10170	1962	-39
10170	1963	-12
10170	1964	33
10170	1965	64
10170	1966	50
10170	1967	-13
10170	1968	-92
10170	1969	-147
10170	1970	-177
10170	1971	-249
10170	1972	-479
10170	1973	-976
10170	1974	-1772
10170	1975	-2771
10170	1976	-3744
10170	1977	-4397
10170	1978	-4483
10170	1979	-3919
10170	1980	-2826
10170	1981	-1489
10170	1982	-239
10170	1983	658
10170	1984	1094
10170	1985	1136
10170	1986	963
10170	1987	763
10170	1988	649
10170	1989	639
10170	1990	686
10170	1991	720
10170	1992	703
10170	1993	643
10170	1994	583
10170	1995	562
10170	1996	582
10170	1997	613
10170	1998	619
10170	1999	585
[truncated: 159,280 more rows]
