# Supplementary material for: Are Complexity Metrics Reliable in Assessing HRV Control in Obese Patients During Sleep?
Source: PLoS One. 2015 Apr 20;10(4):e0124458. doi: 10.1371/journal.pone.0124458 (PMC4404104; doi:10.1371/journal.pone.0124458)
Supplement: S1 Dataset — (ZIP) [file pone.0124458.s001.zip › cabiddu_healthy_controls_data/SUBJECT (18)/2/FC.txt]

6990	0	-936
6990	1	-922
6990	2	-900
6990	3	-872
6990	4	-827
6990	5	-764
6990	6	-683
6990	7	-586
6990	8	-473
6990	9	-351
6990	10	-235
6990	11	-133
6990	12	-43
6990	13	46
6990	14	134
6990	15	220
6990	16	305
6990	17	390
6990	18	472
6990	19	543
6990	20	601
6990	21	653
6990	22	698
6990	23	728
6990	24	738
6990	25	732
6990	26	720
6990	27	704
6990	28	689
6990	29	680
6990	30	680
6990	31	680
6990	32	672
6990	33	655
6990	34	635
6990	35	620
6990	36	605
6990	37	592
6990	38	586
6990	39	580
6990	40	565
6990	41	536
6990	42	501
6990	43	471
6990	44	447
6990	45	426
6990	46	406
6990	47	387
6990	48	365
6990	49	337
6990	50	311
6990	51	295
6990	52	290
6990	53	285
6990	54	270
6990	55	243
6990	56	207
6990	57	164
6990	58	122
6990	59	100
6990	60	104
6990	61	124
6990	62	145
6990	63	155
6990	64	152
6990	65	137
6990	66	111
6990	67	88
6990	68	76
6990	69	78
6990	70	83
6990	71	84
6990	72	82
6990	73	81
6990	74	79
6990	75	77
6990	76	79
6990	77	89
6990	78	99
6990	79	102
6990	80	99
6990	81	99
6990	82	103
6990	83	107
6990	84	108
6990	85	110
6990	86	111
6990	87	105
6990	88	90
6990	89	79
6990	90	77
6990	91	84
6990	92	94
6990	93	104
6990	94	110
6990	95	107
6990	96	91
6990	97	71
6990	98	59
6990	99	60
6990	100	66
6990	101	71
6990	102	76
6990	103	79
6990	104	73
6990	105	58
6990	106	43
6990	107	35
6990	108	37
6990	109	41
6990	110	46
6990	111	49
6990	112	42
6990	113	20
6990	114	-10
6990	115	-36
6990	116	-47
6990	117	-48
6990	118	-40
6990	119	-20
6990	120	7
6990	121	30
6990	122	40
6990	123	41
6990	124	38
6990	125	32
6990	126	21
6990	127	11
6990	128	6
6990	129	3
6990	130	-6
6990	131	-23
6990	132	-34
6990	133	-36
6990	134	-32
6990	135	-24
6990	136	-13
6990	137	-5
6990	138	-11
6990	139	-35
6990	140	-69
6990	141	-99
6990	142	-119
6990	143	-129
6990	144	-131
6990	145	-132
6990	146	-145
6990	147	-183
6990	148	-246
6990	149	-317
6990	150	-378
6990	151	-418
6990	152	-428
6990	153	-405
6990	154	-356
6990	155	-300
6990	156	-251
6990	157	-210
6990	158	-169
6990	159	-132
6990	160	-98
6990	161	-61
6990	162	-5
6990	163	70
6990	164	140
6990	165	184
6990	166	196
6990	167	176
6990	168	137
6990	169	107
6990	170	110
6990	171	147
6990	172	186
6990	173	197
6990	174	168
6990	175	117
6990	176	72
6990	177	60
6990	178	88
6990	179	135
6990	180	156
6990	181	114
6990	182	13
6990	183	-99
6990	184	-172
6990	185	-209
6990	186	-280
6990	187	-508
6990	188	-1011
6990	189	-1830
6990	190	-2867
6990	191	-3876
6990	192	-4544
6990	193	-4622
6990	194	-4033
6990	195	-2900
6990	196	-1515
6990	197	-222
6990	198	700
6990	199	1141
6990	200	1175
6990	201	985
6990	202	758
6990	203	618
6990	204	598
6990	205	653
6990	206	707
6990	207	712
6990	208	674
6990	209	631
6990	210	618
6990	211	635
6990	212	663
6990	213	675
6990	214	653
6990	215	598
6990	216	535
6990	217	500
6990	218	506
6990	219	533
6990	220	543
6990	221	515
6990	222	450
6990	223	367
6990	224	288
6990	225	235
6990	226	218
6990	227	227
6990	228	247
6990	229	258
6990	230	257
6990	231	247
6990	232	224
6990	233	187
6990	234	148
6990	235	114
6990	236	82
6990	237	47
6990	238	13
6990	239	-12
6990	240	-29
6990	241	-45
6990	242	-61
6990	243	-75
6990	244	-93
6990	245	-124
6990	246	-170
6990	247	-221
6990	248	-269
6990	249	-314
6990	250	-360
6990	251	-405
6990	252	-452
6990	253	-505
6990	254	-566
6990	255	-629
6990	256	-684
6990	257	-729
6990	258	-772
6990	259	-812
6990	260	-846
6990	261	-874
6990	262	-900
6990	263	-923
6990	264	-934
6990	265	-930
6990	266	-917
6990	267	-901
6990	268	-873
6990	269	-826
6990	270	-761
6990	271	-680
6990	272	-586
6990	273	-480
6990	274	-372
6990	275	-272
6990	276	-180
6990	277	-87
6990	278	14
6990	279	117
6990	280	220
6990	281	320
6990	282	412
6990	283	489
6990	284	550
6990	285	601
6990	286	649
6990	287	691
6990	288	721
6990	289	739
6990	290	747
6990	291	745
6990	292	733
6990	293	715
6990	294	701
6990	295	696
6990	296	693
6990	297	687
6990	298	680
6990	299	671
6990	300	654
6990	301	627
6990	302	599
6990	303	578
6990	304	564
6990	305	550
6990	306	533
6990	307	515
6990	308	491
6990	309	455
6990	310	410
6990	311	371
6990	312	345
6990	313	327
6990	314	312
6990	315	299
6990	316	287
6990	317	267
6990	318	236
6990	319	203
6990	320	179
6990	321	165
6990	322	157
6990	323	152
6990	324	151
6990	325	150
6990	326	141
6990	327	123
6990	328	103
6990	329	87
6990	330	73
6990	331	60
6990	332	51
6990	333	53
6990	334	64
6990	335	78
6990	336	97
6990	337	117
6990	338	136
6990	339	142
6990	340	135
6990	341	127
6990	342	122
6990	343	119
6990	344	116
6990	345	117
6990	346	123
6990	347	127
6990	348	122
6990	349	116
6990	350	114
6990	351	116
6990	352	119
6990	353	123
6990	354	134
6990	355	146
6990	356	151
6990	357	145
6990	358	138
6990	359	131
6990	360	122
6990	361	114
6990	362	110
6990	363	111
6990	364	108
6990	365	94
6990	366	74
6990	367	60
6990	368	56
6990	369	61
6990	370	72
6990	371	90
6990	372	105
6990	373	106
6990	374	92
6990	375	75
6990	376	65
6990	377	66
6990	378	74
6990	379	84
6990	380	91
6990	381	85
6990	382	61
6990	383	30
6990	384	5
6990	385	-7
6990	386	-9
6990	387	0
6990	388	18
6990	389	38
6990	390	49
6990	391	46
6990	392	39
6990	393	33
6990	394	30
6990	395	21
6990	396	11
6990	397	2
6990	398	-6
6990	399	-15
6990	400	-16
6990	401	-3
6990	402	14
6990	403	19
6990	404	4
6990	405	-24
6990	406	-54
6990	407	-76
6990	408	-79
6990	409	-56
6990	410	-14
6990	411	22
6990	412	34
6990	413	19
6990	414	-17
6990	415	-61
6990	416	-102
6990	417	-125
6990	418	-126
6990	419	-121
6990	420	-133
6990	421	-177
6990	422	-247
6990	423	-328
6990	424	-402
6990	425	-449
6990	426	-449
6990	427	-401
6990	428	-324
6990	429	-249
6990	430	-185
6990	431	-135
6990	432	-98
6990	433	-71
6990	434	-42
6990	435	4
6990	436	74
6990	437	154
6990	438	222
6990	439	257
6990	440	248
6990	441	194
6990	442	124
6990	443	80
6990	444	86
6990	445	132
6990	446	180
6990	447	195
6990	448	168
6990	449	110
6990	450	54
6990	451	34
6990	452	66
6990	453	123
6990	454	153
6990	455	121
6990	456	34
6990	457	-67
6990	458	-152
6990	459	-225
6990	460	-359
6990	461	-670
6990	462	-1264
6990	463	-2155
6990	464	-3201
6990	465	-4131
6990	466	-4644
6990	467	-4525
6990	468	-3746
6990	469	-2484
6990	470	-1066
6990	471	152
6990	472	928
6990	473	1215
6990	474	1131
6990	475	886
6990	476	670
6990	477	589
6990	478	638
6990	479	733
6990	480	783
6990	481	755
6990	482	676
6990	483	604
6990	484	577
6990	485	601
6990	486	648
6990	487	674
6990	488	647
6990	489	575
6990	490	499
6990	491	458
6990	492	460
6990	493	482
6990	494	494
6990	495	474
6990	496	422
6990	497	356
6990	498	308
6990	499	299
6990	500	320
6990	501	348
6990	502	362
6990	503	352
6990	504	320
6990	505	275
6990	506	228
6990	507	194
6990	508	180
6990	509	174
6990	510	162
6990	511	134
6990	512	94
6990	513	48
6990	514	3
6990	515	-29
6990	516	-38
6990	517	-31
6990	518	-25
6990	519	-38
6990	520	-69
6990	521	-118
6990	522	-183
6990	523	-258
6990	524	-327
6990	525	-385
6990	526	-438
6990	527	-496
6990	528	-557
6990	529	-616
6990	530	-672
6990	531	-727
6990	532	-778
6990	533	-818
6990	534	-846
6990	535	-867
6990	536	-885
6990	537	-896
6990	538	-895
6990	539	-890
6990	540	-882
6990	541	-862
6990	542	-824
6990	543	-767
6990	544	-698
6990	545	-619
6990	546	-527
6990	547	-430
6990	548	-334
6990	549	-234
6990	550	-126
6990	551	-8
6990	552	109
6990	553	214
6990	554	308
6990	555	390
6990	556	460
6990	557	522
6990	558	580
6990	559	642
6990	560	699
6990	561	738
6990	562	755
6990	563	755
6990	564	744
6990	565	727
6990	566	711
6990	567	706
6990	568	712
6990	569	718
6990	570	713
6990	571	701
6990	572	689
6990	573	678
6990	574	666
6990	575	660
6990	576	659
6990	577	656
6990	578	641
6990	579	616
6990	580	588
6990	581	562
6990	582	533
6990	583	502
6990	584	473
6990	585	450
6990	586	426
6990	587	401
6990	588	378
6990	589	359
6990	590	340
6990	591	315
6990	592	287
6990	593	263
6990	594	246
6990	595	228
6990	596	210
6990	597	194
6990	598	178
6990	599	156
6990	600	128
6990	601	107
6990	602	99
6990	603	101
6990	604	104
6990	605	109
6990	606	114
6990	607	116
6990	608	113
6990	609	111
6990	610	121
6990	611	140
6990	612	158
6990	613	165
6990	614	165
6990	615	154
6990	616	135
6990	617	112
6990	618	99
6990	619	100
6990	620	109
6990	621	116
6990	622	121
6990	623	124
6990	624	124
6990	625	118
6990	626	113
6990	627	116
6990	628	123
6990	629	126
6990	630	122
6990	631	116
6990	632	113
6990	633	111
6990	634	112
6990	635	121
6990	636	137
6990	637	150
6990	638	151
6990	639	141
6990	640	128
6990	641	113
6990	642	97
6990	643	84
6990	644	82
6990	645	89
6990	646	97
6990	647	99
6990	648	96
6990	649	92
6990	650	84
6990	651	71
6990	652	64
6990	653	68
6990	654	75
6990	655	77
6990	656	75
6990	657	73
6990	658	67
6990	659	55
6990	660	41
6990	661	30
6990	662	23
6990	663	20
6990	664	24
6990	665	37
6990	666	59
6990	667	78
6990	668	86
6990	669	84
6990	670	79
6990	671	73
6990	672	66
6990	673	62
6990	674	64
6990	675	68
6990	676	68
6990	677	61
6990	678	54
6990	679	52
6990	680	51
6990	681	45
6990	682	34
6990	683	21
6990	684	-3
6990	685	-32
6990	686	-54
6990	687	-59
6990	688	-52
6990	689	-51
6990	690	-70
6990	691	-116
6990	692	-189
6990	693	-283
6990	694	-373
6990	695	-425
6990	696	-424
6990	697	-380
6990	698	-313
6990	699	-245
6990	700	-191
6990	701	-162
6990	702	-155
6990	703	-151
6990	704	-129
6990	705	-82
6990	706	-14
6990	707	64
6990	708	133
6990	709	173
6990	710	173
6990	711	139
6990	712	100
6990	713	86
6990	714	102
6990	715	137
6990	716	167
6990	717	169
6990	718	133
6990	719	73
6990	720	25
6990	721	21
6990	722	58
6990	723	101
6990	724	109
6990	725	62
6990	726	-29
6990	727	-132
6990	728	-211
6990	729	-263
6990	730	-357
6990	731	-621
6990	732	-1168
6990	733	-2012
6990	734	-3031
6990	735	-3980
6990	736	-4567
6990	737	-4561
6990	738	-3896
6990	739	-2721
6990	740	-1338
6990	741	-87
6990	742	784
6990	743	1182
6990	744	1181
6990	745	967
6990	746	737
6990	747	610
6990	748	603
6990	749	652
6990	750	689
6990	751	677
6990	752	625
6990	753	570
6990	754	550
6990	755	577
6990	756	622
6990	757	641
6990	758	609
6990	759	542
6990	760	474
6990	761	437
6990	762	439
6990	763	473
6990	764	506
6990	765	505
6990	766	460
6990	767	395
6990	768	339
6990	769	310
6990	770	302
6990	771	306
6990	772	311
6990	773	305
6990	774	280
6990	775	244
6990	776	208
6990	777	178
6990	778	151
6990	779	123
6990	780	99
6990	781	81
6990	782	66
6990	783	51
6990	784	38
6990	785	27
6990	786	13
6990	787	-13
6990	788	-48
6990	789	-84
6990	790	-118
6990	791	-154
6990	792	-195
6990	793	-237
6990	794	-278
6990	795	-327
6990	796	-385
6990	797	-448
6990	798	-511
6990	799	-575
6990	800	-641
6990	801	-703
6990	802	-749
6990	803	-779
6990	804	-799
6990	805	-812
6990	806	-816
6990	807	-817
6990	808	-825
6990	809	-839
6990	810	-848
6990	811	-838
6990	812	-811
6990	813	-770
6990	814	-712
6990	815	-636
6990	816	-549
6990	817	-458
6990	818	-359
6990	819	-247
6990	820	-127
6990	821	-16
6990	822	81
6990	823	165
6990	824	238
6990	825	298
6990	826	348
6990	827	396
6990	828	449
6990	829	498
6990	830	540
6990	831	576
6990	832	609
6990	833	636
6990	834	651
6990	835	654
6990	836	650
6990	837	637
6990	838	618
6990	839	599
6990	840	592
6990	841	600
6990	842	611
6990	843	615
6990	844	609
6990	845	593
6990	846	566
6990	847	533
6990	848	502
6990	849	483
6990	850	470
6990	851	451
6990	852	424
6990	853	394
6990	854	366
6990	855	339
6990	856	316
6990	857	302
6990	858	295
6990	859	286
6990	860	268
6990	861	245
6990	862	224
6990	863	204
6990	864	182
6990	865	162
6990	866	147
6990	867	137
6990	868	121
6990	869	102
6990	870	89
6990	871	85
6990	872	84
6990	873	83
6990	874	88
6990	875	96
6990	876	100
6990	877	93
6990	878	80
6990	879	73
6990	880	74
6990	881	83
6990	882	97
6990	883	117
6990	884	134
6990	885	139
6990	886	129
6990	887	111
6990	888	94
6990	889	82
6990	890	77
6990	891	84
6990	892	101
6990	893	118
6990	894	123
6990	895	122
6990	896	120
6990	897	118
6990	898	114
6990	899	109
6990	900	111
6990	901	116
6990	902	114
6990	903	103
6990	904	91
6990	905	82
6990	906	75
6990	907	72
6990	908	75
6990	909	86
6990	910	94
6990	911	91
6990	912	80
6990	913	68
6990	914	58
6990	915	49
6990	916	45
6990	917	55
6990	918	77
6990	919	98
6990	920	109
6990	921	109
6990	922	100
6990	923	80
6990	924	56
6990	925	42
6990	926	47
6990	927	64
6990	928	81
6990	929	90
6990	930	93
6990	931	89
6990	932	79
6990	933	69
6990	934	64
6990	935	68
6990	936	66
6990	937	56
6990	938	43
6990	939	33
6990	940	24
6990	941	18
6990	942	13
6990	943	12
6990	944	11
6990	945	6
6990	946	-1
6990	947	-2
6990	948	1
6990	949	3
6990	950	4
6990	951	9
6990	952	13
6990	953	13
6990	954	5
6990	955	-8
6990	956	-22
6990	957	-39
6990	958	-61
6990	959	-80
6990	960	-87
6990	961	-87
6990	962	-89
6990	963	-101
6990	964	-128
6990	965	-178
6990	966	-253
6990	967	-340
6990	968	-418
6990	969	-467
6990	970	-481
6990	971	-461
6990	972	-410
6990	973	-340
6990	974	-271
6990	975	-214
6990	976	-168
6990	977	-131
6990	978	-96
6990	979	-60
6990	980	-9
6990	981	64
6990	982	142
6990	983	199
6990	984	216
6990	985	194
6990	986	153
6990	987	119
6990	988	115
6990	989	146
6990	990	193
6990	991	221
6990	992	205
6990	993	156
6990	994	108
6990	995	91
6990	996	109
6990	997	141
6990	998	152
6990	999	110
6990	1000	13
6990	1001	-101
6990	1002	-184
6990	1003	-233
6990	1004	-317
6990	1005	-565
6990	1006	-1088
6990	1007	-1917
6990	1008	-2949
6990	1009	-3942
6990	1010	-4586
6990	1011	-4633
6990	1012	-4008
6990	1013	-2855
6990	1014	-1474
6990	1015	-207
6990	1016	681
6990	1017	1086
6990	1018	1090
6990	1019	891
6990	1020	688
6990	1021	596
6990	1022	624
6990	1023	708
6990	1024	770
6990	1025	761
6990	1026	688
6990	1027	603
6990	1028	560
6990	1029	574
6990	1030	616
6990	1031	645
6990	1032	641
6990	1033	602
6990	1034	551
6990	1035	517
6990	1036	520
6990	1037	549
6990	1038	571
6990	1039	553
6990	1040	496
6990	1041	423
6990	1042	358
6990	1043	316
6990	1044	299
6990	1045	303
6990	1046	317
6990	1047	320
6990	1048	306
6990	1049	286
6990	1050	265
6990	1051	243
6990	1052	220
6990	1053	202
6990	1054	189
6990	1055	173
6990	1056	146
6990	1057	112
6990	1058	79
6990	1059	47
6990	1060	13
6990	1061	-24
6990	1062	-58
6990	1063	-90
6990	1064	-129
6990	1065	-175
6990	1066	-222
6990	1067	-263
6990	1068	-308
6990	1069	-361
6990	1070	-421
6990	1071	-487
6990	1072	-559
6990	1073	-634
6990	1074	-700
6990	1075	-747
6990	1076	-776
6990	1077	-799
6990	1078	-822
6990	1079	-845
6990	1080	-867
6990	1081	-889
6990	1082	-907
6990	1083	-912
6990	1084	-898
6990	1085	-873
6990	1086	-844
6990	1087	-805
6990	1088	-751
6990	1089	-678
6990	1090	-587
6990	1091	-477
6990	1092	-351
6990	1093	-223
6990	1094	-112
6990	1095	-25
6990	1096	49
6990	1097	117
6990	1098	182
6990	1099	252
6990	1100	335
6990	1101	431
6990	1102	522
6990	1103	595
6990	1104	647
6990	1105	681
6990	1106	698
6990	1107	705
6990	1108	709
6990	1109	719
6990	1110	736
6990	1111	746
6990	1112	745
6990	1113	734
6990	1114	716
6990	1115	691
6990	1116	661
6990	1117	638
6990	1118	627
6990	1119	621
6990	1120	612
6990	1121	599
6990	1122	583
6990	1123	563
6990	1124	535
6990	1125	507
6990	1126	487
6990	1127	477
6990	1128	469
6990	1129	458
6990	1130	443
6990	1131	421
6990	1132	390
6990	1133	349
6990	1134	310
6990	1135	282
6990	1136	264
6990	1137	250
6990	1138	237
6990	1139	228
6990	1140	220
6990	1141	208
6990	1142	194
6990	1143	185
6990	1144	179
6990	1145	173
6990	1146	163
6990	1147	156
6990	1148	155
6990	1149	154
6990	1150	147
6990	1151	136
6990	1152	127
6990	1153	114
6990	1154	97
6990	1155	85
6990	1156	88
6990	1157	102
6990	1158	116
6990	1159	125
6990	1160	130
6990	1161	132
6990	1162	131
6990	1163	128
6990	1164	130
6990	1165	142
6990	1166	153
6990	1167	153
6990	1168	145
6990	1169	133
6990	1170	120
6990	1171	106
6990	1172	97
6990	1173	103
6990	1174	119
6990	1175	133
6990	1176	138
6990	1177	136
6990	1178	127
6990	1179	110
6990	1180	89
6990	1181	76
6990	1182	78
6990	1183	87
6990	1184	97
6990	1185	104
6990	1186	108
6990	1187	107
6990	1188	97
6990	1189	81
6990	1190	69
6990	1191	63
6990	1192	55
6990	1193	48
6990	1194	46
6990	1195	53
6990	1196	62
6990	1197	71
6990	1198	78
6990	1199	86
6990	1200	88
6990	1201	79
6990	1202	69
6990	1203	67
6990	1204	74
6990	1205	82
6990	1206	88
6990	1207	90
6990	1208	85
6990	1209	65
6990	1210	36
6990	1211	10
6990	1212	-4
6990	1213	-10
6990	1214	-14
6990	1215	-15
6990	1216	-16
6990	1217	-18
6990	1218	-21
6990	1219	-22
6990	1220	-12
6990	1221	6
6990	1222	20
6990	1223	25
6990	1224	23
6990	1225	16
6990	1226	1
6990	1227	-18
6990	1228	-31
6990	1229	-33
6990	1230	-33
6990	1231	-38
6990	1232	-47
6990	1233	-54
6990	1234	-61
6990	1235	-72
6990	1236	-82
6990	1237	-85
6990	1238	-84
6990	1239	-82
6990	1240	-85
6990	1241	-95
6990	1242	-121
6990	1243	-174
6990	1244	-254
6990	1245	-343
6990	1246	-418
6990	1247	-459
6990	1248	-458
6990	1249	-410
6990	1250	-332
6990	1251	-249
6990	1252	-186
6990	1253	-150
6990	1254	-133
6990	1255	-125
6990	1256	-112
6990	1257	-81
6990	1258	-15
6990	1259	71
6990	1260	149
6990	1261	192
6990	1262	194
6990	1263	167
6990	1264	135
6990	1265	123
6990	1266	144
6990	1267	185
6990	1268	212
6990	1269	191
6990	1270	123
6990	1271	45
6990	1272	-3
6990	1273	-1
6990	1274	42
6990	1275	92
6990	1276	108
6990	1277	65
6990	1278	-22
6990	1279	-108
6990	1280	-164
6990	1281	-224
6990	1282	-388
6990	1283	-777
6990	1284	-1463
6990	1285	-2409
6990	1286	-3439
6990	1287	-4269
6990	1288	-4610
6990	1289	-4297
6990	1290	-3372
6990	1291	-2065
6990	1292	-706
6990	1293	389
6990	1294	1030
6990	1295	1208
6990	1296	1073
6990	1297	833
6990	1298	650
6990	1299	592
6990	1300	633
6990	1301	704
6990	1302	738
6990	1303	711
6990	1304	651
6990	1305	614
6990	1306	630
6990	1307	681
6990	1308	727
6990	1309	736
6990	1310	698
6990	1311	626
6990	1312	556
6990	1313	518
6990	1314	523
6990	1315	544
6990	1316	545
6990	1317	512
6990	1318	461
6990	1319	412
6990	1320	379
6990	1321	368
6990	1322	373
6990	1323	386
6990	1324	384
6990	1325	363
6990	1326	338
6990	1327	320
6990	1328	306
6990	1329	291
6990	1330	271
6990	1331	246
6990	1332	214
6990	1333	173
6990	1334	130
6990	1335	96
6990	1336	72
6990	1337	48
6990	1338	21
6990	1339	-12
6990	1340	-51
6990	1341	-99
6990	1342	-154
6990	1343	-206
6990	1344	-248
6990	1345	-286
6990	1346	-328
6990	1347	-374
6990	1348	-422
6990	1349	-474
6990	1350	-528
6990	1351	-582
6990	1352	-626
6990	1353	-660
6990	1354	-695
6990	1355	-737
6990	1356	-780
6990	1357	-817
6990	1358	-846
6990	1359	-866
6990	1360	-872
6990	1361	-860
6990	1362	-840
6990	1363	-817
6990	1364	-794
6990	1365	-760
6990	1366	-709
6990	1367	-644
6990	1368	-562
6990	1369	-459
6990	1370	-340
6990	1371	-221
6990	1372	-111
6990	1373	-11
6990	1374	81
6990	1375	160
6990	1376	225
6990	1377	285
6990	1378	351
6990	1379	421
6990	1380	488
6990	1381	552
6990	1382	611
6990	1383	659
6990	1384	686
6990	1385	690
6990	1386	680
6990	1387	666
6990	1388	651
6990	1389	639
6990	1390	637
6990	1391	645
6990	1392	654
6990	1393	654
6990	1394	643
6990	1395	622
6990	1396	594
6990	1397	563
6990	1398	536
6990	1399	523
6990	1400	522
6990	1401	521
6990	1402	512
6990	1403	499
6990	1404	484
6990	1405	462
6990	1406	433
6990	1407	402
6990	1408	375
6990	1409	351
6990	1410	326
6990	1411	304
6990	1412	291
6990	1413	284
6990	1414	272
6990	1415	253
6990	1416	235
6990	1417	219
6990	1418	204
6990	1419	191
6990	1420	186
6990	1421	188
6990	1422	189
6990	1423	177
6990	1424	154
6990	1425	126
6990	1426	100
6990	1427	78
6990	1428	74
6990	1429	94
6990	1430	128
6990	1431	161
6990	1432	180
6990	1433	183
6990	1434	174
6990	1435	158
6990	1436	141
6990	1437	135
6990	1438	145
6990	1439	160
6990	1440	169
6990	1441	173
6990	1442	176
6990	1443	178
6990	1444	177
6990	1445	175
6990	1446	175
6990	1447	173
6990	1448	163
6990	1449	146
6990	1450	132
6990	1451	125
6990	1452	123
6990	1453	123
6990	1454	127
6990	1455	132
6990	1456	130
6990	1457	119
6990	1458	104
6990	1459	95
6990	1460	93
6990	1461	91
6990	1462	90
6990	1463	90
6990	1464	92
6990	1465	90
6990	1466	86
6990	1467	85
6990	1468	91
6990	1469	96
6990	1470	94
6990	1471	88
6990	1472	81
6990	1473	74
6990	1474	61
6990	1475	46
6990	1476	36
6990	1477	29
6990	1478	19
6990	1479	13
6990	1480	20
6990	1481	42
6990	1482	69
6990	1483	90
6990	1484	102
6990	1485	100
6990	1486	81
6990	1487	54
6990	1488	31
6990	1489	25
6990	1490	33
6990	1491	43
6990	1492	52
6990	1493	54
6990	1494	48
6990	1495	26
6990	1496	-5
6990	1497	-31
6990	1498	-43
6990	1499	-41
6990	1500	-30
6990	1501	-13
6990	1502	4
6990	1503	7
6990	1504	-11
6990	1505	-43
6990	1506	-75
6990	1507	-99
6990	1508	-116
6990	1509	-126
6990	1510	-130
6990	1511	-141
6990	1512	-176
6990	1513	-233
6990	1514	-300
6990	1515	-359
6990	1516	-402
6990	1517	-423
6990	1518	-414
6990	1519	-380
6990	1520	-336
6990	1521	-296
6990	1522	-258
6990	1523	-219
6990	1524	-181
6990	1525	-150
6990	1526	-122
6990	1527	-84
6990	1528	-30
6990	1529	33
6990	1530	92
6990	1531	137
6990	1532	154
6990	1533	133
6990	1534	87
6990	1535	46
6990	1536	35
6990	1537	50
6990	1538	73
6990	1539	85
6990	1540	79
6990	1541	60
6990	1542	45
6990	1543	49
6990	1544	72
6990	1545	96
6990	1546	84
6990	1547	22
6990	1548	-68
6990	1549	-147
6990	1550	-199
6990	1551	-258
6990	1552	-403
6990	1553	-748
6990	1554	-1383
6990	1555	-2296
6990	1556	-3330
6990	1557	-4211
6990	1558	-4652
6990	1559	-4465
6990	1560	-3646
6990	1561	-2382
6990	1562	-995
6990	1563	173
6990	1564	904
6990	1565	1165
6990	1566	1077
6990	1567	840
6990	1568	633
6990	1569	553
6990	1570	594
6990	1571	680
6990	1572	731
6990	1573	714
6990	1574	652
6990	1575	591
6990	1576	562
6990	1577	565
6990	1578	582
6990	1579	582
6990	1580	547
6990	1581	487
6990	1582	431
6990	1583	407
6990	1584	411
6990	1585	422
6990	1586	418
6990	1587	390
6990	1588	345
6990	1589	295
6990	1590	258
6990	1591	247
6990	1592	252
6990	1593	260
6990	1594	259
6990	1595	253
6990	1596	247
6990	1597	240
6990	1598	224
6990	1599	199
6990	1600	168
6990	1601	131
6990	1602	90
6990	1603	53
6990	1604	30
6990	1605	14
6990	1606	-6
6990	1607	-38
6990	1608	-75
6990	1609	-114
6990	1610	-153
6990	1611	-186
6990	1612	-206
6990	1613	-219
6990	1614	-240
6990	1615	-282
6990	1616	-344
6990	1617	-413
6990	1618	-482
6990	1619	-545
6990	1620	-595
6990	1621	-628
6990	1622	-655
6990	1623	-694
6990	1624	-747
6990	1625	-803
6990	1626	-853
6990	1627	-892
6990	1628	-915
6990	1629	-915
6990	1630	-895
6990	1631	-868
6990	1632	-843
6990	1633	-820
6990	1634	-792
6990	1635	-757
6990	1636	-710
6990	1637	-643
6990	1638	-551
6990	1639	-440
6990	1640	-325
6990	1641	-219
6990	1642	-123
6990	1643	-39
6990	1644	35
6990	1645	107
6990	1646	190
6990	1647	287
6990	1648	384
6990	1649	465
6990	1650	527
6990	1651	574
6990	1652	606
6990	1653	627
6990	1654	645
6990	1655	662
6990	1656	674
6990	1657	673
6990	1658	657
6990	1659	636
6990	1660	622
6990	1661	617
6990	1662	620
6990	1663	630
6990	1664	640
6990	1665	635
6990	1666	607
6990	1667	562
6990	1668	518
6990	1669	485
6990	1670	466
6990	1671	460
6990	1672	467
6990	1673	477
6990	1674	477
6990	1675	459
6990	1676	431
6990	1677	399
6990	1678	363
6990	1679	327
6990	1680	298
6990	1681	279
6990	1682	269
6990	1683	261
6990	1684	253
6990	1685	245
6990	1686	232
6990	1687	209
6990	1688	176
6990	1689	144
6990	1690	124
6990	1691	112
6990	1692	104
6990	1693	103
6990	1694	103
6990	1695	96
6990	1696	75
6990	1697	51
6990	1698	35
6990	1699	28
6990	1700	28
6990	1701	36
6990	1702	52
6990	1703	70
6990	1704	81
6990	1705	81
6990	1706	81
6990	1707	82
6990	1708	82
6990	1709	82
6990	1710	87
6990	1711	100
6990	1712	113
6990	1713	120
6990	1714	121
6990	1715	120
6990	1716	116
6990	1717	106
6990	1718	93
6990	1719	87
6990	1720	86
6990	1721	84
6990	1722	82
6990	1723	83
6990	1724	88
6990	1725	91
6990	1726	87
6990	1727	82
6990	1728	82
6990	1729	81
6990	1730	77
6990	1731	73
6990	1732	70
6990	1733	65
6990	1734	57
6990	1735	50
6990	1736	49
6990	1737	57
6990	1738	66
6990	1739	68
6990	1740	62
6990	1741	48
6990	1742	22
6990	1743	-9
6990	1744	-28
6990	1745	-25
6990	1746	-2
6990	1747	25
6990	1748	47
6990	1749	58
6990	1750	54
6990	1751	39
6990	1752	22
6990	1753	18
6990	1754	28
6990	1755	44
6990	1756	53
6990	1757	55
6990	1758	50
6990	1759	34
6990	1760	11
6990	1761	-6
6990	1762	-8
6990	1763	2
6990	1764	12
6990	1765	16
6990	1766	18
6990	1767	16
6990	1768	10
6990	1769	6
6990	1770	12
6990	1771	29
6990	1772	41
6990	1773	41
6990	1774	35
6990	1775	29
6990	1776	26
6990	1777	24
6990	1778	26
6990	1779	30
6990	1780	26
6990	1781	5
6990	1782	-31
6990	1783	-67
6990	1784	-93
6990	1785	-106
6990	1786	-105
6990	1787	-92
6990	1788	-84
6990	1789	-108
6990	1790	-173
6990	1791	-269
6990	1792	-371
6990	1793	-454
6990	1794	-498
6990	1795	-488
6990	1796	-425
6990	1797	-334
6990	1798	-248
6990	1799	-183
6990	1800	-138
6990	1801	-114
6990	1802	-104
6990	1803	-95
6990	1804	-67
6990	1805	-6
6990	1806	70
6990	1807	136
6990	1808	177
6990	1809	185
6990	1810	159
6990	1811	122
6990	1812	108
6990	1813	134
6990	1814	184
6990	1815	221
6990	1816	218
6990	1817	177
6990	1818	122
6990	1819	78
6990	1820	69
6990	1821	97
6990	1822	131
6990	1823	131
6990	1824	74
6990	1825	-18
6990	1826	-101
6990	1827	-158
6990	1828	-224
6990	1829	-395
6990	1830	-787
6990	1831	-1481
6990	1832	-2441
6990	1833	-3486
6990	1834	-4325
6990	1835	-4670
6990	1836	-4365
6990	1837	-3442
6990	1838	-2125
6990	1839	-750
6990	1840	357
6990	1841	1004
6990	1842	1189
6990	1843	1062
6990	1844	827
6990	1845	651
6990	1846	605
6990	1847	666
6990	1848	748
6990	1849	775
6990	1850	723
6990	1851	635
6990	1852	569
6990	1853	558
6990	1854	596
6990	1855	653
6990	1856	684
6990	1857	658
6990	1858	584
6990	1859	502
6990	1860	453
6990	1861	450
6990	1862	475
6990	1863	501
6990	1864	504
6990	1865	479
6990	1866	426
6990	1867	366
6990	1868	318
6990	1869	291
6990	1870	287
6990	1871	291
6990	1872	295
6990	1873	293
6990	1874	277
6990	1875	241
6990	1876	193
6990	1877	151
6990	1878	122
6990	1879	102
6990	1880	85
6990	1881	65
6990	1882	36
6990	1883	-6
6990	1884	-55
6990	1885	-98
6990	1886	-125
6990	1887	-144
6990	1888	-165
6990	1889	-191
6990	1890	-223
6990	1891	-260
6990	1892	-302
6990	1893	-344
6990	1894	-382
6990	1895	-424
6990	1896	-479
6990	1897	-549
6990	1898	-623
6990	1899	-691
6990	1900	-748
6990	1901	-792
6990	1902	-821
6990	1903	-838
6990	1904	-853
6990	1905	-873
6990	1906	-891
6990	1907	-897
6990	1908	-891
6990	1909	-874
6990	1910	-846
6990	1911	-804
6990	1912	-753
6990	1913	-693
6990	1914	-624
6990	1915	-537
6990	1916	-433
6990	1917	-321
6990	1918	-215
6990	1919	-115
6990	1920	-18
6990	1921	72
6990	1922	154
6990	1923	238
6990	1924	331
6990	1925	428
6990	1926	518
6990	1927	592
6990	1928	649
6990	1929	686
6990	1930	698
6990	1931	695
6990	1932	689
6990	1933	687
6990	1934	687
6990	1935	685
6990	1936	684
6990	1937	687
6990	1938	687
6990	1939	682
6990	1940	673
6990	1941	668
6990	1942	658
6990	1943	637
6990	1944	607
6990	1945	574
6990	1946	546
6990	1947	523
6990	1948	506
6990	1949	499
6990	1950	498
6990	1951	490
6990	1952	468
6990	1953	440
6990	1954	413
6990	1955	392
6990	1956	375
6990	1957	366
6990	1958	361
6990	1959	353
6990	1960	331
6990	1961	298
6990	1962	266
6990	1963	245
6990	1964	231
6990	1965	221
6990	1966	217
6990	1967	216
6990	1968	213
6990	1969	205
6990	1970	201
6990	1971	207
6990	1972	219
6990	1973	224
6990	1974	221
6990	1975	213
6990	1976	205
6990	1977	193
6990	1978	186
6990	1979	189
6990	1980	199
6990	1981	201
6990	1982	190
6990	1983	171
6990	1984	153
6990	1985	139
6990	1986	132
6990	1987	139
6990	1988	157
6990	1989	173
6990	1990	175
6990	1991	165
6990	1992	155
6990	1993	148
6990	1994	144
6990	1995	144
6990	1996	149
6990	1997	158
6990	1998	161
6990	1999	155
[truncated: 159,280 more rows]
