# Supplementary material for: Are Complexity Metrics Reliable in Assessing HRV Control in Obese Patients During Sleep?
Source: PLoS One. 2015 Apr 20;10(4):e0124458. doi: 10.1371/journal.pone.0124458 (PMC4404104; doi:10.1371/journal.pone.0124458)
Supplement: S1 Dataset — (ZIP) [file pone.0124458.s001.zip › cabiddu_healthy_controls_data/SUBJECT (18)/3/FC.txt]

2250	0	-87
2250	1	5
2250	2	12
2250	3	-135
2250	4	-269
2250	5	-298
2250	6	-355
2250	7	-540
2250	8	-663
2250	9	-568
2250	10	-428
2250	11	-431
2250	12	-495
2250	13	-465
2250	14	-420
2250	15	-503
2250	16	-668
2250	17	-723
2250	18	-653
2250	19	-630
2250	20	-742
2250	21	-836
2250	22	-812
2250	23	-817
2250	24	-970
2250	25	-1084
2250	26	-983
2250	27	-816
2250	28	-765
2250	29	-750
2250	30	-612
2250	31	-412
2250	32	-315
2250	33	-309
2250	34	-231
2250	35	-45
2250	36	82
2250	37	64
2250	38	69
2250	39	219
2250	40	366
2250	41	348
2250	42	321
2250	43	455
2250	44	618
2250	45	637
2250	46	587
2250	47	640
2250	48	759
2250	49	777
2250	50	674
2250	51	616
2250	52	665
2250	53	670
2250	54	544
2250	55	464
2250	56	568
2250	57	682
2250	58	622
2250	59	520
2250	60	550
2250	61	622
2250	62	581
2250	63	496
2250	64	525
2250	65	639
2250	66	644
2250	67	493
2250	68	345
2250	69	303
2250	70	236
2250	71	59
2250	72	-44
2250	73	83
2250	74	259
2250	75	282
2250	76	243
2250	77	297
2250	78	362
2250	79	295
2250	80	164
2250	81	151
2250	82	267
2250	83	331
2250	84	257
2250	85	179
2250	86	186
2250	87	133
2250	88	-76
2250	89	-237
2250	90	-161
2250	91	5
2250	92	62
2250	93	74
2250	94	174
2250	95	282
2250	96	241
2250	97	99
2250	98	47
2250	99	128
2250	100	180
2250	101	107
2250	102	48
2250	103	106
2250	104	129
2250	105	-9
2250	106	-122
2250	107	-31
2250	108	124
2250	109	158
2250	110	132
2250	111	196
2250	112	302
2250	113	296
2250	114	183
2250	115	129
2250	116	186
2250	117	196
2250	118	70
2250	119	-26
2250	120	48
2250	121	142
2250	122	88
2250	123	30
2250	124	123
2250	125	247
2250	126	232
2250	127	149
2250	128	166
2250	129	261
2250	130	271
2250	131	164
2250	132	89
2250	133	117
2250	134	103
2250	135	-42
2250	136	-137
2250	137	-21
2250	138	135
2250	139	136
2250	140	85
2250	141	137
2250	142	206
2250	143	147
2250	144	38
2250	145	57
2250	146	194
2250	147	259
2250	148	169
2250	149	64
2250	150	34
2250	151	-48
2250	152	-260
2250	153	-394
2250	154	-270
2250	155	-58
2250	156	33
2250	157	63
2250	158	164
2250	159	251
2250	160	182
2250	161	24
2250	162	-18
2250	163	85
2250	164	158
2250	165	99
2250	166	34
2250	167	49
2250	168	-5
2250	169	-234
2250	170	-428
2250	171	-385
2250	172	-243
2250	173	-198
2250	174	-197
2250	175	-115
2250	176	-29
2250	177	-94
2250	178	-279
2250	179	-383
2250	180	-345
2250	181	-309
2250	182	-370
2250	183	-381
2250	184	-237
2250	185	-112
2250	186	-150
2250	187	-193
2250	188	-70
2250	189	87
2250	190	118
2250	191	83
2250	192	184
2250	193	331
2250	194	383
2250	195	286
2250	196	219
2250	197	241
2250	198	233
2250	199	117
2250	200	67
2250	201	209
2250	202	347
2250	203	285
2250	204	165
2250	205	167
2250	206	235
2250	207	223
2250	208	189
2250	209	257
2250	210	368
2250	211	319
2250	212	73
2250	213	-195
2250	214	-374
2250	215	-619
2250	216	-1050
2250	217	-1539
2250	218	-1923
2250	219	-2295
2250	220	-2711
2250	221	-2901
2250	222	-2595
2250	223	-1861
2250	224	-974
2250	225	-91
2250	226	724
2250	227	1323
2250	228	1485
2250	229	1228
2250	230	840
2250	231	573
2250	232	368
2250	233	134
2250	234	6
2250	235	108
2250	236	257
2250	237	258
2250	238	219
2250	239	297
2250	240	428
2250	241	432
2250	242	330
2250	243	283
2250	244	337
2250	245	340
2250	246	228
2250	247	148
2250	248	194
2250	249	206
2250	250	35
2250	251	-128
2250	252	-84
2250	253	50
2250	254	75
2250	255	70
2250	256	137
2250	257	262
2250	258	235
2250	259	101
2250	260	12
2250	261	49
2250	262	45
2250	263	-83
2250	264	-175
2250	265	-100
2250	266	-20
2250	267	-106
2250	268	-215
2250	269	-169
2250	270	-83
2250	271	-113
2250	272	-197
2250	273	-172
2250	274	-84
2250	275	-104
2250	276	-275
2250	277	-425
2250	278	-469
2250	279	-538
2250	280	-716
2250	281	-819
2250	282	-708
2250	283	-571
2250	284	-600
2250	285	-690
2250	286	-676
2250	287	-640
2250	288	-714
2250	289	-829
2250	290	-808
2250	291	-671
2250	292	-605
2250	293	-689
2250	294	-774
2250	295	-770
2250	296	-802
2250	297	-950
2250	298	-1009
2250	299	-806
2250	300	-513
2250	301	-338
2250	302	-221
2250	303	-31
2250	304	139
2250	305	152
2250	306	78
2250	307	121
2250	308	310
2250	309	471
2250	310	499
2250	311	513
2250	312	597
2250	313	600
2250	314	420
2250	315	267
2250	316	338
2250	317	494
2250	318	548
2250	319	558
2250	320	658
2250	321	777
2250	322	761
2250	323	637
2250	324	584
2250	325	647
2250	326	665
2250	327	547
2250	328	448
2250	329	491
2250	330	531
2250	331	420
2250	332	319
2250	333	390
2250	334	504
2250	335	483
2250	336	402
2250	337	421
2250	338	506
2250	339	493
2250	340	367
2250	341	280
2250	342	298
2250	343	276
2250	344	132
2250	345	39
2250	346	139
2250	347	260
2250	348	214
2250	349	126
2250	350	157
2250	351	215
2250	352	153
2250	353	50
2250	354	71
2250	355	190
2250	356	222
2250	357	110
2250	358	4
2250	359	-8
2250	360	-56
2250	361	-219
2250	362	-307
2250	363	-160
2250	364	44
2250	365	100
2250	366	96
2250	367	177
2250	368	256
2250	369	193
2250	370	62
2250	371	52
2250	372	171
2250	373	240
2250	374	173
2250	375	100
2250	376	111
2250	377	60
2250	378	-149
2250	379	-310
2250	380	-232
2250	381	-58
2250	382	16
2250	383	57
2250	384	188
2250	385	318
2250	386	291
2250	387	156
2250	388	105
2250	389	184
2250	390	231
2250	391	154
2250	392	90
2250	393	138
2250	394	146
2250	395	-10
2250	396	-144
2250	397	-70
2250	398	72
2250	399	100
2250	400	80
2250	401	153
2250	402	265
2250	403	259
2250	404	146
2250	405	93
2250	406	147
2250	407	155
2250	408	29
2250	409	-71
2250	410	-10
2250	411	61
2250	412	-19
2250	413	-93
2250	414	-9
2250	415	116
2250	416	110
2250	417	44
2250	418	77
2250	419	182
2250	420	195
2250	421	89
2250	422	20
2250	423	54
2250	424	48
2250	425	-90
2250	426	-180
2250	427	-74
2250	428	60
2250	429	40
2250	430	-20
2250	431	38
2250	432	121
2250	433	83
2250	434	-4
2250	435	28
2250	436	159
2250	437	203
2250	438	92
2250	439	-33
2250	440	-79
2250	441	-164
2250	442	-365
2250	443	-488
2250	444	-366
2250	445	-183
2250	446	-147
2250	447	-187
2250	448	-164
2250	449	-149
2250	450	-266
2250	451	-430
2250	452	-445
2250	453	-294
2250	454	-164
2250	455	-158
2250	456	-169
2250	457	-104
2250	458	-106
2250	459	-261
2250	460	-372
2250	461	-249
2250	462	-58
2250	463	50
2250	464	105
2250	465	269
2250	466	422
2250	467	432
2250	468	311
2250	469	259
2250	470	327
2250	471	371
2250	472	303
2250	473	253
2250	474	315
2250	475	325
2250	476	153
2250	477	-13
2250	478	30
2250	479	162
2250	480	198
2250	481	181
2250	482	226
2250	483	270
2250	484	149
2250	485	-124
2250	486	-395
2250	487	-618
2250	488	-976
2250	489	-1558
2250	490	-2170
2250	491	-2575
2250	492	-2790
2250	493	-2847
2250	494	-2523
2250	495	-1706
2250	496	-649
2250	497	268
2250	498	919
2250	499	1338
2250	500	1497
2250	501	1322
2250	502	928
2250	503	591
2250	504	460
2250	505	390
2250	506	252
2250	507	164
2250	508	259
2250	509	370
2250	510	328
2250	511	271
2250	512	350
2250	513	463
2250	514	441
2250	515	343
2250	516	335
2250	517	427
2250	518	455
2250	519	357
2250	520	266
2250	521	253
2250	522	179
2250	523	-39
2250	524	-191
2250	525	-88
2250	526	114
2250	527	172
2250	528	193
2250	529	264
2250	530	336
2250	531	241
2250	532	82
2250	533	32
2250	534	131
2250	535	197
2250	536	134
2250	537	63
2250	538	71
2250	539	21
2250	540	-193
2250	541	-361
2250	542	-296
2250	543	-149
2250	544	-111
2250	545	-133
2250	546	-80
2250	547	-28
2250	548	-110
2250	549	-292
2250	550	-378
2250	551	-328
2250	552	-304
2250	553	-415
2250	554	-523
2250	555	-520
2250	556	-545
2250	557	-729
2250	558	-887
2250	559	-837
2250	560	-713
2250	561	-699
2250	562	-741
2250	563	-695
2250	564	-604
2250	565	-618
2250	566	-736
2250	567	-784
2250	568	-703
2250	569	-643
2250	570	-699
2250	571	-700
2250	572	-510
2250	573	-291
2250	574	-218
2250	575	-164
2250	576	19
2250	577	214
2250	578	266
2250	579	245
2250	580	324
2250	581	481
2250	582	556
2250	583	499
2250	584	462
2250	585	518
2250	586	530
2250	587	409
2250	588	337
2250	589	476
2250	590	650
2250	591	672
2250	592	635
2250	593	691
2250	594	755
2250	595	687
2250	596	561
2250	597	558
2250	598	677
2250	599	731
2250	600	637
2250	601	529
2250	602	499
2250	603	416
2250	604	198
2250	605	42
2250	606	131
2250	607	298
2250	608	340
2250	609	330
2250	610	401
2250	611	479
2250	612	425
2250	613	295
2250	614	270
2250	615	376
2250	616	435
2250	617	353
2250	618	267
2250	619	279
2250	620	243
2250	621	44
2250	622	-126
2250	623	-80
2250	624	41
2250	625	53
2250	626	28
2250	627	109
2250	628	232
2250	629	235
2250	630	129
2250	631	83
2250	632	149
2250	633	175
2250	634	75
2250	635	11
2250	636	103
2250	637	200
2250	638	135
2250	639	57
2250	640	128
2250	641	227
2250	642	192
2250	643	109
2250	644	141
2250	645	252
2250	646	274
2250	647	181
2250	648	127
2250	649	173
2250	650	177
2250	651	53
2250	652	-26
2250	653	82
2250	654	206
2250	655	163
2250	656	83
2250	657	129
2250	658	211
2250	659	181
2250	660	109
2250	661	149
2250	662	271
2250	663	293
2250	664	160
2250	665	25
2250	666	-14
2250	667	-75
2250	668	-232
2250	669	-308
2250	670	-148
2250	671	59
2250	672	102
2250	673	71
2250	674	119
2250	675	174
2250	676	109
2250	677	2
2250	678	27
2250	679	181
2250	680	275
2250	681	218
2250	682	130
2250	683	104
2250	684	15
2250	685	-218
2250	686	-389
2250	687	-305
2250	688	-125
2250	689	-52
2250	690	-28
2250	691	70
2250	692	167
2250	693	126
2250	694	2
2250	695	-22
2250	696	84
2250	697	148
2250	698	66
2250	699	-37
2250	700	-50
2250	701	-108
2250	702	-315
2250	703	-479
2250	704	-420
2250	705	-288
2250	706	-276
2250	707	-327
2250	708	-300
2250	709	-239
2250	710	-273
2250	711	-377
2250	712	-386
2250	713	-258
2250	714	-166
2250	715	-206
2250	716	-248
2250	717	-146
2250	718	-51
2250	719	-117
2250	720	-180
2250	721	-62
2250	722	103
2250	723	181
2250	724	190
2250	725	290
2250	726	406
2250	727	397
2250	728	253
2250	729	158
2250	730	193
2250	731	216
2250	732	119
2250	733	44
2250	734	131
2250	735	219
2250	736	149
2250	737	72
2250	738	141
2250	739	245
2250	740	209
2250	741	86
2250	742	31
2250	743	38
2250	744	-58
2250	745	-324
2250	746	-666
2250	747	-1048
2250	748	-1620
2250	749	-2414
2250	750	-3117
2250	751	-3376
2250	752	-3198
2250	753	-2706
2250	754	-1874
2250	755	-755
2250	756	321
2250	757	997
2250	758	1237
2250	759	1237
2250	760	1136
2250	761	920
2250	762	632
2250	763	443
2250	764	428
2250	765	391
2250	766	194
2250	767	18
2250	768	68
2250	769	220
2250	770	288
2250	771	328
2250	772	435
2250	773	514
2250	774	421
2250	775	237
2250	776	170
2250	777	271
2250	778	365
2250	779	325
2250	780	258
2250	781	246
2250	782	175
2250	783	-43
2250	784	-204
2250	785	-129
2250	786	49
2250	787	98
2250	788	106
2250	789	172
2250	790	270
2250	791	240
2250	792	115
2250	793	52
2250	794	105
2250	795	113
2250	796	-19
2250	797	-134
2250	798	-107
2250	799	-73
2250	800	-188
2250	801	-297
2250	802	-233
2250	803	-126
2250	804	-140
2250	805	-215
2250	806	-191
2250	807	-110
2250	808	-133
2250	809	-288
2250	810	-413
2250	811	-441
2250	812	-507
2250	813	-695
2250	814	-828
2250	815	-760
2250	816	-666
2250	817	-724
2250	818	-813
2250	819	-775
2250	820	-706
2250	821	-746
2250	822	-824
2250	823	-781
2250	824	-643
2250	825	-584
2250	826	-664
2250	827	-730
2250	828	-690
2250	829	-666
2250	830	-744
2250	831	-742
2250	832	-507
2250	833	-220
2250	834	-81
2250	835	-5
2250	836	154
2250	837	308
2250	838	325
2250	839	268
2250	840	322
2250	841	492
2250	842	608
2250	843	581
2250	844	541
2250	845	577
2250	846	549
2250	847	363
2250	848	219
2250	849	305
2250	850	468
2250	851	517
2250	852	519
2250	853	603
2250	854	693
2250	855	648
2250	856	518
2250	857	485
2250	858	584
2250	859	645
2250	860	572
2250	861	496
2250	862	521
2250	863	503
2250	864	325
2250	865	168
2250	866	212
2250	867	324
2250	868	322
2250	869	276
2250	870	319
2250	871	403
2250	872	381
2250	873	265
2250	874	218
2250	875	284
2250	876	308
2250	877	195
2250	878	97
2250	879	146
2250	880	199
2250	881	98
2250	882	-2
2250	883	58
2250	884	156
2250	885	127
2250	886	44
2250	887	65
2250	888	158
2250	889	163
2250	890	56
2250	891	-12
2250	892	28
2250	893	35
2250	894	-78
2250	895	-145
2250	896	-19
2250	897	125
2250	898	110
2250	899	57
2250	900	124
2250	901	215
2250	902	185
2250	903	98
2250	904	115
2250	905	223
2250	906	250
2250	907	144
2250	908	51
2250	909	63
2250	910	42
2250	911	-104
2250	912	-196
2250	913	-66
2250	914	115
2250	915	157
2250	916	147
2250	917	227
2250	918	309
2250	919	253
2250	920	125
2250	921	111
2250	922	228
2250	923	301
2250	924	241
2250	925	169
2250	926	173
2250	927	112
2250	928	-107
2250	929	-279
2250	930	-209
2250	931	-48
2250	932	9
2250	933	23
2250	934	117
2250	935	214
2250	936	170
2250	937	43
2250	938	16
2250	939	131
2250	940	210
2250	941	153
2250	942	84
2250	943	113
2250	944	102
2250	945	-61
2250	946	-190
2250	947	-102
2250	948	54
2250	949	88
2250	950	60
2250	951	114
2250	952	209
2250	953	196
2250	954	87
2250	955	40
2250	956	103
2250	957	116
2250	958	-7
2250	959	-99
2250	960	-26
2250	961	62
2250	962	-8
2250	963	-93
2250	964	-44
2250	965	24
2250	966	-41
2250	967	-151
2250	968	-145
2250	969	-53
2250	970	-47
2250	971	-164
2250	972	-266
2250	973	-276
2250	974	-323
2250	975	-483
2250	976	-578
2250	977	-455
2250	978	-291
2250	979	-276
2250	980	-291
2250	981	-189
2250	982	-51
2250	983	-26
2250	984	-55
2250	985	15
2250	986	149
2250	987	207
2250	988	116
2250	989	64
2250	990	103
2250	991	122
2250	992	-12
2250	993	-110
2250	994	-4
2250	995	153
2250	996	185
2250	997	183
2250	998	274
2250	999	357
2250	1000	281
2250	1001	121
2250	1002	73
2250	1003	179
2250	1004	274
2250	1005	258
2250	1006	218
2250	1007	219
2250	1008	101
2250	1009	-221
2250	1010	-547
2250	1011	-683
2250	1012	-798
2250	1013	-1120
2250	1014	-1586
2250	1015	-2034
2250	1016	-2414
2250	1017	-2715
2250	1018	-2744
2250	1019	-2268
2250	1020	-1311
2250	1021	-228
2250	1022	641
2250	1023	1213
2250	1024	1501
2250	1025	1396
2250	1026	924
2250	1027	437
2250	1028	254
2250	1029	292
2250	1030	330
2250	1031	362
2250	1032	458
2250	1033	542
2250	1034	478
2250	1035	316
2250	1036	240
2250	1037	307
2250	1038	341
2250	1039	229
2250	1040	115
2250	1041	142
2250	1042	185
2250	1043	101
2250	1044	39
2250	1045	142
2250	1046	268
2250	1047	252
2250	1048	173
2250	1049	190
2250	1050	295
2250	1051	298
2250	1052	192
2250	1053	88
2250	1054	98
2250	1055	53
2250	1056	-92
2250	1057	-180
2250	1058	-54
2250	1059	104
2250	1060	99
2250	1061	37
2250	1062	72
2250	1063	113
2250	1064	38
2250	1065	-77
2250	1066	-60
2250	1067	58
2250	1068	98
2250	1069	-22
2250	1070	-161
2250	1071	-231
2250	1072	-341
2250	1073	-569
2250	1074	-712
2250	1075	-609
2250	1076	-448
2250	1077	-429
2250	1078	-485
2250	1079	-472
2250	1080	-470
2250	1081	-592
2250	1082	-761
2250	1083	-787
2250	1084	-668
2250	1085	-580
2250	1086	-632
2250	1087	-706
2250	1088	-715
2250	1089	-785
2250	1090	-1001
2250	1091	-1151
2250	1092	-1043
2250	1093	-834
2250	1094	-715
2250	1095	-630
2250	1096	-451
2250	1097	-261
2250	1098	-195
2250	1099	-209
2250	1100	-127
2250	1101	79
2250	1102	245
2250	1103	265
2250	1104	272
2250	1105	376
2250	1106	441
2250	1107	347
2250	1108	273
2250	1109	399
2250	1110	579
2250	1111	636
2250	1112	635
2250	1113	714
2250	1114	823
2250	1115	816
2250	1116	704
2250	1117	649
2250	1118	704
2250	1119	720
2250	1120	605
2250	1121	510
2250	1122	563
2250	1123	619
2250	1124	519
2250	1125	419
2250	1126	473
2250	1127	567
2250	1128	541
2250	1129	466
2250	1130	490
2250	1131	577
2250	1132	564
2250	1133	432
2250	1134	332
2250	1135	341
2250	1136	321
2250	1137	186
2250	1138	96
2250	1139	197
2250	1140	314
2250	1141	267
2250	1142	178
2250	1143	207
2250	1144	266
2250	1145	213
2250	1146	120
2250	1147	139
2250	1148	248
2250	1149	274
2250	1150	161
2250	1151	51
2250	1152	37
2250	1153	-5
2250	1154	-159
2250	1155	-250
2250	1156	-114
2250	1157	71
2250	1158	111
2250	1159	92
2250	1160	157
2250	1161	223
2250	1162	160
2250	1163	38
2250	1164	32
2250	1165	155
2250	1166	235
2250	1167	185
2250	1168	122
2250	1169	135
2250	1170	85
2250	1171	-123
2250	1172	-285
2250	1173	-205
2250	1174	-30
2250	1175	48
2250	1176	90
2250	1177	210
2250	1178	318
2250	1179	279
2250	1180	145
2250	1181	105
2250	1182	199
2250	1183	270
2250	1184	215
2250	1185	152
2250	1186	174
2250	1187	145
2250	1188	-44
2250	1189	-198
2250	1190	-124
2250	1191	37
2250	1192	96
2250	1193	110
2250	1194	201
2250	1195	309
2250	1196	291
2250	1197	170
2250	1198	118
2250	1199	186
2250	1200	218
2250	1201	120
2250	1202	34
2250	1203	90
2250	1204	144
2250	1205	48
2250	1206	-44
2250	1207	18
2250	1208	114
2250	1209	88
2250	1210	19
2250	1211	60
2250	1212	169
2250	1213	187
2250	1214	84
2250	1215	6
2250	1216	21
2250	1217	6
2250	1218	-121
2250	1219	-190
2250	1220	-66
2250	1221	75
2250	1222	50
2250	1223	-15
2250	1224	35
2250	1225	105
2250	1226	60
2250	1227	-27
2250	1228	-4
2250	1229	95
2250	1230	98
2250	1231	-44
2250	1232	-177
2250	1233	-207
2250	1234	-251
2250	1235	-404
2250	1236	-504
2250	1237	-402
2250	1238	-282
2250	1239	-321
2250	1240	-409
2250	1241	-380
2250	1242	-307
2250	1243	-321
2250	1244	-359
2250	1245	-274
2250	1246	-68
2250	1247	66
2250	1248	54
2250	1249	16
2250	1250	36
2250	1251	-2
2250	1252	-188
2250	1253	-300
2250	1254	-165
2250	1255	57
2250	1256	173
2250	1257	216
2250	1258	317
2250	1259	397
2250	1260	340
2250	1261	217
2250	1262	201
2250	1263	315
2250	1264	375
2250	1265	288
2250	1266	183
2250	1267	180
2250	1268	155
2250	1269	-3
2250	1270	-129
2250	1271	-61
2250	1272	37
2250	1273	-25
2250	1274	-170
2250	1275	-266
2250	1276	-388
2250	1277	-728
2250	1278	-1285
2250	1279	-1886
2250	1280	-2400
2250	1281	-2836
2250	1282	-3105
2250	1283	-2943
2250	1284	-2208
2250	1285	-1177
2250	1286	-223
2250	1287	569
2250	1288	1178
2250	1289	1436
2250	1290	1251
2250	1291	865
2250	1292	595
2250	1293	513
2250	1294	467
2250	1295	389
2250	1296	353
2250	1297	371
2250	1298	299
2250	1299	91
2250	1300	-45
2250	1301	60
2250	1302	227
2250	1303	244
2250	1304	214
2250	1305	273
2250	1306	333
2250	1307	268
2250	1308	172
2250	1309	210
2250	1310	339
2250	1311	378
2250	1312	265
2250	1313	152
2250	1314	134
2250	1315	75
2250	1316	-90
2250	1317	-201
2250	1318	-80
2250	1319	88
2250	1320	108
2250	1321	95
2250	1322	170
2250	1323	246
2250	1324	176
2250	1325	37
2250	1326	11
2250	1327	99
2250	1328	136
2250	1329	35
2250	1330	-67
2250	1331	-89
2250	1332	-157
2250	1333	-365
2250	1334	-509
2250	1335	-415
2250	1336	-252
2250	1337	-211
2250	1338	-234
2250	1339	-184
2250	1340	-147
2250	1341	-249
2250	1342	-437
2250	1343	-516
2250	1344	-464
2250	1345	-444
2250	1346	-557
2250	1347	-670
2250	1348	-684
2250	1349	-733
2250	1350	-927
2250	1351	-1073
2250	1352	-983
2250	1353	-809
2250	1354	-737
2250	1355	-709
2250	1356	-592
2250	1357	-454
2250	1358	-432
2250	1359	-499
2250	1360	-479
2250	1361	-327
2250	1362	-197
2250	1363	-188
2250	1364	-162
2250	1365	-9
2250	1366	131
2250	1367	104
2250	1368	76
2250	1369	215
2250	1370	392
2250	1371	444
2250	1372	443
2250	1373	536
2250	1374	680
2250	1375	722
2250	1376	652
2250	1377	622
2250	1378	687
2250	1379	705
2250	1380	585
2250	1381	493
2250	1382	571
2250	1383	666
2250	1384	615
2250	1385	553
2250	1386	626
2250	1387	722
2250	1388	691
2250	1389	602
2250	1390	613
2250	1391	699
2250	1392	697
2250	1393	565
2250	1394	447
2250	1395	429
2250	1396	383
2250	1397	228
2250	1398	130
2250	1399	244
2250	1400	389
2250	1401	376
2250	1402	307
2250	1403	336
2250	1404	381
2250	1405	310
2250	1406	190
2250	1407	184
2250	1408	286
2250	1409	324
2250	1410	220
2250	1411	109
2250	1412	85
2250	1413	21
2250	1414	-170
2250	1415	-295
2250	1416	-179
2250	1417	14
2250	1418	86
2250	1419	105
2250	1420	193
2250	1421	270
2250	1422	202
2250	1423	56
2250	1424	24
2250	1425	139
2250	1426	232
2250	1427	203
2250	1428	162
2250	1429	191
2250	1430	146
2250	1431	-72
2250	1432	-258
2250	1433	-205
2250	1434	-55
2250	1435	6
2250	1436	35
2250	1437	153
2250	1438	278
2250	1439	264
2250	1440	146
2250	1441	106
2250	1442	191
2250	1443	245
2250	1444	170
2250	1445	102
2250	1446	151
2250	1447	174
2250	1448	37
2250	1449	-84
2250	1450	-13
2250	1451	113
2250	1452	124
2250	1453	86
2250	1454	143
2250	1455	247
2250	1456	252
2250	1457	157
2250	1458	116
2250	1459	184
2250	1460	205
2250	1461	89
2250	1462	-7
2250	1463	59
2250	1464	139
2250	1465	72
2250	1466	9
2250	1467	90
2250	1468	203
2250	1469	193
2250	1470	127
2250	1471	155
2250	1472	246
2250	1473	243
2250	1474	117
2250	1475	21
2250	1476	37
2250	1477	35
2250	1478	-76
2250	1479	-139
2250	1480	-11
2250	1481	129
2250	1482	108
2250	1483	47
2250	1484	107
2250	1485	199
2250	1486	174
2250	1487	84
2250	1488	77
2250	1489	137
2250	1490	107
2250	1491	-60
2250	1492	-207
2250	1493	-233
2250	1494	-268
2250	1495	-419
2250	1496	-523
2250	1497	-422
2250	1498	-287
2250	1499	-299
2250	1500	-356
2250	1501	-306
2250	1502	-221
2250	1503	-238
2250	1504	-301
2250	1505	-250
2250	1506	-67
2250	1507	68
2250	1508	64
2250	1509	37
2250	1510	71
2250	1511	47
2250	1512	-135
2250	1513	-263
2250	1514	-135
2250	1515	85
2250	1516	211
2250	1517	267
2250	1518	374
2250	1519	458
2250	1520	401
2250	1521	262
2250	1522	224
2250	1523	323
2250	1524	383
2250	1525	302
2250	1526	205
2250	1527	219
2250	1528	219
2250	1529	89
2250	1530	-16
2250	1531	61
2250	1532	159
2250	1533	82
2250	1534	-93
2250	1535	-236
2250	1536	-399
2250	1537	-758
2250	1538	-1323
2250	1539	-1928
2250	1540	-2442
2250	1541	-2883
2250	1542	-3174
2250	1543	-3044
2250	1544	-2336
2250	1545	-1309
2250	1546	-332
2250	1547	503
2250	1548	1162
2250	1549	1470
2250	1550	1330
2250	1551	971
2250	1552	701
2250	1553	605
2250	1554	548
2250	1555	461
2250	1556	419
2250	1557	445
2250	1558	392
2250	1559	203
2250	1560	81
2250	1561	197
2250	1562	370
2250	1563	387
2250	1564	343
2250	1565	381
2250	1566	427
2250	1567	361
2250	1568	269
2250	1569	304
2250	1570	428
2250	1571	455
2250	1572	315
2250	1573	164
2250	1574	121
2250	1575	63
2250	1576	-79
2250	1577	-150
2250	1578	-3
2250	1579	179
2250	1580	188
2250	1581	143
2250	1582	180
2250	1583	237
2250	1584	175
2250	1585	58
2250	1586	51
2250	1587	151
2250	1588	190
2250	1589	78
2250	1590	-40
2250	1591	-71
2250	1592	-140
2250	1593	-352
2250	1594	-512
2250	1595	-446
2250	1596	-315
2250	1597	-297
2250	1598	-329
2250	1599	-272
2250	1600	-211
2250	1601	-283
2250	1602	-449
2250	1603	-531
2250	1604	-491
2250	1605	-482
2250	1606	-595
2250	1607	-692
2250	1608	-672
2250	1609	-680
2250	1610	-846
2250	1611	-989
2250	1612	-924
2250	1613	-792
2250	1614	-757
2250	1615	-755
2250	1616	-648
2250	1617	-502
2250	1618	-463
2250	1619	-522
2250	1620	-506
2250	1621	-362
2250	1622	-237
2250	1623	-232
2250	1624	-207
2250	1625	-49
2250	1626	93
2250	1627	65
2250	1628	26
2250	1629	145
2250	1630	310
2250	1631	368
2250	1632	378
2250	1633	482
2250	1634	630
2250	1635	664
2250	1636	563
2250	1637	488
2250	1638	518
2250	1639	531
2250	1640	436
2250	1641	391
2250	1642	530
2250	1643	668
2250	1644	630
2250	1645	545
2250	1646	576
2250	1647	634
2250	1648	582
2250	1649	491
2250	1650	511
2250	1651	618
2250	1652	633
2250	1653	500
2250	1654	365
2250	1655	324
2250	1656	262
2250	1657	99
2250	1658	10
2250	1659	149
2250	1660	327
2250	1661	339
2250	1662	277
2250	1663	292
2250	1664	312
2250	1665	220
2250	1666	93
2250	1667	106
2250	1668	252
2250	1669	345
2250	1670	285
2250	1671	192
2250	1672	161
2250	1673	70
2250	1674	-157
2250	1675	-315
2250	1676	-215
2250	1677	-20
2250	1678	67
2250	1679	104
2250	1680	213
2250	1681	313
2250	1682	268
2250	1683	138
2250	1684	106
2250	1685	207
2250	1686	277
2250	1687	214
2250	1688	144
2250	1689	168
2250	1690	145
2250	1691	-34
2250	1692	-180
2250	1693	-104
2250	1694	46
2250	1695	87
2250	1696	81
2250	1697	159
2250	1698	263
2250	1699	250
2250	1700	138
2250	1701	99
2250	1702	176
2250	1703	215
2250	1704	119
2250	1705	36
2250	1706	87
2250	1707	135
2250	1708	29
2250	1709	-67
2250	1710	12
2250	1711	138
2250	1712	147
2250	1713	103
2250	1714	149
2250	1715	248
2250	1716	245
2250	1717	128
2250	1718	51
2250	1719	87
2250	1720	92
2250	1721	-21
2250	1722	-95
2250	1723	9
2250	1724	122
2250	1725	72
2250	1726	-8
2250	1727	47
2250	1728	142
2250	1729	129
2250	1730	67
2250	1731	107
2250	1732	220
2250	1733	236
2250	1734	112
2250	1735	0
2250	1736	-8
2250	1737	-41
2250	1738	-188
2250	1739	-274
2250	1740	-137
2250	1741	45
2250	1742	83
2250	1743	67
2250	1744	133
2250	1745	190
2250	1746	97
2250	1747	-73
2250	1748	-131
2250	1749	-63
2250	1750	-31
2250	1751	-118
2250	1752	-210
2250	1753	-233
2250	1754	-330
2250	1755	-589
2250	1756	-800
2250	1757	-757
2250	1758	-600
2250	1759	-515
2250	1760	-439
2250	1761	-270
2250	1762	-100
2250	1763	-90
2250	1764	-168
2250	1765	-147
2250	1766	8
2250	1767	139
2250	1768	132
2250	1769	140
2250	1770	226
2250	1771	266
2250	1772	114
2250	1773	-43
2250	1774	4
2250	1775	122
2250	1776	151
2250	1777	168
2250	1778	291
2250	1779	435
2250	1780	422
2250	1781	273
2250	1782	166
2250	1783	187
2250	1784	206
2250	1785	140
2250	1786	112
2250	1787	208
2250	1788	241
2250	1789	55
2250	1790	-178
2250	1791	-274
2250	1792	-341
2250	1793	-577
2250	1794	-951
2250	1795	-1352
2250	1796	-1790
2250	1797	-2337
2250	1798	-2841
2250	1799	-2988
2250	1800	-2608
2250	1801	-1875
2250	1802	-1020
2250	1803	-117
2250	1804	760
2250	1805	1303
2250	1806	1324
2250	1807	1057
2250	1808	813
2250	1809	635
2250	1810	442
2250	1811	305
2250	1812	330
2250	1813	449
2250	1814	456
2250	1815	317
2250	1816	199
2250	1817	212
2250	1818	217
2250	1819	109
2250	1820	40
2250	1821	159
2250	1822	300
2250	1823	287
2250	1824	236
2250	1825	296
2250	1826	367
2250	1827	302
2250	1828	149
2250	1829	101
2250	1830	187
2250	1831	235
2250	1832	181
2250	1833	110
2250	1834	134
2250	1835	72
2250	1836	-130
2250	1837	-293
2250	1838	-228
2250	1839	-69
2250	1840	-19
2250	1841	-5
2250	1842	96
2250	1843	194
2250	1844	144
2250	1845	-10
2250	1846	-73
2250	1847	-14
2250	1848	14
2250	1849	-87
2250	1850	-184
2250	1851	-186
2250	1852	-233
2250	1853	-441
2250	1854	-616
2250	1855	-570
2250	1856	-454
2250	1857	-448
2250	1858	-502
2250	1859	-478
2250	1860	-437
2250	1861	-511
2250	1862	-675
2250	1863	-751
2250	1864	-698
2250	1865	-671
2250	1866	-772
2250	1867	-859
2250	1868	-816
2250	1869	-778
2250	1870	-891
2250	1871	-988
2250	1872	-899
2250	1873	-751
2250	1874	-705
2250	1875	-699
2250	1876	-587
2250	1877	-417
2250	1878	-335
2250	1879	-359
2250	1880	-333
2250	1881	-200
2250	1882	-91
2250	1883	-99
2250	1884	-65
2250	1885	140
2250	1886	345
2250	1887	373
2250	1888	355
2250	1889	452
2250	1890	573
2250	1891	583
2250	1892	554
2250	1893	637
2250	1894	795
2250	1895	851
2250	1896	749
2250	1897	638
2250	1898	612
2250	1899	560
2250	1900	409
2250	1901	334
2250	1902	480
2250	1903	655
2250	1904	662
2250	1905	599
2250	1906	621
2250	1907	652
2250	1908	572
2250	1909	451
2250	1910	449
2250	1911	558
2250	1912	603
2250	1913	504
2250	1914	393
2250	1915	361
2250	1916	282
2250	1917	63
2250	1918	-105
2250	1919	-38
2250	1920	103
2250	1921	133
2250	1922	127
2250	1923	212
2250	1924	300
2250	1925	255
2250	1926	125
2250	1927	93
2250	1928	187
2250	1929	248
2250	1930	183
2250	1931	116
2250	1932	138
2250	1933	102
2250	1934	-99
2250	1935	-270
2250	1936	-214
2250	1937	-64
2250	1938	0
2250	1939	38
2250	1940	165
2250	1941	299
2250	1942	285
2250	1943	152
2250	1944	82
2250	1945	133
2250	1946	161
2250	1947	79
2250	1948	24
2250	1949	102
2250	1950	163
2250	1951	55
2250	1952	-53
2250	1953	9
2250	1954	120
2250	1955	120
2250	1956	81
2250	1957	149
2250	1958	275
2250	1959	303
2250	1960	219
2250	1961	175
2250	1962	230
2250	1963	238
2250	1964	113
2250	1965	20
2250	1966	98
2250	1967	194
2250	1968	133
2250	1969	55
2250	1970	115
2250	1971	206
2250	1972	180
2250	1973	106
2250	1974	139
2250	1975	249
2250	1976	271
2250	1977	167
2250	1978	83
2250	1979	102
2250	1980	89
2250	1981	-43
2250	1982	-123
2250	1983	5
2250	1984	165
2250	1985	166
2250	1986	116
2250	1987	165
2250	1988	228
2250	1989	168
2250	1990	62
2250	1991	70
2250	1992	189
2250	1993	241
2250	1994	154
2250	1995	53
2250	1996	28
2250	1997	-49
2250	1998	-261
2250	1999	-410
[truncated: 159,280 more rows]
