# Supplementary material for: Are Complexity Metrics Reliable in Assessing HRV Control in Obese Patients During Sleep?
Source: PLoS One. 2015 Apr 20;10(4):e0124458. doi: 10.1371/journal.pone.0124458 (PMC4404104; doi:10.1371/journal.pone.0124458)
Supplement: S1 Dataset — (ZIP) [file pone.0124458.s001.zip › cabiddu_healthy_controls_data/SUBJECT (18)/4/FC.txt]

21450	0	-141
21450	1	-128
21450	2	-54
21450	3	17
21450	4	24
21450	5	-40
21450	6	-138
21450	7	-229
21450	8	-286
21450	9	-311
21450	10	-378
21450	11	-641
21450	12	-1236
21450	13	-2164
21450	14	-3253
21450	15	-4216
21450	16	-4760
21450	17	-4668
21450	18	-3895
21450	19	-2620
21450	20	-1197
21450	21	12
21450	22	790
21450	23	1101
21450	24	1051
21450	25	826
21450	26	622
21450	27	556
21450	28	608
21450	29	682
21450	30	700
21450	31	656
21450	32	579
21450	33	502
21450	34	463
21450	35	484
21450	36	546
21450	37	587
21450	38	568
21450	39	509
21450	40	454
21450	41	425
21450	42	415
21450	43	426
21450	44	449
21450	45	460
21450	46	430
21450	47	372
21450	48	323
21450	49	301
21450	50	286
21450	51	263
21450	52	249
21450	53	256
21450	54	263
21450	55	255
21450	56	235
21450	57	219
21450	58	202
21450	59	166
21450	60	124
21450	61	99
21450	62	92
21450	63	80
21450	64	57
21450	65	41
21450	66	35
21450	67	22
21450	68	-17
21450	69	-65
21450	70	-111
21450	71	-163
21450	72	-235
21450	73	-309
21450	74	-358
21450	75	-389
21450	76	-428
21450	77	-478
21450	78	-523
21450	79	-563
21450	80	-611
21450	81	-671
21450	82	-714
21450	83	-730
21450	84	-738
21450	85	-758
21450	86	-773
21450	87	-766
21450	88	-744
21450	89	-723
21450	90	-691
21450	91	-633
21450	92	-558
21450	93	-492
21450	94	-436
21450	95	-366
21450	96	-270
21450	97	-167
21450	98	-68
21450	99	36
21450	100	145
21450	101	235
21450	102	290
21450	103	330
21450	104	380
21450	105	437
21450	106	483
21450	107	522
21450	108	571
21450	109	621
21450	110	648
21450	111	652
21450	112	658
21450	113	672
21450	114	674
21450	115	658
21450	116	642
21450	117	641
21450	118	641
21450	119	623
21450	120	598
21450	121	582
21450	122	564
21450	123	531
21450	124	490
21450	125	465
21450	126	455
21450	127	438
21450	128	407
21450	129	378
21450	130	358
21450	131	334
21450	132	302
21450	133	285
21450	134	299
21450	135	318
21450	136	318
21450	137	299
21450	138	276
21450	139	248
21450	140	209
21450	141	173
21450	142	170
21450	143	198
21450	144	225
21450	145	234
21450	146	232
21450	147	228
21450	148	209
21450	149	175
21450	150	152
21450	151	158
21450	152	176
21450	153	183
21450	154	180
21450	155	185
21450	156	196
21450	157	196
21450	158	190
21450	159	199
21450	160	221
21450	161	231
21450	162	217
21450	163	201
21450	164	193
21450	165	182
21450	166	158
21450	167	139
21450	168	143
21450	169	156
21450	170	157
21450	171	151
21450	172	155
21450	173	170
21450	174	172
21450	175	160
21450	176	155
21450	177	162
21450	178	162
21450	179	144
21450	180	126
21450	181	119
21450	182	112
21450	183	91
21450	184	73
21450	185	78
21450	186	96
21450	187	101
21450	188	95
21450	189	93
21450	190	93
21450	191	78
21450	192	51
21450	193	39
21450	194	52
21450	195	66
21450	196	67
21450	197	66
21450	198	73
21450	199	77
21450	200	63
21450	201	47
21450	202	50
21450	203	60
21450	204	52
21450	205	30
21450	206	15
21450	207	15
21450	208	13
21450	209	8
21450	210	17
21450	211	42
21450	212	60
21450	213	55
21450	214	44
21450	215	44
21450	216	46
21450	217	33
21450	218	16
21450	219	13
21450	220	21
21450	221	20
21450	222	14
21450	223	21
21450	224	40
21450	225	46
21450	226	23
21450	227	-11
21450	228	-39
21450	229	-64
21450	230	-86
21450	231	-83
21450	232	-43
21450	233	7
21450	234	28
21450	235	12
21450	236	-23
21450	237	-65
21450	238	-109
21450	239	-122
21450	240	-78
21450	241	12
21450	242	90
21450	243	118
21450	244	101
21450	245	70
21450	246	42
21450	247	28
21450	248	45
21450	249	89
21450	250	118
21450	251	96
21450	252	32
21450	253	-19
21450	254	-30
21450	255	-13
21450	256	10
21450	257	24
21450	258	11
21450	259	-39
21450	260	-107
21450	261	-146
21450	262	-162
21450	263	-255
21450	264	-564
21450	265	-1177
21450	266	-2073
21450	267	-3116
21450	268	-4062
21450	269	-4608
21450	270	-4523
21450	271	-3774
21450	272	-2554
21450	273	-1187
21450	274	7
21450	275	804
21450	276	1126
21450	277	1067
21450	278	841
21450	279	651
21450	280	580
21450	281	605
21450	282	666
21450	283	706
21450	284	690
21450	285	618
21450	286	539
21450	287	513
21450	288	543
21450	289	581
21450	290	581
21450	291	542
21450	292	487
21450	293	429
21450	294	385
21450	295	379
21450	296	412
21450	297	438
21450	298	414
21450	299	349
21450	300	285
21450	301	245
21450	302	228
21450	303	227
21450	304	253
21450	305	290
21450	306	308
21450	307	287
21450	308	257
21450	309	233
21450	310	205
21450	311	163
21450	312	121
21450	313	94
21450	314	74
21450	315	40
21450	316	1
21450	317	-23
21450	318	-30
21450	319	-44
21450	320	-70
21450	321	-92
21450	322	-106
21450	323	-133
21450	324	-185
21450	325	-243
21450	326	-289
21450	327	-334
21450	328	-391
21450	329	-448
21450	330	-485
21450	331	-513
21450	332	-554
21450	333	-608
21450	334	-651
21450	335	-677
21450	336	-700
21450	337	-720
21450	338	-717
21450	339	-691
21450	340	-668
21450	341	-665
21450	342	-669
21450	343	-653
21450	344	-623
21450	345	-585
21450	346	-529
21450	347	-441
21450	348	-333
21450	349	-237
21450	350	-158
21450	351	-77
21450	352	13
21450	353	93
21450	354	160
21450	355	229
21450	356	309
21450	357	377
21450	358	418
21450	359	446
21450	360	484
21450	361	524
21450	362	549
21450	363	568
21450	364	597
21450	365	629
21450	366	642
21450	367	634
21450	368	629
21450	369	632
21450	370	626
21450	371	603
21450	372	577
21450	373	565
21450	374	547
21450	375	509
21450	376	467
21450	377	444
21450	378	432
21450	379	413
21450	380	388
21450	381	374
21450	382	362
21450	383	333
21450	384	292
21450	385	264
21450	386	262
21450	387	267
21450	388	262
21450	389	252
21450	390	245
21450	391	225
21450	392	183
21450	393	142
21450	394	129
21450	395	141
21450	396	154
21450	397	159
21450	398	168
21450	399	177
21450	400	168
21450	401	141
21450	402	123
21450	403	127
21450	404	130
21450	405	118
21450	406	106
21450	407	112
21450	408	127
21450	409	135
21450	410	146
21450	411	170
21450	412	192
21450	413	186
21450	414	151
21450	415	117
21450	416	99
21450	417	85
21450	418	76
21450	419	87
21450	420	118
21450	421	143
21450	422	141
21450	423	127
21450	424	125
21450	425	128
21450	426	124
21450	427	117
21450	428	127
21450	429	142
21450	430	139
21450	431	115
21450	432	95
21450	433	88
21450	434	78
21450	435	58
21450	436	45
21450	437	49
21450	438	55
21450	439	45
21450	440	32
21450	441	38
21450	442	53
21450	443	58
21450	444	58
21450	445	71
21450	446	91
21450	447	92
21450	448	69
21450	449	50
21450	450	49
21450	451	50
21450	452	47
21450	453	53
21450	454	74
21450	455	90
21450	456	84
21450	457	68
21450	458	70
21450	459	82
21450	460	84
21450	461	76
21450	462	72
21450	463	69
21450	464	51
21450	465	21
21450	466	5
21450	467	13
21450	468	26
21450	469	24
21450	470	17
21450	471	21
21450	472	26
21450	473	20
21450	474	16
21450	475	29
21450	476	44
21450	477	32
21450	478	-5
21450	479	-45
21450	480	-71
21450	481	-88
21450	482	-96
21450	483	-77
21450	484	-32
21450	485	2
21450	486	0
21450	487	-26
21450	488	-53
21450	489	-77
21450	490	-105
21450	491	-116
21450	492	-79
21450	493	-14
21450	494	36
21450	495	48
21450	496	31
21450	497	2
21450	498	-30
21450	499	-48
21450	500	-24
21450	501	32
21450	502	69
21450	503	45
21450	504	-27
21450	505	-98
21450	506	-135
21450	507	-132
21450	508	-94
21450	509	-43
21450	510	-21
21450	511	-69
21450	512	-163
21450	513	-241
21450	514	-270
21450	515	-314
21450	516	-493
21450	517	-925
21450	518	-1670
21450	519	-2688
21450	520	-3786
21450	521	-4645
21450	522	-4950
21450	523	-4553
21450	524	-3531
21450	525	-2144
21450	526	-732
21450	527	379
21450	528	992
21450	529	1124
21450	530	963
21450	531	737
21450	532	590
21450	533	568
21450	534	638
21450	535	726
21450	536	752
21450	537	687
21450	538	581
21450	539	510
21450	540	502
21450	541	528
21450	542	551
21450	543	555
21450	544	533
21450	545	480
21450	546	424
21450	547	405
21450	548	431
21450	549	461
21450	550	452
21450	551	408
21450	552	359
21450	553	319
21450	554	288
21450	555	275
21450	556	284
21450	557	304
21450	558	302
21450	559	272
21450	560	243
21450	561	226
21450	562	203
21450	563	167
21450	564	137
21450	565	129
21450	566	125
21450	567	109
21450	568	89
21450	569	81
21450	570	72
21450	571	45
21450	572	7
21450	573	-25
21450	574	-55
21450	575	-105
21450	576	-176
21450	577	-244
21450	578	-291
21450	579	-328
21450	580	-366
21450	581	-396
21450	582	-415
21450	583	-449
21450	584	-521
21450	585	-612
21450	586	-686
21450	587	-736
21450	588	-769
21450	589	-783
21450	590	-771
21450	591	-748
21450	592	-746
21450	593	-771
21450	594	-791
21450	595	-782
21450	596	-747
21450	597	-695
21450	598	-616
21450	599	-506
21450	600	-393
21450	601	-304
21450	602	-230
21450	603	-151
21450	604	-67
21450	605	2
21450	606	63
21450	607	135
21450	608	224
21450	609	309
21450	610	383
21450	611	460
21450	612	546
21450	613	613
21450	614	640
21450	615	641
21450	616	640
21450	617	635
21450	618	619
21450	619	603
21450	620	609
21450	621	628
21450	622	634
21450	623	623
21450	624	617
21450	625	618
21450	626	608
21450	627	574
21450	628	533
21450	629	503
21450	630	473
21450	631	435
21450	632	405
21450	633	399
21450	634	402
21450	635	387
21450	636	355
21450	637	330
21450	638	317
21450	639	299
21450	640	281
21450	641	283
21450	642	303
21450	643	311
21450	644	288
21450	645	253
21450	646	226
21450	647	205
21450	648	183
21450	649	175
21450	650	192
21450	651	217
21450	652	217
21450	653	193
21450	654	172
21450	655	166
21450	656	161
21450	657	157
21450	658	171
21450	659	202
21450	660	221
21450	661	209
21450	662	184
21450	663	165
21450	664	150
21450	665	128
21450	666	113
21450	667	126
21450	668	152
21450	669	163
21450	670	155
21450	671	150
21450	672	151
21450	673	145
21450	674	125
21450	675	116
21450	676	126
21450	677	135
21450	678	130
21450	679	120
21450	680	121
21450	681	124
21450	682	108
21450	683	87
21450	684	82
21450	685	91
21450	686	91
21450	687	78
21450	688	71
21450	689	75
21450	690	75
21450	691	63
21450	692	57
21450	693	69
21450	694	78
21450	695	65
21450	696	41
21450	697	28
21450	698	20
21450	699	5
21450	700	-6
21450	701	4
21450	702	31
21450	703	50
21450	704	50
21450	705	49
21450	706	58
21450	707	59
21450	708	46
21450	709	33
21450	710	34
21450	711	35
21450	712	19
21450	713	1
21450	714	5
21450	715	22
21450	716	30
21450	717	27
21450	718	29
21450	719	37
21450	720	30
21450	721	5
21450	722	-12
21450	723	-13
21450	724	-14
21450	725	-27
21450	726	-35
21450	727	-25
21450	728	-11
21450	729	-14
21450	730	-26
21450	731	-26
21450	732	-16
21450	733	-15
21450	734	-22
21450	735	-19
21450	736	-7
21450	737	-11
21450	738	-41
21450	739	-73
21450	740	-89
21450	741	-98
21450	742	-107
21450	743	-105
21450	744	-80
21450	745	-55
21450	746	-57
21450	747	-81
21450	748	-102
21450	749	-117
21450	750	-131
21450	751	-140
21450	752	-111
21450	753	-48
21450	754	13
21450	755	42
21450	756	43
21450	757	29
21450	758	7
21450	759	-13
21450	760	-7
21450	761	31
21450	762	66
21450	763	56
21450	764	5
21450	765	-42
21450	766	-59
21450	767	-46
21450	768	-17
21450	769	13
21450	770	14
21450	771	-42
21450	772	-137
21450	773	-208
21450	774	-217
21450	775	-215
21450	776	-326
21450	777	-675
21450	778	-1339
21450	779	-2298
21450	780	-3397
21450	781	-4344
21450	782	-4817
21450	783	-4623
21450	784	-3782
21450	785	-2503
21450	786	-1099
21450	787	99
21450	788	854
21450	789	1114
21450	790	1021
21450	791	794
21450	792	604
21450	793	528
21450	794	562
21450	795	649
21450	796	706
21450	797	679
21450	798	591
21450	799	517
21450	800	500
21450	801	525
21450	802	559
21450	803	578
21450	804	570
21450	805	523
21450	806	451
21450	807	401
21450	808	403
21450	809	436
21450	810	453
21450	811	438
21450	812	406
21450	813	365
21450	814	313
21450	815	265
21450	816	244
21450	817	254
21450	818	268
21450	819	271
21450	820	272
21450	821	276
21450	822	261
21450	823	215
21450	824	163
21450	825	134
21450	826	123
21450	827	110
21450	828	92
21450	829	81
21450	830	69
21450	831	35
21450	832	-19
21450	833	-66
21450	834	-97
21450	835	-130
21450	836	-180
21450	837	-229
21450	838	-264
21450	839	-298
21450	840	-347
21450	841	-399
21450	842	-437
21450	843	-472
21450	844	-526
21450	845	-595
21450	846	-654
21450	847	-698
21450	848	-739
21450	849	-777
21450	850	-791
21450	851	-775
21450	852	-753
21450	853	-744
21450	854	-736
21450	855	-714
21450	856	-688
21450	857	-672
21450	858	-645
21450	859	-583
21450	860	-489
21450	861	-387
21450	862	-283
21450	863	-167
21450	864	-49
21450	865	48
21450	866	115
21450	867	177
21450	868	249
21450	869	322
21450	870	382
21450	871	441
21450	872	506
21450	873	561
21450	874	584
21450	875	589
21450	876	601
21450	877	625
21450	878	644
21450	879	653
21450	880	665
21450	881	677
21450	882	670
21450	883	636
21450	884	603
21450	885	591
21450	886	590
21450	887	581
21450	888	569
21450	889	566
21450	890	557
21450	891	524
21450	892	484
21450	893	463
21450	894	464
21450	895	464
21450	896	452
21450	897	438
21450	898	426
21450	899	399
21450	900	356
21450	901	320
21450	902	314
21450	903	320
21450	904	315
21450	905	302
21450	906	291
21450	907	276
21450	908	246
21450	909	213
21450	910	204
21450	911	220
21450	912	236
21450	913	238
21450	914	241
21450	915	250
21450	916	247
21450	917	223
21450	918	202
21450	919	198
21450	920	201
21450	921	192
21450	922	180
21450	923	183
21450	924	193
21450	925	191
21450	926	180
21450	927	180
21450	928	192
21450	929	196
21450	930	185
21450	931	177
21450	932	184
21450	933	186
21450	934	168
21450	935	144
21450	936	134
21450	937	133
21450	938	123
21450	939	113
21450	940	121
21450	941	140
21450	942	146
21450	943	135
21450	944	128
21450	945	131
21450	946	126
21450	947	109
21450	948	99
21450	949	108
21450	950	119
21450	951	111
21450	952	99
21450	953	98
21450	954	104
21450	955	100
21450	956	91
21450	957	98
21450	958	116
21450	959	119
21450	960	103
21450	961	93
21450	962	95
21450	963	91
21450	964	74
21450	965	59
21450	966	56
21450	967	52
21450	968	33
21450	969	17
21450	970	24
21450	971	47
21450	972	59
21450	973	58
21450	974	57
21450	975	53
21450	976	34
21450	977	9
21450	978	3
21450	979	27
21450	980	55
21450	981	62
21450	982	54
21450	983	43
21450	984	23
21450	985	-12
21450	986	-36
21450	987	-25
21450	988	11
21450	989	42
21450	990	58
21450	991	69
21450	992	74
21450	993	54
21450	994	13
21450	995	-22
21450	996	-36
21450	997	-43
21450	998	-55
21450	999	-58
21450	1000	-40
21450	1001	-20
21450	1002	-18
21450	1003	-32
21450	1004	-45
21450	1005	-64
21450	1006	-99
21450	1007	-134
21450	1008	-133
21450	1009	-86
21450	1010	-23
21450	1011	23
21450	1012	50
21450	1013	58
21450	1014	46
21450	1015	22
21450	1016	14
21450	1017	37
21450	1018	65
21450	1019	61
21450	1020	26
21450	1021	-4
21450	1022	-10
21450	1023	3
21450	1024	24
21450	1025	43
21450	1026	40
21450	1027	-13
21450	1028	-100
21450	1029	-160
21450	1030	-161
21450	1031	-157
21450	1032	-264
21450	1033	-605
21450	1034	-1248
21450	1035	-2181
21450	1036	-3255
21450	1037	-4184
21450	1038	-4654
21450	1039	-4472
21450	1040	-3661
21450	1041	-2416
21450	1042	-1044
21450	1043	136
21450	1044	887
21450	1045	1155
21450	1046	1070
21450	1047	841
21450	1048	635
21450	1049	530
21450	1050	535
21450	1051	607
21450	1052	665
21450	1053	657
21450	1054	601
21450	1055	554
21450	1056	551
21450	1057	572
21450	1058	586
21450	1059	582
21450	1060	554
21450	1061	498
21450	1062	432
21450	1063	398
21450	1064	421
21450	1065	470
21450	1066	489
21450	1067	465
21450	1068	411
21450	1069	343
21450	1070	269
21450	1071	215
21450	1072	203
21450	1073	233
21450	1074	269
21450	1075	287
21450	1076	292
21450	1077	291
21450	1078	269
21450	1079	220
21450	1080	170
21450	1081	147
21450	1082	141
21450	1083	130
21450	1084	112
21450	1085	100
21450	1086	85
21450	1087	49
21450	1088	-4
21450	1089	-47
21450	1090	-70
21450	1091	-93
21450	1092	-131
21450	1093	-174
21450	1094	-211
21450	1095	-259
21450	1096	-329
21450	1097	-399
21450	1098	-447
21450	1099	-479
21450	1100	-517
21450	1101	-562
21450	1102	-595
21450	1103	-618
21450	1104	-646
21450	1105	-679
21450	1106	-695
21450	1107	-690
21450	1108	-689
21450	1109	-704
21450	1110	-717
21450	1111	-705
21450	1112	-673
21450	1113	-633
21450	1114	-572
21450	1115	-479
21450	1116	-372
21450	1117	-283
21450	1118	-212
21450	1119	-139
21450	1120	-60
21450	1121	10
21450	1122	68
21450	1123	134
21450	1124	214
21450	1125	281
21450	1126	322
21450	1127	355
21450	1128	401
21450	1129	452
21450	1130	492
21450	1131	525
21450	1132	563
21450	1133	594
21450	1134	595
21450	1135	574
21450	1136	558
21450	1137	559
21450	1138	555
21450	1139	537
21450	1140	520
21450	1141	514
21450	1142	503
21450	1143	476
21450	1144	454
21450	1145	449
21450	1146	449
21450	1147	428
21450	1148	387
21450	1149	350
21450	1150	320
21450	1151	286
21450	1152	259
21450	1153	260
21450	1154	287
21450	1155	307
21450	1156	300
21450	1157	278
21450	1158	260
21450	1159	239
21450	1160	209
21450	1161	189
21450	1162	197
21450	1163	215
21450	1164	217
21450	1165	201
21450	1166	192
21450	1167	193
21450	1168	190
21450	1169	183
21450	1170	190
21450	1171	209
21450	1172	217
21450	1173	200
21450	1174	179
21450	1175	173
21450	1176	175
21450	1177	168
21450	1178	162
21450	1179	169
21450	1180	180
21450	1181	173
21450	1182	150
21450	1183	141
21450	1184	147
21450	1185	150
21450	1186	139
21450	1187	130
21450	1188	133
21450	1189	133
21450	1190	119
21450	1191	109
21450	1192	121
21450	1193	138
21450	1194	140
21450	1195	134
21450	1196	140
21450	1197	153
21450	1198	153
21450	1199	141
21450	1200	139
21450	1201	146
21450	1202	143
21450	1203	123
21450	1204	106
21450	1205	104
21450	1206	101
21450	1207	85
21450	1208	68
21450	1209	71
21450	1210	79
21450	1211	71
21450	1212	59
21450	1213	60
21450	1214	74
21450	1215	79
21450	1216	72
21450	1217	77
21450	1218	96
21450	1219	106
21450	1220	98
21450	1221	87
21450	1222	86
21450	1223	81
21450	1224	56
21450	1225	30
21450	1226	22
21450	1227	28
21450	1228	27
21450	1229	23
21450	1230	31
21450	1231	47
21450	1232	48
21450	1233	31
21450	1234	18
21450	1235	21
21450	1236	23
21450	1237	12
21450	1238	4
21450	1239	10
21450	1240	13
21450	1241	-2
21450	1242	-25
21450	1243	-28
21450	1244	-18
21450	1245	-11
21450	1246	-9
21450	1247	2
21450	1248	15
21450	1249	2
21450	1250	-35
21450	1251	-67
21450	1252	-72
21450	1253	-59
21450	1254	-43
21450	1255	-22
21450	1256	2
21450	1257	5
21450	1258	-34
21450	1259	-93
21450	1260	-130
21450	1261	-131
21450	1262	-96
21450	1263	-34
21450	1264	44
21450	1265	107
21450	1266	110
21450	1267	53
21450	1268	-12
21450	1269	-30
21450	1270	-2
21450	1271	41
21450	1272	72
21450	1273	75
21450	1274	31
21450	1275	-48
21450	1276	-108
21450	1277	-97
21450	1278	-26
21450	1279	39
21450	1280	46
21450	1281	-11
21450	1282	-102
21450	1283	-196
21450	1284	-267
21450	1285	-320
21450	1286	-448
21450	1287	-807
21450	1288	-1509
21450	1289	-2517
21450	1290	-3620
21450	1291	-4523
21450	1292	-4930
21450	1293	-4649
21450	1294	-3688
21450	1295	-2292
21450	1296	-846
21450	1297	299
21450	1298	961
21450	1299	1146
21450	1300	1003
21450	1301	745
21450	1302	573
21450	1303	565
21450	1304	663
21450	1305	752
21450	1306	769
21450	1307	716
21450	1308	627
21450	1309	544
21450	1310	513
21450	1311	545
21450	1312	602
21450	1313	620
21450	1314	575
21450	1315	506
21450	1316	457
21450	1317	438
21450	1318	439
21450	1319	450
21450	1320	452
21450	1321	414
21450	1322	329
21450	1323	243
21450	1324	205
21450	1325	221
21450	1326	252
21450	1327	278
21450	1328	295
21450	1329	296
21450	1330	271
21450	1331	226
21450	1332	194
21450	1333	190
21450	1334	195
21450	1335	186
21450	1336	164
21450	1337	139
21450	1338	103
21450	1339	48
21450	1340	-4
21450	1341	-27
21450	1342	-29
21450	1343	-41
21450	1344	-74
21450	1345	-113
21450	1346	-152
21450	1347	-205
21450	1348	-273
21450	1349	-333
21450	1350	-374
21450	1351	-416
21450	1352	-475
21450	1353	-537
21450	1354	-584
21450	1355	-619
21450	1356	-660
21450	1357	-701
21450	1358	-725
21450	1359	-740
21450	1360	-764
21450	1361	-799
21450	1362	-817
21450	1363	-807
21450	1364	-787
21450	1365	-763
21450	1366	-721
21450	1367	-647
21450	1368	-563
21450	1369	-488
21450	1370	-412
21450	1371	-321
21450	1372	-222
21450	1373	-133
21450	1374	-52
21450	1375	41
21450	1376	145
21450	1377	237
21450	1378	311
21450	1379	382
21450	1380	458
21450	1381	521
21450	1382	558
21450	1383	584
21450	1384	616
21450	1385	642
21450	1386	643
21450	1387	633
21450	1388	634
21450	1389	645
21450	1390	647
21450	1391	639
21450	1392	638
21450	1393	643
21450	1394	634
21450	1395	605
21450	1396	579
21450	1397	572
21450	1398	566
21450	1399	545
21450	1400	523
21450	1401	508
21450	1402	492
21450	1403	458
21450	1404	419
21450	1405	398
21450	1406	393
21450	1407	378
21450	1408	348
21450	1409	322
21450	1410	306
21450	1411	286
21450	1412	262
21450	1413	253
21450	1414	266
21450	1415	274
21450	1416	254
21450	1417	215
21450	1418	183
21450	1419	161
21450	1420	142
21450	1421	139
21450	1422	165
21450	1423	206
21450	1424	223
21450	1425	208
21450	1426	181
21450	1427	160
21450	1428	143
21450	1429	127
21450	1430	132
21450	1431	161
21450	1432	188
21450	1433	189
21450	1434	172
21450	1435	163
21450	1436	161
21450	1437	153
21450	1438	144
21450	1439	153
21450	1440	173
21450	1441	177
21450	1442	160
21450	1443	149
21450	1444	157
21450	1445	167
21450	1446	168
21450	1447	169
21450	1448	179
21450	1449	181
21450	1450	158
21450	1451	126
21450	1452	111
21450	1453	114
21450	1454	116
21450	1455	118
21450	1456	130
21450	1457	146
21450	1458	143
21450	1459	115
21450	1460	89
21450	1461	80
21450	1462	78
21450	1463	70
21450	1464	65
21450	1465	74
21450	1466	80
21450	1467	66
21450	1468	43
21450	1469	36
21450	1470	44
21450	1471	49
21450	1472	48
21450	1473	55
21450	1474	68
21450	1475	63
21450	1476	36
21450	1477	10
21450	1478	2
21450	1479	1
21450	1480	-6
21450	1481	-8
21450	1482	6
21450	1483	26
21450	1484	30
21450	1485	25
21450	1486	29
21450	1487	41
21450	1488	39
21450	1489	21
21450	1490	8
21450	1491	8
21450	1492	6
21450	1493	-5
21450	1494	-6
21450	1495	10
21450	1496	24
21450	1497	17
21450	1498	2
21450	1499	3
21450	1500	16
21450	1501	25
21450	1502	29
21450	1503	42
21450	1504	53
21450	1505	38
21450	1506	-4
21450	1507	-43
21450	1508	-59
21450	1509	-61
21450	1510	-60
21450	1511	-48
21450	1512	-24
21450	1513	-13
21450	1514	-34
21450	1515	-73
21450	1516	-100
21450	1517	-113
21450	1518	-119
21450	1519	-105
21450	1520	-52
21450	1521	21
21450	1522	70
21450	1523	73
21450	1524	46
21450	1525	18
21450	1526	-1
21450	1527	-5
21450	1528	18
21450	1529	56
21450	1530	69
21450	1531	31
21450	1532	-32
21450	1533	-66
21450	1534	-51
21450	1535	-12
21450	1536	20
21450	1537	24
21450	1538	-16
21450	1539	-98
21450	1540	-181
21450	1541	-210
21450	1542	-194
21450	1543	-248
21450	1544	-532
21450	1545	-1146
21450	1546	-2076
21450	1547	-3181
21450	1548	-4187
21450	1549	-4773
21450	1550	-4688
21450	1551	-3908
21450	1552	-2645
21450	1553	-1236
21450	1554	-18
21450	1555	775
21450	1556	1069
21450	1557	981
21450	1558	742
21450	1559	559
21450	1560	514
21450	1561	580
21450	1562	684
21450	1563	761
21450	1564	763
21450	1565	692
21450	1566	607
21450	1567	567
21450	1568	581
21450	1569	602
21450	1570	591
21450	1571	553
21450	1572	507
21450	1573	462
21450	1574	434
21450	1575	444
21450	1576	485
21450	1577	510
21450	1578	485
21450	1579	426
21450	1580	376
21450	1581	352
21450	1582	341
21450	1583	335
21450	1584	337
21450	1585	336
21450	1586	315
21450	1587	274
21450	1588	247
21450	1589	242
21450	1590	237
21450	1591	210
21450	1592	174
21450	1593	145
21450	1594	120
21450	1595	84
21450	1596	55
21450	1597	52
21450	1598	59
21450	1599	47
21450	1600	12
21450	1601	-27
21450	1602	-64
21450	1603	-113
21450	1604	-174
21450	1605	-227
21450	1606	-265
21450	1607	-308
21450	1608	-375
21450	1609	-449
21450	1610	-510
21450	1611	-562
21450	1612	-618
21450	1613	-669
21450	1614	-698
21450	1615	-711
21450	1616	-730
21450	1617	-754
21450	1618	-762
21450	1619	-745
21450	1620	-725
21450	1621	-717
21450	1622	-704
21450	1623	-677
21450	1624	-650
21450	1625	-629
21450	1626	-591
21450	1627	-516
21450	1628	-417
21450	1629	-319
21450	1630	-229
21450	1631	-133
21450	1632	-38
21450	1633	40
21450	1634	104
21450	1635	181
21450	1636	273
21450	1637	360
21450	1638	420
21450	1639	469
21450	1640	519
21450	1641	559
21450	1642	577
21450	1643	590
21450	1644	617
21450	1645	649
21450	1646	661
21450	1647	656
21450	1648	651
21450	1649	645
21450	1650	621
21450	1651	578
21450	1652	541
21450	1653	525
21450	1654	514
21450	1655	499
21450	1656	495
21450	1657	508
21450	1658	518
21450	1659	501
21450	1660	466
21450	1661	435
21450	1662	412
21450	1663	383
21450	1664	351
21450	1665	336
21450	1666	335
21450	1667	319
21450	1668	280
21450	1669	241
21450	1670	220
21450	1671	207
21450	1672	191
21450	1673	182
21450	1674	189
21450	1675	195
21450	1676	184
21450	1677	168
21450	1678	176
21450	1679	203
21450	1680	224
21450	1681	225
21450	1682	220
21450	1683	208
21450	1684	178
21450	1685	135
21450	1686	112
21450	1687	127
21450	1688	156
21450	1689	173
21450	1690	178
21450	1691	182
21450	1692	176
21450	1693	147
21450	1694	116
21450	1695	109
21450	1696	125
21450	1697	139
21450	1698	146
21450	1699	160
21450	1700	184
21450	1701	197
21450	1702	188
21450	1703	175
21450	1704	171
21450	1705	165
21450	1706	141
21450	1707	114
21450	1708	106
21450	1709	111
21450	1710	108
21450	1711	100
21450	1712	107
21450	1713	123
21450	1714	130
21450	1715	125
21450	1716	125
21450	1717	136
21450	1718	138
21450	1719	117
21450	1720	92
21450	1721	82
21450	1722	78
21450	1723	67
21450	1724	57
21450	1725	64
21450	1726	75
21450	1727	69
21450	1728	45
21450	1729	29
21450	1730	31
21450	1731	37
21450	1732	41
21450	1733	55
21450	1734	80
21450	1735	91
21450	1736	74
21450	1737	50
21450	1738	42
21450	1739	46
21450	1740	45
21450	1741	45
21450	1742	58
21450	1743	73
21450	1744	72
21450	1745	56
21450	1746	53
21450	1747	71
21450	1748	87
21450	1749	87
21450	1750	79
21450	1751	68
21450	1752	44
21450	1753	2
21450	1754	-32
21450	1755	-35
21450	1756	-18
21450	1757	-5
21450	1758	0
21450	1759	13
21450	1760	31
21450	1761	36
21450	1762	30
21450	1763	31
21450	1764	39
21450	1765	28
21450	1766	-13
21450	1767	-59
21450	1768	-84
21450	1769	-88
21450	1770	-81
21450	1771	-56
21450	1772	-15
21450	1773	15
21450	1774	3
21450	1775	-47
21450	1776	-93
21450	1777	-114
21450	1778	-108
21450	1779	-64
21450	1780	16
21450	1781	105
21450	1782	155
21450	1783	141
21450	1784	97
21450	1785	69
21450	1786	69
21450	1787	85
21450	1788	105
21450	1789	117
21450	1790	96
21450	1791	32
21450	1792	-36
21450	1793	-58
21450	1794	-23
21450	1795	25
21450	1796	39
21450	1797	10
21450	1798	-46
21450	1799	-105
21450	1800	-139
21450	1801	-135
21450	1802	-155
21450	1803	-345
21450	1804	-848
21450	1805	-1694
21450	1806	-2753
21450	1807	-3783
21450	1808	-4492
21450	1809	-4623
21450	1810	-4072
21450	1811	-2958
21450	1812	-1593
21450	1813	-330
21450	1814	581
21450	1815	1041
21450	1816	1102
21450	1817	927
21450	1818	721
21450	1819	620
21450	1820	628
21450	1821	670
21450	1822	681
21450	1823	647
21450	1824	579
21450	1825	507
21450	1826	470
21450	1827	494
21450	1828	552
21450	1829	580
21450	1830	544
21450	1831	472
21450	1832	409
21450	1833	377
21450	1834	379
21450	1835	408
21450	1836	445
21450	1837	446
21450	1838	384
21450	1839	288
21450	1840	211
21450	1841	183
21450	1842	187
21450	1843	208
21450	1844	246
21450	1845	286
21450	1846	297
21450	1847	272
21450	1848	235
21450	1849	215
21450	1850	202
21450	1851	180
21450	1852	158
21450	1853	146
21450	1854	134
21450	1855	100
21450	1856	52
21450	1857	16
21450	1858	-7
21450	1859	-33
21450	1860	-70
21450	1861	-104
21450	1862	-128
21450	1863	-159
21450	1864	-206
21450	1865	-252
21450	1866	-280
21450	1867	-308
21450	1868	-355
21450	1869	-413
21450	1870	-465
21450	1871	-514
21450	1872	-574
21450	1873	-638
21450	1874	-679
21450	1875	-695
21450	1876	-705
21450	1877	-720
21450	1878	-723
21450	1879	-706
21450	1880	-687
21450	1881	-677
21450	1882	-662
21450	1883	-622
21450	1884	-569
21450	1885	-520
21450	1886	-469
21450	1887	-396
21450	1888	-303
21450	1889	-212
21450	1890	-125
21450	1891	-25
21450	1892	84
21450	1893	175
21450	1894	235
21450	1895	283
21450	1896	336
21450	1897	381
21450	1898	410
21450	1899	444
21450	1900	499
21450	1901	563
21450	1902	609
21450	1903	637
21450	1904	661
21450	1905	674
21450	1906	660
21450	1907	624
21450	1908	595
21450	1909	586
21450	1910	580
21450	1911	565
21450	1912	551
21450	1913	543
21450	1914	528
21450	1915	491
21450	1916	454
21450	1917	437
21450	1918	433
21450	1919	423
21450	1920	405
21450	1921	394
21450	1922	382
21450	1923	353
21450	1924	308
21450	1925	274
21450	1926	262
21450	1927	255
21450	1928	241
21450	1929	231
21450	1930	237
21450	1931	243
21450	1932	231
21450	1933	212
21450	1934	208
21450	1935	210
21450	1936	198
21450	1937	176
21450	1938	164
21450	1939	166
21450	1940	162
21450	1941	149
21450	1942	143
21450	1943	155
21450	1944	166
21450	1945	163
21450	1946	160
21450	1947	172
21450	1948	189
21450	1949	189
21450	1950	181
21450	1951	180
21450	1952	181
21450	1953	164
21450	1954	137
21450	1955	127
21450	1956	142
21450	1957	158
21450	1958	165
21450	1959	170
21450	1960	178
21450	1961	174
21450	1962	145
21450	1963	113
21450	1964	102
21450	1965	105
21450	1966	104
21450	1967	97
21450	1968	98
21450	1969	104
21450	1970	95
21450	1971	72
21450	1972	64
21450	1973	78
21450	1974	92
21450	1975	93
21450	1976	92
21450	1977	98
21450	1978	95
21450	1979	74
21450	1980	51
21450	1981	50
21450	1982	61
21450	1983	58
21450	1984	46
21450	1985	43
21450	1986	50
21450	1987	50
21450	1988	43
21450	1989	51
21450	1990	78
21450	1991	98
21450	1992	93
21450	1993	76
21450	1994	63
21450	1995	49
21450	1996	24
21450	1997	2
21450	1998	2
21450	1999	12
[truncated: 159,280 more rows]
