# Supplementary material for: Are Complexity Metrics Reliable in Assessing HRV Control in Obese Patients During Sleep?
Source: PLoS One. 2015 Apr 20;10(4):e0124458. doi: 10.1371/journal.pone.0124458 (PMC4404104; doi:10.1371/journal.pone.0124458)
Supplement: S1 Dataset — (ZIP) [file pone.0124458.s001.zip › cabiddu_healthy_controls_data/SUBJECT (19)/1/FC.txt]

630	0	1363
630	1	1450
630	2	1529
630	3	1592
630	4	1666
630	5	1758
630	6	1839
630	7	1874
630	8	1865
630	9	1823
630	10	1720
630	11	1535
630	12	1283
630	13	1010
630	14	727
630	15	428
630	16	128
630	17	-134
630	18	-349
630	19	-542
630	20	-734
630	21	-904
630	22	-1044
630	23	-1179
630	24	-1325
630	25	-1450
630	26	-1520
630	27	-1535
630	28	-1537
630	29	-1527
630	30	-1491
630	31	-1442
630	32	-1414
630	33	-1412
630	34	-1402
630	35	-1374
630	36	-1350
630	37	-1339
630	38	-1312
630	39	-1243
630	40	-1149
630	41	-1060
630	42	-969
630	43	-870
630	44	-787
630	45	-759
630	46	-769
630	47	-767
630	48	-732
630	49	-687
630	50	-648
630	51	-611
630	52	-588
630	53	-609
630	54	-674
630	55	-729
630	56	-724
630	57	-664
630	58	-584
630	59	-502
630	60	-433
630	61	-407
630	62	-444
630	63	-515
630	64	-559
630	65	-554
630	66	-530
630	67	-514
630	68	-501
630	69	-495
630	70	-513
630	71	-557
630	72	-597
630	73	-603
630	74	-585
630	75	-576
630	76	-566
630	77	-531
630	78	-481
630	79	-453
630	80	-451
630	81	-452
630	82	-455
630	83	-478
630	84	-518
630	85	-527
630	86	-479
630	87	-392
630	88	-300
630	89	-212
630	90	-129
630	91	-78
630	92	-78
630	93	-118
630	94	-151
630	95	-167
630	96	-182
630	97	-194
630	98	-172
630	99	-108
630	100	-24
630	101	62
630	102	166
630	103	279
630	104	357
630	105	361
630	106	311
630	107	255
630	108	212
630	109	187
630	110	203
630	111	284
630	112	406
630	113	503
630	114	544
630	115	544
630	116	523
630	117	478
630	118	416
630	119	366
630	120	334
630	121	274
630	122	191
630	123	127
630	124	104
630	125	96
630	126	49
630	127	-43
630	128	-137
630	129	-209
630	130	-273
630	131	-330
630	132	-366
630	133	-386
630	134	-412
630	135	-438
630	136	-408
630	137	-286
630	138	-109
630	139	47
630	140	137
630	141	136
630	142	17
630	143	-220
630	144	-506
630	145	-721
630	146	-756
630	147	-518
630	148	105
630	149	1221
630	150	2842
630	151	4803
630	152	6794
630	153	8422
630	154	9280
630	155	9057
630	156	7691
630	157	5462
630	158	2890
630	159	537
630	160	-1171
630	161	-2039
630	162	-2139
630	163	-1779
630	164	-1351
630	165	-1117
630	166	-1131
630	167	-1292
630	168	-1466
630	169	-1543
630	170	-1473
630	171	-1292
630	172	-1114
630	173	-1039
630	174	-1064
630	175	-1111
630	176	-1116
630	177	-1064
630	178	-965
630	179	-839
630	180	-736
630	181	-703
630	182	-723
630	183	-725
630	184	-663
630	185	-551
630	186	-471
630	187	-423
630	188	-372
630	189	-335
630	190	-318
630	191	-307
630	192	-280
630	193	-234
630	194	-197
630	195	-165
630	196	-107
630	197	-19
630	198	66
630	199	129
630	200	193
630	201	275
630	202	370
630	203	462
630	204	562
630	205	682
630	206	793
630	207	858
630	208	894
630	209	948
630	210	1037
630	211	1135
630	212	1230
630	213	1330
630	214	1422
630	215	1479
630	216	1495
630	217	1516
630	218	1579
630	219	1662
630	220	1727
630	221	1758
630	222	1749
630	223	1671
630	224	1498
630	225	1256
630	226	1000
630	227	748
630	228	483
630	229	198
630	230	-77
630	231	-325
630	232	-556
630	233	-769
630	234	-930
630	235	-1027
630	236	-1089
630	237	-1156
630	238	-1230
630	239	-1288
630	240	-1332
630	241	-1381
630	242	-1429
630	243	-1442
630	244	-1426
630	245	-1411
630	246	-1408
630	247	-1384
630	248	-1322
630	249	-1246
630	250	-1181
630	251	-1116
630	252	-1037
630	253	-961
630	254	-914
630	255	-882
630	256	-836
630	257	-786
630	258	-763
630	259	-768
630	260	-770
630	261	-755
630	262	-740
630	263	-729
630	264	-696
630	265	-636
630	266	-584
630	267	-565
630	268	-555
630	269	-526
630	270	-488
630	271	-467
630	272	-461
630	273	-453
630	274	-450
630	275	-478
630	276	-537
630	277	-593
630	278	-632
630	279	-671
630	280	-713
630	281	-729
630	282	-700
630	283	-644
630	284	-591
630	285	-533
630	286	-462
630	287	-405
630	288	-395
630	289	-420
630	290	-445
630	291	-453
630	292	-461
630	293	-469
630	294	-452
630	295	-410
630	296	-376
630	297	-368
630	298	-366
630	299	-343
630	300	-314
630	301	-297
630	302	-282
630	303	-259
630	304	-247
630	305	-271
630	306	-312
630	307	-328
630	308	-304
630	309	-277
630	310	-261
630	311	-244
630	312	-226
630	313	-219
630	314	-223
630	315	-204
630	316	-145
630	317	-79
630	318	-51
630	319	-59
630	320	-73
630	321	-78
630	322	-70
630	323	-25
630	324	82
630	325	217
630	326	308
630	327	314
630	328	257
630	329	181
630	330	113
630	331	76
630	332	97
630	333	151
630	334	192
630	335	179
630	336	141
630	337	94
630	338	45
630	339	-13
630	340	-106
630	341	-194
630	342	-266
630	343	-336
630	344	-399
630	345	-419
630	346	-390
630	347	-348
630	348	-324
630	349	-302
630	350	-258
630	351	-196
630	352	-140
630	353	-94
630	354	-52
630	355	-51
630	356	-138
630	357	-312
630	358	-516
630	359	-670
630	360	-676
630	361	-389
630	362	366
630	363	1688
630	364	3492
630	365	5530
630	366	7431
630	367	8763
630	368	9125
630	369	8310
630	370	6453
630	371	3986
630	372	1473
630	373	-578
630	374	-1837
630	375	-2239
630	376	-2008
630	377	-1532
630	378	-1151
630	379	-1010
630	380	-1084
630	381	-1256
630	382	-1389
630	383	-1383
630	384	-1230
630	385	-1038
630	386	-930
630	387	-938
630	388	-1003
630	389	-1052
630	390	-1050
630	391	-979
630	392	-844
630	393	-698
630	394	-608
630	395	-590
630	396	-589
630	397	-540
630	398	-471
630	399	-417
630	400	-382
630	401	-329
630	402	-290
630	403	-289
630	404	-285
630	405	-266
630	406	-225
630	407	-187
630	408	-158
630	409	-112
630	410	-37
630	411	48
630	412	121
630	413	200
630	414	302
630	415	405
630	416	475
630	417	532
630	418	610
630	419	706
630	420	794
630	421	878
630	422	982
630	423	1099
630	424	1196
630	425	1261
630	426	1320
630	427	1389
630	428	1457
630	429	1513
630	430	1582
630	431	1680
630	432	1779
630	433	1839
630	434	1856
630	435	1841
630	436	1780
630	437	1642
630	438	1439
630	439	1214
630	440	981
630	441	720
630	442	425
630	443	126
630	444	-151
630	445	-415
630	446	-670
630	447	-881
630	448	-1026
630	449	-1115
630	450	-1190
630	451	-1256
630	452	-1299
630	453	-1329
630	454	-1372
630	455	-1414
630	456	-1422
630	457	-1383
630	458	-1333
630	459	-1295
630	460	-1254
630	461	-1199
630	462	-1148
630	463	-1121
630	464	-1094
630	465	-1043
630	466	-979
630	467	-936
630	468	-912
630	469	-874
630	470	-827
630	471	-792
630	472	-765
630	473	-713
630	474	-634
630	475	-570
630	476	-548
630	477	-552
630	478	-563
630	479	-582
630	480	-607
630	481	-615
630	482	-576
630	483	-507
630	484	-456
630	485	-436
630	486	-428
630	487	-432
630	488	-463
630	489	-507
630	490	-523
630	491	-495
630	492	-461
630	493	-451
630	494	-445
630	495	-427
630	496	-403
630	497	-387
630	498	-361
630	499	-303
630	500	-239
630	501	-214
630	502	-232
630	503	-261
630	504	-288
630	505	-326
630	506	-372
630	507	-396
630	508	-393
630	509	-387
630	510	-395
630	511	-395
630	512	-356
630	513	-300
630	514	-260
630	515	-238
630	516	-214
630	517	-198
630	518	-213
630	519	-251
630	520	-267
630	521	-262
630	522	-264
630	523	-293
630	524	-316
630	525	-308
630	526	-274
630	527	-221
630	528	-130
630	529	1
630	530	132
630	531	217
630	532	259
630	533	292
630	534	330
630	535	357
630	536	372
630	537	397
630	538	424
630	539	419
630	540	374
630	541	331
630	542	328
630	543	351
630	544	369
630	545	377
630	546	362
630	547	311
630	548	231
630	549	174
630	550	133
630	551	76
630	552	-31
630	553	-154
630	554	-223
630	555	-201
630	556	-120
630	557	-46
630	558	-21
630	559	-62
630	560	-170
630	561	-299
630	562	-352
630	563	-270
630	564	-95
630	565	53
630	566	80
630	567	-44
630	568	-302
630	569	-631
630	570	-896
630	571	-928
630	572	-610
630	573	101
630	574	1211
630	575	2714
630	576	4506
630	577	6341
630	578	7863
630	579	8716
630	580	8618
630	581	7462
630	582	5401
630	583	2879
630	584	487
630	585	-1276
630	586	-2182
630	587	-2290
630	588	-1877
630	589	-1328
630	590	-979
630	591	-962
630	592	-1180
630	593	-1423
630	594	-1539
630	595	-1492
630	596	-1327
630	597	-1136
630	598	-1024
630	599	-1041
630	600	-1123
630	601	-1153
630	602	-1076
630	603	-931
630	604	-794
630	605	-710
630	606	-693
630	607	-720
630	608	-738
630	609	-672
630	610	-498
630	611	-295
630	612	-169
630	613	-141
630	614	-138
630	615	-140
630	616	-152
630	617	-159
630	618	-126
630	619	-52
630	620	19
630	621	67
630	622	113
630	623	175
630	624	240
630	625	295
630	626	362
630	627	458
630	628	556
630	629	619
630	630	653
630	631	695
630	632	755
630	633	812
630	634	876
630	635	970
630	636	1099
630	637	1231
630	638	1345
630	639	1457
630	640	1575
630	641	1672
630	642	1724
630	643	1745
630	644	1764
630	645	1776
630	646	1752
630	647	1696
630	648	1629
630	649	1530
630	650	1359
630	651	1117
630	652	845
630	653	575
630	654	307
630	655	40
630	656	-192
630	657	-386
630	658	-565
630	659	-753
630	660	-931
630	661	-1064
630	662	-1158
630	663	-1243
630	664	-1323
630	665	-1381
630	666	-1419
630	667	-1467
630	668	-1522
630	669	-1541
630	670	-1512
630	671	-1461
630	672	-1414
630	673	-1359
630	674	-1292
630	675	-1232
630	676	-1201
630	677	-1173
630	678	-1114
630	679	-1036
630	680	-976
630	681	-937
630	682	-897
630	683	-859
630	684	-843
630	685	-845
630	686	-829
630	687	-776
630	688	-712
630	689	-660
630	690	-612
630	691	-559
630	692	-523
630	693	-532
630	694	-570
630	695	-592
630	696	-591
630	697	-593
630	698	-605
630	699	-608
630	700	-611
630	701	-640
630	702	-691
630	703	-717
630	704	-692
630	705	-640
630	706	-593
630	707	-549
630	708	-499
630	709	-465
630	710	-466
630	711	-482
630	712	-479
630	713	-453
630	714	-438
630	715	-443
630	716	-444
630	717	-433
630	718	-430
630	719	-432
630	720	-412
630	721	-354
630	722	-290
630	723	-256
630	724	-249
630	725	-253
630	726	-276
630	727	-329
630	728	-383
630	729	-389
630	730	-351
630	731	-312
630	732	-296
630	733	-292
630	734	-296
630	735	-321
630	736	-358
630	737	-368
630	738	-331
630	739	-272
630	740	-230
630	741	-201
630	742	-158
630	743	-104
630	744	-59
630	745	-13
630	746	54
630	747	124
630	748	151
630	749	130
630	750	104
630	751	109
630	752	150
630	753	222
630	754	340
630	755	482
630	756	591
630	757	618
630	758	574
630	759	501
630	760	403
630	761	292
630	762	157
630	763	79
630	764	36
630	765	-3
630	766	-47
630	767	-115
630	768	-216
630	769	-335
630	770	-441
630	771	-473
630	772	-406
630	773	-291
630	774	-208
630	775	-190
630	776	-213
630	777	-251
630	778	-273
630	779	-236
630	780	-118
630	781	21
630	782	74
630	783	-29
630	784	-265
630	785	-558
630	786	-821
630	787	-943
630	788	-777
630	789	-215
630	790	763
630	791	2110
630	792	3727
630	793	5441
630	794	6957
630	795	7912
630	796	8016
630	797	7166
630	798	5472
630	799	3253
630	800	988
630	801	-819
630	802	-1854
630	803	-2111
630	804	-1823
630	805	-1323
630	806	-915
630	807	-784
630	808	-939
630	809	-1216
630	810	-1411
630	811	-1418
630	812	-1283
630	813	-1109
630	814	-989
630	815	-980
630	816	-1086
630	817	-1232
630	818	-1300
630	819	-1231
630	820	-1069
630	821	-902
630	822	-773
630	823	-681
630	824	-613
630	825	-576
630	826	-516
630	827	-448
630	828	-360
630	829	-313
630	830	-317
630	831	-306
630	832	-268
630	833	-236
630	834	-219
630	835	-191
630	836	-127
630	837	-40
630	838	41
630	839	120
630	840	208
630	841	287
630	842	329
630	843	351
630	844	399
630	845	483
630	846	581
630	847	682
630	848	795
630	849	917
630	850	1016
630	851	1076
630	852	1132
630	853	1217
630	854	1323
630	855	1419
630	856	1509
630	857	1601
630	858	1669
630	859	1682
630	860	1661
630	861	1659
630	862	1693
630	863	1730
630	864	1734
630	865	1695
630	866	1584
630	867	1367
630	868	1042
630	869	676
630	870	340
630	871	53
630	872	-199
630	873	-420
630	874	-603
630	875	-773
630	876	-956
630	877	-1136
630	878	-1266
630	879	-1338
630	880	-1384
630	881	-1428
630	882	-1457
630	883	-1465
630	884	-1460
630	885	-1452
630	886	-1412
630	887	-1326
630	888	-1228
630	889	-1176
630	890	-1172
630	891	-1184
630	892	-1195
630	893	-1207
630	894	-1198
630	895	-1137
630	896	-1034
630	897	-944
630	898	-898
630	899	-880
630	900	-874
630	901	-876
630	902	-886
630	903	-873
630	904	-819
630	905	-742
630	906	-690
630	907	-669
630	908	-659
630	909	-657
630	910	-683
630	911	-727
630	912	-751
630	913	-744
630	914	-733
630	915	-730
630	916	-718
630	917	-679
630	918	-635
630	919	-611
630	920	-596
630	921	-569
630	922	-538
630	923	-525
630	924	-524
630	925	-506
630	926	-474
630	927	-460
630	928	-475
630	929	-495
630	930	-503
630	931	-515
630	932	-537
630	933	-538
630	934	-507
630	935	-473
630	936	-473
630	937	-499
630	938	-519
630	939	-529
630	940	-540
630	941	-541
630	942	-502
630	943	-441
630	944	-405
630	945	-409
630	946	-419
630	947	-407
630	948	-376
630	949	-328
630	950	-251
630	951	-148
630	952	-71
630	953	-64
630	954	-113
630	955	-172
630	956	-206
630	957	-210
630	958	-175
630	959	-93
630	960	3
630	961	50
630	962	27
630	963	-19
630	964	-39
630	965	-15
630	966	53
630	967	173
630	968	332
630	969	468
630	970	528
630	971	518
630	972	478
630	973	435
630	974	395
630	975	372
630	976	384
630	977	400
630	978	347
630	979	232
630	980	119
630	981	26
630	982	-42
630	983	-113
630	984	-191
630	985	-245
630	986	-276
630	987	-300
630	988	-295
630	989	-242
630	990	-171
630	991	-137
630	992	-150
630	993	-171
630	994	-163
630	995	-122
630	996	-52
630	997	40
630	998	111
630	999	84
630	1000	-97
630	1001	-389
630	1002	-680
630	1003	-837
630	1004	-721
630	1005	-175
630	1006	910
630	1007	2511
630	1008	4432
630	1009	6370
630	1010	7966
630	1011	8844
630	1012	8719
630	1013	7536
630	1014	5537
630	1015	3163
630	1016	909
630	1017	-822
630	1018	-1795
630	1019	-2023
630	1020	-1770
630	1021	-1383
630	1022	-1122
630	1023	-1072
630	1024	-1195
630	1025	-1382
630	1026	-1505
630	1027	-1476
630	1028	-1319
630	1029	-1144
630	1030	-1044
630	1031	-1031
630	1032	-1053
630	1033	-1064
630	1034	-1036
630	1035	-947
630	1036	-809
630	1037	-687
630	1038	-645
630	1039	-669
630	1040	-689
630	1041	-667
630	1042	-612
630	1043	-576
630	1044	-557
630	1045	-532
630	1046	-526
630	1047	-521
630	1048	-468
630	1049	-361
630	1050	-223
630	1051	-103
630	1052	-16
630	1053	49
630	1054	90
630	1055	95
630	1056	87
630	1057	111
630	1058	176
630	1059	248
630	1060	311
630	1061	387
630	1062	490
630	1063	597
630	1064	692
630	1065	794
630	1066	917
630	1067	1037
630	1068	1119
630	1069	1172
630	1070	1227
630	1071	1290
630	1072	1348
630	1073	1399
630	1074	1465
630	1075	1538
630	1076	1582
630	1077	1583
630	1078	1570
630	1079	1563
630	1080	1538
630	1081	1468
630	1082	1355
630	1083	1209
630	1084	1011
630	1085	740
630	1086	432
630	1087	141
630	1088	-113
630	1089	-346
630	1090	-566
630	1091	-757
630	1092	-928
630	1093	-1104
630	1094	-1293
630	1095	-1448
630	1096	-1539
630	1097	-1572
630	1098	-1574
630	1099	-1539
630	1100	-1467
630	1101	-1387
630	1102	-1340
630	1103	-1324
630	1104	-1303
630	1105	-1272
630	1106	-1253
630	1107	-1254
630	1108	-1245
630	1109	-1224
630	1110	-1213
630	1111	-1215
630	1112	-1193
630	1113	-1122
630	1114	-1025
630	1115	-938
630	1116	-860
630	1117	-779
630	1118	-707
630	1119	-667
630	1120	-649
630	1121	-620
630	1122	-585
630	1123	-576
630	1124	-610
630	1125	-653
630	1126	-688
630	1127	-715
630	1128	-734
630	1129	-716
630	1130	-651
630	1131	-575
630	1132	-532
630	1133	-522
630	1134	-520
630	1135	-519
630	1136	-531
630	1137	-537
630	1138	-516
630	1139	-482
630	1140	-473
630	1141	-496
630	1142	-509
630	1143	-484
630	1144	-435
630	1145	-381
630	1146	-320
630	1147	-260
630	1148	-234
630	1149	-266
630	1150	-322
630	1151	-346
630	1152	-329
630	1153	-297
630	1154	-270
630	1155	-247
630	1156	-241
630	1157	-272
630	1158	-320
630	1159	-324
630	1160	-249
630	1161	-129
630	1162	-18
630	1163	54
630	1164	81
630	1165	50
630	1166	-32
630	1167	-110
630	1168	-119
630	1169	-57
630	1170	25
630	1171	90
630	1172	135
630	1173	162
630	1174	170
630	1175	182
630	1176	250
630	1177	389
630	1178	548
630	1179	656
630	1180	688
630	1181	658
630	1182	576
630	1183	462
630	1184	362
630	1185	313
630	1186	292
630	1187	236
630	1188	156
630	1189	81
630	1190	24
630	1191	-12
630	1192	-57
630	1193	-103
630	1194	-127
630	1195	-141
630	1196	-161
630	1197	-172
630	1198	-157
630	1199	-147
630	1200	-179
630	1201	-247
630	1202	-299
630	1203	-308
630	1204	-278
630	1205	-218
630	1206	-134
630	1207	-76
630	1208	-124
630	1209	-325
630	1210	-619
630	1211	-881
630	1212	-971
630	1213	-737
630	1214	-21
630	1215	1260
630	1216	3027
630	1217	5030
630	1218	6935
630	1219	8364
630	1220	8966
630	1221	8511
630	1222	7034
630	1223	4849
630	1224	2428
630	1225	255
630	1226	-1298
630	1227	-2049
630	1228	-2070
630	1229	-1659
630	1230	-1177
630	1231	-868
630	1232	-810
630	1233	-954
630	1234	-1189
630	1235	-1373
630	1236	-1409
630	1237	-1314
630	1238	-1186
630	1239	-1099
630	1240	-1056
630	1241	-1029
630	1242	-996
630	1243	-943
630	1244	-854
630	1245	-745
630	1246	-663
630	1247	-644
630	1248	-653
630	1249	-624
630	1250	-539
630	1251	-432
630	1252	-351
630	1253	-282
630	1254	-231
630	1255	-230
630	1256	-244
630	1257	-231
630	1258	-182
630	1259	-115
630	1260	-58
630	1261	-6
630	1262	61
630	1263	127
630	1264	164
630	1265	195
630	1266	247
630	1267	316
630	1268	373
630	1269	419
630	1270	484
630	1271	576
630	1272	669
630	1273	750
630	1274	842
630	1275	957
630	1276	1077
630	1277	1188
630	1278	1303
630	1279	1443
630	1280	1580
630	1281	1671
630	1282	1712
630	1283	1729
630	1284	1727
630	1285	1699
630	1286	1654
630	1287	1624
630	1288	1607
630	1289	1559
630	1290	1448
630	1291	1290
630	1292	1106
630	1293	896
630	1294	653
630	1295	403
630	1296	173
630	1297	-53
630	1298	-302
630	1299	-559
630	1300	-778
630	1301	-946
630	1302	-1083
630	1303	-1203
630	1304	-1290
630	1305	-1349
630	1306	-1410
630	1307	-1479
630	1308	-1514
630	1309	-1480
630	1310	-1397
630	1311	-1311
630	1312	-1237
630	1313	-1175
630	1314	-1138
630	1315	-1144
630	1316	-1165
630	1317	-1149
630	1318	-1090
630	1319	-1035
630	1320	-1013
630	1321	-1010
630	1322	-1018
630	1323	-1040
630	1324	-1065
630	1325	-1046
630	1326	-956
630	1327	-824
630	1328	-702
630	1329	-609
630	1330	-540
630	1331	-498
630	1332	-498
630	1333	-517
630	1334	-510
630	1335	-474
630	1336	-446
630	1337	-448
630	1338	-463
630	1339	-477
630	1340	-500
630	1341	-535
630	1342	-547
630	1343	-514
630	1344	-457
630	1345	-420
630	1346	-408
630	1347	-409
630	1348	-430
630	1349	-492
630	1350	-575
630	1351	-630
630	1352	-637
630	1353	-616
630	1354	-582
630	1355	-520
630	1356	-434
630	1357	-358
630	1358	-319
630	1359	-299
630	1360	-275
630	1361	-249
630	1362	-251
630	1363	-270
630	1364	-275
630	1365	-263
630	1366	-261
630	1367	-271
630	1368	-273
630	1369	-268
630	1370	-281
630	1371	-313
630	1372	-330
630	1373	-314
630	1374	-272
630	1375	-231
630	1376	-188
630	1377	-132
630	1378	-86
630	1379	-71
630	1380	-68
630	1381	-34
630	1382	36
630	1383	106
630	1384	144
630	1385	163
630	1386	172
630	1387	169
630	1388	171
630	1389	221
630	1390	332
630	1391	455
630	1392	522
630	1393	522
630	1394	477
630	1395	396
630	1396	273
630	1397	158
630	1398	90
630	1399	61
630	1400	31
630	1401	1
630	1402	-62
630	1403	-193
630	1404	-386
630	1405	-583
630	1406	-676
630	1407	-595
630	1408	-378
630	1409	-135
630	1410	40
630	1411	103
630	1412	46
630	1413	-86
630	1414	-195
630	1415	-190
630	1416	-82
630	1417	28
630	1418	40
630	1419	-80
630	1420	-309
630	1421	-587
630	1422	-801
630	1423	-798
630	1424	-446
630	1425	300
630	1426	1439
630	1427	2934
630	1428	4685
630	1429	6451
630	1430	7880
630	1431	8621
630	1432	8433
630	1433	7247
630	1434	5229
630	1435	2797
630	1436	514
630	1437	-1151
630	1438	-1998
630	1439	-2103
630	1440	-1730
630	1441	-1228
630	1442	-898
630	1443	-879
630	1444	-1087
630	1445	-1324
630	1446	-1442
630	1447	-1403
630	1448	-1253
630	1449	-1076
630	1450	-961
630	1451	-957
630	1452	-1029
630	1453	-1074
630	1454	-1026
630	1455	-916
630	1456	-819
630	1457	-775
630	1458	-773
630	1459	-780
630	1460	-758
630	1461	-675
630	1462	-508
630	1463	-324
630	1464	-225
630	1465	-254
630	1466	-315
630	1467	-348
630	1468	-362
630	1469	-360
630	1470	-318
630	1471	-234
630	1472	-140
630	1473	-63
630	1474	9
630	1475	96
630	1476	186
630	1477	248
630	1478	293
630	1479	359
630	1480	452
630	1481	543
630	1482	629
630	1483	730
630	1484	849
630	1485	953
630	1486	1023
630	1487	1082
630	1488	1158
630	1489	1242
630	1490	1318
630	1491	1402
630	1492	1516
630	1493	1644
630	1494	1738
630	1495	1789
630	1496	1813
630	1497	1810
630	1498	1751
630	1499	1637
630	1500	1506
630	1501	1378
630	1502	1231
630	1503	1045
630	1504	836
630	1505	620
630	1506	386
630	1507	118
630	1508	-163
630	1509	-414
630	1510	-631
630	1511	-829
630	1512	-1004
630	1513	-1128
630	1514	-1207
630	1515	-1275
630	1516	-1348
630	1517	-1404
630	1518	-1433
630	1519	-1452
630	1520	-1478
630	1521	-1491
630	1522	-1468
630	1523	-1427
630	1524	-1396
630	1525	-1363
630	1526	-1307
630	1527	-1231
630	1528	-1165
630	1529	-1109
630	1530	-1038
630	1531	-962
630	1532	-918
630	1533	-925
630	1534	-957
630	1535	-981
630	1536	-993
630	1537	-987
630	1538	-922
630	1539	-781
630	1540	-605
630	1541	-460
630	1542	-373
630	1543	-333
630	1544	-338
630	1545	-389
630	1546	-461
630	1547	-504
630	1548	-505
630	1549	-499
630	1550	-511
630	1551	-526
630	1552	-525
630	1553	-517
630	1554	-511
630	1555	-489
630	1556	-436
630	1557	-384
630	1558	-376
630	1559	-421
630	1560	-479
630	1561	-528
630	1562	-567
630	1563	-577
630	1564	-531
630	1565	-440
630	1566	-357
630	1567	-319
630	1568	-311
630	1569	-306
630	1570	-316
630	1571	-348
630	1572	-371
630	1573	-358
630	1574	-324
630	1575	-307
630	1576	-307
630	1577	-300
630	1578	-290
630	1579	-302
630	1580	-332
630	1581	-341
630	1582	-313
630	1583	-267
630	1584	-224
630	1585	-171
630	1586	-109
630	1587	-64
630	1588	-59
630	1589	-80
630	1590	-85
630	1591	-72
630	1592	-55
630	1593	-31
630	1594	24
630	1595	105
630	1596	173
630	1597	216
630	1598	260
630	1599	320
630	1600	381
630	1601	421
630	1602	450
630	1603	472
630	1604	465
630	1605	401
630	1606	308
630	1607	228
630	1608	146
630	1609	83
630	1610	32
630	1611	18
630	1612	15
630	1613	-6
630	1614	-37
630	1615	-96
630	1616	-183
630	1617	-288
630	1618	-396
630	1619	-451
630	1620	-419
630	1621	-330
630	1622	-255
630	1623	-229
630	1624	-243
630	1625	-281
630	1626	-329
630	1627	-344
630	1628	-280
630	1629	-157
630	1630	-63
630	1631	-76
630	1632	-209
630	1633	-431
630	1634	-679
630	1635	-838
630	1636	-727
630	1637	-169
630	1638	914
630	1639	2470
630	1640	4343
630	1641	6252
630	1642	7799
630	1643	8569
630	1644	8308
630	1645	7021
630	1646	4963
630	1647	2560
630	1648	325
630	1649	-1288
630	1650	-2065
630	1651	-2098
630	1652	-1697
630	1653	-1201
630	1654	-867
630	1655	-823
630	1656	-1033
630	1657	-1326
630	1658	-1511
630	1659	-1515
630	1660	-1398
630	1661	-1257
630	1662	-1157
630	1663	-1127
630	1664	-1157
630	1665	-1186
630	1666	-1137
630	1667	-984
630	1668	-804
630	1669	-688
630	1670	-664
630	1671	-691
630	1672	-710
630	1673	-726
630	1674	-670
630	1675	-538
630	1676	-374
630	1677	-284
630	1678	-297
630	1679	-328
630	1680	-337
630	1681	-326
630	1682	-285
630	1683	-201
630	1684	-81
630	1685	33
630	1686	104
630	1687	141
630	1688	179
630	1689	229
630	1690	275
630	1691	327
630	1692	406
630	1693	505
630	1694	586
630	1695	640
630	1696	698
630	1697	783
630	1698	883
630	1699	979
630	1700	1087
630	1701	1219
630	1702	1354
630	1703	1457
630	1704	1535
630	1705	1614
630	1706	1688
630	1707	1731
630	1708	1747
630	1709	1763
630	1710	1776
630	1711	1745
630	1712	1640
630	1713	1472
630	1714	1258
630	1715	992
630	1716	684
630	1717	389
630	1718	158
630	1719	-22
630	1720	-191
630	1721	-372
630	1722	-558
630	1723	-758
630	1724	-983
630	1725	-1196
630	1726	-1333
630	1727	-1373
630	1728	-1354
630	1729	-1320
630	1730	-1283
630	1731	-1257
630	1732	-1265
630	1733	-1315
630	1734	-1368
630	1735	-1379
630	1736	-1355
630	1737	-1330
630	1738	-1306
630	1739	-1265
630	1740	-1212
630	1741	-1172
630	1742	-1145
630	1743	-1103
630	1744	-1039
630	1745	-986
630	1746	-964
630	1747	-943
630	1748	-899
630	1749	-838
630	1750	-782
630	1751	-712
630	1752	-617
630	1753	-529
630	1754	-498
630	1755	-521
630	1756	-562
630	1757	-604
630	1758	-657
630	1759	-711
630	1760	-732
630	1761	-714
630	1762	-683
630	1763	-664
630	1764	-639
630	1765	-593
630	1766	-550
630	1767	-538
630	1768	-545
630	1769	-545
630	1770	-541
630	1771	-554
630	1772	-571
630	1773	-559
630	1774	-518
630	1775	-484
630	1776	-472
630	1777	-464
630	1778	-447
630	1779	-440
630	1780	-449
630	1781	-446
630	1782	-405
630	1783	-344
630	1784	-303
630	1785	-281
630	1786	-268
630	1787	-272
630	1788	-310
630	1789	-363
630	1790	-383
630	1791	-360
630	1792	-324
630	1793	-304
630	1794	-291
630	1795	-278
630	1796	-278
630	1797	-288
630	1798	-266
630	1799	-185
630	1800	-64
630	1801	46
630	1802	123
630	1803	173
630	1804	190
630	1805	164
630	1806	127
630	1807	136
630	1808	206
630	1809	302
630	1810	385
630	1811	443
630	1812	476
630	1813	460
630	1814	396
630	1815	329
630	1816	295
630	1817	278
630	1818	224
630	1819	138
630	1820	54
630	1821	-21
630	1822	-76
630	1823	-119
630	1824	-163
630	1825	-211
630	1826	-282
630	1827	-369
630	1828	-415
630	1829	-387
630	1830	-316
630	1831	-259
630	1832	-236
630	1833	-236
630	1834	-252
630	1835	-279
630	1836	-275
630	1837	-209
630	1838	-122
630	1839	-114
630	1840	-252
630	1841	-519
630	1842	-836
630	1843	-1065
630	1844	-1014
630	1845	-476
630	1846	668
630	1847	2353
630	1848	4343
630	1849	6308
630	1850	7874
630	1851	8679
630	1852	8486
630	1853	7306
630	1854	5391
630	1855	3128
630	1856	933
630	1857	-817
630	1858	-1881
630	1859	-2242
630	1860	-2096
630	1861	-1723
630	1862	-1353
630	1863	-1128
630	1864	-1101
630	1865	-1230
630	1866	-1387
630	1867	-1453
630	1868	-1402
630	1869	-1292
630	1870	-1177
630	1871	-1079
630	1872	-1013
630	1873	-988
630	1874	-978
630	1875	-931
630	1876	-838
630	1877	-738
630	1878	-676
630	1879	-641
630	1880	-595
630	1881	-535
630	1882	-473
630	1883	-420
630	1884	-360
630	1885	-307
630	1886	-302
630	1887	-304
630	1888	-262
630	1889	-191
630	1890	-131
630	1891	-102
630	1892	-85
630	1893	-59
630	1894	-28
630	1895	7
630	1896	71
630	1897	178
630	1898	303
630	1899	393
630	1900	441
630	1901	479
630	1902	518
630	1903	558
630	1904	617
630	1905	732
630	1906	896
630	1907	1057
630	1908	1178
630	1909	1269
630	1910	1348
630	1911	1414
630	1912	1464
630	1913	1527
630	1914	1617
630	1915	1705
630	1916	1747
630	1917	1739
630	1918	1712
630	1919	1669
630	1920	1586
630	1921	1460
630	1922	1306
630	1923	1123
630	1924	885
630	1925	584
630	1926	276
630	1927	11
630	1928	-207
630	1929	-400
630	1930	-569
630	1931	-711
630	1932	-849
630	1933	-1013
630	1934	-1180
630	1935	-1299
630	1936	-1356
630	1937	-1378
630	1938	-1385
630	1939	-1369
630	1940	-1334
630	1941	-1312
630	1942	-1310
630	1943	-1301
630	1944	-1257
630	1945	-1198
630	1946	-1149
630	1947	-1101
630	1948	-1032
630	1949	-955
630	1950	-909
630	1951	-896
630	1952	-889
630	1953	-883
630	1954	-893
630	1955	-906
630	1956	-876
630	1957	-783
630	1958	-655
630	1959	-536
630	1960	-434
630	1961	-352
630	1962	-314
630	1963	-335
630	1964	-386
630	1965	-418
630	1966	-429
630	1967	-441
630	1968	-463
630	1969	-477
630	1970	-484
630	1971	-505
630	1972	-539
630	1973	-545
630	1974	-508
630	1975	-457
630	1976	-426
630	1977	-409
630	1978	-392
630	1979	-386
630	1980	-405
630	1981	-424
630	1982	-408
630	1983	-366
630	1984	-339
630	1985	-342
630	1986	-352
630	1987	-356
630	1988	-366
630	1989	-374
630	1990	-352
630	1991	-296
630	1992	-235
630	1993	-209
630	1994	-211
630	1995	-213
630	1996	-215
630	1997	-232
630	1998	-250
630	1999	-246
[truncated: 159,280 more rows]
