# Supplementary material for: Are Complexity Metrics Reliable in Assessing HRV Control in Obese Patients During Sleep?
Source: PLoS One. 2015 Apr 20;10(4):e0124458. doi: 10.1371/journal.pone.0124458 (PMC4404104; doi:10.1371/journal.pone.0124458)
Supplement: S1 Dataset — (ZIP) [file pone.0124458.s001.zip › cabiddu_healthy_controls_data/SUBJECT (19)/2/FC.txt]

5070	0	-423
5070	1	-457
5070	2	-491
5070	3	-478
5070	4	-432
5070	5	-395
5070	6	-363
5070	7	-308
5070	8	-255
5070	9	-254
5070	10	-307
5070	11	-355
5070	12	-360
5070	13	-355
5070	14	-363
5070	15	-352
5070	16	-307
5070	17	-271
5070	18	-286
5070	19	-323
5070	20	-334
5070	21	-322
5070	22	-320
5070	23	-319
5070	24	-276
5070	25	-202
5070	26	-154
5070	27	-150
5070	28	-147
5070	29	-121
5070	30	-104
5070	31	-119
5070	32	-132
5070	33	-112
5070	34	-93
5070	35	-115
5070	36	-151
5070	37	-153
5070	38	-122
5070	39	-95
5070	40	-62
5070	41	14
5070	42	120
5070	43	189
5070	44	193
5070	45	166
5070	46	138
5070	47	88
5070	48	6
5070	49	-63
5070	50	-78
5070	51	-64
5070	52	-64
5070	53	-64
5070	54	-24
5070	55	46
5070	56	93
5070	57	109
5070	58	129
5070	59	162
5070	60	162
5070	61	121
5070	62	89
5070	63	101
5070	64	124
5070	65	124
5070	66	121
5070	67	143
5070	68	167
5070	69	156
5070	70	125
5070	71	122
5070	72	146
5070	73	152
5070	74	134
5070	75	140
5070	76	194
5070	77	259
5070	78	305
5070	79	348
5070	80	398
5070	81	405
5070	82	337
5070	83	243
5070	84	192
5070	85	193
5070	86	216
5070	87	265
5070	88	359
5070	89	472
5070	90	536
5070	91	540
5070	92	541
5070	93	567
5070	94	576
5070	95	525
5070	96	429
5070	97	357
5070	98	287
5070	99	202
5070	100	119
5070	101	45
5070	102	-40
5070	103	-175
5070	104	-323
5070	105	-399
5070	106	-368
5070	107	-281
5070	108	-189
5070	109	-102
5070	110	-28
5070	111	-10
5070	112	-52
5070	113	-83
5070	114	-49
5070	115	11
5070	116	16
5070	117	-62
5070	118	-201
5070	119	-387
5070	120	-598
5070	121	-740
5070	122	-655
5070	123	-233
5070	124	547
5070	125	1670
5070	126	3102
5070	127	4696
5070	128	6157
5070	129	7145
5070	130	7427
5070	131	6900
5070	132	5598
5070	133	3735
5070	134	1727
5070	135	26
5070	136	-1080
5070	137	-1548
5070	138	-1504
5070	139	-1170
5070	140	-808
5070	141	-645
5070	142	-738
5070	143	-959
5070	144	-1142
5070	145	-1213
5070	146	-1179
5070	147	-1066
5070	148	-915
5070	149	-808
5070	150	-802
5070	151	-853
5070	152	-869
5070	153	-821
5070	154	-768
5070	155	-748
5070	156	-743
5070	157	-726
5070	158	-707
5070	159	-680
5070	160	-609
5070	161	-512
5070	162	-429
5070	163	-427
5070	164	-478
5070	165	-509
5070	166	-521
5070	167	-532
5070	168	-517
5070	169	-440
5070	170	-316
5070	171	-218
5070	172	-174
5070	173	-140
5070	174	-85
5070	175	-38
5070	176	-29
5070	177	-27
5070	178	0
5070	179	30
5070	180	36
5070	181	57
5070	182	143
5070	183	279
5070	184	392
5070	185	457
5070	186	488
5070	187	499
5070	188	474
5070	189	437
5070	190	455
5070	191	552
5070	192	665
5070	193	721
5070	194	727
5070	195	732
5070	196	756
5070	197	805
5070	198	923
5070	199	1139
5070	200	1400
5070	201	1595
5070	202	1678
5070	203	1684
5070	204	1655
5070	205	1595
5070	206	1518
5070	207	1474
5070	208	1478
5070	209	1466
5070	210	1379
5070	211	1235
5070	212	1084
5070	213	924
5070	214	730
5070	215	512
5070	216	314
5070	217	132
5070	218	-75
5070	219	-311
5070	220	-521
5070	221	-675
5070	222	-809
5070	223	-949
5070	224	-1063
5070	225	-1129
5070	226	-1184
5070	227	-1263
5070	228	-1340
5070	229	-1370
5070	230	-1364
5070	231	-1367
5070	232	-1380
5070	233	-1350
5070	234	-1284
5070	235	-1222
5070	236	-1186
5070	237	-1142
5070	238	-1080
5070	239	-1035
5070	240	-1031
5070	241	-1033
5070	242	-1004
5070	243	-974
5070	244	-985
5070	245	-1016
5070	246	-1018
5070	247	-988
5070	248	-952
5070	249	-906
5070	250	-816
5070	251	-699
5070	252	-624
5070	253	-630
5070	254	-669
5070	255	-693
5070	256	-703
5070	257	-705
5070	258	-665
5070	259	-568
5070	260	-473
5070	261	-449
5070	262	-496
5070	263	-558
5070	264	-611
5070	265	-664
5070	266	-702
5070	267	-680
5070	268	-605
5070	269	-541
5070	270	-529
5070	271	-538
5070	272	-532
5070	273	-530
5070	274	-554
5070	275	-573
5070	276	-555
5070	277	-524
5070	278	-530
5070	279	-557
5070	280	-557
5070	281	-519
5070	282	-484
5070	283	-462
5070	284	-422
5070	285	-361
5070	286	-328
5070	287	-346
5070	288	-374
5070	289	-374
5070	290	-368
5070	291	-386
5070	292	-399
5070	293	-361
5070	294	-293
5070	295	-246
5070	296	-226
5070	297	-202
5070	298	-174
5070	299	-187
5070	300	-233
5070	301	-252
5070	302	-211
5070	303	-157
5070	304	-136
5070	305	-131
5070	306	-121
5070	307	-125
5070	308	-167
5070	309	-204
5070	310	-187
5070	311	-131
5070	312	-100
5070	313	-111
5070	314	-123
5070	315	-127
5070	316	-148
5070	317	-186
5070	318	-188
5070	319	-134
5070	320	-75
5070	321	-58
5070	322	-64
5070	323	-58
5070	324	-54
5070	325	-79
5070	326	-107
5070	327	-93
5070	328	-45
5070	329	-21
5070	330	-20
5070	331	2
5070	332	61
5070	333	111
5070	334	125
5070	335	126
5070	336	128
5070	337	97
5070	338	16
5070	339	-59
5070	340	-68
5070	341	-22
5070	342	23
5070	343	52
5070	344	87
5070	345	103
5070	346	64
5070	347	-8
5070	348	-47
5070	349	-24
5070	350	13
5070	351	31
5070	352	53
5070	353	104
5070	354	156
5070	355	179
5070	356	203
5070	357	266
5070	358	344
5070	359	384
5070	360	389
5070	361	410
5070	362	460
5070	363	508
5070	364	545
5070	365	600
5070	366	667
5070	367	680
5070	368	600
5070	369	481
5070	370	395
5070	371	355
5070	372	340
5070	373	358
5070	374	409
5070	375	477
5070	376	484
5070	377	437
5070	378	381
5070	379	319
5070	380	216
5070	381	70
5070	382	-57
5070	383	-115
5070	384	-124
5070	385	-119
5070	386	-95
5070	387	-57
5070	388	-50
5070	389	-112
5070	390	-192
5070	391	-208
5070	392	-155
5070	393	-89
5070	394	-63
5070	395	-89
5070	396	-190
5070	397	-393
5070	398	-652
5070	399	-816
5070	400	-738
5070	401	-350
5070	402	381
5070	403	1484
5070	404	2924
5070	405	4517
5070	406	5978
5070	407	7033
5070	408	7458
5070	409	7106
5070	410	5947
5070	411	4192
5070	412	2250
5070	413	532
5070	414	-698
5070	415	-1343
5070	416	-1439
5070	417	-1179
5070	418	-858
5070	419	-709
5070	420	-775
5070	421	-960
5070	422	-1156
5070	423	-1292
5070	424	-1318
5070	425	-1218
5070	426	-1068
5070	427	-980
5070	428	-986
5070	429	-1015
5070	430	-996
5070	431	-930
5070	432	-847
5070	433	-750
5070	434	-655
5070	435	-610
5070	436	-641
5070	437	-686
5070	438	-669
5070	439	-607
5070	440	-526
5070	441	-457
5070	442	-377
5070	443	-295
5070	444	-268
5070	445	-304
5070	446	-347
5070	447	-352
5070	448	-336
5070	449	-319
5070	450	-275
5070	451	-188
5070	452	-112
5070	453	-102
5070	454	-138
5070	455	-160
5070	456	-148
5070	457	-128
5070	458	-85
5070	459	8
5070	460	133
5070	461	224
5070	462	260
5070	463	283
5070	464	337
5070	465	400
5070	466	443
5070	467	489
5070	468	562
5070	469	635
5070	470	669
5070	471	692
5070	472	759
5070	473	866
5070	474	959
5070	475	1024
5070	476	1101
5070	477	1205
5070	478	1303
5070	479	1378
5070	480	1461
5070	481	1567
5070	482	1643
5070	483	1645
5070	484	1601
5070	485	1569
5070	486	1556
5070	487	1539
5070	488	1525
5070	489	1525
5070	490	1504
5070	491	1380
5070	492	1133
5070	493	826
5070	494	516
5070	495	208
5070	496	-94
5070	497	-344
5070	498	-519
5070	499	-664
5070	500	-822
5070	501	-972
5070	502	-1066
5070	503	-1121
5070	504	-1184
5070	505	-1263
5070	506	-1324
5070	507	-1368
5070	508	-1428
5070	509	-1499
5070	510	-1525
5070	511	-1486
5070	512	-1429
5070	513	-1398
5070	514	-1370
5070	515	-1316
5070	516	-1257
5070	517	-1224
5070	518	-1193
5070	519	-1129
5070	520	-1058
5070	521	-1026
5070	522	-1033
5070	523	-1014
5070	524	-954
5070	525	-894
5070	526	-856
5070	527	-805
5070	528	-728
5070	529	-668
5070	530	-655
5070	531	-657
5070	532	-632
5070	533	-596
5070	534	-585
5070	535	-585
5070	536	-551
5070	537	-487
5070	538	-447
5070	539	-445
5070	540	-446
5070	541	-441
5070	542	-465
5070	543	-523
5070	544	-563
5070	545	-551
5070	546	-528
5070	547	-539
5070	548	-569
5070	549	-585
5070	550	-599
5070	551	-635
5070	552	-664
5070	553	-633
5070	554	-554
5070	555	-488
5070	556	-462
5070	557	-443
5070	558	-413
5070	559	-400
5070	560	-417
5070	561	-423
5070	562	-394
5070	563	-370
5070	564	-394
5070	565	-444
5070	566	-468
5070	567	-471
5070	568	-480
5070	569	-480
5070	570	-431
5070	571	-345
5070	572	-280
5070	573	-263
5070	574	-254
5070	575	-227
5070	576	-217
5070	577	-248
5070	578	-281
5070	579	-281
5070	580	-269
5070	581	-283
5070	582	-297
5070	583	-272
5070	584	-230
5070	585	-227
5070	586	-263
5070	587	-282
5070	588	-262
5070	589	-236
5070	590	-212
5070	591	-156
5070	592	-59
5070	593	19
5070	594	31
5070	595	4
5070	596	-19
5070	597	-47
5070	598	-105
5070	599	-167
5070	600	-186
5070	601	-172
5070	602	-171
5070	603	-190
5070	604	-186
5070	605	-143
5070	606	-104
5070	607	-89
5070	608	-62
5070	609	-1
5070	610	50
5070	611	52
5070	612	32
5070	613	37
5070	614	56
5070	615	53
5070	616	47
5070	617	78
5070	618	132
5070	619	153
5070	620	134
5070	621	120
5070	622	134
5070	623	143
5070	624	127
5070	625	121
5070	626	147
5070	627	171
5070	628	156
5070	629	137
5070	630	159
5070	631	208
5070	632	235
5070	633	245
5070	634	277
5070	635	328
5070	636	341
5070	637	299
5070	638	241
5070	639	192
5070	640	137
5070	641	75
5070	642	61
5070	643	129
5070	644	237
5070	645	318
5070	646	369
5070	647	420
5070	648	459
5070	649	452
5070	650	422
5070	651	431
5070	652	489
5070	653	534
5070	654	533
5070	655	511
5070	656	487
5070	657	443
5070	658	372
5070	659	319
5070	660	314
5070	661	313
5070	662	272
5070	663	201
5070	664	152
5070	665	135
5070	666	108
5070	667	46
5070	668	-14
5070	669	-54
5070	670	-95
5070	671	-135
5070	672	-125
5070	673	-54
5070	674	15
5070	675	22
5070	676	-7
5070	677	-9
5070	678	28
5070	679	78
5070	680	134
5070	681	193
5070	682	190
5070	683	41
5070	684	-248
5070	685	-564
5070	686	-775
5070	687	-798
5070	688	-546
5070	689	90
5070	690	1160
5070	691	2580
5070	692	4182
5070	693	5772
5070	694	7102
5070	695	7851
5070	696	7752
5070	697	6755
5070	698	5064
5070	699	3033
5070	700	1058
5070	701	-479
5070	702	-1327
5070	703	-1492
5070	704	-1235
5070	705	-879
5070	706	-638
5070	707	-591
5070	708	-726
5070	709	-956
5070	710	-1132
5070	711	-1151
5070	712	-1049
5070	713	-945
5070	714	-910
5070	715	-925
5070	716	-949
5070	717	-968
5070	718	-960
5070	719	-885
5070	720	-759
5070	721	-667
5070	722	-661
5070	723	-686
5070	724	-668
5070	725	-605
5070	726	-544
5070	727	-482
5070	728	-406
5070	729	-339
5070	730	-309
5070	731	-299
5070	732	-268
5070	733	-214
5070	734	-189
5070	735	-213
5070	736	-243
5070	737	-239
5070	738	-222
5070	739	-219
5070	740	-203
5070	741	-144
5070	742	-75
5070	743	-40
5070	744	-27
5070	745	15
5070	746	87
5070	747	144
5070	748	178
5070	749	228
5070	750	303
5070	751	354
5070	752	352
5070	753	342
5070	754	366
5070	755	411
5070	756	459
5070	757	544
5070	758	699
5070	759	887
5070	760	1037
5070	761	1132
5070	762	1205
5070	763	1262
5070	764	1280
5070	765	1270
5070	766	1295
5070	767	1378
5070	768	1465
5070	769	1517
5070	770	1553
5070	771	1599
5070	772	1624
5070	773	1599
5070	774	1552
5070	775	1529
5070	776	1509
5070	777	1435
5070	778	1303
5070	779	1148
5070	780	976
5070	781	749
5070	782	465
5070	783	175
5070	784	-87
5070	785	-348
5070	786	-620
5070	787	-861
5070	788	-1032
5070	789	-1156
5070	790	-1281
5070	791	-1396
5070	792	-1465
5070	793	-1497
5070	794	-1533
5070	795	-1564
5070	796	-1551
5070	797	-1490
5070	798	-1438
5070	799	-1423
5070	800	-1410
5070	801	-1368
5070	802	-1326
5070	803	-1310
5070	804	-1288
5070	805	-1224
5070	806	-1147
5070	807	-1098
5070	808	-1065
5070	809	-1005
5070	810	-923
5070	811	-871
5070	812	-857
5070	813	-843
5070	814	-815
5070	815	-802
5070	816	-816
5070	817	-816
5070	818	-776
5070	819	-736
5070	820	-739
5070	821	-760
5070	822	-760
5070	823	-740
5070	824	-729
5070	825	-705
5070	826	-625
5070	827	-508
5070	828	-424
5070	829	-406
5070	830	-421
5070	831	-437
5070	832	-474
5070	833	-532
5070	834	-569
5070	835	-558
5070	836	-541
5070	837	-566
5070	838	-612
5070	839	-627
5070	840	-606
5070	841	-583
5070	842	-555
5070	843	-492
5070	844	-411
5070	845	-370
5070	846	-383
5070	847	-397
5070	848	-374
5070	849	-344
5070	850	-336
5070	851	-328
5070	852	-301
5070	853	-293
5070	854	-343
5070	855	-418
5070	856	-464
5070	857	-474
5070	858	-483
5070	859	-491
5070	860	-462
5070	861	-398
5070	862	-346
5070	863	-329
5070	864	-309
5070	865	-266
5070	866	-237
5070	867	-252
5070	868	-279
5070	869	-277
5070	870	-266
5070	871	-284
5070	872	-312
5070	873	-312
5070	874	-286
5070	875	-277
5070	876	-280
5070	877	-250
5070	878	-175
5070	879	-108
5070	880	-79
5070	881	-58
5070	882	-26
5070	883	-15
5070	884	-52
5070	885	-95
5070	886	-97
5070	887	-71
5070	888	-61
5070	889	-57
5070	890	-17
5070	891	55
5070	892	108
5070	893	125
5070	894	141
5070	895	163
5070	896	159
5070	897	115
5070	898	79
5070	899	85
5070	900	99
5070	901	77
5070	902	43
5070	903	37
5070	904	55
5070	905	63
5070	906	75
5070	907	124
5070	908	197
5070	909	230
5070	910	200
5070	911	145
5070	912	96
5070	913	37
5070	914	-36
5070	915	-72
5070	916	-34
5070	917	42
5070	918	95
5070	919	125
5070	920	162
5070	921	194
5070	922	187
5070	923	158
5070	924	159
5070	925	194
5070	926	207
5070	927	172
5070	928	132
5070	929	120
5070	930	118
5070	931	110
5070	932	132
5070	933	210
5070	934	300
5070	935	339
5070	936	335
5070	937	336
5070	938	353
5070	939	358
5070	940	355
5070	941	390
5070	942	461
5070	943	503
5070	944	482
5070	945	435
5070	946	404
5070	947	378
5070	948	339
5070	949	316
5070	950	323
5070	951	302
5070	952	259
5070	953	204
5070	954	177
5070	955	166
5070	956	104
5070	957	-8
5070	958	-90
5070	959	-88
5070	960	-28
5070	961	42
5070	962	111
5070	963	151
5070	964	112
5070	965	-6
5070	966	-105
5070	967	-73
5070	968	89
5070	969	278
5070	970	399
5070	971	392
5070	972	218
5070	973	-115
5070	974	-494
5070	975	-726
5070	976	-691
5070	977	-389
5070	978	143
5070	979	916
5070	980	1949
5070	981	3197
5070	982	4548
5070	983	5845
5070	984	6853
5070	985	7252
5070	986	6783
5070	987	5448
5070	988	3542
5070	989	1511
5070	990	-220
5070	991	-1334
5070	992	-1716
5070	993	-1519
5070	994	-1102
5070	995	-799
5070	996	-737
5070	997	-860
5070	998	-1045
5070	999	-1175
5070	1000	-1159
5070	1001	-996
5070	1002	-806
5070	1003	-734
5070	1004	-811
5070	1005	-942
5070	1006	-1022
5070	1007	-1016
5070	1008	-932
5070	1009	-790
5070	1010	-649
5070	1011	-597
5070	1012	-656
5070	1013	-736
5070	1014	-731
5070	1015	-630
5070	1016	-539
5070	1017	-453
5070	1018	-367
5070	1019	-302
5070	1020	-291
5070	1021	-326
5070	1022	-344
5070	1023	-311
5070	1024	-265
5070	1025	-239
5070	1026	-217
5070	1027	-180
5070	1028	-164
5070	1029	-196
5070	1030	-233
5070	1031	-223
5070	1032	-176
5070	1033	-140
5070	1034	-113
5070	1035	-59
5070	1036	10
5070	1037	49
5070	1038	55
5070	1039	77
5070	1040	141
5070	1041	210
5070	1042	256
5070	1043	310
5070	1044	399
5070	1045	492
5070	1046	556
5070	1047	616
5070	1048	711
5070	1049	827
5070	1050	912
5070	1051	962
5070	1052	1019
5070	1053	1092
5070	1054	1147
5070	1055	1184
5070	1056	1247
5070	1057	1354
5070	1058	1455
5070	1059	1506
5070	1060	1528
5070	1061	1554
5070	1062	1566
5070	1063	1534
5070	1064	1483
5070	1065	1451
5070	1066	1414
5070	1067	1312
5070	1068	1133
5070	1069	920
5070	1070	695
5070	1071	433
5070	1072	138
5070	1073	-129
5070	1074	-335
5070	1075	-516
5070	1076	-710
5070	1077	-891
5070	1078	-1020
5070	1079	-1115
5070	1080	-1212
5070	1081	-1292
5070	1082	-1314
5070	1083	-1291
5070	1084	-1278
5070	1085	-1292
5070	1086	-1297
5070	1087	-1280
5070	1088	-1281
5070	1089	-1312
5070	1090	-1331
5070	1091	-1307
5070	1092	-1277
5070	1093	-1282
5070	1094	-1296
5070	1095	-1275
5070	1096	-1225
5070	1097	-1178
5070	1098	-1115
5070	1099	-991
5070	1100	-825
5070	1101	-693
5070	1102	-627
5070	1103	-598
5070	1104	-584
5070	1105	-608
5070	1106	-672
5070	1107	-718
5070	1108	-706
5070	1109	-674
5070	1110	-678
5070	1111	-702
5070	1112	-710
5070	1113	-704
5070	1114	-710
5070	1115	-708
5070	1116	-654
5070	1117	-561
5070	1118	-491
5070	1119	-472
5070	1120	-470
5070	1121	-463
5070	1122	-480
5070	1123	-537
5070	1124	-589
5070	1125	-593
5070	1126	-574
5070	1127	-568
5070	1128	-557
5070	1129	-504
5070	1130	-430
5070	1131	-394
5070	1132	-407
5070	1133	-424
5070	1134	-430
5070	1135	-452
5070	1136	-493
5070	1137	-508
5070	1138	-476
5070	1139	-445
5070	1140	-460
5070	1141	-493
5070	1142	-499
5070	1143	-485
5070	1144	-476
5070	1145	-453
5070	1146	-378
5070	1147	-276
5070	1148	-214
5070	1149	-212
5070	1150	-223
5070	1151	-224
5070	1152	-240
5070	1153	-278
5070	1154	-294
5070	1155	-268
5070	1156	-240
5070	1157	-250
5070	1158	-268
5070	1159	-252
5070	1160	-218
5070	1161	-209
5070	1162	-223
5070	1163	-220
5070	1164	-199
5070	1165	-205
5070	1166	-240
5070	1167	-251
5070	1168	-215
5070	1169	-174
5070	1170	-158
5070	1171	-143
5070	1172	-106
5070	1173	-73
5070	1174	-75
5070	1175	-85
5070	1176	-63
5070	1177	-25
5070	1178	-24
5070	1179	-53
5070	1180	-60
5070	1181	-34
5070	1182	-9
5070	1183	6
5070	1184	47
5070	1185	113
5070	1186	145
5070	1187	107
5070	1188	43
5070	1189	7
5070	1190	-4
5070	1191	-10
5070	1192	9
5070	1193	78
5070	1194	163
5070	1195	203
5070	1196	193
5070	1197	183
5070	1198	189
5070	1199	182
5070	1200	151
5070	1201	127
5070	1202	127
5070	1203	113
5070	1204	61
5070	1205	14
5070	1206	16
5070	1207	46
5070	1208	54
5070	1209	41
5070	1210	39
5070	1211	42
5070	1212	15
5070	1213	-38
5070	1214	-56
5070	1215	-21
5070	1216	17
5070	1217	30
5070	1218	48
5070	1219	100
5070	1220	156
5070	1221	189
5070	1222	229
5070	1223	309
5070	1224	397
5070	1225	438
5070	1226	448
5070	1227	469
5070	1228	509
5070	1229	525
5070	1230	507
5070	1231	486
5070	1232	474
5070	1233	441
5070	1234	377
5070	1235	331
5070	1236	328
5070	1237	307
5070	1238	283
5070	1239	263
5070	1240	267
5070	1241	243
5070	1242	128
5070	1243	-52
5070	1244	-203
5070	1245	-260
5070	1246	-235
5070	1247	-143
5070	1248	3
5070	1249	144
5070	1250	188
5070	1251	111
5070	1252	2
5070	1253	-38
5070	1254	8
5070	1255	88
5070	1256	159
5070	1257	180
5070	1258	93
5070	1259	-130
5070	1260	-407
5070	1261	-595
5070	1262	-597
5070	1263	-393
5070	1264	40
5070	1265	764
5070	1266	1802
5070	1267	3087
5070	1268	4480
5070	1269	5808
5070	1270	6819
5070	1271	7205
5070	1272	6742
5070	1273	5465
5070	1274	3659
5070	1275	1725
5070	1276	53
5070	1277	-1048
5070	1278	-1464
5070	1279	-1331
5070	1280	-974
5070	1281	-695
5070	1282	-628
5070	1283	-758
5070	1284	-1001
5070	1285	-1235
5070	1286	-1329
5070	1287	-1241
5070	1288	-1064
5070	1289	-936
5070	1290	-899
5070	1291	-904
5070	1292	-904
5070	1293	-890
5070	1294	-851
5070	1295	-769
5070	1296	-678
5070	1297	-650
5070	1298	-693
5070	1299	-729
5070	1300	-686
5070	1301	-578
5070	1302	-502
5070	1303	-424
5070	1304	-332
5070	1305	-259
5070	1306	-251
5070	1307	-296
5070	1308	-333
5070	1309	-341
5070	1310	-345
5070	1311	-343
5070	1312	-292
5070	1313	-186
5070	1314	-94
5070	1315	-60
5070	1316	-57
5070	1317	-46
5070	1318	-40
5070	1319	-55
5070	1320	-55
5070	1321	-2
5070	1322	79
5070	1323	129
5070	1324	147
5070	1325	180
5070	1326	241
5070	1327	295
5070	1328	332
5070	1329	393
5070	1330	487
5070	1331	568
5070	1332	604
5070	1333	628
5070	1334	678
5070	1335	733
5070	1336	763
5070	1337	791
5070	1338	866
5070	1339	978
5070	1340	1086
5070	1341	1186
5070	1342	1309
5070	1343	1445
5070	1344	1539
5070	1345	1566
5070	1346	1571
5070	1347	1583
5070	1348	1575
5070	1349	1524
5070	1350	1458
5070	1351	1406
5070	1352	1335
5070	1353	1197
5070	1354	1004
5070	1355	803
5070	1356	599
5070	1357	361
5070	1358	96
5070	1359	-141
5070	1360	-328
5070	1361	-503
5070	1362	-687
5070	1363	-845
5070	1364	-955
5070	1365	-1057
5070	1366	-1183
5070	1367	-1295
5070	1368	-1349
5070	1369	-1355
5070	1370	-1363
5070	1371	-1375
5070	1372	-1362
5070	1373	-1340
5070	1374	-1350
5070	1375	-1386
5070	1376	-1391
5070	1377	-1335
5070	1378	-1259
5070	1379	-1203
5070	1380	-1151
5070	1381	-1087
5070	1382	-1042
5070	1383	-1032
5070	1384	-1016
5070	1385	-942
5070	1386	-829
5070	1387	-739
5070	1388	-688
5070	1389	-657
5070	1390	-649
5070	1391	-692
5070	1392	-764
5070	1393	-804
5070	1394	-783
5070	1395	-746
5070	1396	-732
5070	1397	-717
5070	1398	-678
5070	1399	-641
5070	1400	-641
5070	1401	-653
5070	1402	-633
5070	1403	-597
5070	1404	-598
5070	1405	-633
5070	1406	-652
5070	1407	-635
5070	1408	-619
5070	1409	-607
5070	1410	-566
5070	1411	-485
5070	1412	-413
5070	1413	-392
5070	1414	-394
5070	1415	-384
5070	1416	-384
5070	1417	-429
5070	1418	-494
5070	1419	-522
5070	1420	-511
5070	1421	-491
5070	1422	-470
5070	1423	-420
5070	1424	-352
5070	1425	-328
5070	1426	-368
5070	1427	-425
5070	1428	-453
5070	1429	-469
5070	1430	-499
5070	1431	-518
5070	1432	-501
5070	1433	-478
5070	1434	-490
5070	1435	-512
5070	1436	-483
5070	1437	-388
5070	1438	-280
5070	1439	-184
5070	1440	-84
5070	1441	1
5070	1442	15
5070	1443	-59
5070	1444	-161
5070	1445	-229
5070	1446	-268
5070	1447	-303
5070	1448	-309
5070	1449	-267
5070	1450	-212
5070	1451	-200
5070	1452	-220
5070	1453	-213
5070	1454	-171
5070	1455	-136
5070	1456	-127
5070	1457	-106
5070	1458	-60
5070	1459	-41
5070	1460	-74
5070	1461	-118
5070	1462	-128
5070	1463	-124
5070	1464	-141
5070	1465	-162
5070	1466	-154
5070	1467	-135
5070	1468	-151
5070	1469	-191
5070	1470	-199
5070	1471	-155
5070	1472	-98
5070	1473	-49
5070	1474	17
5070	1475	93
5070	1476	119
5070	1477	64
5070	1478	-14
5070	1479	-42
5070	1480	-19
5070	1481	18
5070	1482	61
5070	1483	116
5070	1484	145
5070	1485	103
5070	1486	13
5070	1487	-43
5070	1488	-28
5070	1489	15
5070	1490	44
5070	1491	76
5070	1492	114
5070	1493	124
5070	1494	87
5070	1495	46
5070	1496	45
5070	1497	59
5070	1498	39
5070	1499	-2
5070	1500	-11
5070	1501	30
5070	1502	90
5070	1503	163
5070	1504	265
5070	1505	377
5070	1506	425
5070	1507	374
5070	1508	283
5070	1509	223
5070	1510	203
5070	1511	208
5070	1512	258
5070	1513	360
5070	1514	464
5070	1515	505
5070	1516	473
5070	1517	419
5070	1518	355
5070	1519	255
5070	1520	172
5070	1521	150
5070	1522	197
5070	1523	247
5070	1524	221
5070	1525	148
5070	1526	85
5070	1527	40
5070	1528	8
5070	1529	13
5070	1530	63
5070	1531	100
5070	1532	59
5070	1533	-39
5070	1534	-99
5070	1535	-71
5070	1536	14
5070	1537	105
5070	1538	170
5070	1539	160
5070	1540	10
5070	1541	-264
5070	1542	-537
5070	1543	-661
5070	1544	-575
5070	1545	-273
5070	1546	276
5070	1547	1115
5070	1548	2230
5070	1549	3545
5070	1550	4954
5070	1551	6290
5070	1552	7270
5070	1553	7549
5070	1554	6927
5070	1555	5480
5070	1556	3521
5070	1557	1470
5070	1558	-240
5070	1559	-1273
5070	1560	-1553
5070	1561	-1306
5070	1562	-903
5070	1563	-628
5070	1564	-585
5070	1565	-747
5070	1566	-1008
5070	1567	-1212
5070	1568	-1235
5070	1569	-1097
5070	1570	-939
5070	1571	-874
5070	1572	-893
5070	1573	-927
5070	1574	-940
5070	1575	-920
5070	1576	-852
5070	1577	-755
5070	1578	-708
5070	1579	-769
5070	1580	-873
5070	1581	-908
5070	1582	-823
5070	1583	-668
5070	1584	-525
5070	1585	-390
5070	1586	-293
5070	1587	-276
5070	1588	-324
5070	1589	-374
5070	1590	-371
5070	1591	-332
5070	1592	-305
5070	1593	-284
5070	1594	-239
5070	1595	-187
5070	1596	-163
5070	1597	-154
5070	1598	-113
5070	1599	-39
5070	1600	15
5070	1601	30
5070	1602	52
5070	1603	107
5070	1604	164
5070	1605	196
5070	1606	230
5070	1607	288
5070	1608	336
5070	1609	334
5070	1610	310
5070	1611	321
5070	1612	374
5070	1613	430
5070	1614	497
5070	1615	603
5070	1616	742
5070	1617	860
5070	1618	937
5070	1619	1006
5070	1620	1094
5070	1621	1172
5070	1622	1214
5070	1623	1259
5070	1624	1347
5070	1625	1448
5070	1626	1517
5070	1627	1566
5070	1628	1627
5070	1629	1690
5070	1630	1708
5070	1631	1675
5070	1632	1633
5070	1633	1595
5070	1634	1512
5070	1635	1358
5070	1636	1166
5070	1637	968
5070	1638	739
5070	1639	462
5070	1640	178
5070	1641	-62
5070	1642	-274
5070	1643	-499
5070	1644	-726
5070	1645	-912
5070	1646	-1052
5070	1647	-1194
5070	1648	-1342
5070	1649	-1447
5070	1650	-1486
5070	1651	-1499
5070	1652	-1510
5070	1653	-1497
5070	1654	-1448
5070	1655	-1409
5070	1656	-1423
5070	1657	-1458
5070	1658	-1456
5070	1659	-1413
5070	1660	-1362
5070	1661	-1294
5070	1662	-1181
5070	1663	-1047
5070	1664	-957
5070	1665	-926
5070	1666	-906
5070	1667	-870
5070	1668	-846
5070	1669	-860
5070	1670	-882
5070	1671	-885
5070	1672	-895
5070	1673	-934
5070	1674	-960
5070	1675	-913
5070	1676	-805
5070	1677	-698
5070	1678	-620
5070	1679	-552
5070	1680	-505
5070	1681	-517
5070	1682	-579
5070	1683	-624
5070	1684	-611
5070	1685	-580
5070	1686	-573
5070	1687	-578
5070	1688	-573
5070	1689	-578
5070	1690	-622
5070	1691	-670
5070	1692	-671
5070	1693	-632
5070	1694	-607
5070	1695	-606
5070	1696	-593
5070	1697	-562
5070	1698	-544
5070	1699	-552
5070	1700	-544
5070	1701	-499
5070	1702	-455
5070	1703	-452
5070	1704	-466
5070	1705	-465
5070	1706	-469
5070	1707	-515
5070	1708	-582
5070	1709	-616
5070	1710	-608
5070	1711	-591
5070	1712	-570
5070	1713	-511
5070	1714	-412
5070	1715	-329
5070	1716	-300
5070	1717	-293
5070	1718	-285
5070	1719	-296
5070	1720	-345
5070	1721	-389
5070	1722	-379
5070	1723	-335
5070	1724	-308
5070	1725	-295
5070	1726	-261
5070	1727	-206
5070	1728	-172
5070	1729	-164
5070	1730	-142
5070	1731	-98
5070	1732	-81
5070	1733	-122
5070	1734	-176
5070	1735	-194
5070	1736	-189
5070	1737	-191
5070	1738	-182
5070	1739	-137
5070	1740	-89
5070	1741	-92
5070	1742	-142
5070	1743	-175
5070	1744	-166
5070	1745	-147
5070	1746	-129
5070	1747	-88
5070	1748	-25
5070	1749	8
5070	1750	-17
5070	1751	-51
5070	1752	-40
5070	1753	6
5070	1754	49
5070	1755	97
5070	1756	171
5070	1757	239
5070	1758	242
5070	1759	184
5070	1760	122
5070	1761	81
5070	1762	32
5070	1763	-31
5070	1764	-71
5070	1765	-73
5070	1766	-78
5070	1767	-115
5070	1768	-143
5070	1769	-116
5070	1770	-55
5070	1771	-9
5070	1772	18
5070	1773	52
5070	1774	84
5070	1775	87
5070	1776	69
5070	1777	89
5070	1778	169
5070	1779	260
5070	1780	319
5070	1781	358
5070	1782	388
5070	1783	374
5070	1784	306
5070	1785	247
5070	1786	262
5070	1787	338
5070	1788	409
5070	1789	454
5070	1790	492
5070	1791	516
5070	1792	493
5070	1793	430
5070	1794	387
5070	1795	394
5070	1796	410
5070	1797	397
5070	1798	370
5070	1799	341
5070	1800	266
5070	1801	125
5070	1802	-14
5070	1803	-66
5070	1804	-22
5070	1805	61
5070	1806	142
5070	1807	204
5070	1808	212
5070	1809	131
5070	1810	1
5070	1811	-75
5070	1812	-38
5070	1813	57
5070	1814	120
5070	1815	107
5070	1816	-1
5070	1817	-224
5070	1818	-528
5070	1819	-777
5070	1820	-799
5070	1821	-491
5070	1822	159
5070	1823	1167
5070	1824	2524
5070	1825	4113
5070	1826	5686
5070	1827	6960
5070	1828	7700
5070	1829	7711
5070	1830	6883
5070	1831	5305
5070	1832	3315
5070	1833	1355
5070	1834	-220
5070	1835	-1217
5070	1836	-1592
5070	1837	-1464
5070	1838	-1104
5070	1839	-803
5070	1840	-693
5070	1841	-748
5070	1842	-874
5070	1843	-1007
5070	1844	-1095
5070	1845	-1089
5070	1846	-1003
5070	1847	-922
5070	1848	-906
5070	1849	-923
5070	1850	-911
5070	1851	-872
5070	1852	-851
5070	1853	-848
5070	1854	-837
5070	1855	-817
5070	1856	-801
5070	1857	-769
5070	1858	-675
5070	1859	-525
5070	1860	-394
5070	1861	-335
5070	1862	-322
5070	1863	-309
5070	1864	-299
5070	1865	-318
5070	1866	-342
5070	1867	-330
5070	1868	-298
5070	1869	-283
5070	1870	-267
5070	1871	-200
5070	1872	-86
5070	1873	16
5070	1874	75
5070	1875	123
5070	1876	171
5070	1877	187
5070	1878	150
5070	1879	106
5070	1880	97
5070	1881	101
5070	1882	93
5070	1883	104
5070	1884	179
5070	1885	298
5070	1886	405
5070	1887	478
5070	1888	543
5070	1889	604
5070	1890	630
5070	1891	628
5070	1892	655
5070	1893	739
5070	1894	837
5070	1895	905
5070	1896	962
5070	1897	1041
5070	1898	1122
5070	1899	1176
5070	1900	1225
5070	1901	1309
5070	1902	1417
5070	1903	1489
5070	1904	1511
5070	1905	1523
5070	1906	1540
5070	1907	1528
5070	1908	1470
5070	1909	1399
5070	1910	1329
5070	1911	1215
5070	1912	1021
5070	1913	789
5070	1914	574
5070	1915	375
5070	1916	158
5070	1917	-65
5070	1918	-256
5070	1919	-428
5070	1920	-625
5070	1921	-835
5070	1922	-1002
5070	1923	-1104
5070	1924	-1183
5070	1925	-1274
5070	1926	-1346
5070	1927	-1376
5070	1928	-1397
5070	1929	-1437
5070	1930	-1464
5070	1931	-1431
5070	1932	-1360
5070	1933	-1306
5070	1934	-1270
5070	1935	-1225
5070	1936	-1170
5070	1937	-1144
5070	1938	-1144
5070	1939	-1116
5070	1940	-1041
5070	1941	-968
5070	1942	-936
5070	1943	-923
5070	1944	-899
5070	1945	-887
5070	1946	-907
5070	1947	-920
5070	1948	-879
5070	1949	-802
5070	1950	-747
5070	1951	-728
5070	1952	-715
5070	1953	-708
5070	1954	-742
5070	1955	-813
5070	1956	-858
5070	1957	-842
5070	1958	-801
5070	1959	-767
5070	1960	-721
5070	1961	-641
5070	1962	-564
5070	1963	-531
5070	1964	-525
5070	1965	-502
5070	1966	-471
5070	1967	-468
5070	1968	-490
5070	1969	-497
5070	1970	-477
5070	1971	-469
5070	1972	-481
5070	1973	-473
5070	1974	-426
5070	1975	-383
5070	1976	-387
5070	1977	-412
5070	1978	-420
5070	1979	-423
5070	1980	-451
5070	1981	-484
5070	1982	-473
5070	1983	-430
5070	1984	-408
5070	1985	-418
5070	1986	-416
5070	1987	-385
5070	1988	-359
5070	1989	-353
5070	1990	-335
5070	1991	-281
5070	1992	-230
5070	1993	-226
5070	1994	-248
5070	1995	-256
5070	1996	-265
5070	1997	-301
5070	1998	-344
5070	1999	-342
[truncated: 159,280 more rows]
