# Supplementary material for: Are Complexity Metrics Reliable in Assessing HRV Control in Obese Patients During Sleep?
Source: PLoS One. 2015 Apr 20;10(4):e0124458. doi: 10.1371/journal.pone.0124458 (PMC4404104; doi:10.1371/journal.pone.0124458)
Supplement: S1 Dataset — (ZIP) [file pone.0124458.s001.zip › cabiddu_healthy_controls_data/SUBJECT (19)/3/FC.txt]

6000	0	-1044
6000	1	-1029
6000	2	-975
6000	3	-916
6000	4	-901
6000	5	-912
6000	6	-908
6000	7	-892
6000	8	-889
6000	9	-878
6000	10	-813
6000	11	-708
6000	12	-630
6000	13	-608
6000	14	-610
6000	15	-611
6000	16	-632
6000	17	-677
6000	18	-694
6000	19	-653
6000	20	-601
6000	21	-597
6000	22	-635
6000	23	-672
6000	24	-704
6000	25	-747
6000	26	-771
6000	27	-724
6000	28	-619
6000	29	-521
6000	30	-471
6000	31	-442
6000	32	-414
6000	33	-418
6000	34	-467
6000	35	-511
6000	36	-508
6000	37	-483
6000	38	-484
6000	39	-498
6000	40	-484
6000	41	-449
6000	42	-443
6000	43	-452
6000	44	-424
6000	45	-351
6000	46	-290
6000	47	-272
6000	48	-267
6000	49	-250
6000	50	-251
6000	51	-289
6000	52	-319
6000	53	-301
6000	54	-258
6000	55	-242
6000	56	-245
6000	57	-228
6000	58	-197
6000	59	-192
6000	60	-204
6000	61	-185
6000	62	-130
6000	63	-91
6000	64	-99
6000	65	-114
6000	66	-105
6000	67	-96
6000	68	-112
6000	69	-121
6000	70	-90
6000	71	-52
6000	72	-61
6000	73	-105
6000	74	-136
6000	75	-143
6000	76	-159
6000	77	-180
6000	78	-156
6000	79	-80
6000	80	-10
6000	81	10
6000	82	10
6000	83	21
6000	84	21
6000	85	-11
6000	86	-37
6000	87	-8
6000	88	52
6000	89	82
6000	90	81
6000	91	87
6000	92	108
6000	93	103
6000	94	75
6000	95	76
6000	96	117
6000	97	144
6000	98	122
6000	99	85
6000	100	79
6000	101	89
6000	102	90
6000	103	97
6000	104	134
6000	105	163
6000	106	136
6000	107	62
6000	108	13
6000	109	33
6000	110	103
6000	111	205
6000	112	346
6000	113	500
6000	114	590
6000	115	572
6000	116	498
6000	117	440
6000	118	410
6000	119	387
6000	120	388
6000	121	435
6000	122	489
6000	123	488
6000	124	440
6000	125	411
6000	126	426
6000	127	440
6000	128	419
6000	129	373
6000	130	345
6000	131	301
6000	132	221
6000	133	131
6000	134	38
6000	135	-43
6000	136	-145
6000	137	-230
6000	138	-234
6000	139	-159
6000	140	-65
6000	141	10
6000	142	70
6000	143	106
6000	144	83
6000	145	8
6000	146	-45
6000	147	-28
6000	148	16
6000	149	16
6000	150	-50
6000	151	-175
6000	152	-372
6000	153	-622
6000	154	-816
6000	155	-774
6000	156	-376
6000	157	419
6000	158	1604
6000	159	3122
6000	160	4781
6000	161	6245
6000	162	7173
6000	163	7359
6000	164	6742
6000	165	5394
6000	166	3562
6000	167	1655
6000	168	75
6000	169	-960
6000	170	-1445
6000	171	-1489
6000	172	-1258
6000	173	-972
6000	174	-811
6000	175	-823
6000	176	-912
6000	177	-982
6000	178	-1022
6000	179	-1048
6000	180	-1050
6000	181	-1021
6000	182	-1001
6000	183	-1012
6000	184	-1009
6000	185	-941
6000	186	-834
6000	187	-772
6000	188	-786
6000	189	-825
6000	190	-846
6000	191	-841
6000	192	-791
6000	193	-658
6000	194	-484
6000	195	-348
6000	196	-321
6000	197	-364
6000	198	-402
6000	199	-457
6000	200	-509
6000	201	-519
6000	202	-446
6000	203	-330
6000	204	-252
6000	205	-227
6000	206	-197
6000	207	-137
6000	208	-79
6000	209	-41
6000	210	12
6000	211	88
6000	212	132
6000	213	105
6000	214	51
6000	215	33
6000	216	50
6000	217	74
6000	218	120
6000	219	221
6000	220	353
6000	221	451
6000	222	498
6000	223	536
6000	224	586
6000	225	625
6000	226	645
6000	227	692
6000	228	791
6000	229	892
6000	230	947
6000	231	979
6000	232	1034
6000	233	1106
6000	234	1165
6000	235	1225
6000	236	1327
6000	237	1459
6000	238	1555
6000	239	1589
6000	240	1597
6000	241	1595
6000	242	1549
6000	243	1437
6000	244	1305
6000	245	1191
6000	246	1069
6000	247	904
6000	248	720
6000	249	555
6000	250	390
6000	251	181
6000	252	-63
6000	253	-286
6000	254	-475
6000	255	-658
6000	256	-828
6000	257	-940
6000	258	-981
6000	259	-1004
6000	260	-1052
6000	261	-1100
6000	262	-1120
6000	263	-1134
6000	264	-1177
6000	265	-1222
6000	266	-1216
6000	267	-1166
6000	268	-1114
6000	269	-1067
6000	270	-985
6000	271	-871
6000	272	-784
6000	273	-759
6000	274	-753
6000	275	-743
6000	276	-755
6000	277	-806
6000	278	-845
6000	279	-823
6000	280	-771
6000	281	-743
6000	282	-737
6000	283	-715
6000	284	-682
6000	285	-676
6000	286	-688
6000	287	-671
6000	288	-623
6000	289	-603
6000	290	-631
6000	291	-664
6000	292	-666
6000	293	-660
6000	294	-671
6000	295	-672
6000	296	-632
6000	297	-581
6000	298	-566
6000	299	-569
6000	300	-540
6000	301	-480
6000	302	-435
6000	303	-421
6000	304	-403
6000	305	-375
6000	306	-380
6000	307	-435
6000	308	-488
6000	309	-495
6000	310	-480
6000	311	-482
6000	312	-481
6000	313	-447
6000	314	-406
6000	315	-397
6000	316	-404
6000	317	-374
6000	318	-302
6000	319	-251
6000	320	-243
6000	321	-246
6000	322	-246
6000	323	-277
6000	324	-347
6000	325	-403
6000	326	-396
6000	327	-357
6000	328	-334
6000	329	-323
6000	330	-293
6000	331	-260
6000	332	-262
6000	333	-286
6000	334	-277
6000	335	-222
6000	336	-176
6000	337	-171
6000	338	-182
6000	339	-180
6000	340	-196
6000	341	-244
6000	342	-275
6000	343	-244
6000	344	-183
6000	345	-153
6000	346	-155
6000	347	-155
6000	348	-155
6000	349	-180
6000	350	-210
6000	351	-195
6000	352	-131
6000	353	-79
6000	354	-75
6000	355	-81
6000	356	-65
6000	357	-52
6000	358	-64
6000	359	-69
6000	360	-40
6000	361	-12
6000	362	-32
6000	363	-78
6000	364	-97
6000	365	-85
6000	366	-83
6000	367	-95
6000	368	-76
6000	369	-14
6000	370	53
6000	371	109
6000	372	185
6000	373	294
6000	374	381
6000	375	394
6000	376	359
6000	377	330
6000	378	315
6000	379	302
6000	380	320
6000	381	407
6000	382	531
6000	383	611
6000	384	615
6000	385	591
6000	386	571
6000	387	530
6000	388	454
6000	389	372
6000	390	317
6000	391	251
6000	392	141
6000	393	31
6000	394	-29
6000	395	-69
6000	396	-136
6000	397	-211
6000	398	-239
6000	399	-207
6000	400	-157
6000	401	-116
6000	402	-75
6000	403	-45
6000	404	-70
6000	405	-150
6000	406	-204
6000	407	-168
6000	408	-69
6000	409	5
6000	410	6
6000	411	-90
6000	412	-310
6000	413	-642
6000	414	-959
6000	415	-1064
6000	416	-809
6000	417	-145
6000	418	933
6000	419	2400
6000	420	4119
6000	421	5808
6000	422	7150
6000	423	7893
6000	424	7869
6000	425	6998
6000	426	5381
6000	427	3352
6000	428	1365
6000	429	-214
6000	430	-1198
6000	431	-1563
6000	432	-1433
6000	433	-1066
6000	434	-760
6000	435	-681
6000	436	-793
6000	437	-972
6000	438	-1130
6000	439	-1217
6000	440	-1197
6000	441	-1091
6000	442	-993
6000	443	-981
6000	444	-1026
6000	445	-1037
6000	446	-975
6000	447	-873
6000	448	-768
6000	449	-663
6000	450	-581
6000	451	-556
6000	452	-578
6000	453	-571
6000	454	-500
6000	455	-410
6000	456	-365
6000	457	-367
6000	458	-378
6000	459	-387
6000	460	-415
6000	461	-434
6000	462	-388
6000	463	-288
6000	464	-197
6000	465	-141
6000	466	-82
6000	467	-18
6000	468	8
6000	469	-19
6000	470	-45
6000	471	-26
6000	472	8
6000	473	22
6000	474	36
6000	475	86
6000	476	141
6000	477	151
6000	478	134
6000	479	147
6000	480	197
6000	481	247
6000	482	290
6000	483	366
6000	484	489
6000	485	610
6000	486	690
6000	487	756
6000	488	837
6000	489	905
6000	490	933
6000	491	956
6000	492	1029
6000	493	1148
6000	494	1265
6000	495	1368
6000	496	1486
6000	497	1598
6000	498	1653
6000	499	1638
6000	500	1602
6000	501	1578
6000	502	1535
6000	503	1444
6000	504	1331
6000	505	1221
6000	506	1080
6000	507	870
6000	508	622
6000	509	400
6000	510	210
6000	511	17
6000	512	-178
6000	513	-340
6000	514	-472
6000	515	-632
6000	516	-836
6000	517	-1032
6000	518	-1174
6000	519	-1280
6000	520	-1371
6000	521	-1417
6000	522	-1395
6000	523	-1348
6000	524	-1336
6000	525	-1354
6000	526	-1357
6000	527	-1337
6000	528	-1328
6000	529	-1325
6000	530	-1283
6000	531	-1198
6000	532	-1125
6000	533	-1104
6000	534	-1098
6000	535	-1064
6000	536	-1022
6000	537	-997
6000	538	-967
6000	539	-899
6000	540	-822
6000	541	-787
6000	542	-788
6000	543	-771
6000	544	-724
6000	545	-690
6000	546	-679
6000	547	-652
6000	548	-599
6000	549	-563
6000	550	-567
6000	551	-575
6000	552	-556
6000	553	-546
6000	554	-580
6000	555	-625
6000	556	-632
6000	557	-606
6000	558	-587
6000	559	-571
6000	560	-531
6000	561	-487
6000	562	-498
6000	563	-568
6000	564	-631
6000	565	-639
6000	566	-614
6000	567	-584
6000	568	-533
6000	569	-456
6000	570	-402
6000	571	-413
6000	572	-452
6000	573	-457
6000	574	-425
6000	575	-397
6000	576	-384
6000	577	-353
6000	578	-310
6000	579	-296
6000	580	-317
6000	581	-324
6000	582	-293
6000	583	-269
6000	584	-287
6000	585	-317
6000	586	-314
6000	587	-292
6000	588	-282
6000	589	-266
6000	590	-211
6000	591	-145
6000	592	-122
6000	593	-149
6000	594	-177
6000	595	-184
6000	596	-195
6000	597	-219
6000	598	-220
6000	599	-182
6000	600	-151
6000	601	-168
6000	602	-201
6000	603	-202
6000	604	-188
6000	605	-195
6000	606	-214
6000	607	-206
6000	608	-183
6000	609	-186
6000	610	-209
6000	611	-194
6000	612	-121
6000	613	-38
6000	614	9
6000	615	38
6000	616	56
6000	617	27
6000	618	-65
6000	619	-159
6000	620	-180
6000	621	-129
6000	622	-55
6000	623	23
6000	624	111
6000	625	179
6000	626	172
6000	627	96
6000	628	24
6000	629	5
6000	630	15
6000	631	28
6000	632	64
6000	633	133
6000	634	184
6000	635	176
6000	636	140
6000	637	134
6000	638	155
6000	639	168
6000	640	178
6000	641	220
6000	642	283
6000	643	314
6000	644	302
6000	645	297
6000	646	327
6000	647	361
6000	648	379
6000	649	416
6000	650	499
6000	651	584
6000	652	619
6000	653	610
6000	654	597
6000	655	583
6000	656	544
6000	657	514
6000	658	535
6000	659	594
6000	660	612
6000	661	544
6000	662	458
6000	663	395
6000	664	336
6000	665	252
6000	666	161
6000	667	89
6000	668	24
6000	669	-50
6000	670	-94
6000	671	-64
6000	672	2
6000	673	17
6000	674	-46
6000	675	-135
6000	676	-195
6000	677	-211
6000	678	-170
6000	679	-55
6000	680	89
6000	681	141
6000	682	11
6000	683	-256
6000	684	-542
6000	685	-747
6000	686	-789
6000	687	-565
6000	688	23
6000	689	977
6000	690	2227
6000	691	3675
6000	692	5206
6000	693	6586
6000	694	7485
6000	695	7619
6000	696	6900
6000	697	5435
6000	698	3482
6000	699	1440
6000	700	-238
6000	701	-1238
6000	702	-1541
6000	703	-1367
6000	704	-1003
6000	705	-686
6000	706	-571
6000	707	-695
6000	708	-947
6000	709	-1145
6000	710	-1195
6000	711	-1156
6000	712	-1123
6000	713	-1130
6000	714	-1163
6000	715	-1211
6000	716	-1241
6000	717	-1177
6000	718	-991
6000	719	-761
6000	720	-610
6000	721	-574
6000	722	-586
6000	723	-600
6000	724	-600
6000	725	-570
6000	726	-500
6000	727	-391
6000	728	-321
6000	729	-331
6000	730	-378
6000	731	-406
6000	732	-422
6000	733	-446
6000	734	-447
6000	735	-386
6000	736	-291
6000	737	-224
6000	738	-187
6000	739	-131
6000	740	-49
6000	741	10
6000	742	33
6000	743	60
6000	744	107
6000	745	133
6000	746	116
6000	747	98
6000	748	129
6000	749	190
6000	750	239
6000	751	284
6000	752	359
6000	753	448
6000	754	505
6000	755	540
6000	756	599
6000	757	692
6000	758	774
6000	759	826
6000	760	884
6000	761	966
6000	762	1034
6000	763	1058
6000	764	1070
6000	765	1118
6000	766	1187
6000	767	1245
6000	768	1305
6000	769	1406
6000	770	1525
6000	771	1594
6000	772	1586
6000	773	1542
6000	774	1479
6000	775	1367
6000	776	1203
6000	777	1040
6000	778	914
6000	779	786
6000	780	607
6000	781	395
6000	782	187
6000	783	-26
6000	784	-269
6000	785	-510
6000	786	-685
6000	787	-785
6000	788	-866
6000	789	-954
6000	790	-1023
6000	791	-1070
6000	792	-1136
6000	793	-1239
6000	794	-1330
6000	795	-1369
6000	796	-1380
6000	797	-1400
6000	798	-1410
6000	799	-1372
6000	800	-1308
6000	801	-1269
6000	802	-1259
6000	803	-1236
6000	804	-1188
6000	805	-1153
6000	806	-1138
6000	807	-1101
6000	808	-1023
6000	809	-952
6000	810	-927
6000	811	-922
6000	812	-899
6000	813	-884
6000	814	-906
6000	815	-940
6000	816	-931
6000	817	-886
6000	818	-841
6000	819	-797
6000	820	-715
6000	821	-607
6000	822	-536
6000	823	-531
6000	824	-550
6000	825	-562
6000	826	-593
6000	827	-656
6000	828	-704
6000	829	-697
6000	830	-662
6000	831	-646
6000	832	-638
6000	833	-601
6000	834	-551
6000	835	-533
6000	836	-546
6000	837	-546
6000	838	-516
6000	839	-496
6000	840	-503
6000	841	-499
6000	842	-463
6000	843	-434
6000	844	-444
6000	845	-463
6000	846	-448
6000	847	-416
6000	848	-406
6000	849	-409
6000	850	-386
6000	851	-341
6000	852	-322
6000	853	-332
6000	854	-324
6000	855	-286
6000	856	-262
6000	857	-272
6000	858	-274
6000	859	-240
6000	860	-207
6000	861	-214
6000	862	-245
6000	863	-264
6000	864	-285
6000	865	-338
6000	866	-397
6000	867	-400
6000	868	-347
6000	869	-290
6000	870	-260
6000	871	-224
6000	872	-171
6000	873	-141
6000	874	-152
6000	875	-154
6000	876	-111
6000	877	-61
6000	878	-52
6000	879	-69
6000	880	-71
6000	881	-65
6000	882	-73
6000	883	-79
6000	884	-34
6000	885	50
6000	886	103
6000	887	96
6000	888	66
6000	889	46
6000	890	14
6000	891	-38
6000	892	-69
6000	893	-47
6000	894	-8
6000	895	-2
6000	896	-8
6000	897	25
6000	898	89
6000	899	132
6000	900	147
6000	901	163
6000	902	178
6000	903	156
6000	904	95
6000	905	68
6000	906	121
6000	907	220
6000	908	317
6000	909	414
6000	910	517
6000	911	582
6000	912	572
6000	913	525
6000	914	507
6000	915	523
6000	916	534
6000	917	524
6000	918	523
6000	919	537
6000	920	528
6000	921	484
6000	922	451
6000	923	443
6000	924	403
6000	925	319
6000	926	216
6000	927	141
6000	928	72
6000	929	-59
6000	930	-182
6000	931	-241
6000	932	-221
6000	933	-169
6000	934	-113
6000	935	-39
6000	936	34
6000	937	49
6000	938	-15
6000	939	-96
6000	940	-129
6000	941	-124
6000	942	-109
6000	943	-78
6000	944	-29
6000	945	-21
6000	946	-128
6000	947	-330
6000	948	-543
6000	949	-675
6000	950	-647
6000	951	-336
6000	952	410
6000	953	1632
6000	954	3195
6000	955	4841
6000	956	6282
6000	957	7213
6000	958	7354
6000	959	6605
6000	960	5134
6000	961	3303
6000	962	1492
6000	963	2
6000	964	-971
6000	965	-1370
6000	966	-1336
6000	967	-1126
6000	968	-949
6000	969	-871
6000	970	-883
6000	971	-966
6000	972	-1074
6000	973	-1125
6000	974	-1082
6000	975	-1003
6000	976	-960
6000	977	-952
6000	978	-931
6000	979	-890
6000	980	-858
6000	981	-829
6000	982	-774
6000	983	-706
6000	984	-672
6000	985	-676
6000	986	-655
6000	987	-569
6000	988	-468
6000	989	-422
6000	990	-401
6000	991	-377
6000	992	-365
6000	993	-381
6000	994	-439
6000	995	-451
6000	996	-414
6000	997	-371
6000	998	-327
6000	999	-245
6000	1000	-128
6000	1001	-40
6000	1002	-11
6000	1003	1
6000	1004	27
6000	1005	38
6000	1006	9
6000	1007	-20
6000	1008	-5
6000	1009	30
6000	1010	41
6000	1011	40
6000	1012	78
6000	1013	156
6000	1014	234
6000	1015	304
6000	1016	399
6000	1017	523
6000	1018	624
6000	1019	674
6000	1020	716
6000	1021	781
6000	1022	841
6000	1023	867
6000	1024	890
6000	1025	954
6000	1026	1043
6000	1027	1118
6000	1028	1187
6000	1029	1288
6000	1030	1410
6000	1031	1503
6000	1032	1545
6000	1033	1572
6000	1034	1601
6000	1035	1598
6000	1036	1544
6000	1037	1479
6000	1038	1431
6000	1039	1358
6000	1040	1213
6000	1041	1016
6000	1042	816
6000	1043	617
6000	1044	392
6000	1045	163
6000	1046	-21
6000	1047	-166
6000	1048	-324
6000	1049	-515
6000	1050	-691
6000	1051	-820
6000	1052	-926
6000	1053	-1034
6000	1054	-1114
6000	1055	-1144
6000	1056	-1163
6000	1057	-1213
6000	1058	-1268
6000	1059	-1274
6000	1060	-1231
6000	1061	-1186
6000	1062	-1154
6000	1063	-1104
6000	1064	-1034
6000	1065	-991
6000	1066	-993
6000	1067	-999
6000	1068	-975
6000	1069	-951
6000	1070	-962
6000	1071	-979
6000	1072	-963
6000	1073	-925
6000	1074	-897
6000	1075	-865
6000	1076	-794
6000	1077	-704
6000	1078	-661
6000	1079	-676
6000	1080	-700
6000	1081	-704
6000	1082	-713
6000	1083	-736
6000	1084	-735
6000	1085	-694
6000	1086	-664
6000	1087	-690
6000	1088	-736
6000	1089	-750
6000	1090	-737
6000	1091	-730
6000	1092	-721
6000	1093	-680
6000	1094	-622
6000	1095	-596
6000	1096	-607
6000	1097	-596
6000	1098	-534
6000	1099	-475
6000	1100	-459
6000	1101	-469
6000	1102	-481
6000	1103	-518
6000	1104	-588
6000	1105	-636
6000	1106	-604
6000	1107	-516
6000	1108	-438
6000	1109	-391
6000	1110	-346
6000	1111	-307
6000	1112	-310
6000	1113	-346
6000	1114	-358
6000	1115	-326
6000	1116	-297
6000	1117	-308
6000	1118	-330
6000	1119	-325
6000	1120	-315
6000	1121	-328
6000	1122	-340
6000	1123	-310
6000	1124	-254
6000	1125	-219
6000	1126	-198
6000	1127	-142
6000	1128	-46
6000	1129	35
6000	1130	71
6000	1131	83
6000	1132	78
6000	1133	22
6000	1134	-89
6000	1135	-190
6000	1136	-223
6000	1137	-212
6000	1138	-209
6000	1139	-214
6000	1140	-198
6000	1141	-164
6000	1142	-142
6000	1143	-127
6000	1144	-77
6000	1145	-3
6000	1146	37
6000	1147	21
6000	1148	0
6000	1149	22
6000	1150	61
6000	1151	82
6000	1152	92
6000	1153	104
6000	1154	83
6000	1155	4
6000	1156	-82
6000	1157	-90
6000	1158	-7
6000	1159	114
6000	1160	239
6000	1161	355
6000	1162	438
6000	1163	449
6000	1164	391
6000	1165	342
6000	1166	358
6000	1167	412
6000	1168	449
6000	1169	466
6000	1170	473
6000	1171	447
6000	1172	365
6000	1173	273
6000	1174	233
6000	1175	248
6000	1176	244
6000	1177	192
6000	1178	138
6000	1179	104
6000	1180	66
6000	1181	10
6000	1182	-35
6000	1183	-51
6000	1184	-71
6000	1185	-121
6000	1186	-163
6000	1187	-148
6000	1188	-99
6000	1189	-78
6000	1190	-103
6000	1191	-136
6000	1192	-159
6000	1193	-183
6000	1194	-189
6000	1195	-125
6000	1196	-7
6000	1197	63
6000	1198	-5
6000	1199	-202
6000	1200	-459
6000	1201	-715
6000	1202	-873
6000	1203	-775
6000	1204	-270
6000	1205	679
6000	1206	2003
6000	1207	3591
6000	1208	5266
6000	1209	6741
6000	1210	7658
6000	1211	7773
6000	1212	7044
6000	1213	5602
6000	1214	3704
6000	1215	1721
6000	1216	60
6000	1217	-998
6000	1218	-1432
6000	1219	-1420
6000	1220	-1179
6000	1221	-901
6000	1222	-742
6000	1223	-770
6000	1224	-916
6000	1225	-1034
6000	1226	-1046
6000	1227	-990
6000	1228	-931
6000	1229	-885
6000	1230	-860
6000	1231	-883
6000	1232	-945
6000	1233	-980
6000	1234	-939
6000	1235	-870
6000	1236	-845
6000	1237	-867
6000	1238	-872
6000	1239	-836
6000	1240	-772
6000	1241	-683
6000	1242	-563
6000	1243	-430
6000	1244	-357
6000	1245	-365
6000	1246	-387
6000	1247	-366
6000	1248	-325
6000	1249	-298
6000	1250	-267
6000	1251	-213
6000	1252	-176
6000	1253	-199
6000	1254	-246
6000	1255	-246
6000	1256	-185
6000	1257	-111
6000	1258	-47
6000	1259	31
6000	1260	122
6000	1261	171
6000	1262	160
6000	1263	144
6000	1264	173
6000	1265	219
6000	1266	242
6000	1267	258
6000	1268	302
6000	1269	360
6000	1270	393
6000	1271	420
6000	1272	497
6000	1273	626
6000	1274	747
6000	1275	826
6000	1276	901
6000	1277	989
6000	1278	1059
6000	1279	1096
6000	1280	1144
6000	1281	1232
6000	1282	1318
6000	1283	1351
6000	1284	1349
6000	1285	1360
6000	1286	1389
6000	1287	1409
6000	1288	1424
6000	1289	1472
6000	1290	1524
6000	1291	1512
6000	1292	1400
6000	1293	1228
6000	1294	1031
6000	1295	798
6000	1296	529
6000	1297	278
6000	1298	90
6000	1299	-72
6000	1300	-261
6000	1301	-470
6000	1302	-653
6000	1303	-807
6000	1304	-959
6000	1305	-1092
6000	1306	-1150
6000	1307	-1133
6000	1308	-1113
6000	1309	-1136
6000	1310	-1172
6000	1311	-1191
6000	1312	-1214
6000	1313	-1256
6000	1314	-1269
6000	1315	-1208
6000	1316	-1108
6000	1317	-1037
6000	1318	-1002
6000	1319	-962
6000	1320	-913
6000	1321	-888
6000	1322	-882
6000	1323	-843
6000	1324	-767
6000	1325	-709
6000	1326	-707
6000	1327	-726
6000	1328	-727
6000	1329	-732
6000	1330	-766
6000	1331	-798
6000	1332	-786
6000	1333	-757
6000	1334	-757
6000	1335	-770
6000	1336	-742
6000	1337	-672
6000	1338	-611
6000	1339	-577
6000	1340	-541
6000	1341	-496
6000	1342	-485
6000	1343	-517
6000	1344	-545
6000	1345	-532
6000	1346	-509
6000	1347	-520
6000	1348	-548
6000	1349	-548
6000	1350	-531
6000	1351	-531
6000	1352	-536
6000	1353	-503
6000	1354	-439
6000	1355	-395
6000	1356	-392
6000	1357	-388
6000	1358	-361
6000	1359	-350
6000	1360	-376
6000	1361	-401
6000	1362	-388
6000	1363	-362
6000	1364	-364
6000	1365	-371
6000	1366	-344
6000	1367	-298
6000	1368	-275
6000	1369	-273
6000	1370	-248
6000	1371	-194
6000	1372	-151
6000	1373	-142
6000	1374	-135
6000	1375	-114
6000	1376	-114
6000	1377	-160
6000	1378	-210
6000	1379	-212
6000	1380	-185
6000	1381	-178
6000	1382	-192
6000	1383	-196
6000	1384	-196
6000	1385	-222
6000	1386	-259
6000	1387	-247
6000	1388	-171
6000	1389	-89
6000	1390	-52
6000	1391	-42
6000	1392	-31
6000	1393	-39
6000	1394	-74
6000	1395	-94
6000	1396	-60
6000	1397	-6
6000	1398	4
6000	1399	-29
6000	1400	-53
6000	1401	-53
6000	1402	-57
6000	1403	-59
6000	1404	-23
6000	1405	50
6000	1406	100
6000	1407	99
6000	1408	99
6000	1409	146
6000	1410	219
6000	1411	278
6000	1412	336
6000	1413	409
6000	1414	466
6000	1415	463
6000	1416	431
6000	1417	434
6000	1418	486
6000	1419	538
6000	1420	564
6000	1421	583
6000	1422	594
6000	1423	560
6000	1424	479
6000	1425	415
6000	1426	410
6000	1427	423
6000	1428	384
6000	1429	331
6000	1430	288
6000	1431	258
6000	1432	202
6000	1433	134
6000	1434	74
6000	1435	20
6000	1436	-56
6000	1437	-133
6000	1438	-149
6000	1439	-86
6000	1440	-20
6000	1441	-22
6000	1442	-78
6000	1443	-142
6000	1444	-195
6000	1445	-223
6000	1446	-186
6000	1447	-72
6000	1448	36
6000	1449	22
6000	1450	-147
6000	1451	-396
6000	1452	-631
6000	1453	-779
6000	1454	-744
6000	1455	-403
6000	1456	311
6000	1457	1364
6000	1458	2679
6000	1459	4178
6000	1460	5707
6000	1461	6979
6000	1462	7668
6000	1463	7567
6000	1464	6651
6000	1465	5055
6000	1466	3072
6000	1467	1134
6000	1468	-338
6000	1469	-1131
6000	1470	-1314
6000	1471	-1127
6000	1472	-826
6000	1473	-623
6000	1474	-652
6000	1475	-896
6000	1476	-1183
6000	1477	-1339
6000	1478	-1327
6000	1479	-1218
6000	1480	-1084
6000	1481	-964
6000	1482	-897
6000	1483	-907
6000	1484	-952
6000	1485	-942
6000	1486	-859
6000	1487	-774
6000	1488	-743
6000	1489	-741
6000	1490	-721
6000	1491	-689
6000	1492	-661
6000	1493	-637
6000	1494	-576
6000	1495	-525
6000	1496	-524
6000	1497	-550
6000	1498	-526
6000	1499	-456
6000	1500	-397
6000	1501	-368
6000	1502	-327
6000	1503	-260
6000	1504	-207
6000	1505	-190
6000	1506	-166
6000	1507	-104
6000	1508	-46
6000	1509	-35
6000	1510	-47
6000	1511	-31
6000	1512	-2
6000	1513	3
6000	1514	-3
6000	1515	36
6000	1516	128
6000	1517	220
6000	1518	289
6000	1519	369
6000	1520	466
6000	1521	535
6000	1522	546
6000	1523	541
6000	1524	569
6000	1525	619
6000	1526	665
6000	1527	732
6000	1528	859
6000	1529	1020
6000	1530	1150
6000	1531	1238
6000	1532	1325
6000	1533	1420
6000	1534	1484
6000	1535	1505
6000	1536	1527
6000	1537	1570
6000	1538	1594
6000	1539	1563
6000	1540	1510
6000	1541	1471
6000	1542	1421
6000	1543	1315
6000	1544	1163
6000	1545	1004
6000	1546	832
6000	1547	605
6000	1548	334
6000	1549	79
6000	1550	-133
6000	1551	-334
6000	1552	-538
6000	1553	-711
6000	1554	-833
6000	1555	-947
6000	1556	-1085
6000	1557	-1212
6000	1558	-1284
6000	1559	-1322
6000	1560	-1371
6000	1561	-1423
6000	1562	-1438
6000	1563	-1420
6000	1564	-1408
6000	1565	-1405
6000	1566	-1367
6000	1567	-1290
6000	1568	-1226
6000	1569	-1211
6000	1570	-1206
6000	1571	-1171
6000	1572	-1125
6000	1573	-1098
6000	1574	-1065
6000	1575	-994
6000	1576	-908
6000	1577	-863
6000	1578	-858
6000	1579	-847
6000	1580	-819
6000	1581	-808
6000	1582	-818
6000	1583	-804
6000	1584	-748
6000	1585	-691
6000	1586	-665
6000	1587	-644
6000	1588	-608
6000	1589	-598
6000	1590	-650
6000	1591	-730
6000	1592	-773
6000	1593	-773
6000	1594	-757
6000	1595	-723
6000	1596	-642
6000	1597	-539
6000	1598	-480
6000	1599	-488
6000	1600	-510
6000	1601	-509
6000	1602	-508
6000	1603	-531
6000	1604	-548
6000	1605	-530
6000	1606	-508
6000	1607	-515
6000	1608	-525
6000	1609	-493
6000	1610	-440
6000	1611	-420
6000	1612	-444
6000	1613	-467
6000	1614	-471
6000	1615	-480
6000	1616	-491
6000	1617	-458
6000	1618	-372
6000	1619	-294
6000	1620	-275
6000	1621	-286
6000	1622	-276
6000	1623	-251
6000	1624	-237
6000	1625	-220
6000	1626	-174
6000	1627	-131
6000	1628	-147
6000	1629	-215
6000	1630	-269
6000	1631	-274
6000	1632	-255
6000	1633	-237
6000	1634	-198
6000	1635	-136
6000	1636	-104
6000	1637	-137
6000	1638	-193
6000	1639	-211
6000	1640	-195
6000	1641	-184
6000	1642	-175
6000	1643	-140
6000	1644	-92
6000	1645	-72
6000	1646	-75
6000	1647	-49
6000	1648	16
6000	1649	66
6000	1650	65
6000	1651	41
6000	1652	27
6000	1653	4
6000	1654	-39
6000	1655	-60
6000	1656	-16
6000	1657	61
6000	1658	100
6000	1659	83
6000	1660	41
6000	1661	-17
6000	1662	-112
6000	1663	-219
6000	1664	-262
6000	1665	-211
6000	1666	-117
6000	1667	-39
6000	1668	26
6000	1669	89
6000	1670	117
6000	1671	91
6000	1672	58
6000	1673	82
6000	1674	156
6000	1675	225
6000	1676	277
6000	1677	346
6000	1678	430
6000	1679	487
6000	1680	511
6000	1681	544
6000	1682	604
6000	1683	634
6000	1684	596
6000	1685	525
6000	1686	475
6000	1687	444
6000	1688	407
6000	1689	378
6000	1690	375
6000	1691	355
6000	1692	294
6000	1693	195
6000	1694	128
6000	1695	106
6000	1696	46
6000	1697	-29
6000	1698	-89
6000	1699	-103
6000	1700	-103
6000	1701	-119
6000	1702	-125
6000	1703	-98
6000	1704	-77
6000	1705	-110
6000	1706	-170
6000	1707	-195
6000	1708	-169
6000	1709	-133
6000	1710	-104
6000	1711	-68
6000	1712	-59
6000	1713	-154
6000	1714	-373
6000	1715	-624
6000	1716	-778
6000	1717	-738
6000	1718	-406
6000	1719	340
6000	1720	1549
6000	1721	3095
6000	1722	4717
6000	1723	6126
6000	1724	7061
6000	1725	7285
6000	1726	6670
6000	1727	5318
6000	1728	3546
6000	1729	1743
6000	1730	219
6000	1731	-823
6000	1732	-1297
6000	1733	-1291
6000	1734	-1056
6000	1735	-844
6000	1736	-769
6000	1737	-815
6000	1738	-933
6000	1739	-1072
6000	1740	-1159
6000	1741	-1139
6000	1742	-1049
6000	1743	-992
6000	1744	-1009
6000	1745	-1048
6000	1746	-1050
6000	1747	-1018
6000	1748	-960
6000	1749	-866
6000	1750	-751
6000	1751	-689
6000	1752	-725
6000	1753	-812
6000	1754	-861
6000	1755	-841
6000	1756	-798
6000	1757	-714
6000	1758	-583
6000	1759	-432
6000	1760	-323
6000	1761	-324
6000	1762	-344
6000	1763	-333
6000	1764	-308
6000	1765	-292
6000	1766	-261
6000	1767	-196
6000	1768	-149
6000	1769	-169
6000	1770	-223
6000	1771	-239
6000	1772	-201
6000	1773	-146
6000	1774	-75
6000	1775	36
6000	1776	162
6000	1777	240
6000	1778	251
6000	1779	254
6000	1780	297
6000	1781	362
6000	1782	415
6000	1783	470
6000	1784	540
6000	1785	587
6000	1786	573
6000	1787	534
6000	1788	537
6000	1789	599
6000	1790	691
6000	1791	800
6000	1792	949
6000	1793	1125
6000	1794	1266
6000	1795	1343
6000	1796	1399
6000	1797	1468
6000	1798	1520
6000	1799	1522
6000	1800	1505
6000	1801	1510
6000	1802	1525
6000	1803	1514
6000	1804	1489
6000	1805	1485
6000	1806	1475
6000	1807	1394
6000	1808	1215
6000	1809	988
6000	1810	745
6000	1811	475
6000	1812	181
6000	1813	-80
6000	1814	-272
6000	1815	-439
6000	1816	-632
6000	1817	-828
6000	1818	-983
6000	1819	-1103
6000	1820	-1218
6000	1821	-1309
6000	1822	-1333
6000	1823	-1304
6000	1824	-1278
6000	1825	-1274
6000	1826	-1256
6000	1827	-1208
6000	1828	-1173
6000	1829	-1183
6000	1830	-1202
6000	1831	-1186
6000	1832	-1146
6000	1833	-1117
6000	1834	-1083
6000	1835	-1014
6000	1836	-937
6000	1837	-914
6000	1838	-949
6000	1839	-982
6000	1840	-983
6000	1841	-977
6000	1842	-971
6000	1843	-928
6000	1844	-838
6000	1845	-763
6000	1846	-744
6000	1847	-746
6000	1848	-723
6000	1849	-689
6000	1850	-677
6000	1851	-668
6000	1852	-630
6000	1853	-583
6000	1854	-582
6000	1855	-624
6000	1856	-651
6000	1857	-640
6000	1858	-624
6000	1859	-618
6000	1860	-591
6000	1861	-530
6000	1862	-481
6000	1863	-483
6000	1864	-505
6000	1865	-511
6000	1866	-526
6000	1867	-591
6000	1868	-686
6000	1869	-747
6000	1870	-757
6000	1871	-739
6000	1872	-690
6000	1873	-580
6000	1874	-426
6000	1875	-305
6000	1876	-265
6000	1877	-277
6000	1878	-297
6000	1879	-328
6000	1880	-378
6000	1881	-403
6000	1882	-367
6000	1883	-304
6000	1884	-278
6000	1885	-290
6000	1886	-290
6000	1887	-268
6000	1888	-257
6000	1889	-260
6000	1890	-228
6000	1891	-170
6000	1892	-141
6000	1893	-175
6000	1894	-230
6000	1895	-262
6000	1896	-282
6000	1897	-310
6000	1898	-319
6000	1899	-276
6000	1900	-209
6000	1901	-172
6000	1902	-164
6000	1903	-143
6000	1904	-102
6000	1905	-83
6000	1906	-99
6000	1907	-109
6000	1908	-93
6000	1909	-83
6000	1910	-101
6000	1911	-113
6000	1912	-88
6000	1913	-60
6000	1914	-70
6000	1915	-94
6000	1916	-78
6000	1917	-25
6000	1918	24
6000	1919	64
6000	1920	120
6000	1921	178
6000	1922	188
6000	1923	140
6000	1924	91
6000	1925	74
6000	1926	63
6000	1927	32
6000	1928	7
6000	1929	23
6000	1930	51
6000	1931	50
6000	1932	39
6000	1933	62
6000	1934	109
6000	1935	135
6000	1936	132
6000	1937	135
6000	1938	147
6000	1939	122
6000	1940	55
6000	1941	6
6000	1942	19
6000	1943	70
6000	1944	128
6000	1945	203
6000	1946	305
6000	1947	381
6000	1948	379
6000	1949	322
6000	1950	282
6000	1951	288
6000	1952	318
6000	1953	372
6000	1954	472
6000	1955	605
6000	1956	687
6000	1957	681
6000	1958	633
6000	1959	595
6000	1960	566
6000	1961	517
6000	1962	469
6000	1963	439
6000	1964	372
6000	1965	297
6000	1966	239
6000	1967	254
6000	1968	310
6000	1969	310
6000	1970	230
6000	1971	124
6000	1972	44
6000	1973	-18
6000	1974	-70
6000	1975	-87
6000	1976	-73
6000	1977	-87
6000	1978	-161
6000	1979	-233
6000	1980	-213
6000	1981	-97
6000	1982	41
6000	1983	135
6000	1984	150
6000	1985	47
6000	1986	-201
6000	1987	-515
6000	1988	-740
6000	1989	-758
6000	1990	-554
6000	1991	-123
6000	1992	594
6000	1993	1642
6000	1994	2971
6000	1995	4438
6000	1996	5844
6000	1997	6920
6000	1998	7336
6000	1999	6852
[truncated: 159,280 more rows]
