# Supplementary material for: Are Complexity Metrics Reliable in Assessing HRV Control in Obese Patients During Sleep?
Source: PLoS One. 2015 Apr 20;10(4):e0124458. doi: 10.1371/journal.pone.0124458 (PMC4404104; doi:10.1371/journal.pone.0124458)
Supplement: S1 Dataset — (ZIP) [file pone.0124458.s001.zip › cabiddu_healthy_controls_data/SUBJECT (19)/4/FC.txt]

12750	0	7114
12750	1	6578
12750	2	5313
12750	3	3529
12750	4	1607
12750	5	3
12750	6	-977
12750	7	-1315
12750	8	-1200
12750	9	-874
12750	10	-567
12750	11	-463
12750	12	-607
12750	13	-856
12750	14	-1013
12750	15	-995
12750	16	-861
12750	17	-703
12750	18	-570
12750	19	-505
12750	20	-544
12750	21	-643
12750	22	-689
12750	23	-620
12750	24	-506
12750	25	-443
12750	26	-446
12750	27	-468
12750	28	-489
12750	29	-504
12750	30	-476
12750	31	-378
12750	32	-239
12750	33	-153
12750	34	-147
12750	35	-149
12750	36	-125
12750	37	-119
12750	38	-150
12750	39	-164
12750	40	-126
12750	41	-76
12750	42	-65
12750	43	-72
12750	44	-55
12750	45	-28
12750	46	-33
12750	47	-48
12750	48	-13
12750	49	78
12750	50	173
12750	51	249
12750	52	338
12750	53	446
12750	54	520
12750	55	528
12750	56	523
12750	57	557
12750	58	613
12750	59	646
12750	60	673
12750	61	733
12750	62	810
12750	63	857
12750	64	884
12750	65	949
12750	66	1059
12750	67	1149
12750	68	1186
12750	69	1202
12750	70	1224
12750	71	1211
12750	72	1142
12750	73	1064
12750	74	1030
12750	75	1009
12750	76	936
12750	77	814
12750	78	682
12750	79	537
12750	80	335
12750	81	91
12750	82	-126
12750	83	-287
12750	84	-435
12750	85	-597
12750	86	-732
12750	87	-818
12750	88	-894
12750	89	-1001
12750	90	-1104
12750	91	-1154
12750	92	-1169
12750	93	-1201
12750	94	-1238
12750	95	-1234
12750	96	-1190
12750	97	-1154
12750	98	-1137
12750	99	-1086
12750	100	-988
12750	101	-899
12750	102	-861
12750	103	-839
12750	104	-799
12750	105	-768
12750	106	-780
12750	107	-798
12750	108	-768
12750	109	-709
12750	110	-677
12750	111	-672
12750	112	-642
12750	113	-583
12750	114	-553
12750	115	-571
12750	116	-585
12750	117	-566
12750	118	-552
12750	119	-569
12750	120	-574
12750	121	-528
12750	122	-469
12750	123	-459
12750	124	-483
12750	125	-496
12750	126	-501
12750	127	-534
12750	128	-580
12750	129	-576
12750	130	-512
12750	131	-451
12750	132	-426
12750	133	-406
12750	134	-368
12750	135	-352
12750	136	-386
12750	137	-427
12750	138	-423
12750	139	-393
12750	140	-388
12750	141	-395
12750	142	-367
12750	143	-315
12750	144	-291
12750	145	-300
12750	146	-290
12750	147	-246
12750	148	-218
12750	149	-239
12750	150	-262
12750	151	-249
12750	152	-231
12750	153	-241
12750	154	-243
12750	155	-190
12750	156	-107
12750	157	-58
12750	158	-45
12750	159	-26
12750	160	-4
12750	161	-27
12750	162	-89
12750	163	-130
12750	164	-117
12750	165	-98
12750	166	-107
12750	167	-117
12750	168	-99
12750	169	-88
12750	170	-123
12750	171	-168
12750	172	-165
12750	173	-124
12750	174	-103
12750	175	-106
12750	176	-88
12750	177	-44
12750	178	-26
12750	179	-45
12750	180	-56
12750	181	-29
12750	182	-4
12750	183	-16
12750	184	-26
12750	185	5
12750	186	44
12750	187	39
12750	188	6
12750	189	-3
12750	190	10
12750	191	4
12750	192	-4
12750	193	45
12750	194	160
12750	195	276
12750	196	349
12750	197	400
12750	198	444
12750	199	443
12750	200	380
12750	201	318
12750	202	328
12750	203	399
12750	204	469
12750	205	525
12750	206	589
12750	207	634
12750	208	605
12750	209	506
12750	210	412
12750	211	361
12750	212	316
12750	213	256
12750	214	219
12750	215	223
12750	216	218
12750	217	140
12750	218	19
12750	219	-54
12750	220	-96
12750	221	-147
12750	222	-205
12750	223	-254
12750	224	-287
12750	225	-326
12750	226	-348
12750	227	-294
12750	228	-162
12750	229	-53
12750	230	-49
12750	231	-123
12750	232	-204
12750	233	-260
12750	234	-281
12750	235	-232
12750	236	-107
12750	237	11
12750	238	10
12750	239	-132
12750	240	-334
12750	241	-515
12750	242	-639
12750	243	-648
12750	244	-430
12750	245	100
12750	246	947
12750	247	2089
12750	248	3498
12750	249	5030
12750	250	6363
12750	251	7111
12750	252	7031
12750	253	6097
12750	254	4480
12750	255	2513
12750	256	667
12750	257	-626
12750	258	-1187
12750	259	-1169
12750	260	-874
12750	261	-571
12750	262	-444
12750	263	-569
12750	264	-870
12750	265	-1139
12750	266	-1207
12750	267	-1081
12750	268	-894
12750	269	-747
12750	270	-674
12750	271	-676
12750	272	-746
12750	273	-813
12750	274	-788
12750	275	-672
12750	276	-572
12750	277	-568
12750	278	-625
12750	279	-665
12750	280	-665
12750	281	-631
12750	282	-550
12750	283	-436
12750	284	-325
12750	285	-294
12750	286	-309
12750	287	-281
12750	288	-202
12750	289	-135
12750	290	-106
12750	291	-77
12750	292	-35
12750	293	-18
12750	294	-45
12750	295	-63
12750	296	-25
12750	297	36
12750	298	72
12750	299	99
12750	300	161
12750	301	241
12750	302	286
12750	303	306
12750	304	345
12750	305	412
12750	306	456
12750	307	462
12750	308	484
12750	309	554
12750	310	631
12750	311	674
12750	312	714
12750	313	788
12750	314	865
12750	315	901
12750	316	919
12750	317	976
12750	318	1064
12750	319	1122
12750	320	1140
12750	321	1162
12750	322	1198
12750	323	1203
12750	324	1154
12750	325	1094
12750	326	1054
12750	327	989
12750	328	858
12750	329	691
12750	330	539
12750	331	386
12750	332	186
12750	333	-37
12750	334	-223
12750	335	-367
12750	336	-513
12750	337	-667
12750	338	-782
12750	339	-843
12750	340	-907
12750	341	-1006
12750	342	-1099
12750	343	-1143
12750	344	-1162
12750	345	-1198
12750	346	-1226
12750	347	-1204
12750	348	-1157
12750	349	-1143
12750	350	-1151
12750	351	-1120
12750	352	-1037
12750	353	-957
12750	354	-908
12750	355	-859
12750	356	-792
12750	357	-758
12750	358	-784
12750	359	-813
12750	360	-785
12750	361	-724
12750	362	-684
12750	363	-663
12750	364	-633
12750	365	-611
12750	366	-645
12750	367	-712
12750	368	-735
12750	369	-684
12750	370	-606
12750	371	-541
12750	372	-474
12750	373	-404
12750	374	-387
12750	375	-451
12750	376	-538
12750	377	-575
12750	378	-565
12750	379	-552
12750	380	-533
12750	381	-484
12750	382	-431
12750	383	-442
12750	384	-513
12750	385	-572
12750	386	-578
12750	387	-560
12750	388	-539
12750	389	-490
12750	390	-401
12750	391	-334
12750	392	-337
12750	393	-369
12750	394	-363
12750	395	-319
12750	396	-284
12750	397	-257
12750	398	-212
12750	399	-170
12750	400	-189
12750	401	-271
12750	402	-332
12750	403	-322
12750	404	-279
12750	405	-249
12750	406	-218
12750	407	-178
12750	408	-170
12750	409	-227
12750	410	-296
12750	411	-299
12750	412	-241
12750	413	-177
12750	414	-127
12750	415	-68
12750	416	-9
12750	417	-2
12750	418	-53
12750	419	-103
12750	420	-113
12750	421	-121
12750	422	-160
12750	423	-190
12750	424	-168
12750	425	-117
12750	426	-83
12750	427	-53
12750	428	13
12750	429	84
12750	430	100
12750	431	55
12750	432	7
12750	433	-21
12750	434	-66
12750	435	-136
12750	436	-177
12750	437	-154
12750	438	-108
12750	439	-91
12750	440	-72
12750	441	-14
12750	442	56
12750	443	88
12750	444	101
12750	445	145
12750	446	216
12750	447	252
12750	448	242
12750	449	238
12750	450	261
12750	451	274
12750	452	267
12750	453	292
12750	454	381
12750	455	478
12750	456	515
12750	457	496
12750	458	456
12750	459	388
12750	460	272
12750	461	159
12750	462	129
12750	463	189
12750	464	263
12750	465	310
12750	466	337
12750	467	342
12750	468	268
12750	469	83
12750	470	-116
12750	471	-232
12750	472	-266
12750	473	-266
12750	474	-250
12750	475	-211
12750	476	-157
12750	477	-128
12750	478	-107
12750	479	-46
12750	480	36
12750	481	47
12750	482	-45
12750	483	-175
12750	484	-257
12750	485	-276
12750	486	-243
12750	487	-154
12750	488	-41
12750	489	-9
12750	490	-150
12750	491	-418
12750	492	-685
12750	493	-854
12750	494	-893
12750	495	-745
12750	496	-326
12750	497	395
12750	498	1383
12750	499	2593
12750	500	3967
12750	501	5335
12750	502	6370
12750	503	6738
12750	504	6291
12750	505	5099
12750	506	3394
12750	507	1538
12750	508	-28
12750	509	-968
12750	510	-1233
12750	511	-1046
12750	512	-713
12750	513	-455
12750	514	-395
12750	515	-564
12750	516	-859
12750	517	-1086
12750	518	-1126
12750	519	-1028
12750	520	-916
12750	521	-849
12750	522	-821
12750	523	-830
12750	524	-880
12750	525	-912
12750	526	-860
12750	527	-748
12750	528	-669
12750	529	-661
12750	530	-672
12750	531	-643
12750	532	-590
12750	533	-539
12750	534	-495
12750	535	-440
12750	536	-401
12750	537	-406
12750	538	-403
12750	539	-342
12750	540	-256
12750	541	-208
12750	542	-198
12750	543	-174
12750	544	-120
12750	545	-75
12750	546	-60
12750	547	-35
12750	548	17
12750	549	47
12750	550	24
12750	551	-6
12750	552	9
12750	553	47
12750	554	58
12750	555	59
12750	556	105
12750	557	200
12750	558	292
12750	559	370
12750	560	479
12750	561	621
12750	562	723
12750	563	754
12750	564	761
12750	565	792
12750	566	830
12750	567	847
12750	568	871
12750	569	939
12750	570	1012
12750	571	1032
12750	572	1006
12750	573	998
12750	574	1017
12750	575	1014
12750	576	980
12750	577	951
12750	578	931
12750	579	859
12750	580	701
12750	581	511
12750	582	347
12750	583	200
12750	584	41
12750	585	-102
12750	586	-198
12750	587	-285
12750	588	-435
12750	589	-646
12750	590	-847
12750	591	-997
12750	592	-1114
12750	593	-1197
12750	594	-1197
12750	595	-1119
12750	596	-1047
12750	597	-1046
12750	598	-1085
12750	599	-1109
12750	600	-1117
12750	601	-1134
12750	602	-1126
12750	603	-1055
12750	604	-948
12750	605	-881
12750	606	-865
12750	607	-847
12750	608	-804
12750	609	-776
12750	610	-776
12750	611	-759
12750	612	-704
12750	613	-658
12750	614	-659
12750	615	-669
12750	616	-637
12750	617	-581
12750	618	-553
12750	619	-543
12750	620	-511
12750	621	-466
12750	622	-460
12750	623	-495
12750	624	-517
12750	625	-500
12750	626	-487
12750	627	-509
12750	628	-523
12750	629	-498
12750	630	-481
12750	631	-512
12750	632	-554
12750	633	-548
12750	634	-506
12750	635	-478
12750	636	-463
12750	637	-425
12750	638	-374
12750	639	-368
12750	640	-414
12750	641	-443
12750	642	-412
12750	643	-359
12750	644	-322
12750	645	-284
12750	646	-230
12750	647	-208
12750	648	-260
12750	649	-339
12750	650	-368
12750	651	-338
12750	652	-301
12750	653	-268
12750	654	-216
12750	655	-166
12750	656	-178
12750	657	-260
12750	658	-338
12750	659	-359
12750	660	-348
12750	661	-342
12750	662	-314
12750	663	-243
12750	664	-176
12750	665	-169
12750	666	-199
12750	667	-204
12750	668	-178
12750	669	-161
12750	670	-152
12750	671	-108
12750	672	-36
12750	673	-2
12750	674	-39
12750	675	-95
12750	676	-121
12750	677	-135
12750	678	-164
12750	679	-173
12750	680	-134
12750	681	-93
12750	682	-112
12750	683	-169
12750	684	-187
12750	685	-142
12750	686	-73
12750	687	3
12750	688	109
12750	689	229
12750	690	293
12750	691	279
12750	692	250
12750	693	276
12750	694	343
12750	695	406
12750	696	463
12750	697	524
12750	698	549
12750	699	485
12750	700	368
12750	701	280
12750	702	251
12750	703	239
12750	704	222
12750	705	229
12750	706	256
12750	707	236
12750	708	126
12750	709	-15
12750	710	-78
12750	711	-85
12750	712	-89
12750	713	-115
12750	714	-149
12750	715	-192
12750	716	-247
12750	717	-268
12750	718	-192
12750	719	-43
12750	720	59
12750	721	44
12750	722	-46
12750	723	-130
12750	724	-179
12750	725	-172
12750	726	-82
12750	727	68
12750	728	159
12750	729	78
12750	730	-156
12750	731	-415
12750	732	-592
12750	733	-635
12750	734	-487
12750	735	-75
12750	736	610
12750	737	1506
12750	738	2566
12750	739	3773
12750	740	5017
12750	741	6026
12750	742	6494
12750	743	6240
12750	744	5258
12750	745	3695
12750	746	1855
12750	747	177
12750	748	-947
12750	749	-1393
12750	750	-1310
12750	751	-970
12750	752	-621
12750	753	-439
12750	754	-508
12750	755	-749
12750	756	-965
12750	757	-1010
12750	758	-912
12750	759	-797
12750	760	-738
12750	761	-743
12750	762	-809
12750	763	-910
12750	764	-957
12750	765	-867
12750	766	-671
12750	767	-496
12750	768	-425
12750	769	-420
12750	770	-416
12750	771	-400
12750	772	-368
12750	773	-307
12750	774	-239
12750	775	-201
12750	776	-248
12750	777	-327
12750	778	-362
12750	779	-344
12750	780	-310
12750	781	-249
12750	782	-127
12750	783	36
12750	784	156
12750	785	192
12750	786	187
12750	787	186
12750	788	173
12750	789	134
12750	790	120
12750	791	177
12750	792	266
12750	793	322
12750	794	352
12750	795	401
12750	796	472
12750	797	521
12750	798	550
12750	799	608
12750	800	707
12750	801	794
12750	802	839
12750	803	883
12750	804	955
12750	805	1012
12750	806	1012
12750	807	992
12750	808	1010
12750	809	1060
12750	810	1098
12750	811	1134
12750	812	1209
12750	813	1303
12750	814	1332
12750	815	1273
12750	816	1181
12750	817	1088
12750	818	959
12750	819	769
12750	820	565
12750	821	385
12750	822	201
12750	823	-15
12750	824	-217
12750	825	-342
12750	826	-402
12750	827	-463
12750	828	-539
12750	829	-603
12750	830	-659
12750	831	-756
12750	832	-895
12750	833	-1004
12750	834	-1043
12750	835	-1052
12750	836	-1077
12750	837	-1097
12750	838	-1083
12750	839	-1069
12750	840	-1093
12750	841	-1119
12750	842	-1087
12750	843	-1005
12750	844	-938
12750	845	-900
12750	846	-849
12750	847	-781
12750	848	-744
12750	849	-749
12750	850	-740
12750	851	-684
12750	852	-626
12750	853	-610
12750	854	-613
12750	855	-593
12750	856	-569
12750	857	-579
12750	858	-597
12750	859	-572
12750	860	-508
12750	861	-467
12750	862	-460
12750	863	-442
12750	864	-398
12750	865	-379
12750	866	-411
12750	867	-449
12750	868	-454
12750	869	-460
12750	870	-505
12750	871	-551
12750	872	-550
12750	873	-517
12750	874	-512
12750	875	-537
12750	876	-551
12750	877	-548
12750	878	-574
12750	879	-619
12750	880	-615
12750	881	-529
12750	882	-420
12750	883	-346
12750	884	-299
12750	885	-260
12750	886	-264
12750	887	-343
12750	888	-435
12750	889	-465
12750	890	-429
12750	891	-381
12750	892	-335
12750	893	-261
12750	894	-173
12750	895	-129
12750	896	-146
12750	897	-167
12750	898	-155
12750	899	-150
12750	900	-187
12750	901	-230
12750	902	-234
12750	903	-223
12750	904	-238
12750	905	-254
12750	906	-221
12750	907	-146
12750	908	-87
12750	909	-55
12750	910	-5
12750	911	69
12750	912	106
12750	913	85
12750	914	50
12750	915	39
12750	916	21
12750	917	-37
12750	918	-93
12750	919	-103
12750	920	-89
12750	921	-102
12750	922	-126
12750	923	-102
12750	924	-27
12750	925	46
12750	926	100
12750	927	170
12750	928	260
12750	929	313
12750	930	302
12750	931	286
12750	932	323
12750	933	387
12750	934	437
12750	935	481
12750	936	539
12750	937	573
12750	938	529
12750	939	429
12750	940	343
12750	941	297
12750	942	258
12750	943	221
12750	944	227
12750	945	277
12750	946	296
12750	947	219
12750	948	76
12750	949	-20
12750	950	-81
12750	951	-143
12750	952	-207
12750	953	-248
12750	954	-268
12750	955	-287
12750	956	-279
12750	957	-198
12750	958	-82
12750	959	-47
12750	960	-150
12750	961	-321
12750	962	-449
12750	963	-476
12750	964	-385
12750	965	-176
12750	966	80
12750	967	227
12750	968	135
12750	969	-157
12750	970	-482
12750	971	-697
12750	972	-724
12750	973	-518
12750	974	-49
12750	975	652
12750	976	1501
12750	977	2469
12750	978	3579
12750	979	4766
12750	980	5787
12750	981	6320
12750	982	6152
12750	983	5237
12750	984	3704
12750	985	1864
12750	986	185
12750	987	-918
12750	988	-1308
12750	989	-1162
12750	990	-790
12750	991	-468
12750	992	-372
12750	993	-556
12750	994	-895
12750	995	-1163
12750	996	-1209
12750	997	-1077
12750	998	-923
12750	999	-846
12750	1000	-859
12750	1001	-945
12750	1002	-1054
12750	1003	-1086
12750	1004	-962
12750	1005	-732
12750	1006	-549
12750	1007	-500
12750	1008	-538
12750	1009	-574
12750	1010	-570
12750	1011	-511
12750	1012	-387
12750	1013	-258
12750	1014	-176
12750	1015	-205
12750	1016	-289
12750	1017	-338
12750	1018	-332
12750	1019	-310
12750	1020	-269
12750	1021	-180
12750	1022	-59
12750	1023	23
12750	1024	37
12750	1025	31
12750	1026	50
12750	1027	69
12750	1028	65
12750	1029	79
12750	1030	151
12750	1031	245
12750	1032	298
12750	1033	322
12750	1034	368
12750	1035	439
12750	1036	484
12750	1037	506
12750	1038	561
12750	1039	661
12750	1040	749
12750	1041	790
12750	1042	817
12750	1043	864
12750	1044	902
12750	1045	904
12750	1046	912
12750	1047	977
12750	1048	1075
12750	1049	1140
12750	1050	1173
12750	1051	1219
12750	1052	1279
12750	1053	1304
12750	1054	1284
12750	1055	1261
12750	1056	1238
12750	1057	1146
12750	1058	946
12750	1059	691
12750	1060	452
12750	1061	233
12750	1062	19
12750	1063	-154
12750	1064	-256
12750	1065	-333
12750	1066	-465
12750	1067	-654
12750	1068	-826
12750	1069	-941
12750	1070	-1024
12750	1071	-1087
12750	1072	-1102
12750	1073	-1073
12750	1074	-1075
12750	1075	-1145
12750	1076	-1228
12750	1077	-1253
12750	1078	-1225
12750	1079	-1187
12750	1080	-1142
12750	1081	-1071
12750	1082	-1003
12750	1083	-998
12750	1084	-1039
12750	1085	-1046
12750	1086	-983
12750	1087	-901
12750	1088	-837
12750	1089	-773
12750	1090	-698
12750	1091	-656
12750	1092	-671
12750	1093	-694
12750	1094	-669
12750	1095	-624
12750	1096	-619
12750	1097	-646
12750	1098	-649
12750	1099	-618
12750	1100	-588
12750	1101	-561
12750	1102	-499
12750	1103	-403
12750	1104	-353
12750	1105	-389
12750	1106	-461
12750	1107	-509
12750	1108	-542
12750	1109	-580
12750	1110	-591
12750	1111	-542
12750	1112	-469
12750	1113	-439
12750	1114	-447
12750	1115	-433
12750	1116	-384
12750	1117	-347
12750	1118	-337
12750	1119	-318
12750	1120	-273
12750	1121	-251
12750	1122	-277
12750	1123	-303
12750	1124	-284
12750	1125	-253
12750	1126	-269
12750	1127	-316
12750	1128	-348
12750	1129	-362
12750	1130	-392
12750	1131	-412
12750	1132	-369
12750	1133	-263
12750	1134	-173
12750	1135	-147
12750	1136	-153
12750	1137	-162
12750	1138	-197
12750	1139	-264
12750	1140	-300
12750	1141	-256
12750	1142	-175
12750	1143	-133
12750	1144	-135
12750	1145	-141
12750	1146	-152
12750	1147	-197
12750	1148	-255
12750	1149	-253
12750	1150	-173
12750	1151	-89
12750	1152	-58
12750	1153	-60
12750	1154	-67
12750	1155	-100
12750	1156	-172
12750	1157	-218
12750	1158	-187
12750	1159	-112
12750	1160	-76
12750	1161	-88
12750	1162	-95
12750	1163	-76
12750	1164	-56
12750	1165	-21
12750	1166	73
12750	1167	219
12750	1168	334
12750	1169	365
12750	1170	350
12750	1171	350
12750	1172	363
12750	1173	370
12750	1174	400
12750	1175	482
12750	1176	569
12750	1177	576
12750	1178	503
12750	1179	414
12750	1180	343
12750	1181	266
12750	1182	189
12750	1183	166
12750	1184	212
12750	1185	256
12750	1186	239
12750	1187	170
12750	1188	67
12750	1189	-36
12750	1190	-172
12750	1191	-286
12750	1192	-316
12750	1193	-302
12750	1194	-304
12750	1195	-305
12750	1196	-237
12750	1197	-95
12750	1198	32
12750	1199	75
12750	1200	37
12750	1201	-51
12750	1202	-182
12750	1203	-316
12750	1204	-355
12750	1205	-242
12750	1206	-54
12750	1207	66
12750	1208	53
12750	1209	-72
12750	1210	-274
12750	1211	-520
12750	1212	-714
12750	1213	-727
12750	1214	-493
12750	1215	-13
12750	1216	722
12750	1217	1767
12750	1218	3115
12750	1219	4593
12750	1220	5918
12750	1221	6806
12750	1222	7017
12750	1223	6386
12750	1224	4945
12750	1225	3014
12750	1226	1091
12750	1227	-391
12750	1228	-1226
12750	1229	-1421
12750	1230	-1140
12750	1231	-684
12750	1232	-383
12750	1233	-398
12750	1234	-642
12750	1235	-920
12750	1236	-1103
12750	1237	-1159
12750	1238	-1090
12750	1239	-946
12750	1240	-835
12750	1241	-845
12750	1242	-938
12750	1243	-992
12750	1244	-949
12750	1245	-858
12750	1246	-779
12750	1247	-715
12750	1248	-665
12750	1249	-653
12750	1250	-668
12750	1251	-635
12750	1252	-507
12750	1253	-384
12750	1254	-318
12750	1255	-321
12750	1256	-330
12750	1257	-313
12750	1258	-313
12750	1259	-327
12750	1260	-298
12750	1261	-214
12750	1262	-138
12750	1263	-99
12750	1264	-62
12750	1265	-3
12750	1266	39
12750	1267	27
12750	1268	10
12750	1269	40
12750	1270	102
12750	1271	146
12750	1272	181
12750	1273	245
12750	1274	326
12750	1275	369
12750	1276	376
12750	1277	410
12750	1278	499
12750	1279	587
12750	1280	640
12750	1281	689
12750	1282	761
12750	1283	819
12750	1284	826
12750	1285	827
12750	1286	876
12750	1287	956
12750	1288	1007
12750	1289	1033
12750	1290	1080
12750	1291	1157
12750	1292	1205
12750	1293	1207
12750	1294	1203
12750	1295	1203
12750	1296	1153
12750	1297	1019
12750	1298	851
12750	1299	705
12750	1300	569
12750	1301	404
12750	1302	231
12750	1303	87
12750	1304	-59
12750	1305	-268
12750	1306	-520
12750	1307	-738
12750	1308	-880
12750	1309	-975
12750	1310	-1038
12750	1311	-1047
12750	1312	-1007
12750	1313	-991
12750	1314	-1050
12750	1315	-1140
12750	1316	-1196
12750	1317	-1213
12750	1318	-1217
12750	1319	-1184
12750	1320	-1078
12750	1321	-931
12750	1322	-822
12750	1323	-773
12750	1324	-738
12750	1325	-694
12750	1326	-683
12750	1327	-718
12750	1328	-749
12750	1329	-740
12750	1330	-731
12750	1331	-758
12750	1332	-783
12750	1333	-756
12750	1334	-697
12750	1335	-664
12750	1336	-658
12750	1337	-636
12750	1338	-606
12750	1339	-614
12750	1340	-653
12750	1341	-654
12750	1342	-587
12750	1343	-497
12750	1344	-431
12750	1345	-373
12750	1346	-314
12750	1347	-305
12750	1348	-381
12750	1349	-495
12750	1350	-565
12750	1351	-582
12750	1352	-592
12750	1353	-587
12750	1354	-535
12750	1355	-453
12750	1356	-399
12750	1357	-396
12750	1358	-399
12750	1359	-381
12750	1360	-386
12750	1361	-441
12750	1362	-498
12750	1363	-509
12750	1364	-492
12750	1365	-490
12750	1366	-483
12750	1367	-433
12750	1368	-360
12750	1369	-333
12750	1370	-356
12750	1371	-371
12750	1372	-352
12750	1373	-339
12750	1374	-339
12750	1375	-305
12750	1376	-220
12750	1377	-149
12750	1378	-150
12750	1379	-186
12750	1380	-206
12750	1381	-211
12750	1382	-233
12750	1383	-246
12750	1384	-202
12750	1385	-118
12750	1386	-70
12750	1387	-71
12750	1388	-71
12750	1389	-47
12750	1390	-45
12750	1391	-88
12750	1392	-132
12750	1393	-141
12750	1394	-144
12750	1395	-165
12750	1396	-160
12750	1397	-78
12750	1398	51
12750	1399	146
12750	1400	190
12750	1401	214
12750	1402	218
12750	1403	175
12750	1404	113
12750	1405	115
12750	1406	213
12750	1407	341
12750	1408	432
12750	1409	488
12750	1410	521
12750	1411	496
12750	1412	392
12750	1413	262
12750	1414	180
12750	1415	148
12750	1416	118
12750	1417	85
12750	1418	87
12750	1419	108
12750	1420	76
12750	1421	0
12750	1422	-58
12750	1423	-72
12750	1424	-68
12750	1425	-114
12750	1426	-183
12750	1427	-216
12750	1428	-218
12750	1429	-218
12750	1430	-200
12750	1431	-140
12750	1432	-87
12750	1433	-113
12750	1434	-209
12750	1435	-283
12750	1436	-275
12750	1437	-210
12750	1438	-120
12750	1439	-11
12750	1440	89
12750	1441	92
12750	1442	-50
12750	1443	-269
12750	1444	-451
12750	1445	-529
12750	1446	-454
12750	1447	-121
12750	1448	581
12750	1449	1666
12750	1450	3022
12750	1451	4480
12750	1452	5830
12750	1453	6787
12750	1454	7038
12750	1455	6432
12750	1456	5091
12750	1457	3325
12750	1458	1497
12750	1459	-48
12750	1460	-1034
12750	1461	-1377
12750	1462	-1252
12750	1463	-965
12750	1464	-743
12750	1465	-664
12750	1466	-717
12750	1467	-857
12750	1468	-980
12750	1469	-986
12750	1470	-874
12750	1471	-753
12750	1472	-718
12750	1473	-746
12750	1474	-770
12750	1475	-771
12750	1476	-755
12750	1477	-695
12750	1478	-580
12750	1479	-474
12750	1480	-449
12750	1481	-484
12750	1482	-487
12750	1483	-419
12750	1484	-325
12750	1485	-268
12750	1486	-226
12750	1487	-185
12750	1488	-197
12750	1489	-246
12750	1490	-284
12750	1491	-263
12750	1492	-212
12750	1493	-185
12750	1494	-169
12750	1495	-120
12750	1496	-48
12750	1497	-11
12750	1498	-12
12750	1499	1
12750	1500	39
12750	1501	55
12750	1502	38
12750	1503	44
12750	1504	116
12750	1505	217
12750	1506	302
12750	1507	389
12750	1508	506
12750	1509	616
12750	1510	662
12750	1511	665
12750	1512	690
12750	1513	750
12750	1514	792
12750	1515	810
12750	1516	851
12750	1517	928
12750	1518	990
12750	1519	1010
12750	1520	1025
12750	1521	1068
12750	1522	1101
12750	1523	1084
12750	1524	1058
12750	1525	1078
12750	1526	1127
12750	1527	1142
12750	1528	1111
12750	1529	1066
12750	1530	995
12750	1531	843
12750	1532	613
12750	1533	383
12750	1534	203
12750	1535	32
12750	1536	-158
12750	1537	-334
12750	1538	-457
12750	1539	-557
12750	1540	-679
12750	1541	-795
12750	1542	-853
12750	1543	-868
12750	1544	-902
12750	1545	-951
12750	1546	-965
12750	1547	-928
12750	1548	-892
12750	1549	-880
12750	1550	-854
12750	1551	-802
12750	1552	-779
12750	1553	-823
12750	1554	-887
12750	1555	-905
12750	1556	-883
12750	1557	-862
12750	1558	-831
12750	1559	-754
12750	1560	-656
12750	1561	-603
12750	1562	-602
12750	1563	-588
12750	1564	-542
12750	1565	-504
12750	1566	-496
12750	1567	-479
12750	1568	-432
12750	1569	-405
12750	1570	-438
12750	1571	-493
12750	1572	-508
12750	1573	-488
12750	1574	-477
12750	1575	-467
12750	1576	-414
12750	1577	-334
12750	1578	-291
12750	1579	-300
12750	1580	-312
12750	1581	-300
12750	1582	-306
12750	1583	-353
12750	1584	-392
12750	1585	-393
12750	1586	-398
12750	1587	-449
12750	1588	-515
12750	1589	-531
12750	1590	-496
12750	1591	-455
12750	1592	-409
12750	1593	-323
12750	1594	-219
12750	1595	-168
12750	1596	-193
12750	1597	-239
12750	1598	-256
12750	1599	-269
12750	1600	-302
12750	1601	-322
12750	1602	-304
12750	1603	-289
12750	1604	-324
12750	1605	-375
12750	1606	-373
12750	1607	-314
12750	1608	-248
12750	1609	-187
12750	1610	-104
12750	1611	-16
12750	1612	8
12750	1613	-49
12750	1614	-120
12750	1615	-146
12750	1616	-146
12750	1617	-150
12750	1618	-138
12750	1619	-90
12750	1620	-54
12750	1621	-88
12750	1622	-161
12750	1623	-203
12750	1624	-196
12750	1625	-186
12750	1626	-185
12750	1627	-160
12750	1628	-107
12750	1629	-84
12750	1630	-104
12750	1631	-97
12750	1632	-13
12750	1633	110
12750	1634	203
12750	1635	264
12750	1636	315
12750	1637	337
12750	1638	305
12750	1639	270
12750	1640	313
12750	1641	443
12750	1642	579
12750	1643	665
12750	1644	706
12750	1645	699
12750	1646	603
12750	1647	422
12750	1648	242
12750	1649	143
12750	1650	118
12750	1651	117
12750	1652	144
12750	1653	205
12750	1654	242
12750	1655	158
12750	1656	38
12750	1657	-53
12750	1658	-94
12750	1659	-120
12750	1660	-195
12750	1661	-282
12750	1662	-330
12750	1663	-342
12750	1664	-328
12750	1665	-263
12750	1666	-156
12750	1667	-93
12750	1668	-143
12750	1669	-259
12750	1670	-323
12750	1671	-280
12750	1672	-167
12750	1673	-35
12750	1674	81
12750	1675	116
12750	1676	-5
12750	1677	-260
12750	1678	-514
12750	1679	-643
12750	1680	-620
12750	1681	-450
12750	1682	-76
12750	1683	580
12750	1684	1537
12750	1685	2747
12750	1686	4135
12750	1687	5531
12750	1688	6602
12750	1689	6962
12750	1690	6407
12750	1691	5038
12750	1692	3181
12750	1693	1261
12750	1694	-288
12750	1695	-1149
12750	1696	-1287
12750	1697	-978
12750	1698	-604
12750	1699	-415
12750	1700	-467
12750	1701	-700
12750	1702	-981
12750	1703	-1141
12750	1704	-1082
12750	1705	-866
12750	1706	-674
12750	1707	-622
12750	1708	-682
12750	1709	-769
12750	1710	-834
12750	1711	-849
12750	1712	-779
12750	1713	-647
12750	1714	-552
12750	1715	-566
12750	1716	-629
12750	1717	-625
12750	1718	-518
12750	1719	-363
12750	1720	-267
12750	1721	-192
12750	1722	-155
12750	1723	-203
12750	1724	-278
12750	1725	-308
12750	1726	-256
12750	1727	-174
12750	1728	-124
12750	1729	-96
12750	1730	-61
12750	1731	-46
12750	1732	-88
12750	1733	-141
12750	1734	-136
12750	1735	-69
12750	1736	9
12750	1737	79
12750	1738	174
12750	1739	287
12750	1740	360
12750	1741	370
12750	1742	371
12750	1743	413
12750	1744	466
12750	1745	501
12750	1746	552
12750	1747	656
12750	1748	780
12750	1749	856
12750	1750	890
12750	1751	935
12750	1752	1003
12750	1753	1050
12750	1754	1073
12750	1755	1118
12750	1756	1194
12750	1757	1237
12750	1758	1215
12750	1759	1173
12750	1760	1159
12750	1761	1147
12750	1762	1098
12750	1763	1030
12750	1764	976
12750	1765	904
12750	1766	753
12750	1767	549
12750	1768	358
12750	1769	197
12750	1770	25
12750	1771	-168
12750	1772	-341
12750	1773	-478
12750	1774	-625
12750	1775	-810
12750	1776	-980
12750	1777	-1081
12750	1778	-1132
12750	1779	-1184
12750	1780	-1224
12750	1781	-1220
12750	1782	-1192
12750	1783	-1197
12750	1784	-1224
12750	1785	-1217
12750	1786	-1160
12750	1787	-1108
12750	1788	-1082
12750	1789	-1044
12750	1790	-969
12750	1791	-903
12750	1792	-883
12750	1793	-874
12750	1794	-828
12750	1795	-765
12750	1796	-726
12750	1797	-697
12750	1798	-634
12750	1799	-553
12750	1800	-517
12750	1801	-535
12750	1802	-552
12750	1803	-544
12750	1804	-550
12750	1805	-585
12750	1806	-602
12750	1807	-570
12750	1808	-534
12750	1809	-540
12750	1810	-563
12750	1811	-557
12750	1812	-538
12750	1813	-556
12750	1814	-594
12750	1815	-601
12750	1816	-571
12750	1817	-554
12750	1818	-557
12750	1819	-536
12750	1820	-477
12750	1821	-438
12750	1822	-460
12750	1823	-501
12750	1824	-513
12750	1825	-516
12750	1826	-543
12750	1827	-561
12750	1828	-524
12750	1829	-458
12750	1830	-424
12750	1831	-425
12750	1832	-401
12750	1833	-343
12750	1834	-303
12750	1835	-300
12750	1836	-294
12750	1837	-264
12750	1838	-258
12750	1839	-304
12750	1840	-357
12750	1841	-367
12750	1842	-355
12750	1843	-365
12750	1844	-372
12750	1845	-329
12750	1846	-249
12750	1847	-194
12750	1848	-171
12750	1849	-139
12750	1850	-91
12750	1851	-85
12750	1852	-142
12750	1853	-201
12750	1854	-216
12750	1855	-215
12750	1856	-232
12750	1857	-236
12750	1858	-192
12750	1859	-136
12750	1860	-123
12750	1861	-137
12750	1862	-128
12750	1863	-94
12750	1864	-82
12750	1865	-91
12750	1866	-63
12750	1867	21
12750	1868	111
12750	1869	172
12750	1870	229
12750	1871	297
12750	1872	325
12750	1873	268
12750	1874	176
12750	1875	122
12750	1876	125
12750	1877	152
12750	1878	213
12750	1879	339
12750	1880	491
12750	1881	580
12750	1882	573
12750	1883	516
12750	1884	449
12750	1885	355
12750	1886	238
12750	1887	166
12750	1888	181
12750	1889	233
12750	1890	238
12750	1891	188
12750	1892	146
12750	1893	90
12750	1894	-15
12750	1895	-150
12750	1896	-267
12750	1897	-340
12750	1898	-390
12750	1899	-414
12750	1900	-369
12750	1901	-258
12750	1902	-173
12750	1903	-186
12750	1904	-259
12750	1905	-316
12750	1906	-332
12750	1907	-319
12750	1908	-263
12750	1909	-161
12750	1910	-86
12750	1911	-139
12750	1912	-318
12750	1913	-524
12750	1914	-675
12750	1915	-742
12750	1916	-691
12750	1917	-429
12750	1918	126
12750	1919	978
12750	1920	2098
12750	1921	3454
12750	1922	4912
12750	1923	6170
12750	1924	6857
12750	1925	6745
12750	1926	5826
12750	1927	4270
12750	1928	2388
12750	1929	615
12750	1930	-641
12750	1931	-1210
12750	1932	-1227
12750	1933	-975
12750	1934	-698
12750	1935	-559
12750	1936	-633
12750	1937	-871
12750	1938	-1096
12750	1939	-1154
12750	1940	-1050
12750	1941	-906
12750	1942	-810
12750	1943	-775
12750	1944	-788
12750	1945	-842
12750	1946	-886
12750	1947	-836
12750	1948	-694
12750	1949	-568
12750	1950	-547
12750	1951	-597
12750	1952	-633
12750	1953	-621
12750	1954	-566
12750	1955	-459
12750	1956	-314
12750	1957	-175
12750	1958	-129
12750	1959	-162
12750	1960	-178
12750	1961	-147
12750	1962	-116
12750	1963	-105
12750	1964	-84
12750	1965	-41
12750	1966	-25
12750	1967	-67
12750	1968	-111
12750	1969	-92
12750	1970	-22
12750	1971	49
12750	1972	115
12750	1973	200
12750	1974	283
12750	1975	298
12750	1976	252
12750	1977	228
12750	1978	273
12750	1979	352
12750	1980	437
12750	1981	544
12750	1982	676
12750	1983	772
12750	1984	783
12750	1985	758
12750	1986	768
12750	1987	820
12750	1988	874
12750	1989	942
12750	1990	1047
12750	1991	1166
12750	1992	1231
12750	1993	1231
12750	1994	1225
12750	1995	1245
12750	1996	1245
12750	1997	1186
12750	1998	1099
12750	1999	1014
[truncated: 159,280 more rows]
