# Supplementary material for: Are Complexity Metrics Reliable in Assessing HRV Control in Obese Patients During Sleep?
Source: PLoS One. 2015 Apr 20;10(4):e0124458. doi: 10.1371/journal.pone.0124458 (PMC4404104; doi:10.1371/journal.pone.0124458)
Supplement: S1 Dataset — (ZIP) [file pone.0124458.s001.zip › cabiddu_healthy_controls_data/SUBJECT (19)/SAO2RAB.txt]

5070	02:03:10	96
5070	02:03:10	96
5070	02:03:10	96
5070	02:03:10	96
5071	02:03:11	96
5071	02:03:11	96
5071	02:03:11	96
5071	02:03:11	96
5072	02:03:12	96
5072	02:03:12	96
5072	02:03:12	96
5072	02:03:12	96
5073	02:03:13	96
5073	02:03:13	96
5073	02:03:13	96
5073	02:03:13	96
5074	02:03:14	96
5074	02:03:14	96
5074	02:03:14	96
5074	02:03:14	96
5075	02:03:15	96
5075	02:03:15	96
5075	02:03:15	96
5075	02:03:15	96
5076	02:03:16	96
5076	02:03:16	96
5076	02:03:16	96
5076	02:03:16	96
5077	02:03:17	96
5077	02:03:17	96
5077	02:03:17	96
5077	02:03:17	96
5078	02:03:18	96
5078	02:03:18	96
5078	02:03:18	96
5078	02:03:18	96
5079	02:03:19	96
5079	02:03:19	96
5079	02:03:19	96
5079	02:03:19	96
5080	02:03:20	96
5080	02:03:20	95
5080	02:03:20	95
5080	02:03:20	95
5081	02:03:21	95
5081	02:03:21	95
5081	02:03:21	95
5081	02:03:21	95
5082	02:03:22	95
5082	02:03:22	95
5082	02:03:22	95
5082	02:03:22	95
5083	02:03:23	95
5083	02:03:23	95
5083	02:03:23	95
5083	02:03:23	95
5084	02:03:24	95
5084	02:03:24	95
5084	02:03:24	95
5084	02:03:24	95
5085	02:03:25	95
5085	02:03:25	95
5085	02:03:25	95
5085	02:03:25	95
5086	02:03:26	95
5086	02:03:26	95
5086	02:03:26	95
5086	02:03:26	95
5087	02:03:27	95
5087	02:03:27	95
5087	02:03:27	95
5087	02:03:27	95
5088	02:03:28	95
5088	02:03:28	95
5088	02:03:28	95
5088	02:03:28	95
5089	02:03:29	95
5089	02:03:29	95
5089	02:03:29	95
5089	02:03:29	95
5090	02:03:30	95
5090	02:03:30	95
5090	02:03:30	95
5090	02:03:30	95
5091	02:03:31	95
5091	02:03:31	95
5091	02:03:31	95
5091	02:03:31	95
5092	02:03:32	95
5092	02:03:32	95
5092	02:03:32	95
5092	02:03:32	95
5093	02:03:33	95
5093	02:03:33	95
5093	02:03:33	95
5093	02:03:33	95
5094	02:03:34	95
5094	02:03:34	95
5094	02:03:34	95
5094	02:03:34	95
5095	02:03:35	95
5095	02:03:35	95
5095	02:03:35	95
5095	02:03:35	95
5096	02:03:36	95
5096	02:03:36	95
5096	02:03:36	95
5096	02:03:36	95
5097	02:03:37	95
5097	02:03:37	95
5097	02:03:37	95
5097	02:03:37	95
5098	02:03:38	95
5098	02:03:38	95
5098	02:03:38	95
5098	02:03:38	95
5099	02:03:39	95
5099	02:03:39	95
5099	02:03:39	95
5099	02:03:39	95
5100	02:03:40	95
5100	02:03:40	95
5100	02:03:40	95
5100	02:03:40	95
5101	02:03:41	95
5101	02:03:41	95
5101	02:03:41	95
5101	02:03:41	95
5102	02:03:42	95
5102	02:03:42	95
5102	02:03:42	95
5102	02:03:42	95
5103	02:03:43	95
5103	02:03:43	95
5103	02:03:43	95
5103	02:03:43	95
5104	02:03:44	95
5104	02:03:44	95
5104	02:03:44	95
5104	02:03:44	95
5105	02:03:45	95
5105	02:03:45	95
5105	02:03:45	95
5105	02:03:45	95
5106	02:03:46	95
5106	02:03:46	95
5106	02:03:46	95
5106	02:03:46	95
5107	02:03:47	95
5107	02:03:47	95
5107	02:03:47	95
5107	02:03:47	95
5108	02:03:48	95
5108	02:03:48	95
5108	02:03:48	95
5108	02:03:48	95
5109	02:03:49	95
5109	02:03:49	95
5109	02:03:49	95
5109	02:03:49	95
5110	02:03:50	95
5110	02:03:50	95
5110	02:03:50	95
5110	02:03:50	95
5111	02:03:51	95
5111	02:03:51	95
5111	02:03:51	95
5111	02:03:51	95
5112	02:03:52	95
5112	02:03:52	96
5112	02:03:52	96
5112	02:03:52	96
5113	02:03:53	96
5113	02:03:53	96
5113	02:03:53	96
5113	02:03:53	96
5114	02:03:54	96
5114	02:03:54	96
5114	02:03:54	96
5114	02:03:54	96
5115	02:03:55	96
5115	02:03:55	96
5115	02:03:55	96
5115	02:03:55	96
5116	02:03:56	96
5116	02:03:56	96
5116	02:03:56	96
5116	02:03:56	96
5117	02:03:57	96
5117	02:03:57	96
5117	02:03:57	96
5117	02:03:57	96
5118	02:03:58	96
5118	02:03:58	96
5118	02:03:58	96
5118	02:03:58	96
5119	02:03:59	96
5119	02:03:59	96
5119	02:03:59	96
5119	02:03:59	96
5120	02:04:00	96
5120	02:04:00	96
5120	02:04:00	96
5120	02:04:00	96
5121	02:04:01	96
5121	02:04:01	96
5121	02:04:01	96
5121	02:04:01	96
5122	02:04:02	96
5122	02:04:02	96
5122	02:04:02	96
5122	02:04:02	96
5123	02:04:03	96
5123	02:04:03	96
5123	02:04:03	96
5123	02:04:03	96
5124	02:04:04	96
5124	02:04:04	96
5124	02:04:04	96
5124	02:04:04	96
5125	02:04:05	96
5125	02:04:05	96
5125	02:04:05	96
5125	02:04:05	96
5126	02:04:06	96
5126	02:04:06	95
5126	02:04:06	95
5126	02:04:06	95
5127	02:04:07	95
5127	02:04:07	95
5127	02:04:07	95
5127	02:04:07	95
5128	02:04:08	95
5128	02:04:08	95
5128	02:04:08	95
5128	02:04:08	95
5129	02:04:09	95
5129	02:04:09	95
5129	02:04:09	95
5129	02:04:09	95
5130	02:04:10	95
5130	02:04:10	95
5130	02:04:10	95
5130	02:04:10	95
5131	02:04:11	95
5131	02:04:11	95
5131	02:04:11	95
5131	02:04:11	95
5132	02:04:12	95
5132	02:04:12	95
5132	02:04:12	95
5132	02:04:12	95
5133	02:04:13	95
5133	02:04:13	95
5133	02:04:13	95
5133	02:04:13	95
5134	02:04:14	95
5134	02:04:14	95
5134	02:04:14	95
5134	02:04:14	95
5135	02:04:15	95
5135	02:04:15	95
5135	02:04:15	95
5135	02:04:15	95
5136	02:04:16	95
5136	02:04:16	95
5136	02:04:16	95
5136	02:04:16	95
5137	02:04:17	95
5137	02:04:17	95
5137	02:04:17	95
5137	02:04:17	95
5138	02:04:18	95
5138	02:04:18	95
5138	02:04:18	95
5138	02:04:18	95
5139	02:04:19	95
5139	02:04:19	95
5139	02:04:19	95
5139	02:04:19	95
5140	02:04:20	95
5140	02:04:20	95
5140	02:04:20	95
5140	02:04:20	95
5141	02:04:21	95
5141	02:04:21	95
5141	02:04:21	95
5141	02:04:21	95
5142	02:04:22	95
5142	02:04:22	95
5142	02:04:22	95
5142	02:04:22	95
5143	02:04:23	95
5143	02:04:23	95
5143	02:04:23	95
5143	02:04:23	95
5144	02:04:24	95
5144	02:04:24	95
5144	02:04:24	95
5144	02:04:24	95
5145	02:04:25	95
5145	02:04:25	95
5145	02:04:25	95
5145	02:04:25	95
5146	02:04:26	95
5146	02:04:26	95
5146	02:04:26	95
5146	02:04:26	95
5147	02:04:27	95
5147	02:04:27	95
5147	02:04:27	95
5147	02:04:27	95
5148	02:04:28	95
5148	02:04:28	95
5148	02:04:28	95
5148	02:04:28	95
5149	02:04:29	95
5149	02:04:29	95
5149	02:04:29	95
5149	02:04:29	95
5150	02:04:30	95
5150	02:04:30	95
5150	02:04:30	95
5150	02:04:30	95
5151	02:04:31	95
5151	02:04:31	95
5151	02:04:31	95
5151	02:04:31	95
5152	02:04:32	95
5152	02:04:32	95
5152	02:04:32	95
5152	02:04:32	95
5153	02:04:33	95
5153	02:04:33	95
5153	02:04:33	95
5153	02:04:33	95
5154	02:04:34	95
5154	02:04:34	95
5154	02:04:34	95
5154	02:04:34	95
5155	02:04:35	95
5155	02:04:35	95
5155	02:04:35	95
5155	02:04:35	95
5156	02:04:36	95
5156	02:04:36	95
5156	02:04:36	95
5156	02:04:36	95
5157	02:04:37	95
5157	02:04:37	95
5157	02:04:37	95
5157	02:04:37	95
5158	02:04:38	95
5158	02:04:38	95
5158	02:04:38	95
5158	02:04:38	95
5159	02:04:39	95
5159	02:04:39	95
5159	02:04:39	95
5159	02:04:39	95
5160	02:04:40	95
5160	02:04:40	95
5160	02:04:40	95
5160	02:04:40	95
5161	02:04:41	95
5161	02:04:41	95
5161	02:04:41	95
5161	02:04:41	95
5162	02:04:42	95
5162	02:04:42	95
5162	02:04:42	95
5162	02:04:42	95
5163	02:04:43	95
5163	02:04:43	95
5163	02:04:43	95
5163	02:04:43	95
5164	02:04:44	95
5164	02:04:44	95
5164	02:04:44	95
5164	02:04:44	95
5165	02:04:45	95
5165	02:04:45	95
5165	02:04:45	95
5165	02:04:45	95
5166	02:04:46	95
5166	02:04:46	95
5166	02:04:46	95
5166	02:04:46	95
5167	02:04:47	95
5167	02:04:47	95
5167	02:04:47	95
5167	02:04:47	95
5168	02:04:48	95
5168	02:04:48	95
5168	02:04:48	95
5168	02:04:48	95
5169	02:04:49	95
5169	02:04:49	95
5169	02:04:49	95
5169	02:04:49	95
5170	02:04:50	95
5170	02:04:50	95
5170	02:04:50	95
5170	02:04:50	95
5171	02:04:51	95
5171	02:04:51	95
5171	02:04:51	95
5171	02:04:51	95
5172	02:04:52	95
5172	02:04:52	95
5172	02:04:52	95
5172	02:04:52	95
5173	02:04:53	95
5173	02:04:53	95
5173	02:04:53	95
5173	02:04:53	95
5174	02:04:54	95
5174	02:04:54	95
5174	02:04:54	95
5174	02:04:54	95
5175	02:04:55	95
5175	02:04:55	95
5175	02:04:55	95
5175	02:04:55	95
5176	02:04:56	95
5176	02:04:56	95
5176	02:04:56	95
5176	02:04:56	95
5177	02:04:57	95
5177	02:04:57	95
5177	02:04:57	95
5177	02:04:57	95
5178	02:04:58	95
5178	02:04:58	95
5178	02:04:58	95
5178	02:04:58	95
5179	02:04:59	95
5179	02:04:59	95
5179	02:04:59	95
5179	02:04:59	95
5180	02:05:00	95
5180	02:05:00	95
5180	02:05:00	95
5180	02:05:00	95
5181	02:05:01	95
5181	02:05:01	95
5181	02:05:01	95
5181	02:05:01	95
5182	02:05:02	95
5182	02:05:02	95
5182	02:05:02	95
5182	02:05:02	95
5183	02:05:03	95
5183	02:05:03	95
5183	02:05:03	95
5183	02:05:03	95
5184	02:05:04	95
5184	02:05:04	95
5184	02:05:04	95
5184	02:05:04	95
5185	02:05:05	95
5185	02:05:05	96
5185	02:05:05	96
5185	02:05:05	96
5186	02:05:06	96
5186	02:05:06	96
5186	02:05:06	96
5186	02:05:06	96
5187	02:05:07	96
5187	02:05:07	96
5187	02:05:07	96
5187	02:05:07	96
5188	02:05:08	96
5188	02:05:08	95
5188	02:05:08	95
5188	02:05:08	95
5189	02:05:09	95
5189	02:05:09	95
5189	02:05:09	95
5189	02:05:09	95
5190	02:05:10	95
5190	02:05:10	95
5190	02:05:10	95
5190	02:05:10	95
5191	02:05:11	95
5191	02:05:11	95
5191	02:05:11	95
5191	02:05:11	95
5192	02:05:12	95
5192	02:05:12	95
5192	02:05:12	95
5192	02:05:12	95
5193	02:05:13	95
5193	02:05:13	95
5193	02:05:13	95
5193	02:05:13	95
5194	02:05:14	95
5194	02:05:14	95
5194	02:05:14	95
5194	02:05:14	95
5195	02:05:15	95
5195	02:05:15	95
5195	02:05:15	95
5195	02:05:15	95
5196	02:05:16	95
5196	02:05:16	95
5196	02:05:16	95
5196	02:05:16	95
5197	02:05:17	95
5197	02:05:17	95
5197	02:05:17	95
5197	02:05:17	95
5198	02:05:18	95
5198	02:05:18	95
5198	02:05:18	95
5198	02:05:18	95
5199	02:05:19	95
5199	02:05:19	95
5199	02:05:19	95
5199	02:05:19	95
5200	02:05:20	95
5200	02:05:20	95
5200	02:05:20	95
5200	02:05:20	95
5201	02:05:21	95
5201	02:05:21	95
5201	02:05:21	95
5201	02:05:21	95
5202	02:05:22	95
5202	02:05:22	95
5202	02:05:22	95
5202	02:05:22	95
5203	02:05:23	95
5203	02:05:23	95
5203	02:05:23	95
5203	02:05:23	95
5204	02:05:24	95
5204	02:05:24	95
5204	02:05:24	95
5204	02:05:24	95
5205	02:05:25	95
5205	02:05:25	96
5205	02:05:25	96
5205	02:05:25	96
5206	02:05:26	96
5206	02:05:26	96
5206	02:05:26	96
5206	02:05:26	96
5207	02:05:27	96
5207	02:05:27	96
5207	02:05:27	96
5207	02:05:27	96
5208	02:05:28	96
5208	02:05:28	96
5208	02:05:28	96
5208	02:05:28	96
5209	02:05:29	96
5209	02:05:29	96
5209	02:05:29	96
5209	02:05:29	96
5210	02:05:30	96
5210	02:05:30	96
5210	02:05:30	96
5210	02:05:30	96
5211	02:05:31	96
5211	02:05:31	96
5211	02:05:31	96
5211	02:05:31	96
5212	02:05:32	96
5212	02:05:32	96
5212	02:05:32	96
5212	02:05:32	96
5213	02:05:33	96
5213	02:05:33	96
5213	02:05:33	96
5213	02:05:33	96
5214	02:05:34	96
5214	02:05:34	96
5214	02:05:34	96
5214	02:05:34	96
5215	02:05:35	96
5215	02:05:35	96
5215	02:05:35	96
5215	02:05:35	96
5216	02:05:36	96
5216	02:05:36	96
5216	02:05:36	96
5216	02:05:36	96
5217	02:05:37	96
5217	02:05:37	96
5217	02:05:37	96
5217	02:05:37	96
5218	02:05:38	96
5218	02:05:38	96
5218	02:05:38	96
5218	02:05:38	96
5219	02:05:39	96
5219	02:05:39	96
5219	02:05:39	96
5219	02:05:39	96
5220	02:05:40	96
5220	02:05:40	96
5220	02:05:40	96
5220	02:05:40	96
5221	02:05:41	96
5221	02:05:41	96
5221	02:05:41	96
5221	02:05:41	96
5222	02:05:42	96
5222	02:05:42	96
5222	02:05:42	96
5222	02:05:42	96
5223	02:05:43	96
5223	02:05:43	96
5223	02:05:43	96
5223	02:05:43	96
5224	02:05:44	96
5224	02:05:44	96
5224	02:05:44	96
5224	02:05:44	96
5225	02:05:45	96
5225	02:05:45	96
5225	02:05:45	96
5225	02:05:45	96
5226	02:05:47	96
5226	02:05:47	96
5226	02:05:47	96
5226	02:05:47	96
5227	02:05:48	96
5227	02:05:48	95
5227	02:05:48	95
5227	02:05:48	95
5228	02:05:49	95
5228	02:05:49	95
5228	02:05:49	95
5228	02:05:49	95
5229	02:05:50	95
5229	02:05:50	95
5229	02:05:50	95
5229	02:05:50	95
5230	02:05:50	95
5230	02:05:50	95
5230	02:05:50	95
5230	02:05:50	95
5231	02:05:51	95
5231	02:05:51	95
5231	02:05:51	95
5231	02:05:51	95
5232	02:05:52	95
5232	02:05:52	95
5232	02:05:52	95
5232	02:05:52	95
5233	02:05:53	95
5233	02:05:53	95
5233	02:05:53	95
5233	02:05:53	95
5234	02:05:54	95
5234	02:05:54	95
5234	02:05:54	95
5234	02:05:54	95
5235	02:05:55	95
5235	02:05:55	95
5235	02:05:55	95
5235	02:05:55	95
5236	02:05:56	95
5236	02:05:56	95
5236	02:05:56	95
5236	02:05:56	95
5237	02:05:57	95
5237	02:05:57	95
5237	02:05:57	95
5237	02:05:57	95
5238	02:05:58	95
5238	02:05:58	95
5238	02:05:58	95
5238	02:05:58	95
5239	02:05:59	95
5239	02:05:59	95
5239	02:05:59	95
5239	02:05:59	95
5240	02:06:00	95
5240	02:06:00	95
5240	02:06:00	95
5240	02:06:00	95
5241	02:06:01	95
5241	02:06:01	95
5241	02:06:01	95
5241	02:06:01	95
5242	02:06:02	95
5242	02:06:02	95
5242	02:06:02	95
5242	02:06:02	95
5243	02:06:03	95
5243	02:06:03	95
5243	02:06:03	95
5243	02:06:03	95
5244	02:06:04	95
5244	02:06:04	95
5244	02:06:04	95
5244	02:06:04	95
5245	02:06:05	95
5245	02:06:05	95
5245	02:06:05	95
5245	02:06:05	95
5246	02:06:06	95
5246	02:06:06	95
5246	02:06:06	95
5246	02:06:06	95
5247	02:06:07	95
5247	02:06:07	96
5247	02:06:07	96
5247	02:06:07	96
5248	02:06:08	96
5248	02:06:08	96
5248	02:06:08	96
5248	02:06:08	96
5249	02:06:09	96
5249	02:06:09	96
5249	02:06:09	96
5249	02:06:09	96
5250	02:06:10	96
5250	02:06:10	96
5250	02:06:10	96
5250	02:06:10	96
5251	02:06:11	96
5251	02:06:11	96
5251	02:06:11	96
5251	02:06:11	96
5252	02:06:12	96
5252	02:06:12	96
5252	02:06:12	96
5252	02:06:12	96
5253	02:06:13	96
5253	02:06:13	96
5253	02:06:13	96
5253	02:06:13	96
5254	02:06:14	96
5254	02:06:14	96
5254	02:06:14	96
5254	02:06:14	96
5255	02:06:15	96
5255	02:06:15	96
5255	02:06:15	96
5255	02:06:15	96
5256	02:06:16	96
5256	02:06:16	96
5256	02:06:16	96
5256	02:06:16	96
5257	02:06:17	96
5257	02:06:17	96
5257	02:06:17	96
5257	02:06:17	96
5258	02:06:18	96
5258	02:06:18	96
5258	02:06:18	96
5258	02:06:18	96
5259	02:06:19	96
5259	02:06:19	96
5259	02:06:19	96
5259	02:06:19	96
5260	02:06:20	96
5260	02:06:20	96
5260	02:06:20	96
5260	02:06:20	96
5261	02:06:21	96
5261	02:06:21	96
5261	02:06:21	96
5261	02:06:21	96
5262	02:06:22	96
5262	02:06:22	96
5262	02:06:22	96
5262	02:06:22	96
5263	02:06:23	96
5263	02:06:23	96
5263	02:06:23	96
5263	02:06:23	96
5264	02:06:24	96
5264	02:06:24	95
5264	02:06:24	95
5264	02:06:24	95
5265	02:06:25	95
5265	02:06:25	95
5265	02:06:25	95
5265	02:06:25	95
5266	02:06:26	95
5266	02:06:26	95
5266	02:06:26	95
5266	02:06:26	95
5267	02:06:27	95
5267	02:06:27	95
5267	02:06:27	95
5267	02:06:27	95
5268	02:06:28	95
5268	02:06:28	95
5268	02:06:28	95
5268	02:06:28	95
5269	02:06:29	95
5269	02:06:29	95
5269	02:06:29	95
5269	02:06:29	95
5270	02:06:30	95
5270	02:06:30	95
5270	02:06:30	95
5270	02:06:30	95
5271	02:06:31	95
5271	02:06:31	95
5271	02:06:31	95
5271	02:06:31	95
5272	02:06:32	95
5272	02:06:32	95
5272	02:06:32	95
5272	02:06:32	95
5273	02:06:33	95
5273	02:06:33	95
5273	02:06:33	95
5273	02:06:33	95
5274	02:06:34	95
5274	02:06:34	95
5274	02:06:34	95
5274	02:06:34	95
5275	02:06:35	95
5275	02:06:35	95
5275	02:06:35	95
5275	02:06:35	95
5276	02:06:36	95
5276	02:06:36	95
5276	02:06:36	95
5276	02:06:36	95
5277	02:06:37	95
5277	02:06:37	95
5277	02:06:37	95
5277	02:06:37	95
5278	02:06:38	95
5278	02:06:38	95
5278	02:06:38	95
5278	02:06:38	95
5279	02:06:39	95
5279	02:06:39	95
5279	02:06:39	95
5279	02:06:39	95
5280	02:06:40	95
5280	02:06:40	95
5280	02:06:40	95
5280	02:06:40	95
5281	02:06:41	95
5281	02:06:41	95
5281	02:06:41	95
5281	02:06:41	95
5282	02:06:42	95
5282	02:06:42	95
5282	02:06:42	95
5282	02:06:42	95
5283	02:06:43	95
5283	02:06:43	95
5283	02:06:43	95
5283	02:06:43	95
5284	02:06:44	95
5284	02:06:44	95
5284	02:06:44	95
5284	02:06:44	95
5285	02:06:45	95
5285	02:06:45	95
5285	02:06:45	95
5285	02:06:45	95
5286	02:06:46	95
5286	02:06:46	95
5286	02:06:46	95
5286	02:06:46	95
5287	02:06:47	95
5287	02:06:47	95
5287	02:06:47	95
5287	02:06:47	95
5288	02:06:48	95
5288	02:06:48	95
5288	02:06:48	95
5288	02:06:48	95
5289	02:06:49	95
5289	02:06:49	96
5289	02:06:49	96
5289	02:06:49	96
5290	02:06:50	96
5290	02:06:50	96
5290	02:06:50	96
5290	02:06:50	96
5291	02:06:51	96
5291	02:06:51	96
5291	02:06:51	96
5291	02:06:51	96
5292	02:06:52	96
5292	02:06:52	96
5292	02:06:52	96
5292	02:06:52	96
5293	02:06:53	96
5293	02:06:53	96
5293	02:06:53	96
5293	02:06:53	96
5294	02:06:54	96
5294	02:06:54	96
5294	02:06:54	96
5294	02:06:54	96
5295	02:06:55	96
5295	02:06:55	96
5295	02:06:55	96
5295	02:06:55	96
5296	02:06:56	96
5296	02:06:56	96
5296	02:06:56	96
5296	02:06:56	96
5297	02:06:57	96
5297	02:06:57	96
5297	02:06:57	96
5297	02:06:57	96
5298	02:06:58	96
5298	02:06:58	96
5298	02:06:58	96
5298	02:06:58	96
5299	02:06:59	96
5299	02:06:59	96
5299	02:06:59	96
5299	02:06:59	96
5300	02:07:00	96
5300	02:07:00	96
5300	02:07:00	96
5300	02:07:00	96
5301	02:07:01	96
5301	02:07:01	96
5301	02:07:01	96
5301	02:07:01	96
5302	02:07:02	96
5302	02:07:02	96
5302	02:07:02	96
5302	02:07:02	96
5303	02:07:03	96
5303	02:07:03	96
5303	02:07:03	96
5303	02:07:03	96
5304	02:07:04	96
5304	02:07:04	96
5304	02:07:04	96
5304	02:07:04	96
5305	02:07:05	96
5305	02:07:05	96
5305	02:07:05	96
5305	02:07:05	96
5306	02:07:06	96
5306	02:07:06	96
5306	02:07:06	96
5306	02:07:06	96
5307	02:07:07	96
5307	02:07:07	96
5307	02:07:07	96
5307	02:07:07	96
5308	02:07:08	96
5308	02:07:08	96
5308	02:07:08	96
5308	02:07:08	96
5309	02:07:09	96
5309	02:07:09	96
5309	02:07:09	96
5309	02:07:09	96
5310	02:07:10	96
5310	02:07:10	96
5310	02:07:10	96
5310	02:07:10	96
5311	02:07:11	96
5311	02:07:11	96
5311	02:07:11	96
5311	02:07:11	96
5312	02:07:12	96
5312	02:07:12	96
5312	02:07:12	96
5312	02:07:12	96
5313	02:07:13	96
5313	02:07:13	96
5313	02:07:13	96
5313	02:07:13	96
5314	02:07:14	96
5314	02:07:14	96
5314	02:07:14	96
5314	02:07:14	96
5315	02:07:15	96
5315	02:07:15	96
5315	02:07:15	96
5315	02:07:15	96
5316	02:07:16	96
5316	02:07:16	96
5316	02:07:16	96
5316	02:07:16	96
5317	02:07:17	96
5317	02:07:17	96
5317	02:07:17	96
5317	02:07:17	96
5318	02:07:18	96
5318	02:07:18	96
5318	02:07:18	96
5318	02:07:18	96
5319	02:07:19	96
5319	02:07:19	96
5319	02:07:19	96
5319	02:07:19	96
5320	02:07:20	96
5320	02:07:20	96
5320	02:07:20	96
5320	02:07:20	96
5321	02:07:21	96
5321	02:07:21	96
5321	02:07:21	96
5321	02:07:21	96
5322	02:07:22	96
5322	02:07:22	96
5322	02:07:22	96
5322	02:07:22	96
5323	02:07:23	96
5323	02:07:23	96
5323	02:07:23	96
5323	02:07:23	96
5324	02:07:24	96
5324	02:07:24	96
5324	02:07:24	96
5324	02:07:24	96
5325	02:07:25	96
5325	02:07:25	96
5325	02:07:25	96
5325	02:07:25	96
5326	02:07:26	96
5326	02:07:26	96
5326	02:07:26	96
5326	02:07:26	96
5327	02:07:27	96
5327	02:07:27	96
5327	02:07:27	96
5327	02:07:27	96
5328	02:07:28	96
5328	02:07:28	96
5328	02:07:28	96
5328	02:07:28	96
5329	02:07:29	96
5329	02:07:29	96
5329	02:07:29	96
5329	02:07:29	96
5330	02:07:30	96
5330	02:07:30	96
5330	02:07:30	96
5330	02:07:30	96
5331	02:07:31	96
5331	02:07:31	96
5331	02:07:31	96
5331	02:07:31	96
5332	02:07:32	96
5332	02:07:32	96
5332	02:07:32	96
5332	02:07:32	96
5333	02:07:33	96
5333	02:07:33	96
5333	02:07:33	96
5333	02:07:33	96
5334	02:07:34	96
5334	02:07:34	96
5334	02:07:34	96
5334	02:07:34	96
5335	02:07:35	96
5335	02:07:35	96
5335	02:07:35	96
5335	02:07:35	96
5336	02:07:36	96
5336	02:07:36	96
5336	02:07:36	96
5336	02:07:36	96
5337	02:07:37	96
5337	02:07:37	96
5337	02:07:37	96
5337	02:07:37	96
5338	02:07:38	96
5338	02:07:38	96
5338	02:07:38	96
5338	02:07:38	96
5339	02:07:39	96
5339	02:07:39	96
5339	02:07:39	96
5339	02:07:39	96
5340	02:07:40	96
5340	02:07:40	96
5340	02:07:40	96
5340	02:07:40	96
5341	02:07:41	96
5341	02:07:41	96
5341	02:07:41	96
5341	02:07:41	96
5342	02:07:42	96
5342	02:07:42	96
5342	02:07:42	96
5342	02:07:42	96
5343	02:07:43	96
5343	02:07:43	96
5343	02:07:43	96
5343	02:07:43	96
5344	02:07:44	96
5344	02:07:44	96
5344	02:07:44	96
5344	02:07:44	96
5345	02:07:45	96
5345	02:07:45	96
5345	02:07:45	96
5345	02:07:45	96
5346	02:07:46	96
5346	02:07:46	96
5346	02:07:46	96
5346	02:07:46	96
5347	02:07:47	96
5347	02:07:47	96
5347	02:07:47	96
5347	02:07:47	96
5348	02:07:48	96
5348	02:07:48	96
5348	02:07:48	96
5348	02:07:48	96
5349	02:07:49	96
5349	02:07:49	96
5349	02:07:49	96
5349	02:07:49	96
5350	02:07:50	96
5350	02:07:50	96
5350	02:07:50	96
5350	02:07:50	96
5351	02:07:51	96
5351	02:07:51	96
5351	02:07:51	96
5351	02:07:51	96
5352	02:07:52	96
5352	02:07:52	96
5352	02:07:52	96
5352	02:07:52	96
5353	02:07:53	96
5353	02:07:53	96
5353	02:07:53	96
5353	02:07:53	96
5354	02:07:54	96
5354	02:07:54	96
5354	02:07:54	96
5354	02:07:54	96
5355	02:07:55	96
5355	02:07:55	96
5355	02:07:55	96
5355	02:07:55	96
5356	02:07:56	96
5356	02:07:56	96
5356	02:07:56	96
5356	02:07:56	96
5357	02:07:57	96
5357	02:07:57	96
5357	02:07:57	96
5357	02:07:57	96
5358	02:07:58	96
5358	02:07:58	96
5358	02:07:58	96
5358	02:07:58	96
5359	02:07:59	96
5359	02:07:59	96
5359	02:07:59	96
5359	02:07:59	96
5360	02:08:00	96
5360	02:08:00	96
5360	02:08:00	96
5360	02:08:00	96
5361	02:08:01	96
5361	02:08:01	96
5361	02:08:01	96
5361	02:08:01	96
5362	02:08:02	96
5362	02:08:02	96
5362	02:08:02	96
5362	02:08:02	96
5363	02:08:03	96
5363	02:08:03	96
5363	02:08:03	96
5363	02:08:03	96
5364	02:08:04	96
5364	02:08:04	96
5364	02:08:04	96
5364	02:08:04	96
5365	02:08:05	96
5365	02:08:05	96
5365	02:08:05	96
5365	02:08:05	96
5366	02:08:06	96
5366	02:08:06	96
5366	02:08:06	96
5366	02:08:06	96
5367	02:08:07	96
5367	02:08:07	96
5367	02:08:07	96
5367	02:08:07	96
5368	02:08:08	96
5368	02:08:08	96
5368	02:08:08	96
5368	02:08:08	96
5369	02:08:09	96
5369	02:08:09	96
5369	02:08:09	96
5369	02:08:09	96
5370	02:08:10	96
5370	02:08:10	96
5370	02:08:10	96
5370	02:08:10	96
5371	02:08:11	96
5371	02:08:11	95
5371	02:08:11	95
5371	02:08:11	95
5372	02:08:12	95
5372	02:08:12	95
5372	02:08:12	95
5372	02:08:12	95
5373	02:08:13	95
5373	02:08:13	95
5373	02:08:13	95
5373	02:08:13	95
5374	02:08:14	95
5374	02:08:14	95
5374	02:08:14	95
5374	02:08:14	95
5375	02:08:15	95
5375	02:08:15	95
5375	02:08:15	95
5375	02:08:15	95
5376	02:08:16	95
5376	02:08:16	95
5376	02:08:16	95
5376	02:08:16	95
5377	02:08:17	95
5377	02:08:17	95
5377	02:08:17	95
5377	02:08:17	95
5378	02:08:18	95
5378	02:08:18	95
5378	02:08:18	95
5378	02:08:18	95
5379	02:08:19	95
5379	02:08:19	95
5379	02:08:19	95
5379	02:08:19	95
5380	02:08:20	95
5380	02:08:20	95
5380	02:08:20	95
5380	02:08:20	95
5381	02:08:21	95
5381	02:08:21	95
5381	02:08:21	95
5381	02:08:21	95
5382	02:08:22	95
5382	02:08:22	95
5382	02:08:22	95
5382	02:08:22	95
5383	02:08:23	95
5383	02:08:23	95
5383	02:08:23	95
5383	02:08:23	95
5384	02:08:24	95
5384	02:08:24	96
5384	02:08:24	96
5384	02:08:24	96
5385	02:08:25	96
5385	02:08:25	96
5385	02:08:25	96
5385	02:08:25	96
5386	02:08:26	96
5386	02:08:26	95
5386	02:08:26	95
5386	02:08:26	95
5387	02:08:27	95
5387	02:08:27	95
5387	02:08:27	95
5387	02:08:27	95
5388	02:08:28	95
5388	02:08:28	95
5388	02:08:28	95
5388	02:08:28	95
5389	02:08:29	95
5389	02:08:29	95
5389	02:08:29	95
5389	02:08:29	95
5390	02:08:30	95
5390	02:08:30	95
5390	02:08:30	95
5390	02:08:30	95
5391	02:08:31	95
5391	02:08:31	95
5391	02:08:31	95
5391	02:08:31	95
5392	02:08:32	95
5392	02:08:32	95
5392	02:08:32	95
5392	02:08:32	95
5393	02:08:33	95
5393	02:08:33	95
5393	02:08:33	95
5393	02:08:33	95
5394	02:08:34	95
5394	02:08:34	95
5394	02:08:34	95
5394	02:08:34	95
5395	02:08:35	95
5395	02:08:35	95
5395	02:08:35	95
5395	02:08:35	95
5396	02:08:36	95
5396	02:08:36	95
5396	02:08:36	95
5396	02:08:36	95
5397	02:08:37	95
5397	02:08:37	95
5397	02:08:37	95
5397	02:08:37	95
5398	02:08:38	95
5398	02:08:38	95
5398	02:08:38	95
5398	02:08:38	95
5399	02:08:39	95
5399	02:08:39	95
5399	02:08:39	95
5399	02:08:39	95
5400	02:08:40	95
5400	02:08:40	95
5400	02:08:40	95
5400	02:08:40	95
5401	02:08:41	95
5401	02:08:41	95
5401	02:08:41	95
5401	02:08:41	95
5402	02:08:42	95
5402	02:08:42	95
5402	02:08:42	95
5402	02:08:42	95
5403	02:08:43	95
5403	02:08:43	95
5403	02:08:43	95
5403	02:08:43	95
5404	02:08:44	95
5404	02:08:44	96
5404	02:08:44	96
5404	02:08:44	96
5405	02:08:45	96
5405	02:08:45	96
5405	02:08:45	96
5405	02:08:45	96
5406	02:08:46	96
5406	02:08:46	96
5406	02:08:46	96
5406	02:08:46	96
5407	02:08:47	96
5407	02:08:47	96
5407	02:08:47	96
5407	02:08:47	96
5408	02:08:48	96
5408	02:08:48	96
5408	02:08:48	96
5408	02:08:48	96
5409	02:08:49	96
5409	02:08:49	96
5409	02:08:49	96
5409	02:08:49	96
5410	02:08:50	96
5410	02:08:50	96
5410	02:08:50	96
5410	02:08:50	96
5411	02:08:51	96
5411	02:08:51	96
5411	02:08:51	96
5411	02:08:51	96
5412	02:08:52	96
5412	02:08:52	96
5412	02:08:52	96
5412	02:08:52	96
5413	02:08:53	96
5413	02:08:53	96
5413	02:08:53	96
5413	02:08:53	96
5414	02:08:54	96
5414	02:08:54	96
5414	02:08:54	96
5414	02:08:54	96
5415	02:08:55	96
5415	02:08:55	96
5415	02:08:55	96
5415	02:08:55	96
5416	02:08:56	96
5416	02:08:56	96
5416	02:08:56	96
5416	02:08:56	96
5417	02:08:57	96
5417	02:08:57	96
5417	02:08:57	96
5417	02:08:57	96
5418	02:08:58	96
5418	02:08:58	96
5418	02:08:58	96
5418	02:08:58	96
5419	02:08:59	96
5419	02:08:59	96
5419	02:08:59	96
5419	02:08:59	96
5420	02:09:00	96
5420	02:09:00	95
5420	02:09:00	95
5420	02:09:00	95
5421	02:09:01	95
5421	02:09:01	95
5421	02:09:01	95
5421	02:09:01	95
5422	02:09:02	95
5422	02:09:02	95
5422	02:09:02	95
5422	02:09:02	95
5423	02:09:03	95
5423	02:09:03	95
5423	02:09:03	95
5423	02:09:03	95
5424	02:09:04	95
5424	02:09:04	95
5424	02:09:04	95
5424	02:09:04	95
5425	02:09:05	95
5425	02:09:05	95
5425	02:09:05	95
5425	02:09:05	95
5426	02:09:06	95
5426	02:09:06	95
5426	02:09:06	95
5426	02:09:06	95
5427	02:09:07	95
5427	02:09:07	95
5427	02:09:07	95
5427	02:09:07	95
5428	02:09:08	95
5428	02:09:08	95
5428	02:09:08	95
5428	02:09:08	95
5429	02:09:09	95
5429	02:09:09	95
5429	02:09:09	95
5429	02:09:09	95
5430	02:09:10	95
5430	02:09:10	95
5430	02:09:10	95
5430	02:09:10	95
5431	02:09:11	95
5431	02:09:11	95
5431	02:09:11	95
5431	02:09:11	95
5432	02:09:12	95
5432	02:09:12	95
5432	02:09:12	95
5432	02:09:12	95
5433	02:09:13	95
5433	02:09:13	95
5433	02:09:13	95
5433	02:09:13	95
5434	02:09:14	95
5434	02:09:14	95
5434	02:09:14	95
5434	02:09:14	95
5435	02:09:15	95
5435	02:09:15	95
5435	02:09:15	95
5435	02:09:15	95
5436	02:09:16	95
5436	02:09:16	95
5436	02:09:16	95
5436	02:09:16	95
5437	02:09:17	95
5437	02:09:17	95
5437	02:09:17	95
5437	02:09:17	95
5438	02:09:18	95
5438	02:09:18	95
5438	02:09:18	95
5438	02:09:18	95
5439	02:09:19	95
5439	02:09:19	95
5439	02:09:19	95
5439	02:09:19	95
5440	02:09:20	95
5440	02:09:20	95
5440	02:09:20	95
5440	02:09:20	95
5441	02:09:21	95
5441	02:09:21	96
5441	02:09:21	96
5441	02:09:21	96
5442	02:09:22	96
5442	02:09:22	96
5442	02:09:22	96
5442	02:09:22	96
5443	02:09:23	96
5443	02:09:23	95
5443	02:09:23	95
5443	02:09:23	95
5444	02:09:24	95
5444	02:09:24	95
5444	02:09:24	95
5444	02:09:24	95
5445	02:09:25	95
5445	02:09:25	95
5445	02:09:25	95
5445	02:09:25	95
5446	02:09:26	95
5446	02:09:26	95
5446	02:09:26	95
5446	02:09:26	95
5447	02:09:27	95
5447	02:09:27	95
5447	02:09:27	95
5447	02:09:27	95
5448	02:09:28	95
5448	02:09:28	95
5448	02:09:28	95
5448	02:09:28	95
5449	02:09:29	95
5449	02:09:29	95
5449	02:09:29	95
5449	02:09:29	95
5450	02:09:30	95
5450	02:09:30	95
5450	02:09:30	95
5450	02:09:30	95
5451	02:09:31	95
5451	02:09:31	95
5451	02:09:31	95
5451	02:09:31	95
5452	02:09:32	95
5452	02:09:32	95
5452	02:09:32	95
5452	02:09:32	95
5453	02:09:33	95
5453	02:09:33	95
5453	02:09:33	95
5453	02:09:33	95
5454	02:09:34	95
5454	02:09:34	95
5454	02:09:34	95
5454	02:09:34	95
5455	02:09:35	95
5455	02:09:35	95
5455	02:09:35	95
5455	02:09:35	95
5456	02:09:36	95
5456	02:09:36	95
5456	02:09:36	95
5456	02:09:36	95
5457	02:09:37	95
5457	02:09:37	96
5457	02:09:37	96
5457	02:09:37	96
5458	02:09:38	96
5458	02:09:38	96
5458	02:09:38	96
5458	02:09:38	96
5459	02:09:39	96
5459	02:09:39	96
5459	02:09:39	96
5459	02:09:39	96
5460	02:09:40	96
5460	02:09:40	96
5460	02:09:40	96
5460	02:09:40	96
5461	02:09:41	96
5461	02:09:41	96
5461	02:09:41	96
5461	02:09:41	96
5462	02:09:42	96
5462	02:09:42	96
5462	02:09:42	96
5462	02:09:42	96
5463	02:09:43	96
5463	02:09:43	96
5463	02:09:43	96
5463	02:09:43	96
5464	02:09:44	96
5464	02:09:44	96
5464	02:09:44	96
5464	02:09:44	96
5465	02:09:45	96
5465	02:09:45	96
5465	02:09:45	96
5465	02:09:45	96
5466	02:09:46	96
5466	02:09:46	96
5466	02:09:46	96
5466	02:09:46	96
5467	02:09:47	96
5467	02:09:47	96
5467	02:09:47	96
5467	02:09:47	96
5468	02:09:48	96
5468	02:09:48	96
5468	02:09:48	96
5468	02:09:48	96
5469	02:09:49	96
5469	02:09:49	96
5469	02:09:49	96
5469	02:09:49	96
5470	02:09:50	96
5470	02:09:50	96
5470	02:09:50	96
5470	02:09:50	96
5471	02:09:51	96
5471	02:09:51	96
5471	02:09:51	96
5471	02:09:51	96
5472	02:09:52	96
5472	02:09:52	96
5472	02:09:52	96
5472	02:09:52	96
5473	02:09:53	96
5473	02:09:53	95
5473	02:09:53	95
5473	02:09:53	95
5474	02:09:54	95
5474	02:09:54	95
5474	02:09:54	95
5474	02:09:54	95
5475	02:09:55	95
5475	02:09:55	95
5475	02:09:55	95
5475	02:09:55	95
5476	02:09:56	95
5476	02:09:56	95
5476	02:09:56	95
5476	02:09:56	95
5477	02:09:57	95
5477	02:09:57	95
5477	02:09:57	95
5477	02:09:57	95
5478	02:09:58	95
5478	02:09:58	95
5478	02:09:58	95
5478	02:09:58	95
5479	02:09:59	95
5479	02:09:59	95
5479	02:09:59	95
5479	02:09:59	95
5480	02:10:00	95
5480	02:10:00	95
5480	02:10:00	95
5480	02:10:00	95
5481	02:10:01	95
5481	02:10:01	95
5481	02:10:01	95
5481	02:10:01	95
5482	02:10:02	95
5482	02:10:02	95
5482	02:10:02	95
5482	02:10:02	95
5483	02:10:03	95
5483	02:10:03	95
5483	02:10:03	95
5483	02:10:03	95
5484	02:10:04	95
5484	02:10:04	95
5484	02:10:04	95
5484	02:10:04	95
5485	02:10:05	95
5485	02:10:05	95
5485	02:10:05	95
5485	02:10:05	95
5486	02:10:06	95
5486	02:10:06	95
5486	02:10:06	95
5486	02:10:06	95
5487	02:10:07	95
5487	02:10:07	95
5487	02:10:07	95
5487	02:10:07	95
5488	02:10:08	95
5488	02:10:08	96
5488	02:10:08	96
5488	02:10:08	96
5489	02:10:09	96
5489	02:10:09	96
5489	02:10:09	96
5489	02:10:09	96
5490	02:10:10	96
5490	02:10:10	96
5490	02:10:10	96
5490	02:10:10	96
5491	02:10:11	96
5491	02:10:11	96
5491	02:10:11	96
5491	02:10:11	96
5492	02:10:12	96
5492	02:10:12	96
5492	02:10:12	96
5492	02:10:12	96
5493	02:10:13	96
5493	02:10:13	96
5493	02:10:13	96
5493	02:10:13	96
5494	02:10:14	96
5494	02:10:14	96
5494	02:10:14	96
5494	02:10:14	96
5495	02:10:15	96
5495	02:10:15	96
5495	02:10:15	96
5495	02:10:15	96
5496	02:10:16	96
5496	02:10:16	96
5496	02:10:16	96
5496	02:10:16	96
5497	02:10:17	96
5497	02:10:17	96
5497	02:10:17	96
5497	02:10:17	96
5498	02:10:18	96
5498	02:10:18	96
5498	02:10:18	96
5498	02:10:18	96
5499	02:10:19	96
5499	02:10:19	96
5499	02:10:19	96
5499	02:10:19	96
5500	02:10:20	96
5500	02:10:20	96
5500	02:10:20	96
5500	02:10:20	96
5501	02:10:21	96
5501	02:10:21	96
5501	02:10:21	96
5501	02:10:21	96
5502	02:10:22	96
5502	02:10:22	96
5502	02:10:22	96
5502	02:10:22	96
5503	02:10:23	96
5503	02:10:23	96
5503	02:10:23	96
5503	02:10:23	96
5504	02:10:24	96
5504	02:10:24	96
5504	02:10:24	96
5504	02:10:24	96
5505	02:10:25	96
5505	02:10:25	96
5505	02:10:25	96
5505	02:10:25	96
5506	02:10:26	96
5506	02:10:26	96
5506	02:10:26	96
5506	02:10:26	96
5507	02:10:27	96
5507	02:10:27	96
5507	02:10:27	96
5507	02:10:27	96
5508	02:10:28	96
5508	02:10:28	96
5508	02:10:28	96
5508	02:10:28	96
5509	02:10:29	96
5509	02:10:29	96
5509	02:10:29	96
5509	02:10:29	96
5510	02:10:30	96
5510	02:10:30	96
5510	02:10:30	96
5510	02:10:30	96
5511	02:10:31	96
5511	02:10:31	96
5511	02:10:31	96
5511	02:10:31	96
5512	02:10:32	96
5512	02:10:32	96
5512	02:10:32	96
5512	02:10:32	96
5513	02:10:33	96
5513	02:10:33	96
5513	02:10:33	96
5513	02:10:33	96
5514	02:10:34	96
5514	02:10:34	95
5514	02:10:34	95
5514	02:10:34	95
5515	02:10:35	95
5515	02:10:35	95
5515	02:10:35	95
5515	02:10:35	95
5516	02:10:36	95
5516	02:10:36	95
5516	02:10:36	95
5516	02:10:36	95
5517	02:10:37	95
5517	02:10:37	95
5517	02:10:37	95
5517	02:10:37	95
5518	02:10:38	95
5518	02:10:38	95
5518	02:10:38	95
5518	02:10:38	95
5519	02:10:39	95
5519	02:10:39	95
5519	02:10:39	95
5519	02:10:39	95
5520	02:10:40	95
5520	02:10:40	95
5520	02:10:40	95
5520	02:10:40	95
5521	02:10:41	95
5521	02:10:41	95
5521	02:10:41	95
5521	02:10:41	95
5522	02:10:42	95
5522	02:10:42	95
5522	02:10:42	95
5522	02:10:42	95
5523	02:10:43	95
5523	02:10:43	95
5523	02:10:43	95
5523	02:10:43	95
5524	02:10:44	95
5524	02:10:44	95
5524	02:10:44	95
5524	02:10:44	95
5525	02:10:45	95
5525	02:10:45	96
5525	02:10:45	96
5525	02:10:45	96
5526	02:10:46	96
5526	02:10:46	96
5526	02:10:46	96
5526	02:10:46	96
5527	02:10:47	96
5527	02:10:47	96
5527	02:10:47	96
5527	02:10:47	96
5528	02:10:48	96
5528	02:10:48	96
5528	02:10:48	96
5528	02:10:48	96
5529	02:10:49	96
5529	02:10:49	96
5529	02:10:49	96
5529	02:10:49	96
5530	02:10:50	96
5530	02:10:50	96
5530	02:10:50	96
5530	02:10:50	96
5531	02:10:51	96
5531	02:10:51	96
5531	02:10:51	96
5531	02:10:51	96
5532	02:10:52	96
5532	02:10:52	96
5532	02:10:52	96
5532	02:10:52	96
5533	02:10:53	96
5533	02:10:53	96
5533	02:10:53	96
5533	02:10:53	96
5534	02:10:54	96
5534	02:10:54	96
5534	02:10:54	96
5534	02:10:54	96
5535	02:10:55	96
5535	02:10:55	95
5535	02:10:55	95
5535	02:10:55	95
5536	02:10:56	95
5536	02:10:56	95
5536	02:10:56	95
5536	02:10:56	95
5537	02:10:57	95
5537	02:10:57	95
5537	02:10:57	95
5537	02:10:57	95
5538	02:10:58	95
5538	02:10:58	95
5538	02:10:58	95
5538	02:10:58	95
5539	02:10:59	95
5539	02:10:59	95
5539	02:10:59	95
5539	02:10:59	95
5540	02:11:00	95
5540	02:11:00	95
5540	02:11:00	95
5540	02:11:00	95
5541	02:11:01	95
5541	02:11:01	95
5541	02:11:01	95
5541	02:11:01	95
5542	02:11:02	95
5542	02:11:02	95
5542	02:11:02	95
5542	02:11:02	95
5543	02:11:03	95
5543	02:11:03	95
5543	02:11:03	95
5543	02:11:03	95
5544	02:11:04	95
5544	02:11:04	95
5544	02:11:04	95
5544	02:11:04	95
5545	02:11:05	95
5545	02:11:05	95
5545	02:11:05	95
5545	02:11:05	95
5546	02:11:06	95
5546	02:11:06	95
5546	02:11:06	95
5546	02:11:06	95
5547	02:11:07	95
5547	02:11:07	95
5547	02:11:07	95
5547	02:11:07	95
5548	02:11:08	95
5548	02:11:08	95
5548	02:11:08	95
5548	02:11:08	95
5549	02:11:09	95
5549	02:11:09	95
5549	02:11:09	95
5549	02:11:09	95
5550	02:11:10	95
5550	02:11:10	95
5550	02:11:10	95
5550	02:11:10	95
5551	02:11:11	95
5551	02:11:11	95
5551	02:11:11	95
5551	02:11:11	95
5552	02:11:12	95
5552	02:11:12	95
5552	02:11:12	95
5552	02:11:12	95
5553	02:11:13	95
5553	02:11:13	95
5553	02:11:13	95
5553	02:11:13	95
5554	02:11:14	95
5554	02:11:14	95
5554	02:11:14	95
5554	02:11:14	95
5555	02:11:15	95
5555	02:11:15	95
5555	02:11:15	95
5555	02:11:15	95
5556	02:11:16	95
5556	02:11:16	95
5556	02:11:16	95
5556	02:11:16	95
5557	02:11:17	95
5557	02:11:17	96
5557	02:11:17	96
5557	02:11:17	96
5558	02:11:18	96
5558	02:11:18	96
5558	02:11:18	96
5558	02:11:18	96
5559	02:11:19	96
5559	02:11:19	96
5559	02:11:19	96
5559	02:11:19	96
5560	02:11:20	96
5560	02:11:20	96
5560	02:11:20	96
5560	02:11:20	96
5561	02:11:21	96
5561	02:11:21	96
5561	02:11:21	96
5561	02:11:21	96
5562	02:11:22	96
5562	02:11:22	96
5562	02:11:22	96
5562	02:11:22	96
5563	02:11:23	96
5563	02:11:23	96
5563	02:11:23	96
5563	02:11:23	96
5564	02:11:24	96
5564	02:11:24	96
5564	02:11:24	96
5564	02:11:24	96
5565	02:11:25	96
5565	02:11:25	96
5565	02:11:25	96
5565	02:11:25	96
5566	02:11:26	96
5566	02:11:26	96
5566	02:11:26	96
5566	02:11:26	96
5567	02:11:27	96
5567	02:11:27	96
5567	02:11:27	96
5567	02:11:27	96
5568	02:11:28	96
5568	02:11:28	96
5568	02:11:28	96
5568	02:11:28	96
5569	02:11:29	96
5569	02:11:29	96
5569	02:11:29	96
5569	02:11:29	96
[truncated: 404 more rows]
