# Supplementary material for: Are Complexity Metrics Reliable in Assessing HRV Control in Obese Patients During Sleep?
Source: PLoS One. 2015 Apr 20;10(4):e0124458. doi: 10.1371/journal.pone.0124458 (PMC4404104; doi:10.1371/journal.pone.0124458)
Supplement: S1 Dataset — (ZIP) [file pone.0124458.s001.zip › cabiddu_healthy_controls_data/SUBJECT (19)/SAO3RAB.txt]

6000	02:18:40	95
6000	02:18:40	95
6000	02:18:40	95
6000	02:18:40	95
6001	02:18:41	95
6001	02:18:41	95
6001	02:18:41	95
6001	02:18:41	95
6002	02:18:42	95
6002	02:18:42	96
6002	02:18:42	96
6002	02:18:42	96
6003	02:18:43	96
6003	02:18:43	96
6003	02:18:43	96
6003	02:18:43	96
6004	02:18:44	96
6004	02:18:44	96
6004	02:18:44	96
6004	02:18:44	96
6005	02:18:45	96
6005	02:18:45	96
6005	02:18:45	96
6005	02:18:45	96
6006	02:18:46	96
6006	02:18:46	96
6006	02:18:46	96
6006	02:18:46	96
6007	02:18:47	96
6007	02:18:47	96
6007	02:18:47	96
6007	02:18:47	96
6008	02:18:48	96
6008	02:18:48	96
6008	02:18:48	96
6008	02:18:48	96
6009	02:18:49	96
6009	02:18:49	96
6009	02:18:49	96
6009	02:18:49	96
6010	02:18:50	96
6010	02:18:50	96
6010	02:18:50	96
6010	02:18:50	96
6011	02:18:51	96
6011	02:18:51	96
6011	02:18:51	96
6011	02:18:51	96
6012	02:18:52	96
6012	02:18:52	96
6012	02:18:52	96
6012	02:18:52	96
6013	02:18:53	96
6013	02:18:53	96
6013	02:18:53	96
6013	02:18:53	96
6014	02:18:54	96
6014	02:18:54	96
6014	02:18:54	96
6014	02:18:54	96
6015	02:18:55	96
6015	02:18:55	96
6015	02:18:55	96
6015	02:18:55	96
6016	02:18:56	96
6016	02:18:56	96
6016	02:18:56	96
6016	02:18:56	96
6017	02:18:57	96
6017	02:18:57	96
6017	02:18:57	96
6017	02:18:57	96
6018	02:18:58	96
6018	02:18:58	96
6018	02:18:58	96
6018	02:18:58	96
6019	02:18:59	96
6019	02:18:59	96
6019	02:18:59	96
6019	02:18:59	96
6020	02:19:00	96
6020	02:19:00	96
6020	02:19:00	96
6020	02:19:00	96
6021	02:19:01	96
6021	02:19:01	96
6021	02:19:01	96
6021	02:19:01	96
6022	02:19:02	96
6022	02:19:02	96
6022	02:19:02	96
6022	02:19:02	96
6023	02:19:03	96
6023	02:19:03	96
6023	02:19:03	96
6023	02:19:03	96
6024	02:19:04	96
6024	02:19:04	96
6024	02:19:04	96
6024	02:19:04	96
6025	02:19:05	96
6025	02:19:05	96
6025	02:19:05	96
6025	02:19:05	96
6026	02:19:06	96
6026	02:19:06	96
6026	02:19:06	96
6026	02:19:06	96
6027	02:19:07	96
6027	02:19:07	96
6027	02:19:07	96
6027	02:19:07	96
6028	02:19:08	96
6028	02:19:08	96
6028	02:19:08	96
6028	02:19:08	96
6029	02:19:09	96
6029	02:19:09	95
6029	02:19:09	95
6029	02:19:09	95
6030	02:19:10	95
6030	02:19:10	95
6030	02:19:10	95
6030	02:19:10	95
6031	02:19:11	95
6031	02:19:11	95
6031	02:19:11	95
6031	02:19:11	95
6032	02:19:12	95
6032	02:19:12	95
6032	02:19:12	95
6032	02:19:12	95
6033	02:19:13	95
6033	02:19:13	95
6033	02:19:13	95
6033	02:19:13	95
6034	02:19:14	95
6034	02:19:14	95
6034	02:19:14	95
6034	02:19:14	95
6035	02:19:15	95
6035	02:19:15	95
6035	02:19:15	95
6035	02:19:15	95
6036	02:19:16	95
6036	02:19:16	95
6036	02:19:16	95
6036	02:19:16	95
6037	02:19:17	95
6037	02:19:17	95
6037	02:19:17	95
6037	02:19:17	95
6038	02:19:18	95
6038	02:19:18	96
6038	02:19:18	96
6038	02:19:18	96
6039	02:19:19	96
6039	02:19:19	96
6039	02:19:19	96
6039	02:19:19	96
6040	02:19:20	96
6040	02:19:20	96
6040	02:19:20	96
6040	02:19:20	96
6041	02:19:21	96
6041	02:19:21	96
6041	02:19:21	96
6041	02:19:21	96
6042	02:19:22	96
6042	02:19:22	96
6042	02:19:22	96
6042	02:19:22	96
6043	02:19:23	96
6043	02:19:23	96
6043	02:19:23	96
6043	02:19:23	96
6044	02:19:24	96
6044	02:19:24	96
6044	02:19:24	96
6044	02:19:24	96
6045	02:19:25	96
6045	02:19:25	96
6045	02:19:25	96
6045	02:19:25	96
6046	02:19:26	96
6046	02:19:26	96
6046	02:19:26	96
6046	02:19:26	96
6047	02:19:27	96
6047	02:19:27	96
6047	02:19:27	96
6047	02:19:27	96
6048	02:19:28	96
6048	02:19:28	96
6048	02:19:28	96
6048	02:19:28	96
6049	02:19:29	96
6049	02:19:29	96
6049	02:19:29	96
6049	02:19:29	96
6050	02:19:30	96
6050	02:19:30	96
6050	02:19:30	96
6050	02:19:30	96
6051	02:19:31	96
6051	02:19:31	96
6051	02:19:31	96
6051	02:19:31	96
6052	02:19:32	96
6052	02:19:32	96
6052	02:19:32	96
6052	02:19:32	96
6053	02:19:33	96
6053	02:19:33	96
6053	02:19:33	96
6053	02:19:33	96
6054	02:19:34	96
6054	02:19:34	96
6054	02:19:34	96
6054	02:19:34	96
6055	02:19:35	96
6055	02:19:35	96
6055	02:19:35	96
6055	02:19:35	96
6056	02:19:36	96
6056	02:19:36	96
6056	02:19:36	96
6056	02:19:36	96
6057	02:19:37	96
6057	02:19:37	96
6057	02:19:37	96
6057	02:19:37	96
6058	02:19:38	96
6058	02:19:38	96
6058	02:19:38	96
6058	02:19:38	96
6059	02:19:39	96
6059	02:19:39	96
6059	02:19:39	96
6059	02:19:39	96
6060	02:19:40	96
6060	02:19:40	96
6060	02:19:40	96
6060	02:19:40	96
6061	02:19:41	96
6061	02:19:41	96
6061	02:19:41	96
6061	02:19:41	96
6062	02:19:42	96
6062	02:19:42	96
6062	02:19:42	96
6062	02:19:42	96
6063	02:19:43	96
6063	02:19:43	96
6063	02:19:43	96
6063	02:19:43	96
6064	02:19:44	96
6064	02:19:44	96
6064	02:19:44	96
6064	02:19:44	96
6065	02:19:45	96
6065	02:19:45	96
6065	02:19:45	96
6065	02:19:45	96
6066	02:19:46	96
6066	02:19:46	96
6066	02:19:46	96
6066	02:19:46	96
6067	02:19:47	96
6067	02:19:47	96
6067	02:19:47	96
6067	02:19:47	96
6068	02:19:48	96
6068	02:19:48	96
6068	02:19:48	96
6068	02:19:48	96
6069	02:19:49	96
6069	02:19:49	96
6069	02:19:49	96
6069	02:19:49	96
6070	02:19:50	96
6070	02:19:50	96
6070	02:19:50	96
6070	02:19:50	96
6071	02:19:51	96
6071	02:19:51	96
6071	02:19:51	96
6071	02:19:51	96
6072	02:19:52	96
6072	02:19:52	96
6072	02:19:52	96
6072	02:19:52	96
6073	02:19:53	96
6073	02:19:53	96
6073	02:19:53	96
6073	02:19:53	96
6074	02:19:54	96
6074	02:19:54	96
6074	02:19:54	96
6074	02:19:54	96
6075	02:19:55	96
6075	02:19:55	96
6075	02:19:55	96
6075	02:19:55	96
6076	02:19:56	96
6076	02:19:56	96
6076	02:19:56	96
6076	02:19:56	96
6077	02:19:57	96
6077	02:19:57	96
6077	02:19:57	96
6077	02:19:57	96
6078	02:19:58	96
6078	02:19:58	95
6078	02:19:58	95
6078	02:19:58	95
6079	02:19:59	95
6079	02:19:59	95
6079	02:19:59	95
6079	02:19:59	95
6080	02:20:00	95
6080	02:20:00	95
6080	02:20:00	95
6080	02:20:00	95
6081	02:20:01	95
6081	02:20:01	95
6081	02:20:01	95
6081	02:20:01	95
6082	02:20:02	95
6082	02:20:02	95
6082	02:20:02	95
6082	02:20:02	95
6083	02:20:03	95
6083	02:20:03	95
6083	02:20:03	95
6083	02:20:03	95
6084	02:20:04	95
6084	02:20:04	95
6084	02:20:04	95
6084	02:20:04	95
6085	02:20:05	95
6085	02:20:05	95
6085	02:20:05	95
6085	02:20:05	95
6086	02:20:06	95
6086	02:20:06	96
6086	02:20:06	96
6086	02:20:06	96
6087	02:20:07	96
6087	02:20:07	96
6087	02:20:07	96
6087	02:20:07	96
6088	02:20:08	96
6088	02:20:08	96
6088	02:20:08	96
6088	02:20:08	96
6089	02:20:09	96
6089	02:20:09	96
6089	02:20:09	96
6089	02:20:09	96
6090	02:20:10	96
6090	02:20:10	96
6090	02:20:10	96
6090	02:20:10	96
6091	02:20:11	96
6091	02:20:11	96
6091	02:20:11	96
6091	02:20:11	96
6092	02:20:12	96
6092	02:20:12	96
6092	02:20:12	96
6092	02:20:12	96
6093	02:20:13	96
6093	02:20:13	96
6093	02:20:13	96
6093	02:20:13	96
6094	02:20:14	96
6094	02:20:14	96
6094	02:20:14	96
6094	02:20:14	96
6095	02:20:15	96
6095	02:20:15	96
6095	02:20:15	96
6095	02:20:15	96
6096	02:20:16	96
6096	02:20:16	96
6096	02:20:16	96
6096	02:20:16	96
6097	02:20:17	96
6097	02:20:17	96
6097	02:20:17	96
6097	02:20:17	96
6098	02:20:18	96
6098	02:20:18	96
6098	02:20:18	96
6098	02:20:18	96
6099	02:20:19	96
6099	02:20:19	96
6099	02:20:19	96
6099	02:20:19	96
6100	02:20:20	96
6100	02:20:20	96
6100	02:20:20	96
6100	02:20:20	96
6101	02:20:21	96
6101	02:20:21	96
6101	02:20:21	96
6101	02:20:21	96
6102	02:20:22	96
6102	02:20:22	96
6102	02:20:22	96
6102	02:20:22	96
6103	02:20:23	96
6103	02:20:23	96
6103	02:20:23	96
6103	02:20:23	96
6104	02:20:24	96
6104	02:20:24	96
6104	02:20:24	96
6104	02:20:24	96
6105	02:20:25	96
6105	02:20:25	96
6105	02:20:25	96
6105	02:20:25	96
6106	02:20:26	96
6106	02:20:26	96
6106	02:20:26	96
6106	02:20:26	96
6107	02:20:27	96
6107	02:20:27	96
6107	02:20:27	96
6107	02:20:27	96
6108	02:20:28	96
6108	02:20:28	96
6108	02:20:28	96
6108	02:20:28	96
6109	02:20:29	96
6109	02:20:29	95
6109	02:20:29	95
6109	02:20:29	95
6110	02:20:30	95
6110	02:20:30	95
6110	02:20:30	95
6110	02:20:30	95
6111	02:20:31	95
6111	02:20:31	95
6111	02:20:31	95
6111	02:20:31	95
6112	02:20:32	95
6112	02:20:32	95
6112	02:20:32	95
6112	02:20:32	95
6113	02:20:33	95
6113	02:20:33	95
6113	02:20:33	95
6113	02:20:33	95
6114	02:20:34	95
6114	02:20:34	95
6114	02:20:34	95
6114	02:20:34	95
6115	02:20:35	95
6115	02:20:35	95
6115	02:20:35	95
6115	02:20:35	95
6116	02:20:36	95
6116	02:20:36	95
6116	02:20:36	95
6116	02:20:36	95
6117	02:20:37	95
6117	02:20:37	95
6117	02:20:37	95
6117	02:20:37	95
6118	02:20:38	95
6118	02:20:38	95
6118	02:20:38	95
6118	02:20:38	95
6119	02:20:39	95
6119	02:20:39	95
6119	02:20:39	95
6119	02:20:39	95
6120	02:20:40	95
6120	02:20:40	95
6120	02:20:40	95
6120	02:20:40	95
6121	02:20:41	95
6121	02:20:41	95
6121	02:20:41	95
6121	02:20:41	95
6122	02:20:42	95
6122	02:20:42	95
6122	02:20:42	95
6122	02:20:42	95
6123	02:20:43	95
6123	02:20:43	95
6123	02:20:43	95
6123	02:20:43	95
6124	02:20:44	95
6124	02:20:44	95
6124	02:20:44	95
6124	02:20:44	95
6125	02:20:45	95
6125	02:20:45	96
6125	02:20:45	96
6125	02:20:45	96
6126	02:20:46	96
6126	02:20:46	96
6126	02:20:46	96
6126	02:20:46	96
6127	02:20:47	96
6127	02:20:47	96
6127	02:20:47	96
6127	02:20:47	96
6128	02:20:48	96
6128	02:20:48	96
6128	02:20:48	96
6128	02:20:48	96
6129	02:20:49	96
6129	02:20:49	96
6129	02:20:49	96
6129	02:20:49	96
6130	02:20:50	96
6130	02:20:50	96
6130	02:20:50	96
6130	02:20:50	96
6131	02:20:51	96
6131	02:20:51	96
6131	02:20:51	96
6131	02:20:51	96
6132	02:20:52	96
6132	02:20:52	96
6132	02:20:52	96
6132	02:20:52	96
6133	02:20:53	96
6133	02:20:53	96
6133	02:20:53	96
6133	02:20:53	96
6134	02:20:54	96
6134	02:20:54	96
6134	02:20:54	96
6134	02:20:54	96
6135	02:20:55	96
6135	02:20:55	96
6135	02:20:55	96
6135	02:20:55	96
6136	02:20:56	96
6136	02:20:56	96
6136	02:20:56	96
6136	02:20:56	96
6137	02:20:57	96
6137	02:20:57	96
6137	02:20:57	96
6137	02:20:57	96
6138	02:20:58	96
6138	02:20:58	96
6138	02:20:58	96
6138	02:20:58	96
6139	02:20:59	96
6139	02:20:59	96
6139	02:20:59	96
6139	02:20:59	96
6140	02:21:00	96
6140	02:21:00	96
6140	02:21:00	96
6140	02:21:00	96
6141	02:21:01	96
6141	02:21:01	96
6141	02:21:01	96
6141	02:21:01	96
6142	02:21:02	96
6142	02:21:02	96
6142	02:21:02	96
6142	02:21:02	96
6143	02:21:03	96
6143	02:21:03	96
6143	02:21:03	96
6143	02:21:03	96
6144	02:21:04	96
6144	02:21:04	96
6144	02:21:04	96
6144	02:21:04	96
6145	02:21:05	96
6145	02:21:05	96
6145	02:21:05	96
6145	02:21:05	96
6146	02:21:06	96
6146	02:21:06	96
6146	02:21:06	96
6146	02:21:06	96
6147	02:21:07	96
6147	02:21:07	96
6147	02:21:07	96
6147	02:21:07	96
6148	02:21:08	96
6148	02:21:08	96
6148	02:21:08	96
6148	02:21:08	96
6149	02:21:09	96
6149	02:21:09	96
6149	02:21:09	96
6149	02:21:09	96
6150	02:21:10	96
6150	02:21:10	96
6150	02:21:10	96
6150	02:21:10	96
6151	02:21:11	96
6151	02:21:11	96
6151	02:21:11	96
6151	02:21:11	96
6152	02:21:12	96
6152	02:21:12	96
6152	02:21:12	96
6152	02:21:12	96
6153	02:21:13	96
6153	02:21:13	96
6153	02:21:13	96
6153	02:21:13	96
6154	02:21:14	96
6154	02:21:14	96
6154	02:21:14	96
6154	02:21:14	96
6155	02:21:15	96
6155	02:21:15	96
6155	02:21:15	96
6155	02:21:15	96
6156	02:21:16	96
6156	02:21:16	96
6156	02:21:16	96
6156	02:21:16	96
6157	02:21:17	96
6157	02:21:17	96
6157	02:21:17	96
6157	02:21:17	96
6158	02:21:18	96
6158	02:21:18	96
6158	02:21:18	96
6158	02:21:18	96
6159	02:21:19	96
6159	02:21:19	96
6159	02:21:19	96
6159	02:21:19	96
6160	02:21:20	96
6160	02:21:20	96
6160	02:21:20	96
6160	02:21:20	96
6161	02:21:21	96
6161	02:21:21	96
6161	02:21:21	96
6161	02:21:21	96
6162	02:21:22	96
6162	02:21:22	96
6162	02:21:22	96
6162	02:21:22	96
6163	02:21:23	96
6163	02:21:23	96
6163	02:21:23	96
6163	02:21:23	96
6164	02:21:24	96
6164	02:21:24	95
6164	02:21:24	95
6164	02:21:24	95
6165	02:21:25	95
6165	02:21:25	95
6165	02:21:25	95
6165	02:21:25	95
6166	02:21:26	95
6166	02:21:26	95
6166	02:21:26	95
6166	02:21:26	95
6167	02:21:27	95
6167	02:21:27	95
6167	02:21:27	95
6167	02:21:27	95
6168	02:21:28	95
6168	02:21:28	95
6168	02:21:28	95
6168	02:21:28	95
6169	02:21:29	95
6169	02:21:29	95
6169	02:21:29	95
6169	02:21:29	95
6170	02:21:30	95
6170	02:21:30	95
6170	02:21:30	95
6170	02:21:30	95
6171	02:21:31	95
6171	02:21:31	95
6171	02:21:31	95
6171	02:21:31	95
6172	02:21:32	95
6172	02:21:32	95
6172	02:21:32	95
6172	02:21:32	95
6173	02:21:33	95
6173	02:21:33	95
6173	02:21:33	95
6173	02:21:33	95
6174	02:21:34	95
6174	02:21:34	96
6174	02:21:34	96
6174	02:21:34	96
6175	02:21:35	96
6175	02:21:35	96
6175	02:21:35	96
6175	02:21:35	96
6176	02:21:36	96
6176	02:21:36	96
6176	02:21:36	96
6176	02:21:36	96
6177	02:21:37	96
6177	02:21:37	96
6177	02:21:37	96
6177	02:21:37	96
6178	02:21:38	96
6178	02:21:38	96
6178	02:21:38	96
6178	02:21:38	96
6179	02:21:39	96
6179	02:21:39	95
6179	02:21:39	95
6179	02:21:39	95
6180	02:21:40	95
6180	02:21:40	95
6180	02:21:40	95
6180	02:21:40	95
6181	02:21:41	95
6181	02:21:41	95
6181	02:21:41	95
6181	02:21:41	95
6182	02:21:42	95
6182	02:21:42	95
6182	02:21:42	95
6182	02:21:42	95
6183	02:21:43	95
6183	02:21:43	95
6183	02:21:43	95
6183	02:21:43	95
6184	02:21:44	95
6184	02:21:44	95
6184	02:21:44	95
6184	02:21:44	95
6185	02:21:45	95
6185	02:21:45	95
6185	02:21:45	95
6185	02:21:45	95
6186	02:21:46	95
6186	02:21:46	95
6186	02:21:46	95
6186	02:21:46	95
6187	02:21:47	95
6187	02:21:47	95
6187	02:21:47	95
6187	02:21:47	95
6188	02:21:48	95
6188	02:21:48	95
6188	02:21:48	95
6188	02:21:48	95
6189	02:21:49	95
6189	02:21:49	95
6189	02:21:49	95
6189	02:21:49	95
6190	02:21:50	95
6190	02:21:50	96
6190	02:21:50	96
6190	02:21:50	96
6191	02:21:51	96
6191	02:21:51	96
6191	02:21:51	96
6191	02:21:51	96
6192	02:21:52	96
6192	02:21:52	96
6192	02:21:52	96
6192	02:21:52	96
6193	02:21:53	96
6193	02:21:53	96
6193	02:21:53	96
6193	02:21:53	96
6194	02:21:54	96
6194	02:21:54	96
6194	02:21:54	96
6194	02:21:54	96
6195	02:21:55	96
6195	02:21:55	96
6195	02:21:55	96
6195	02:21:55	96
6196	02:21:56	96
6196	02:21:56	96
6196	02:21:56	96
6196	02:21:56	96
6197	02:21:57	96
6197	02:21:57	96
6197	02:21:57	96
6197	02:21:57	96
6198	02:21:58	96
6198	02:21:58	96
6198	02:21:58	96
6198	02:21:58	96
6199	02:21:59	96
6199	02:21:59	96
6199	02:21:59	96
6199	02:21:59	96
6200	02:22:00	96
6200	02:22:00	96
6200	02:22:00	96
6200	02:22:00	96
6201	02:22:01	96
6201	02:22:01	96
6201	02:22:01	96
6201	02:22:01	96
6202	02:22:02	96
6202	02:22:02	96
6202	02:22:02	96
6202	02:22:02	96
6203	02:22:03	96
6203	02:22:03	96
6203	02:22:03	96
6203	02:22:03	96
6204	02:22:04	96
6204	02:22:04	96
6204	02:22:04	96
6204	02:22:04	96
6205	02:22:05	96
6205	02:22:05	96
6205	02:22:05	96
6205	02:22:05	96
6206	02:22:06	96
6206	02:22:06	96
6206	02:22:06	96
6206	02:22:06	96
6207	02:22:07	96
6207	02:22:07	96
6207	02:22:07	96
6207	02:22:07	96
6208	02:22:08	96
6208	02:22:08	96
6208	02:22:08	96
6208	02:22:08	96
6209	02:22:09	96
6209	02:22:09	96
6209	02:22:09	96
6209	02:22:09	96
6210	02:22:10	96
6210	02:22:10	96
6210	02:22:10	96
6210	02:22:10	96
6211	02:22:11	96
6211	02:22:11	96
6211	02:22:11	96
6211	02:22:11	96
6212	02:22:12	96
6212	02:22:12	96
6212	02:22:12	96
6212	02:22:12	96
6213	02:22:13	96
6213	02:22:13	96
6213	02:22:13	96
6213	02:22:13	96
6214	02:22:14	96
6214	02:22:14	96
6214	02:22:14	96
6214	02:22:14	96
6215	02:22:15	96
6215	02:22:15	96
6215	02:22:15	96
6215	02:22:15	96
6216	02:22:16	96
6216	02:22:16	95
6216	02:22:16	95
6216	02:22:16	95
6217	02:22:17	95
6217	02:22:17	95
6217	02:22:17	95
6217	02:22:17	95
6218	02:22:18	95
6218	02:22:18	95
6218	02:22:18	95
6218	02:22:18	95
6219	02:22:19	95
6219	02:22:19	95
6219	02:22:19	95
6219	02:22:19	95
6220	02:22:20	95
6220	02:22:20	95
6220	02:22:20	95
6220	02:22:20	95
6221	02:22:21	95
6221	02:22:21	95
6221	02:22:21	95
6221	02:22:21	95
6222	02:22:22	95
6222	02:22:22	95
6222	02:22:22	95
6222	02:22:22	95
6223	02:22:23	95
6223	02:22:23	95
6223	02:22:23	95
6223	02:22:23	95
6224	02:22:24	95
6224	02:22:24	95
6224	02:22:24	95
6224	02:22:24	95
6225	02:22:25	95
6225	02:22:25	95
6225	02:22:25	95
6225	02:22:25	95
6226	02:22:26	95
6226	02:22:26	95
6226	02:22:26	95
6226	02:22:26	95
6227	02:22:27	95
6227	02:22:27	95
6227	02:22:27	95
6227	02:22:27	95
6228	02:22:28	95
6228	02:22:28	95
6228	02:22:28	95
6228	02:22:28	95
6229	02:22:29	95
6229	02:22:29	96
6229	02:22:29	96
6229	02:22:29	96
6230	02:22:30	96
6230	02:22:30	96
6230	02:22:30	96
6230	02:22:30	96
6231	02:22:31	96
6231	02:22:31	96
6231	02:22:31	96
6231	02:22:31	96
6232	02:22:32	96
6232	02:22:32	96
6232	02:22:32	96
6232	02:22:32	96
6233	02:22:33	96
6233	02:22:33	96
6233	02:22:33	96
6233	02:22:33	96
6234	02:22:34	96
6234	02:22:34	96
6234	02:22:34	96
6234	02:22:34	96
6235	02:22:35	96
6235	02:22:35	96
6235	02:22:35	96
6235	02:22:35	96
6236	02:22:36	96
6236	02:22:36	96
6236	02:22:36	96
6236	02:22:36	96
6237	02:22:37	96
6237	02:22:37	96
6237	02:22:37	96
6237	02:22:37	96
6238	02:22:38	96
6238	02:22:38	96
6238	02:22:38	96
6238	02:22:38	96
6239	02:22:39	96
6239	02:22:39	96
6239	02:22:39	96
6239	02:22:39	96
6240	02:22:40	96
6240	02:22:40	96
6240	02:22:40	96
6240	02:22:40	96
6241	02:22:41	96
6241	02:22:41	96
6241	02:22:41	96
6241	02:22:41	96
6242	02:22:42	96
6242	02:22:42	96
6242	02:22:42	96
6242	02:22:42	96
6243	02:22:43	96
6243	02:22:43	96
6243	02:22:43	96
6243	02:22:43	96
6244	02:22:44	96
6244	02:22:44	96
6244	02:22:44	96
6244	02:22:44	96
6245	02:22:45	96
6245	02:22:45	96
6245	02:22:45	96
6245	02:22:45	96
6246	02:22:46	96
6246	02:22:46	96
6246	02:22:46	96
6246	02:22:46	96
6247	02:22:47	96
6247	02:22:47	96
6247	02:22:47	96
6247	02:22:47	96
6248	02:22:48	96
6248	02:22:48	96
6248	02:22:48	96
6248	02:22:48	96
6249	02:22:49	96
6249	02:22:49	96
6249	02:22:49	96
6249	02:22:49	96
6250	02:22:50	96
6250	02:22:50	96
6250	02:22:50	96
6250	02:22:50	96
6251	02:22:51	96
6251	02:22:51	96
6251	02:22:51	96
6251	02:22:51	96
6252	02:22:52	96
6252	02:22:52	96
6252	02:22:52	96
6252	02:22:52	96
6253	02:22:53	96
6253	02:22:53	96
6253	02:22:53	96
6253	02:22:53	96
6254	02:22:54	96
6254	02:22:54	96
6254	02:22:54	96
6254	02:22:54	96
6255	02:22:55	96
6255	02:22:55	96
6255	02:22:55	96
6255	02:22:55	96
6256	02:22:56	96
6256	02:22:56	96
6256	02:22:56	96
6256	02:22:56	96
6257	02:22:57	96
6257	02:22:57	96
6257	02:22:57	96
6257	02:22:57	96
6258	02:22:58	96
6258	02:22:58	96
6258	02:22:58	96
6258	02:22:58	96
6259	02:22:59	96
6259	02:22:59	96
6259	02:22:59	96
6259	02:22:59	96
6260	02:23:00	96
6260	02:23:00	96
6260	02:23:00	96
6260	02:23:00	96
6261	02:23:01	96
6261	02:23:01	96
6261	02:23:01	96
6261	02:23:01	96
6262	02:23:02	96
6262	02:23:02	96
6262	02:23:02	96
6262	02:23:02	96
6263	02:23:03	96
6263	02:23:03	96
6263	02:23:03	96
6263	02:23:03	96
6264	02:23:04	96
6264	02:23:04	96
6264	02:23:04	96
6264	02:23:04	96
6265	02:23:05	96
6265	02:23:05	96
6265	02:23:05	96
6265	02:23:05	96
6266	02:23:06	96
6266	02:23:06	95
6266	02:23:06	95
6266	02:23:06	95
6267	02:23:07	95
6267	02:23:07	95
6267	02:23:07	95
6267	02:23:07	95
6268	02:23:08	95
6268	02:23:08	95
6268	02:23:08	95
6268	02:23:08	95
6269	02:23:09	95
6269	02:23:09	95
6269	02:23:09	95
6269	02:23:09	95
6270	02:23:10	95
6270	02:23:10	95
6270	02:23:10	95
6270	02:23:10	95
6271	02:23:11	95
6271	02:23:11	95
6271	02:23:11	95
6271	02:23:11	95
6272	02:23:12	95
6272	02:23:12	95
6272	02:23:12	95
6272	02:23:12	95
6273	02:23:13	95
6273	02:23:13	95
6273	02:23:13	95
6273	02:23:13	95
6274	02:23:14	95
6274	02:23:14	95
6274	02:23:14	95
6274	02:23:14	95
6275	02:23:15	95
6275	02:23:15	95
6275	02:23:15	95
6275	02:23:15	95
6276	02:23:16	95
6276	02:23:16	95
6276	02:23:16	95
6276	02:23:16	95
6277	02:23:17	95
6277	02:23:17	96
6277	02:23:17	96
6277	02:23:17	96
6278	02:23:19	96
6278	02:23:19	96
6278	02:23:19	96
6278	02:23:19	96
6279	02:23:19	96
6279	02:23:19	96
6279	02:23:19	96
6279	02:23:19	96
6280	02:23:20	96
6280	02:23:20	96
6280	02:23:20	96
6280	02:23:20	96
6281	02:23:21	96
6281	02:23:21	96
6281	02:23:21	96
6281	02:23:21	96
6282	02:23:22	96
6282	02:23:22	96
6282	02:23:22	96
6282	02:23:22	96
6283	02:23:23	96
6283	02:23:23	95
6283	02:23:23	95
6283	02:23:23	95
6284	02:23:24	95
6284	02:23:24	95
6284	02:23:24	95
6284	02:23:24	95
6285	02:23:25	95
6285	02:23:25	95
6285	02:23:25	95
6285	02:23:25	95
6286	02:23:26	95
6286	02:23:26	95
6286	02:23:26	95
6286	02:23:26	95
6287	02:23:27	95
6287	02:23:27	95
6287	02:23:27	95
6287	02:23:27	95
6288	02:23:28	95
6288	02:23:28	95
6288	02:23:28	95
6288	02:23:28	95
6289	02:23:29	95
6289	02:23:29	95
6289	02:23:29	95
6289	02:23:29	95
6290	02:23:30	95
6290	02:23:30	95
6290	02:23:30	95
6290	02:23:30	95
6291	02:23:31	95
6291	02:23:31	95
6291	02:23:31	95
6291	02:23:31	95
6292	02:23:32	95
6292	02:23:32	95
6292	02:23:32	95
6292	02:23:32	95
6293	02:23:33	95
6293	02:23:33	95
6293	02:23:33	95
6293	02:23:33	95
6294	02:23:34	95
6294	02:23:34	95
6294	02:23:34	95
6294	02:23:34	95
6295	02:23:35	95
6295	02:23:35	95
6295	02:23:35	95
6295	02:23:35	95
6296	02:23:36	95
6296	02:23:36	96
6296	02:23:36	96
6296	02:23:36	96
6297	02:23:37	96
6297	02:23:37	96
6297	02:23:37	96
6297	02:23:37	96
6298	02:23:38	96
6298	02:23:38	96
6298	02:23:38	96
6298	02:23:38	96
6299	02:23:39	96
6299	02:23:39	96
6299	02:23:39	96
6299	02:23:39	96
6300	02:23:40	96
6300	02:23:40	96
6300	02:23:40	96
6300	02:23:40	96
6301	02:23:41	96
6301	02:23:41	96
6301	02:23:41	96
6301	02:23:41	96
6302	02:23:42	96
6302	02:23:42	96
6302	02:23:42	96
6302	02:23:42	96
6303	02:23:43	96
6303	02:23:43	96
6303	02:23:43	96
6303	02:23:43	96
6304	02:23:44	96
6304	02:23:44	96
6304	02:23:44	96
6304	02:23:44	96
6305	02:23:45	96
6305	02:23:45	96
6305	02:23:45	96
6305	02:23:45	96
6306	02:23:46	96
6306	02:23:46	96
6306	02:23:46	96
6306	02:23:46	96
6307	02:23:47	96
6307	02:23:47	96
6307	02:23:47	96
6307	02:23:47	96
6308	02:23:48	96
6308	02:23:48	96
6308	02:23:48	96
6308	02:23:48	96
6309	02:23:49	96
6309	02:23:49	96
6309	02:23:49	96
6309	02:23:49	96
6310	02:23:50	96
6310	02:23:50	96
6310	02:23:50	96
6310	02:23:50	96
6311	02:23:51	96
6311	02:23:51	96
6311	02:23:51	96
6311	02:23:51	96
6312	02:23:52	96
6312	02:23:52	96
6312	02:23:52	96
6312	02:23:52	96
6313	02:23:53	96
6313	02:23:53	96
6313	02:23:53	96
6313	02:23:53	96
6314	02:23:54	96
6314	02:23:54	96
6314	02:23:54	96
6314	02:23:54	96
6315	02:23:55	96
6315	02:23:55	96
6315	02:23:55	96
6315	02:23:55	96
6316	02:23:56	96
6316	02:23:56	96
6316	02:23:56	96
6316	02:23:56	96
6317	02:23:57	96
6317	02:23:57	96
6317	02:23:57	96
6317	02:23:57	96
6318	02:23:58	96
6318	02:23:58	96
6318	02:23:58	96
6318	02:23:58	96
6319	02:23:59	96
6319	02:23:59	96
6319	02:23:59	96
6319	02:23:59	96
6320	02:24:00	96
6320	02:24:00	96
6320	02:24:00	96
6320	02:24:00	96
6321	02:24:01	96
6321	02:24:01	96
6321	02:24:01	96
6321	02:24:01	96
6322	02:24:02	96
6322	02:24:02	96
6322	02:24:02	96
6322	02:24:02	96
6323	02:24:03	96
6323	02:24:03	96
6323	02:24:03	96
6323	02:24:03	96
6324	02:24:04	96
6324	02:24:04	96
6324	02:24:04	96
6324	02:24:04	96
6325	02:24:05	96
6325	02:24:05	96
6325	02:24:05	96
6325	02:24:05	96
6326	02:24:06	96
6326	02:24:06	96
6326	02:24:06	96
6326	02:24:06	96
6327	02:24:07	96
6327	02:24:07	96
6327	02:24:07	96
6327	02:24:07	96
6328	02:24:08	96
6328	02:24:08	96
6328	02:24:08	96
6328	02:24:08	96
6329	02:24:09	96
6329	02:24:09	96
6329	02:24:09	96
6329	02:24:09	96
6330	02:24:10	96
6330	02:24:10	96
6330	02:24:10	96
6330	02:24:10	96
6331	02:24:11	96
6331	02:24:11	96
6331	02:24:11	96
6331	02:24:11	96
6332	02:24:12	96
6332	02:24:12	96
6332	02:24:12	96
6332	02:24:12	96
6333	02:24:13	96
6333	02:24:13	96
6333	02:24:13	96
6333	02:24:13	96
6334	02:24:14	96
6334	02:24:14	96
6334	02:24:14	96
6334	02:24:14	96
6335	02:24:15	96
6335	02:24:15	96
6335	02:24:15	96
6335	02:24:15	96
6336	02:24:16	96
6336	02:24:16	96
6336	02:24:16	96
6336	02:24:16	96
6337	02:24:17	96
6337	02:24:17	96
6337	02:24:17	96
6337	02:24:17	96
6338	02:24:18	96
6338	02:24:18	96
6338	02:24:18	96
6338	02:24:18	96
6339	02:24:19	96
6339	02:24:19	96
6339	02:24:19	96
6339	02:24:19	96
6340	02:24:20	96
6340	02:24:20	96
6340	02:24:20	96
6340	02:24:20	96
6341	02:24:21	96
6341	02:24:21	96
6341	02:24:21	96
6341	02:24:21	96
6342	02:24:22	96
6342	02:24:22	96
6342	02:24:22	96
6342	02:24:22	96
6343	02:24:23	96
6343	02:24:23	96
6343	02:24:23	96
6343	02:24:23	96
6344	02:24:24	96
6344	02:24:24	96
6344	02:24:24	96
6344	02:24:24	96
6345	02:24:25	96
6345	02:24:25	96
6345	02:24:25	96
6345	02:24:25	96
6346	02:24:26	96
6346	02:24:26	96
6346	02:24:26	96
6346	02:24:26	96
6347	02:24:27	96
6347	02:24:27	96
6347	02:24:27	96
6347	02:24:27	96
6348	02:24:28	96
6348	02:24:28	96
6348	02:24:28	96
6348	02:24:28	96
6349	02:24:29	96
6349	02:24:29	96
6349	02:24:29	96
6349	02:24:29	96
6350	02:24:30	96
6350	02:24:30	96
6350	02:24:30	96
6350	02:24:30	96
6351	02:24:31	96
6351	02:24:31	96
6351	02:24:31	96
6351	02:24:31	96
6352	02:24:32	96
6352	02:24:32	96
6352	02:24:32	96
6352	02:24:32	96
6353	02:24:33	96
6353	02:24:33	96
6353	02:24:33	96
6353	02:24:33	96
6354	02:24:34	96
6354	02:24:34	96
6354	02:24:34	96
6354	02:24:34	96
6355	02:24:35	96
6355	02:24:35	96
6355	02:24:35	96
6355	02:24:35	96
6356	02:24:36	96
6356	02:24:36	96
6356	02:24:36	96
6356	02:24:36	96
6357	02:24:37	96
6357	02:24:37	96
6357	02:24:37	96
6357	02:24:37	96
6358	02:24:38	96
6358	02:24:38	96
6358	02:24:38	96
6358	02:24:38	96
6359	02:24:39	96
6359	02:24:39	96
6359	02:24:39	96
6359	02:24:39	96
6360	02:24:40	96
6360	02:24:40	96
6360	02:24:40	96
6360	02:24:40	96
6361	02:24:41	96
6361	02:24:41	96
6361	02:24:41	96
6361	02:24:41	96
6362	02:24:42	96
6362	02:24:42	96
6362	02:24:42	96
6362	02:24:42	96
6363	02:24:43	96
6363	02:24:43	96
6363	02:24:43	96
6363	02:24:43	96
6364	02:24:44	96
6364	02:24:44	95
6364	02:24:44	95
6364	02:24:44	95
6365	02:24:45	95
6365	02:24:45	95
6365	02:24:45	95
6365	02:24:45	95
6366	02:24:46	95
6366	02:24:46	95
6366	02:24:46	95
6366	02:24:46	95
6367	02:24:47	95
6367	02:24:47	95
6367	02:24:47	95
6367	02:24:47	95
6368	02:24:48	95
6368	02:24:48	95
6368	02:24:48	95
6368	02:24:48	95
6369	02:24:49	95
6369	02:24:49	95
6369	02:24:49	95
6369	02:24:49	95
6370	02:24:50	95
6370	02:24:50	95
6370	02:24:50	95
6370	02:24:50	95
6371	02:24:51	95
6371	02:24:51	95
6371	02:24:51	95
6371	02:24:51	95
6372	02:24:52	95
6372	02:24:52	95
6372	02:24:52	95
6372	02:24:52	95
6373	02:24:53	95
6373	02:24:53	95
6373	02:24:53	95
6373	02:24:53	95
6374	02:24:54	95
6374	02:24:54	95
6374	02:24:54	95
6374	02:24:54	95
6375	02:24:55	95
6375	02:24:55	96
6375	02:24:55	96
6375	02:24:55	96
6376	02:24:56	96
6376	02:24:56	96
6376	02:24:56	96
6376	02:24:56	96
6377	02:24:57	96
6377	02:24:57	96
6377	02:24:57	96
6377	02:24:57	96
6378	02:24:58	96
6378	02:24:58	96
6378	02:24:58	96
6378	02:24:58	96
6379	02:24:59	96
6379	02:24:59	96
6379	02:24:59	96
6379	02:24:59	96
6380	02:25:00	96
6380	02:25:00	96
6380	02:25:00	96
6380	02:25:00	96
6381	02:25:01	96
6381	02:25:01	96
6381	02:25:01	96
6381	02:25:01	96
6382	02:25:02	96
6382	02:25:02	96
6382	02:25:02	96
6382	02:25:02	96
6383	02:25:03	96
6383	02:25:03	96
6383	02:25:03	96
6383	02:25:03	96
6384	02:25:04	96
6384	02:25:04	96
6384	02:25:04	96
6384	02:25:04	96
6385	02:25:05	96
6385	02:25:05	96
6385	02:25:05	96
6385	02:25:05	96
6386	02:25:06	96
6386	02:25:06	96
6386	02:25:06	96
6386	02:25:06	96
6387	02:25:07	96
6387	02:25:07	96
6387	02:25:07	96
6387	02:25:07	96
6388	02:25:08	96
6388	02:25:08	96
6388	02:25:08	96
6388	02:25:08	96
6389	02:25:09	96
6389	02:25:09	96
6389	02:25:09	96
6389	02:25:09	96
6390	02:25:10	96
6390	02:25:10	96
6390	02:25:10	96
6390	02:25:10	96
6391	02:25:11	96
6391	02:25:11	96
6391	02:25:11	96
6391	02:25:11	96
6392	02:25:12	96
6392	02:25:12	96
6392	02:25:12	96
6392	02:25:12	96
6393	02:25:13	96
6393	02:25:13	96
6393	02:25:13	96
6393	02:25:13	96
6394	02:25:14	96
6394	02:25:14	96
6394	02:25:14	96
6394	02:25:14	96
6395	02:25:15	96
6395	02:25:15	96
6395	02:25:15	96
6395	02:25:15	96
6396	02:25:16	96
6396	02:25:16	96
6396	02:25:16	96
6396	02:25:16	96
6397	02:25:17	96
6397	02:25:17	96
6397	02:25:17	96
6397	02:25:17	96
6398	02:25:18	96
6398	02:25:18	96
6398	02:25:18	96
6398	02:25:18	96
6399	02:25:19	96
6399	02:25:19	96
6399	02:25:19	96
6399	02:25:19	96
6400	02:25:20	96
6400	02:25:20	95
6400	02:25:20	95
6400	02:25:20	95
6401	02:25:21	95
6401	02:25:21	95
6401	02:25:21	95
6401	02:25:21	95
6402	02:25:22	95
6402	02:25:22	95
6402	02:25:22	95
6402	02:25:22	95
6403	02:25:23	95
6403	02:25:23	95
6403	02:25:23	95
6403	02:25:23	95
6404	02:25:24	95
6404	02:25:24	95
6404	02:25:24	95
6404	02:25:24	95
6405	02:25:25	95
6405	02:25:25	95
6405	02:25:25	95
6405	02:25:25	95
6406	02:25:26	95
6406	02:25:26	95
6406	02:25:26	95
6406	02:25:26	95
6407	02:25:27	95
6407	02:25:27	95
6407	02:25:27	95
6407	02:25:27	95
6408	02:25:28	95
6408	02:25:28	95
6408	02:25:28	95
6408	02:25:28	95
6409	02:25:29	95
6409	02:25:29	95
6409	02:25:29	95
6409	02:25:29	95
6410	02:25:30	95
6410	02:25:30	95
6410	02:25:30	95
6410	02:25:30	95
6411	02:25:31	95
6411	02:25:31	96
6411	02:25:31	96
6411	02:25:31	96
6412	02:25:32	96
6412	02:25:32	96
6412	02:25:32	96
6412	02:25:32	96
6413	02:25:33	96
6413	02:25:33	96
6413	02:25:33	96
6413	02:25:33	96
6414	02:25:34	96
6414	02:25:34	96
6414	02:25:34	96
6414	02:25:34	96
6415	02:25:35	96
6415	02:25:35	96
6415	02:25:35	96
6415	02:25:35	96
6416	02:25:36	96
6416	02:25:36	96
6416	02:25:36	96
6416	02:25:36	96
6417	02:25:37	96
6417	02:25:37	96
6417	02:25:37	96
6417	02:25:37	96
6418	02:25:38	96
6418	02:25:38	96
6418	02:25:38	96
6418	02:25:38	96
6419	02:25:39	96
6419	02:25:39	96
6419	02:25:39	96
6419	02:25:39	96
6420	02:25:40	96
6420	02:25:40	96
6420	02:25:40	96
6420	02:25:40	96
6421	02:25:41	96
6421	02:25:41	96
6421	02:25:41	96
6421	02:25:41	96
6422	02:25:42	96
6422	02:25:42	96
6422	02:25:42	96
6422	02:25:42	96
6423	02:25:43	96
6423	02:25:43	96
6423	02:25:43	96
6423	02:25:43	96
6424	02:25:44	96
6424	02:25:44	96
6424	02:25:44	96
6424	02:25:44	96
6425	02:25:45	96
6425	02:25:45	96
6425	02:25:45	96
6425	02:25:45	96
6426	02:25:46	96
6426	02:25:46	96
6426	02:25:46	96
6426	02:25:46	96
6427	02:25:47	96
6427	02:25:47	96
6427	02:25:47	96
6427	02:25:47	96
6428	02:25:48	96
6428	02:25:48	96
6428	02:25:48	96
6428	02:25:48	96
6429	02:25:49	96
6429	02:25:49	96
6429	02:25:49	96
6429	02:25:49	96
6430	02:25:50	96
6430	02:25:50	96
6430	02:25:50	96
6430	02:25:50	96
6431	02:25:51	96
6431	02:25:51	96
6431	02:25:51	96
6431	02:25:51	96
6432	02:25:52	96
6432	02:25:52	96
6432	02:25:52	96
6432	02:25:52	96
6433	02:25:53	96
6433	02:25:53	96
6433	02:25:53	96
6433	02:25:53	96
6434	02:25:54	96
6434	02:25:54	96
6434	02:25:54	96
6434	02:25:54	96
6435	02:25:55	96
6435	02:25:55	96
6435	02:25:55	96
6435	02:25:55	96
6436	02:25:56	96
6436	02:25:56	96
6436	02:25:56	96
6436	02:25:56	96
6437	02:25:57	96
6437	02:25:57	96
6437	02:25:57	96
6437	02:25:57	96
6438	02:25:58	96
6438	02:25:58	96
6438	02:25:58	96
6438	02:25:58	96
6439	02:25:59	96
6439	02:25:59	96
6439	02:25:59	96
6439	02:25:59	96
6440	02:26:00	96
6440	02:26:00	96
6440	02:26:00	96
6440	02:26:00	96
6441	02:26:01	96
6441	02:26:01	96
6441	02:26:01	96
6441	02:26:01	96
6442	02:26:02	96
6442	02:26:02	96
6442	02:26:02	96
6442	02:26:02	96
6443	02:26:03	96
6443	02:26:03	96
6443	02:26:03	96
6443	02:26:03	96
6444	02:26:04	96
6444	02:26:04	96
6444	02:26:04	96
6444	02:26:04	96
6445	02:26:05	96
6445	02:26:05	96
6445	02:26:05	96
6445	02:26:05	96
6446	02:26:06	96
6446	02:26:06	96
6446	02:26:06	96
6446	02:26:06	96
6447	02:26:07	96
6447	02:26:07	96
6447	02:26:07	96
6447	02:26:07	96
6448	02:26:08	96
6448	02:26:08	96
6448	02:26:08	96
6448	02:26:08	96
6449	02:26:09	96
6449	02:26:09	96
6449	02:26:09	96
6449	02:26:09	96
6450	02:26:10	96
6450	02:26:10	96
6450	02:26:10	96
6450	02:26:10	96
6451	02:26:11	96
6451	02:26:11	96
6451	02:26:11	96
6451	02:26:11	96
6452	02:26:12	96
6452	02:26:12	96
6452	02:26:12	96
6452	02:26:12	96
6453	02:26:13	96
6453	02:26:13	96
6453	02:26:13	96
6453	02:26:13	96
6454	02:26:14	96
6454	02:26:14	96
6454	02:26:14	96
6454	02:26:14	96
6455	02:26:15	96
6455	02:26:15	96
6455	02:26:15	96
6455	02:26:15	96
6456	02:26:16	96
6456	02:26:16	96
6456	02:26:16	96
6456	02:26:16	96
6457	02:26:17	96
6457	02:26:17	96
6457	02:26:17	96
6457	02:26:17	96
6458	02:26:18	96
6458	02:26:18	96
6458	02:26:18	96
6458	02:26:18	96
6459	02:26:19	96
6459	02:26:19	96
6459	02:26:19	96
6459	02:26:19	96
6460	02:26:20	96
6460	02:26:20	96
6460	02:26:20	96
6460	02:26:20	96
6461	02:26:21	96
6461	02:26:21	96
6461	02:26:21	96
6461	02:26:21	96
6462	02:26:22	96
6462	02:26:22	96
6462	02:26:22	96
6462	02:26:22	96
6463	02:26:23	96
6463	02:26:23	96
6463	02:26:23	96
6463	02:26:23	96
6464	02:26:24	96
6464	02:26:24	96
6464	02:26:24	96
6464	02:26:24	96
6465	02:26:25	96
6465	02:26:25	96
6465	02:26:25	96
6465	02:26:25	96
6466	02:26:26	96
6466	02:26:26	96
6466	02:26:26	96
6466	02:26:26	96
6467	02:26:27	96
6467	02:26:27	96
6467	02:26:27	96
6467	02:26:27	96
6468	02:26:28	96
6468	02:26:28	96
6468	02:26:28	96
6468	02:26:28	96
6469	02:26:29	96
6469	02:26:29	96
6469	02:26:29	96
6469	02:26:29	96
6470	02:26:30	96
6470	02:26:30	96
6470	02:26:30	96
6470	02:26:30	96
6471	02:26:31	96
6471	02:26:31	96
6471	02:26:31	96
6471	02:26:31	96
6472	02:26:32	96
6472	02:26:32	96
6472	02:26:32	96
6472	02:26:32	96
6473	02:26:33	96
6473	02:26:33	96
6473	02:26:33	96
6473	02:26:33	96
6474	02:26:34	96
6474	02:26:34	96
6474	02:26:34	96
6474	02:26:34	96
6475	02:26:35	96
6475	02:26:35	96
6475	02:26:35	96
6475	02:26:35	96
6476	02:26:36	96
6476	02:26:36	96
6476	02:26:36	96
6476	02:26:36	96
6477	02:26:37	96
6477	02:26:37	96
6477	02:26:37	96
6477	02:26:37	96
6478	02:26:38	96
6478	02:26:38	96
6478	02:26:38	96
6478	02:26:38	96
6479	02:26:39	96
6479	02:26:39	96
6479	02:26:39	96
6479	02:26:39	96
6480	02:26:40	96
6480	02:26:40	96
6480	02:26:40	96
6480	02:26:40	96
6481	02:26:41	96
6481	02:26:41	96
6481	02:26:41	96
6481	02:26:41	96
6482	02:26:42	96
6482	02:26:42	96
6482	02:26:42	96
6482	02:26:42	96
6483	02:26:43	96
6483	02:26:43	96
6483	02:26:43	96
6483	02:26:43	96
6484	02:26:44	96
6484	02:26:44	96
6484	02:26:44	96
6484	02:26:44	96
6485	02:26:45	96
6485	02:26:45	96
6485	02:26:45	96
6485	02:26:45	96
6486	02:26:46	96
6486	02:26:46	96
6486	02:26:46	96
6486	02:26:46	96
6487	02:26:47	96
6487	02:26:47	96
6487	02:26:47	96
6487	02:26:47	96
6488	02:26:48	96
6488	02:26:48	96
6488	02:26:48	96
6488	02:26:48	96
6489	02:26:49	96
6489	02:26:49	96
6489	02:26:49	96
6489	02:26:49	96
6490	02:26:50	96
6490	02:26:50	96
6490	02:26:50	96
6490	02:26:50	96
6491	02:26:51	96
6491	02:26:51	96
6491	02:26:51	96
6491	02:26:51	96
6492	02:26:52	96
6492	02:26:52	96
6492	02:26:52	96
6492	02:26:52	96
6493	02:26:53	96
6493	02:26:53	96
6493	02:26:53	96
6493	02:26:53	96
6494	02:26:54	96
6494	02:26:54	96
6494	02:26:54	96
6494	02:26:54	96
6495	02:26:55	96
6495	02:26:55	96
6495	02:26:55	96
6495	02:26:55	96
6496	02:26:56	96
6496	02:26:56	96
6496	02:26:56	96
6496	02:26:56	96
6497	02:26:57	96
6497	02:26:57	96
6497	02:26:57	96
6497	02:26:57	96
6498	02:26:58	96
6498	02:26:58	96
6498	02:26:58	96
6498	02:26:58	96
6499	02:26:59	96
6499	02:26:59	96
6499	02:26:59	96
6499	02:26:59	96
[truncated: 404 more rows]
