# Supplementary material for: Are Complexity Metrics Reliable in Assessing HRV Control in Obese Patients During Sleep?
Source: PLoS One. 2015 Apr 20;10(4):e0124458. doi: 10.1371/journal.pone.0124458 (PMC4404104; doi:10.1371/journal.pone.0124458)
Supplement: S1 Dataset — (ZIP) [file pone.0124458.s001.zip › cabiddu_healthy_controls_data/SUBJECT (19)/SAORRAB.txt]

12750	04:11:12	96
12750	04:11:12	96
12750	04:11:12	96
12750	04:11:12	96
12751	04:11:13	96
12751	04:11:13	96
12751	04:11:13	96
12751	04:11:13	96
12752	04:11:14	96
12752	04:11:14	96
12752	04:11:14	96
12752	04:11:14	96
12753	04:11:15	96
12753	04:11:15	96
12753	04:11:15	96
12753	04:11:15	96
12754	04:11:16	96
12754	04:11:16	96
12754	04:11:16	96
12754	04:11:16	96
12755	04:11:17	96
12755	04:11:17	96
12755	04:11:17	96
12755	04:11:17	96
12756	04:11:18	96
12756	04:11:18	96
12756	04:11:18	96
12756	04:11:18	96
12757	04:11:19	96
12757	04:11:19	96
12757	04:11:19	96
12757	04:11:19	96
12758	04:11:20	96
12758	04:11:20	96
12758	04:11:20	96
12758	04:11:20	96
12759	04:11:21	96
12759	04:11:21	96
12759	04:11:21	96
12759	04:11:21	96
12760	04:11:22	96
12760	04:11:22	96
12760	04:11:22	96
12760	04:11:22	96
12761	04:11:23	96
12761	04:11:23	96
12761	04:11:23	96
12761	04:11:23	96
12762	04:11:24	96
12762	04:11:24	96
12762	04:11:24	96
12762	04:11:24	96
12763	04:11:25	96
12763	04:11:25	96
12763	04:11:25	96
12763	04:11:25	96
12764	04:11:26	96
12764	04:11:26	96
12764	04:11:26	96
12764	04:11:26	96
12765	04:11:27	96
12765	04:11:27	96
12765	04:11:27	96
12765	04:11:27	96
12766	04:11:28	96
12766	04:11:28	96
12766	04:11:28	96
12766	04:11:28	96
12767	04:11:29	96
12767	04:11:29	96
12767	04:11:29	96
12767	04:11:29	96
12768	04:11:30	96
12768	04:11:30	96
12768	04:11:30	96
12768	04:11:30	96
12769	04:11:31	96
12769	04:11:31	96
12769	04:11:31	96
12769	04:11:31	96
12770	04:11:32	96
12770	04:11:32	96
12770	04:11:32	96
12770	04:11:32	96
12771	04:11:33	96
12771	04:11:33	96
12771	04:11:33	96
12771	04:11:33	96
12772	04:11:34	96
12772	04:11:34	96
12772	04:11:34	96
12772	04:11:34	96
12773	04:11:35	96
12773	04:11:35	96
12773	04:11:35	96
12773	04:11:35	96
12774	04:11:36	96
12774	04:11:36	96
12774	04:11:36	96
12774	04:11:36	96
12775	04:11:37	96
12775	04:11:37	96
12775	04:11:37	96
12775	04:11:37	96
12776	04:11:38	96
12776	04:11:38	96
12776	04:11:38	96
12776	04:11:38	96
12777	04:11:39	96
12777	04:11:39	96
12777	04:11:39	96
12777	04:11:39	96
12778	04:11:40	96
12778	04:11:40	96
12778	04:11:40	96
12778	04:11:40	96
12779	04:11:41	96
12779	04:11:41	96
12779	04:11:41	96
12779	04:11:41	96
12780	04:11:42	96
12780	04:11:42	96
12780	04:11:42	96
12780	04:11:42	96
12781	04:11:43	96
12781	04:11:43	96
12781	04:11:43	96
12781	04:11:43	96
12782	04:11:44	96
12782	04:11:44	96
12782	04:11:44	96
12782	04:11:44	96
12783	04:11:45	96
12783	04:11:45	96
12783	04:11:45	96
12783	04:11:45	96
12784	04:11:46	96
12784	04:11:46	96
12784	04:11:46	96
12784	04:11:46	96
12785	04:11:47	96
12785	04:11:47	96
12785	04:11:47	96
12785	04:11:47	96
12786	04:11:48	96
12786	04:11:48	96
12786	04:11:48	96
12786	04:11:48	96
12787	04:11:49	96
12787	04:11:49	96
12787	04:11:49	96
12787	04:11:49	96
12788	04:11:50	96
12788	04:11:50	96
12788	04:11:50	96
12788	04:11:50	96
12789	04:11:51	96
12789	04:11:51	96
12789	04:11:51	96
12789	04:11:51	96
12790	04:11:52	96
12790	04:11:52	96
12790	04:11:52	96
12790	04:11:52	96
12791	04:11:53	96
12791	04:11:53	96
12791	04:11:53	96
12791	04:11:53	96
12792	04:11:54	96
12792	04:11:54	96
12792	04:11:54	96
12792	04:11:54	96
12793	04:11:55	96
12793	04:11:55	96
12793	04:11:55	96
12793	04:11:55	96
12794	04:11:56	96
12794	04:11:56	96
12794	04:11:56	96
12794	04:11:56	96
12795	04:11:57	96
12795	04:11:57	96
12795	04:11:57	96
12795	04:11:57	96
12796	04:11:58	96
12796	04:11:58	96
12796	04:11:58	96
12796	04:11:58	96
12797	04:11:59	96
12797	04:11:59	96
12797	04:11:59	96
12797	04:11:59	96
12798	04:12:00	96
12798	04:12:00	96
12798	04:12:00	96
12798	04:12:00	96
12799	04:12:01	96
12799	04:12:01	96
12799	04:12:01	96
12799	04:12:01	96
12800	04:12:02	96
12800	04:12:02	96
12800	04:12:02	96
12800	04:12:02	96
12801	04:12:03	96
12801	04:12:03	97
12801	04:12:03	97
12801	04:12:03	97
12802	04:12:04	97
12802	04:12:04	97
12802	04:12:04	97
12802	04:12:04	97
12803	04:12:05	97
12803	04:12:05	97
12803	04:12:05	97
12803	04:12:05	97
12804	04:12:06	97
12804	04:12:06	97
12804	04:12:06	97
12804	04:12:06	97
12805	04:12:07	97
12805	04:12:07	97
12805	04:12:07	97
12805	04:12:07	97
12806	04:12:08	97
12806	04:12:08	97
12806	04:12:08	97
12806	04:12:08	97
12807	04:12:09	97
12807	04:12:09	97
12807	04:12:09	97
12807	04:12:09	97
12808	04:12:10	97
12808	04:12:10	97
12808	04:12:10	97
12808	04:12:10	97
12809	04:12:11	97
12809	04:12:11	97
12809	04:12:11	97
12809	04:12:11	97
12810	04:12:12	97
12810	04:12:12	97
12810	04:12:12	97
12810	04:12:12	97
12811	04:12:13	97
12811	04:12:13	97
12811	04:12:13	97
12811	04:12:13	97
12812	04:12:14	97
12812	04:12:14	97
12812	04:12:14	97
12812	04:12:14	97
12813	04:12:15	97
12813	04:12:15	97
12813	04:12:15	97
12813	04:12:15	97
12814	04:12:16	97
12814	04:12:16	97
12814	04:12:16	97
12814	04:12:16	97
12815	04:12:17	97
12815	04:12:17	97
12815	04:12:17	97
12815	04:12:17	97
12816	04:12:18	97
12816	04:12:18	97
12816	04:12:18	97
12816	04:12:18	97
12817	04:12:19	97
12817	04:12:19	97
12817	04:12:19	97
12817	04:12:19	97
12818	04:12:20	97
12818	04:12:20	97
12818	04:12:20	97
12818	04:12:20	97
12819	04:12:21	97
12819	04:12:21	97
12819	04:12:21	97
12819	04:12:21	97
12820	04:12:22	97
12820	04:12:22	97
12820	04:12:22	97
12820	04:12:22	97
12821	04:12:23	97
12821	04:12:23	97
12821	04:12:23	97
12821	04:12:23	97
12822	04:12:24	97
12822	04:12:24	97
12822	04:12:24	97
12822	04:12:24	97
12823	04:12:25	97
12823	04:12:25	97
12823	04:12:25	97
12823	04:12:25	97
12824	04:12:26	97
12824	04:12:26	97
12824	04:12:26	97
12824	04:12:26	97
12825	04:12:27	97
12825	04:12:27	97
12825	04:12:27	97
12825	04:12:27	97
12826	04:12:28	97
12826	04:12:28	97
12826	04:12:28	97
12826	04:12:28	97
12827	04:12:29	97
12827	04:12:29	97
12827	04:12:29	97
12827	04:12:29	97
12828	04:12:30	97
12828	04:12:30	97
12828	04:12:30	97
12828	04:12:30	97
12829	04:12:31	97
12829	04:12:31	97
12829	04:12:31	97
12829	04:12:31	97
12830	04:12:32	97
12830	04:12:32	97
12830	04:12:32	97
12830	04:12:32	97
12831	04:12:33	97
12831	04:12:33	97
12831	04:12:33	97
12831	04:12:33	97
12832	04:12:34	97
12832	04:12:34	97
12832	04:12:34	97
12832	04:12:34	97
12833	04:12:35	97
12833	04:12:35	97
12833	04:12:35	97
12833	04:12:35	97
12834	04:12:36	97
12834	04:12:36	97
12834	04:12:36	97
12834	04:12:36	97
12835	04:12:37	97
12835	04:12:37	97
12835	04:12:37	97
12835	04:12:37	97
12836	04:12:38	97
12836	04:12:38	97
12836	04:12:38	97
12836	04:12:38	97
12837	04:12:39	97
12837	04:12:39	97
12837	04:12:39	97
12837	04:12:39	97
12838	04:12:40	97
12838	04:12:40	97
12838	04:12:40	97
12838	04:12:40	97
12839	04:12:41	97
12839	04:12:41	97
12839	04:12:41	97
12839	04:12:41	97
12840	04:12:42	97
12840	04:12:42	97
12840	04:12:42	97
12840	04:12:42	97
12841	04:12:43	97
12841	04:12:43	97
12841	04:12:43	97
12841	04:12:43	97
12842	04:12:44	97
12842	04:12:44	97
12842	04:12:44	97
12842	04:12:44	97
12843	04:12:45	97
12843	04:12:45	97
12843	04:12:45	97
12843	04:12:45	97
12844	04:12:46	97
12844	04:12:46	97
12844	04:12:46	97
12844	04:12:46	97
12845	04:12:47	97
12845	04:12:47	97
12845	04:12:47	97
12845	04:12:47	97
12846	04:12:48	97
12846	04:12:48	96
12846	04:12:48	96
12846	04:12:48	96
12847	04:12:49	96
12847	04:12:49	96
12847	04:12:49	96
12847	04:12:49	96
12848	04:12:50	96
12848	04:12:50	96
12848	04:12:50	96
12848	04:12:50	96
12849	04:12:51	96
12849	04:12:51	96
12849	04:12:51	96
12849	04:12:51	96
12850	04:12:52	96
12850	04:12:52	96
12850	04:12:52	96
12850	04:12:52	96
12851	04:12:53	96
12851	04:12:53	96
12851	04:12:53	96
12851	04:12:53	96
12852	04:12:54	96
12852	04:12:54	96
12852	04:12:54	96
12852	04:12:54	96
12853	04:12:55	96
12853	04:12:55	96
12853	04:12:55	96
12853	04:12:55	96
12854	04:12:56	96
12854	04:12:56	96
12854	04:12:56	96
12854	04:12:56	96
12855	04:12:57	96
12855	04:12:57	96
12855	04:12:57	96
12855	04:12:57	96
12856	04:12:58	96
12856	04:12:58	96
12856	04:12:58	96
12856	04:12:58	96
12857	04:12:59	96
12857	04:12:59	96
12857	04:12:59	96
12857	04:12:59	96
12858	04:13:00	96
12858	04:13:00	96
12858	04:13:00	96
12858	04:13:00	96
12859	04:13:01	96
12859	04:13:01	96
12859	04:13:01	96
12859	04:13:01	96
12860	04:13:02	96
12860	04:13:02	96
12860	04:13:02	96
12860	04:13:02	96
12861	04:13:03	96
12861	04:13:03	96
12861	04:13:03	96
12861	04:13:03	96
12862	04:13:04	96
12862	04:13:04	96
12862	04:13:04	96
12862	04:13:04	96
12863	04:13:05	96
12863	04:13:05	96
12863	04:13:05	96
12863	04:13:05	96
12864	04:13:06	96
12864	04:13:06	96
12864	04:13:06	96
12864	04:13:06	96
12865	04:13:07	96
12865	04:13:07	96
12865	04:13:07	96
12865	04:13:07	96
12866	04:13:08	96
12866	04:13:08	96
12866	04:13:08	96
12866	04:13:08	96
12867	04:13:09	96
12867	04:13:09	96
12867	04:13:09	96
12867	04:13:09	96
12868	04:13:10	96
12868	04:13:10	96
12868	04:13:10	96
12868	04:13:10	96
12869	04:13:11	96
12869	04:13:11	95
12869	04:13:11	95
12869	04:13:11	95
12870	04:13:12	95
12870	04:13:12	95
12870	04:13:12	95
12870	04:13:12	95
12871	04:13:13	95
12871	04:13:13	94
12871	04:13:13	94
12871	04:13:13	94
12872	04:13:14	94
12872	04:13:14	94
12872	04:13:14	94
12872	04:13:14	94
12873	04:13:15	94
12873	04:13:15	94
12873	04:13:15	94
12873	04:13:15	94
12874	04:13:16	94
12874	04:13:16	94
12874	04:13:16	94
12874	04:13:16	94
12875	04:13:17	94
12875	04:13:17	94
12875	04:13:17	94
12875	04:13:17	94
12876	04:13:18	94
12876	04:13:18	94
12876	04:13:18	94
12876	04:13:18	94
12877	04:13:19	94
12877	04:13:19	94
12877	04:13:19	94
12877	04:13:19	94
12878	04:13:20	94
12878	04:13:20	95
12878	04:13:20	95
12878	04:13:20	95
12879	04:13:21	95
12879	04:13:21	95
12879	04:13:21	95
12879	04:13:21	95
12880	04:13:22	95
12880	04:13:22	95
12880	04:13:22	95
12880	04:13:22	95
12881	04:13:23	95
12881	04:13:23	95
12881	04:13:23	95
12881	04:13:23	95
12882	04:13:24	95
12882	04:13:24	96
12882	04:13:24	96
12882	04:13:24	96
12883	04:13:25	96
12883	04:13:25	96
12883	04:13:25	96
12883	04:13:25	96
12884	04:13:26	96
12884	04:13:26	96
12884	04:13:26	96
12884	04:13:26	96
12885	04:13:27	96
12885	04:13:27	96
12885	04:13:27	96
12885	04:13:27	96
12886	04:13:28	96
12886	04:13:28	96
12886	04:13:28	96
12886	04:13:28	96
12887	04:13:29	96
12887	04:13:29	96
12887	04:13:29	96
12887	04:13:29	96
12888	04:13:30	96
12888	04:13:30	96
12888	04:13:30	96
12888	04:13:30	96
12889	04:13:31	96
12889	04:13:31	96
12889	04:13:31	96
12889	04:13:31	96
12890	04:13:32	96
12890	04:13:32	96
12890	04:13:32	96
12890	04:13:32	96
12891	04:13:33	96
12891	04:13:33	96
12891	04:13:33	96
12891	04:13:33	96
12892	04:13:34	96
12892	04:13:34	97
12892	04:13:34	97
12892	04:13:34	97
12893	04:13:35	97
12893	04:13:35	97
12893	04:13:35	97
12893	04:13:35	97
12894	04:13:36	97
12894	04:13:36	97
12894	04:13:36	97
12894	04:13:36	97
12895	04:13:37	97
12895	04:13:37	97
12895	04:13:37	97
12895	04:13:37	97
12896	04:13:38	97
12896	04:13:38	97
12896	04:13:38	97
12896	04:13:38	97
12897	04:13:39	97
12897	04:13:39	97
12897	04:13:39	97
12897	04:13:39	97
12898	04:13:40	97
12898	04:13:40	97
12898	04:13:40	97
12898	04:13:40	97
12899	04:13:41	97
12899	04:13:41	97
12899	04:13:41	97
12899	04:13:41	97
12900	04:13:42	97
12900	04:13:42	97
12900	04:13:42	97
12900	04:13:42	97
12901	04:13:43	97
12901	04:13:43	97
12901	04:13:43	97
12901	04:13:43	97
12902	04:13:44	97
12902	04:13:44	97
12902	04:13:44	97
12902	04:13:44	97
12903	04:13:45	97
12903	04:13:45	97
12903	04:13:45	97
12903	04:13:45	97
12904	04:13:46	97
12904	04:13:46	97
12904	04:13:46	97
12904	04:13:46	97
12905	04:13:47	97
12905	04:13:47	97
12905	04:13:47	97
12905	04:13:47	97
12906	04:13:48	97
12906	04:13:48	97
12906	04:13:48	97
12906	04:13:48	97
12907	04:13:49	97
12907	04:13:49	97
12907	04:13:49	97
12907	04:13:49	97
12908	04:13:50	97
12908	04:13:50	97
12908	04:13:50	97
12908	04:13:50	97
12909	04:13:51	97
12909	04:13:51	97
12909	04:13:51	97
12909	04:13:51	97
12910	04:13:52	97
12910	04:13:52	97
12910	04:13:52	97
12910	04:13:52	97
12911	04:13:53	97
12911	04:13:53	97
12911	04:13:53	97
12911	04:13:53	97
12912	04:13:54	97
12912	04:13:54	97
12912	04:13:54	97
12912	04:13:54	97
12913	04:13:55	97
12913	04:13:55	97
12913	04:13:55	97
12913	04:13:55	97
12914	04:13:56	97
12914	04:13:56	97
12914	04:13:56	97
12914	04:13:56	97
12915	04:13:57	97
12915	04:13:57	97
12915	04:13:57	97
12915	04:13:57	97
12916	04:13:58	97
12916	04:13:58	96
12916	04:13:58	96
12916	04:13:58	96
12917	04:13:59	96
12917	04:13:59	96
12917	04:13:59	96
12917	04:13:59	96
12918	04:14:00	96
12918	04:14:00	96
12918	04:14:00	96
12918	04:14:00	96
12919	04:14:01	96
12919	04:14:01	96
12919	04:14:01	96
12919	04:14:01	96
12920	04:14:02	96
12920	04:14:02	96
12920	04:14:02	96
12920	04:14:02	96
12921	04:14:03	96
12921	04:14:03	96
12921	04:14:03	96
12921	04:14:03	96
12922	04:14:04	96
12922	04:14:04	96
12922	04:14:04	96
12922	04:14:04	96
12923	04:14:05	96
12923	04:14:05	96
12923	04:14:05	96
12923	04:14:05	96
12924	04:14:06	96
12924	04:14:06	96
12924	04:14:06	96
12924	04:14:06	96
12925	04:14:07	96
12925	04:14:07	96
12925	04:14:07	96
12925	04:14:07	96
12926	04:14:08	96
12926	04:14:08	96
12926	04:14:08	96
12926	04:14:08	96
12927	04:14:09	96
12927	04:14:09	96
12927	04:14:09	96
12927	04:14:09	96
12928	04:14:10	96
12928	04:14:10	96
12928	04:14:10	96
12928	04:14:10	96
12929	04:14:11	96
12929	04:14:11	96
12929	04:14:11	96
12929	04:14:11	96
12930	04:14:12	96
12930	04:14:12	96
12930	04:14:12	96
12930	04:14:12	96
12931	04:14:13	96
12931	04:14:13	96
12931	04:14:13	96
12931	04:14:13	96
12932	04:14:14	96
12932	04:14:14	96
12932	04:14:14	96
12932	04:14:14	96
12933	04:14:15	96
12933	04:14:15	96
12933	04:14:15	96
12933	04:14:15	96
12934	04:14:16	96
12934	04:14:16	96
12934	04:14:16	96
12934	04:14:16	96
12935	04:14:17	96
12935	04:14:17	96
12935	04:14:17	96
12935	04:14:17	96
12936	04:14:18	96
12936	04:14:18	96
12936	04:14:18	96
12936	04:14:18	96
12937	04:14:19	96
12937	04:14:19	96
12937	04:14:19	96
12937	04:14:19	96
12938	04:14:20	96
12938	04:14:20	96
12938	04:14:20	96
12938	04:14:20	96
12939	04:14:21	96
12939	04:14:21	96
12939	04:14:21	96
12939	04:14:21	96
12940	04:14:22	96
12940	04:14:22	96
12940	04:14:22	96
12940	04:14:22	96
12941	04:14:23	96
12941	04:14:23	96
12941	04:14:23	96
12941	04:14:23	96
12942	04:14:24	96
12942	04:14:24	96
12942	04:14:24	96
12942	04:14:24	96
12943	04:14:25	96
12943	04:14:25	96
12943	04:14:25	96
12943	04:14:25	96
12944	04:14:26	96
12944	04:14:26	96
12944	04:14:26	96
12944	04:14:26	96
12945	04:14:27	96
12945	04:14:27	96
12945	04:14:27	96
12945	04:14:27	96
12946	04:14:28	96
12946	04:14:28	96
12946	04:14:28	96
12946	04:14:28	96
12947	04:14:29	96
12947	04:14:29	96
12947	04:14:29	96
12947	04:14:29	96
12948	04:14:30	96
12948	04:14:30	96
12948	04:14:30	96
12948	04:14:30	96
12949	04:14:31	96
12949	04:14:31	96
12949	04:14:31	96
12949	04:14:31	96
12950	04:14:32	96
12950	04:14:32	96
12950	04:14:32	96
12950	04:14:32	96
12951	04:14:33	96
12951	04:14:33	96
12951	04:14:33	96
12951	04:14:33	96
12952	04:14:34	96
12952	04:14:34	96
12952	04:14:34	96
12952	04:14:34	96
12953	04:14:35	96
12953	04:14:35	96
12953	04:14:35	96
12953	04:14:35	96
12954	04:14:36	96
12954	04:14:36	96
12954	04:14:36	96
12954	04:14:36	96
12955	04:14:37	96
12955	04:14:37	96
12955	04:14:37	96
12955	04:14:37	96
12956	04:14:38	96
12956	04:14:38	96
12956	04:14:38	96
12956	04:14:38	96
12957	04:14:39	96
12957	04:14:39	96
12957	04:14:39	96
12957	04:14:39	96
12958	04:14:40	96
12958	04:14:40	96
12958	04:14:40	96
12958	04:14:40	96
12959	04:14:41	96
12959	04:14:41	96
12959	04:14:41	96
12959	04:14:41	96
12960	04:14:42	96
12960	04:14:42	96
12960	04:14:42	96
12960	04:14:42	96
12961	04:14:43	96
12961	04:14:43	96
12961	04:14:43	96
12961	04:14:43	96
12962	04:14:44	96
12962	04:14:44	96
12962	04:14:44	96
12962	04:14:44	96
12963	04:14:45	96
12963	04:14:45	96
12963	04:14:45	96
12963	04:14:45	96
12964	04:14:46	96
12964	04:14:46	96
12964	04:14:46	96
12964	04:14:46	96
12965	04:14:47	96
12965	04:14:47	96
12965	04:14:47	96
12965	04:14:47	96
12966	04:14:48	96
12966	04:14:48	96
12966	04:14:48	96
12966	04:14:48	96
12967	04:14:49	96
12967	04:14:49	96
12967	04:14:49	96
12967	04:14:49	96
12968	04:14:50	96
12968	04:14:50	96
12968	04:14:50	96
12968	04:14:50	96
12969	04:14:51	96
12969	04:14:51	96
12969	04:14:51	96
12969	04:14:51	96
12970	04:14:52	96
12970	04:14:52	96
12970	04:14:52	96
12970	04:14:52	96
12971	04:14:53	96
12971	04:14:53	96
12971	04:14:53	96
12971	04:14:53	96
12972	04:14:54	96
12972	04:14:54	96
12972	04:14:54	96
12972	04:14:54	96
12973	04:14:55	96
12973	04:14:55	96
12973	04:14:55	96
12973	04:14:55	96
12974	04:14:56	96
12974	04:14:56	96
12974	04:14:56	96
12974	04:14:56	96
12975	04:14:57	96
12975	04:14:57	96
12975	04:14:57	96
12975	04:14:57	96
12976	04:14:58	96
12976	04:14:58	96
12976	04:14:58	96
12976	04:14:58	96
12977	04:14:59	96
12977	04:14:59	96
12977	04:14:59	96
12977	04:14:59	96
12978	04:15:00	96
12978	04:15:00	96
12978	04:15:00	96
12978	04:15:00	96
12979	04:15:01	96
12979	04:15:01	96
12979	04:15:01	96
12979	04:15:01	96
12980	04:15:02	96
12980	04:15:02	96
12980	04:15:02	96
12980	04:15:02	96
12981	04:15:03	96
12981	04:15:03	96
12981	04:15:03	96
12981	04:15:03	96
12982	04:15:04	96
12982	04:15:04	96
12982	04:15:04	96
12982	04:15:04	96
12983	04:15:05	96
12983	04:15:05	96
12983	04:15:05	96
12983	04:15:05	96
12984	04:15:06	96
12984	04:15:06	96
12984	04:15:06	96
12984	04:15:06	96
12985	04:15:07	96
12985	04:15:07	96
12985	04:15:07	96
12985	04:15:07	96
12986	04:15:08	96
12986	04:15:08	96
12986	04:15:08	96
12986	04:15:08	96
12987	04:15:09	96
12987	04:15:09	96
12987	04:15:09	96
12987	04:15:09	96
12988	04:15:10	96
12988	04:15:10	96
12988	04:15:10	96
12988	04:15:10	96
12989	04:15:11	96
12989	04:15:11	96
12989	04:15:11	96
12989	04:15:11	96
12990	04:15:12	96
12990	04:15:12	96
12990	04:15:12	96
12990	04:15:12	96
12991	04:15:13	96
12991	04:15:13	96
12991	04:15:13	96
12991	04:15:13	96
12992	04:15:14	96
12992	04:15:14	96
12992	04:15:14	96
12992	04:15:14	96
12993	04:15:15	96
12993	04:15:15	96
12993	04:15:15	96
12993	04:15:15	96
12994	04:15:16	96
12994	04:15:16	96
12994	04:15:16	96
12994	04:15:16	96
12995	04:15:17	96
12995	04:15:17	96
12995	04:15:17	96
12995	04:15:17	96
12996	04:15:18	96
12996	04:15:18	96
12996	04:15:18	96
12996	04:15:18	96
12997	04:15:19	96
12997	04:15:19	96
12997	04:15:19	96
12997	04:15:19	96
12998	04:15:20	96
12998	04:15:20	96
12998	04:15:20	96
12998	04:15:20	96
12999	04:15:21	96
12999	04:15:21	96
12999	04:15:21	96
12999	04:15:21	96
13000	04:15:22	96
13000	04:15:22	96
13000	04:15:22	96
13000	04:15:22	96
13001	04:15:23	96
13001	04:15:23	96
13001	04:15:23	96
13001	04:15:23	96
13002	04:15:24	96
13002	04:15:24	96
13002	04:15:24	96
13002	04:15:24	96
13003	04:15:25	96
13003	04:15:25	96
13003	04:15:25	96
13003	04:15:25	96
13004	04:15:26	96
13004	04:15:26	96
13004	04:15:26	96
13004	04:15:26	96
13005	04:15:27	96
13005	04:15:27	96
13005	04:15:27	96
13005	04:15:27	96
13006	04:15:28	96
13006	04:15:28	96
13006	04:15:28	96
13006	04:15:28	96
13007	04:15:29	96
13007	04:15:29	96
13007	04:15:29	96
13007	04:15:29	96
13008	04:15:30	96
13008	04:15:30	96
13008	04:15:30	96
13008	04:15:30	96
13009	04:15:31	96
13009	04:15:31	96
13009	04:15:31	96
13009	04:15:31	96
13010	04:15:32	96
13010	04:15:32	96
13010	04:15:32	96
13010	04:15:32	96
13011	04:15:33	96
13011	04:15:33	97
13011	04:15:33	97
13011	04:15:33	97
13012	04:15:34	97
13012	04:15:34	97
13012	04:15:34	97
13012	04:15:34	97
13013	04:15:35	97
13013	04:15:35	97
13013	04:15:35	97
13013	04:15:35	97
13014	04:15:36	97
13014	04:15:36	96
13014	04:15:36	96
13014	04:15:36	96
13015	04:15:37	96
13015	04:15:37	96
13015	04:15:37	96
13015	04:15:37	96
13016	04:15:38	96
13016	04:15:38	96
13016	04:15:38	96
13016	04:15:38	96
13017	04:15:39	96
13017	04:15:39	96
13017	04:15:39	96
13017	04:15:39	96
13018	04:15:40	96
13018	04:15:40	96
13018	04:15:40	96
13018	04:15:40	96
13019	04:15:41	96
13019	04:15:41	96
13019	04:15:41	96
13019	04:15:41	96
13020	04:15:42	96
13020	04:15:42	96
13020	04:15:42	96
13020	04:15:42	96
13021	04:15:43	96
13021	04:15:43	96
13021	04:15:43	96
13021	04:15:43	96
13022	04:15:44	96
13022	04:15:44	96
13022	04:15:44	96
13022	04:15:44	96
13023	04:15:45	96
13023	04:15:45	96
13023	04:15:45	96
13023	04:15:45	96
13024	04:15:46	96
13024	04:15:46	96
13024	04:15:46	96
13024	04:15:46	96
13025	04:15:47	96
13025	04:15:47	96
13025	04:15:47	96
13025	04:15:47	96
13026	04:15:48	96
13026	04:15:48	96
13026	04:15:48	96
13026	04:15:48	96
13027	04:15:49	96
13027	04:15:49	96
13027	04:15:49	96
13027	04:15:49	96
13028	04:15:50	96
13028	04:15:50	96
13028	04:15:50	96
13028	04:15:50	96
13029	04:15:51	96
13029	04:15:51	96
13029	04:15:51	96
13029	04:15:51	96
13030	04:15:52	96
13030	04:15:52	96
13030	04:15:52	96
13030	04:15:52	96
13031	04:15:53	96
13031	04:15:53	96
13031	04:15:53	96
13031	04:15:53	96
13032	04:15:54	96
13032	04:15:54	96
13032	04:15:54	96
13032	04:15:54	96
13033	04:15:55	96
13033	04:15:55	96
13033	04:15:55	96
13033	04:15:55	96
13034	04:15:56	96
13034	04:15:56	96
13034	04:15:56	96
13034	04:15:56	96
13035	04:15:57	96
13035	04:15:57	96
13035	04:15:57	96
13035	04:15:57	96
13036	04:15:58	96
13036	04:15:58	96
13036	04:15:58	96
13036	04:15:58	96
13037	04:15:59	96
13037	04:15:59	96
13037	04:15:59	96
13037	04:15:59	96
13038	04:16:00	96
13038	04:16:00	96
13038	04:16:00	96
13038	04:16:00	96
13039	04:16:01	96
13039	04:16:01	96
13039	04:16:01	96
13039	04:16:01	96
13040	04:16:02	96
13040	04:16:02	96
13040	04:16:02	96
13040	04:16:02	96
13041	04:16:03	96
13041	04:16:03	96
13041	04:16:03	96
13041	04:16:03	96
13042	04:16:04	96
13042	04:16:04	96
13042	04:16:04	96
13042	04:16:04	96
13043	04:16:05	96
13043	04:16:05	96
13043	04:16:05	96
13043	04:16:05	96
13044	04:16:06	96
13044	04:16:06	96
13044	04:16:06	96
13044	04:16:06	96
13045	04:16:07	96
13045	04:16:07	96
13045	04:16:07	96
13045	04:16:07	96
13046	04:16:08	96
13046	04:16:08	97
13046	04:16:08	97
13046	04:16:08	97
13047	04:16:09	97
13047	04:16:09	97
13047	04:16:09	97
13047	04:16:09	97
13048	04:16:10	97
13048	04:16:10	97
13048	04:16:10	97
13048	04:16:10	97
13049	04:16:11	97
13049	04:16:11	97
13049	04:16:11	97
13049	04:16:11	97
13050	04:16:12	97
13050	04:16:12	96
13050	04:16:12	96
13050	04:16:12	96
13051	04:16:13	96
13051	04:16:13	96
13051	04:16:13	96
13051	04:16:13	96
13052	04:16:14	96
13052	04:16:14	96
13052	04:16:14	96
13052	04:16:14	96
13053	04:16:15	96
13053	04:16:15	96
13053	04:16:15	96
13053	04:16:15	96
13054	04:16:16	96
13054	04:16:16	96
13054	04:16:16	96
13054	04:16:16	96
13055	04:16:17	96
13055	04:16:17	96
13055	04:16:17	96
13055	04:16:17	96
13056	04:16:18	96
13056	04:16:18	96
13056	04:16:18	96
13056	04:16:18	96
13057	04:16:19	96
13057	04:16:19	96
13057	04:16:19	96
13057	04:16:19	96
13058	04:16:20	96
13058	04:16:20	96
13058	04:16:20	96
13058	04:16:20	96
13059	04:16:21	96
13059	04:16:21	96
13059	04:16:21	96
13059	04:16:21	96
13060	04:16:22	96
13060	04:16:22	96
13060	04:16:22	96
13060	04:16:22	96
13061	04:16:23	96
13061	04:16:23	96
13061	04:16:23	96
13061	04:16:23	96
13062	04:16:24	96
13062	04:16:24	96
13062	04:16:24	96
13062	04:16:24	96
13063	04:16:25	96
13063	04:16:25	96
13063	04:16:25	96
13063	04:16:25	96
13064	04:16:26	96
13064	04:16:26	96
13064	04:16:26	96
13064	04:16:26	96
13065	04:16:27	96
13065	04:16:27	96
13065	04:16:27	96
13065	04:16:27	96
13066	04:16:28	96
13066	04:16:28	97
13066	04:16:28	97
13066	04:16:28	97
13067	04:16:29	97
13067	04:16:29	97
13067	04:16:29	97
13067	04:16:29	97
13068	04:16:30	97
13068	04:16:30	97
13068	04:16:30	97
13068	04:16:30	97
13069	04:16:31	97
13069	04:16:31	97
13069	04:16:31	97
13069	04:16:31	97
13070	04:16:32	97
13070	04:16:32	97
13070	04:16:32	97
13070	04:16:32	97
13071	04:16:33	97
13071	04:16:33	97
13071	04:16:33	97
13071	04:16:33	97
13072	04:16:34	97
13072	04:16:34	96
13072	04:16:34	96
13072	04:16:34	96
13073	04:16:35	96
13073	04:16:35	96
13073	04:16:35	96
13073	04:16:35	96
13074	04:16:36	96
13074	04:16:36	96
13074	04:16:36	96
13074	04:16:36	96
13075	04:16:37	96
13075	04:16:37	96
13075	04:16:37	96
13075	04:16:37	96
13076	04:16:38	96
13076	04:16:38	96
13076	04:16:38	96
13076	04:16:38	96
13077	04:16:39	96
13077	04:16:39	96
13077	04:16:39	96
13077	04:16:39	96
13078	04:16:40	96
13078	04:16:40	96
13078	04:16:40	96
13078	04:16:40	96
13079	04:16:41	96
13079	04:16:41	96
13079	04:16:41	96
13079	04:16:41	96
13080	04:16:42	96
13080	04:16:42	96
13080	04:16:42	96
13080	04:16:42	96
13081	04:16:43	96
13081	04:16:43	96
13081	04:16:43	96
13081	04:16:43	96
13082	04:16:44	96
13082	04:16:44	96
13082	04:16:44	96
13082	04:16:44	96
13083	04:16:45	96
13083	04:16:45	96
13083	04:16:45	96
13083	04:16:45	96
13084	04:16:46	96
13084	04:16:46	96
13084	04:16:46	96
13084	04:16:46	96
13085	04:16:47	96
13085	04:16:47	96
13085	04:16:47	96
13085	04:16:47	96
13086	04:16:48	96
13086	04:16:48	96
13086	04:16:48	96
13086	04:16:48	96
13087	04:16:49	96
13087	04:16:49	96
13087	04:16:49	96
13087	04:16:49	96
13088	04:16:50	96
13088	04:16:50	96
13088	04:16:50	96
13088	04:16:50	96
13089	04:16:51	96
13089	04:16:51	96
13089	04:16:51	96
13089	04:16:51	96
13090	04:16:52	96
13090	04:16:52	96
13090	04:16:52	96
13090	04:16:52	96
13091	04:16:53	96
13091	04:16:53	96
13091	04:16:53	96
13091	04:16:53	96
13092	04:16:54	96
13092	04:16:54	96
13092	04:16:54	96
13092	04:16:54	96
13093	04:16:55	96
13093	04:16:55	96
13093	04:16:55	96
13093	04:16:55	96
13094	04:16:56	96
13094	04:16:56	96
13094	04:16:56	96
13094	04:16:56	96
13095	04:16:57	96
13095	04:16:57	96
13095	04:16:57	96
13095	04:16:57	96
13096	04:16:58	96
13096	04:16:58	96
13096	04:16:58	96
13096	04:16:58	96
13097	04:16:59	96
13097	04:16:59	96
13097	04:16:59	96
13097	04:16:59	96
13098	04:17:00	96
13098	04:17:00	96
13098	04:17:00	96
13098	04:17:00	96
13099	04:17:01	96
13099	04:17:01	96
13099	04:17:01	96
13099	04:17:01	96
13100	04:17:02	96
13100	04:17:02	96
13100	04:17:02	96
13100	04:17:02	96
13101	04:17:03	96
13101	04:17:03	96
13101	04:17:03	96
13101	04:17:03	96
13102	04:17:04	96
13102	04:17:04	96
13102	04:17:04	96
13102	04:17:04	96
13103	04:17:05	96
13103	04:17:05	96
13103	04:17:05	96
13103	04:17:05	96
13104	04:17:06	96
13104	04:17:06	96
13104	04:17:06	96
13104	04:17:06	96
13105	04:17:07	96
13105	04:17:07	96
13105	04:17:07	96
13105	04:17:07	96
13106	04:17:08	96
13106	04:17:08	96
13106	04:17:08	96
13106	04:17:08	96
13107	04:17:09	96
13107	04:17:09	96
13107	04:17:09	96
13107	04:17:09	96
13108	04:17:10	96
13108	04:17:10	96
13108	04:17:10	96
13108	04:17:10	96
13109	04:17:11	96
13109	04:17:11	96
13109	04:17:11	96
13109	04:17:11	96
13110	04:17:12	96
13110	04:17:12	96
13110	04:17:12	96
13110	04:17:12	96
13111	04:17:13	96
13111	04:17:13	96
13111	04:17:13	96
13111	04:17:13	96
13112	04:17:14	96
13112	04:17:14	96
13112	04:17:14	96
13112	04:17:14	96
13113	04:17:15	96
13113	04:17:15	96
13113	04:17:15	96
13113	04:17:15	96
13114	04:17:16	96
13114	04:17:16	96
13114	04:17:16	96
13114	04:17:16	96
13115	04:17:17	96
13115	04:17:17	96
13115	04:17:17	96
13115	04:17:17	96
13116	04:17:18	96
13116	04:17:18	96
13116	04:17:18	96
13116	04:17:18	96
13117	04:17:19	96
13117	04:17:19	96
13117	04:17:19	96
13117	04:17:19	96
13118	04:17:20	96
13118	04:17:20	96
13118	04:17:20	96
13118	04:17:20	96
13119	04:17:21	96
13119	04:17:21	96
13119	04:17:21	96
13119	04:17:21	96
13120	04:17:22	96
13120	04:17:22	96
13120	04:17:22	96
13120	04:17:22	96
13121	04:17:23	96
13121	04:17:23	96
13121	04:17:23	96
13121	04:17:23	96
13122	04:17:24	96
13122	04:17:24	96
13122	04:17:24	96
13122	04:17:24	96
13123	04:17:25	96
13123	04:17:25	96
13123	04:17:25	96
13123	04:17:25	96
13124	04:17:26	96
13124	04:17:26	96
13124	04:17:26	96
13124	04:17:26	96
13125	04:17:27	96
13125	04:17:27	96
13125	04:17:27	96
13125	04:17:27	96
13126	04:17:28	96
13126	04:17:28	96
13126	04:17:28	96
13126	04:17:28	96
13127	04:17:29	96
13127	04:17:29	96
13127	04:17:29	96
13127	04:17:29	96
13128	04:17:30	96
13128	04:17:30	96
13128	04:17:30	96
13128	04:17:30	96
13129	04:17:31	96
13129	04:17:31	96
13129	04:17:31	96
13129	04:17:31	96
13130	04:17:32	96
13130	04:17:32	96
13130	04:17:32	96
13130	04:17:32	96
13131	04:17:33	96
13131	04:17:33	96
13131	04:17:33	96
13131	04:17:33	96
13132	04:17:34	96
13132	04:17:34	96
13132	04:17:34	96
13132	04:17:34	96
13133	04:17:35	96
13133	04:17:35	96
13133	04:17:35	96
13133	04:17:35	96
13134	04:17:36	96
13134	04:17:36	96
13134	04:17:36	96
13134	04:17:36	96
13135	04:17:37	96
13135	04:17:37	96
13135	04:17:37	96
13135	04:17:37	96
13136	04:17:38	96
13136	04:17:38	96
13136	04:17:38	96
13136	04:17:38	96
13137	04:17:39	96
13137	04:17:39	96
13137	04:17:39	96
13137	04:17:39	96
13138	04:17:40	96
13138	04:17:40	96
13138	04:17:40	96
13138	04:17:40	96
13139	04:17:41	96
13139	04:17:41	96
13139	04:17:41	96
13139	04:17:41	96
13140	04:17:42	96
13140	04:17:42	97
13140	04:17:42	97
13140	04:17:42	97
13141	04:17:43	97
13141	04:17:43	97
13141	04:17:43	97
13141	04:17:43	97
13142	04:17:44	97
13142	04:17:44	96
13142	04:17:44	96
13142	04:17:44	96
13143	04:17:45	96
13143	04:17:45	96
13143	04:17:45	96
13143	04:17:45	96
13144	04:17:46	96
13144	04:17:46	96
13144	04:17:46	96
13144	04:17:46	96
13145	04:17:47	96
13145	04:17:47	96
13145	04:17:47	96
13145	04:17:47	96
13146	04:17:48	96
13146	04:17:48	96
13146	04:17:48	96
13146	04:17:48	96
13147	04:17:49	96
13147	04:17:49	96
13147	04:17:49	96
13147	04:17:49	96
13148	04:17:50	96
13148	04:17:50	96
13148	04:17:50	96
13148	04:17:50	96
13149	04:17:51	96
13149	04:17:51	96
13149	04:17:51	96
13149	04:17:51	96
13150	04:17:52	96
13150	04:17:52	96
13150	04:17:52	96
13150	04:17:52	96
13151	04:17:53	96
13151	04:17:53	96
13151	04:17:53	96
13151	04:17:53	96
13152	04:17:54	96
13152	04:17:54	96
13152	04:17:54	96
13152	04:17:54	96
13153	04:17:55	96
13153	04:17:55	96
13153	04:17:55	96
13153	04:17:55	96
13154	04:17:56	96
13154	04:17:56	96
13154	04:17:56	96
13154	04:17:56	96
13155	04:17:57	96
13155	04:17:57	96
13155	04:17:57	96
13155	04:17:57	96
13156	04:17:58	96
13156	04:17:58	96
13156	04:17:58	96
13156	04:17:58	96
13157	04:17:59	96
13157	04:17:59	96
13157	04:17:59	96
13157	04:17:59	96
13158	04:18:00	96
13158	04:18:00	96
13158	04:18:00	96
13158	04:18:00	96
13159	04:18:01	96
13159	04:18:01	96
13159	04:18:01	96
13159	04:18:01	96
13160	04:18:02	96
13160	04:18:02	96
13160	04:18:02	96
13160	04:18:02	96
13161	04:18:03	96
13161	04:18:03	96
13161	04:18:03	96
13161	04:18:03	96
13162	04:18:04	96
13162	04:18:04	96
13162	04:18:04	96
13162	04:18:04	96
13163	04:18:05	96
13163	04:18:05	96
13163	04:18:05	96
13163	04:18:05	96
13164	04:18:06	96
13164	04:18:06	96
13164	04:18:06	96
13164	04:18:06	96
13165	04:18:07	96
13165	04:18:07	96
13165	04:18:07	96
13165	04:18:07	96
13166	04:18:08	96
13166	04:18:08	96
13166	04:18:08	96
13166	04:18:08	96
13167	04:18:09	96
13167	04:18:09	96
13167	04:18:09	96
13167	04:18:09	96
13168	04:18:10	96
13168	04:18:10	96
13168	04:18:10	96
13168	04:18:10	96
13169	04:18:11	96
13169	04:18:11	96
13169	04:18:11	96
13169	04:18:11	96
13170	04:18:12	96
13170	04:18:12	96
13170	04:18:12	96
13170	04:18:12	96
13171	04:18:13	96
13171	04:18:13	96
13171	04:18:13	96
13171	04:18:13	96
13172	04:18:14	96
13172	04:18:14	96
13172	04:18:14	96
13172	04:18:14	96
13173	04:18:15	96
13173	04:18:15	96
13173	04:18:15	96
13173	04:18:15	96
13174	04:18:16	96
13174	04:18:16	96
13174	04:18:16	96
13174	04:18:16	96
13175	04:18:17	96
13175	04:18:17	96
13175	04:18:17	96
13175	04:18:17	96
13176	04:18:18	96
13176	04:18:18	96
13176	04:18:18	96
13176	04:18:18	96
13177	04:18:19	96
13177	04:18:19	96
13177	04:18:19	96
13177	04:18:19	96
13178	04:18:20	96
13178	04:18:20	96
13178	04:18:20	96
13178	04:18:20	96
13179	04:18:21	96
13179	04:18:21	96
13179	04:18:21	96
13179	04:18:21	96
13180	04:18:22	96
13180	04:18:22	96
13180	04:18:22	96
13180	04:18:22	96
13181	04:18:23	96
13181	04:18:23	96
13181	04:18:23	96
13181	04:18:23	96
13182	04:18:24	96
13182	04:18:24	96
13182	04:18:24	96
13182	04:18:24	96
13183	04:18:25	96
13183	04:18:25	96
13183	04:18:25	96
13183	04:18:25	96
13184	04:18:26	96
13184	04:18:26	96
13184	04:18:26	96
13184	04:18:26	96
13185	04:18:27	96
13185	04:18:27	96
13185	04:18:27	96
13185	04:18:27	96
13186	04:18:28	96
13186	04:18:28	96
13186	04:18:28	96
13186	04:18:28	96
13187	04:18:29	96
13187	04:18:29	96
13187	04:18:29	96
13187	04:18:29	96
13188	04:18:30	96
13188	04:18:30	96
13188	04:18:30	96
13188	04:18:30	96
13189	04:18:31	96
13189	04:18:31	96
13189	04:18:31	96
13189	04:18:31	96
13190	04:18:32	96
13190	04:18:32	96
13190	04:18:32	96
13190	04:18:32	96
13191	04:18:33	96
13191	04:18:33	96
13191	04:18:33	96
13191	04:18:33	96
13192	04:18:34	96
13192	04:18:34	96
13192	04:18:34	96
13192	04:18:34	96
13193	04:18:35	96
13193	04:18:35	96
13193	04:18:35	96
13193	04:18:35	96
13194	04:18:36	96
13194	04:18:36	96
13194	04:18:36	96
13194	04:18:36	96
13195	04:18:37	96
13195	04:18:37	96
13195	04:18:37	96
13195	04:18:37	96
13196	04:18:38	96
13196	04:18:38	96
13196	04:18:38	96
13196	04:18:38	96
13197	04:18:39	96
13197	04:18:39	96
13197	04:18:39	96
13197	04:18:39	96
13198	04:18:40	96
13198	04:18:40	96
13198	04:18:40	96
13198	04:18:40	96
13199	04:18:41	96
13199	04:18:41	96
13199	04:18:41	96
13199	04:18:41	96
13200	04:18:42	96
13200	04:18:42	96
13200	04:18:42	96
13200	04:18:42	96
13201	04:18:43	96
13201	04:18:43	97
13201	04:18:43	97
13201	04:18:43	97
13202	04:18:44	97
13202	04:18:44	97
13202	04:18:44	97
13202	04:18:44	97
13203	04:18:46	97
13203	04:18:46	97
13203	04:18:46	97
13203	04:18:46	97
13204	04:18:46	97
13204	04:18:46	97
13204	04:18:46	97
13204	04:18:46	97
13205	04:18:47	97
13205	04:18:47	97
13205	04:18:47	97
13205	04:18:47	97
13206	04:18:48	97
13206	04:18:48	97
13206	04:18:48	97
13206	04:18:48	97
13207	04:18:49	97
13207	04:18:49	97
13207	04:18:49	97
13207	04:18:49	97
13208	04:18:50	97
13208	04:18:50	97
13208	04:18:50	97
13208	04:18:50	97
13209	04:18:51	97
13209	04:18:51	97
13209	04:18:51	97
13209	04:18:51	97
13210	04:18:52	97
13210	04:18:52	97
13210	04:18:52	97
13210	04:18:52	97
13211	04:18:53	97
13211	04:18:53	97
13211	04:18:53	97
13211	04:18:53	97
13212	04:18:54	97
13212	04:18:54	97
13212	04:18:54	97
13212	04:18:54	97
13213	04:18:55	97
13213	04:18:55	97
13213	04:18:55	97
13213	04:18:55	97
13214	04:18:56	97
13214	04:18:56	97
13214	04:18:56	97
13214	04:18:56	97
13215	04:18:57	97
13215	04:18:57	97
13215	04:18:57	97
13215	04:18:57	97
13216	04:18:58	97
13216	04:18:58	97
13216	04:18:58	97
13216	04:18:58	97
13217	04:18:59	97
13217	04:18:59	97
13217	04:18:59	97
13217	04:18:59	97
13218	04:19:00	97
13218	04:19:00	96
13218	04:19:00	96
13218	04:19:00	96
13219	04:19:02	96
13219	04:19:02	96
13219	04:19:02	96
13219	04:19:02	96
13220	04:19:02	96
13220	04:19:02	96
13220	04:19:02	96
13220	04:19:02	96
13221	04:19:03	96
13221	04:19:03	96
13221	04:19:03	96
13221	04:19:03	96
13222	04:19:04	96
13222	04:19:04	96
13222	04:19:04	96
13222	04:19:04	96
13223	04:19:05	96
13223	04:19:05	96
13223	04:19:05	96
13223	04:19:05	96
13224	04:19:06	96
13224	04:19:06	96
13224	04:19:06	96
13224	04:19:06	96
13225	04:19:07	96
13225	04:19:07	96
13225	04:19:07	96
13225	04:19:07	96
13226	04:19:08	96
13226	04:19:08	96
13226	04:19:08	96
13226	04:19:08	96
13227	04:19:09	96
13227	04:19:09	96
13227	04:19:09	96
13227	04:19:09	96
13228	04:19:10	96
13228	04:19:10	96
13228	04:19:10	96
13228	04:19:10	96
13229	04:19:11	96
13229	04:19:11	96
13229	04:19:11	96
13229	04:19:11	96
13230	04:19:12	96
13230	04:19:12	96
13230	04:19:12	96
13230	04:19:12	96
13231	04:19:13	96
13231	04:19:13	96
13231	04:19:13	96
13231	04:19:13	96
13232	04:19:14	96
13232	04:19:14	96
13232	04:19:14	96
13232	04:19:14	96
13233	04:19:15	96
13233	04:19:15	96
13233	04:19:15	96
13233	04:19:15	96
13234	04:19:16	96
13234	04:19:16	96
13234	04:19:16	96
13234	04:19:16	96
13235	04:19:17	96
13235	04:19:17	96
13235	04:19:17	96
13235	04:19:17	96
13236	04:19:18	96
13236	04:19:18	96
13236	04:19:18	96
13236	04:19:18	96
13237	04:19:19	96
13237	04:19:19	96
13237	04:19:19	96
13237	04:19:19	96
13238	04:19:20	96
13238	04:19:20	96
13238	04:19:20	96
13238	04:19:20	96
13239	04:19:21	96
13239	04:19:21	96
13239	04:19:21	96
13239	04:19:21	96
13240	04:19:22	96
13240	04:19:22	96
13240	04:19:22	96
13240	04:19:22	96
13241	04:19:23	96
13241	04:19:23	96
13241	04:19:23	96
13241	04:19:23	96
13242	04:19:24	96
13242	04:19:24	96
13242	04:19:24	96
13242	04:19:24	96
13243	04:19:25	96
13243	04:19:25	96
13243	04:19:25	96
13243	04:19:25	96
13244	04:19:26	96
13244	04:19:26	96
13244	04:19:26	96
13244	04:19:26	96
13245	04:19:27	96
13245	04:19:27	96
13245	04:19:27	96
13245	04:19:27	96
13246	04:19:28	96
13246	04:19:28	96
13246	04:19:28	96
13246	04:19:28	96
13247	04:19:29	96
13247	04:19:29	96
13247	04:19:29	96
13247	04:19:29	96
13248	04:19:30	96
13248	04:19:30	96
13248	04:19:30	96
13248	04:19:30	96
13249	04:19:31	96
13249	04:19:31	96
13249	04:19:31	96
13249	04:19:31	96
[truncated: 404 more rows]
