# Supplementary material for: Are Complexity Metrics Reliable in Assessing HRV Control in Obese Patients During Sleep?
Source: PLoS One. 2015 Apr 20;10(4):e0124458. doi: 10.1371/journal.pone.0124458 (PMC4404104; doi:10.1371/journal.pone.0124458)
Supplement: S1 Dataset — (ZIP) [file pone.0124458.s001.zip › cabiddu_healthy_controls_data/SUBJECT (19)/SAOVIGRAB.txt]

630	00:49:09	95
630	00:49:09	95
630	00:49:09	95
630	00:49:09	95
631	00:49:10	95
631	00:49:10	95
631	00:49:10	95
631	00:49:10	95
632	00:49:11	95
632	00:49:11	95
632	00:49:11	95
632	00:49:11	95
633	00:49:12	95
633	00:49:12	95
633	00:49:12	95
633	00:49:12	95
634	00:49:13	95
634	00:49:13	95
634	00:49:13	95
634	00:49:13	95
635	00:49:14	95
635	00:49:14	95
635	00:49:14	95
635	00:49:14	95
636	00:49:15	95
636	00:49:15	96
636	00:49:15	96
636	00:49:15	96
637	00:49:16	96
637	00:49:16	96
637	00:49:16	96
637	00:49:16	96
638	00:49:17	96
638	00:49:17	96
638	00:49:17	96
638	00:49:17	96
639	00:49:18	96
639	00:49:18	96
639	00:49:18	96
639	00:49:18	96
640	00:49:19	96
640	00:49:19	96
640	00:49:19	96
640	00:49:19	96
641	00:49:20	96
641	00:49:20	96
641	00:49:20	96
641	00:49:20	96
642	00:49:21	96
642	00:49:21	96
642	00:49:21	96
642	00:49:21	96
643	00:49:22	96
643	00:49:22	96
643	00:49:22	96
643	00:49:22	96
644	00:49:23	96
644	00:49:23	96
644	00:49:23	96
644	00:49:23	96
645	00:49:24	96
645	00:49:24	96
645	00:49:24	96
645	00:49:24	96
646	00:49:25	96
646	00:49:25	96
646	00:49:25	96
646	00:49:25	96
647	00:49:26	96
647	00:49:26	96
647	00:49:26	96
647	00:49:26	96
648	00:49:27	96
648	00:49:27	96
648	00:49:27	96
648	00:49:27	96
649	00:49:28	96
649	00:49:28	96
649	00:49:28	96
649	00:49:28	96
650	00:49:29	96
650	00:49:29	96
650	00:49:29	96
650	00:49:29	96
651	00:49:30	96
651	00:49:30	96
651	00:49:30	96
651	00:49:30	96
652	00:49:31	96
652	00:49:31	95
652	00:49:31	95
652	00:49:31	95
653	00:49:32	95
653	00:49:32	95
653	00:49:32	95
653	00:49:32	95
654	00:49:33	95
654	00:49:33	95
654	00:49:33	95
654	00:49:33	95
655	00:49:34	95
655	00:49:34	95
655	00:49:34	95
655	00:49:34	95
656	00:49:35	95
656	00:49:35	95
656	00:49:35	95
656	00:49:35	95
657	00:49:36	95
657	00:49:36	95
657	00:49:36	95
657	00:49:36	95
658	00:49:37	95
658	00:49:37	95
658	00:49:37	95
658	00:49:37	95
659	00:49:38	95
659	00:49:38	95
659	00:49:38	95
659	00:49:38	95
660	00:49:39	95
660	00:49:39	95
660	00:49:39	95
660	00:49:39	95
661	00:49:40	95
661	00:49:40	94
661	00:49:40	94
661	00:49:40	94
662	00:49:41	94
662	00:49:41	94
662	00:49:41	94
662	00:49:41	94
663	00:49:42	94
663	00:49:42	94
663	00:49:42	94
663	00:49:42	94
664	00:49:43	94
664	00:49:43	94
664	00:49:43	94
664	00:49:43	94
665	00:49:44	94
665	00:49:44	94
665	00:49:44	94
665	00:49:44	94
666	00:49:45	94
666	00:49:45	94
666	00:49:45	94
666	00:49:45	94
667	00:49:46	94
667	00:49:46	94
667	00:49:46	94
667	00:49:46	94
668	00:49:47	94
668	00:49:47	94
668	00:49:47	94
668	00:49:47	94
669	00:49:48	94
669	00:49:48	94
669	00:49:48	94
669	00:49:48	94
670	00:49:49	94
670	00:49:49	94
670	00:49:49	94
670	00:49:49	94
671	00:49:50	94
671	00:49:50	94
671	00:49:50	94
671	00:49:50	94
672	00:49:51	94
672	00:49:51	94
672	00:49:51	94
672	00:49:51	94
673	00:49:52	94
673	00:49:52	95
673	00:49:52	95
673	00:49:52	95
674	00:49:53	95
674	00:49:53	95
674	00:49:53	95
674	00:49:53	95
675	00:49:54	95
675	00:49:54	95
675	00:49:54	95
675	00:49:54	95
676	00:49:55	95
676	00:49:55	95
676	00:49:55	95
676	00:49:55	95
677	00:49:56	95
677	00:49:56	94
677	00:49:56	94
677	00:49:56	94
678	00:49:57	94
678	00:49:57	94
678	00:49:57	94
678	00:49:57	94
679	00:49:58	94
679	00:49:58	94
679	00:49:58	94
679	00:49:58	94
680	00:49:59	94
680	00:49:59	94
680	00:49:59	94
680	00:49:59	94
681	00:50:00	94
681	00:50:00	94
681	00:50:00	94
681	00:50:00	94
682	00:50:01	94
682	00:50:01	94
682	00:50:01	94
682	00:50:01	94
683	00:50:02	94
683	00:50:02	94
683	00:50:02	94
683	00:50:02	94
684	00:50:03	94
684	00:50:03	94
684	00:50:03	94
684	00:50:03	94
685	00:50:04	94
685	00:50:04	94
685	00:50:04	94
685	00:50:04	94
686	00:50:05	94
686	00:50:05	94
686	00:50:05	94
686	00:50:05	94
687	00:50:06	94
687	00:50:06	94
687	00:50:06	94
687	00:50:06	94
688	00:50:07	94
688	00:50:07	94
688	00:50:07	94
688	00:50:07	94
689	00:50:08	94
689	00:50:08	94
689	00:50:08	94
689	00:50:08	94
690	00:50:09	94
690	00:50:09	94
690	00:50:09	94
690	00:50:09	94
691	00:50:10	94
691	00:50:10	94
691	00:50:10	94
691	00:50:10	94
692	00:50:11	94
692	00:50:11	94
692	00:50:11	94
692	00:50:11	94
693	00:50:12	94
693	00:50:12	94
693	00:50:12	94
693	00:50:12	94
694	00:50:13	94
694	00:50:13	94
694	00:50:13	94
694	00:50:13	94
695	00:50:14	94
695	00:50:14	94
695	00:50:14	94
695	00:50:14	94
696	00:50:15	94
696	00:50:15	94
696	00:50:15	94
696	00:50:15	94
697	00:50:16	94
697	00:50:16	94
697	00:50:16	94
697	00:50:16	94
698	00:50:17	94
698	00:50:17	94
698	00:50:17	94
698	00:50:17	94
699	00:50:18	94
699	00:50:18	94
699	00:50:18	94
699	00:50:18	94
700	00:50:19	94
700	00:50:19	94
700	00:50:19	94
700	00:50:19	94
701	00:50:20	94
701	00:50:20	94
701	00:50:20	94
701	00:50:20	94
702	00:50:21	94
702	00:50:21	94
702	00:50:21	94
702	00:50:21	94
703	00:50:22	94
703	00:50:22	95
703	00:50:22	95
703	00:50:22	95
704	00:50:23	95
704	00:50:23	95
704	00:50:23	95
704	00:50:23	95
705	00:50:24	95
705	00:50:24	95
705	00:50:24	95
705	00:50:24	95
706	00:50:25	95
706	00:50:25	95
706	00:50:25	95
706	00:50:25	95
707	00:50:26	95
707	00:50:26	95
707	00:50:26	95
707	00:50:26	95
708	00:50:27	95
708	00:50:27	94
708	00:50:27	94
708	00:50:27	94
709	00:50:28	94
709	00:50:28	94
709	00:50:28	94
709	00:50:28	94
710	00:50:29	94
710	00:50:29	94
710	00:50:29	94
710	00:50:29	94
711	00:50:30	94
711	00:50:30	94
711	00:50:30	94
711	00:50:30	94
712	00:50:31	94
712	00:50:31	94
712	00:50:31	94
712	00:50:31	94
713	00:50:32	94
713	00:50:32	94
713	00:50:32	94
713	00:50:32	94
714	00:50:33	94
714	00:50:33	94
714	00:50:33	94
714	00:50:33	94
715	00:50:34	94
715	00:50:34	94
715	00:50:34	94
715	00:50:34	94
716	00:50:35	94
716	00:50:35	94
716	00:50:35	94
716	00:50:35	94
717	00:50:36	94
717	00:50:36	94
717	00:50:36	94
717	00:50:36	94
718	00:50:37	94
718	00:50:37	94
718	00:50:37	94
718	00:50:37	94
719	00:50:38	94
719	00:50:38	94
719	00:50:38	94
719	00:50:38	94
720	00:50:39	94
720	00:50:39	94
720	00:50:39	94
720	00:50:39	94
721	00:50:40	94
721	00:50:40	94
721	00:50:40	94
721	00:50:40	94
722	00:50:41	94
722	00:50:41	94
722	00:50:41	94
722	00:50:41	94
723	00:50:42	94
723	00:50:42	94
723	00:50:42	94
723	00:50:42	94
724	00:50:43	94
724	00:50:43	94
724	00:50:43	94
724	00:50:43	94
725	00:50:44	94
725	00:50:44	94
725	00:50:44	94
725	00:50:44	94
726	00:50:45	94
726	00:50:45	94
726	00:50:45	94
726	00:50:45	94
727	00:50:46	94
727	00:50:46	94
727	00:50:46	94
727	00:50:46	94
728	00:50:47	94
728	00:50:47	94
728	00:50:47	94
728	00:50:47	94
729	00:50:48	94
729	00:50:48	94
729	00:50:48	94
729	00:50:48	94
730	00:50:49	94
730	00:50:49	94
730	00:50:49	94
730	00:50:49	94
731	00:50:50	94
731	00:50:50	94
731	00:50:50	94
731	00:50:50	94
732	00:50:51	94
732	00:50:51	94
732	00:50:51	94
732	00:50:51	94
733	00:50:52	94
733	00:50:52	94
733	00:50:52	94
733	00:50:52	94
734	00:50:53	94
734	00:50:53	94
734	00:50:53	94
734	00:50:53	94
735	00:50:54	94
735	00:50:54	94
735	00:50:54	94
735	00:50:54	94
736	00:50:55	94
736	00:50:55	94
736	00:50:55	94
736	00:50:55	94
737	00:50:56	94
737	00:50:56	94
737	00:50:56	94
737	00:50:56	94
738	00:50:57	94
738	00:50:57	94
738	00:50:57	94
738	00:50:57	94
739	00:50:58	94
739	00:50:58	94
739	00:50:58	94
739	00:50:58	94
740	00:50:59	94
740	00:50:59	94
740	00:50:59	94
740	00:50:59	94
741	00:51:00	94
741	00:51:00	94
741	00:51:00	94
741	00:51:00	94
742	00:51:01	94
742	00:51:01	93
742	00:51:01	93
742	00:51:01	93
743	00:51:02	93
743	00:51:02	93
743	00:51:02	93
743	00:51:02	93
744	00:51:03	93
744	00:51:03	93
744	00:51:03	93
744	00:51:03	93
745	00:51:04	93
745	00:51:04	93
745	00:51:04	93
745	00:51:04	93
746	00:51:05	93
746	00:51:05	93
746	00:51:05	93
746	00:51:05	93
747	00:51:06	93
747	00:51:06	93
747	00:51:06	93
747	00:51:06	93
748	00:51:07	93
748	00:51:07	92
748	00:51:07	92
748	00:51:07	92
749	00:51:08	92
749	00:51:08	92
749	00:51:08	92
749	00:51:08	92
750	00:51:09	92
750	00:51:09	92
750	00:51:09	92
750	00:51:09	92
751	00:51:10	92
751	00:51:10	92
751	00:51:10	92
751	00:51:10	92
752	00:51:11	92
752	00:51:11	92
752	00:51:11	92
752	00:51:11	92
753	00:51:12	92
753	00:51:12	92
753	00:51:12	92
753	00:51:12	92
754	00:51:13	92
754	00:51:13	92
754	00:51:13	92
754	00:51:13	92
755	00:51:14	92
755	00:51:14	92
755	00:51:14	92
755	00:51:14	92
756	00:51:15	92
756	00:51:15	93
756	00:51:15	93
756	00:51:15	93
757	00:51:16	93
757	00:51:16	93
757	00:51:16	93
757	00:51:16	93
758	00:51:17	93
758	00:51:17	93
758	00:51:17	93
758	00:51:17	93
759	00:51:18	93
759	00:51:18	93
759	00:51:18	93
759	00:51:18	93
760	00:51:19	93
760	00:51:19	93
760	00:51:19	93
760	00:51:19	93
761	00:51:20	93
761	00:51:20	92
761	00:51:20	92
761	00:51:20	92
762	00:51:21	92
762	00:51:21	92
762	00:51:21	92
762	00:51:21	92
763	00:51:22	92
763	00:51:22	92
763	00:51:22	92
763	00:51:22	92
764	00:51:23	92
764	00:51:23	92
764	00:51:23	92
764	00:51:23	92
765	00:51:24	92
765	00:51:24	92
765	00:51:24	92
765	00:51:24	92
766	00:51:25	92
766	00:51:25	92
766	00:51:25	92
766	00:51:25	92
767	00:51:26	92
767	00:51:26	92
767	00:51:26	92
767	00:51:26	92
768	00:51:27	92
768	00:51:27	92
768	00:51:27	92
768	00:51:27	92
769	00:51:28	92
769	00:51:28	92
769	00:51:28	92
769	00:51:28	92
770	00:51:29	92
770	00:51:29	92
770	00:51:29	92
770	00:51:29	92
771	00:51:30	92
771	00:51:30	92
771	00:51:30	92
771	00:51:30	92
772	00:51:31	92
772	00:51:31	92
772	00:51:31	92
772	00:51:31	92
773	00:51:32	92
773	00:51:32	92
773	00:51:32	92
773	00:51:32	92
774	00:51:33	92
774	00:51:33	92
774	00:51:33	92
774	00:51:33	92
775	00:51:34	92
775	00:51:34	92
775	00:51:34	92
775	00:51:34	92
776	00:51:35	92
776	00:51:35	92
776	00:51:35	92
776	00:51:35	92
777	00:51:36	92
777	00:51:36	92
777	00:51:36	92
777	00:51:36	92
778	00:51:37	92
778	00:51:37	92
778	00:51:37	92
778	00:51:37	92
779	00:51:38	92
779	00:51:38	92
779	00:51:38	92
779	00:51:38	92
780	00:51:39	92
780	00:51:39	92
780	00:51:39	92
780	00:51:39	92
781	00:51:40	92
781	00:51:40	92
781	00:51:40	92
781	00:51:40	92
782	00:51:41	92
782	00:51:41	92
782	00:51:41	92
782	00:51:41	92
783	00:51:42	92
783	00:51:42	92
783	00:51:42	92
783	00:51:42	92
784	00:51:43	92
784	00:51:43	92
784	00:51:43	92
784	00:51:43	92
785	00:51:44	92
785	00:51:44	93
785	00:51:44	93
785	00:51:44	93
786	00:51:45	93
786	00:51:45	93
786	00:51:45	93
786	00:51:45	93
787	00:51:46	93
787	00:51:46	93
787	00:51:46	93
787	00:51:46	93
788	00:51:47	93
788	00:51:47	93
788	00:51:47	93
788	00:51:47	93
789	00:51:48	93
789	00:51:48	93
789	00:51:48	93
789	00:51:48	93
790	00:51:49	93
790	00:51:49	93
790	00:51:49	93
790	00:51:49	93
791	00:51:50	93
791	00:51:50	94
791	00:51:50	94
791	00:51:50	94
792	00:51:51	94
792	00:51:51	93
792	00:51:51	93
792	00:51:51	93
793	00:51:52	93
793	00:51:52	93
793	00:51:52	93
793	00:51:52	93
794	00:51:53	93
794	00:51:53	93
794	00:51:53	93
794	00:51:53	93
795	00:51:54	93
795	00:51:54	93
795	00:51:54	93
795	00:51:54	93
796	00:51:55	93
796	00:51:55	93
796	00:51:55	93
796	00:51:55	93
797	00:51:56	93
797	00:51:56	93
797	00:51:56	93
797	00:51:56	93
798	00:51:57	93
798	00:51:57	93
798	00:51:57	93
798	00:51:57	93
799	00:51:58	93
799	00:51:58	93
799	00:51:58	93
799	00:51:58	93
800	00:51:59	93
800	00:51:59	93
800	00:51:59	93
800	00:51:59	93
801	00:52:00	93
801	00:52:00	93
801	00:52:00	93
801	00:52:00	93
802	00:52:01	93
802	00:52:01	93
802	00:52:01	93
802	00:52:01	93
803	00:52:02	93
803	00:52:02	93
803	00:52:02	93
803	00:52:02	93
804	00:52:03	93
804	00:52:03	93
804	00:52:03	93
804	00:52:03	93
805	00:52:04	93
805	00:52:04	93
805	00:52:04	93
805	00:52:04	93
806	00:52:05	93
806	00:52:05	93
806	00:52:05	93
806	00:52:05	93
807	00:52:06	93
807	00:52:06	92
807	00:52:06	92
807	00:52:06	92
808	00:52:07	92
808	00:52:07	92
808	00:52:07	92
808	00:52:07	92
809	00:52:08	92
809	00:52:08	92
809	00:52:08	92
809	00:52:08	92
810	00:52:09	92
810	00:52:09	92
810	00:52:09	92
810	00:52:09	92
811	00:52:10	92
811	00:52:10	92
811	00:52:10	92
811	00:52:10	92
812	00:52:11	92
812	00:52:11	92
812	00:52:11	92
812	00:52:11	92
813	00:52:12	92
813	00:52:12	93
813	00:52:12	93
813	00:52:12	93
814	00:52:13	93
814	00:52:13	93
814	00:52:13	93
814	00:52:13	93
815	00:52:14	93
815	00:52:14	93
815	00:52:14	93
815	00:52:14	93
816	00:52:15	93
816	00:52:15	93
816	00:52:15	93
816	00:52:15	93
817	00:52:16	93
817	00:52:16	93
817	00:52:16	93
817	00:52:16	93
818	00:52:17	93
818	00:52:17	93
818	00:52:17	93
818	00:52:17	93
819	00:52:18	93
819	00:52:18	93
819	00:52:18	93
819	00:52:18	93
820	00:52:19	93
820	00:52:19	93
820	00:52:19	93
820	00:52:19	93
821	00:52:20	93
821	00:52:20	93
821	00:52:20	93
821	00:52:20	93
822	00:52:21	93
822	00:52:21	93
822	00:52:21	93
822	00:52:21	93
823	00:52:22	93
823	00:52:22	93
823	00:52:22	93
823	00:52:22	93
824	00:52:23	93
824	00:52:23	93
824	00:52:23	93
824	00:52:23	93
825	00:52:24	93
825	00:52:24	93
825	00:52:24	93
825	00:52:24	93
826	00:52:25	93
826	00:52:25	93
826	00:52:25	93
826	00:52:25	93
827	00:52:26	93
827	00:52:26	93
827	00:52:26	93
827	00:52:26	93
828	00:52:27	93
828	00:52:27	93
828	00:52:27	93
828	00:52:27	93
829	00:52:28	93
829	00:52:28	94
829	00:52:28	94
829	00:52:28	94
830	00:52:29	94
830	00:52:29	94
830	00:52:29	94
830	00:52:29	94
831	00:52:30	94
831	00:52:30	95
831	00:52:30	95
831	00:52:30	95
832	00:52:31	95
832	00:52:31	95
832	00:52:31	95
832	00:52:31	95
833	00:52:32	95
833	00:52:32	95
833	00:52:32	95
833	00:52:32	95
834	00:52:33	95
834	00:52:33	95
834	00:52:33	95
834	00:52:33	95
835	00:52:34	95
835	00:52:34	96
835	00:52:34	96
835	00:52:34	96
836	00:52:35	96
836	00:52:35	95
836	00:52:35	95
836	00:52:35	95
837	00:52:36	95
837	00:52:36	95
837	00:52:36	95
837	00:52:36	95
838	00:52:37	95
838	00:52:37	95
838	00:52:37	95
838	00:52:37	95
839	00:52:38	95
839	00:52:38	95
839	00:52:38	95
839	00:52:38	95
840	00:52:39	95
840	00:52:39	95
840	00:52:39	95
840	00:52:39	95
841	00:52:40	95
841	00:52:40	95
841	00:52:40	95
841	00:52:40	95
842	00:52:41	95
842	00:52:41	95
842	00:52:41	95
842	00:52:41	95
843	00:52:42	95
843	00:52:42	95
843	00:52:42	95
843	00:52:42	95
844	00:52:43	95
844	00:52:43	95
844	00:52:43	95
844	00:52:43	95
845	00:52:44	95
845	00:52:44	95
845	00:52:44	95
845	00:52:44	95
846	00:52:45	95
846	00:52:45	95
846	00:52:45	95
846	00:52:45	95
847	00:52:46	95
847	00:52:46	95
847	00:52:46	95
847	00:52:46	95
848	00:52:47	95
848	00:52:47	95
848	00:52:47	95
848	00:52:47	95
849	00:52:48	95
849	00:52:48	95
849	00:52:48	95
849	00:52:48	95
850	00:52:49	95
850	00:52:49	95
850	00:52:49	95
850	00:52:49	95
851	00:52:50	95
851	00:52:50	95
851	00:52:50	95
851	00:52:50	95
852	00:52:51	95
852	00:52:51	95
852	00:52:51	95
852	00:52:51	95
853	00:52:52	95
853	00:52:52	95
853	00:52:52	95
853	00:52:52	95
854	00:52:53	95
854	00:52:53	95
854	00:52:53	95
854	00:52:53	95
855	00:52:54	95
855	00:52:54	95
855	00:52:54	95
855	00:52:54	95
856	00:52:55	95
856	00:52:55	95
856	00:52:55	95
856	00:52:55	95
857	00:52:56	95
857	00:52:56	94
857	00:52:56	94
857	00:52:56	94
858	00:52:57	94
858	00:52:57	94
858	00:52:57	94
858	00:52:57	94
859	00:52:58	94
859	00:52:58	94
859	00:52:58	94
859	00:52:58	94
860	00:52:59	94
860	00:52:59	94
860	00:52:59	94
860	00:52:59	94
861	00:53:00	94
861	00:53:00	93
861	00:53:00	93
861	00:53:00	93
862	00:53:01	93
862	00:53:01	93
862	00:53:01	93
862	00:53:01	93
863	00:53:02	93
863	00:53:02	93
863	00:53:02	93
863	00:53:02	93
864	00:53:03	93
864	00:53:03	93
864	00:53:03	93
864	00:53:03	93
865	00:53:04	93
865	00:53:04	93
865	00:53:04	93
865	00:53:04	93
866	00:53:05	93
866	00:53:05	93
866	00:53:05	93
866	00:53:05	93
867	00:53:06	93
867	00:53:06	93
867	00:53:06	93
867	00:53:06	93
868	00:53:07	93
868	00:53:07	93
868	00:53:07	93
868	00:53:07	93
869	00:53:08	93
869	00:53:08	93
869	00:53:08	93
869	00:53:08	93
870	00:53:09	93
870	00:53:09	93
870	00:53:09	93
870	00:53:09	93
871	00:53:10	93
871	00:53:10	93
871	00:53:10	93
871	00:53:10	93
872	00:53:11	93
872	00:53:11	93
872	00:53:11	93
872	00:53:11	93
873	00:53:12	93
873	00:53:12	94
873	00:53:12	94
873	00:53:12	94
874	00:53:13	94
874	00:53:13	94
874	00:53:13	94
874	00:53:13	94
875	00:53:14	94
875	00:53:14	94
875	00:53:14	94
875	00:53:14	94
876	00:53:15	94
876	00:53:15	95
876	00:53:15	95
876	00:53:15	95
877	00:53:16	95
877	00:53:16	95
877	00:53:16	95
877	00:53:16	95
878	00:53:17	95
878	00:53:17	95
878	00:53:17	95
878	00:53:17	95
879	00:53:18	95
879	00:53:18	96
879	00:53:18	96
879	00:53:18	96
880	00:53:19	96
880	00:53:19	95
880	00:53:19	95
880	00:53:19	95
881	00:53:20	95
881	00:53:20	95
881	00:53:20	95
881	00:53:20	95
882	00:53:21	95
882	00:53:21	95
882	00:53:21	95
882	00:53:21	95
883	00:53:22	95
883	00:53:22	95
883	00:53:22	95
883	00:53:22	95
884	00:53:23	95
884	00:53:23	95
884	00:53:23	95
884	00:53:23	95
885	00:53:24	95
885	00:53:24	95
885	00:53:24	95
885	00:53:24	95
886	00:53:25	95
886	00:53:25	95
886	00:53:25	95
886	00:53:25	95
887	00:53:26	95
887	00:53:26	95
887	00:53:26	95
887	00:53:26	95
888	00:53:27	95
888	00:53:27	95
888	00:53:27	95
888	00:53:27	95
889	00:53:28	95
889	00:53:28	95
889	00:53:28	95
889	00:53:28	95
890	00:53:29	95
890	00:53:29	95
890	00:53:29	95
890	00:53:29	95
891	00:53:30	95
891	00:53:30	95
891	00:53:30	95
891	00:53:30	95
892	00:53:31	95
892	00:53:31	94
892	00:53:31	94
892	00:53:31	94
893	00:53:32	94
893	00:53:32	94
893	00:53:32	94
893	00:53:32	94
894	00:53:33	94
894	00:53:33	94
894	00:53:33	94
894	00:53:33	94
895	00:53:34	94
895	00:53:34	94
895	00:53:34	94
895	00:53:34	94
896	00:53:35	94
896	00:53:35	94
896	00:53:35	94
896	00:53:35	94
897	00:53:36	94
897	00:53:36	94
897	00:53:36	94
897	00:53:36	94
898	00:53:37	94
898	00:53:37	94
898	00:53:37	94
898	00:53:37	94
899	00:53:38	94
899	00:53:38	94
899	00:53:38	94
899	00:53:38	94
900	00:53:39	94
900	00:53:39	94
900	00:53:39	94
900	00:53:39	94
901	00:53:40	94
901	00:53:40	94
901	00:53:40	94
901	00:53:40	94
902	00:53:41	94
902	00:53:41	94
902	00:53:41	94
902	00:53:41	94
903	00:53:42	94
903	00:53:42	94
903	00:53:42	94
903	00:53:42	94
904	00:53:43	94
904	00:53:43	94
904	00:53:43	94
904	00:53:43	94
905	00:53:44	94
905	00:53:44	94
905	00:53:44	94
905	00:53:44	94
906	00:53:45	94
906	00:53:45	94
906	00:53:45	94
906	00:53:45	94
907	00:53:46	94
907	00:53:46	94
907	00:53:46	94
907	00:53:46	94
908	00:53:47	94
908	00:53:47	94
908	00:53:47	94
908	00:53:47	94
909	00:53:48	94
909	00:53:48	94
909	00:53:48	94
909	00:53:48	94
910	00:53:49	94
910	00:53:49	94
910	00:53:49	94
910	00:53:49	94
911	00:53:50	94
911	00:53:50	94
911	00:53:50	94
911	00:53:50	94
912	00:53:51	94
912	00:53:51	94
912	00:53:51	94
912	00:53:51	94
913	00:53:52	94
913	00:53:52	94
913	00:53:52	94
913	00:53:52	94
914	00:53:53	94
914	00:53:53	94
914	00:53:53	94
914	00:53:53	94
915	00:53:54	94
915	00:53:54	94
915	00:53:54	94
915	00:53:54	94
916	00:53:55	94
916	00:53:55	94
916	00:53:55	94
916	00:53:55	94
917	00:53:56	94
917	00:53:56	94
917	00:53:56	94
917	00:53:56	94
918	00:53:57	94
918	00:53:57	94
918	00:53:57	94
918	00:53:57	94
919	00:53:58	94
919	00:53:58	94
919	00:53:58	94
919	00:53:58	94
920	00:53:59	94
920	00:53:59	95
920	00:53:59	95
920	00:53:59	95
921	00:54:00	95
921	00:54:00	95
921	00:54:00	95
921	00:54:00	95
922	00:54:01	95
922	00:54:01	95
922	00:54:01	95
922	00:54:01	95
923	00:54:02	95
923	00:54:02	94
923	00:54:02	94
923	00:54:02	94
924	00:54:03	94
924	00:54:03	94
924	00:54:03	94
924	00:54:03	94
925	00:54:04	94
925	00:54:04	94
925	00:54:04	94
925	00:54:04	94
926	00:54:05	94
926	00:54:05	94
926	00:54:05	94
926	00:54:05	94
927	00:54:06	94
927	00:54:06	94
927	00:54:06	94
927	00:54:06	94
928	00:54:07	94
928	00:54:07	94
928	00:54:07	94
928	00:54:07	94
929	00:54:08	94
929	00:54:08	94
929	00:54:08	94
929	00:54:08	94
930	00:54:09	94
930	00:54:09	94
930	00:54:09	94
930	00:54:09	94
931	00:54:10	94
931	00:54:10	94
931	00:54:10	94
931	00:54:10	94
932	00:54:11	94
932	00:54:11	94
932	00:54:11	94
932	00:54:11	94
933	00:54:12	94
933	00:54:12	94
933	00:54:12	94
933	00:54:12	94
934	00:54:13	94
934	00:54:13	94
934	00:54:13	94
934	00:54:13	94
935	00:54:14	94
935	00:54:14	94
935	00:54:14	94
935	00:54:14	94
936	00:54:15	94
936	00:54:15	94
936	00:54:15	94
936	00:54:15	94
937	00:54:16	94
937	00:54:16	94
937	00:54:16	94
937	00:54:16	94
938	00:54:17	94
938	00:54:17	94
938	00:54:17	94
938	00:54:17	94
939	00:54:18	94
939	00:54:18	94
939	00:54:18	94
939	00:54:18	94
940	00:54:19	94
940	00:54:19	94
940	00:54:19	94
940	00:54:19	94
941	00:54:20	94
941	00:54:20	94
941	00:54:20	94
941	00:54:20	94
942	00:54:21	94
942	00:54:21	94
942	00:54:21	94
942	00:54:21	94
943	00:54:22	94
943	00:54:22	94
943	00:54:22	94
943	00:54:22	94
944	00:54:23	94
944	00:54:23	94
944	00:54:23	94
944	00:54:23	94
945	00:54:24	94
945	00:54:24	94
945	00:54:24	94
945	00:54:24	94
946	00:54:25	94
946	00:54:25	94
946	00:54:25	94
946	00:54:25	94
947	00:54:26	94
947	00:54:26	94
947	00:54:26	94
947	00:54:26	94
948	00:54:27	94
948	00:54:27	94
948	00:54:27	94
948	00:54:27	94
949	00:54:28	94
949	00:54:28	94
949	00:54:28	94
949	00:54:28	94
950	00:54:29	94
950	00:54:29	94
950	00:54:29	94
950	00:54:29	94
951	00:54:30	94
951	00:54:30	94
951	00:54:30	94
951	00:54:30	94
952	00:54:31	94
952	00:54:31	94
952	00:54:31	94
952	00:54:31	94
953	00:54:32	94
953	00:54:32	94
953	00:54:32	94
953	00:54:32	94
954	00:54:33	94
954	00:54:33	94
954	00:54:33	94
954	00:54:33	94
955	00:54:34	94
955	00:54:34	94
955	00:54:34	94
955	00:54:34	94
956	00:54:35	94
956	00:54:35	94
956	00:54:35	94
956	00:54:35	94
957	00:54:36	94
957	00:54:36	94
957	00:54:36	94
957	00:54:36	94
958	00:54:37	94
958	00:54:37	94
958	00:54:37	94
958	00:54:37	94
959	00:54:38	94
959	00:54:38	94
959	00:54:38	94
959	00:54:38	94
960	00:54:39	94
960	00:54:39	94
960	00:54:39	94
960	00:54:39	94
961	00:54:40	94
961	00:54:40	94
961	00:54:40	94
961	00:54:40	94
962	00:54:41	94
962	00:54:41	94
962	00:54:41	94
962	00:54:41	94
963	00:54:42	94
963	00:54:42	94
963	00:54:42	94
963	00:54:42	94
964	00:54:43	94
964	00:54:43	94
964	00:54:43	94
964	00:54:43	94
965	00:54:44	94
965	00:54:44	94
965	00:54:44	94
965	00:54:44	94
966	00:54:45	94
966	00:54:45	95
966	00:54:45	95
966	00:54:45	95
967	00:54:46	95
967	00:54:46	95
967	00:54:46	95
967	00:54:46	95
968	00:54:47	95
968	00:54:47	95
968	00:54:47	95
968	00:54:47	95
969	00:54:48	95
969	00:54:48	95
969	00:54:48	95
969	00:54:48	95
970	00:54:49	95
970	00:54:49	95
970	00:54:49	95
970	00:54:49	95
971	00:54:50	95
971	00:54:50	95
971	00:54:50	95
971	00:54:50	95
972	00:54:51	95
972	00:54:51	95
972	00:54:51	95
972	00:54:51	95
973	00:54:52	95
973	00:54:52	94
973	00:54:52	94
973	00:54:52	94
974	00:54:53	94
974	00:54:53	94
974	00:54:53	94
974	00:54:53	94
975	00:54:54	94
975	00:54:54	94
975	00:54:54	94
975	00:54:54	94
976	00:54:55	94
976	00:54:55	94
976	00:54:55	94
976	00:54:55	94
977	00:54:56	94
977	00:54:56	94
977	00:54:56	94
977	00:54:56	94
978	00:54:57	94
978	00:54:57	94
978	00:54:57	94
978	00:54:57	94
979	00:54:58	94
979	00:54:58	94
979	00:54:58	94
979	00:54:58	94
980	00:54:59	94
980	00:54:59	94
980	00:54:59	94
980	00:54:59	94
981	00:55:00	94
981	00:55:00	94
981	00:55:00	94
981	00:55:00	94
982	00:55:01	94
982	00:55:01	94
982	00:55:01	94
982	00:55:01	94
983	00:55:02	94
983	00:55:02	94
983	00:55:02	94
983	00:55:02	94
984	00:55:03	94
984	00:55:03	94
984	00:55:03	94
984	00:55:03	94
985	00:55:04	94
985	00:55:04	94
985	00:55:04	94
985	00:55:04	94
986	00:55:05	94
986	00:55:05	94
986	00:55:05	94
986	00:55:05	94
987	00:55:06	94
987	00:55:06	94
987	00:55:06	94
987	00:55:06	94
988	00:55:07	94
988	00:55:07	94
988	00:55:07	94
988	00:55:07	94
989	00:55:08	94
989	00:55:08	94
989	00:55:08	94
989	00:55:08	94
990	00:55:09	94
990	00:55:09	94
990	00:55:09	94
990	00:55:09	94
991	00:55:10	94
991	00:55:10	94
991	00:55:10	94
991	00:55:10	94
992	00:55:11	94
992	00:55:11	94
992	00:55:11	94
992	00:55:11	94
993	00:55:12	94
993	00:55:12	94
993	00:55:12	94
993	00:55:12	94
994	00:55:13	94
994	00:55:13	94
994	00:55:13	94
994	00:55:13	94
995	00:55:14	94
995	00:55:14	94
995	00:55:14	94
995	00:55:14	94
996	00:55:15	94
996	00:55:15	94
996	00:55:15	94
996	00:55:15	94
997	00:55:16	94
997	00:55:16	94
997	00:55:16	94
997	00:55:16	94
998	00:55:17	94
998	00:55:17	94
998	00:55:17	94
998	00:55:17	94
999	00:55:18	94
999	00:55:18	94
999	00:55:18	94
999	00:55:18	94
1000	00:55:19	94
1000	00:55:19	94
1000	00:55:19	94
1000	00:55:19	94
1001	00:55:20	94
1001	00:55:20	94
1001	00:55:20	94
1001	00:55:20	94
1002	00:55:21	94
1002	00:55:21	94
1002	00:55:21	94
1002	00:55:21	94
1003	00:55:22	94
1003	00:55:22	94
1003	00:55:22	94
1003	00:55:22	94
1004	00:55:23	94
1004	00:55:23	94
1004	00:55:23	94
1004	00:55:23	94
1005	00:55:24	94
1005	00:55:24	94
1005	00:55:24	94
1005	00:55:24	94
1006	00:55:25	94
1006	00:55:25	94
1006	00:55:25	94
1006	00:55:25	94
1007	00:55:26	94
1007	00:55:26	94
1007	00:55:26	94
1007	00:55:26	94
1008	00:55:27	94
1008	00:55:27	94
1008	00:55:27	94
1008	00:55:27	94
1009	00:55:28	94
1009	00:55:28	94
1009	00:55:28	94
1009	00:55:28	94
1010	00:55:29	94
1010	00:55:29	94
1010	00:55:29	94
1010	00:55:29	94
1011	00:55:30	94
1011	00:55:30	94
1011	00:55:30	94
1011	00:55:30	94
1012	00:55:31	94
1012	00:55:31	94
1012	00:55:31	94
1012	00:55:31	94
1013	00:55:32	94
1013	00:55:32	94
1013	00:55:32	94
1013	00:55:32	94
1014	00:55:33	94
1014	00:55:33	94
1014	00:55:33	94
1014	00:55:33	94
1015	00:55:34	94
1015	00:55:34	94
1015	00:55:34	94
1015	00:55:34	94
1016	00:55:35	94
1016	00:55:35	94
1016	00:55:35	94
1016	00:55:35	94
1017	00:55:36	94
1017	00:55:36	94
1017	00:55:36	94
1017	00:55:36	94
1018	00:55:37	94
1018	00:55:37	94
1018	00:55:37	94
1018	00:55:37	94
1019	00:55:38	94
1019	00:55:38	95
1019	00:55:38	95
1019	00:55:38	95
1020	00:55:39	95
1020	00:55:39	95
1020	00:55:39	95
1020	00:55:39	95
1021	00:55:40	95
1021	00:55:40	95
1021	00:55:40	95
1021	00:55:40	95
1022	00:55:41	95
1022	00:55:41	95
1022	00:55:41	95
1022	00:55:41	95
1023	00:55:42	95
1023	00:55:42	95
1023	00:55:42	95
1023	00:55:42	95
1024	00:55:43	95
1024	00:55:43	95
1024	00:55:43	95
1024	00:55:43	95
1025	00:55:44	95
1025	00:55:44	95
1025	00:55:44	95
1025	00:55:44	95
1026	00:55:45	95
1026	00:55:45	95
1026	00:55:45	95
1026	00:55:45	95
1027	00:55:46	95
1027	00:55:46	95
1027	00:55:46	95
1027	00:55:46	95
1028	00:55:47	95
1028	00:55:47	95
1028	00:55:47	95
1028	00:55:47	95
1029	00:55:48	95
1029	00:55:48	95
1029	00:55:48	95
1029	00:55:48	95
1030	00:55:49	95
1030	00:55:49	94
1030	00:55:49	94
1030	00:55:49	94
1031	00:55:50	94
1031	00:55:50	94
1031	00:55:50	94
1031	00:55:50	94
1032	00:55:51	94
1032	00:55:51	94
1032	00:55:51	94
1032	00:55:51	94
1033	00:55:52	94
1033	00:55:52	94
1033	00:55:52	94
1033	00:55:52	94
1034	00:55:53	94
1034	00:55:53	94
1034	00:55:53	94
1034	00:55:53	94
1035	00:55:54	94
1035	00:55:54	94
1035	00:55:54	94
1035	00:55:54	94
1036	00:55:55	94
1036	00:55:55	94
1036	00:55:55	94
1036	00:55:55	94
1037	00:55:56	94
1037	00:55:56	94
1037	00:55:56	94
1037	00:55:56	94
1038	00:55:57	94
1038	00:55:57	94
1038	00:55:57	94
1038	00:55:57	94
1039	00:55:58	94
1039	00:55:58	94
1039	00:55:58	94
1039	00:55:58	94
1040	00:55:59	94
1040	00:55:59	94
1040	00:55:59	94
1040	00:55:59	94
1041	00:56:00	94
1041	00:56:00	94
1041	00:56:00	94
1041	00:56:00	94
1042	00:56:01	94
1042	00:56:01	94
1042	00:56:01	94
1042	00:56:01	94
1043	00:56:02	94
1043	00:56:02	94
1043	00:56:02	94
1043	00:56:02	94
1044	00:56:03	94
1044	00:56:03	94
1044	00:56:03	94
1044	00:56:03	94
1045	00:56:04	94
1045	00:56:04	94
1045	00:56:04	94
1045	00:56:04	94
1046	00:56:05	94
1046	00:56:05	94
1046	00:56:05	94
1046	00:56:05	94
1047	00:56:06	94
1047	00:56:06	94
1047	00:56:06	94
1047	00:56:06	94
1048	00:56:07	94
1048	00:56:07	94
1048	00:56:07	94
1048	00:56:07	94
1049	00:56:08	94
1049	00:56:08	94
1049	00:56:08	94
1049	00:56:08	94
1050	00:56:09	94
1050	00:56:09	94
1050	00:56:09	94
1050	00:56:09	94
1051	00:56:10	94
1051	00:56:10	94
1051	00:56:10	94
1051	00:56:10	94
1052	00:56:11	94
1052	00:56:11	94
1052	00:56:11	94
1052	00:56:11	94
1053	00:56:12	94
1053	00:56:12	94
1053	00:56:12	94
1053	00:56:12	94
1054	00:56:13	94
1054	00:56:13	94
1054	00:56:13	94
1054	00:56:13	94
1055	00:56:14	94
1055	00:56:14	94
1055	00:56:14	94
1055	00:56:14	94
1056	00:56:15	94
1056	00:56:15	94
1056	00:56:15	94
1056	00:56:15	94
1057	00:56:16	94
1057	00:56:16	94
1057	00:56:16	94
1057	00:56:16	94
1058	00:56:17	94
1058	00:56:17	94
1058	00:56:17	94
1058	00:56:17	94
1059	00:56:18	94
1059	00:56:18	94
1059	00:56:18	94
1059	00:56:18	94
1060	00:56:19	94
1060	00:56:19	94
1060	00:56:19	94
1060	00:56:19	94
1061	00:56:20	94
1061	00:56:20	94
1061	00:56:20	94
1061	00:56:20	94
1062	00:56:21	94
1062	00:56:21	94
1062	00:56:21	94
1062	00:56:21	94
1063	00:56:22	94
1063	00:56:22	94
1063	00:56:22	94
1063	00:56:22	94
1064	00:56:23	94
1064	00:56:23	94
1064	00:56:23	94
1064	00:56:23	94
1065	00:56:24	94
1065	00:56:24	94
1065	00:56:24	94
1065	00:56:24	94
1066	00:56:25	94
1066	00:56:25	94
1066	00:56:25	94
1066	00:56:25	94
1067	00:56:26	94
1067	00:56:26	94
1067	00:56:26	94
1067	00:56:26	94
1068	00:56:27	94
1068	00:56:27	94
1068	00:56:27	94
1068	00:56:27	94
1069	00:56:28	94
1069	00:56:28	94
1069	00:56:28	94
1069	00:56:28	94
1070	00:56:29	94
1070	00:56:29	94
1070	00:56:29	94
1070	00:56:29	94
1071	00:56:30	94
1071	00:56:30	94
1071	00:56:30	94
1071	00:56:30	94
1072	00:56:31	94
1072	00:56:31	94
1072	00:56:31	94
1072	00:56:31	94
1073	00:56:32	94
1073	00:56:32	94
1073	00:56:32	94
1073	00:56:32	94
1074	00:56:33	94
1074	00:56:33	95
1074	00:56:33	95
1074	00:56:33	95
1075	00:56:34	95
1075	00:56:34	95
1075	00:56:34	95
1075	00:56:34	95
1076	00:56:35	95
1076	00:56:35	95
1076	00:56:35	95
1076	00:56:35	95
1077	00:56:36	95
1077	00:56:36	95
1077	00:56:36	95
1077	00:56:36	95
1078	00:56:37	95
1078	00:56:37	94
1078	00:56:37	94
1078	00:56:37	94
1079	00:56:38	94
1079	00:56:38	94
1079	00:56:38	94
1079	00:56:38	94
1080	00:56:39	94
1080	00:56:39	94
1080	00:56:39	94
1080	00:56:39	94
1081	00:56:40	94
1081	00:56:40	94
1081	00:56:40	94
1081	00:56:40	94
1082	00:56:41	94
1082	00:56:41	94
1082	00:56:41	94
1082	00:56:41	94
1083	00:56:42	94
1083	00:56:42	94
1083	00:56:42	94
1083	00:56:42	94
1084	00:56:43	94
1084	00:56:43	94
1084	00:56:43	94
1084	00:56:43	94
1085	00:56:44	94
1085	00:56:44	94
1085	00:56:44	94
1085	00:56:44	94
1086	00:56:45	94
1086	00:56:45	94
1086	00:56:45	94
1086	00:56:45	94
1087	00:56:46	94
1087	00:56:46	94
1087	00:56:46	94
1087	00:56:46	94
1088	00:56:47	94
1088	00:56:47	94
1088	00:56:47	94
1088	00:56:47	94
1089	00:56:48	94
1089	00:56:48	94
1089	00:56:48	94
1089	00:56:48	94
1090	00:56:49	94
1090	00:56:49	94
1090	00:56:49	94
1090	00:56:49	94
1091	00:56:50	94
1091	00:56:50	94
1091	00:56:50	94
1091	00:56:50	94
1092	00:56:51	94
1092	00:56:51	94
1092	00:56:51	94
1092	00:56:51	94
1093	00:56:52	94
1093	00:56:52	94
1093	00:56:52	94
1093	00:56:52	94
1094	00:56:53	94
1094	00:56:53	94
1094	00:56:53	94
1094	00:56:53	94
1095	00:56:54	94
1095	00:56:54	94
1095	00:56:54	94
1095	00:56:54	94
1096	00:56:55	94
1096	00:56:55	94
1096	00:56:55	94
1096	00:56:55	94
1097	00:56:56	94
1097	00:56:56	94
1097	00:56:56	94
1097	00:56:56	94
1098	00:56:57	94
1098	00:56:57	94
1098	00:56:57	94
1098	00:56:57	94
1099	00:56:58	94
1099	00:56:58	94
1099	00:56:58	94
1099	00:56:58	94
1100	00:56:59	94
1100	00:56:59	94
1100	00:56:59	94
1100	00:56:59	94
1101	00:57:00	94
1101	00:57:00	94
1101	00:57:00	94
1101	00:57:00	94
1102	00:57:01	94
1102	00:57:01	94
1102	00:57:01	94
1102	00:57:01	94
1103	00:57:02	94
1103	00:57:02	94
1103	00:57:02	94
1103	00:57:02	94
1104	00:57:03	94
1104	00:57:03	94
1104	00:57:03	94
1104	00:57:03	94
1105	00:57:04	94
1105	00:57:04	94
1105	00:57:04	94
1105	00:57:04	94
1106	00:57:05	94
1106	00:57:05	94
1106	00:57:05	94
1106	00:57:05	94
1107	00:57:06	94
1107	00:57:06	94
1107	00:57:06	94
1107	00:57:06	94
1108	00:57:07	94
1108	00:57:07	94
1108	00:57:07	94
1108	00:57:07	94
1109	00:57:08	94
1109	00:57:08	94
1109	00:57:08	94
1109	00:57:08	94
1110	00:57:09	94
1110	00:57:09	94
1110	00:57:09	94
1110	00:57:09	94
1111	00:57:10	94
1111	00:57:10	94
1111	00:57:10	94
1111	00:57:10	94
1112	00:57:11	94
1112	00:57:11	94
1112	00:57:11	94
1112	00:57:11	94
1113	00:57:12	94
1113	00:57:12	94
1113	00:57:12	94
1113	00:57:12	94
1114	00:57:13	94
1114	00:57:13	94
1114	00:57:13	94
1114	00:57:13	94
1115	00:57:14	94
1115	00:57:14	94
1115	00:57:14	94
1115	00:57:14	94
1116	00:57:15	94
1116	00:57:15	94
1116	00:57:15	94
1116	00:57:15	94
1117	00:57:16	94
1117	00:57:16	95
1117	00:57:16	95
1117	00:57:16	95
1118	00:57:17	95
1118	00:57:17	95
1118	00:57:17	95
1118	00:57:17	95
1119	00:57:18	95
1119	00:57:18	95
1119	00:57:18	95
1119	00:57:18	95
1120	00:57:19	95
1120	00:57:19	95
1120	00:57:19	95
1120	00:57:19	95
1121	00:57:20	95
1121	00:57:20	94
1121	00:57:20	94
1121	00:57:20	94
1122	00:57:21	94
1122	00:57:21	94
1122	00:57:21	94
1122	00:57:21	94
1123	00:57:22	94
1123	00:57:22	94
1123	00:57:22	94
1123	00:57:22	94
1124	00:57:23	94
1124	00:57:23	94
1124	00:57:23	94
1124	00:57:23	94
1125	00:57:24	94
1125	00:57:24	94
1125	00:57:24	94
1125	00:57:24	94
1126	00:57:25	94
1126	00:57:25	94
1126	00:57:25	94
1126	00:57:25	94
1127	00:57:26	94
1127	00:57:26	94
1127	00:57:26	94
1127	00:57:26	94
1128	00:57:27	94
1128	00:57:27	94
1128	00:57:27	94
1128	00:57:27	94
1129	00:57:28	94
1129	00:57:28	94
1129	00:57:28	94
1129	00:57:28	94
[truncated: 404 more rows]
