# Supplementary material for: Are Complexity Metrics Reliable in Assessing HRV Control in Obese Patients During Sleep?
Source: PLoS One. 2015 Apr 20;10(4):e0124458. doi: 10.1371/journal.pone.0124458 (PMC4404104; doi:10.1371/journal.pone.0124458)
Supplement: S1 Dataset — (ZIP) [file pone.0124458.s001.zip › cabiddu_healthy_controls_data/SUBJECT (19)/T2RAB.txt]

5070	0	26
5070	1	25
5070	2	32
5070	3	43
5070	4	54
5070	5	63
5070	6	69
5070	7	67
5070	8	57
5070	9	42
5070	10	29
5070	11	22
5070	12	18
5070	13	18
5070	14	23
5070	15	29
5070	16	32
5070	17	31
5070	18	30
5070	19	30
5070	20	31
5070	21	30
5070	22	30
5070	23	29
5070	24	26
5070	25	19
5070	26	14
5070	27	14
5070	28	18
5070	29	23
5070	30	26
5070	31	28
5070	32	28
5070	33	25
5070	34	20
5070	35	18
5070	36	20
5070	37	23
5070	38	23
5070	39	22
5070	40	25
5070	41	28
5070	42	29
5070	43	30
5070	44	31
5070	45	31
5070	46	26
5070	47	21
5070	48	20
5070	49	26
5070	50	36
5070	51	47
5070	52	57
5070	53	63
5070	54	62
5070	55	52
5070	56	38
5070	57	27
5070	58	21
5070	59	19
5070	60	20
5070	61	25
5070	62	31
5070	63	34
5070	64	34
5070	65	35
5070	66	36
5070	67	36
5070	68	34
5070	69	33
5070	70	34
5070	71	37
5070	72	39
5070	73	42
5070	74	45
5070	75	46
5070	76	43
5070	77	36
5070	78	32
5070	79	33
5070	80	35
5070	81	38
5070	82	42
5070	83	45
5070	84	44
5070	85	37
5070	86	30
5070	87	29
5070	88	31
5070	89	33
5070	90	35
5070	91	38
5070	92	39
5070	93	36
5070	94	33
5070	95	33
5070	96	38
5070	97	42
5070	98	45
5070	99	46
5070	100	48
5070	101	47
5070	102	44
5070	103	41
5070	104	40
5070	105	42
5070	106	41
5070	107	36
5070	108	34
5070	109	35
5070	110	37
5070	111	40
5070	112	46
5070	113	51
5070	114	52
5070	115	49
5070	116	45
5070	117	45
5070	118	47
5070	119	49
5070	120	50
5070	121	50
5070	122	48
5070	123	42
5070	124	36
5070	125	36
5070	126	41
5070	127	45
5070	128	47
5070	129	46
5070	130	46
5070	131	47
5070	132	53
5070	133	69
5070	134	91
5070	135	111
5070	136	119
5070	137	112
5070	138	94
5070	139	69
5070	140	45
5070	141	30
5070	142	29
5070	143	37
5070	144	47
5070	145	52
5070	146	52
5070	147	49
5070	148	47
5070	149	45
5070	150	47
5070	151	53
5070	152	58
5070	153	57
5070	154	51
5070	155	46
5070	156	43
5070	157	42
5070	158	45
5070	159	52
5070	160	59
5070	161	62
5070	162	59
5070	163	57
5070	164	56
5070	165	55
5070	166	55
5070	167	55
5070	168	55
5070	169	52
5070	170	49
5070	171	45
5070	172	44
5070	173	45
5070	174	47
5070	175	49
5070	176	53
5070	177	57
5070	178	59
5070	179	58
5070	180	58
5070	181	60
5070	182	61
5070	183	61
5070	184	58
5070	185	55
5070	186	50
5070	187	43
5070	188	37
5070	189	36
5070	190	40
5070	191	43
5070	192	45
5070	193	48
5070	194	51
5070	195	52
5070	196	51
5070	197	50
5070	198	50
5070	199	48
5070	200	42
5070	201	35
5070	202	32
5070	203	32
5070	204	35
5070	205	39
5070	206	44
5070	207	49
5070	208	49
5070	209	47
5070	210	46
5070	211	50
5070	212	53
5070	213	53
5070	214	50
5070	215	44
5070	216	35
5070	217	24
5070	218	17
5070	219	18
5070	220	25
5070	221	33
5070	222	38
5070	223	40
5070	224	40
5070	225	37
5070	226	35
5070	227	37
5070	228	45
5070	229	52
5070	230	54
5070	231	51
5070	232	45
5070	233	36
5070	234	26
5070	235	20
5070	236	19
5070	237	23
5070	238	27
5070	239	28
5070	240	29
5070	241	30
5070	242	29
5070	243	27
5070	244	27
5070	245	28
5070	246	29
5070	247	26
5070	248	21
5070	249	18
5070	250	17
5070	251	14
5070	252	11
5070	253	11
5070	254	12
5070	255	11
5070	256	10
5070	257	11
5070	258	15
5070	259	18
5070	260	18
5070	261	18
5070	262	17
5070	263	14
5070	264	8
5070	265	2
5070	266	-2
5070	267	-4
5070	268	-7
5070	269	-10
5070	270	-9
5070	271	-7
5070	272	-4
5070	273	-3
5070	274	-1
5070	275	1
5070	276	0
5070	277	-4
5070	278	-11
5070	279	-16
5070	280	-19
5070	281	-22
5070	282	-18
5070	283	-14
5070	284	-12
5070	285	-15
5070	286	-21
5070	287	-26
5070	288	-26
5070	289	-25
5070	290	-22
5070	291	-16
5070	292	-10
5070	293	-7
5070	294	-8
5070	295	-11
5070	296	-13
5070	297	-17
5070	298	-26
5070	299	-35
5070	300	-43
5070	301	-45
5070	302	-44
5070	303	-39
5070	304	-30
5070	305	-21
5070	306	-19
5070	307	-23
5070	308	-29
5070	309	-29
5070	310	-20
5070	311	-8
5070	312	5
5070	313	15
5070	314	15
5070	315	1
5070	316	-20
5070	317	-41
5070	318	-55
5070	319	-61
5070	320	-60
5070	321	-52
5070	322	-42
5070	323	-37
5070	324	-38
5070	325	-43
5070	326	-48
5070	327	-52
5070	328	-55
5070	329	-55
5070	330	-52
5070	331	-49
5070	332	-51
5070	333	-56
5070	334	-60
5070	335	-61
5070	336	-59
5070	337	-54
5070	338	-43
5070	339	-27
5070	340	-13
5070	341	-8
5070	342	-10
5070	343	-19
5070	344	-35
5070	345	-54
5070	346	-70
5070	347	-73
5070	348	-68
5070	349	-63
5070	350	-61
5070	351	-60
5070	352	-59
5070	353	-61
5070	354	-62
5070	355	-60
5070	356	-56
5070	357	-54
5070	358	-56
5070	359	-61
5070	360	-63
5070	361	-63
5070	362	-64
5070	363	-65
5070	364	-66
5070	365	-69
5070	366	-77
5070	367	-85
5070	368	-88
5070	369	-84
5070	370	-76
5070	371	-67
5070	372	-60
5070	373	-56
5070	374	-59
5070	375	-64
5070	376	-70
5070	377	-72
5070	378	-72
5070	379	-72
5070	380	-72
5070	381	-71
5070	382	-69
5070	383	-69
5070	384	-70
5070	385	-70
5070	386	-67
5070	387	-65
5070	388	-66
5070	389	-67
5070	390	-66
5070	391	-66
5070	392	-68
5070	393	-70
5070	394	-70
5070	395	-70
5070	396	-72
5070	397	-73
5070	398	-71
5070	399	-68
5070	400	-66
5070	401	-66
5070	402	-67
5070	403	-67
5070	404	-67
5070	405	-68
5070	406	-66
5070	407	-61
5070	408	-57
5070	409	-57
5070	410	-61
5070	411	-64
5070	412	-67
5070	413	-71
5070	414	-73
5070	415	-72
5070	416	-68
5070	417	-67
5070	418	-68
5070	419	-69
5070	420	-67
5070	421	-65
5070	422	-65
5070	423	-64
5070	424	-63
5070	425	-63
5070	426	-65
5070	427	-67
5070	428	-65
5070	429	-59
5070	430	-53
5070	431	-48
5070	432	-43
5070	433	-41
5070	434	-43
5070	435	-48
5070	436	-52
5070	437	-53
5070	438	-53
5070	439	-54
5070	440	-54
5070	441	-53
5070	442	-51
5070	443	-51
5070	444	-53
5070	445	-53
5070	446	-54
5070	447	-56
5070	448	-58
5070	449	-56
5070	450	-52
5070	451	-47
5070	452	-45
5070	453	-45
5070	454	-45
5070	455	-48
5070	456	-54
5070	457	-58
5070	458	-57
5070	459	-53
5070	460	-51
5070	461	-49
5070	462	-48
5070	463	-48
5070	464	-50
5070	465	-53
5070	466	-52
5070	467	-48
5070	468	-44
5070	469	-43
5070	470	-43
5070	471	-41
5070	472	-40
5070	473	-41
5070	474	-43
5070	475	-43
5070	476	-42
5070	477	-44
5070	478	-47
5070	479	-48
5070	480	-45
5070	481	-43
5070	482	-42
5070	483	-40
5070	484	-37
5070	485	-36
5070	486	-39
5070	487	-41
5070	488	-42
5070	489	-43
5070	490	-46
5070	491	-48
5070	492	-46
5070	493	-42
5070	494	-38
5070	495	-35
5070	496	-33
5070	497	-32
5070	498	-35
5070	499	-42
5070	500	-47
5070	501	-48
5070	502	-48
5070	503	-48
5070	504	-49
5070	505	-48
5070	506	-48
5070	507	-49
5070	508	-48
5070	509	-42
5070	510	-34
5070	511	-29
5070	512	-27
5070	513	-28
5070	514	-29
5070	515	-33
5070	516	-36
5070	517	-36
5070	518	-32
5070	519	-29
5070	520	-29
5070	521	-32
5070	522	-35
5070	523	-36
5070	524	-41
5070	525	-46
5070	526	-48
5070	527	-47
5070	528	-45
5070	529	-43
5070	530	-39
5070	531	-35
5070	532	-33
5070	533	-35
5070	534	-37
5070	535	-37
5070	536	-36
5070	537	-37
5070	538	-41
5070	539	-43
5070	540	-47
5070	541	-52
5070	542	-55
5070	543	-53
5070	544	-46
5070	545	-39
5070	546	-35
5070	547	-33
5070	548	-34
5070	549	-36
5070	550	-37
5070	551	-31
5070	552	-16
5070	553	1
5070	554	11
5070	555	11
5070	556	0
5070	557	-19
5070	558	-42
5070	559	-60
5070	560	-64
5070	561	-56
5070	562	-41
5070	563	-29
5070	564	-24
5070	565	-27
5070	566	-39
5070	567	-58
5070	568	-74
5070	569	-81
5070	570	-81
5070	571	-76
5070	572	-69
5070	573	-59
5070	574	-50
5070	575	-45
5070	576	-44
5070	577	-43
5070	578	-42
5070	579	-41
5070	580	-42
5070	581	-43
5070	582	-43
5070	583	-43
5070	584	-45
5070	585	-48
5070	586	-48
5070	587	-48
5070	588	-48
5070	589	-48
5070	590	-49
5070	591	-49
5070	592	-49
5070	593	-49
5070	594	-45
5070	595	-39
5070	596	-35
5070	597	-35
5070	598	-39
5070	599	-43
5070	600	-48
5070	601	-53
5070	602	-55
5070	603	-53
5070	604	-49
5070	605	-45
5070	606	-44
5070	607	-42
5070	608	-40
5070	609	-40
5070	610	-40
5070	611	-38
5070	612	-33
5070	613	-29
5070	614	-29
5070	615	-31
5070	616	-34
5070	617	-37
5070	618	-42
5070	619	-46
5070	620	-45
5070	621	-42
5070	622	-39
5070	623	-37
5070	624	-34
5070	625	-32
5070	626	-32
5070	627	-34
5070	628	-34
5070	629	-32
5070	630	-29
5070	631	-28
5070	632	-27
5070	633	-25
5070	634	-25
5070	635	-27
5070	636	-30
5070	637	-31
5070	638	-30
5070	639	-31
5070	640	-33
5070	641	-33
5070	642	-31
5070	643	-29
5070	644	-27
5070	645	-24
5070	646	-19
5070	647	-17
5070	648	-21
5070	649	-26
5070	650	-30
5070	651	-34
5070	652	-37
5070	653	-38
5070	654	-36
5070	655	-33
5070	656	-32
5070	657	-32
5070	658	-31
5070	659	-26
5070	660	-21
5070	661	-18
5070	662	-16
5070	663	-16
5070	664	-18
5070	665	-24
5070	666	-30
5070	667	-30
5070	668	-28
5070	669	-26
5070	670	-26
5070	671	-25
5070	672	-26
5070	673	-27
5070	674	-28
5070	675	-23
5070	676	-14
5070	677	-6
5070	678	-3
5070	679	-5
5070	680	-10
5070	681	-18
5070	682	-28
5070	683	-34
5070	684	-35
5070	685	-30
5070	686	-26
5070	687	-22
5070	688	-17
5070	689	-12
5070	690	-8
5070	691	-6
5070	692	-3
5070	693	0
5070	694	-1
5070	695	-6
5070	696	-11
5070	697	-14
5070	698	-15
5070	699	-17
5070	700	-17
5070	701	-14
5070	702	-10
5070	703	-9
5070	704	-9
5070	705	-8
5070	706	-6
5070	707	-4
5070	708	-5
5070	709	-6
5070	710	-5
5070	711	-7
5070	712	-10
5070	713	-14
5070	714	-14
5070	715	-12
5070	716	-12
5070	717	-12
5070	718	-11
5070	719	-8
5070	720	-7
5070	721	-7
5070	722	-5
5070	723	0
5070	724	5
5070	725	9
5070	726	12
5070	727	15
5070	728	15
5070	729	11
5070	730	5
5070	731	2
5070	732	0
5070	733	-1
5070	734	-1
5070	735	2
5070	736	7
5070	737	9
5070	738	10
5070	739	10
5070	740	12
5070	741	13
5070	742	12
5070	743	11
5070	744	11
5070	745	11
5070	746	8
5070	747	5
5070	748	5
5070	749	6
5070	750	8
5070	751	9
5070	752	11
5070	753	14
5070	754	14
5070	755	12
5070	756	12
5070	757	15
5070	758	20
5070	759	22
5070	760	23
5070	761	23
5070	762	19
5070	763	11
5070	764	5
5070	765	5
5070	766	11
5070	767	18
5070	768	24
5070	769	29
5070	770	31
5070	771	27
5070	772	20
5070	773	14
5070	774	12
5070	775	13
5070	776	14
5070	777	16
5070	778	19
5070	779	22
5070	780	21
5070	781	19
5070	782	19
5070	783	20
5070	784	20
5070	785	19
5070	786	22
5070	787	28
5070	788	35
5070	789	40
5070	790	44
5070	791	47
5070	792	45
5070	793	40
5070	794	35
5070	795	34
5070	796	37
5070	797	39
5070	798	40
5070	799	40
5070	800	38
5070	801	34
5070	802	30
5070	803	33
5070	804	41
5070	805	49
5070	806	53
5070	807	52
5070	808	48
5070	809	43
5070	810	36
5070	811	33
5070	812	35
5070	813	40
5070	814	41
5070	815	40
5070	816	37
5070	817	35
5070	818	34
5070	819	34
5070	820	37
5070	821	43
5070	822	45
5070	823	42
5070	824	38
5070	825	38
5070	826	42
5070	827	48
5070	828	56
5070	829	64
5070	830	68
5070	831	63
5070	832	51
5070	833	38
5070	834	31
5070	835	29
5070	836	35
5070	837	48
5070	838	64
5070	839	75
5070	840	76
5070	841	70
5070	842	61
5070	843	50
5070	844	40
5070	845	34
5070	846	34
5070	847	37
5070	848	40
5070	849	41
5070	850	42
5070	851	43
5070	852	42
5070	853	40
5070	854	39
5070	855	41
5070	856	42
5070	857	40
5070	858	38
5070	859	38
5070	860	38
5070	861	36
5070	862	34
5070	863	35
5070	864	36
5070	865	36
5070	866	35
5070	867	37
5070	868	41
5070	869	44
5070	870	45
5070	871	45
5070	872	45
5070	873	43
5070	874	40
5070	875	38
5070	876	38
5070	877	38
5070	878	37
5070	879	35
5070	880	35
5070	881	36
5070	882	36
5070	883	36
5070	884	38
5070	885	42
5070	886	46
5070	887	46
5070	888	45
5070	889	45
5070	890	43
5070	891	39
5070	892	36
5070	893	35
5070	894	37
5070	895	37
5070	896	36
5070	897	37
5070	898	41
5070	899	43
5070	900	44
5070	901	46
5070	902	48
5070	903	50
5070	904	49
5070	905	48
5070	906	48
5070	907	48
5070	908	45
5070	909	41
5070	910	38
5070	911	36
5070	912	33
5070	913	31
5070	914	33
5070	915	38
5070	916	42
5070	917	43
5070	918	43
5070	919	44
5070	920	44
5070	921	42
5070	922	41
5070	923	43
5070	924	45
5070	925	45
5070	926	43
5070	927	43
5070	928	43
5070	929	43
5070	930	43
5070	931	46
5070	932	50
5070	933	51
5070	934	50
5070	935	48
5070	936	48
5070	937	48
5070	938	46
5070	939	45
5070	940	45
5070	941	44
5070	942	41
5070	943	38
5070	944	38
5070	945	41
5070	946	43
5070	947	44
5070	948	46
5070	949	48
5070	950	50
5070	951	49
5070	952	49
5070	953	50
5070	954	49
5070	955	46
5070	956	43
5070	957	42
5070	958	45
5070	959	45
5070	960	44
5070	961	44
5070	962	45
5070	963	47
5070	964	50
5070	965	55
5070	966	61
5070	967	64
5070	968	62
5070	969	56
5070	970	49
5070	971	43
5070	972	36
5070	973	32
5070	974	33
5070	975	37
5070	976	40
5070	977	43
5070	978	48
5070	979	54
5070	980	59
5070	981	61
5070	982	62
5070	983	62
5070	984	62
5070	985	60
5070	986	60
5070	987	65
5070	988	70
5070	989	72
5070	990	69
5070	991	65
5070	992	59
5070	993	53
5070	994	49
5070	995	52
5070	996	59
5070	997	65
5070	998	66
5070	999	64
5070	1000	60
5070	1001	56
5070	1002	52
5070	1003	51
5070	1004	55
5070	1005	60
5070	1006	61
5070	1007	57
5070	1008	55
5070	1009	55
5070	1010	56
5070	1011	57
5070	1012	61
5070	1013	67
5070	1014	69
5070	1015	67
5070	1016	63
5070	1017	60
5070	1018	56
5070	1019	50
5070	1020	45
5070	1021	43
5070	1022	45
5070	1023	48
5070	1024	52
5070	1025	57
5070	1026	60
5070	1027	59
5070	1028	56
5070	1029	55
5070	1030	58
5070	1031	63
5070	1032	66
5070	1033	68
5070	1034	67
5070	1035	62
5070	1036	53
5070	1037	45
5070	1038	44
5070	1039	47
5070	1040	51
5070	1041	54
5070	1042	56
5070	1043	57
5070	1044	57
5070	1045	58
5070	1046	64
5070	1047	75
5070	1048	85
5070	1049	89
5070	1050	87
5070	1051	80
5070	1052	71
5070	1053	59
5070	1054	50
5070	1055	47
5070	1056	51
5070	1057	55
5070	1058	58
5070	1059	59
5070	1060	60
5070	1061	59
5070	1062	57
5070	1063	58
5070	1064	64
5070	1065	69
5070	1066	70
5070	1067	67
5070	1068	63
5070	1069	59
5070	1070	54
5070	1071	51
5070	1072	52
5070	1073	57
5070	1074	59
5070	1075	58
5070	1076	57
5070	1077	57
5070	1078	58
5070	1079	60
5070	1080	65
5070	1081	74
5070	1082	80
5070	1083	82
5070	1084	79
5070	1085	74
5070	1086	67
5070	1087	60
5070	1088	55
5070	1089	57
5070	1090	63
5070	1091	67
5070	1092	68
5070	1093	67
5070	1094	67
5070	1095	66
5070	1096	65
5070	1097	65
5070	1098	68
5070	1099	70
5070	1100	67
5070	1101	60
5070	1102	55
5070	1103	53
5070	1104	51
5070	1105	52
5070	1106	56
5070	1107	62
5070	1108	65
5070	1109	66
5070	1110	67
5070	1111	69
5070	1112	70
5070	1113	66
5070	1114	61
5070	1115	54
5070	1116	47
5070	1117	40
5070	1118	37
5070	1119	41
5070	1120	48
5070	1121	53
5070	1122	55
5070	1123	54
5070	1124	53
5070	1125	52
5070	1126	53
5070	1127	59
5070	1128	70
5070	1129	79
5070	1130	81
5070	1131	75
5070	1132	65
5070	1133	52
5070	1134	40
5070	1135	32
5070	1136	32
5070	1137	37
5070	1138	40
5070	1139	41
5070	1140	41
5070	1141	41
5070	1142	43
5070	1143	44
5070	1144	48
5070	1145	53
5070	1146	54
5070	1147	51
5070	1148	45
5070	1149	40
5070	1150	38
5070	1151	35
5070	1152	34
5070	1153	35
5070	1154	38
5070	1155	38
5070	1156	38
5070	1157	38
5070	1158	42
5070	1159	44
5070	1160	44
5070	1161	42
5070	1162	41
5070	1163	38
5070	1164	34
5070	1165	31
5070	1166	30
5070	1167	30
5070	1168	29
5070	1169	27
5070	1170	28
5070	1171	32
5070	1172	35
5070	1173	36
5070	1174	38
5070	1175	40
5070	1176	38
5070	1177	34
5070	1178	29
5070	1179	26
5070	1180	25
5070	1181	22
5070	1182	20
5070	1183	20
5070	1184	21
5070	1185	20
5070	1186	19
5070	1187	20
5070	1188	24
5070	1189	27
5070	1190	29
5070	1191	31
5070	1192	33
5070	1193	33
5070	1194	30
5070	1195	26
5070	1196	25
5070	1197	25
5070	1198	22
5070	1199	20
5070	1200	20
5070	1201	23
5070	1202	25
5070	1203	26
5070	1204	28
5070	1205	31
5070	1206	32
5070	1207	31
5070	1208	30
5070	1209	32
5070	1210	33
5070	1211	32
5070	1212	29
5070	1213	24
5070	1214	18
5070	1215	11
5070	1216	6
5070	1217	10
5070	1218	20
5070	1219	34
5070	1220	45
5070	1221	54
5070	1222	57
5070	1223	53
5070	1224	43
5070	1225	34
5070	1226	30
5070	1227	29
5070	1228	30
5070	1229	31
5070	1230	31
5070	1231	30
5070	1232	26
5070	1233	21
5070	1234	21
5070	1235	24
5070	1236	28
5070	1237	31
5070	1238	35
5070	1239	38
5070	1240	39
5070	1241	38
5070	1242	37
5070	1243	37
5070	1244	37
5070	1245	34
5070	1246	29
5070	1247	27
5070	1248	27
5070	1249	28
5070	1250	29
5070	1251	33
5070	1252	38
5070	1253	39
5070	1254	36
5070	1255	35
5070	1256	36
5070	1257	37
5070	1258	38
5070	1259	39
5070	1260	42
5070	1261	42
5070	1262	39
5070	1263	35
5070	1264	32
5070	1265	31
5070	1266	30
5070	1267	28
5070	1268	29
5070	1269	32
5070	1270	35
5070	1271	36
5070	1272	37
5070	1273	40
5070	1274	41
5070	1275	39
5070	1276	34
5070	1277	30
5070	1278	26
5070	1279	20
5070	1280	15
5070	1281	14
5070	1282	16
5070	1283	19
5070	1284	22
5070	1285	27
5070	1286	33
5070	1287	36
5070	1288	35
5070	1289	32
5070	1290	29
5070	1291	26
5070	1292	23
5070	1293	21
5070	1294	23
5070	1295	27
5070	1296	28
5070	1297	29
5070	1298	29
5070	1299	31
5070	1300	31
5070	1301	29
5070	1302	29
5070	1303	31
5070	1304	33
5070	1305	33
5070	1306	34
5070	1307	36
5070	1308	35
5070	1309	31
5070	1310	25
5070	1311	19
5070	1312	15
5070	1313	14
5070	1314	16
5070	1315	24
5070	1316	35
5070	1317	42
5070	1318	43
5070	1319	39
5070	1320	32
5070	1321	21
5070	1322	10
5070	1323	2
5070	1324	2
5070	1325	6
5070	1326	8
5070	1327	9
5070	1328	10
5070	1329	10
5070	1330	7
5070	1331	4
5070	1332	2
5070	1333	5
5070	1334	7
5070	1335	9
5070	1336	10
5070	1337	12
5070	1338	11
5070	1339	8
5070	1340	3
5070	1341	0
5070	1342	-2
5070	1343	-5
5070	1344	-9
5070	1345	-10
5070	1346	-11
5070	1347	-13
5070	1348	-16
5070	1349	-17
5070	1350	-15
5070	1351	-11
5070	1352	-8
5070	1353	-6
5070	1354	-4
5070	1355	-5
5070	1356	-12
5070	1357	-20
5070	1358	-26
5070	1359	-29
5070	1360	-30
5070	1361	-29
5070	1362	-25
5070	1363	-21
5070	1364	-21
5070	1365	-24
5070	1366	-25
5070	1367	-22
5070	1368	-18
5070	1369	-14
5070	1370	-12
5070	1371	-12
5070	1372	-18
5070	1373	-30
5070	1374	-43
5070	1375	-51
5070	1376	-53
5070	1377	-50
5070	1378	-45
5070	1379	-38
5070	1380	-33
5070	1381	-33
5070	1382	-36
5070	1383	-39
5070	1384	-40
5070	1385	-39
5070	1386	-40
5070	1387	-43
5070	1388	-47
5070	1389	-53
5070	1390	-62
5070	1391	-68
5070	1392	-68
5070	1393	-64
5070	1394	-60
5070	1395	-57
5070	1396	-55
5070	1397	-54
5070	1398	-55
5070	1399	-57
5070	1400	-58
5070	1401	-56
5070	1402	-55
5070	1403	-58
5070	1404	-62
5070	1405	-66
5070	1406	-69
5070	1407	-73
5070	1408	-74
5070	1409	-73
5070	1410	-71
5070	1411	-70
5070	1412	-72
5070	1413	-71
5070	1414	-69
5070	1415	-67
5070	1416	-67
5070	1417	-67
5070	1418	-68
5070	1419	-72
5070	1420	-79
5070	1421	-86
5070	1422	-89
5070	1423	-89
5070	1424	-90
5070	1425	-91
5070	1426	-90
5070	1427	-88
5070	1428	-88
5070	1429	-88
5070	1430	-87
5070	1431	-85
5070	1432	-83
5070	1433	-83
5070	1434	-84
5070	1435	-84
5070	1436	-84
5070	1437	-85
5070	1438	-87
5070	1439	-86
5070	1440	-86
5070	1441	-89
5070	1442	-93
5070	1443	-96
5070	1444	-96
5070	1445	-96
5070	1446	-95
5070	1447	-93
5070	1448	-89
5070	1449	-88
5070	1450	-91
5070	1451	-95
5070	1452	-99
5070	1453	-101
5070	1454	-104
5070	1455	-108
5070	1456	-108
5070	1457	-106
5070	1458	-105
5070	1459	-105
5070	1460	-104
5070	1461	-103
5070	1462	-103
5070	1463	-104
5070	1464	-104
5070	1465	-100
5070	1466	-97
5070	1467	-96
5070	1468	-98
5070	1469	-101
5070	1470	-105
5070	1471	-111
5070	1472	-114
5070	1473	-112
5070	1474	-105
5070	1475	-101
5070	1476	-101
5070	1477	-104
5070	1478	-109
5070	1479	-112
5070	1480	-113
5070	1481	-105
5070	1482	-90
5070	1483	-74
5070	1484	-67
5070	1485	-71
5070	1486	-82
5070	1487	-97
5070	1488	-113
5070	1489	-122
5070	1490	-121
5070	1491	-113
5070	1492	-106
5070	1493	-102
5070	1494	-101
5070	1495	-101
5070	1496	-101
5070	1497	-101
5070	1498	-99
5070	1499	-94
5070	1500	-93
5070	1501	-96
5070	1502	-102
5070	1503	-105
5070	1504	-107
5070	1505	-109
5070	1506	-111
5070	1507	-112
5070	1508	-114
5070	1509	-115
5070	1510	-112
5070	1511	-102
5070	1512	-83
5070	1513	-64
5070	1514	-50
5070	1515	-44
5070	1516	-48
5070	1517	-60
5070	1518	-77
5070	1519	-92
5070	1520	-101
5070	1521	-105
5070	1522	-106
5070	1523	-106
5070	1524	-104
5070	1525	-100
5070	1526	-96
5070	1527	-95
5070	1528	-94
5070	1529	-94
5070	1530	-96
5070	1531	-102
5070	1532	-106
5070	1533	-106
5070	1534	-102
5070	1535	-97
5070	1536	-92
5070	1537	-89
5070	1538	-88
5070	1539	-92
5070	1540	-98
5070	1541	-101
5070	1542	-99
5070	1543	-95
5070	1544	-92
5070	1545	-89
5070	1546	-86
5070	1547	-87
5070	1548	-89
5070	1549	-92
5070	1550	-93
5070	1551	-94
5070	1552	-97
5070	1553	-99
5070	1554	-100
5070	1555	-99
5070	1556	-98
5070	1557	-98
5070	1558	-96
5070	1559	-92
5070	1560	-89
5070	1561	-88
5070	1562	-88
5070	1563	-86
5070	1564	-85
5070	1565	-88
5070	1566	-92
5070	1567	-94
5070	1568	-95
5070	1569	-96
5070	1570	-96
5070	1571	-92
5070	1572	-86
5070	1573	-82
5070	1574	-81
5070	1575	-80
5070	1576	-77
5070	1577	-74
5070	1578	-72
5070	1579	-69
5070	1580	-67
5070	1581	-68
5070	1582	-74
5070	1583	-83
5070	1584	-89
5070	1585	-90
5070	1586	-89
5070	1587	-85
5070	1588	-79
5070	1589	-73
5070	1590	-71
5070	1591	-73
5070	1592	-76
5070	1593	-76
5070	1594	-74
5070	1595	-72
5070	1596	-68
5070	1597	-64
5070	1598	-63
5070	1599	-66
5070	1600	-73
5070	1601	-78
5070	1602	-80
5070	1603	-81
5070	1604	-79
5070	1605	-75
5070	1606	-70
5070	1607	-69
5070	1608	-71
5070	1609	-73
5070	1610	-73
5070	1611	-72
5070	1612	-72
5070	1613	-72
5070	1614	-71
5070	1615	-71
5070	1616	-75
5070	1617	-79
5070	1618	-80
5070	1619	-76
5070	1620	-71
5070	1621	-66
5070	1622	-59
5070	1623	-53
5070	1624	-51
5070	1625	-53
5070	1626	-56
5070	1627	-59
5070	1628	-60
5070	1629	-63
5070	1630	-66
5070	1631	-66
5070	1632	-66
5070	1633	-67
5070	1634	-67
5070	1635	-63
5070	1636	-56
5070	1637	-52
5070	1638	-53
5070	1639	-56
5070	1640	-60
5070	1641	-66
5070	1642	-72
5070	1643	-72
5070	1644	-67
5070	1645	-59
5070	1646	-54
5070	1647	-51
5070	1648	-50
5070	1649	-51
5070	1650	-55
5070	1651	-60
5070	1652	-60
5070	1653	-57
5070	1654	-54
5070	1655	-53
5070	1656	-51
5070	1657	-48
5070	1658	-46
5070	1659	-47
5070	1660	-47
5070	1661	-46
5070	1662	-45
5070	1663	-48
5070	1664	-52
5070	1665	-55
5070	1666	-56
5070	1667	-56
5070	1668	-55
5070	1669	-51
5070	1670	-46
5070	1671	-44
5070	1672	-45
5070	1673	-46
5070	1674	-44
5070	1675	-42
5070	1676	-42
5070	1677	-42
5070	1678	-42
5070	1679	-43
5070	1680	-48
5070	1681	-53
5070	1682	-54
5070	1683	-51
5070	1684	-48
5070	1685	-46
5070	1686	-44
5070	1687	-42
5070	1688	-44
5070	1689	-49
5070	1690	-53
5070	1691	-52
5070	1692	-50
5070	1693	-48
5070	1694	-46
5070	1695	-44
5070	1696	-44
5070	1697	-47
5070	1698	-51
5070	1699	-51
5070	1700	-48
5070	1701	-44
5070	1702	-40
5070	1703	-36
5070	1704	-31
5070	1705	-30
5070	1706	-33
5070	1707	-37
5070	1708	-39
5070	1709	-40
5070	1710	-43
5070	1711	-44
5070	1712	-42
5070	1713	-40
5070	1714	-39
5070	1715	-38
5070	1716	-37
5070	1717	-34
5070	1718	-32
5070	1719	-32
5070	1720	-31
5070	1721	-30
5070	1722	-30
5070	1723	-34
5070	1724	-36
5070	1725	-35
5070	1726	-32
5070	1727	-29
5070	1728	-26
5070	1729	-22
5070	1730	-20
5070	1731	-22
5070	1732	-26
5070	1733	-28
5070	1734	-24
5070	1735	-19
5070	1736	-14
5070	1737	-9
5070	1738	-6
5070	1739	-8
5070	1740	-14
5070	1741	-20
5070	1742	-20
5070	1743	-16
5070	1744	-10
5070	1745	-5
5070	1746	-1
5070	1747	0
5070	1748	-4
5070	1749	-9
5070	1750	-11
5070	1751	-7
5070	1752	-2
5070	1753	3
5070	1754	6
5070	1755	8
5070	1756	6
5070	1757	0
5070	1758	-5
5070	1759	-7
5070	1760	-5
5070	1761	-4
5070	1762	-4
5070	1763	-4
5070	1764	-2
5070	1765	-1
5070	1766	-1
5070	1767	2
5070	1768	8
5070	1769	12
5070	1770	13
5070	1771	13
5070	1772	14
5070	1773	16
5070	1774	16
5070	1775	15
5070	1776	15
5070	1777	14
5070	1778	10
5070	1779	6
5070	1780	6
5070	1781	10
5070	1782	16
5070	1783	21
5070	1784	25
5070	1785	28
5070	1786	27
5070	1787	22
5070	1788	19
5070	1789	20
5070	1790	25
5070	1791	29
5070	1792	31
5070	1793	33
5070	1794	33
5070	1795	30
5070	1796	25
5070	1797	25
5070	1798	28
5070	1799	31
5070	1800	34
5070	1801	37
5070	1802	41
5070	1803	44
5070	1804	45
5070	1805	45
5070	1806	48
5070	1807	50
5070	1808	48
5070	1809	44
5070	1810	41
5070	1811	39
5070	1812	37
5070	1813	36
5070	1814	39
5070	1815	45
5070	1816	50
5070	1817	52
5070	1818	53
5070	1819	56
5070	1820	57
5070	1821	56
5070	1822	54
5070	1823	54
5070	1824	52
5070	1825	48
5070	1826	44
5070	1827	44
5070	1828	48
5070	1829	52
5070	1830	56
5070	1831	60
5070	1832	63
5070	1833	62
5070	1834	57
5070	1835	51
5070	1836	49
5070	1837	50
5070	1838	51
5070	1839	55
5070	1840	60
5070	1841	65
5070	1842	65
5070	1843	64
5070	1844	64
5070	1845	67
5070	1846	70
5070	1847	73
5070	1848	77
5070	1849	81
5070	1850	82
5070	1851	79
5070	1852	75
5070	1853	74
5070	1854	75
5070	1855	76
5070	1856	77
5070	1857	81
5070	1858	83
5070	1859	81
5070	1860	76
5070	1861	73
5070	1862	73
5070	1863	74
5070	1864	76
5070	1865	79
5070	1866	82
5070	1867	84
5070	1868	83
5070	1869	81
5070	1870	81
5070	1871	81
5070	1872	80
5070	1873	79
5070	1874	80
5070	1875	82
5070	1876	82
5070	1877	81
5070	1878	81
5070	1879	83
5070	1880	85
5070	1881	87
5070	1882	89
5070	1883	93
5070	1884	95
5070	1885	92
5070	1886	89
5070	1887	87
5070	1888	86
5070	1889	84
5070	1890	83
5070	1891	84
5070	1892	86
5070	1893	85
5070	1894	82
5070	1895	82
5070	1896	85
5070	1897	90
5070	1898	95
5070	1899	100
5070	1900	103
5070	1901	102
5070	1902	96
5070	1903	88
5070	1904	84
5070	1905	86
5070	1906	87
5070	1907	90
5070	1908	94
5070	1909	98
5070	1910	99
5070	1911	99
5070	1912	99
5070	1913	102
5070	1914	104
5070	1915	104
5070	1916	104
5070	1917	105
5070	1918	105
5070	1919	102
5070	1920	98
5070	1921	96
5070	1922	95
5070	1923	93
5070	1924	92
5070	1925	94
5070	1926	98
5070	1927	102
5070	1928	104
5070	1929	105
5070	1930	107
5070	1931	108
5070	1932	110
5070	1933	115
5070	1934	124
5070	1935	132
5070	1936	134
5070	1937	129
5070	1938	120
5070	1939	110
5070	1940	100
5070	1941	94
5070	1942	96
5070	1943	104
5070	1944	111
5070	1945	114
5070	1946	115
5070	1947	113
5070	1948	109
5070	1949	105
5070	1950	102
5070	1951	104
5070	1952	105
5070	1953	104
5070	1954	100
5070	1955	98
5070	1956	97
5070	1957	97
5070	1958	97
5070	1959	99
5070	1960	104
5070	1961	106
5070	1962	105
5070	1963	104
5070	1964	103
5070	1965	101
5070	1966	97
5070	1967	94
5070	1968	94
5070	1969	93
5070	1970	91
5070	1971	89
5070	1972	88
5070	1973	90
5070	1974	91
5070	1975	92
5070	1976	95
5070	1977	100
5070	1978	102
5070	1979	101
5070	1980	98
5070	1981	95
5070	1982	92
5070	1983	89
5070	1984	88
5070	1985	90
5070	1986	94
5070	1987	94
5070	1988	92
5070	1989	91
5070	1990	91
5070	1991	90
5070	1992	90
5070	1993	93
5070	1994	97
5070	1995	99
5070	1996	96
5070	1997	93
5070	1998	92
5070	1999	92
[truncated: 159,280 more rows]
