# Supplementary material for: Are Complexity Metrics Reliable in Assessing HRV Control in Obese Patients During Sleep?
Source: PLoS One. 2015 Apr 20;10(4):e0124458. doi: 10.1371/journal.pone.0124458 (PMC4404104; doi:10.1371/journal.pone.0124458)
Supplement: S1 Dataset — (ZIP) [file pone.0124458.s001.zip › cabiddu_healthy_controls_data/SUBJECT (19)/T3RAB.txt]

6000	0	17
6000	1	16
6000	2	16
6000	3	19
6000	4	26
6000	5	34
6000	6	40
6000	7	41
6000	8	38
6000	9	35
6000	10	32
6000	11	28
6000	12	25
6000	13	27
6000	14	29
6000	15	29
6000	16	28
6000	17	27
6000	18	28
6000	19	29
6000	20	30
6000	21	33
6000	22	37
6000	23	39
6000	24	38
6000	25	34
6000	26	29
6000	27	24
6000	28	17
6000	29	13
6000	30	14
6000	31	17
6000	32	20
6000	33	20
6000	34	20
6000	35	20
6000	36	17
6000	37	13
6000	38	12
6000	39	15
6000	40	20
6000	41	26
6000	42	30
6000	43	34
6000	44	34
6000	45	29
6000	46	23
6000	47	20
6000	48	22
6000	49	26
6000	50	32
6000	51	39
6000	52	44
6000	53	43
6000	54	38
6000	55	33
6000	56	35
6000	57	42
6000	58	53
6000	59	64
6000	60	73
6000	61	74
6000	62	65
6000	63	51
6000	64	39
6000	65	34
6000	66	35
6000	67	42
6000	68	52
6000	69	60
6000	70	63
6000	71	59
6000	72	53
6000	73	49
6000	74	48
6000	75	47
6000	76	47
6000	77	48
6000	78	48
6000	79	46
6000	80	45
6000	81	47
6000	82	52
6000	83	57
6000	84	60
6000	85	63
6000	86	66
6000	87	67
6000	88	66
6000	89	64
6000	90	64
6000	91	62
6000	92	59
6000	93	54
6000	94	55
6000	95	57
6000	96	60
6000	97	63
6000	98	68
6000	99	73
6000	100	75
6000	101	75
6000	102	75
6000	103	77
6000	104	78
6000	105	77
6000	106	76
6000	107	76
6000	108	76
6000	109	74
6000	110	72
6000	111	72
6000	112	74
6000	113	76
6000	114	76
6000	115	79
6000	116	82
6000	117	85
6000	118	85
6000	119	85
6000	120	87
6000	121	88
6000	122	87
6000	123	85
6000	124	85
6000	125	85
6000	126	83
6000	127	81
6000	128	81
6000	129	84
6000	130	87
6000	131	90
6000	132	94
6000	133	100
6000	134	104
6000	135	104
6000	136	102
6000	137	100
6000	138	98
6000	139	94
6000	140	90
6000	141	90
6000	142	91
6000	143	92
6000	144	92
6000	145	93
6000	146	95
6000	147	96
6000	148	98
6000	149	100
6000	150	103
6000	151	106
6000	152	106
6000	153	106
6000	154	105
6000	155	104
6000	156	99
6000	157	94
6000	158	92
6000	159	93
6000	160	95
6000	161	97
6000	162	100
6000	163	102
6000	164	102
6000	165	99
6000	166	98
6000	167	101
6000	168	107
6000	169	111
6000	170	112
6000	171	111
6000	172	105
6000	173	96
6000	174	90
6000	175	93
6000	176	104
6000	177	117
6000	178	129
6000	179	135
6000	180	135
6000	181	127
6000	182	117
6000	183	112
6000	184	115
6000	185	122
6000	186	129
6000	187	131
6000	188	128
6000	189	120
6000	190	109
6000	191	101
6000	192	100
6000	193	105
6000	194	111
6000	195	115
6000	196	116
6000	197	117
6000	198	115
6000	199	114
6000	200	116
6000	201	121
6000	202	124
6000	203	122
6000	204	116
6000	205	109
6000	206	104
6000	207	100
6000	208	101
6000	209	105
6000	210	112
6000	211	116
6000	212	116
6000	213	117
6000	214	119
6000	215	119
6000	216	117
6000	217	116
6000	218	116
6000	219	114
6000	220	111
6000	221	108
6000	222	107
6000	223	108
6000	224	108
6000	225	108
6000	226	110
6000	227	113
6000	228	112
6000	229	110
6000	230	110
6000	231	112
6000	232	116
6000	233	118
6000	234	119
6000	235	119
6000	236	117
6000	237	112
6000	238	107
6000	239	106
6000	240	109
6000	241	112
6000	242	113
6000	243	114
6000	244	112
6000	245	109
6000	246	104
6000	247	104
6000	248	108
6000	249	114
6000	250	117
6000	251	117
6000	252	114
6000	253	110
6000	254	106
6000	255	104
6000	256	109
6000	257	117
6000	258	123
6000	259	124
6000	260	123
6000	261	121
6000	262	117
6000	263	114
6000	264	115
6000	265	120
6000	266	124
6000	267	124
6000	268	120
6000	269	116
6000	270	112
6000	271	107
6000	272	104
6000	273	106
6000	274	109
6000	275	111
6000	276	110
6000	277	111
6000	278	112
6000	279	114
6000	280	115
6000	281	116
6000	282	117
6000	283	115
6000	284	111
6000	285	105
6000	286	102
6000	287	101
6000	288	100
6000	289	99
6000	290	99
6000	291	100
6000	292	99
6000	293	96
6000	294	95
6000	295	96
6000	296	96
6000	297	96
6000	298	95
6000	299	96
6000	300	95
6000	301	91
6000	302	87
6000	303	84
6000	304	82
6000	305	80
6000	306	78
6000	307	79
6000	308	83
6000	309	85
6000	310	86
6000	311	86
6000	312	86
6000	313	82
6000	314	76
6000	315	71
6000	316	69
6000	317	68
6000	318	68
6000	319	68
6000	320	70
6000	321	72
6000	322	71
6000	323	67
6000	324	66
6000	325	66
6000	326	66
6000	327	66
6000	328	67
6000	329	68
6000	330	68
6000	331	64
6000	332	60
6000	333	58
6000	334	57
6000	335	55
6000	336	53
6000	337	54
6000	338	54
6000	339	54
6000	340	52
6000	341	52
6000	342	54
6000	343	56
6000	344	56
6000	345	57
6000	346	58
6000	347	56
6000	348	52
6000	349	47
6000	350	43
6000	351	41
6000	352	37
6000	353	34
6000	354	33
6000	355	34
6000	356	34
6000	357	34
6000	358	35
6000	359	37
6000	360	37
6000	361	34
6000	362	30
6000	363	27
6000	364	25
6000	365	22
6000	366	22
6000	367	22
6000	368	23
6000	369	20
6000	370	14
6000	371	9
6000	372	9
6000	373	10
6000	374	13
6000	375	18
6000	376	22
6000	377	22
6000	378	16
6000	379	9
6000	380	3
6000	381	-1
6000	382	-5
6000	383	-8
6000	384	-8
6000	385	-8
6000	386	-10
6000	387	-12
6000	388	-11
6000	389	-8
6000	390	-5
6000	391	-6
6000	392	-7
6000	393	-9
6000	394	-10
6000	395	-11
6000	396	-9
6000	397	-3
6000	398	2
6000	399	2
6000	400	-4
6000	401	-12
6000	402	-21
6000	403	-30
6000	404	-36
6000	405	-36
6000	406	-31
6000	407	-25
6000	408	-22
6000	409	-20
6000	410	-20
6000	411	-23
6000	412	-28
6000	413	-32
6000	414	-34
6000	415	-37
6000	416	-41
6000	417	-46
6000	418	-48
6000	419	-48
6000	420	-48
6000	421	-50
6000	422	-51
6000	423	-51
6000	424	-52
6000	425	-54
6000	426	-55
6000	427	-54
6000	428	-52
6000	429	-54
6000	430	-56
6000	431	-58
6000	432	-59
6000	433	-62
6000	434	-63
6000	435	-63
6000	436	-61
6000	437	-60
6000	438	-61
6000	439	-60
6000	440	-58
6000	441	-56
6000	442	-56
6000	443	-55
6000	444	-53
6000	445	-54
6000	446	-59
6000	447	-64
6000	448	-67
6000	449	-70
6000	450	-72
6000	451	-74
6000	452	-73
6000	453	-70
6000	454	-69
6000	455	-70
6000	456	-71
6000	457	-71
6000	458	-72
6000	459	-74
6000	460	-75
6000	461	-74
6000	462	-73
6000	463	-76
6000	464	-79
6000	465	-80
6000	466	-81
6000	467	-82
6000	468	-81
6000	469	-79
6000	470	-75
6000	471	-74
6000	472	-76
6000	473	-79
6000	474	-83
6000	475	-87
6000	476	-92
6000	477	-95
6000	478	-94
6000	479	-92
6000	480	-92
6000	481	-94
6000	482	-94
6000	483	-92
6000	484	-91
6000	485	-89
6000	486	-86
6000	487	-82
6000	488	-81
6000	489	-84
6000	490	-87
6000	491	-90
6000	492	-92
6000	493	-95
6000	494	-96
6000	495	-94
6000	496	-92
6000	497	-91
6000	498	-91
6000	499	-91
6000	500	-92
6000	501	-95
6000	502	-98
6000	503	-97
6000	504	-92
6000	505	-88
6000	506	-86
6000	507	-86
6000	508	-89
6000	509	-96
6000	510	-105
6000	511	-110
6000	512	-109
6000	513	-103
6000	514	-98
6000	515	-96
6000	516	-94
6000	517	-95
6000	518	-96
6000	519	-96
6000	520	-92
6000	521	-83
6000	522	-76
6000	523	-74
6000	524	-77
6000	525	-82
6000	526	-88
6000	527	-96
6000	528	-103
6000	529	-105
6000	530	-104
6000	531	-101
6000	532	-98
6000	533	-93
6000	534	-89
6000	535	-90
6000	536	-95
6000	537	-99
6000	538	-101
6000	539	-101
6000	540	-100
6000	541	-98
6000	542	-94
6000	543	-93
6000	544	-95
6000	545	-98
6000	546	-99
6000	547	-98
6000	548	-98
6000	549	-98
6000	550	-100
6000	551	-102
6000	552	-104
6000	553	-102
6000	554	-91
6000	555	-71
6000	556	-50
6000	557	-35
6000	558	-31
6000	559	-39
6000	560	-57
6000	561	-82
6000	562	-102
6000	563	-112
6000	564	-111
6000	565	-105
6000	566	-99
6000	567	-96
6000	568	-95
6000	569	-98
6000	570	-102
6000	571	-101
6000	572	-95
6000	573	-88
6000	574	-85
6000	575	-87
6000	576	-89
6000	577	-93
6000	578	-97
6000	579	-101
6000	580	-103
6000	581	-103
6000	582	-105
6000	583	-107
6000	584	-107
6000	585	-103
6000	586	-98
6000	587	-94
6000	588	-89
6000	589	-86
6000	590	-87
6000	591	-89
6000	592	-92
6000	593	-94
6000	594	-96
6000	595	-100
6000	596	-105
6000	597	-106
6000	598	-105
6000	599	-102
6000	600	-100
6000	601	-95
6000	602	-91
6000	603	-89
6000	604	-92
6000	605	-96
6000	606	-99
6000	607	-101
6000	608	-103
6000	609	-103
6000	610	-100
6000	611	-94
6000	612	-94
6000	613	-97
6000	614	-100
6000	615	-100
6000	616	-99
6000	617	-97
6000	618	-92
6000	619	-88
6000	620	-88
6000	621	-93
6000	622	-98
6000	623	-98
6000	624	-96
6000	625	-94
6000	626	-92
6000	627	-92
6000	628	-94
6000	629	-98
6000	630	-101
6000	631	-99
6000	632	-92
6000	633	-86
6000	634	-84
6000	635	-87
6000	636	-91
6000	637	-95
6000	638	-93
6000	639	-82
6000	640	-63
6000	641	-44
6000	642	-34
6000	643	-36
6000	644	-49
6000	645	-68
6000	646	-86
6000	647	-98
6000	648	-98
6000	649	-89
6000	650	-79
6000	651	-72
6000	652	-71
6000	653	-73
6000	654	-76
6000	655	-80
6000	656	-79
6000	657	-74
6000	658	-72
6000	659	-74
6000	660	-79
6000	661	-84
6000	662	-84
6000	663	-82
6000	664	-78
6000	665	-73
6000	666	-69
6000	667	-68
6000	668	-70
6000	669	-71
6000	670	-67
6000	671	-62
6000	672	-61
6000	673	-65
6000	674	-71
6000	675	-81
6000	676	-88
6000	677	-90
6000	678	-84
6000	679	-70
6000	680	-56
6000	681	-46
6000	682	-40
6000	683	-38
6000	684	-41
6000	685	-46
6000	686	-49
6000	687	-48
6000	688	-45
6000	689	-46
6000	690	-49
6000	691	-54
6000	692	-60
6000	693	-67
6000	694	-70
6000	695	-69
6000	696	-64
6000	697	-59
6000	698	-56
6000	699	-53
6000	700	-49
6000	701	-46
6000	702	-45
6000	703	-44
6000	704	-43
6000	705	-42
6000	706	-44
6000	707	-47
6000	708	-48
6000	709	-48
6000	710	-50
6000	711	-53
6000	712	-53
6000	713	-51
6000	714	-49
6000	715	-47
6000	716	-40
6000	717	-32
6000	718	-27
6000	719	-26
6000	720	-29
6000	721	-31
6000	722	-33
6000	723	-37
6000	724	-40
6000	725	-41
6000	726	-39
6000	727	-39
6000	728	-39
6000	729	-37
6000	730	-34
6000	731	-30
6000	732	-28
6000	733	-26
6000	734	-23
6000	735	-22
6000	736	-25
6000	737	-29
6000	738	-30
6000	739	-31
6000	740	-33
6000	741	-35
6000	742	-35
6000	743	-35
6000	744	-37
6000	745	-38
6000	746	-37
6000	747	-34
6000	748	-29
6000	749	-26
6000	750	-24
6000	751	-21
6000	752	-21
6000	753	-25
6000	754	-30
6000	755	-34
6000	756	-37
6000	757	-40
6000	758	-40
6000	759	-37
6000	760	-30
6000	761	-24
6000	762	-20
6000	763	-17
6000	764	-16
6000	765	-19
6000	766	-24
6000	767	-28
6000	768	-29
6000	769	-29
6000	770	-28
6000	771	-27
6000	772	-25
6000	773	-24
6000	774	-26
6000	775	-30
6000	776	-31
6000	777	-29
6000	778	-26
6000	779	-23
6000	780	-19
6000	781	-13
6000	782	-9
6000	783	-8
6000	784	-9
6000	785	-10
6000	786	-12
6000	787	-16
6000	788	-22
6000	789	-26
6000	790	-28
6000	791	-31
6000	792	-33
6000	793	-30
6000	794	-25
6000	795	-20
6000	796	-17
6000	797	-15
6000	798	-12
6000	799	-12
6000	800	-13
6000	801	-15
6000	802	-15
6000	803	-15
6000	804	-16
6000	805	-18
6000	806	-18
6000	807	-16
6000	808	-16
6000	809	-17
6000	810	-15
6000	811	-13
6000	812	-11
6000	813	-12
6000	814	-12
6000	815	-11
6000	816	-12
6000	817	-13
6000	818	-15
6000	819	-16
6000	820	-17
6000	821	-21
6000	822	-25
6000	823	-26
6000	824	-26
6000	825	-25
6000	826	-25
6000	827	-22
6000	828	-19
6000	829	-17
6000	830	-17
6000	831	-18
6000	832	-17
6000	833	-16
6000	834	-18
6000	835	-20
6000	836	-21
6000	837	-22
6000	838	-26
6000	839	-29
6000	840	-29
6000	841	-27
6000	842	-25
6000	843	-23
6000	844	-21
6000	845	-17
6000	846	-16
6000	847	-16
6000	848	-16
6000	849	-14
6000	850	-13
6000	851	-13
6000	852	-14
6000	853	-15
6000	854	-16
6000	855	-20
6000	856	-24
6000	857	-25
6000	858	-23
6000	859	-21
6000	860	-19
6000	861	-16
6000	862	-12
6000	863	-9
6000	864	-10
6000	865	-11
6000	866	-13
6000	867	-16
6000	868	-20
6000	869	-24
6000	870	-24
6000	871	-21
6000	872	-18
6000	873	-16
6000	874	-15
6000	875	-15
6000	876	-16
6000	877	-17
6000	878	-14
6000	879	-7
6000	880	2
6000	881	7
6000	882	10
6000	883	9
6000	884	3
6000	885	-6
6000	886	-15
6000	887	-19
6000	888	-17
6000	889	-15
6000	890	-13
6000	891	-10
6000	892	-7
6000	893	-6
6000	894	-5
6000	895	-5
6000	896	-3
6000	897	-3
6000	898	-5
6000	899	-9
6000	900	-11
6000	901	-11
6000	902	-14
6000	903	-17
6000	904	-18
6000	905	-16
6000	906	-13
6000	907	-9
6000	908	-3
6000	909	1
6000	910	1
6000	911	-3
6000	912	-7
6000	913	-7
6000	914	-5
6000	915	-3
6000	916	-2
6000	917	-2
6000	918	-7
6000	919	-12
6000	920	-14
6000	921	-7
6000	922	7
6000	923	21
6000	924	29
6000	925	30
6000	926	25
6000	927	16
6000	928	10
6000	929	14
6000	930	28
6000	931	45
6000	932	58
6000	933	61
6000	934	54
6000	935	38
6000	936	20
6000	937	5
6000	938	0
6000	939	6
6000	940	16
6000	941	26
6000	942	35
6000	943	39
6000	944	38
6000	945	29
6000	946	19
6000	947	9
6000	948	1
6000	949	-4
6000	950	-3
6000	951	6
6000	952	19
6000	953	29
6000	954	35
6000	955	36
6000	956	34
6000	957	30
6000	958	26
6000	959	28
6000	960	34
6000	961	39
6000	962	40
6000	963	38
6000	964	35
6000	965	32
6000	966	33
6000	967	36
6000	968	41
6000	969	44
6000	970	43
6000	971	40
6000	972	40
6000	973	45
6000	974	53
6000	975	62
6000	976	70
6000	977	74
6000	978	74
6000	979	67
6000	980	59
6000	981	55
6000	982	55
6000	983	54
6000	984	53
6000	985	56
6000	986	58
6000	987	58
6000	988	56
6000	989	57
6000	990	61
6000	991	64
6000	992	67
6000	993	70
6000	994	72
6000	995	74
6000	996	72
6000	997	70
6000	998	71
6000	999	71
6000	1000	70
6000	1001	67
6000	1002	65
6000	1003	65
6000	1004	63
6000	1005	62
6000	1006	64
6000	1007	69
6000	1008	74
6000	1009	75
6000	1010	74
6000	1011	75
6000	1012	74
6000	1013	71
6000	1014	68
6000	1015	68
6000	1016	69
6000	1017	68
6000	1018	67
6000	1019	67
6000	1020	69
6000	1021	71
6000	1022	74
6000	1023	79
6000	1024	87
6000	1025	93
6000	1026	95
6000	1027	96
6000	1028	96
6000	1029	94
6000	1030	89
6000	1031	84
6000	1032	82
6000	1033	81
6000	1034	79
6000	1035	77
6000	1036	78
6000	1037	80
6000	1038	82
6000	1039	82
6000	1040	83
6000	1041	85
6000	1042	86
6000	1043	86
6000	1044	87
6000	1045	89
6000	1046	91
6000	1047	89
6000	1048	86
6000	1049	83
6000	1050	82
6000	1051	82
6000	1052	82
6000	1053	87
6000	1054	93
6000	1055	99
6000	1056	100
6000	1057	100
6000	1058	98
6000	1059	95
6000	1060	90
6000	1061	87
6000	1062	89
6000	1063	92
6000	1064	95
6000	1065	96
6000	1066	97
6000	1067	97
6000	1068	96
6000	1069	95
6000	1070	97
6000	1071	103
6000	1072	110
6000	1073	114
6000	1074	116
6000	1075	117
6000	1076	113
6000	1077	105
6000	1078	98
6000	1079	95
6000	1080	94
6000	1081	95
6000	1082	96
6000	1083	99
6000	1084	102
6000	1085	103
6000	1086	103
6000	1087	103
6000	1088	105
6000	1089	106
6000	1090	106
6000	1091	105
6000	1092	105
6000	1093	104
6000	1094	100
6000	1095	97
6000	1096	96
6000	1097	98
6000	1098	98
6000	1099	97
6000	1100	98
6000	1101	99
6000	1102	99
6000	1103	99
6000	1104	101
6000	1105	105
6000	1106	108
6000	1107	108
6000	1108	107
6000	1109	106
6000	1110	103
6000	1111	99
6000	1112	95
6000	1113	93
6000	1114	93
6000	1115	93
6000	1116	93
6000	1117	94
6000	1118	97
6000	1119	99
6000	1120	99
6000	1121	99
6000	1122	98
6000	1123	96
6000	1124	93
6000	1125	90
6000	1126	92
6000	1127	94
6000	1128	95
6000	1129	95
6000	1130	96
6000	1131	96
6000	1132	94
6000	1133	92
6000	1134	92
6000	1135	96
6000	1136	99
6000	1137	101
6000	1138	102
6000	1139	102
6000	1140	99
6000	1141	95
6000	1142	91
6000	1143	90
6000	1144	91
6000	1145	91
6000	1146	90
6000	1147	89
6000	1148	89
6000	1149	89
6000	1150	87
6000	1151	89
6000	1152	92
6000	1153	93
6000	1154	93
6000	1155	92
6000	1156	93
6000	1157	93
6000	1158	91
6000	1159	89
6000	1160	88
6000	1161	88
6000	1162	86
6000	1163	85
6000	1164	86
6000	1165	90
6000	1166	94
6000	1167	96
6000	1168	98
6000	1169	100
6000	1170	100
6000	1171	98
6000	1172	97
6000	1173	99
6000	1174	101
6000	1175	100
6000	1176	96
6000	1177	92
6000	1178	89
6000	1179	85
6000	1180	83
6000	1181	86
6000	1182	92
6000	1183	97
6000	1184	100
6000	1185	100
6000	1186	99
6000	1187	96
6000	1188	91
6000	1189	88
6000	1190	89
6000	1191	91
6000	1192	92
6000	1193	91
6000	1194	91
6000	1195	90
6000	1196	88
6000	1197	86
6000	1198	87
6000	1199	91
6000	1200	95
6000	1201	97
6000	1202	99
6000	1203	101
6000	1204	100
6000	1205	96
6000	1206	92
6000	1207	90
6000	1208	90
6000	1209	90
6000	1210	90
6000	1211	91
6000	1212	92
6000	1213	90
6000	1214	88
6000	1215	89
6000	1216	93
6000	1217	97
6000	1218	98
6000	1219	99
6000	1220	98
6000	1221	95
6000	1222	89
6000	1223	86
6000	1224	88
6000	1225	93
6000	1226	99
6000	1227	103
6000	1228	106
6000	1229	106
6000	1230	101
6000	1231	95
6000	1232	91
6000	1233	91
6000	1234	92
6000	1235	93
6000	1236	94
6000	1237	95
6000	1238	93
6000	1239	88
6000	1240	83
6000	1241	81
6000	1242	81
6000	1243	80
6000	1244	80
6000	1245	82
6000	1246	85
6000	1247	87
6000	1248	87
6000	1249	88
6000	1250	90
6000	1251	90
6000	1252	88
6000	1253	85
6000	1254	85
6000	1255	85
6000	1256	83
6000	1257	80
6000	1258	79
6000	1259	78
6000	1260	76
6000	1261	75
6000	1262	77
6000	1263	81
6000	1264	82
6000	1265	81
6000	1266	79
6000	1267	77
6000	1268	75
6000	1269	74
6000	1270	75
6000	1271	78
6000	1272	79
6000	1273	76
6000	1274	71
6000	1275	67
6000	1276	66
6000	1277	66
6000	1278	67
6000	1279	69
6000	1280	68
6000	1281	63
6000	1282	55
6000	1283	49
6000	1284	49
6000	1285	54
6000	1286	58
6000	1287	62
6000	1288	64
6000	1289	60
6000	1290	53
6000	1291	46
6000	1292	46
6000	1293	53
6000	1294	62
6000	1295	70
6000	1296	74
6000	1297	73
6000	1298	66
6000	1299	55
6000	1300	46
6000	1301	42
6000	1302	42
6000	1303	41
6000	1304	39
6000	1305	38
6000	1306	36
6000	1307	32
6000	1308	28
6000	1309	29
6000	1310	33
6000	1311	36
6000	1312	38
6000	1313	39
6000	1314	41
6000	1315	40
6000	1316	38
6000	1317	36
6000	1318	36
6000	1319	35
6000	1320	31
6000	1321	27
6000	1322	24
6000	1323	23
6000	1324	21
6000	1325	20
6000	1326	20
6000	1327	21
6000	1328	19
6000	1329	16
6000	1330	14
6000	1331	15
6000	1332	15
6000	1333	14
6000	1334	13
6000	1335	12
6000	1336	9
6000	1337	3
6000	1338	-3
6000	1339	-9
6000	1340	-13
6000	1341	-17
6000	1342	-20
6000	1343	-21
6000	1344	-19
6000	1345	-18
6000	1346	-20
6000	1347	-20
6000	1348	-20
6000	1349	-20
6000	1350	-22
6000	1351	-25
6000	1352	-28
6000	1353	-31
6000	1354	-36
6000	1355	-40
6000	1356	-40
6000	1357	-38
6000	1358	-36
6000	1359	-36
6000	1360	-37
6000	1361	-40
6000	1362	-45
6000	1363	-50
6000	1364	-51
6000	1365	-48
6000	1366	-43
6000	1367	-41
6000	1368	-41
6000	1369	-44
6000	1370	-49
6000	1371	-56
6000	1372	-62
6000	1373	-65
6000	1374	-66
6000	1375	-67
6000	1376	-70
6000	1377	-72
6000	1378	-72
6000	1379	-72
6000	1380	-71
6000	1381	-70
6000	1382	-68
6000	1383	-69
6000	1384	-75
6000	1385	-82
6000	1386	-88
6000	1387	-90
6000	1388	-90
6000	1389	-89
6000	1390	-85
6000	1391	-82
6000	1392	-81
6000	1393	-84
6000	1394	-87
6000	1395	-87
6000	1396	-86
6000	1397	-84
6000	1398	-82
6000	1399	-80
6000	1400	-81
6000	1401	-85
6000	1402	-92
6000	1403	-97
6000	1404	-100
6000	1405	-102
6000	1406	-102
6000	1407	-97
6000	1408	-90
6000	1409	-86
6000	1410	-86
6000	1411	-88
6000	1412	-90
6000	1413	-95
6000	1414	-100
6000	1415	-102
6000	1416	-102
6000	1417	-101
6000	1418	-102
6000	1419	-104
6000	1420	-106
6000	1421	-107
6000	1422	-108
6000	1423	-108
6000	1424	-106
6000	1425	-103
6000	1426	-103
6000	1427	-105
6000	1428	-104
6000	1429	-99
6000	1430	-91
6000	1431	-83
6000	1432	-78
6000	1433	-78
6000	1434	-84
6000	1435	-96
6000	1436	-109
6000	1437	-116
6000	1438	-116
6000	1439	-112
6000	1440	-108
6000	1441	-105
6000	1442	-103
6000	1443	-103
6000	1444	-104
6000	1445	-100
6000	1446	-93
6000	1447	-88
6000	1448	-92
6000	1449	-103
6000	1450	-118
6000	1451	-134
6000	1452	-146
6000	1453	-149
6000	1454	-139
6000	1455	-123
6000	1456	-108
6000	1457	-99
6000	1458	-98
6000	1459	-100
6000	1460	-104
6000	1461	-107
6000	1462	-105
6000	1463	-99
6000	1464	-95
6000	1465	-96
6000	1466	-101
6000	1467	-105
6000	1468	-109
6000	1469	-111
6000	1470	-111
6000	1471	-108
6000	1472	-106
6000	1473	-107
6000	1474	-111
6000	1475	-111
6000	1476	-106
6000	1477	-96
6000	1478	-85
6000	1479	-74
6000	1480	-67
6000	1481	-69
6000	1482	-79
6000	1483	-92
6000	1484	-101
6000	1485	-105
6000	1486	-107
6000	1487	-106
6000	1488	-102
6000	1489	-97
6000	1490	-96
6000	1491	-97
6000	1492	-98
6000	1493	-97
6000	1494	-97
6000	1495	-98
6000	1496	-99
6000	1497	-99
6000	1498	-99
6000	1499	-103
6000	1500	-106
6000	1501	-106
6000	1502	-104
6000	1503	-102
6000	1504	-100
6000	1505	-96
6000	1506	-90
6000	1507	-86
6000	1508	-85
6000	1509	-86
6000	1510	-89
6000	1511	-95
6000	1512	-104
6000	1513	-113
6000	1514	-116
6000	1515	-114
6000	1516	-114
6000	1517	-114
6000	1518	-112
6000	1519	-109
6000	1520	-106
6000	1521	-101
6000	1522	-95
6000	1523	-89
6000	1524	-89
6000	1525	-94
6000	1526	-99
6000	1527	-101
6000	1528	-99
6000	1529	-95
6000	1530	-89
6000	1531	-82
6000	1532	-80
6000	1533	-83
6000	1534	-88
6000	1535	-91
6000	1536	-90
6000	1537	-88
6000	1538	-87
6000	1539	-89
6000	1540	-92
6000	1541	-97
6000	1542	-99
6000	1543	-92
6000	1544	-76
6000	1545	-57
6000	1546	-44
6000	1547	-40
6000	1548	-46
6000	1549	-60
6000	1550	-79
6000	1551	-92
6000	1552	-95
6000	1553	-88
6000	1554	-79
6000	1555	-74
6000	1556	-73
6000	1557	-76
6000	1558	-82
6000	1559	-87
6000	1560	-89
6000	1561	-85
6000	1562	-80
6000	1563	-79
6000	1564	-82
6000	1565	-85
6000	1566	-87
6000	1567	-89
6000	1568	-89
6000	1569	-86
6000	1570	-83
6000	1571	-82
6000	1572	-84
6000	1573	-84
6000	1574	-81
6000	1575	-78
6000	1576	-76
6000	1577	-76
6000	1578	-77
6000	1579	-80
6000	1580	-83
6000	1581	-86
6000	1582	-86
6000	1583	-85
6000	1584	-85
6000	1585	-86
6000	1586	-85
6000	1587	-81
6000	1588	-77
6000	1589	-74
6000	1590	-70
6000	1591	-66
6000	1592	-65
6000	1593	-69
6000	1594	-75
6000	1595	-79
6000	1596	-82
6000	1597	-85
6000	1598	-86
6000	1599	-84
6000	1600	-80
6000	1601	-79
6000	1602	-79
6000	1603	-80
6000	1604	-80
6000	1605	-80
6000	1606	-81
6000	1607	-81
6000	1608	-78
6000	1609	-75
6000	1610	-74
6000	1611	-75
6000	1612	-76
6000	1613	-77
6000	1614	-81
6000	1615	-84
6000	1616	-84
6000	1617	-82
6000	1618	-81
6000	1619	-79
6000	1620	-77
6000	1621	-73
6000	1622	-70
6000	1623	-69
6000	1624	-68
6000	1625	-66
6000	1626	-66
6000	1627	-70
6000	1628	-74
6000	1629	-77
6000	1630	-79
6000	1631	-81
6000	1632	-82
6000	1633	-80
6000	1634	-75
6000	1635	-71
6000	1636	-70
6000	1637	-68
6000	1638	-65
6000	1639	-64
6000	1640	-64
6000	1641	-64
6000	1642	-62
6000	1643	-60
6000	1644	-61
6000	1645	-64
6000	1646	-67
6000	1647	-69
6000	1648	-71
6000	1649	-70
6000	1650	-66
6000	1651	-59
6000	1652	-54
6000	1653	-52
6000	1654	-51
6000	1655	-50
6000	1656	-50
6000	1657	-51
6000	1658	-52
6000	1659	-51
6000	1660	-50
6000	1661	-55
6000	1662	-62
6000	1663	-67
6000	1664	-68
6000	1665	-65
6000	1666	-61
6000	1667	-55
6000	1668	-51
6000	1669	-52
6000	1670	-56
6000	1671	-56
6000	1672	-49
6000	1673	-39
6000	1674	-30
6000	1675	-25
6000	1676	-27
6000	1677	-36
6000	1678	-50
6000	1679	-61
6000	1680	-62
6000	1681	-55
6000	1682	-47
6000	1683	-45
6000	1684	-48
6000	1685	-54
6000	1686	-60
6000	1687	-59
6000	1688	-43
6000	1689	-17
6000	1690	10
6000	1691	26
6000	1692	23
6000	1693	6
6000	1694	-22
6000	1695	-50
6000	1696	-68
6000	1697	-70
6000	1698	-59
6000	1699	-45
6000	1700	-34
6000	1701	-28
6000	1702	-27
6000	1703	-30
6000	1704	-35
6000	1705	-36
6000	1706	-34
6000	1707	-33
6000	1708	-35
6000	1709	-39
6000	1710	-42
6000	1711	-45
6000	1712	-47
6000	1713	-46
6000	1714	-43
6000	1715	-37
6000	1716	-33
6000	1717	-32
6000	1718	-29
6000	1719	-25
6000	1720	-23
6000	1721	-22
6000	1722	-23
6000	1723	-24
6000	1724	-26
6000	1725	-26
6000	1726	-26
6000	1727	-25
6000	1728	-23
6000	1729	-23
6000	1730	-25
6000	1731	-25
6000	1732	-24
6000	1733	-24
6000	1734	-24
6000	1735	-23
6000	1736	-20
6000	1737	-18
6000	1738	-19
6000	1739	-21
6000	1740	-23
6000	1741	-25
6000	1742	-27
6000	1743	-27
6000	1744	-24
6000	1745	-19
6000	1746	-15
6000	1747	-13
6000	1748	-11
6000	1749	-8
6000	1750	-7
6000	1751	-6
6000	1752	-4
6000	1753	0
6000	1754	2
6000	1755	-1
6000	1756	-5
6000	1757	-8
6000	1758	-11
6000	1759	-13
6000	1760	-13
6000	1761	-11
6000	1762	-7
6000	1763	-6
6000	1764	-7
6000	1765	-6
6000	1766	-2
6000	1767	1
6000	1768	4
6000	1769	7
6000	1770	10
6000	1771	10
6000	1772	6
6000	1773	0
6000	1774	-2
6000	1775	-3
6000	1776	-4
6000	1777	-5
6000	1778	-4
6000	1779	-2
6000	1780	-2
6000	1781	-3
6000	1782	-2
6000	1783	3
6000	1784	7
6000	1785	9
6000	1786	11
6000	1787	13
6000	1788	13
6000	1789	12
6000	1790	9
6000	1791	9
6000	1792	10
6000	1793	10
6000	1794	10
6000	1795	11
6000	1796	14
6000	1797	16
6000	1798	16
6000	1799	19
6000	1800	23
6000	1801	26
6000	1802	27
6000	1803	27
6000	1804	27
6000	1805	26
6000	1806	22
6000	1807	18
6000	1808	17
6000	1809	17
6000	1810	18
6000	1811	18
6000	1812	20
6000	1813	24
6000	1814	25
6000	1815	25
6000	1816	25
6000	1817	26
6000	1818	26
6000	1819	24
6000	1820	22
6000	1821	20
6000	1822	19
6000	1823	17
6000	1824	15
6000	1825	16
6000	1826	19
6000	1827	23
6000	1828	27
6000	1829	32
6000	1830	37
6000	1831	39
6000	1832	39
6000	1833	39
6000	1834	43
6000	1835	48
6000	1836	50
6000	1837	50
6000	1838	48
6000	1839	43
6000	1840	36
6000	1841	31
6000	1842	33
6000	1843	39
6000	1844	45
6000	1845	48
6000	1846	48
6000	1847	48
6000	1848	46
6000	1849	46
6000	1850	52
6000	1851	61
6000	1852	68
6000	1853	65
6000	1854	54
6000	1855	39
6000	1856	23
6000	1857	10
6000	1858	6
6000	1859	15
6000	1860	30
6000	1861	46
6000	1862	56
6000	1863	61
6000	1864	62
6000	1865	58
6000	1866	53
6000	1867	50
6000	1868	50
6000	1869	51
6000	1870	51
6000	1871	49
6000	1872	48
6000	1873	49
6000	1874	47
6000	1875	47
6000	1876	48
6000	1877	49
6000	1878	49
6000	1879	49
6000	1880	52
6000	1881	57
6000	1882	61
6000	1883	61
6000	1884	58
6000	1885	55
6000	1886	52
6000	1887	50
6000	1888	51
6000	1889	54
6000	1890	58
6000	1891	55
6000	1892	51
6000	1893	50
6000	1894	53
6000	1895	58
6000	1896	64
6000	1897	67
6000	1898	67
6000	1899	59
6000	1900	48
6000	1901	39
6000	1902	39
6000	1903	49
6000	1904	65
6000	1905	81
6000	1906	92
6000	1907	95
6000	1908	85
6000	1909	69
6000	1910	55
6000	1911	48
6000	1912	48
6000	1913	53
6000	1914	60
6000	1915	68
6000	1916	70
6000	1917	67
6000	1918	62
6000	1919	60
6000	1920	61
6000	1921	62
6000	1922	63
6000	1923	64
6000	1924	64
6000	1925	63
6000	1926	62
6000	1927	65
6000	1928	72
6000	1929	77
6000	1930	78
6000	1931	78
6000	1932	77
6000	1933	75
6000	1934	73
6000	1935	72
6000	1936	73
6000	1937	73
6000	1938	70
6000	1939	65
6000	1940	64
6000	1941	66
6000	1942	69
6000	1943	72
6000	1944	77
6000	1945	82
6000	1946	82
6000	1947	78
6000	1948	73
6000	1949	70
6000	1950	68
6000	1951	67
6000	1952	68
6000	1953	73
6000	1954	77
6000	1955	79
6000	1956	77
6000	1957	76
6000	1958	76
6000	1959	78
6000	1960	80
6000	1961	85
6000	1962	91
6000	1963	93
6000	1964	89
6000	1965	84
6000	1966	79
6000	1967	76
6000	1968	73
6000	1969	73
6000	1970	75
6000	1971	77
6000	1972	75
6000	1973	71
6000	1974	70
6000	1975	72
6000	1976	77
6000	1977	84
6000	1978	93
6000	1979	101
6000	1980	104
6000	1981	100
6000	1982	93
6000	1983	86
6000	1984	81
6000	1985	76
6000	1986	75
6000	1987	77
6000	1988	80
6000	1989	80
6000	1990	80
6000	1991	81
6000	1992	86
6000	1993	90
6000	1994	93
6000	1995	96
6000	1996	98
6000	1997	98
6000	1998	94
6000	1999	88
[truncated: 159,280 more rows]
