# Supplementary material for: Are Complexity Metrics Reliable in Assessing HRV Control in Obese Patients During Sleep?
Source: PLoS One. 2015 Apr 20;10(4):e0124458. doi: 10.1371/journal.pone.0124458 (PMC4404104; doi:10.1371/journal.pone.0124458)
Supplement: S1 Dataset — (ZIP) [file pone.0124458.s001.zip › cabiddu_healthy_controls_data/SUBJECT (19)/TRRAB.txt]

12750	0	66
12750	1	67
12750	2	50
12750	3	24
12750	4	-1
12750	5	-14
12750	6	-14
12750	7	-4
12750	8	9
12750	9	19
12750	10	20
12750	11	16
12750	12	10
12750	13	7
12750	14	7
12750	15	8
12750	16	7
12750	17	3
12750	18	-3
12750	19	-9
12750	20	-9
12750	21	-6
12750	22	0
12750	23	4
12750	24	4
12750	25	2
12750	26	-3
12750	27	-6
12750	28	-7
12750	29	-5
12750	30	-3
12750	31	-4
12750	32	-7
12750	33	-13
12750	34	-18
12750	35	-21
12750	36	-24
12750	37	-25
12750	38	-24
12750	39	-20
12750	40	-16
12750	41	-12
12750	42	-8
12750	43	-8
12750	44	-10
12750	45	-15
12750	46	-19
12750	47	-21
12750	48	-18
12750	49	-13
12750	50	-7
12750	51	-3
12750	52	-3
12750	53	-8
12750	54	-16
12750	55	-23
12750	56	-28
12750	57	-29
12750	58	-27
12750	59	-24
12750	60	-21
12750	61	-21
12750	62	-26
12750	63	-33
12750	64	-39
12750	65	-42
12750	66	-41
12750	67	-38
12750	68	-35
12750	69	-35
12750	70	-37
12750	71	-41
12750	72	-41
12750	73	-38
12750	74	-31
12750	75	-24
12750	76	-21
12750	77	-24
12750	78	-33
12750	79	-46
12750	80	-57
12750	81	-61
12750	82	-59
12750	83	-52
12750	84	-46
12750	85	-42
12750	86	-41
12750	87	-42
12750	88	-42
12750	89	-35
12750	90	-23
12750	91	-9
12750	92	1
12750	93	1
12750	94	-10
12750	95	-28
12750	96	-46
12750	97	-58
12750	98	-59
12750	99	-51
12750	100	-40
12750	101	-32
12750	102	-29
12750	103	-31
12750	104	-36
12750	105	-38
12750	106	-35
12750	107	-30
12750	108	-25
12750	109	-25
12750	110	-30
12750	111	-37
12750	112	-43
12750	113	-45
12750	114	-43
12750	115	-38
12750	116	-33
12750	117	-31
12750	118	-32
12750	119	-35
12750	120	-38
12750	121	-39
12750	122	-38
12750	123	-36
12750	124	-34
12750	125	-34
12750	126	-35
12750	127	-36
12750	128	-39
12750	129	-43
12750	130	-47
12750	131	-50
12750	132	-49
12750	133	-46
12750	134	-43
12750	135	-42
12750	136	-41
12750	137	-42
12750	138	-43
12750	139	-44
12750	140	-44
12750	141	-45
12750	142	-48
12750	143	-53
12750	144	-59
12750	145	-62
12750	146	-61
12750	147	-55
12750	148	-46
12750	149	-38
12750	150	-34
12750	151	-36
12750	152	-41
12750	153	-45
12750	154	-42
12750	155	-30
12750	156	-12
12750	157	8
12750	158	20
12750	159	18
12750	160	3
12750	161	-20
12750	162	-42
12750	163	-55
12750	164	-57
12750	165	-50
12750	166	-39
12750	167	-32
12750	168	-30
12750	169	-32
12750	170	-35
12750	171	-36
12750	172	-33
12750	173	-30
12750	174	-29
12750	175	-31
12750	176	-37
12750	177	-43
12750	178	-46
12750	179	-45
12750	180	-42
12750	181	-38
12750	182	-35
12750	183	-33
12750	184	-32
12750	185	-30
12750	186	-28
12750	187	-26
12750	188	-26
12750	189	-30
12750	190	-38
12750	191	-48
12750	192	-52
12750	193	-51
12750	194	-47
12750	195	-41
12750	196	-36
12750	197	-33
12750	198	-32
12750	199	-32
12750	200	-31
12750	201	-28
12750	202	-23
12750	203	-19
12750	204	-17
12750	205	-19
12750	206	-24
12750	207	-30
12750	208	-35
12750	209	-38
12750	210	-38
12750	211	-37
12750	212	-36
12750	213	-35
12750	214	-35
12750	215	-34
12750	216	-31
12750	217	-27
12750	218	-22
12750	219	-18
12750	220	-17
12750	221	-17
12750	222	-19
12750	223	-23
12750	224	-27
12750	225	-31
12750	226	-35
12750	227	-37
12750	228	-38
12750	229	-36
12750	230	-32
12750	231	-27
12750	232	-23
12750	233	-21
12750	234	-19
12750	235	-19
12750	236	-20
12750	237	-21
12750	238	-20
12750	239	-19
12750	240	-18
12750	241	-19
12750	242	-21
12750	243	-24
12750	244	-27
12750	245	-28
12750	246	-28
12750	247	-24
12750	248	-19
12750	249	-14
12750	250	-12
12750	251	-11
12750	252	-13
12750	253	-17
12750	254	-23
12750	255	-27
12750	256	-31
12750	257	-32
12750	258	-32
12750	259	-30
12750	260	-25
12750	261	-20
12750	262	-17
12750	263	-15
12750	264	-15
12750	265	-14
12750	266	-14
12750	267	-11
12750	268	-8
12750	269	-6
12750	270	-9
12750	271	-15
12750	272	-24
12750	273	-31
12750	274	-35
12750	275	-32
12750	276	-26
12750	277	-19
12750	278	-15
12750	279	-16
12750	280	-21
12750	281	-25
12750	282	-25
12750	283	-17
12750	284	-6
12750	285	5
12750	286	11
12750	287	9
12750	288	-2
12750	289	-17
12750	290	-30
12750	291	-37
12750	292	-37
12750	293	-32
12750	294	-25
12750	295	-19
12750	296	-16
12750	297	-15
12750	298	-14
12750	299	-12
12750	300	-10
12750	301	-10
12750	302	-12
12750	303	-16
12750	304	-21
12750	305	-27
12750	306	-31
12750	307	-31
12750	308	-29
12750	309	-25
12750	310	-21
12750	311	-18
12750	312	-16
12750	313	-16
12750	314	-16
12750	315	-16
12750	316	-15
12750	317	-15
12750	318	-16
12750	319	-18
12750	320	-20
12750	321	-22
12750	322	-26
12750	323	-28
12750	324	-28
12750	325	-25
12750	326	-22
12750	327	-18
12750	328	-14
12750	329	-11
12750	330	-9
12750	331	-9
12750	332	-7
12750	333	-5
12750	334	-3
12750	335	-2
12750	336	-4
12750	337	-8
12750	338	-12
12750	339	-16
12750	340	-19
12750	341	-18
12750	342	-13
12750	343	-7
12750	344	-1
12750	345	3
12750	346	6
12750	347	5
12750	348	1
12750	349	-2
12750	350	-5
12750	351	-6
12750	352	-7
12750	353	-8
12750	354	-9
12750	355	-10
12750	356	-11
12750	357	-11
12750	358	-9
12750	359	-5
12750	360	1
12750	361	7
12750	362	11
12750	363	10
12750	364	6
12750	365	-2
12750	366	-10
12750	367	-15
12750	368	-18
12750	369	-16
12750	370	-13
12750	371	-8
12750	372	-5
12750	373	-3
12750	374	-3
12750	375	-1
12750	376	2
12750	377	4
12750	378	6
12750	379	7
12750	380	5
12750	381	3
12750	382	-2
12750	383	-5
12750	384	-7
12750	385	-8
12750	386	-7
12750	387	-6
12750	388	-4
12750	389	-3
12750	390	-2
12750	391	-1
12750	392	2
12750	393	6
12750	394	9
12750	395	10
12750	396	8
12750	397	4
12750	398	-1
12750	399	-6
12750	400	-9
12750	401	-9
12750	402	-7
12750	403	-5
12750	404	-4
12750	405	-3
12750	406	0
12750	407	3
12750	408	8
12750	409	15
12750	410	20
12750	411	20
12750	412	15
12750	413	6
12750	414	-3
12750	415	-9
12750	416	-10
12750	417	-7
12750	418	-2
12750	419	1
12750	420	1
12750	421	-2
12750	422	-5
12750	423	-3
12750	424	2
12750	425	10
12750	426	18
12750	427	23
12750	428	23
12750	429	18
12750	430	13
12750	431	9
12750	432	7
12750	433	6
12750	434	5
12750	435	5
12750	436	4
12750	437	5
12750	438	8
12750	439	15
12750	440	24
12750	441	30
12750	442	32
12750	443	30
12750	444	24
12750	445	17
12750	446	10
12750	447	6
12750	448	4
12750	449	4
12750	450	3
12750	451	3
12750	452	4
12750	453	6
12750	454	8
12750	455	10
12750	456	12
12750	457	12
12750	458	11
12750	459	9
12750	460	6
12750	461	5
12750	462	5
12750	463	5
12750	464	5
12750	465	5
12750	466	4
12750	467	2
12750	468	0
12750	469	0
12750	470	4
12750	471	9
12750	472	14
12750	473	19
12750	474	21
12750	475	19
12750	476	16
12750	477	13
12750	478	13
12750	479	16
12750	480	21
12750	481	28
12750	482	32
12750	483	32
12750	484	27
12750	485	20
12750	486	15
12750	487	13
12750	488	15
12750	489	19
12750	490	23
12750	491	25
12750	492	23
12750	493	19
12750	494	15
12750	495	11
12750	496	10
12750	497	9
12750	498	9
12750	499	12
12750	500	15
12750	501	18
12750	502	22
12750	503	25
12750	504	28
12750	505	30
12750	506	30
12750	507	29
12750	508	29
12750	509	29
12750	510	30
12750	511	31
12750	512	33
12750	513	34
12750	514	33
12750	515	31
12750	516	29
12750	517	28
12750	518	26
12750	519	25
12750	520	28
12750	521	35
12750	522	44
12750	523	53
12750	524	60
12750	525	60
12750	526	54
12750	527	42
12750	528	28
12750	529	16
12750	530	11
12750	531	12
12750	532	17
12750	533	23
12750	534	29
12750	535	30
12750	536	29
12750	537	28
12750	538	27
12750	539	27
12750	540	28
12750	541	27
12750	542	26
12750	543	23
12750	544	18
12750	545	15
12750	546	14
12750	547	17
12750	548	21
12750	549	25
12750	550	28
12750	551	30
12750	552	31
12750	553	31
12750	554	30
12750	555	30
12750	556	29
12750	557	26
12750	558	23
12750	559	21
12750	560	20
12750	561	18
12750	562	15
12750	563	14
12750	564	16
12750	565	20
12750	566	27
12750	567	33
12750	568	37
12750	569	37
12750	570	34
12750	571	31
12750	572	29
12750	573	29
12750	574	29
12750	575	28
12750	576	26
12750	577	22
12750	578	19
12750	579	18
12750	580	22
12750	581	29
12750	582	37
12750	583	40
12750	584	40
12750	585	37
12750	586	35
12750	587	39
12750	588	50
12750	589	65
12750	590	79
12750	591	87
12750	592	85
12750	593	74
12750	594	58
12750	595	44
12750	596	35
12750	597	36
12750	598	42
12750	599	51
12750	600	58
12750	601	62
12750	602	61
12750	603	57
12750	604	52
12750	605	48
12750	606	47
12750	607	47
12750	608	48
12750	609	49
12750	610	48
12750	611	47
12750	612	45
12750	613	45
12750	614	49
12750	615	56
12750	616	64
12750	617	71
12750	618	76
12750	619	77
12750	620	72
12750	621	63
12750	622	53
12750	623	46
12750	624	41
12750	625	43
12750	626	46
12750	627	50
12750	628	52
12750	629	51
12750	630	50
12750	631	51
12750	632	54
12750	633	58
12750	634	61
12750	635	61
12750	636	58
12750	637	52
12750	638	46
12750	639	42
12750	640	41
12750	641	42
12750	642	44
12750	643	45
12750	644	47
12750	645	48
12750	646	50
12750	647	52
12750	648	56
12750	649	59
12750	650	60
12750	651	60
12750	652	58
12750	653	55
12750	654	52
12750	655	49
12750	656	46
12750	657	45
12750	658	46
12750	659	47
12750	660	49
12750	661	53
12750	662	57
12750	663	61
12750	664	63
12750	665	63
12750	666	63
12750	667	61
12750	668	58
12750	669	56
12750	670	54
12750	671	53
12750	672	51
12750	673	50
12750	674	49
12750	675	49
12750	676	51
12750	677	53
12750	678	56
12750	679	60
12750	680	63
12750	681	63
12750	682	62
12750	683	60
12750	684	57
12750	685	54
12750	686	51
12750	687	49
12750	688	48
12750	689	47
12750	690	46
12750	691	47
12750	692	49
12750	693	51
12750	694	54
12750	695	57
12750	696	60
12750	697	60
12750	698	58
12750	699	55
12750	700	50
12750	701	46
12750	702	41
12750	703	38
12750	704	37
12750	705	37
12750	706	38
12750	707	39
12750	708	40
12750	709	41
12750	710	42
12750	711	43
12750	712	44
12750	713	44
12750	714	42
12750	715	39
12750	716	36
12750	717	34
12750	718	32
12750	719	30
12750	720	28
12750	721	27
12750	722	26
12750	723	24
12750	724	24
12750	725	27
12750	726	30
12750	727	35
12750	728	38
12750	729	37
12750	730	33
12750	731	25
12750	732	15
12750	733	6
12750	734	2
12750	735	2
12750	736	6
12750	737	12
12750	738	17
12750	739	19
12750	740	19
12750	741	17
12750	742	17
12750	743	20
12750	744	23
12750	745	24
12750	746	24
12750	747	20
12750	748	14
12750	749	8
12750	750	4
12750	751	3
12750	752	5
12750	753	6
12750	754	4
12750	755	1
12750	756	-3
12750	757	-6
12750	758	-3
12750	759	6
12750	760	19
12750	761	31
12750	762	37
12750	763	35
12750	764	24
12750	765	9
12750	766	-6
12750	767	-17
12750	768	-22
12750	769	-20
12750	770	-16
12750	771	-12
12750	772	-9
12750	773	-7
12750	774	-7
12750	775	-8
12750	776	-7
12750	777	-6
12750	778	-7
12750	779	-10
12750	780	-15
12750	781	-21
12750	782	-26
12750	783	-29
12750	784	-30
12750	785	-28
12750	786	-25
12750	787	-23
12750	788	-22
12750	789	-21
12750	790	-20
12750	791	-21
12750	792	-23
12750	793	-24
12750	794	-25
12750	795	-25
12750	796	-26
12750	797	-27
12750	798	-30
12750	799	-32
12750	800	-36
12750	801	-39
12750	802	-40
12750	803	-38
12750	804	-36
12750	805	-33
12750	806	-30
12750	807	-29
12750	808	-30
12750	809	-32
12750	810	-33
12750	811	-35
12750	812	-38
12750	813	-42
12750	814	-44
12750	815	-46
12750	816	-48
12750	817	-49
12750	818	-49
12750	819	-47
12750	820	-44
12750	821	-42
12750	822	-41
12750	823	-40
12750	824	-40
12750	825	-41
12750	826	-43
12750	827	-44
12750	828	-44
12750	829	-45
12750	830	-46
12750	831	-49
12750	832	-52
12750	833	-54
12750	834	-54
12750	835	-53
12750	836	-49
12750	837	-42
12750	838	-35
12750	839	-28
12750	840	-22
12750	841	-17
12750	842	-14
12750	843	-14
12750	844	-15
12750	845	-19
12750	846	-26
12750	847	-35
12750	848	-45
12750	849	-53
12750	850	-56
12750	851	-56
12750	852	-52
12750	853	-46
12750	854	-40
12750	855	-36
12750	856	-35
12750	857	-36
12750	858	-38
12750	859	-40
12750	860	-44
12750	861	-48
12750	862	-51
12750	863	-53
12750	864	-55
12750	865	-55
12750	866	-53
12750	867	-52
12750	868	-51
12750	869	-53
12750	870	-56
12750	871	-57
12750	872	-57
12750	873	-55
12750	874	-52
12750	875	-48
12750	876	-48
12750	877	-53
12750	878	-62
12750	879	-68
12750	880	-71
12750	881	-69
12750	882	-63
12750	883	-56
12750	884	-50
12750	885	-48
12750	886	-50
12750	887	-53
12750	888	-54
12750	889	-53
12750	890	-51
12750	891	-49
12750	892	-49
12750	893	-51
12750	894	-55
12750	895	-59
12750	896	-62
12750	897	-61
12750	898	-59
12750	899	-56
12750	900	-52
12750	901	-48
12750	902	-46
12750	903	-44
12750	904	-43
12750	905	-42
12750	906	-43
12750	907	-46
12750	908	-49
12750	909	-51
12750	910	-53
12750	911	-53
12750	912	-52
12750	913	-51
12750	914	-50
12750	915	-49
12750	916	-46
12750	917	-41
12750	918	-35
12750	919	-29
12750	920	-25
12750	921	-24
12750	922	-26
12750	923	-32
12750	924	-40
12750	925	-47
12750	926	-50
12750	927	-51
12750	928	-50
12750	929	-48
12750	930	-45
12750	931	-43
12750	932	-41
12750	933	-40
12750	934	-38
12750	935	-36
12750	936	-36
12750	937	-39
12750	938	-42
12750	939	-46
12750	940	-48
12750	941	-49
12750	942	-47
12750	943	-45
12750	944	-43
12750	945	-43
12750	946	-44
12750	947	-44
12750	948	-43
12750	949	-41
12750	950	-39
12750	951	-37
12750	952	-38
12750	953	-41
12750	954	-46
12750	955	-51
12750	956	-55
12750	957	-57
12750	958	-57
12750	959	-55
12750	960	-52
12750	961	-48
12750	962	-45
12750	963	-43
12750	964	-40
12750	965	-37
12750	966	-34
12750	967	-32
12750	968	-31
12750	969	-31
12750	970	-34
12750	971	-38
12750	972	-42
12750	973	-46
12750	974	-48
12750	975	-48
12750	976	-47
12750	977	-45
12750	978	-42
12750	979	-38
12750	980	-34
12750	981	-31
12750	982	-29
12750	983	-28
12750	984	-29
12750	985	-30
12750	986	-29
12750	987	-27
12750	988	-26
12750	989	-26
12750	990	-29
12750	991	-35
12750	992	-42
12750	993	-46
12750	994	-45
12750	995	-40
12750	996	-32
12750	997	-24
12750	998	-20
12750	999	-20
12750	1000	-26
12750	1001	-35
12750	1002	-42
12750	1003	-46
12750	1004	-45
12750	1005	-42
12750	1006	-39
12750	1007	-37
12750	1008	-37
12750	1009	-38
12750	1010	-38
12750	1011	-35
12750	1012	-29
12750	1013	-23
12750	1014	-17
12750	1015	-15
12750	1016	-17
12750	1017	-21
12750	1018	-26
12750	1019	-29
12750	1020	-30
12750	1021	-30
12750	1022	-29
12750	1023	-30
12750	1024	-31
12750	1025	-32
12750	1026	-32
12750	1027	-30
12750	1028	-25
12750	1029	-20
12750	1030	-16
12750	1031	-14
12750	1032	-14
12750	1033	-15
12750	1034	-18
12750	1035	-20
12750	1036	-21
12750	1037	-20
12750	1038	-18
12750	1039	-17
12750	1040	-16
12750	1041	-16
12750	1042	-18
12750	1043	-21
12750	1044	-24
12750	1045	-26
12750	1046	-24
12750	1047	-22
12750	1048	-19
12750	1049	-19
12750	1050	-20
12750	1051	-24
12750	1052	-30
12750	1053	-36
12750	1054	-38
12750	1055	-38
12750	1056	-35
12750	1057	-31
12750	1058	-25
12750	1059	-20
12750	1060	-17
12750	1061	-16
12750	1062	-14
12750	1063	-13
12750	1064	-13
12750	1065	-13
12750	1066	-13
12750	1067	-13
12750	1068	-14
12750	1069	-16
12750	1070	-17
12750	1071	-16
12750	1072	-14
12750	1073	-12
12750	1074	-10
12750	1075	-8
12750	1076	-7
12750	1077	-6
12750	1078	-4
12750	1079	-2
12750	1080	-1
12750	1081	-1
12750	1082	-4
12750	1083	-8
12750	1084	-13
12750	1085	-16
12750	1086	-17
12750	1087	-14
12750	1088	-10
12750	1089	-6
12750	1090	-4
12750	1091	-4
12750	1092	-5
12750	1093	-5
12750	1094	-4
12750	1095	-1
12750	1096	2
12750	1097	3
12750	1098	0
12750	1099	-6
12750	1100	-13
12750	1101	-18
12750	1102	-19
12750	1103	-19
12750	1104	-16
12750	1105	-12
12750	1106	-9
12750	1107	-8
12750	1108	-7
12750	1109	-4
12750	1110	1
12750	1111	7
12750	1112	10
12750	1113	10
12750	1114	6
12750	1115	-1
12750	1116	-9
12750	1117	-14
12750	1118	-15
12750	1119	-13
12750	1120	-9
12750	1121	-6
12750	1122	-5
12750	1123	-5
12750	1124	-6
12750	1125	-4
12750	1126	0
12750	1127	4
12750	1128	7
12750	1129	6
12750	1130	3
12750	1131	-3
12750	1132	-8
12750	1133	-13
12750	1134	-14
12750	1135	-11
12750	1136	-7
12750	1137	-4
12750	1138	-2
12750	1139	0
12750	1140	3
12750	1141	7
12750	1142	10
12750	1143	13
12750	1144	12
12750	1145	7
12750	1146	-2
12750	1147	-11
12750	1148	-16
12750	1149	-17
12750	1150	-12
12750	1151	-5
12750	1152	3
12750	1153	8
12750	1154	8
12750	1155	5
12750	1156	4
12750	1157	7
12750	1158	13
12750	1159	21
12750	1160	27
12750	1161	28
12750	1162	25
12750	1163	16
12750	1164	8
12750	1165	3
12750	1166	2
12750	1167	4
12750	1168	8
12750	1169	11
12750	1170	14
12750	1171	15
12750	1172	15
12750	1173	17
12750	1174	19
12750	1175	21
12750	1176	21
12750	1177	19
12750	1178	15
12750	1179	11
12750	1180	8
12750	1181	7
12750	1182	8
12750	1183	10
12750	1184	11
12750	1185	12
12750	1186	13
12750	1187	15
12750	1188	18
12750	1189	21
12750	1190	25
12750	1191	27
12750	1192	26
12750	1193	23
12750	1194	18
12750	1195	14
12750	1196	13
12750	1197	11
12750	1198	9
12750	1199	8
12750	1200	9
12750	1201	12
12750	1202	17
12750	1203	23
12750	1204	27
12750	1205	29
12750	1206	28
12750	1207	26
12750	1208	26
12750	1209	28
12750	1210	28
12750	1211	25
12750	1212	18
12750	1213	10
12750	1214	4
12750	1215	3
12750	1216	10
12750	1217	21
12750	1218	30
12750	1219	32
12750	1220	28
12750	1221	19
12750	1222	14
12750	1223	16
12750	1224	30
12750	1225	52
12750	1226	74
12750	1227	86
12750	1228	85
12750	1229	70
12750	1230	48
12750	1231	26
12750	1232	13
12750	1233	10
12750	1234	17
12750	1235	28
12750	1236	38
12750	1237	47
12750	1238	54
12750	1239	59
12750	1240	61
12750	1241	60
12750	1242	55
12750	1243	46
12750	1244	33
12750	1245	21
12750	1246	15
12750	1247	15
12750	1248	20
12750	1249	27
12750	1250	33
12750	1251	35
12750	1252	33
12750	1253	29
12750	1254	26
12750	1255	25
12750	1256	26
12750	1257	27
12750	1258	27
12750	1259	25
12750	1260	22
12750	1261	21
12750	1262	21
12750	1263	22
12750	1264	24
12750	1265	25
12750	1266	27
12750	1267	29
12750	1268	31
12750	1269	33
12750	1270	34
12750	1271	32
12750	1272	30
12750	1273	26
12750	1274	22
12750	1275	20
12750	1276	19
12750	1277	19
12750	1278	20
12750	1279	21
12750	1280	21
12750	1281	21
12750	1282	21
12750	1283	21
12750	1284	26
12750	1285	32
12750	1286	40
12750	1287	45
12750	1288	46
12750	1289	41
12750	1290	32
12750	1291	22
12750	1292	16
12750	1293	14
12750	1294	17
12750	1295	22
12750	1296	26
12750	1297	28
12750	1298	28
12750	1299	29
12750	1300	31
12750	1301	37
12750	1302	47
12750	1303	56
12750	1304	60
12750	1305	58
12750	1306	51
12750	1307	40
12750	1308	30
12750	1309	23
12750	1310	22
12750	1311	27
12750	1312	33
12750	1313	39
12750	1314	43
12750	1315	45
12750	1316	45
12750	1317	46
12750	1318	47
12750	1319	50
12750	1320	51
12750	1321	50
12750	1322	47
12750	1323	43
12750	1324	39
12750	1325	37
12750	1326	38
12750	1327	42
12750	1328	49
12750	1329	56
12750	1330	60
12750	1331	62
12750	1332	61
12750	1333	58
12750	1334	54
12750	1335	50
12750	1336	49
12750	1337	50
12750	1338	51
12750	1339	51
12750	1340	49
12750	1341	46
12750	1342	43
12750	1343	41
12750	1344	43
12750	1345	47
12750	1346	51
12750	1347	55
12750	1348	56
12750	1349	55
12750	1350	52
12750	1351	49
12750	1352	47
12750	1353	46
12750	1354	46
12750	1355	44
12750	1356	42
12750	1357	40
12750	1358	40
12750	1359	42
12750	1360	45
12750	1361	48
12750	1362	51
12750	1363	50
12750	1364	47
12750	1365	43
12750	1366	41
12750	1367	40
12750	1368	40
12750	1369	42
12750	1370	42
12750	1371	40
12750	1372	37
12750	1373	34
12750	1374	37
12750	1375	44
12750	1376	55
12750	1377	67
12750	1378	76
12750	1379	79
12750	1380	76
12750	1381	68
12750	1382	60
12750	1383	54
12750	1384	51
12750	1385	50
12750	1386	50
12750	1387	50
12750	1388	49
12750	1389	47
12750	1390	47
12750	1391	50
12750	1392	54
12750	1393	59
12750	1394	63
12750	1395	63
12750	1396	61
12750	1397	57
12750	1398	53
12750	1399	52
12750	1400	52
12750	1401	53
12750	1402	54
12750	1403	54
12750	1404	53
12750	1405	51
12750	1406	50
12750	1407	51
12750	1408	54
12750	1409	57
12750	1410	59
12750	1411	60
12750	1412	61
12750	1413	61
12750	1414	61
12750	1415	59
12750	1416	57
12750	1417	54
12750	1418	51
12750	1419	48
12750	1420	46
12750	1421	45
12750	1422	46
12750	1423	48
12750	1424	51
12750	1425	54
12750	1426	57
12750	1427	59
12750	1428	60
12750	1429	62
12750	1430	63
12750	1431	63
12750	1432	59
12750	1433	54
12750	1434	48
12750	1435	42
12750	1436	38
12750	1437	37
12750	1438	39
12750	1439	44
12750	1440	49
12750	1441	53
12750	1442	56
12750	1443	57
12750	1444	57
12750	1445	55
12750	1446	53
12750	1447	52
12750	1448	50
12750	1449	49
12750	1450	47
12750	1451	45
12750	1452	44
12750	1453	41
12750	1454	38
12750	1455	37
12750	1456	38
12750	1457	42
12750	1458	47
12750	1459	52
12750	1460	55
12750	1461	54
12750	1462	51
12750	1463	47
12750	1464	46
12750	1465	48
12750	1466	49
12750	1467	48
12750	1468	45
12750	1469	39
12750	1470	34
12750	1471	33
12750	1472	38
12750	1473	48
12750	1474	59
12750	1475	64
12750	1476	62
12750	1477	53
12750	1478	41
12750	1479	35
12750	1480	39
12750	1481	53
12750	1482	72
12750	1483	87
12750	1484	93
12750	1485	86
12750	1486	69
12750	1487	49
12750	1488	33
12750	1489	27
12750	1490	31
12750	1491	39
12750	1492	46
12750	1493	49
12750	1494	47
12750	1495	40
12750	1496	33
12750	1497	29
12750	1498	26
12750	1499	25
12750	1500	22
12750	1501	20
12750	1502	18
12750	1503	19
12750	1504	21
12750	1505	25
12750	1506	28
12750	1507	31
12750	1508	31
12750	1509	29
12750	1510	27
12750	1511	24
12750	1512	21
12750	1513	16
12750	1514	12
12750	1515	7
12750	1516	3
12750	1517	3
12750	1518	6
12750	1519	12
12750	1520	17
12750	1521	17
12750	1522	13
12750	1523	7
12750	1524	5
12750	1525	8
12750	1526	18
12750	1527	31
12750	1528	39
12750	1529	38
12750	1530	26
12750	1531	7
12750	1532	-10
12750	1533	-19
12750	1534	-16
12750	1535	-6
12750	1536	6
12750	1537	10
12750	1538	5
12750	1539	-8
12750	1540	-19
12750	1541	-20
12750	1542	-8
12750	1543	14
12750	1544	36
12750	1545	50
12750	1546	47
12750	1547	30
12750	1548	5
12750	1549	-18
12750	1550	-30
12750	1551	-30
12750	1552	-23
12750	1553	-12
12750	1554	-5
12750	1555	-4
12750	1556	-8
12750	1557	-13
12750	1558	-17
12750	1559	-19
12750	1560	-20
12750	1561	-24
12750	1562	-27
12750	1563	-31
12750	1564	-35
12750	1565	-37
12750	1566	-36
12750	1567	-33
12750	1568	-31
12750	1569	-29
12750	1570	-29
12750	1571	-28
12750	1572	-28
12750	1573	-26
12750	1574	-26
12750	1575	-27
12750	1576	-31
12750	1577	-39
12750	1578	-48
12750	1579	-52
12750	1580	-52
12750	1581	-50
12750	1582	-47
12750	1583	-44
12750	1584	-43
12750	1585	-44
12750	1586	-46
12750	1587	-48
12750	1588	-48
12750	1589	-48
12750	1590	-48
12750	1591	-49
12750	1592	-52
12750	1593	-56
12750	1594	-61
12750	1595	-64
12750	1596	-65
12750	1597	-64
12750	1598	-63
12750	1599	-62
12750	1600	-61
12750	1601	-62
12750	1602	-63
12750	1603	-64
12750	1604	-63
12750	1605	-59
12750	1606	-56
12750	1607	-55
12750	1608	-56
12750	1609	-60
12750	1610	-65
12750	1611	-72
12750	1612	-78
12750	1613	-80
12750	1614	-79
12750	1615	-76
12750	1616	-71
12750	1617	-66
12750	1618	-63
12750	1619	-62
12750	1620	-63
12750	1621	-66
12750	1622	-69
12750	1623	-72
12750	1624	-74
12750	1625	-75
12750	1626	-75
12750	1627	-75
12750	1628	-75
12750	1629	-75
12750	1630	-75
12750	1631	-74
12750	1632	-72
12750	1633	-70
12750	1634	-67
12750	1635	-64
12750	1636	-62
12750	1637	-61
12750	1638	-60
12750	1639	-61
12750	1640	-64
12750	1641	-68
12750	1642	-72
12750	1643	-74
12750	1644	-74
12750	1645	-74
12750	1646	-72
12750	1647	-69
12750	1648	-67
12750	1649	-65
12750	1650	-64
12750	1651	-63
12750	1652	-62
12750	1653	-62
12750	1654	-63
12750	1655	-65
12750	1656	-67
12750	1657	-70
12750	1658	-74
12750	1659	-76
12750	1660	-78
12750	1661	-78
12750	1662	-78
12750	1663	-77
12750	1664	-74
12750	1665	-68
12750	1666	-60
12750	1667	-52
12750	1668	-46
12750	1669	-43
12750	1670	-45
12750	1671	-52
12750	1672	-62
12750	1673	-70
12750	1674	-75
12750	1675	-78
12750	1676	-77
12750	1677	-76
12750	1678	-74
12750	1679	-73
12750	1680	-73
12750	1681	-72
12750	1682	-69
12750	1683	-64
12750	1684	-61
12750	1685	-58
12750	1686	-59
12750	1687	-62
12750	1688	-66
12750	1689	-71
12750	1690	-73
12750	1691	-73
12750	1692	-73
12750	1693	-72
12750	1694	-71
12750	1695	-68
12750	1696	-66
12750	1697	-63
12750	1698	-59
12750	1699	-55
12750	1700	-53
12750	1701	-53
12750	1702	-55
12750	1703	-56
12750	1704	-58
12750	1705	-60
12750	1706	-62
12750	1707	-63
12750	1708	-63
12750	1709	-63
12750	1710	-62
12750	1711	-61
12750	1712	-60
12750	1713	-59
12750	1714	-58
12750	1715	-55
12750	1716	-52
12750	1717	-50
12750	1718	-50
12750	1719	-52
12750	1720	-56
12750	1721	-61
12750	1722	-66
12750	1723	-69
12750	1724	-70
12750	1725	-68
12750	1726	-66
12750	1727	-62
12750	1728	-58
12750	1729	-53
12750	1730	-49
12750	1731	-46
12750	1732	-46
12750	1733	-47
12750	1734	-50
12750	1735	-55
12750	1736	-59
12750	1737	-62
12750	1738	-63
12750	1739	-63
12750	1740	-61
12750	1741	-59
12750	1742	-57
12750	1743	-55
12750	1744	-51
12750	1745	-46
12750	1746	-41
12750	1747	-38
12750	1748	-38
12750	1749	-42
12750	1750	-49
12750	1751	-57
12750	1752	-63
12750	1753	-65
12750	1754	-63
12750	1755	-59
12750	1756	-55
12750	1757	-54
12750	1758	-54
12750	1759	-55
12750	1760	-55
12750	1761	-52
12750	1762	-47
12750	1763	-41
12750	1764	-36
12750	1765	-35
12750	1766	-36
12750	1767	-39
12750	1768	-43
12750	1769	-46
12750	1770	-48
12750	1771	-48
12750	1772	-47
12750	1773	-46
12750	1774	-44
12750	1775	-42
12750	1776	-38
12750	1777	-35
12750	1778	-31
12750	1779	-28
12750	1780	-26
12750	1781	-25
12750	1782	-27
12750	1783	-29
12750	1784	-31
12750	1785	-33
12750	1786	-36
12750	1787	-39
12750	1788	-39
12750	1789	-37
12750	1790	-33
12750	1791	-29
12750	1792	-23
12750	1793	-19
12750	1794	-16
12750	1795	-16
12750	1796	-17
12750	1797	-18
12750	1798	-17
12750	1799	-18
12750	1800	-21
12750	1801	-24
12750	1802	-27
12750	1803	-29
12750	1804	-29
12750	1805	-27
12750	1806	-24
12750	1807	-22
12750	1808	-20
12750	1809	-18
12750	1810	-16
12750	1811	-13
12750	1812	-12
12750	1813	-12
12750	1814	-15
12750	1815	-21
12750	1816	-28
12750	1817	-32
12750	1818	-32
12750	1819	-29
12750	1820	-25
12750	1821	-24
12750	1822	-26
12750	1823	-31
12750	1824	-34
12750	1825	-29
12750	1826	-15
12750	1827	6
12750	1828	27
12750	1829	39
12750	1830	38
12750	1831	23
12750	1832	2
12750	1833	-22
12750	1834	-39
12750	1835	-45
12750	1836	-40
12750	1837	-29
12750	1838	-19
12750	1839	-13
12750	1840	-13
12750	1841	-18
12750	1842	-23
12750	1843	-24
12750	1844	-20
12750	1845	-14
12750	1846	-9
12750	1847	-9
12750	1848	-13
12750	1849	-21
12750	1850	-28
12750	1851	-31
12750	1852	-27
12750	1853	-19
12750	1854	-12
12750	1855	-10
12750	1856	-12
12750	1857	-15
12750	1858	-16
12750	1859	-10
12750	1860	5
12750	1861	25
12750	1862	42
12750	1863	53
12750	1864	50
12750	1865	34
12750	1866	10
12750	1867	-13
12750	1868	-28
12750	1869	-29
12750	1870	-21
12750	1871	-9
12750	1872	0
12750	1873	3
12750	1874	1
12750	1875	-3
12750	1876	-7
12750	1877	-8
12750	1878	-6
12750	1879	-5
12750	1880	-7
12750	1881	-12
12750	1882	-17
12750	1883	-21
12750	1884	-21
12750	1885	-18
12750	1886	-13
12750	1887	-7
12750	1888	-3
12750	1889	0
12750	1890	1
12750	1891	2
12750	1892	3
12750	1893	2
12750	1894	-1
12750	1895	-6
12750	1896	-12
12750	1897	-15
12750	1898	-17
12750	1899	-17
12750	1900	-17
12750	1901	-16
12750	1902	-15
12750	1903	-13
12750	1904	-8
12750	1905	-2
12750	1906	3
12750	1907	8
12750	1908	9
12750	1909	7
12750	1910	1
12750	1911	-6
12750	1912	-12
12750	1913	-15
12750	1914	-14
12750	1915	-11
12750	1916	-5
12750	1917	2
12750	1918	6
12750	1919	8
12750	1920	8
12750	1921	7
12750	1922	6
12750	1923	5
12750	1924	4
12750	1925	5
12750	1926	5
12750	1927	3
12750	1928	2
12750	1929	0
12750	1930	-1
12750	1931	-1
12750	1932	1
12750	1933	4
12750	1934	9
12750	1935	14
12750	1936	18
12750	1937	22
12750	1938	24
12750	1939	24
12750	1940	24
12750	1941	23
12750	1942	22
12750	1943	20
12750	1944	16
12750	1945	13
12750	1946	10
12750	1947	9
12750	1948	9
12750	1949	10
12750	1950	14
12750	1951	19
12750	1952	23
12750	1953	26
12750	1954	28
12750	1955	28
12750	1956	28
12750	1957	25
12750	1958	22
12750	1959	19
12750	1960	15
12750	1961	12
12750	1962	11
12750	1963	12
12750	1964	15
12750	1965	19
12750	1966	23
12750	1967	27
12750	1968	31
12750	1969	33
12750	1970	34
12750	1971	33
12750	1972	32
12750	1973	30
12750	1974	28
12750	1975	26
12750	1976	25
12750	1977	24
12750	1978	23
12750	1979	22
12750	1980	22
12750	1981	22
12750	1982	24
12750	1983	27
12750	1984	31
12750	1985	36
12750	1986	40
12750	1987	42
12750	1988	40
12750	1989	37
12750	1990	33
12750	1991	28
12750	1992	25
12750	1993	23
12750	1994	22
12750	1995	23
12750	1996	25
12750	1997	28
12750	1998	33
12750	1999	37
[truncated: 159,280 more rows]
