# Supplementary material for: Are Complexity Metrics Reliable in Assessing HRV Control in Obese Patients During Sleep?
Source: PLoS One. 2015 Apr 20;10(4):e0124458. doi: 10.1371/journal.pone.0124458 (PMC4404104; doi:10.1371/journal.pone.0124458)
Supplement: S1 Dataset — (ZIP) [file pone.0124458.s001.zip › cabiddu_healthy_controls_data/SUBJECT (19)/TVIGRAB.txt]

630	0	-59
630	1	-51
630	2	-49
630	3	-51
630	4	-56
630	5	-63
630	6	-68
630	7	-66
630	8	-61
630	9	-61
630	10	-66
630	11	-70
630	12	-72
630	13	-72
630	14	-71
630	15	-67
630	16	-59
630	17	-54
630	18	-54
630	19	-56
630	20	-55
630	21	-53
630	22	-54
630	23	-57
630	24	-59
630	25	-62
630	26	-65
630	27	-69
630	28	-68
630	29	-62
630	30	-54
630	31	-48
630	32	-43
630	33	-36
630	34	-32
630	35	-35
630	36	-41
630	37	-44
630	38	-46
630	39	-49
630	40	-53
630	41	-54
630	42	-51
630	43	-50
630	44	-51
630	45	-49
630	46	-45
630	47	-41
630	48	-40
630	49	-38
630	50	-35
630	51	-31
630	52	-33
630	53	-36
630	54	-38
630	55	-39
630	56	-43
630	57	-48
630	58	-49
630	59	-46
630	60	-42
630	61	-40
630	62	-36
630	63	-30
630	64	-27
630	65	-28
630	66	-29
630	67	-27
630	68	-25
630	69	-25
630	70	-26
630	71	-26
630	72	-25
630	73	-28
630	74	-34
630	75	-36
630	76	-33
630	77	-29
630	78	-26
630	79	-21
630	80	-14
630	81	-11
630	82	-13
630	83	-17
630	84	-18
630	85	-18
630	86	-20
630	87	-22
630	88	-20
630	89	-18
630	90	-18
630	91	-22
630	92	-24
630	93	-21
630	94	-19
630	95	-16
630	96	-13
630	97	-6
630	98	-3
630	99	-5
630	100	-9
630	101	-12
630	102	-13
630	103	-17
630	104	-22
630	105	-24
630	106	-23
630	107	-23
630	108	-25
630	109	-23
630	110	-18
630	111	-13
630	112	-12
630	113	-12
630	114	-11
630	115	-11
630	116	-14
630	117	-16
630	118	-15
630	119	-13
630	120	-14
630	121	-19
630	122	-22
630	123	-23
630	124	-24
630	125	-26
630	126	-24
630	127	-17
630	128	-10
630	129	-6
630	130	-3
630	131	1
630	132	3
630	133	0
630	134	-5
630	135	-6
630	136	-6
630	137	-7
630	138	-9
630	139	-9
630	140	-9
630	141	-12
630	142	-18
630	143	-19
630	144	-12
630	145	-2
630	146	8
630	147	18
630	148	25
630	149	26
630	150	17
630	151	4
630	152	-5
630	153	-9
630	154	-10
630	155	-10
630	156	-8
630	157	-4
630	158	-5
630	159	-9
630	160	-9
630	161	-3
630	162	4
630	163	5
630	164	1
630	165	-5
630	166	-13
630	167	-22
630	168	-27
630	169	-23
630	170	-12
630	171	-4
630	172	-2
630	173	-3
630	174	-6
630	175	-10
630	176	-13
630	177	-11
630	178	-3
630	179	4
630	180	5
630	181	1
630	182	-1
630	183	-3
630	184	-6
630	185	-8
630	186	-7
630	187	-5
630	188	-7
630	189	-14
630	190	-18
630	191	-16
630	192	-11
630	193	-5
630	194	2
630	195	9
630	196	11
630	197	5
630	198	-3
630	199	-7
630	200	-7
630	201	-7
630	202	-7
630	203	-4
630	204	-1
630	205	0
630	206	-3
630	207	-3
630	208	2
630	209	7
630	210	10
630	211	12
630	212	16
630	213	19
630	214	16
630	215	12
630	216	11
630	217	11
630	218	10
630	219	7
630	220	7
630	221	8
630	222	7
630	223	4
630	224	2
630	225	6
630	226	11
630	227	17
630	228	23
630	229	32
630	230	38
630	231	34
630	232	25
630	233	14
630	234	3
630	235	-6
630	236	-11
630	237	-8
630	238	2
630	239	10
630	240	14
630	241	16
630	242	19
630	243	20
630	244	20
630	245	21
630	246	26
630	247	31
630	248	30
630	249	26
630	250	22
630	251	19
630	252	14
630	253	10
630	254	10
630	255	15
630	256	20
630	257	22
630	258	26
630	259	33
630	260	38
630	261	40
630	262	39
630	263	40
630	264	40
630	265	36
630	266	30
630	267	29
630	268	31
630	269	32
630	270	32
630	271	34
630	272	38
630	273	40
630	274	40
630	275	41
630	276	47
630	277	52
630	278	54
630	279	53
630	280	55
630	281	56
630	282	54
630	283	51
630	284	51
630	285	52
630	286	51
630	287	47
630	288	47
630	289	51
630	290	56
630	291	60
630	292	63
630	293	68
630	294	70
630	295	66
630	296	60
630	297	58
630	298	59
630	299	58
630	300	57
630	301	59
630	302	62
630	303	62
630	304	61
630	305	62
630	306	67
630	307	71
630	308	73
630	309	74
630	310	77
630	311	79
630	312	76
630	313	73
630	314	73
630	315	74
630	316	72
630	317	68
630	318	65
630	319	64
630	320	62
630	321	59
630	322	59
630	323	65
630	324	71
630	325	76
630	326	80
630	327	85
630	328	87
630	329	84
630	330	79
630	331	74
630	332	71
630	333	67
630	334	63
630	335	64
630	336	68
630	337	71
630	338	70
630	339	70
630	340	74
630	341	78
630	342	79
630	343	81
630	344	84
630	345	86
630	346	82
630	347	76
630	348	73
630	349	73
630	350	72
630	351	71
630	352	72
630	353	74
630	354	74
630	355	71
630	356	70
630	357	76
630	358	86
630	359	96
630	360	105
630	361	111
630	362	111
630	363	100
630	364	84
630	365	71
630	366	65
630	367	65
630	368	67
630	369	72
630	370	77
630	371	76
630	372	69
630	373	64
630	374	67
630	375	76
630	376	85
630	377	93
630	378	98
630	379	96
630	380	86
630	381	73
630	382	64
630	383	62
630	384	63
630	385	63
630	386	65
630	387	68
630	388	69
630	389	68
630	390	71
630	391	78
630	392	86
630	393	88
630	394	84
630	395	79
630	396	73
630	397	64
630	398	57
630	399	57
630	400	63
630	401	71
630	402	76
630	403	81
630	404	87
630	405	91
630	406	91
630	407	91
630	408	94
630	409	95
630	410	91
630	411	84
630	412	80
630	413	79
630	414	77
630	415	74
630	416	74
630	417	76
630	418	76
630	419	73
630	420	73
630	421	78
630	422	83
630	423	86
630	424	86
630	425	88
630	426	89
630	427	85
630	428	79
630	429	78
630	430	78
630	431	76
630	432	72
630	433	71
630	434	73
630	435	74
630	436	73
630	437	72
630	438	72
630	439	71
630	440	64
630	441	59
630	442	60
630	443	67
630	444	73
630	445	77
630	446	81
630	447	82
630	448	75
630	449	66
630	450	59
630	451	55
630	452	55
630	453	55
630	454	60
630	455	68
630	456	74
630	457	73
630	458	68
630	459	65
630	460	63
630	461	60
630	462	58
630	463	59
630	464	60
630	465	57
630	466	48
630	467	43
630	468	44
630	469	48
630	470	53
630	471	61
630	472	68
630	473	71
630	474	67
630	475	62
630	476	61
630	477	69
630	478	78
630	479	87
630	480	95
630	481	97
630	482	89
630	483	72
630	484	57
630	485	50
630	486	50
630	487	55
630	488	62
630	489	72
630	490	76
630	491	73
630	492	65
630	493	58
630	494	54
630	495	50
630	496	45
630	497	43
630	498	45
630	499	46
630	500	44
630	501	46
630	502	53
630	503	60
630	504	66
630	505	72
630	506	80
630	507	87
630	508	88
630	509	82
630	510	74
630	511	64
630	512	50
630	513	36
630	514	31
630	515	34
630	516	40
630	517	43
630	518	46
630	519	49
630	520	50
630	521	47
630	522	44
630	523	44
630	524	45
630	525	42
630	526	36
630	527	32
630	528	30
630	529	26
630	530	22
630	531	22
630	532	26
630	533	29
630	534	28
630	535	28
630	536	31
630	537	34
630	538	34
630	539	37
630	540	42
630	541	47
630	542	47
630	543	42
630	544	35
630	545	28
630	546	19
630	547	11
630	548	9
630	549	14
630	550	21
630	551	24
630	552	27
630	553	30
630	554	31
630	555	29
630	556	25
630	557	25
630	558	25
630	559	21
630	560	14
630	561	9
630	562	6
630	563	5
630	564	5
630	565	9
630	566	17
630	567	22
630	568	22
630	569	19
630	570	16
630	571	12
630	572	7
630	573	1
630	574	1
630	575	6
630	576	7
630	577	2
630	578	-2
630	579	-4
630	580	-5
630	581	-6
630	582	-2
630	583	3
630	584	5
630	585	1
630	586	-4
630	587	-4
630	588	0
630	589	3
630	590	3
630	591	1
630	592	-4
630	593	-14
630	594	-24
630	595	-25
630	596	-17
630	597	-8
630	598	-5
630	599	-8
630	600	-15
630	601	-23
630	602	-26
630	603	-18
630	604	6
630	605	35
630	606	53
630	607	54
630	608	40
630	609	16
630	610	-11
630	611	-32
630	612	-37
630	613	-27
630	614	-14
630	615	-6
630	616	-4
630	617	-5
630	618	-9
630	619	-14
630	620	-14
630	621	-9
630	622	-3
630	623	-3
630	624	-10
630	625	-16
630	626	-22
630	627	-25
630	628	-26
630	629	-22
630	630	-17
630	631	-15
630	632	-19
630	633	-23
630	634	-22
630	635	-19
630	636	-16
630	637	-15
630	638	-15
630	639	-19
630	640	-25
630	641	-33
630	642	-36
630	643	-35
630	644	-34
630	645	-34
630	646	-33
630	647	-30
630	648	-28
630	649	-27
630	650	-26
630	651	-21
630	652	-19
630	653	-24
630	654	-36
630	655	-47
630	656	-57
630	657	-66
630	658	-70
630	659	-65
630	660	-53
630	661	-44
630	662	-42
630	663	-42
630	664	-42
630	665	-43
630	666	-44
630	667	-42
630	668	-35
630	669	-29
630	670	-29
630	671	-34
630	672	-40
630	673	-44
630	674	-50
630	675	-56
630	676	-57
630	677	-54
630	678	-52
630	679	-52
630	680	-50
630	681	-45
630	682	-40
630	683	-39
630	684	-39
630	685	-39
630	686	-39
630	687	-42
630	688	-43
630	689	-41
630	690	-36
630	691	-35
630	692	-40
630	693	-44
630	694	-46
630	695	-49
630	696	-52
630	697	-52
630	698	-47
630	699	-42
630	700	-40
630	701	-41
630	702	-39
630	703	-39
630	704	-42
630	705	-47
630	706	-50
630	707	-50
630	708	-51
630	709	-53
630	710	-54
630	711	-50
630	712	-48
630	713	-48
630	714	-48
630	715	-43
630	716	-38
630	717	-36
630	718	-35
630	719	-33
630	720	-34
630	721	-40
630	722	-50
630	723	-56
630	724	-58
630	725	-58
630	726	-58
630	727	-55
630	728	-50
630	729	-46
630	730	-46
630	731	-45
630	732	-41
630	733	-37
630	734	-37
630	735	-41
630	736	-44
630	737	-47
630	738	-51
630	739	-54
630	740	-52
630	741	-46
630	742	-43
630	743	-44
630	744	-46
630	745	-46
630	746	-47
630	747	-49
630	748	-48
630	749	-43
630	750	-40
630	751	-41
630	752	-45
630	753	-47
630	754	-48
630	755	-51
630	756	-55
630	757	-56
630	758	-55
630	759	-56
630	760	-59
630	761	-59
630	762	-54
630	763	-48
630	764	-46
630	765	-44
630	766	-41
630	767	-40
630	768	-42
630	769	-45
630	770	-44
630	771	-41
630	772	-41
630	773	-45
630	774	-49
630	775	-51
630	776	-53
630	777	-54
630	778	-51
630	779	-43
630	780	-36
630	781	-33
630	782	-34
630	783	-35
630	784	-38
630	785	-45
630	786	-53
630	787	-56
630	788	-56
630	789	-56
630	790	-57
630	791	-56
630	792	-52
630	793	-49
630	794	-50
630	795	-49
630	796	-45
630	797	-41
630	798	-41
630	799	-42
630	800	-41
630	801	-39
630	802	-40
630	803	-42
630	804	-43
630	805	-44
630	806	-48
630	807	-55
630	808	-60
630	809	-59
630	810	-57
630	811	-56
630	812	-52
630	813	-46
630	814	-42
630	815	-44
630	816	-48
630	817	-50
630	818	-50
630	819	-52
630	820	-55
630	821	-56
630	822	-55
630	823	-55
630	824	-57
630	825	-55
630	826	-50
630	827	-45
630	828	-43
630	829	-43
630	830	-42
630	831	-41
630	832	-44
630	833	-47
630	834	-45
630	835	-42
630	836	-41
630	837	-43
630	838	-44
630	839	-44
630	840	-46
630	841	-49
630	842	-48
630	843	-42
630	844	-36
630	845	-34
630	846	-32
630	847	-29
630	848	-27
630	849	-28
630	850	-31
630	851	-31
630	852	-29
630	853	-29
630	854	-33
630	855	-36
630	856	-37
630	857	-39
630	858	-42
630	859	-41
630	860	-35
630	861	-29
630	862	-26
630	863	-26
630	864	-24
630	865	-23
630	866	-26
630	867	-29
630	868	-31
630	869	-33
630	870	-38
630	871	-46
630	872	-49
630	873	-44
630	874	-37
630	875	-32
630	876	-28
630	877	-25
630	878	-30
630	879	-41
630	880	-52
630	881	-57
630	882	-55
630	883	-50
630	884	-42
630	885	-32
630	886	-22
630	887	-18
630	888	-20
630	889	-23
630	890	-25
630	891	-29
630	892	-33
630	893	-33
630	894	-25
630	895	-12
630	896	1
630	897	13
630	898	22
630	899	23
630	900	12
630	901	-6
630	902	-21
630	903	-29
630	904	-30
630	905	-26
630	906	-17
630	907	-7
630	908	-2
630	909	-5
630	910	-9
630	911	-10
630	912	-7
630	913	-4
630	914	0
630	915	3
630	916	3
630	917	-1
630	918	-6
630	919	-7
630	920	-3
630	921	0
630	922	1
630	923	2
630	924	6
630	925	9
630	926	12
630	927	16
630	928	24
630	929	30
630	930	29
630	931	23
630	932	20
630	933	18
630	934	16
630	935	15
630	936	18
630	937	23
630	938	26
630	939	24
630	940	23
630	941	27
630	942	31
630	943	33
630	944	36
630	945	40
630	946	41
630	947	37
630	948	32
630	949	30
630	950	31
630	951	31
630	952	30
630	953	30
630	954	32
630	955	31
630	956	29
630	957	29
630	958	35
630	959	41
630	960	43
630	961	43
630	962	43
630	963	42
630	964	37
630	965	31
630	966	32
630	967	36
630	968	40
630	969	44
630	970	46
630	971	46
630	972	43
630	973	38
630	974	38
630	975	47
630	976	60
630	977	70
630	978	76
630	979	79
630	980	78
630	981	70
630	982	59
630	983	52
630	984	49
630	985	45
630	986	40
630	987	37
630	988	40
630	989	44
630	990	50
630	991	57
630	992	65
630	993	69
630	994	66
630	995	62
630	996	65
630	997	75
630	998	88
630	999	101
630	1000	111
630	1001	111
630	1002	98
630	1003	75
630	1004	54
630	1005	44
630	1006	43
630	1007	49
630	1008	61
630	1009	74
630	1010	81
630	1011	79
630	1012	71
630	1013	67
630	1014	65
630	1015	62
630	1016	59
630	1017	58
630	1018	59
630	1019	58
630	1020	55
630	1021	55
630	1022	60
630	1023	65
630	1024	66
630	1025	68
630	1026	71
630	1027	73
630	1028	69
630	1029	64
630	1030	59
630	1031	56
630	1032	50
630	1033	45
630	1034	48
630	1035	56
630	1036	62
630	1037	65
630	1038	67
630	1039	70
630	1040	72
630	1041	72
630	1042	71
630	1043	73
630	1044	74
630	1045	71
630	1046	65
630	1047	63
630	1048	63
630	1049	64
630	1050	63
630	1051	66
630	1052	70
630	1053	71
630	1054	68
630	1055	68
630	1056	72
630	1057	78
630	1058	81
630	1059	83
630	1060	85
630	1061	85
630	1062	81
630	1063	74
630	1064	72
630	1065	73
630	1066	72
630	1067	68
630	1068	66
630	1069	67
630	1070	67
630	1071	67
630	1072	70
630	1073	78
630	1074	85
630	1075	87
630	1076	85
630	1077	82
630	1078	77
630	1079	70
630	1080	64
630	1081	63
630	1082	66
630	1083	67
630	1084	65
630	1085	63
630	1086	64
630	1087	64
630	1088	64
630	1089	67
630	1090	74
630	1091	80
630	1092	80
630	1093	77
630	1094	75
630	1095	72
630	1096	67
630	1097	62
630	1098	60
630	1099	62
630	1100	62
630	1101	60
630	1102	60
630	1103	64
630	1104	68
630	1105	69
630	1106	71
630	1107	74
630	1108	75
630	1109	71
630	1110	66
630	1111	63
630	1112	63
630	1113	61
630	1114	58
630	1115	58
630	1116	61
630	1117	62
630	1118	61
630	1119	63
630	1120	67
630	1121	72
630	1122	73
630	1123	74
630	1124	77
630	1125	79
630	1126	76
630	1127	70
630	1128	68
630	1129	67
630	1130	65
630	1131	62
630	1132	62
630	1133	64
630	1134	64
630	1135	62
630	1136	63
630	1137	69
630	1138	75
630	1139	79
630	1140	81
630	1141	83
630	1142	84
630	1143	78
630	1144	71
630	1145	68
630	1146	68
630	1147	68
630	1148	66
630	1149	66
630	1150	68
630	1151	68
630	1152	66
630	1153	66
630	1154	70
630	1155	74
630	1156	74
630	1157	74
630	1158	75
630	1159	75
630	1160	72
630	1161	67
630	1162	65
630	1163	65
630	1164	63
630	1165	58
630	1166	56
630	1167	57
630	1168	58
630	1169	57
630	1170	59
630	1171	65
630	1172	69
630	1173	69
630	1174	67
630	1175	66
630	1176	65
630	1177	60
630	1178	55
630	1179	53
630	1180	55
630	1181	56
630	1182	53
630	1183	52
630	1184	54
630	1185	54
630	1186	51
630	1187	50
630	1188	54
630	1189	59
630	1190	60
630	1191	61
630	1192	63
630	1193	65
630	1194	62
630	1195	55
630	1196	51
630	1197	48
630	1198	44
630	1199	40
630	1200	41
630	1201	48
630	1202	56
630	1203	61
630	1204	64
630	1205	65
630	1206	63
630	1207	55
630	1208	46
630	1209	43
630	1210	44
630	1211	44
630	1212	44
630	1213	44
630	1214	45
630	1215	41
630	1216	35
630	1217	33
630	1218	37
630	1219	44
630	1220	48
630	1221	51
630	1222	52
630	1223	50
630	1224	44
630	1225	37
630	1226	37
630	1227	39
630	1228	40
630	1229	36
630	1230	31
630	1231	26
630	1232	22
630	1233	20
630	1234	24
630	1235	35
630	1236	43
630	1237	43
630	1238	35
630	1239	25
630	1240	15
630	1241	8
630	1242	8
630	1243	18
630	1244	32
630	1245	41
630	1246	41
630	1247	36
630	1248	29
630	1249	22
630	1250	17
630	1251	18
630	1252	26
630	1253	34
630	1254	35
630	1255	31
630	1256	28
630	1257	26
630	1258	23
630	1259	21
630	1260	24
630	1261	26
630	1262	24
630	1263	18
630	1264	13
630	1265	12
630	1266	13
630	1267	15
630	1268	17
630	1269	22
630	1270	24
630	1271	21
630	1272	16
630	1273	14
630	1274	13
630	1275	10
630	1276	5
630	1277	3
630	1278	3
630	1279	2
630	1280	-2
630	1281	-3
630	1282	-1
630	1283	0
630	1284	-2
630	1285	-3
630	1286	-1
630	1287	-1
630	1288	-3
630	1289	-6
630	1290	-6
630	1291	-5
630	1292	-6
630	1293	-11
630	1294	-13
630	1295	-14
630	1296	-17
630	1297	-21
630	1298	-21
630	1299	-16
630	1300	-11
630	1301	-11
630	1302	-12
630	1303	-14
630	1304	-17
630	1305	-23
630	1306	-29
630	1307	-30
630	1308	-27
630	1309	-27
630	1310	-29
630	1311	-30
630	1312	-29
630	1313	-30
630	1314	-32
630	1315	-32
630	1316	-28
630	1317	-25
630	1318	-25
630	1319	-26
630	1320	-25
630	1321	-23
630	1322	-25
630	1323	-27
630	1324	-27
630	1325	-27
630	1326	-30
630	1327	-36
630	1328	-39
630	1329	-39
630	1330	-39
630	1331	-40
630	1332	-39
630	1333	-34
630	1334	-31
630	1335	-31
630	1336	-32
630	1337	-30
630	1338	-28
630	1339	-30
630	1340	-35
630	1341	-38
630	1342	-40
630	1343	-44
630	1344	-49
630	1345	-50
630	1346	-47
630	1347	-44
630	1348	-43
630	1349	-41
630	1350	-38
630	1351	-37
630	1352	-40
630	1353	-43
630	1354	-43
630	1355	-41
630	1356	-42
630	1357	-44
630	1358	-44
630	1359	-42
630	1360	-44
630	1361	-48
630	1362	-49
630	1363	-47
630	1364	-45
630	1365	-44
630	1366	-43
630	1367	-39
630	1368	-35
630	1369	-36
630	1370	-37
630	1371	-37
630	1372	-37
630	1373	-42
630	1374	-50
630	1375	-55
630	1376	-58
630	1377	-60
630	1378	-62
630	1379	-59
630	1380	-53
630	1381	-49
630	1382	-49
630	1383	-49
630	1384	-49
630	1385	-48
630	1386	-50
630	1387	-52
630	1388	-52
630	1389	-52
630	1390	-55
630	1391	-60
630	1392	-63
630	1393	-63
630	1394	-64
630	1395	-66
630	1396	-66
630	1397	-62
630	1398	-59
630	1399	-60
630	1400	-62
630	1401	-60
630	1402	-59
630	1403	-61
630	1404	-66
630	1405	-67
630	1406	-66
630	1407	-67
630	1408	-69
630	1409	-68
630	1410	-64
630	1411	-62
630	1412	-63
630	1413	-62
630	1414	-59
630	1415	-56
630	1416	-57
630	1417	-58
630	1418	-57
630	1419	-56
630	1420	-58
630	1421	-62
630	1422	-64
630	1423	-64
630	1424	-67
630	1425	-71
630	1426	-74
630	1427	-75
630	1428	-74
630	1429	-74
630	1430	-69
630	1431	-60
630	1432	-52
630	1433	-51
630	1434	-55
630	1435	-59
630	1436	-62
630	1437	-66
630	1438	-69
630	1439	-69
630	1440	-69
630	1441	-73
630	1442	-80
630	1443	-84
630	1444	-83
630	1445	-78
630	1446	-74
630	1447	-68
630	1448	-63
630	1449	-63
630	1450	-69
630	1451	-78
630	1452	-81
630	1453	-78
630	1454	-73
630	1455	-66
630	1456	-57
630	1457	-51
630	1458	-56
630	1459	-69
630	1460	-82
630	1461	-89
630	1462	-90
630	1463	-86
630	1464	-76
630	1465	-61
630	1466	-49
630	1467	-46
630	1468	-49
630	1469	-53
630	1470	-58
630	1471	-65
630	1472	-74
630	1473	-79
630	1474	-82
630	1475	-86
630	1476	-90
630	1477	-87
630	1478	-76
630	1479	-62
630	1480	-52
630	1481	-46
630	1482	-44
630	1483	-49
630	1484	-61
630	1485	-75
630	1486	-83
630	1487	-86
630	1488	-87
630	1489	-87
630	1490	-85
630	1491	-81
630	1492	-81
630	1493	-83
630	1494	-82
630	1495	-77
630	1496	-71
630	1497	-68
630	1498	-69
630	1499	-70
630	1500	-72
630	1501	-78
630	1502	-81
630	1503	-79
630	1504	-74
630	1505	-72
630	1506	-75
630	1507	-79
630	1508	-82
630	1509	-86
630	1510	-92
630	1511	-94
630	1512	-90
630	1513	-84
630	1514	-80
630	1515	-75
630	1516	-68
630	1517	-63
630	1518	-65
630	1519	-71
630	1520	-75
630	1521	-77
630	1522	-79
630	1523	-82
630	1524	-81
630	1525	-78
630	1526	-77
630	1527	-81
630	1528	-83
630	1529	-82
630	1530	-80
630	1531	-79
630	1532	-77
630	1533	-72
630	1534	-68
630	1535	-70
630	1536	-73
630	1537	-74
630	1538	-71
630	1539	-70
630	1540	-71
630	1541	-71
630	1542	-68
630	1543	-67
630	1544	-68
630	1545	-69
630	1546	-64
630	1547	-58
630	1548	-55
630	1549	-53
630	1550	-51
630	1551	-50
630	1552	-55
630	1553	-64
630	1554	-70
630	1555	-72
630	1556	-74
630	1557	-75
630	1558	-72
630	1559	-64
630	1560	-59
630	1561	-57
630	1562	-58
630	1563	-57
630	1564	-57
630	1565	-59
630	1566	-60
630	1567	-57
630	1568	-52
630	1569	-50
630	1570	-52
630	1571	-53
630	1572	-52
630	1573	-54
630	1574	-58
630	1575	-58
630	1576	-53
630	1577	-47
630	1578	-45
630	1579	-43
630	1580	-41
630	1581	-40
630	1582	-43
630	1583	-47
630	1584	-47
630	1585	-46
630	1586	-47
630	1587	-51
630	1588	-53
630	1589	-54
630	1590	-56
630	1591	-59
630	1592	-59
630	1593	-53
630	1594	-48
630	1595	-47
630	1596	-47
630	1597	-46
630	1598	-45
630	1599	-46
630	1600	-47
630	1601	-43
630	1602	-37
630	1603	-35
630	1604	-40
630	1605	-46
630	1606	-51
630	1607	-57
630	1608	-62
630	1609	-60
630	1610	-52
630	1611	-44
630	1612	-39
630	1613	-39
630	1614	-39
630	1615	-40
630	1616	-46
630	1617	-52
630	1618	-55
630	1619	-54
630	1620	-55
630	1621	-57
630	1622	-56
630	1623	-52
630	1624	-49
630	1625	-47
630	1626	-44
630	1627	-38
630	1628	-34
630	1629	-34
630	1630	-37
630	1631	-37
630	1632	-38
630	1633	-41
630	1634	-45
630	1635	-46
630	1636	-46
630	1637	-46
630	1638	-49
630	1639	-49
630	1640	-47
630	1641	-44
630	1642	-44
630	1643	-43
630	1644	-38
630	1645	-35
630	1646	-36
630	1647	-38
630	1648	-39
630	1649	-39
630	1650	-42
630	1651	-46
630	1652	-48
630	1653	-47
630	1654	-48
630	1655	-51
630	1656	-51
630	1657	-48
630	1658	-45
630	1659	-45
630	1660	-44
630	1661	-39
630	1662	-35
630	1663	-35
630	1664	-36
630	1665	-36
630	1666	-36
630	1667	-40
630	1668	-46
630	1669	-49
630	1670	-48
630	1671	-47
630	1672	-45
630	1673	-40
630	1674	-31
630	1675	-23
630	1676	-20
630	1677	-18
630	1678	-16
630	1679	-15
630	1680	-17
630	1681	-21
630	1682	-21
630	1683	-19
630	1684	-20
630	1685	-22
630	1686	-22
630	1687	-18
630	1688	-15
630	1689	-15
630	1690	-13
630	1691	-9
630	1692	-5
630	1693	-5
630	1694	-4
630	1695	-1
630	1696	3
630	1697	3
630	1698	1
630	1699	1
630	1700	2
630	1701	0
630	1702	-3
630	1703	-5
630	1704	-4
630	1705	-5
630	1706	-5
630	1707	-2
630	1708	6
630	1709	13
630	1710	16
630	1711	15
630	1712	14
630	1713	13
630	1714	9
630	1715	6
630	1716	7
630	1717	12
630	1718	10
630	1719	4
630	1720	-1
630	1721	1
630	1722	6
630	1723	12
630	1724	20
630	1725	27
630	1726	27
630	1727	19
630	1728	12
630	1729	15
630	1730	28
630	1731	45
630	1732	58
630	1733	65
630	1734	63
630	1735	50
630	1736	31
630	1737	20
630	1738	21
630	1739	28
630	1740	32
630	1741	33
630	1742	31
630	1743	27
630	1744	25
630	1745	34
630	1746	56
630	1747	84
630	1748	102
630	1749	102
630	1750	88
630	1751	64
630	1752	38
630	1753	19
630	1754	17
630	1755	29
630	1756	44
630	1757	52
630	1758	53
630	1759	50
630	1760	47
630	1761	43
630	1762	43
630	1763	49
630	1764	55
630	1765	53
630	1766	45
630	1767	39
630	1768	37
630	1769	39
630	1770	42
630	1771	48
630	1772	56
630	1773	60
630	1774	59
630	1775	58
630	1776	61
630	1777	66
630	1778	68
630	1779	65
630	1780	62
630	1781	56
630	1782	51
630	1783	48
630	1784	49
630	1785	54
630	1786	58
630	1787	58
630	1788	59
630	1789	61
630	1790	63
630	1791	63
630	1792	64
630	1793	70
630	1794	78
630	1795	82
630	1796	81
630	1797	79
630	1798	72
630	1799	60
630	1800	47
630	1801	41
630	1802	46
630	1803	56
630	1804	66
630	1805	74
630	1806	77
630	1807	72
630	1808	61
630	1809	54
630	1810	59
630	1811	76
630	1812	96
630	1813	113
630	1814	123
630	1815	120
630	1816	104
630	1817	79
630	1818	60
630	1819	52
630	1820	54
630	1821	59
630	1822	67
630	1823	74
630	1824	76
630	1825	72
630	1826	68
630	1827	69
630	1828	74
630	1829	77
630	1830	76
630	1831	73
630	1832	68
630	1833	62
630	1834	56
630	1835	58
630	1836	68
630	1837	79
630	1838	84
630	1839	85
630	1840	85
630	1841	83
630	1842	80
630	1843	78
630	1844	79
630	1845	82
630	1846	79
630	1847	71
630	1848	67
630	1849	67
630	1850	68
630	1851	69
630	1852	72
630	1853	78
630	1854	83
630	1855	83
630	1856	84
630	1857	88
630	1858	93
630	1859	93
630	1860	89
630	1861	84
630	1862	78
630	1863	70
630	1864	64
630	1865	63
630	1866	70
630	1867	76
630	1868	78
630	1869	79
630	1870	80
630	1871	81
630	1872	82
630	1873	86
630	1874	95
630	1875	105
630	1876	108
630	1877	103
630	1878	96
630	1879	88
630	1880	78
630	1881	68
630	1882	66
630	1883	69
630	1884	73
630	1885	76
630	1886	79
630	1887	85
630	1888	89
630	1889	88
630	1890	84
630	1891	81
630	1892	76
630	1893	69
630	1894	63
630	1895	64
630	1896	71
630	1897	75
630	1898	75
630	1899	74
630	1900	75
630	1901	74
630	1902	73
630	1903	76
630	1904	84
630	1905	90
630	1906	89
630	1907	86
630	1908	84
630	1909	82
630	1910	79
630	1911	75
630	1912	73
630	1913	72
630	1914	70
630	1915	66
630	1916	67
630	1917	72
630	1918	77
630	1919	77
630	1920	74
630	1921	71
630	1922	67
630	1923	62
630	1924	62
630	1925	68
630	1926	78
630	1927	83
630	1928	80
630	1929	75
630	1930	68
630	1931	61
630	1932	54
630	1933	54
630	1934	60
630	1935	67
630	1936	69
630	1937	70
630	1938	72
630	1939	73
630	1940	70
630	1941	67
630	1942	67
630	1943	66
630	1944	61
630	1945	55
630	1946	52
630	1947	54
630	1948	56
630	1949	58
630	1950	60
630	1951	64
630	1952	65
630	1953	63
630	1954	60
630	1955	62
630	1956	65
630	1957	64
630	1958	61
630	1959	59
630	1960	58
630	1961	54
630	1962	50
630	1963	50
630	1964	54
630	1965	57
630	1966	57
630	1967	59
630	1968	62
630	1969	63
630	1970	61
630	1971	59
630	1972	59
630	1973	60
630	1974	58
630	1975	54
630	1976	53
630	1977	54
630	1978	53
630	1979	50
630	1980	49
630	1981	52
630	1982	55
630	1983	56
630	1984	57
630	1985	62
630	1986	65
630	1987	64
630	1988	62
630	1989	63
630	1990	64
630	1991	62
630	1992	58
630	1993	55
630	1994	54
630	1995	50
630	1996	44
630	1997	43
630	1998	46
630	1999	50
[truncated: 159,280 more rows]
