# Supplementary material for: Are Complexity Metrics Reliable in Assessing HRV Control in Obese Patients During Sleep?
Source: PLoS One. 2015 Apr 20;10(4):e0124458. doi: 10.1371/journal.pone.0124458 (PMC4404104; doi:10.1371/journal.pone.0124458)
Supplement: S1 Dataset — (ZIP) [file pone.0124458.s001.zip › cabiddu_healthy_controls_data/SUBJECT (2)/1/FC.txt]

30	0	313
30	1	259
30	2	199
30	3	146
30	4	123
30	5	140
30	6	172
30	7	181
30	8	157
30	9	95
30	10	53
30	11	46
30	12	31
30	13	18
30	14	12
30	15	0
30	16	-24
30	17	-59
30	18	-96
30	19	-132
30	20	-173
30	21	-208
30	22	-219
30	23	-207
30	24	-192
30	25	-191
30	26	-210
30	27	-259
30	28	-343
30	29	-448
30	30	-549
30	31	-625
30	32	-681
30	33	-736
30	34	-791
30	35	-850
30	36	-921
30	37	-1011
30	38	-1108
30	39	-1200
30	40	-1286
30	41	-1360
30	42	-1415
30	43	-1452
30	44	-1474
30	45	-1500
30	46	-1540
30	47	-1577
30	48	-1588
30	49	-1560
30	50	-1480
30	51	-1337
30	52	-1131
30	53	-886
30	54	-629
30	55	-376
30	56	-130
30	57	97
30	58	292
30	59	450
30	60	581
30	61	687
30	62	766
30	63	821
30	64	871
30	65	924
30	66	969
30	67	989
30	68	979
30	69	945
30	70	902
30	71	859
30	72	827
30	73	828
30	74	853
30	75	873
30	76	867
30	77	837
30	78	786
30	79	722
30	80	652
30	81	599
30	82	569
30	83	558
30	84	547
30	85	530
30	86	510
30	87	488
30	88	462
30	89	437
30	90	424
30	91	422
30	92	408
30	93	375
30	94	341
30	95	316
30	96	300
30	97	292
30	98	301
30	99	330
30	100	363
30	101	381
30	102	369
30	103	337
30	104	288
30	105	225
30	106	175
30	107	166
30	108	196
30	109	236
30	110	259
30	111	252
30	112	219
30	113	168
30	114	119
30	115	94
30	116	111
30	117	159
30	118	198
30	119	206
30	120	181
30	121	135
30	122	75
30	123	26
30	124	10
30	125	30
30	126	60
30	127	75
30	128	69
30	129	51
30	130	35
30	131	26
30	132	31
30	133	45
30	134	55
30	135	43
30	136	15
30	137	-4
30	138	5
30	139	37
30	140	80
30	141	124
30	142	151
30	143	140
30	144	89
30	145	22
30	146	-31
30	147	-55
30	148	-50
30	149	-21
30	150	24
30	151	68
30	152	89
30	153	84
30	154	64
30	155	36
30	156	-4
30	157	-55
30	158	-102
30	159	-139
30	160	-178
30	161	-231
30	162	-300
30	163	-374
30	164	-450
30	165	-523
30	166	-574
30	167	-594
30	168	-595
30	169	-607
30	170	-644
30	171	-646
30	172	-632
30	173	-603
30	174	-588
30	175	-527
30	176	-397
30	177	-214
30	178	-26
30	179	129
30	180	218
30	181	245
30	182	238
30	183	240
30	184	284
30	185	356
30	186	417
30	187	427
30	188	389
30	189	332
30	190	291
30	191	290
30	192	345
30	193	435
30	194	517
30	195	550
30	196	528
30	197	451
30	198	297
30	199	16
30	200	-437
30	201	-1070
30	202	-1814
30	203	-2517
30	204	-2958
30	205	-2925
30	206	-2322
30	207	-1242
30	208	60
30	209	1253
30	210	2063
30	211	2350
30	212	2158
30	213	1695
30	214	1215
30	215	898
30	216	786
30	217	815
30	218	875
30	219	873
30	220	776
30	221	621
30	222	497
30	223	460
30	224	500
30	225	556
30	226	576
30	227	539
30	228	457
30	229	366
30	230	312
30	231	319
30	232	364
30	233	398
30	234	387
30	235	324
30	236	285
30	237	272
30	238	285
30	239	265
30	240	210
30	241	126
30	242	35
30	243	-28
30	244	-32
30	245	3
30	246	48
30	247	73
30	248	71
30	249	41
30	250	-13
30	251	-70
30	252	-110
30	253	-131
30	254	-154
30	255	-190
30	256	-246
30	257	-312
30	258	-385
30	259	-468
30	260	-554
30	261	-634
30	262	-716
30	263	-804
30	264	-896
30	265	-976
30	266	-1036
30	267	-1090
30	268	-1146
30	269	-1202
30	270	-1259
30	271	-1325
30	272	-1401
30	273	-1465
30	274	-1495
30	275	-1479
30	276	-1417
30	277	-1306
30	278	-1151
30	279	-969
30	280	-781
30	281	-599
30	282	-413
30	283	-214
30	284	-3
30	285	214
30	286	425
30	287	612
30	288	750
30	289	839
30	290	897
30	291	949
30	292	1008
30	293	1068
30	294	1117
30	295	1146
30	296	1146
30	297	1105
30	298	1041
30	299	985
30	300	954
30	301	943
30	302	937
30	303	925
30	304	902
30	305	864
30	306	809
30	307	758
30	308	727
30	309	715
30	310	703
30	311	686
30	312	669
30	313	653
30	314	634
30	315	614
30	316	598
30	317	586
30	318	560
30	319	508
30	320	453
30	321	419
30	322	412
30	323	425
30	324	454
30	325	487
30	326	497
30	327	461
30	328	387
30	329	303
30	330	235
30	331	195
30	332	184
30	333	199
30	334	226
30	335	241
30	336	237
30	337	220
30	338	204
30	339	191
30	340	175
30	341	160
30	342	156
30	343	161
30	344	164
30	345	164
30	346	173
30	347	190
30	348	204
30	349	210
30	350	208
30	351	199
30	352	172
30	353	123
30	354	74
30	355	47
30	356	48
30	357	62
30	358	86
30	359	114
30	360	133
30	361	130
30	362	105
30	363	79
30	364	65
30	365	53
30	366	35
30	367	12
30	368	-20
30	369	-60
30	370	-113
30	371	-162
30	372	-188
30	373	-196
30	374	-213
30	375	-254
30	376	-322
30	377	-413
30	378	-529
30	379	-648
30	380	-740
30	381	-786
30	382	-740
30	383	-650
30	384	-538
30	385	-408
30	386	-313
30	387	-231
30	388	-143
30	389	-23
30	390	116
30	391	236
30	392	310
30	393	338
30	394	334
30	395	324
30	396	331
30	397	366
30	398	406
30	399	408
30	400	341
30	401	224
30	402	117
30	403	84
30	404	161
30	405	341
30	406	562
30	407	711
30	408	672
30	409	382
30	410	-142
30	411	-816
30	412	-1516
30	413	-2092
30	414	-2394
30	415	-2337
30	416	-1913
30	417	-1191
30	418	-288
30	419	647
30	420	1448
30	421	1976
30	422	2167
30	423	2051
30	424	1725
30	425	1315
30	426	951
30	427	716
30	428	630
30	429	640
30	430	669
30	431	661
30	432	597
30	433	490
30	434	381
30	435	314
30	436	307
30	437	341
30	438	371
30	439	362
30	440	312
30	441	234
30	442	153
30	443	89
30	444	59
30	445	54
30	446	32
30	447	21
30	448	8
30	449	2
30	450	27
30	451	41
30	452	49
30	453	53
30	454	45
30	455	10
30	456	-47
30	457	-100
30	458	-134
30	459	-154
30	460	-170
30	461	-185
30	462	-208
30	463	-259
30	464	-337
30	465	-417
30	466	-481
30	467	-528
30	468	-569
30	469	-610
30	470	-650
30	471	-695
30	472	-755
30	473	-830
30	474	-908
30	475	-983
30	476	-1067
30	477	-1166
30	478	-1269
30	479	-1356
30	480	-1425
30	481	-1482
30	482	-1527
30	483	-1555
30	484	-1570
30	485	-1575
30	486	-1555
30	487	-1483
30	488	-1349
30	489	-1170
30	490	-962
30	491	-738
30	492	-518
30	493	-315
30	494	-132
30	495	52
30	496	247
30	497	442
30	498	611
30	499	747
30	500	849
30	501	913
30	502	940
30	503	947
30	504	957
30	505	975
30	506	986
30	507	982
30	508	967
30	509	941
30	510	902
30	511	855
30	512	809
30	513	769
30	514	736
30	515	706
30	516	687
30	517	693
30	518	713
30	519	727
30	520	721
30	521	691
30	522	641
30	523	571
30	524	495
30	525	436
30	526	411
30	527	412
30	528	419
30	529	422
30	530	415
30	531	394
30	532	356
30	533	319
30	534	300
30	535	303
30	536	311
30	537	311
30	538	304
30	539	283
30	540	250
30	541	216
30	542	200
30	543	206
30	544	221
30	545	223
30	546	208
30	547	180
30	548	157
30	549	144
30	550	150
30	551	175
30	552	202
30	553	209
30	554	194
30	555	174
30	556	164
30	557	161
30	558	166
30	559	172
30	560	178
30	561	171
30	562	149
30	563	124
30	564	116
30	565	128
30	566	147
30	567	164
30	568	182
30	569	198
30	570	205
30	571	205
30	572	197
30	573	182
30	574	143
30	575	76
30	576	-2
30	577	-68
30	578	-119
30	579	-156
30	580	-179
30	581	-197
30	582	-229
30	583	-294
30	584	-388
30	585	-483
30	586	-561
30	587	-614
30	588	-643
30	589	-602
30	590	-530
30	591	-446
30	592	-395
30	593	-326
30	594	-207
30	595	-35
30	596	159
30	597	327
30	598	433
30	599	461
30	600	416
30	601	351
30	602	321
30	603	352
30	604	414
30	605	457
30	606	451
30	607	393
30	608	302
30	609	223
30	610	208
30	611	283
30	612	419
30	613	553
30	614	611
30	615	523
30	616	234
30	617	-285
30	618	-1000
30	619	-1804
30	620	-2543
30	621	-3040
30	622	-3142
30	623	-2753
30	624	-1891
30	625	-712
30	626	529
30	627	1572
30	628	2222
30	629	2402
30	630	2173
30	631	1708
30	632	1221
30	633	867
30	634	693
30	635	661
30	636	698
30	637	723
30	638	684
30	639	584
30	640	468
30	641	386
30	642	357
30	643	355
30	644	355
30	645	343
30	646	314
30	647	273
30	648	238
30	649	227
30	650	236
30	651	232
30	652	194
30	653	116
30	654	62
30	655	24
30	656	9
30	657	-21
30	658	-46
30	659	-58
30	660	-54
30	661	-35
30	662	-8
30	663	2
30	664	-31
30	665	-111
30	666	-206
30	667	-290
30	668	-344
30	669	-367
30	670	-364
30	671	-356
30	672	-372
30	673	-427
30	674	-502
30	675	-570
30	676	-617
30	677	-653
30	678	-692
30	679	-744
30	680	-827
30	681	-950
30	682	-1095
30	683	-1229
30	684	-1326
30	685	-1385
30	686	-1420
30	687	-1444
30	688	-1467
30	689	-1500
30	690	-1542
30	691	-1565
30	692	-1542
30	693	-1463
30	694	-1339
30	695	-1177
30	696	-986
30	697	-783
30	698	-582
30	699	-389
30	700	-196
30	701	2
30	702	199
30	703	385
30	704	553
30	705	698
30	706	806
30	707	872
30	708	909
30	709	942
30	710	977
30	711	1013
30	712	1047
30	713	1082
30	714	1107
30	715	1104
30	716	1064
30	717	1000
30	718	936
30	719	878
30	720	830
30	721	803
30	722	796
30	723	793
30	724	775
30	725	742
30	726	709
30	727	684
30	728	662
30	729	637
30	730	619
30	731	600
30	732	567
30	733	521
30	734	480
30	735	464
30	736	465
30	737	469
30	738	463
30	739	447
30	740	421
30	741	388
30	742	363
30	743	366
30	744	390
30	745	412
30	746	412
30	747	387
30	748	340
30	749	274
30	750	206
30	751	165
30	752	166
30	753	200
30	754	245
30	755	282
30	756	304
30	757	297
30	758	261
30	759	209
30	760	168
30	761	150
30	762	148
30	763	154
30	764	164
30	765	174
30	766	165
30	767	131
30	768	96
30	769	77
30	770	79
30	771	92
30	772	115
30	773	145
30	774	168
30	775	167
30	776	145
30	777	121
30	778	108
30	779	102
30	780	96
30	781	88
30	782	79
30	783	59
30	784	26
30	785	6
30	786	19
30	787	58
30	788	96
30	789	110
30	790	95
30	791	59
30	792	12
30	793	-25
30	794	-33
30	795	-14
30	796	13
30	797	23
30	798	17
30	799	7
30	800	-3
30	801	-15
30	802	-15
30	803	-5
30	804	-2
30	805	-21
30	806	-53
30	807	-73
30	808	-68
30	809	-46
30	810	-20
30	811	-10
30	812	-37
30	813	-115
30	814	-239
30	815	-367
30	816	-455
30	817	-490
30	818	-488
30	819	-474
30	820	-477
30	821	-521
30	822	-608
30	823	-703
30	824	-751
30	825	-683
30	826	-542
30	827	-377
30	828	-265
30	829	-197
30	830	-159
30	831	-118
30	832	-45
30	833	71
30	834	201
30	835	294
30	836	328
30	837	319
30	838	299
30	839	290
30	840	305
30	841	337
30	842	355
30	843	320
30	844	234
30	845	144
30	846	113
30	847	177
30	848	319
30	849	472
30	850	534
30	851	385
30	852	-51
30	853	-751
30	854	-1588
30	855	-2379
30	856	-2924
30	857	-3062
30	858	-2724
30	859	-1964
30	860	-946
30	861	116
30	862	1034
30	863	1666
30	864	1957
30	865	1935
30	866	1694
30	867	1366
30	868	1058
30	869	831
30	870	699
30	871	646
30	872	632
30	873	607
30	874	556
30	875	495
30	876	441
30	877	397
30	878	365
30	879	340
30	880	322
30	881	304
30	882	281
30	883	263
30	884	264
30	885	270
30	886	255
30	887	211
30	888	146
30	889	64
30	890	25
30	891	30
30	892	84
30	893	115
30	894	110
30	895	66
30	896	15
30	897	-22
30	898	-41
30	899	-49
30	900	-59
30	901	-76
30	902	-104
30	903	-147
30	904	-194
30	905	-227
30	906	-248
30	907	-270
30	908	-311
30	909	-369
30	910	-438
30	911	-520
30	912	-612
30	913	-688
30	914	-736
30	915	-765
30	916	-799
30	917	-853
30	918	-927
30	919	-1015
30	920	-1120
30	921	-1230
30	922	-1324
30	923	-1397
30	924	-1458
30	925	-1520
30	926	-1575
30	927	-1610
30	928	-1622
30	929	-1609
30	930	-1555
30	931	-1449
30	932	-1298
30	933	-1117
30	934	-912
30	935	-677
30	936	-417
30	937	-150
30	938	103
30	939	334
30	940	525
30	941	663
30	942	752
30	943	819
30	944	887
30	945	959
30	946	1024
30	947	1077
30	948	1118
30	949	1138
30	950	1129
30	951	1098
30	952	1065
30	953	1040
30	954	1016
30	955	987
30	956	968
30	957	956
30	958	938
30	959	913
30	960	880
30	961	845
30	962	798
30	963	733
30	964	668
30	965	628
30	966	627
30	967	654
30	968	693
30	969	723
30	970	719
30	971	662
30	972	567
30	973	479
30	974	439
30	975	462
30	976	523
30	977	583
30	978	608
30	979	579
30	980	503
30	981	417
30	982	370
30	983	377
30	984	420
30	985	467
30	986	494
30	987	482
30	988	434
30	989	367
30	990	317
30	991	303
30	992	313
30	993	323
30	994	321
30	995	313
30	996	303
30	997	293
30	998	290
30	999	300
30	1000	307
30	1001	291
30	1002	251
30	1003	214
30	1004	203
30	1005	215
30	1006	230
30	1007	238
30	1008	230
30	1009	195
30	1010	137
30	1011	86
30	1012	75
30	1013	111
30	1014	169
30	1015	216
30	1016	233
30	1017	213
30	1018	164
30	1019	109
30	1020	80
30	1021	95
30	1022	127
30	1023	148
30	1024	147
30	1025	126
30	1026	89
30	1027	43
30	1028	10
30	1029	4
30	1030	17
30	1031	32
30	1032	36
30	1033	39
30	1034	40
30	1035	31
30	1036	6
30	1037	-30
30	1038	-68
30	1039	-99
30	1040	-113
30	1041	-99
30	1042	-53
30	1043	-2
30	1044	24
30	1045	18
30	1046	-11
30	1047	-43
30	1048	-74
30	1049	-92
30	1050	-80
30	1051	-46
30	1052	-12
30	1053	0
30	1054	-9
30	1055	-30
30	1056	-59
30	1057	-95
30	1058	-132
30	1059	-164
30	1060	-200
30	1061	-252
30	1062	-313
30	1063	-363
30	1064	-392
30	1065	-408
30	1066	-421
30	1067	-443
30	1068	-481
30	1069	-547
30	1070	-633
30	1071	-715
30	1072	-715
30	1073	-659
30	1074	-576
30	1075	-471
30	1076	-382
30	1077	-277
30	1078	-159
30	1079	-35
30	1080	81
30	1081	168
30	1082	208
30	1083	215
30	1084	229
30	1085	272
30	1086	336
30	1087	387
30	1088	395
30	1089	351
30	1090	267
30	1091	181
30	1092	143
30	1093	188
30	1094	301
30	1095	421
30	1096	494
30	1097	496
30	1098	431
30	1099	312
30	1100	136
30	1101	-114
30	1102	-474
30	1103	-974
30	1104	-1569
30	1105	-2109
30	1106	-2387
30	1107	-2232
30	1108	-1587
30	1109	-549
30	1110	647
30	1111	1685
30	1112	2304
30	1113	2398
30	1114	2056
30	1115	1503
30	1116	980
30	1117	662
30	1118	591
30	1119	686
30	1120	799
30	1121	811
30	1122	702
30	1123	536
30	1124	399
30	1125	347
30	1126	386
30	1127	474
30	1128	541
30	1129	529
30	1130	439
30	1131	322
30	1132	235
30	1133	204
30	1134	217
30	1135	247
30	1136	248
30	1137	241
30	1138	213
30	1139	174
30	1140	159
30	1141	134
30	1142	106
30	1143	81
30	1144	67
30	1145	54
30	1146	28
30	1147	-13
30	1148	-54
30	1149	-79
30	1150	-86
30	1151	-87
30	1152	-90
30	1153	-106
30	1154	-147
30	1155	-217
30	1156	-294
30	1157	-347
30	1158	-371
30	1159	-382
30	1160	-410
30	1161	-466
30	1162	-553
30	1163	-673
30	1164	-800
30	1165	-904
30	1166	-968
30	1167	-1005
30	1168	-1045
30	1169	-1108
30	1170	-1197
30	1171	-1307
30	1172	-1423
30	1173	-1508
30	1174	-1531
30	1175	-1494
30	1176	-1432
30	1177	-1375
30	1178	-1330
30	1179	-1294
30	1180	-1250
30	1181	-1171
30	1182	-1025
30	1183	-804
30	1184	-537
30	1185	-257
30	1186	10
30	1187	255
30	1188	474
30	1189	653
30	1190	793
30	1191	910
30	1192	1003
30	1193	1058
30	1194	1078
30	1195	1080
30	1196	1084
30	1197	1089
30	1198	1096
30	1199	1110
30	1200	1128
30	1201	1129
30	1202	1092
30	1203	1021
30	1204	946
30	1205	890
30	1206	857
30	1207	852
30	1208	871
30	1209	892
30	1210	893
30	1211	860
30	1212	809
30	1213	757
30	1214	705
30	1215	660
30	1216	630
30	1217	617
30	1218	611
30	1219	592
30	1220	568
30	1221	554
30	1222	555
30	1223	557
30	1224	551
30	1225	528
30	1226	484
30	1227	419
30	1228	350
30	1229	310
30	1230	317
30	1231	357
30	1232	401
30	1233	428
30	1234	426
30	1235	398
30	1236	348
30	1237	298
30	1238	271
30	1239	267
30	1240	268
30	1241	261
30	1242	246
30	1243	229
30	1244	209
30	1245	185
30	1246	165
30	1247	156
30	1248	146
30	1249	124
30	1250	106
30	1251	117
30	1252	155
30	1253	204
30	1254	242
30	1255	257
30	1256	240
30	1257	193
30	1258	137
30	1259	105
30	1260	111
30	1261	142
30	1262	171
30	1263	183
30	1264	174
30	1265	146
30	1266	105
30	1267	70
30	1268	57
30	1269	64
30	1270	75
30	1271	77
30	1272	81
30	1273	93
30	1274	102
30	1275	106
30	1276	107
30	1277	101
30	1278	82
30	1279	47
30	1280	11
30	1281	-14
30	1282	-26
30	1283	-25
30	1284	-15
30	1285	9
30	1286	38
30	1287	60
30	1288	69
30	1289	71
30	1290	61
30	1291	28
30	1292	-33
30	1293	-103
30	1294	-165
30	1295	-215
30	1296	-262
30	1297	-305
30	1298	-348
30	1299	-398
30	1300	-456
30	1301	-510
30	1302	-547
30	1303	-568
30	1304	-591
30	1305	-621
30	1306	-610
30	1307	-585
30	1308	-556
30	1309	-549
30	1310	-510
30	1311	-411
30	1312	-257
30	1313	-85
30	1314	66
30	1315	172
30	1316	230
30	1317	245
30	1318	236
30	1319	232
30	1320	240
30	1321	237
30	1322	207
30	1323	159
30	1324	110
30	1325	76
30	1326	71
30	1327	112
30	1328	197
30	1329	292
30	1330	363
30	1331	388
30	1332	340
30	1333	164
30	1334	-205
30	1335	-794
30	1336	-1561
30	1337	-2381
30	1338	-3056
30	1339	-3364
30	1340	-3130
30	1341	-2325
30	1342	-1108
30	1343	233
30	1344	1387
30	1345	2115
30	1346	2323
30	1347	2090
30	1348	1623
30	1349	1150
30	1350	833
30	1351	708
30	1352	720
30	1353	772
30	1354	784
30	1355	718
30	1356	598
30	1357	485
30	1358	419
30	1359	394
30	1360	377
30	1361	344
30	1362	296
30	1363	241
30	1364	204
30	1365	210
30	1366	261
30	1367	317
30	1368	321
30	1369	251
30	1370	119
30	1371	21
30	1372	-21
30	1373	5
30	1374	47
30	1375	87
30	1376	100
30	1377	65
30	1378	-10
30	1379	-96
30	1380	-177
30	1381	-230
30	1382	-246
30	1383	-224
30	1384	-185
30	1385	-163
30	1386	-182
30	1387	-235
30	1388	-304
30	1389	-378
30	1390	-446
30	1391	-496
30	1392	-526
30	1393	-551
30	1394	-605
30	1395	-699
30	1396	-813
30	1397	-929
30	1398	-1038
30	1399	-1129
30	1400	-1186
30	1401	-1217
30	1402	-1252
30	1403	-1304
30	1404	-1367
30	1405	-1428
30	1406	-1479
30	1407	-1522
30	1408	-1546
30	1409	-1548
30	1410	-1531
30	1411	-1503
30	1412	-1446
30	1413	-1338
30	1414	-1187
30	1415	-1000
30	1416	-786
30	1417	-552
30	1418	-307
30	1419	-76
30	1420	129
30	1421	315
30	1422	489
30	1423	645
30	1424	771
30	1425	868
30	1426	945
30	1427	1001
30	1428	1032
30	1429	1042
30	1430	1049
30	1431	1058
30	1432	1060
30	1433	1051
30	1434	1040
30	1435	1029
30	1436	1008
30	1437	973
30	1438	932
30	1439	897
30	1440	866
30	1441	833
30	1442	800
30	1443	770
30	1444	738
30	1445	691
30	1446	637
30	1447	594
30	1448	573
30	1449	570
30	1450	582
30	1451	602
30	1452	620
30	1453	615
30	1454	581
30	1455	529
30	1456	476
30	1457	439
30	1458	423
30	1459	430
30	1460	454
30	1461	477
30	1462	475
30	1463	440
30	1464	392
30	1465	352
30	1466	328
30	1467	311
30	1468	307
30	1469	311
30	1470	309
30	1471	288
30	1472	256
30	1473	233
30	1474	219
30	1475	209
30	1476	202
30	1477	206
30	1478	218
30	1479	227
30	1480	234
30	1481	248
30	1482	256
30	1483	240
30	1484	194
30	1485	133
30	1486	83
30	1487	51
30	1488	42
30	1489	61
30	1490	104
30	1491	148
30	1492	170
30	1493	171
30	1494	161
30	1495	151
30	1496	134
30	1497	112
30	1498	89
30	1499	64
30	1500	36
30	1501	4
30	1502	-19
30	1503	-22
30	1504	-11
30	1505	-2
30	1506	5
30	1507	14
30	1508	26
30	1509	33
30	1510	36
30	1511	47
30	1512	59
30	1513	64
30	1514	61
30	1515	66
30	1516	81
30	1517	95
30	1518	93
30	1519	69
30	1520	23
30	1521	-54
30	1522	-154
30	1523	-255
30	1524	-324
30	1525	-356
30	1526	-368
30	1527	-380
30	1528	-409
30	1529	-462
30	1530	-541
30	1531	-631
30	1532	-706
30	1533	-697
30	1534	-636
30	1535	-557
30	1536	-472
30	1537	-379
30	1538	-318
30	1539	-269
30	1540	-203
30	1541	-106
30	1542	12
30	1543	123
30	1544	204
30	1545	255
30	1546	287
30	1547	302
30	1548	305
30	1549	306
30	1550	303
30	1551	279
30	1552	219
30	1553	146
30	1554	100
30	1555	110
30	1556	176
30	1557	282
30	1558	391
30	1559	436
30	1560	344
30	1561	80
30	1562	-333
30	1563	-829
30	1564	-1313
30	1565	-1666
30	1566	-1767
30	1567	-1552
30	1568	-1030
30	1569	-300
30	1570	504
30	1571	1236
30	1572	1761
30	1573	2000
30	1574	1957
30	1575	1715
30	1576	1386
30	1577	1063
30	1578	814
30	1579	669
30	1580	617
30	1581	607
30	1582	595
30	1583	571
30	1584	539
30	1585	506
30	1586	474
30	1587	445
30	1588	417
30	1589	386
30	1590	345
30	1591	306
30	1592	286
30	1593	294
30	1594	313
30	1595	321
30	1596	307
30	1597	248
30	1598	192
30	1599	143
30	1600	103
30	1601	85
30	1602	105
30	1603	103
30	1604	75
30	1605	38
30	1606	2
30	1607	-30
30	1608	-50
30	1609	-54
30	1610	-52
30	1611	-65
30	1612	-111
30	1613	-180
30	1614	-255
30	1615	-320
30	1616	-365
30	1617	-389
30	1618	-392
30	1619	-396
30	1620	-432
30	1621	-509
30	1622	-606
30	1623	-709
30	1624	-807
30	1625	-892
30	1626	-954
30	1627	-1004
30	1628	-1060
30	1629	-1133
30	1630	-1214
30	1631	-1287
30	1632	-1353
30	1633	-1414
30	1634	-1478
30	1635	-1536
30	1636	-1587
30	1637	-1624
30	1638	-1624
30	1639	-1564
30	1640	-1440
30	1641	-1269
30	1642	-1073
30	1643	-866
30	1644	-657
30	1645	-454
30	1646	-255
30	1647	-48
30	1648	172
30	1649	390
30	1650	576
30	1651	720
30	1652	828
30	1653	907
30	1654	959
30	1655	999
30	1656	1046
30	1657	1093
30	1658	1120
30	1659	1111
30	1660	1079
30	1661	1034
30	1662	990
30	1663	954
30	1664	940
30	1665	949
30	1666	960
30	1667	952
30	1668	918
30	1669	865
30	1670	799
30	1671	725
30	1672	654
30	1673	610
30	1674	598
30	1675	610
30	1676	633
30	1677	660
30	1678	686
30	1679	690
30	1680	660
30	1681	607
30	1682	557
30	1683	520
30	1684	497
30	1685	485
30	1686	485
30	1687	489
30	1688	477
30	1689	445
30	1690	407
30	1691	374
30	1692	347
30	1693	325
30	1694	309
30	1695	304
30	1696	299
30	1697	283
30	1698	267
30	1699	261
30	1700	267
30	1701	274
30	1702	278
30	1703	286
30	1704	288
30	1705	271
30	1706	238
30	1707	203
30	1708	180
30	1709	171
30	1710	172
30	1711	185
30	1712	207
30	1713	222
30	1714	213
30	1715	182
30	1716	147
30	1717	120
30	1718	102
30	1719	97
30	1720	111
30	1721	130
30	1722	136
30	1723	116
30	1724	81
30	1725	48
30	1726	29
30	1727	27
30	1728	43
30	1729	73
30	1730	95
30	1731	90
30	1732	65
30	1733	46
30	1734	40
30	1735	37
30	1736	30
30	1737	17
30	1738	-9
30	1739	-51
30	1740	-96
30	1741	-121
30	1742	-112
30	1743	-81
30	1744	-57
30	1745	-59
30	1746	-92
30	1747	-158
30	1748	-245
30	1749	-327
30	1750	-376
30	1751	-391
30	1752	-399
30	1753	-424
30	1754	-472
30	1755	-538
30	1756	-618
30	1757	-697
30	1758	-746
30	1759	-708
30	1760	-631
30	1761	-553
30	1762	-478
30	1763	-426
30	1764	-355
30	1765	-254
30	1766	-123
30	1767	20
30	1768	138
30	1769	200
30	1770	210
30	1771	209
30	1772	230
30	1773	274
30	1774	317
30	1775	331
30	1776	300
30	1777	228
30	1778	141
30	1779	88
30	1780	109
30	1781	196
30	1782	299
30	1783	366
30	1784	372
30	1785	306
30	1786	167
30	1787	-51
30	1788	-354
30	1789	-756
30	1790	-1255
30	1791	-1782
30	1792	-2189
30	1793	-2294
30	1794	-1975
30	1795	-1228
30	1796	-188
30	1797	910
30	1798	1786
30	1799	2234
30	1800	2206
30	1801	1822
30	1802	1299
30	1803	840
30	1804	569
30	1805	503
30	1806	558
30	1807	614
30	1808	593
30	1809	500
30	1810	398
30	1811	351
30	1812	372
30	1813	437
30	1814	497
30	1815	501
30	1816	431
30	1817	314
30	1818	210
30	1819	166
30	1820	178
30	1821	207
30	1822	210
30	1823	153
30	1824	87
30	1825	26
30	1826	-7
30	1827	22
30	1828	57
30	1829	76
30	1830	63
30	1831	31
30	1832	-7
30	1833	-44
30	1834	-68
30	1835	-71
30	1836	-60
30	1837	-58
30	1838	-88
30	1839	-147
30	1840	-214
30	1841	-277
30	1842	-326
30	1843	-358
30	1844	-373
30	1845	-389
30	1846	-431
30	1847	-503
30	1848	-591
30	1849	-681
30	1850	-775
30	1851	-872
30	1852	-961
30	1853	-1036
30	1854	-1105
30	1855	-1169
30	1856	-1223
30	1857	-1263
30	1858	-1302
30	1859	-1356
30	1860	-1424
30	1861	-1492
30	1862	-1539
30	1863	-1557
30	1864	-1534
30	1865	-1453
30	1866	-1323
30	1867	-1167
30	1868	-1010
30	1869	-845
30	1870	-659
30	1871	-453
30	1872	-229
30	1873	9
30	1874	255
30	1875	486
30	1876	675
30	1877	813
30	1878	907
30	1879	966
30	1880	994
30	1881	1005
30	1882	1021
30	1883	1048
30	1884	1077
30	1885	1096
30	1886	1100
30	1887	1087
30	1888	1051
30	1889	990
30	1890	928
30	1891	888
30	1892	880
30	1893	888
30	1894	898
30	1895	900
30	1896	883
30	1897	842
30	1898	786
30	1899	743
30	1900	726
30	1901	728
30	1902	729
30	1903	721
30	1904	697
30	1905	656
30	1906	603
30	1907	559
30	1908	542
30	1909	546
30	1910	550
30	1911	541
30	1912	520
30	1913	490
30	1914	452
30	1915	414
30	1916	391
30	1917	388
30	1918	393
30	1919	385
30	1920	366
30	1921	346
30	1922	329
30	1923	312
30	1924	301
30	1925	308
30	1926	322
30	1927	325
30	1928	311
30	1929	285
30	1930	260
30	1931	236
30	1932	219
30	1933	216
30	1934	225
30	1935	239
30	1936	241
30	1937	233
30	1938	226
30	1939	222
30	1940	218
30	1941	219
30	1942	234
30	1943	255
30	1944	266
30	1945	255
30	1946	232
30	1947	208
30	1948	181
30	1949	158
30	1950	153
30	1951	166
30	1952	182
30	1953	183
30	1954	169
30	1955	152
30	1956	134
30	1957	113
30	1958	91
30	1959	76
30	1960	65
30	1961	48
30	1962	24
30	1963	7
30	1964	10
30	1965	23
30	1966	35
30	1967	42
30	1968	42
30	1969	23
30	1970	-23
30	1971	-81
30	1972	-128
30	1973	-157
30	1974	-178
30	1975	-205
30	1976	-242
30	1977	-298
30	1978	-385
30	1979	-498
30	1980	-607
30	1981	-679
30	1982	-704
30	1983	-644
30	1984	-547
30	1985	-444
30	1986	-347
30	1987	-304
30	1988	-261
30	1989	-178
30	1990	-37
30	1991	130
30	1992	274
30	1993	362
30	1994	377
30	1995	335
30	1996	279
30	1997	260
30	1998	291
30	1999	340
[truncated: 128,560 more rows]
