# Supplementary material for: Are Complexity Metrics Reliable in Assessing HRV Control in Obese Patients During Sleep?
Source: PLoS One. 2015 Apr 20;10(4):e0124458. doi: 10.1371/journal.pone.0124458 (PMC4404104; doi:10.1371/journal.pone.0124458)
Supplement: S1 Dataset — (ZIP) [file pone.0124458.s001.zip › cabiddu_healthy_controls_data/SUBJECT (2)/2/FC.txt]

6420	0	1127
6420	1	1129
6420	2	1137
6420	3	1134
6420	4	1112
6420	5	1079
6420	6	1046
6420	7	1009
6420	8	969
6420	9	933
6420	10	911
6420	11	893
6420	12	866
6420	13	826
6420	14	788
6420	15	752
6420	16	716
6420	17	678
6420	18	651
6420	19	639
6420	20	627
6420	21	611
6420	22	596
6420	23	589
6420	24	584
6420	25	568
6420	26	548
6420	27	531
6420	28	515
6420	29	493
6420	30	469
6420	31	456
6420	32	457
6420	33	458
6420	34	453
6420	35	450
6420	36	453
6420	37	454
6420	38	446
6420	39	437
6420	40	433
6420	41	423
6420	42	398
6420	43	367
6420	44	347
6420	45	341
6420	46	340
6420	47	341
6420	48	346
6420	49	351
6420	50	344
6420	51	323
6420	52	304
6420	53	300
6420	54	302
6420	55	301
6420	56	296
6420	57	295
6420	58	288
6420	59	269
6420	60	245
6420	61	233
6420	62	230
6420	63	223
6420	64	205
6420	65	186
6420	66	174
6420	67	164
6420	68	154
6420	69	154
6420	70	166
6420	71	175
6420	72	170
6420	73	154
6420	74	136
6420	75	122
6420	76	106
6420	77	93
6420	78	93
6420	79	100
6420	80	99
6420	81	87
6420	82	76
6420	83	76
6420	84	77
6420	85	72
6420	86	70
6420	87	76
6420	88	77
6420	89	66
6420	90	44
6420	91	20
6420	92	-15
6420	93	-76
6420	94	-158
6420	95	-243
6420	96	-319
6420	97	-385
6420	98	-436
6420	99	-454
6420	100	-443
6420	101	-423
6420	102	-413
6420	103	-406
6420	104	-348
6420	105	-277
6420	106	-218
6420	107	-167
6420	108	-114
6420	109	-86
6420	110	-63
6420	111	-21
6420	112	52
6420	113	136
6420	114	198
6420	115	213
6420	116	195
6420	117	171
6420	118	161
6420	119	172
6420	120	207
6420	121	248
6420	122	258
6420	123	213
6420	124	130
6420	125	62
6420	126	54
6420	127	125
6420	128	263
6420	129	416
6420	130	494
6420	131	388
6420	132	33
6420	133	-562
6420	134	-1317
6420	135	-2099
6420	136	-2745
6420	137	-3082
6420	138	-2993
6420	139	-2468
6420	140	-1601
6420	141	-554
6420	142	478
6420	143	1301
6420	144	1785
6420	145	1907
6420	146	1752
6420	147	1457
6420	148	1152
6420	149	929
6420	150	826
6420	151	822
6420	152	851
6420	153	853
6420	154	813
6420	155	753
6420	156	697
6420	157	657
6420	158	636
6420	159	632
6420	160	620
6420	161	580
6420	162	513
6420	163	449
6420	164	417
6420	165	416
6420	166	426
6420	167	429
6420	168	395
6420	169	363
6420	170	317
6420	171	266
6420	172	235
6420	173	241
6420	174	236
6420	175	217
6420	176	198
6420	177	180
6420	178	151
6420	179	110
6420	180	69
6420	181	37
6420	182	11
6420	183	-13
6420	184	-29
6420	185	-36
6420	186	-51
6420	187	-91
6420	188	-151
6420	189	-218
6420	190	-282
6420	191	-351
6420	192	-417
6420	193	-468
6420	194	-504
6420	195	-540
6420	196	-587
6420	197	-641
6420	198	-698
6420	199	-764
6420	200	-846
6420	201	-930
6420	202	-1005
6420	203	-1073
6420	204	-1145
6420	205	-1219
6420	206	-1281
6420	207	-1330
6420	208	-1377
6420	209	-1420
6420	210	-1447
6420	211	-1451
6420	212	-1436
6420	213	-1405
6420	214	-1343
6420	215	-1238
6420	216	-1099
6420	217	-934
6420	218	-746
6420	219	-534
6420	220	-314
6420	221	-112
6420	222	72
6420	223	244
6420	224	407
6420	225	553
6420	226	681
6420	227	802
6420	228	917
6420	229	1011
6420	230	1077
6420	231	1118
6420	232	1142
6420	233	1144
6420	234	1121
6420	235	1086
6420	236	1056
6420	237	1031
6420	238	1004
6420	239	971
6420	240	940
6420	241	909
6420	242	868
6420	243	816
6420	244	773
6420	245	744
6420	246	722
6420	247	698
6420	248	677
6420	249	662
6420	250	649
6420	251	629
6420	252	605
6420	253	589
6420	254	575
6420	255	553
6420	256	524
6420	257	499
6420	258	485
6420	259	477
6420	260	474
6420	261	481
6420	262	499
6420	263	509
6420	264	497
6420	265	472
6420	266	448
6420	267	429
6420	268	410
6420	269	392
6420	270	381
6420	271	370
6420	272	346
6420	273	314
6420	274	293
6420	275	292
6420	276	301
6420	277	308
6420	278	314
6420	279	317
6420	280	306
6420	281	282
6420	282	261
6420	283	261
6420	284	278
6420	285	291
6420	286	291
6420	287	283
6420	288	265
6420	289	235
6420	290	201
6420	291	182
6420	292	185
6420	293	196
6420	294	202
6420	295	203
6420	296	204
6420	297	198
6420	298	178
6420	299	151
6420	300	126
6420	301	99
6420	302	63
6420	303	25
6420	304	4
6420	305	3
6420	306	10
6420	307	19
6420	308	32
6420	309	51
6420	310	64
6420	311	66
6420	312	67
6420	313	77
6420	314	85
6420	315	78
6420	316	55
6420	317	22
6420	318	-22
6420	319	-84
6420	320	-156
6420	321	-219
6420	322	-270
6420	323	-319
6420	324	-366
6420	325	-397
6420	326	-401
6420	327	-388
6420	328	-375
6420	329	-362
6420	330	-347
6420	331	-296
6420	332	-252
6420	333	-226
6420	334	-198
6420	335	-158
6420	336	-137
6420	337	-105
6420	338	-34
6420	339	70
6420	340	172
6420	341	238
6420	342	259
6420	343	244
6420	344	210
6420	345	177
6420	346	173
6420	347	200
6420	348	227
6420	349	211
6420	350	144
6420	351	53
6420	352	-11
6420	353	-6
6420	354	98
6420	355	285
6420	356	477
6420	357	550
6420	358	388
6420	359	-56
6420	360	-755
6420	361	-1605
6420	362	-2440
6420	363	-3064
6420	364	-3309
6420	365	-3101
6420	366	-2470
6420	367	-1531
6420	368	-453
6420	369	567
6420	370	1346
6420	371	1786
6420	372	1890
6420	373	1735
6420	374	1439
6420	375	1128
6420	376	904
6420	377	809
6420	378	810
6420	379	840
6420	380	852
6420	381	827
6420	382	765
6420	383	681
6420	384	607
6420	385	569
6420	386	564
6420	387	564
6420	388	547
6420	389	514
6420	390	480
6420	391	449
6420	392	423
6420	393	402
6420	394	379
6420	395	323
6420	396	271
6420	397	225
6420	398	188
6420	399	169
6420	400	173
6420	401	159
6420	402	134
6420	403	109
6420	404	80
6420	405	47
6420	406	24
6420	407	13
6420	408	1
6420	409	-24
6420	410	-58
6420	411	-91
6420	412	-128
6420	413	-176
6420	414	-229
6420	415	-275
6420	416	-319
6420	417	-372
6420	418	-435
6420	419	-493
6420	420	-540
6420	421	-583
6420	422	-630
6420	423	-678
6420	424	-725
6420	425	-785
6420	426	-867
6420	427	-959
6420	428	-1042
6420	429	-1117
6420	430	-1190
6420	431	-1259
6420	432	-1317
6420	433	-1369
6420	434	-1423
6420	435	-1475
6420	436	-1508
6420	437	-1509
6420	438	-1487
6420	439	-1451
6420	440	-1394
6420	441	-1312
6420	442	-1211
6420	443	-1098
6420	444	-964
6420	445	-794
6420	446	-593
6420	447	-378
6420	448	-165
6420	449	45
6420	450	240
6420	451	407
6420	452	543
6420	453	664
6420	454	782
6420	455	885
6420	456	965
6420	457	1025
6420	458	1067
6420	459	1088
6420	460	1079
6420	461	1054
6420	462	1027
6420	463	1002
6420	464	968
6420	465	927
6420	466	891
6420	467	861
6420	468	826
6420	469	785
6420	470	746
6420	471	716
6420	472	687
6420	473	653
6420	474	623
6420	475	606
6420	476	594
6420	477	574
6420	478	545
6420	479	515
6420	480	485
6420	481	448
6420	482	414
6420	483	399
6420	484	406
6420	485	420
6420	486	426
6420	487	424
6420	488	418
6420	489	402
6420	490	378
6420	491	357
6420	492	354
6420	493	361
6420	494	360
6420	495	347
6420	496	328
6420	497	305
6420	498	275
6420	499	246
6420	500	232
6420	501	236
6420	502	244
6420	503	246
6420	504	249
6420	505	261
6420	506	274
6420	507	281
6420	508	280
6420	509	279
6420	510	269
6420	511	245
6420	512	217
6420	513	201
6420	514	202
6420	515	205
6420	516	200
6420	517	194
6420	518	191
6420	519	183
6420	520	170
6420	521	161
6420	522	166
6420	523	172
6420	524	164
6420	525	144
6420	526	127
6420	527	117
6420	528	107
6420	529	99
6420	530	99
6420	531	101
6420	532	91
6420	533	67
6420	534	44
6420	535	36
6420	536	41
6420	537	47
6420	538	59
6420	539	76
6420	540	84
6420	541	70
6420	542	43
6420	543	19
6420	544	2
6420	545	-19
6420	546	-49
6420	547	-81
6420	548	-116
6420	549	-165
6420	550	-229
6420	551	-293
6420	552	-342
6420	553	-379
6420	554	-405
6420	555	-413
6420	556	-399
6420	557	-372
6420	558	-351
6420	559	-333
6420	560	-266
6420	561	-191
6420	562	-135
6420	563	-99
6420	564	-62
6420	565	-41
6420	566	-4
6420	567	60
6420	568	152
6420	569	250
6420	570	311
6420	571	308
6420	572	260
6420	573	213
6420	574	198
6420	575	219
6420	576	260
6420	577	294
6420	578	283
6420	579	208
6420	580	99
6420	581	27
6420	582	52
6420	583	183
6420	584	366
6420	585	516
6420	586	527
6420	587	310
6420	588	-162
6420	589	-832
6420	590	-1579
6420	591	-2265
6420	592	-2766
6420	593	-2980
6420	594	-2842
6420	595	-2361
6420	596	-1610
6420	597	-707
6420	598	212
6420	599	1000
6420	600	1529
6420	601	1743
6420	602	1678
6420	603	1443
6420	604	1162
6420	605	936
6420	606	823
6420	607	822
6420	608	874
6420	609	903
6420	610	871
6420	611	794
6420	612	709
6420	613	643
6420	614	613
6420	615	620
6420	616	643
6420	617	647
6420	618	610
6420	619	551
6420	620	499
6420	621	463
6420	622	431
6420	623	395
6420	624	335
6420	625	296
6420	626	259
6420	627	223
6420	628	204
6420	629	224
6420	630	226
6420	631	208
6420	632	187
6420	633	178
6420	634	173
6420	635	158
6420	636	130
6420	637	97
6420	638	53
6420	639	-2
6420	640	-59
6420	641	-101
6420	642	-128
6420	643	-154
6420	644	-191
6420	645	-234
6420	646	-279
6420	647	-332
6420	648	-392
6420	649	-444
6420	650	-483
6420	651	-522
6420	652	-578
6420	653	-649
6420	654	-725
6420	655	-807
6420	656	-895
6420	657	-983
6420	658	-1057
6420	659	-1118
6420	660	-1180
6420	661	-1248
6420	662	-1312
6420	663	-1363
6420	664	-1403
6420	665	-1435
6420	666	-1451
6420	667	-1444
6420	668	-1423
6420	669	-1395
6420	670	-1349
6420	671	-1266
6420	672	-1143
6420	673	-988
6420	674	-809
6420	675	-604
6420	676	-382
6420	677	-167
6420	678	33
6420	679	225
6420	680	413
6420	681	587
6420	682	736
6420	683	862
6420	684	967
6420	685	1044
6420	686	1083
6420	687	1095
6420	688	1100
6420	689	1102
6420	690	1094
6420	691	1075
6420	692	1053
6420	693	1031
6420	694	1000
6420	695	959
6420	696	925
6420	697	908
6420	698	898
6420	699	881
6420	700	856
6420	701	824
6420	702	783
6420	703	730
6420	704	676
6420	705	641
6420	706	627
6420	707	619
6420	708	608
6420	709	597
6420	710	584
6420	711	560
6420	712	527
6420	713	499
6420	714	491
6420	715	494
6420	716	496
6420	717	495
6420	718	497
6420	719	495
6420	720	478
6420	721	452
6420	722	431
6420	723	420
6420	724	409
6420	725	393
6420	726	385
6420	727	387
6420	728	390
6420	729	384
6420	730	377
6420	731	375
6420	732	367
6420	733	344
6420	734	310
6420	735	281
6420	736	260
6420	737	238
6420	738	222
6420	739	219
6420	740	229
6420	741	236
6420	742	230
6420	743	220
6420	744	216
6420	745	212
6420	746	207
6420	747	208
6420	748	222
6420	749	240
6420	750	243
6420	751	234
6420	752	222
6420	753	207
6420	754	184
6420	755	157
6420	756	140
6420	757	137
6420	758	135
6420	759	126
6420	760	118
6420	761	115
6420	762	113
6420	763	106
6420	764	101
6420	765	107
6420	766	114
6420	767	107
6420	768	88
6420	769	67
6420	770	51
6420	771	33
6420	772	19
6420	773	18
6420	774	32
6420	775	44
6420	776	46
6420	777	43
6420	778	42
6420	779	38
6420	780	21
6420	781	-6
6420	782	-33
6420	783	-66
6420	784	-116
6420	785	-178
6420	786	-239
6420	787	-294
6420	788	-352
6420	789	-411
6420	790	-456
6420	791	-474
6420	792	-472
6420	793	-457
6420	794	-427
6420	795	-380
6420	796	-329
6420	797	-247
6420	798	-172
6420	799	-113
6420	800	-77
6420	801	-100
6420	802	-123
6420	803	-94
6420	804	1
6420	805	124
6420	806	218
6420	807	255
6420	808	237
6420	809	187
6420	810	147
6420	811	158
6420	812	219
6420	813	283
6420	814	288
6420	815	215
6420	816	100
6420	817	3
6420	818	-21
6420	819	60
6420	820	229
6420	821	410
6420	822	493
6420	823	394
6420	824	90
6420	825	-400
6420	826	-1035
6420	827	-1755
6420	828	-2465
6420	829	-3051
6420	830	-3397
6420	831	-3398
6420	832	-2978
6420	833	-2142
6420	834	-1023
6420	835	148
6420	836	1121
6420	837	1718
6420	838	1881
6420	839	1682
6420	840	1301
6420	841	949
6420	842	767
6420	843	767
6420	844	867
6420	845	959
6420	846	973
6420	847	893
6420	848	757
6420	849	643
6420	850	609
6420	851	649
6420	852	705
6420	853	718
6420	854	672
6420	855	587
6420	856	499
6420	857	444
6420	858	441
6420	859	467
6420	860	473
6420	861	406
6420	862	326
6420	863	260
6420	864	225
6420	865	233
6420	866	232
6420	867	222
6420	868	201
6420	869	164
6420	870	116
6420	871	76
6420	872	52
6420	873	36
6420	874	17
6420	875	-2
6420	876	-19
6420	877	-44
6420	878	-88
6420	879	-141
6420	880	-188
6420	881	-229
6420	882	-273
6420	883	-321
6420	884	-365
6420	885	-402
6420	886	-445
6420	887	-496
6420	888	-546
6420	889	-589
6420	890	-639
6420	891	-707
6420	892	-788
6420	893	-873
6420	894	-961
6420	895	-1053
6420	896	-1140
6420	897	-1206
6420	898	-1256
6420	899	-1304
6420	900	-1357
6420	901	-1403
6420	902	-1437
6420	903	-1461
6420	904	-1473
6420	905	-1456
6420	906	-1400
6420	907	-1316
6420	908	-1215
6420	909	-1093
6420	910	-940
6420	911	-763
6420	912	-573
6420	913	-373
6420	914	-163
6420	915	50
6420	916	245
6420	917	416
6420	918	573
6420	919	721
6420	920	849
6420	921	949
6420	922	1029
6420	923	1095
6420	924	1139
6420	925	1155
6420	926	1151
6420	927	1142
6420	928	1124
6420	929	1092
6420	930	1050
6420	931	1012
6420	932	980
6420	933	945
6420	934	905
6420	935	871
6420	936	845
6420	937	821
6420	938	791
6420	939	765
6420	940	755
6420	941	750
6420	942	737
6420	943	714
6420	944	691
6420	945	663
6420	946	627
6420	947	589
6420	948	566
6420	949	562
6420	950	563
6420	951	560
6420	952	557
6420	953	557
6420	954	550
6420	955	532
6420	956	515
6420	957	508
6420	958	502
6420	959	484
6420	960	457
6420	961	432
6420	962	413
6420	963	392
6420	964	372
6420	965	361
6420	966	359
6420	967	356
6420	968	343
6420	969	335
6420	970	340
6420	971	353
6420	972	362
6420	973	365
6420	974	363
6420	975	350
6420	976	318
6420	977	278
6420	978	249
6420	979	239
6420	980	237
6420	981	237
6420	982	244
6420	983	255
6420	984	258
6420	985	246
6420	986	231
6420	987	223
6420	988	214
6420	989	195
6420	990	173
6420	991	158
6420	992	144
6420	993	124
6420	994	100
6420	995	87
6420	996	85
6420	997	81
6420	998	69
6420	999	63
6420	1000	68
6420	1001	74
6420	1002	73
6420	1003	72
6420	1004	78
6420	1005	83
6420	1006	78
6420	1007	70
6420	1008	68
6420	1009	68
6420	1010	59
6420	1011	43
6420	1012	30
6420	1013	23
6420	1014	15
6420	1015	5
6420	1016	3
6420	1017	11
6420	1018	12
6420	1019	-10
6420	1020	-53
6420	1021	-110
6420	1022	-182
6420	1023	-268
6420	1024	-353
6420	1025	-413
6420	1026	-445
6420	1027	-456
6420	1028	-453
6420	1029	-433
6420	1030	-404
6420	1031	-379
6420	1032	-356
6420	1033	-281
6420	1034	-185
6420	1035	-91
6420	1036	-28
6420	1037	-27
6420	1038	-34
6420	1039	-12
6420	1040	49
6420	1041	140
6420	1042	231
6420	1043	275
6420	1044	246
6420	1045	167
6420	1046	101
6420	1047	98
6420	1048	157
6420	1049	234
6420	1050	278
6420	1051	249
6420	1052	142
6420	1053	9
6420	1054	-52
6420	1055	33
6420	1056	252
6420	1057	493
6420	1058	605
6420	1059	458
6420	1060	-19
6420	1061	-795
6420	1062	-1730
6420	1063	-2618
6420	1064	-3265
6420	1065	-3549
6420	1066	-3427
6420	1067	-2920
6420	1068	-2112
6420	1069	-1134
6420	1070	-143
6420	1071	725
6420	1072	1362
6420	1073	1697
6420	1074	1720
6420	1075	1508
6420	1076	1199
6420	1077	925
6420	1078	763
6420	1079	727
6420	1080	785
6420	1081	865
6420	1082	896
6420	1083	848
6420	1084	754
6420	1085	671
6420	1086	628
6420	1087	622
6420	1088	631
6420	1089	630
6420	1090	593
6420	1091	516
6420	1092	431
6420	1093	380
6420	1094	376
6420	1095	390
6420	1096	389
6420	1097	342
6420	1098	305
6420	1099	273
6420	1100	254
6420	1101	272
6420	1102	286
6420	1103	281
6420	1104	246
6420	1105	193
6420	1106	143
6420	1107	102
6420	1108	62
6420	1109	23
6420	1110	-7
6420	1111	-26
6420	1112	-46
6420	1113	-74
6420	1114	-100
6420	1115	-118
6420	1116	-141
6420	1117	-177
6420	1118	-224
6420	1119	-271
6420	1120	-317
6420	1121	-370
6420	1122	-423
6420	1123	-470
6420	1124	-515
6420	1125	-576
6420	1126	-655
6420	1127	-739
6420	1128	-814
6420	1129	-883
6420	1130	-949
6420	1131	-1007
6420	1132	-1054
6420	1133	-1103
6420	1134	-1166
6420	1135	-1234
6420	1136	-1290
6420	1137	-1330
6420	1138	-1362
6420	1139	-1386
6420	1140	-1394
6420	1141	-1381
6420	1142	-1349
6420	1143	-1293
6420	1144	-1192
6420	1145	-1036
6420	1146	-845
6420	1147	-639
6420	1148	-431
6420	1149	-225
6420	1150	-34
6420	1151	133
6420	1152	287
6420	1153	443
6420	1154	601
6420	1155	739
6420	1156	850
6420	1157	940
6420	1158	1012
6420	1159	1060
6420	1160	1083
6420	1161	1096
6420	1162	1105
6420	1163	1103
6420	1164	1081
6420	1165	1050
6420	1166	1024
6420	1167	1002
6420	1168	975
6420	1169	943
6420	1170	916
6420	1171	889
6420	1172	852
6420	1173	807
6420	1174	771
6420	1175	750
6420	1176	736
6420	1177	718
6420	1178	701
6420	1179	685
6420	1180	664
6420	1181	629
6420	1182	596
6420	1183	577
6420	1184	569
6420	1185	556
6420	1186	535
6420	1187	514
6420	1188	495
6420	1189	469
6420	1190	442
6420	1191	428
6420	1192	432
6420	1193	442
6420	1194	443
6420	1195	438
6420	1196	429
6420	1197	410
6420	1198	377
6420	1199	342
6420	1200	321
6420	1201	313
6420	1202	303
6420	1203	289
6420	1204	277
6420	1205	266
6420	1206	251
6420	1207	233
6420	1208	228
6420	1209	242
6420	1210	260
6420	1211	265
6420	1212	259
6420	1213	246
6420	1214	224
6420	1215	191
6420	1216	161
6420	1217	155
6420	1218	162
6420	1219	165
6420	1220	156
6420	1221	143
6420	1222	132
6420	1223	119
6420	1224	106
6420	1225	106
6420	1226	122
6420	1227	139
6420	1228	140
6420	1229	129
6420	1230	115
6420	1231	102
6420	1232	83
6420	1233	65
6420	1234	58
6420	1235	59
6420	1236	52
6420	1237	35
6420	1238	22
6420	1239	17
6420	1240	17
6420	1241	16
6420	1242	23
6420	1243	40
6420	1244	54
6420	1245	53
6420	1246	40
6420	1247	31
6420	1248	26
6420	1249	17
6420	1250	7
6420	1251	4
6420	1252	0
6420	1253	-20
6420	1254	-61
6420	1255	-110
6420	1256	-157
6420	1257	-208
6420	1258	-266
6420	1259	-320
6420	1260	-365
6420	1261	-406
6420	1262	-449
6420	1263	-483
6420	1264	-495
6420	1265	-486
6420	1266	-474
6420	1267	-464
6420	1268	-445
6420	1269	-373
6420	1270	-294
6420	1271	-225
6420	1272	-162
6420	1273	-132
6420	1274	-101
6420	1275	-48
6420	1276	41
6420	1277	149
6420	1278	230
6420	1279	245
6420	1280	198
6420	1281	135
6420	1282	100
6420	1283	109
6420	1284	151
6420	1285	198
6420	1286	206
6420	1287	145
6420	1288	34
6420	1289	-57
6420	1290	-59
6420	1291	52
6420	1292	240
6420	1293	430
6420	1294	523
6420	1295	424
6420	1296	81
6420	1297	-488
6420	1298	-1206
6420	1299	-1976
6420	1300	-2692
6420	1301	-3234
6420	1302	-3473
6420	1303	-3321
6420	1304	-2759
6420	1305	-1851
6420	1306	-736
6420	1307	381
6420	1308	1272
6420	1309	1775
6420	1310	1865
6420	1311	1645
6420	1312	1283
6420	1313	948
6420	1314	761
6420	1315	747
6420	1316	839
6420	1317	922
6420	1318	918
6420	1319	827
6420	1320	699
6420	1321	592
6420	1322	545
6420	1323	565
6420	1324	619
6420	1325	647
6420	1326	610
6420	1327	525
6420	1328	439
6420	1329	386
6420	1330	368
6420	1331	367
6420	1332	360
6420	1333	307
6420	1334	249
6420	1335	193
6420	1336	164
6420	1337	190
6420	1338	208
6420	1339	203
6420	1340	179
6420	1341	155
6420	1342	125
6420	1343	86
6420	1344	50
6420	1345	26
6420	1346	12
6420	1347	-8
6420	1348	-37
6420	1349	-69
6420	1350	-102
6420	1351	-145
6420	1352	-194
6420	1353	-236
6420	1354	-261
6420	1355	-281
6420	1356	-308
6420	1357	-342
6420	1358	-378
6420	1359	-425
6420	1360	-490
6420	1361	-566
6420	1362	-637
6420	1363	-705
6420	1364	-780
6420	1365	-864
6420	1366	-945
6420	1367	-1016
6420	1368	-1083
6420	1369	-1146
6420	1370	-1198
6420	1371	-1233
6420	1372	-1261
6420	1373	-1295
6420	1374	-1332
6420	1375	-1358
6420	1376	-1372
6420	1377	-1379
6420	1378	-1371
6420	1379	-1329
6420	1380	-1248
6420	1381	-1136
6420	1382	-996
6420	1383	-819
6420	1384	-609
6420	1385	-386
6420	1386	-168
6420	1387	43
6420	1388	244
6420	1389	422
6420	1390	566
6420	1391	683
6420	1392	787
6420	1393	878
6420	1394	948
6420	1395	999
6420	1396	1041
6420	1397	1074
6420	1398	1087
6420	1399	1079
6420	1400	1061
6420	1401	1044
6420	1402	1021
6420	1403	989
6420	1404	957
6420	1405	935
6420	1406	917
6420	1407	890
6420	1408	860
6420	1409	836
6420	1410	815
6420	1411	784
6420	1412	746
6420	1413	712
6420	1414	687
6420	1415	660
6420	1416	632
6420	1417	614
6420	1418	613
6420	1419	616
6420	1420	613
6420	1421	607
6420	1422	604
6420	1423	597
6420	1424	575
6420	1425	543
6420	1426	514
6420	1427	494
6420	1428	473
6420	1429	454
6420	1430	449
6420	1431	454
6420	1432	455
6420	1433	443
6420	1434	428
6420	1435	418
6420	1436	409
6420	1437	395
6420	1438	380
6420	1439	372
6420	1440	363
6420	1441	340
6420	1442	311
6420	1443	292
6420	1444	287
6420	1445	285
6420	1446	282
6420	1447	286
6420	1448	296
6420	1449	300
6420	1450	293
6420	1451	287
6420	1452	290
6420	1453	295
6420	1454	289
6420	1455	273
6420	1456	257
6420	1457	239
6420	1458	214
6420	1459	192
6420	1460	184
6420	1461	189
6420	1462	191
6420	1463	181
6420	1464	169
6420	1465	158
6420	1466	144
6420	1467	127
6420	1468	120
6420	1469	130
6420	1470	146
6420	1471	151
6420	1472	142
6420	1473	127
6420	1474	110
6420	1475	87
6420	1476	63
6420	1477	52
6420	1478	52
6420	1479	45
6420	1480	22
6420	1481	-9
6420	1482	-43
6420	1483	-82
6420	1484	-132
6420	1485	-183
6420	1486	-226
6420	1487	-272
6420	1488	-331
6420	1489	-392
6420	1490	-437
6420	1491	-460
6420	1492	-467
6420	1493	-461
6420	1494	-434
6420	1495	-348
6420	1496	-261
6420	1497	-206
6420	1498	-171
6420	1499	-130
6420	1500	-104
6420	1501	-58
6420	1502	23
6420	1503	131
6420	1504	224
6420	1505	264
6420	1506	249
6420	1507	213
6420	1508	191
6420	1509	195
6420	1510	221
6420	1511	252
6420	1512	261
6420	1513	222
6420	1514	143
6420	1515	69
6420	1516	47
6420	1517	89
6420	1518	178
6420	1519	289
6420	1520	391
6420	1521	442
6420	1522	401
6420	1523	237
6420	1524	-75
6420	1525	-564
6420	1526	-1233
6420	1527	-2001
6420	1528	-2698
6420	1529	-3114
6420	1530	-3078
6420	1531	-2520
6420	1532	-1507
6420	1533	-255
6420	1534	927
6420	1535	1763
6420	1536	2121
6420	1537	2039
6420	1538	1680
6420	1539	1257
6420	1540	947
6420	1541	831
6420	1542	870
6420	1543	952
6420	1544	978
6420	1545	921
6420	1546	812
6420	1547	704
6420	1548	638
6420	1549	633
6420	1550	668
6420	1551	692
6420	1552	661
6420	1553	582
6420	1554	496
6420	1555	437
6420	1556	415
6420	1557	416
6420	1558	419
6420	1559	387
6420	1560	347
6420	1561	296
6420	1562	244
6420	1563	210
6420	1564	209
6420	1565	195
6420	1566	177
6420	1567	169
6420	1568	167
6420	1569	157
6420	1570	136
6420	1571	109
6420	1572	73
6420	1573	24
6420	1574	-32
6420	1575	-77
6420	1576	-104
6420	1577	-125
6420	1578	-152
6420	1579	-180
6420	1580	-205
6420	1581	-234
6420	1582	-276
6420	1583	-321
6420	1584	-364
6420	1585	-413
6420	1586	-483
6420	1587	-568
6420	1588	-651
6420	1589	-720
6420	1590	-783
6420	1591	-841
6420	1592	-890
6420	1593	-930
6420	1594	-976
6420	1595	-1037
6420	1596	-1100
6420	1597	-1154
6420	1598	-1199
6420	1599	-1248
6420	1600	-1296
6420	1601	-1333
6420	1602	-1360
6420	1603	-1379
6420	1604	-1377
6420	1605	-1333
6420	1606	-1238
6420	1607	-1106
6420	1608	-949
6420	1609	-769
6420	1610	-573
6420	1611	-378
6420	1612	-192
6420	1613	-9
6420	1614	183
6420	1615	371
6420	1616	542
6420	1617	690
6420	1618	818
6420	1619	920
6420	1620	987
6420	1621	1025
6420	1622	1051
6420	1623	1072
6420	1624	1081
6420	1625	1072
6420	1626	1056
6420	1627	1041
6420	1628	1020
6420	1629	989
6420	1630	955
6420	1631	927
6420	1632	899
6420	1633	858
6420	1634	811
6420	1635	773
6420	1636	748
6420	1637	726
6420	1638	702
6420	1639	681
6420	1640	663
6420	1641	636
6420	1642	596
6420	1643	562
6420	1644	547
6420	1645	549
6420	1646	554
6420	1647	556
6420	1648	558
6420	1649	547
6420	1650	514
6420	1651	467
6420	1652	431
6420	1653	416
6420	1654	417
6420	1655	424
6420	1656	435
6420	1657	441
6420	1658	426
6420	1659	387
6420	1660	343
6420	1661	314
6420	1662	299
6420	1663	292
6420	1664	294
6420	1665	307
6420	1666	320
6420	1667	317
6420	1668	301
6420	1669	287
6420	1670	279
6420	1671	272
6420	1672	260
6420	1673	253
6420	1674	254
6420	1675	251
6420	1676	238
6420	1677	227
6420	1678	226
6420	1679	229
6420	1680	223
6420	1681	214
6420	1682	212
6420	1683	212
6420	1684	201
6420	1685	179
6420	1686	160
6420	1687	151
6420	1688	146
6420	1689	143
6420	1690	150
6420	1691	169
6420	1692	184
6420	1693	183
6420	1694	169
6420	1695	153
6420	1696	133
6420	1697	104
6420	1698	72
6420	1699	47
6420	1700	22
6420	1701	-19
6420	1702	-78
6420	1703	-140
6420	1704	-196
6420	1705	-248
6420	1706	-298
6420	1707	-336
6420	1708	-356
6420	1709	-370
6420	1710	-388
6420	1711	-406
6420	1712	-415
6420	1713	-413
6420	1714	-365
6420	1715	-303
6420	1716	-243
6420	1717	-187
6420	1718	-136
6420	1719	-113
6420	1720	-70
6420	1721	16
6420	1722	126
6420	1723	227
6420	1724	299
6420	1725	332
6420	1726	324
6420	1727	288
6420	1728	255
6420	1729	250
6420	1730	261
6420	1731	259
6420	1732	223
6420	1733	162
6420	1734	97
6420	1735	55
6420	1736	65
6420	1737	154
6420	1738	306
6420	1739	461
6420	1740	534
6420	1741	454
6420	1742	173
6420	1743	-338
6420	1744	-1055
6420	1745	-1875
6420	1746	-2629
6420	1747	-3138
6420	1748	-3253
6420	1749	-2892
6420	1750	-2076
6420	1751	-954
6420	1752	230
6420	1753	1224
6420	1754	1858
6420	1755	2076
6420	1756	1934
6420	1757	1582
6420	1758	1205
6420	1759	940
6420	1760	826
6420	1761	818
6420	1762	845
6420	1763	851
6420	1764	806
6420	1765	715
6420	1766	619
6420	1767	564
6420	1768	565
6420	1769	590
6420	1770	606
6420	1771	597
6420	1772	570
6420	1773	533
6420	1774	499
6420	1775	483
6420	1776	481
6420	1777	467
6420	1778	398
6420	1779	328
6420	1780	271
6420	1781	226
6420	1782	192
6420	1783	190
6420	1784	190
6420	1785	192
6420	1786	186
6420	1787	166
6420	1788	138
6420	1789	112
6420	1790	82
6420	1791	42
6420	1792	4
6420	1793	-20
6420	1794	-37
6420	1795	-62
6420	1796	-96
6420	1797	-133
6420	1798	-171
6420	1799	-217
6420	1800	-269
6420	1801	-316
6420	1802	-353
6420	1803	-396
6420	1804	-456
6420	1805	-528
6420	1806	-600
6420	1807	-671
6420	1808	-746
6420	1809	-819
6420	1810	-883
6420	1811	-946
6420	1812	-1022
6420	1813	-1108
6420	1814	-1187
6420	1815	-1245
6420	1816	-1287
6420	1817	-1317
6420	1818	-1330
6420	1819	-1328
6420	1820	-1327
6420	1821	-1334
6420	1822	-1331
6420	1823	-1295
6420	1824	-1223
6420	1825	-1121
6420	1826	-990
6420	1827	-829
6420	1828	-651
6420	1829	-476
6420	1830	-306
6420	1831	-130
6420	1832	61
6420	1833	254
6420	1834	437
6420	1835	609
6420	1836	762
6420	1837	881
6420	1838	956
6420	1839	999
6420	1840	1028
6420	1841	1044
6420	1842	1043
6420	1843	1030
6420	1844	1019
6420	1845	1010
6420	1846	992
6420	1847	962
6420	1848	934
6420	1849	912
6420	1850	887
6420	1851	856
6420	1852	826
6420	1853	809
6420	1854	794
6420	1855	770
6420	1856	741
6420	1857	717
6420	1858	693
6420	1859	658
6420	1860	618
6420	1861	587
6420	1862	566
6420	1863	544
6420	1864	517
6420	1865	495
6420	1866	484
6420	1867	476
6420	1868	466
6420	1869	460
6420	1870	462
6420	1871	461
6420	1872	442
6420	1873	411
6420	1874	381
6420	1875	355
6420	1876	329
6420	1877	305
6420	1878	294
6420	1879	296
6420	1880	293
6420	1881	280
6420	1882	268
6420	1883	263
6420	1884	262
6420	1885	255
6420	1886	248
6420	1887	249
6420	1888	250
6420	1889	241
6420	1890	226
6420	1891	216
6420	1892	209
6420	1893	194
6420	1894	174
6420	1895	162
6420	1896	163
6420	1897	167
6420	1898	168
6420	1899	173
6420	1900	182
6420	1901	183
6420	1902	166
6420	1903	139
6420	1904	117
6420	1905	106
6420	1906	98
6420	1907	93
6420	1908	96
6420	1909	99
6420	1910	86
6420	1911	54
6420	1912	17
6420	1913	-16
6420	1914	-52
6420	1915	-96
6420	1916	-143
6420	1917	-190
6420	1918	-245
6420	1919	-311
6420	1920	-371
6420	1921	-403
6420	1922	-411
6420	1923	-411
6420	1924	-412
6420	1925	-409
6420	1926	-358
6420	1927	-304
6420	1928	-264
6420	1929	-222
6420	1930	-163
6420	1931	-125
6420	1932	-80
6420	1933	-7
6420	1934	95
6420	1935	193
6420	1936	248
6420	1937	245
6420	1938	209
6420	1939	165
6420	1940	136
6420	1941	138
6420	1942	172
6420	1943	205
6420	1944	193
6420	1945	125
6420	1946	39
6420	1947	-4
6420	1948	36
6420	1949	166
6420	1950	352
6420	1951	511
6420	1952	533
6420	1953	326
6420	1954	-131
6420	1955	-784
6420	1956	-1533
6420	1957	-2252
6420	1958	-2802
6420	1959	-3056
6420	1960	-2940
6420	1961	-2461
6420	1962	-1687
6420	1963	-731
6420	1964	246
6420	1965	1067
6420	1966	1593
6420	1967	1784
6420	1968	1688
6420	1969	1415
6420	1970	1096
6420	1971	854
6420	1972	751
6420	1973	770
6420	1974	835
6420	1975	878
6420	1976	870
6420	1977	819
6420	1978	747
6420	1979	686
6420	1980	659
6420	1981	665
6420	1982	672
6420	1983	645
6420	1984	590
6420	1985	528
6420	1986	482
6420	1987	449
6420	1988	425
6420	1989	398
6420	1990	338
6420	1991	284
6420	1992	233
6420	1993	198
6420	1994	192
6420	1995	218
6420	1996	223
6420	1997	207
6420	1998	185
6420	1999	160
[truncated: 159,280 more rows]
