# Supplementary material for: Are Complexity Metrics Reliable in Assessing HRV Control in Obese Patients During Sleep?
Source: PLoS One. 2015 Apr 20;10(4):e0124458. doi: 10.1371/journal.pone.0124458 (PMC4404104; doi:10.1371/journal.pone.0124458)
Supplement: S1 Dataset — (ZIP) [file pone.0124458.s001.zip › cabiddu_healthy_controls_data/SUBJECT (2)/3/FC.txt]

2610	0	-95
2610	1	-163
2610	2	-203
2610	3	-240
2610	4	-279
2610	5	-306
2610	6	-339
2610	7	-410
2610	8	-511
2610	9	-602
2610	10	-658
2610	11	-703
2610	12	-745
2610	13	-757
2610	14	-675
2610	15	-551
2610	16	-422
2610	17	-332
2610	18	-222
2610	19	-86
2610	20	51
2610	21	174
2610	22	285
2610	23	357
2610	24	350
2610	25	283
2610	26	224
2610	27	222
2610	28	265
2610	29	314
2610	30	353
2610	31	365
2610	32	324
2610	33	234
2610	34	165
2610	35	195
2610	36	326
2610	37	485
2610	38	588
2610	39	562
2610	40	330
2610	41	-158
2610	42	-858
2610	43	-1625
2610	44	-2292
2610	45	-2734
2610	46	-2859
2610	47	-2595
2610	48	-1944
2610	49	-1022
2610	50	-18
2610	51	893
2610	52	1576
2610	53	1928
2610	54	1912
2610	55	1613
2610	56	1211
2610	57	853
2610	58	609
2610	59	494
2610	60	493
2610	61	549
2610	62	579
2610	63	536
2610	64	458
2610	65	409
2610	66	405
2610	67	418
2610	68	434
2610	69	447
2610	70	433
2610	71	366
2610	72	271
2610	73	212
2610	74	210
2610	75	228
2610	76	222
2610	77	194
2610	78	138
2610	79	94
2610	80	50
2610	81	44
2610	82	48
2610	83	54
2610	84	37
2610	85	17
2610	86	20
2610	87	38
2610	88	28
2610	89	-27
2610	90	-94
2610	91	-151
2610	92	-209
2610	93	-270
2610	94	-307
2610	95	-307
2610	96	-304
2610	97	-332
2610	98	-381
2610	99	-422
2610	100	-456
2610	101	-507
2610	102	-574
2610	103	-629
2610	104	-676
2610	105	-748
2610	106	-844
2610	107	-925
2610	108	-967
2610	109	-993
2610	110	-1028
2610	111	-1063
2610	112	-1088
2610	113	-1121
2610	114	-1177
2610	115	-1228
2610	116	-1232
2610	117	-1193
2610	118	-1153
2610	119	-1123
2610	120	-1080
2610	121	-1015
2610	122	-948
2610	123	-875
2610	124	-760
2610	125	-588
2610	126	-391
2610	127	-206
2610	128	-25
2610	129	171
2610	130	363
2610	131	520
2610	132	645
2610	133	761
2610	134	853
2610	135	894
2610	136	890
2610	137	892
2610	138	916
2610	139	943
2610	140	953
2610	141	961
2610	142	974
2610	143	968
2610	144	926
2610	145	878
2610	146	862
2610	147	868
2610	148	861
2610	149	837
2610	150	820
2610	151	804
2610	152	759
2610	153	690
2610	154	634
2610	155	601
2610	156	566
2610	157	517
2610	158	476
2610	159	465
2610	160	462
2610	161	440
2610	162	414
2610	163	412
2610	164	423
2610	165	420
2610	166	409
2610	167	422
2610	168	456
2610	169	472
2610	170	453
2610	171	422
2610	172	399
2610	173	371
2610	174	331
2610	175	315
2610	176	339
2610	177	374
2610	178	376
2610	179	349
2610	180	332
2610	181	325
2610	182	310
2610	183	294
2610	184	302
2610	185	332
2610	186	346
2610	187	328
2610	188	302
2610	189	290
2610	190	271
2610	191	231
2610	192	196
2610	193	192
2610	194	203
2610	195	199
2610	196	184
2610	197	185
2610	198	198
2610	199	197
2610	200	185
2610	201	186
2610	202	204
2610	203	201
2610	204	157
2610	205	97
2610	206	47
2610	207	-6
2610	208	-75
2610	209	-139
2610	210	-171
2610	211	-189
2610	212	-229
2610	213	-290
2610	214	-345
2610	215	-392
2610	216	-465
2610	217	-563
2610	218	-650
2610	219	-703
2610	220	-726
2610	221	-678
2610	222	-560
2610	223	-377
2610	224	-224
2610	225	-114
2610	226	-19
2610	227	102
2610	228	242
2610	229	354
2610	230	418
2610	231	444
2610	232	434
2610	233	385
2610	234	330
2610	235	324
2610	236	381
2610	237	446
2610	238	462
2610	239	428
2610	240	375
2610	241	330
2610	242	318
2610	243	385
2610	244	536
2610	245	689
2610	246	701
2610	247	473
2610	248	-10
2610	249	-710
2610	250	-1534
2610	251	-2311
2610	252	-2831
2610	253	-2946
2610	254	-2627
2610	255	-1934
2610	256	-971
2610	257	107
2610	258	1092
2610	259	1795
2610	260	2134
2610	261	2130
2610	262	1860
2610	263	1432
2610	264	1000
2610	265	710
2610	266	605
2610	267	620
2610	268	662
2610	269	679
2610	270	649
2610	271	559
2610	272	436
2610	273	350
2610	274	349
2610	275	409
2610	276	462
2610	277	479
2610	278	469
2610	279	435
2610	280	376
2610	281	313
2610	282	284
2610	283	281
2610	284	255
2610	285	166
2610	286	97
2610	287	77
2610	288	109
2610	289	116
2610	290	115
2610	291	127
2610	292	138
2610	293	115
2610	294	62
2610	295	15
2610	296	-16
2610	297	-52
2610	298	-95
2610	299	-125
2610	300	-141
2610	301	-177
2610	302	-248
2610	303	-323
2610	304	-368
2610	305	-390
2610	306	-417
2610	307	-443
2610	308	-457
2610	309	-478
2610	310	-538
2610	311	-629
2610	312	-708
2610	313	-763
2610	314	-818
2610	315	-886
2610	316	-948
2610	317	-998
2610	318	-1055
2610	319	-1134
2610	320	-1200
2610	321	-1222
2610	322	-1213
2610	323	-1207
2610	324	-1200
2610	325	-1169
2610	326	-1126
2610	327	-1095
2610	328	-1062
2610	329	-985
2610	330	-850
2610	331	-691
2610	332	-527
2610	333	-353
2610	334	-166
2610	335	2
2610	336	130
2610	337	247
2610	338	382
2610	339	523
2610	340	640
2610	341	736
2610	342	833
2610	343	914
2610	344	943
2610	345	919
2610	346	877
2610	347	840
2610	348	796
2610	349	748
2610	350	728
2610	351	750
2610	352	781
2610	353	785
2610	354	770
2610	355	759
2610	356	743
2610	357	703
2610	358	654
2610	359	629
2610	360	621
2610	361	594
2610	362	540
2610	363	488
2610	364	452
2610	365	416
2610	366	371
2610	367	345
2610	368	355
2610	369	373
2610	370	366
2610	371	347
2610	372	344
2610	373	347
2610	374	330
2610	375	300
2610	376	283
2610	377	278
2610	378	256
2610	379	215
2610	380	192
2610	381	210
2610	382	237
2610	383	244
2610	384	236
2610	385	230
2610	386	214
2610	387	177
2610	388	146
2610	389	158
2610	390	199
2610	391	218
2610	392	196
2610	393	163
2610	394	131
2610	395	92
2610	396	54
2610	397	52
2610	398	89
2610	399	115
2610	400	90
2610	401	23
2610	402	-48
2610	403	-115
2610	404	-180
2610	405	-223
2610	406	-223
2610	407	-206
2610	408	-228
2610	409	-301
2610	410	-389
2610	411	-468
2610	412	-551
2610	413	-641
2610	414	-703
2610	415	-678
2610	416	-620
2610	417	-571
2610	418	-507
2610	419	-421
2610	420	-280
2610	421	-101
2610	422	94
2610	423	277
2610	424	393
2610	425	396
2610	426	316
2610	427	246
2610	428	247
2610	429	305
2610	430	369
2610	431	409
2610	432	400
2610	433	327
2610	434	217
2610	435	150
2610	436	193
2610	437	322
2610	438	444
2610	439	499
2610	440	474
2610	441	378
2610	442	219
2610	443	17
2610	444	-211
2610	445	-504
2610	446	-921
2610	447	-1453
2610	448	-1959
2610	449	-2228
2610	450	-2096
2610	451	-1508
2610	452	-537
2610	453	603
2610	454	1593
2610	455	2152
2610	456	2188
2610	457	1827
2610	458	1300
2610	459	825
2610	460	548
2610	461	512
2610	462	628
2610	463	731
2610	464	706
2610	465	570
2610	466	414
2610	467	309
2610	468	276
2610	469	312
2610	470	385
2610	471	429
2610	472	384
2610	473	274
2610	474	181
2610	475	151
2610	476	165
2610	477	178
2610	478	171
2610	479	120
2610	480	62
2610	481	3
2610	482	-25
2610	483	19
2610	484	64
2610	485	72
2610	486	50
2610	487	35
2610	488	26
2610	489	-6
2610	490	-62
2610	491	-112
2610	492	-148
2610	493	-193
2610	494	-259
2610	495	-318
2610	496	-348
2610	497	-370
2610	498	-412
2610	499	-457
2610	500	-481
2610	501	-496
2610	502	-531
2610	503	-585
2610	504	-631
2610	505	-670
2610	506	-735
2610	507	-827
2610	508	-913
2610	509	-974
2610	510	-1034
2610	511	-1102
2610	512	-1156
2610	513	-1176
2610	514	-1181
2610	515	-1203
2610	516	-1231
2610	517	-1241
2610	518	-1239
2610	519	-1250
2610	520	-1261
2610	521	-1234
2610	522	-1163
2610	523	-1075
2610	524	-979
2610	525	-850
2610	526	-681
2610	527	-498
2610	528	-326
2610	529	-151
2610	530	40
2610	531	222
2610	532	366
2610	533	485
2610	534	610
2610	535	733
2610	536	825
2610	537	880
2610	538	926
2610	539	961
2610	540	958
2610	541	917
2610	542	875
2610	543	859
2610	544	846
2610	545	818
2610	546	788
2610	547	778
2610	548	770
2610	549	739
2610	550	701
2610	551	688
2610	552	697
2610	553	692
2610	554	659
2610	555	619
2610	556	578
2610	557	518
2610	558	438
2610	559	381
2610	560	372
2610	561	383
2610	562	378
2610	563	361
2610	564	349
2610	565	333
2610	566	295
2610	567	259
2610	568	258
2610	569	289
2610	570	310
2610	571	306
2610	572	297
2610	573	292
2610	574	272
2610	575	229
2610	576	198
2610	577	203
2610	578	224
2610	579	231
2610	580	235
2610	581	256
2610	582	279
2610	583	274
2610	584	249
2610	585	238
2610	586	239
2610	587	224
2610	588	189
2610	589	168
2610	590	175
2610	591	184
2610	592	175
2610	593	167
2610	594	177
2610	595	186
2610	596	173
2610	597	160
2610	598	182
2610	599	227
2610	600	253
2610	601	244
2610	602	216
2610	603	169
2610	604	82
2610	605	-33
2610	606	-130
2610	607	-180
2610	608	-207
2610	609	-242
2610	610	-279
2610	611	-301
2610	612	-330
2610	613	-388
2610	614	-463
2610	615	-520
2610	616	-564
2610	617	-615
2610	618	-660
2610	619	-617
2610	620	-506
2610	621	-373
2610	622	-296
2610	623	-223
2610	624	-117
2610	625	16
2610	626	145
2610	627	262
2610	628	359
2610	629	409
2610	630	395
2610	631	360
2610	632	370
2610	633	428
2610	634	483
2610	635	489
2610	636	443
2610	637	356
2610	638	241
2610	639	147
2610	640	152
2610	641	284
2610	642	473
2610	643	597
2610	644	569
2610	645	344
2610	646	-98
2610	647	-727
2610	648	-1429
2610	649	-2042
2610	650	-2440
2610	651	-2561
2610	652	-2367
2610	653	-1834
2610	654	-1021
2610	655	-83
2610	656	797
2610	657	1475
2610	658	1856
2610	659	1891
2610	660	1625
2610	661	1215
2610	662	852
2610	663	640
2610	664	581
2610	665	620
2610	666	695
2610	667	726
2610	668	657
2610	669	505
2610	670	368
2610	671	311
2610	672	323
2610	673	353
2610	674	372
2610	675	368
2610	676	328
2610	677	254
2610	678	198
2610	679	207
2610	680	256
2610	681	277
2610	682	232
2610	683	132
2610	684	54
2610	685	-3
2610	686	-13
2610	687	-6
2610	688	18
2610	689	24
2610	690	-11
2610	691	-62
2610	692	-93
2610	693	-107
2610	694	-125
2610	695	-144
2610	696	-144
2610	697	-141
2610	698	-175
2610	699	-246
2610	700	-318
2610	701	-367
2610	702	-408
2610	703	-455
2610	704	-489
2610	705	-505
2610	706	-534
2610	707	-599
2610	708	-681
2610	709	-741
2610	710	-787
2610	711	-846
2610	712	-919
2610	713	-982
2610	714	-1042
2610	715	-1123
2610	716	-1221
2610	717	-1292
2610	718	-1321
2610	719	-1335
2610	720	-1357
2610	721	-1371
2610	722	-1355
2610	723	-1321
2610	724	-1286
2610	725	-1224
2610	726	-1108
2610	727	-955
2610	728	-806
2610	729	-670
2610	730	-522
2610	731	-357
2610	732	-202
2610	733	-57
2610	734	104
2610	735	288
2610	736	460
2610	737	594
2610	738	708
2610	739	825
2610	740	927
2610	741	988
2610	742	1016
2610	743	1037
2610	744	1047
2610	745	1023
2610	746	977
2610	747	948
2610	748	943
2610	749	928
2610	750	885
2610	751	835
2610	752	795
2610	753	752
2610	754	695
2610	755	657
2610	756	664
2610	757	693
2610	758	701
2610	759	686
2610	760	669
2610	761	648
2610	762	601
2610	763	536
2610	764	494
2610	765	482
2610	766	470
2610	767	443
2610	768	423
2610	769	427
2610	770	432
2610	771	415
2610	772	392
2610	773	389
2610	774	393
2610	775	375
2610	776	345
2610	777	335
2610	778	344
2610	779	342
2610	780	321
2610	781	307
2610	782	310
2610	783	302
2610	784	268
2610	785	238
2610	786	239
2610	787	256
2610	788	263
2610	789	272
2610	790	301
2610	791	332
2610	792	328
2610	793	290
2610	794	252
2610	795	221
2610	796	178
2610	797	125
2610	798	98
2610	799	109
2610	800	125
2610	801	120
2610	802	115
2610	803	135
2610	804	164
2610	805	174
2610	806	177
2610	807	192
2610	808	205
2610	809	186
2610	810	143
2610	811	116
2610	812	115
2610	813	114
2610	814	92
2610	815	71
2610	816	58
2610	817	25
2610	818	-44
2610	819	-118
2610	820	-160
2610	821	-178
2610	822	-204
2610	823	-237
2610	824	-263
2610	825	-294
2610	826	-363
2610	827	-461
2610	828	-553
2610	829	-618
2610	830	-676
2610	831	-727
2610	832	-731
2610	833	-625
2610	834	-469
2610	835	-354
2610	836	-257
2610	837	-142
2610	838	-12
2610	839	108
2610	840	209
2610	841	298
2610	842	352
2610	843	343
2610	844	286
2610	845	246
2610	846	259
2610	847	304
2610	848	346
2610	849	375
2610	850	379
2610	851	334
2610	852	243
2610	853	173
2610	854	200
2610	855	327
2610	856	486
2610	857	592
2610	858	562
2610	859	300
2610	860	-271
2610	861	-1113
2610	862	-2061
2610	863	-2903
2610	864	-3451
2610	865	-3556
2610	866	-3132
2610	867	-2216
2610	868	-1003
2610	869	227
2610	870	1237
2610	871	1878
2610	872	2084
2610	873	1896
2610	874	1476
2610	875	1043
2610	876	742
2610	877	601
2610	878	584
2610	879	636
2610	880	687
2610	881	670
2610	882	572
2610	883	459
2610	884	404
2610	885	410
2610	886	434
2610	887	452
2610	888	456
2610	889	430
2610	890	360
2610	891	276
2610	892	235
2610	893	244
2610	894	253
2610	895	223
2610	896	162
2610	897	85
2610	898	41
2610	899	42
2610	900	58
2610	901	102
2610	902	147
2610	903	156
2610	904	133
2610	905	110
2610	906	87
2610	907	40
2610	908	-25
2610	909	-74
2610	910	-101
2610	911	-135
2610	912	-197
2610	913	-256
2610	914	-292
2610	915	-321
2610	916	-365
2610	917	-409
2610	918	-430
2610	919	-444
2610	920	-488
2610	921	-556
2610	922	-617
2610	923	-671
2610	924	-743
2610	925	-836
2610	926	-918
2610	927	-977
2610	928	-1037
2610	929	-1110
2610	930	-1171
2610	931	-1200
2610	932	-1218
2610	933	-1254
2610	934	-1294
2610	935	-1307
2610	936	-1295
2610	937	-1284
2610	938	-1263
2610	939	-1200
2610	940	-1095
2610	941	-979
2610	942	-861
2610	943	-712
2610	944	-523
2610	945	-320
2610	946	-132
2610	947	53
2610	948	247
2610	949	430
2610	950	568
2610	951	672
2610	952	770
2610	953	858
2610	954	908
2610	955	923
2610	956	940
2610	957	965
2610	958	973
2610	959	952
2610	960	931
2610	961	926
2610	962	913
2610	963	871
2610	964	825
2610	965	805
2610	966	799
2610	967	780
2610	968	755
2610	969	746
2610	970	747
2610	971	722
2610	972	668
2610	973	623
2610	974	597
2610	975	567
2610	976	521
2610	977	487
2610	978	481
2610	979	480
2610	980	458
2610	981	434
2610	982	432
2610	983	442
2610	984	434
2610	985	411
2610	986	403
2610	987	409
2610	988	400
2610	989	373
2610	990	357
2610	991	361
2610	992	353
2610	993	318
2610	994	281
2610	995	267
2610	996	260
2610	997	238
2610	998	217
2610	999	224
2610	1000	247
2610	1001	254
2610	1002	246
2610	1003	252
2610	1004	272
2610	1005	275
2610	1006	251
2610	1007	230
2610	1008	226
2610	1009	213
2610	1010	178
2610	1011	148
2610	1012	150
2610	1013	165
2610	1014	165
2610	1015	161
2610	1016	178
2610	1017	204
2610	1018	206
2610	1019	185
2610	1020	172
2610	1021	171
2610	1022	157
2610	1023	126
2610	1024	106
2610	1025	113
2610	1026	117
2610	1027	97
2610	1028	73
2610	1029	76
2610	1030	95
2610	1031	103
2610	1032	107
2610	1033	127
2610	1034	150
2610	1035	143
2610	1036	110
2610	1037	88
2610	1038	91
2610	1039	90
2610	1040	65
2610	1041	35
2610	1042	9
2610	1043	-35
2610	1044	-111
2610	1045	-185
2610	1046	-220
2610	1047	-224
2610	1048	-235
2610	1049	-263
2610	1050	-293
2610	1051	-336
2610	1052	-418
2610	1053	-530
2610	1054	-628
2610	1055	-693
2610	1056	-743
2610	1057	-784
2610	1058	-745
2610	1059	-639
2610	1060	-502
2610	1061	-412
2610	1062	-323
2610	1063	-186
2610	1064	-9
2610	1065	156
2610	1066	271
2610	1067	335
2610	1068	344
2610	1069	299
2610	1070	243
2610	1071	240
2610	1072	305
2610	1073	381
2610	1074	404
2610	1075	362
2610	1076	287
2610	1077	208
2610	1078	157
2610	1079	186
2610	1080	317
2610	1081	490
2610	1082	593
2610	1083	559
2610	1084	376
2610	1085	42
2610	1086	-444
2610	1087	-1043
2610	1088	-1659
2610	1089	-2185
2610	1090	-2538
2610	1091	-2624
2610	1092	-2340
2610	1093	-1652
2610	1094	-668
2610	1095	392
2610	1096	1302
2610	1097	1887
2610	1098	2051
2610	1099	1815
2610	1100	1345
2610	1101	886
2610	1102	605
2610	1103	527
2610	1104	579
2610	1105	674
2610	1106	727
2610	1107	674
2610	1108	529
2610	1109	389
2610	1110	340
2610	1111	383
2610	1112	449
2610	1113	485
2610	1114	477
2610	1115	420
2610	1116	325
2610	1117	240
2610	1118	223
2610	1119	271
2610	1120	312
2610	1121	286
2610	1122	190
2610	1123	116
2610	1124	68
2610	1125	56
2610	1126	49
2610	1127	67
2610	1128	93
2610	1129	95
2610	1130	76
2610	1131	65
2610	1132	60
2610	1133	30
2610	1134	-26
2610	1135	-77
2610	1136	-108
2610	1137	-148
2610	1138	-207
2610	1139	-259
2610	1140	-282
2610	1141	-295
2610	1142	-329
2610	1143	-373
2610	1144	-404
2610	1145	-431
2610	1146	-484
2610	1147	-560
2610	1148	-626
2610	1149	-680
2610	1150	-751
2610	1151	-849
2610	1152	-942
2610	1153	-1010
2610	1154	-1071
2610	1155	-1140
2610	1156	-1196
2610	1157	-1221
2610	1158	-1236
2610	1159	-1274
2610	1160	-1320
2610	1161	-1340
2610	1162	-1334
2610	1163	-1325
2610	1164	-1306
2610	1165	-1246
2610	1166	-1143
2610	1167	-1032
2610	1168	-923
2610	1169	-793
2610	1170	-625
2610	1171	-439
2610	1172	-259
2610	1173	-71
2610	1174	141
2610	1175	353
2610	1176	525
2610	1177	656
2610	1178	772
2610	1179	868
2610	1180	918
2610	1181	928
2610	1182	940
2610	1183	965
2610	1184	979
2610	1185	968
2610	1186	949
2610	1187	942
2610	1188	929
2610	1189	892
2610	1190	850
2610	1191	834
2610	1192	831
2610	1193	810
2610	1194	776
2610	1195	758
2610	1196	755
2610	1197	736
2610	1198	697
2610	1199	667
2610	1200	652
2610	1201	624
2610	1202	568
2610	1203	514
2610	1204	494
2610	1205	496
2610	1206	495
2610	1207	496
2610	1208	517
2610	1209	534
2610	1210	516
2610	1211	471
2610	1212	437
2610	1213	420
2610	1214	396
2610	1215	356
2610	1216	327
2610	1217	319
2610	1218	311
2610	1219	288
2610	1220	276
2610	1221	296
2610	1222	326
2610	1223	335
2610	1224	328
2610	1225	333
2610	1226	345
2610	1227	337
2610	1228	310
2610	1229	294
2610	1230	289
2610	1231	266
2610	1232	214
2610	1233	169
2610	1234	155
2610	1235	152
2610	1236	141
2610	1237	137
2610	1238	159
2610	1239	186
2610	1240	188
2610	1241	181
2610	1242	194
2610	1243	220
2610	1244	222
2610	1245	191
2610	1246	160
2610	1247	144
2610	1248	125
2610	1249	98
2610	1250	92
2610	1251	119
2610	1252	145
2610	1253	140
2610	1254	120
2610	1255	113
2610	1256	117
2610	1257	107
2610	1258	95
2610	1259	105
2610	1260	129
2610	1261	129
2610	1262	101
2610	1263	75
2610	1264	63
2610	1265	38
2610	1266	-13
2610	1267	-66
2610	1268	-102
2610	1269	-139
2610	1270	-195
2610	1271	-249
2610	1272	-274
2610	1273	-283
2610	1274	-313
2610	1275	-365
2610	1276	-416
2610	1277	-469
2610	1278	-554
2610	1279	-664
2610	1280	-754
2610	1281	-744
2610	1282	-685
2610	1283	-607
2610	1284	-494
2610	1285	-375
2610	1286	-237
2610	1287	-97
2610	1288	48
2610	1289	194
2610	1290	301
2610	1291	327
2610	1292	293
2610	1293	267
2610	1294	284
2610	1295	320
2610	1296	348
2610	1297	354
2610	1298	326
2610	1299	248
2610	1300	147
2610	1301	97
2610	1302	156
2610	1303	294
2610	1304	434
2610	1305	516
2610	1306	523
2610	1307	436
2610	1308	242
2610	1309	-37
2610	1310	-365
2610	1311	-742
2610	1312	-1191
2610	1313	-1668
2610	1314	-2036
2610	1315	-2127
2610	1316	-1839
2610	1317	-1163
2610	1318	-188
2610	1319	881
2610	1320	1756
2610	1321	2207
2610	1322	2176
2610	1323	1800
2610	1324	1286
2610	1325	828
2610	1326	565
2610	1327	535
2610	1328	651
2610	1329	754
2610	1330	743
2610	1331	633
2610	1332	507
2610	1333	421
2610	1334	393
2610	1335	425
2610	1336	489
2610	1337	517
2610	1338	459
2610	1339	345
2610	1340	257
2610	1341	234
2610	1342	245
2610	1343	254
2610	1344	244
2610	1345	187
2610	1346	114
2610	1347	34
2610	1348	-12
2610	1349	23
2610	1350	59
2610	1351	64
2610	1352	51
2610	1353	47
2610	1354	48
2610	1355	26
2610	1356	-11
2610	1357	-34
2610	1358	-42
2610	1359	-67
2610	1360	-121
2610	1361	-174
2610	1362	-210
2610	1363	-253
2610	1364	-317
2610	1365	-373
2610	1366	-395
2610	1367	-403
2610	1368	-432
2610	1369	-476
2610	1370	-515
2610	1371	-561
2610	1372	-639
2610	1373	-735
2610	1374	-808
2610	1375	-848
2610	1376	-885
2610	1377	-937
2610	1378	-988
2610	1379	-1026
2610	1380	-1075
2610	1381	-1146
2610	1382	-1212
2610	1383	-1240
2610	1384	-1242
2610	1385	-1251
2610	1386	-1258
2610	1387	-1235
2610	1388	-1183
2610	1389	-1128
2610	1390	-1064
2610	1391	-955
2610	1392	-799
2610	1393	-633
2610	1394	-479
2610	1395	-314
2610	1396	-127
2610	1397	64
2610	1398	233
2610	1399	392
2610	1400	558
2610	1401	707
2610	1402	806
2610	1403	864
2610	1404	917
2610	1405	968
2610	1406	992
2610	1407	985
2610	1408	975
2610	1409	974
2610	1410	961
2610	1411	923
2610	1412	888
2610	1413	875
2610	1414	866
2610	1415	835
2610	1416	794
2610	1417	776
2610	1418	774
2610	1419	759
2610	1420	736
2610	1421	729
2610	1422	733
2610	1423	713
2610	1424	662
2610	1425	612
2610	1426	585
2610	1427	564
2610	1428	532
2610	1429	507
2610	1430	509
2610	1431	515
2610	1432	499
2610	1433	475
2610	1434	473
2610	1435	482
2610	1436	470
2610	1437	440
2610	1438	422
2610	1439	423
2610	1440	413
2610	1441	385
2610	1442	366
2610	1443	372
2610	1444	378
2610	1445	362
2610	1446	350
2610	1447	364
2610	1448	385
2610	1449	384
2610	1450	363
2610	1451	350
2610	1452	340
2610	1453	310
2610	1454	272
2610	1455	265
2610	1456	291
2610	1457	315
2610	1458	314
2610	1459	310
2610	1460	319
2610	1461	325
2610	1462	313
2610	1463	305
2610	1464	321
2610	1465	339
2610	1466	329
2610	1467	300
2610	1468	290
2610	1469	300
2610	1470	305
2610	1471	299
2610	1472	295
2610	1473	285
2610	1474	231
2610	1475	123
2610	1476	4
2610	1477	-83
2610	1478	-137
2610	1479	-174
2610	1480	-187
2610	1481	-176
2610	1482	-177
2610	1483	-239
2610	1484	-359
2610	1485	-489
2610	1486	-602
2610	1487	-698
2610	1488	-759
2610	1489	-701
2610	1490	-564
2610	1491	-415
2610	1492	-332
2610	1493	-264
2610	1494	-159
2610	1495	-17
2610	1496	133
2610	1497	272
2610	1498	392
2610	1499	466
2610	1500	466
2610	1501	424
2610	1502	403
2610	1503	419
2610	1504	434
2610	1505	412
2610	1506	361
2610	1507	302
2610	1508	243
2610	1509	210
2610	1510	249
2610	1511	374
2610	1512	525
2610	1513	613
2610	1514	596
2610	1515	466
2610	1516	199
2610	1517	-231
2610	1518	-807
2610	1519	-1455
2610	1520	-2081
2610	1521	-2582
2610	1522	-2810
2610	1523	-2609
2610	1524	-1923
2610	1525	-862
2610	1526	339
2610	1527	1415
2610	1528	2147
2610	1529	2393
2610	1530	2167
2610	1531	1664
2610	1532	1149
2610	1533	801
2610	1534	657
2610	1535	664
2610	1536	734
2610	1537	764
2610	1538	686
2610	1539	523
2610	1540	378
2610	1541	334
2610	1542	378
2610	1543	441
2610	1544	478
2610	1545	470
2610	1546	409
2610	1547	311
2610	1548	233
2610	1549	230
2610	1550	286
2610	1551	325
2610	1552	298
2610	1553	202
2610	1554	125
2610	1555	72
2610	1556	52
2610	1557	48
2610	1558	67
2610	1559	87
2610	1560	76
2610	1561	49
2610	1562	30
2610	1563	16
2610	1564	-17
2610	1565	-60
2610	1566	-86
2610	1567	-95
2610	1568	-119
2610	1569	-163
2610	1570	-201
2610	1571	-226
2610	1572	-264
2610	1573	-333
2610	1574	-409
2610	1575	-466
2610	1576	-516
2610	1577	-580
2610	1578	-646
2610	1579	-691
2610	1580	-731
2610	1581	-801
2610	1582	-897
2610	1583	-983
2610	1584	-1048
2610	1585	-1114
2610	1586	-1181
2610	1587	-1221
2610	1588	-1225
2610	1589	-1229
2610	1590	-1256
2610	1591	-1285
2610	1592	-1287
2610	1593	-1267
2610	1594	-1245
2610	1595	-1204
2610	1596	-1115
2610	1597	-990
2610	1598	-865
2610	1599	-743
2610	1600	-595
2610	1601	-413
2610	1602	-230
2610	1603	-67
2610	1604	94
2610	1605	262
2610	1606	413
2610	1607	524
2610	1608	614
2610	1609	713
2610	1610	811
2610	1611	878
2610	1612	916
2610	1613	948
2610	1614	969
2610	1615	955
2610	1616	911
2610	1617	877
2610	1618	867
2610	1619	849
2610	1620	803
2610	1621	745
2610	1622	698
2610	1623	650
2610	1624	589
2610	1625	546
2610	1626	551
2610	1627	584
2610	1628	602
2610	1629	590
2610	1630	567
2610	1631	533
2610	1632	474
2610	1633	400
2610	1634	357
2610	1635	363
2610	1636	380
2610	1637	377
2610	1638	363
2610	1639	351
2610	1640	333
2610	1641	293
2610	1642	258
2610	1643	258
2610	1644	276
2610	1645	274
2610	1646	246
2610	1647	222
2610	1648	210
2610	1649	186
2610	1650	149
2610	1651	131
2610	1652	143
2610	1653	156
2610	1654	144
2610	1655	129
2610	1656	137
2610	1657	155
2610	1658	160
2610	1659	156
2610	1660	166
2610	1661	179
2610	1662	165
2610	1663	132
2610	1664	117
2610	1665	127
2610	1666	132
2610	1667	110
2610	1668	83
2610	1669	67
2610	1670	52
2610	1671	32
2610	1672	33
2610	1673	77
2610	1674	133
2610	1675	154
2610	1676	130
2610	1677	82
2610	1678	19
2610	1679	-68
2610	1680	-160
2610	1681	-214
2610	1682	-222
2610	1683	-227
2610	1684	-262
2610	1685	-318
2610	1686	-375
2610	1687	-446
2610	1688	-540
2610	1689	-629
2610	1690	-680
2610	1691	-700
2610	1692	-713
2610	1693	-666
2610	1694	-559
2610	1695	-412
2610	1696	-314
2610	1697	-243
2610	1698	-151
2610	1699	-15
2610	1700	127
2610	1701	230
2610	1702	286
2610	1703	302
2610	1704	275
2610	1705	226
2610	1706	212
2610	1707	278
2610	1708	389
2610	1709	460
2610	1710	445
2610	1711	359
2610	1712	245
2610	1713	150
2610	1714	140
2610	1715	265
2610	1716	482
2610	1717	647
2610	1718	602
2610	1719	276
2610	1720	-312
2610	1721	-1081
2610	1722	-1887
2610	1723	-2529
2610	1724	-2832
2610	1725	-2732
2610	1726	-2275
2610	1727	-1544
2610	1728	-637
2610	1729	302
2610	1730	1106
2610	1731	1650
2610	1732	1899
2610	1733	1873
2610	1734	1616
2610	1735	1226
2610	1736	849
2610	1737	607
2610	1738	517
2610	1739	523
2610	1740	566
2610	1741	608
2610	1742	602
2610	1743	525
2610	1744	410
2610	1745	329
2610	1746	310
2610	1747	317
2610	1748	309
2610	1749	284
2610	1750	253
2610	1751	210
2610	1752	158
2610	1753	134
2610	1754	160
2610	1755	196
2610	1756	185
2610	1757	108
2610	1758	49
2610	1759	19
2610	1760	16
2610	1761	-9
2610	1762	-26
2610	1763	-20
2610	1764	-17
2610	1765	-38
2610	1766	-64
2610	1767	-80
2610	1768	-108
2610	1769	-165
2610	1770	-222
2610	1771	-244
2610	1772	-241
2610	1773	-247
2610	1774	-275
2610	1775	-306
2610	1776	-349
2610	1777	-430
2610	1778	-540
2610	1779	-635
2610	1780	-693
2610	1781	-736
2610	1782	-787
2610	1783	-836
2610	1784	-870
2610	1785	-911
2610	1786	-980
2610	1787	-1059
2610	1788	-1111
2610	1789	-1143
2610	1790	-1188
2610	1791	-1247
2610	1792	-1293
2610	1793	-1323
2610	1794	-1363
2610	1795	-1411
2610	1796	-1432
2610	1797	-1406
2610	1798	-1352
2610	1799	-1283
2610	1800	-1184
2610	1801	-1033
2610	1802	-852
2610	1803	-674
2610	1804	-500
2610	1805	-311
2610	1806	-117
2610	1807	47
2610	1808	180
2610	1809	312
2610	1810	453
2610	1811	572
2610	1812	655
2610	1813	726
2610	1814	802
2610	1815	860
2610	1816	883
2610	1817	892
2610	1818	917
2610	1819	945
2610	1820	945
2610	1821	925
2610	1822	914
2610	1823	906
2610	1824	873
2610	1825	815
2610	1826	765
2610	1827	736
2610	1828	706
2610	1829	664
2610	1830	633
2610	1831	630
2610	1832	632
2610	1833	611
2610	1834	580
2610	1835	569
2610	1836	570
2610	1837	552
2610	1838	525
2610	1839	520
2610	1840	533
2610	1841	528
2610	1842	495
2610	1843	458
2610	1844	432
2610	1845	393
2610	1846	332
2610	1847	280
2610	1848	267
2610	1849	274
2610	1850	272
2610	1851	272
2610	1852	295
2610	1853	327
2610	1854	331
2610	1855	310
2610	1856	292
2610	1857	283
2610	1858	256
2610	1859	207
2610	1860	173
2610	1861	172
2610	1862	177
2610	1863	165
2610	1864	148
2610	1865	147
2610	1866	149
2610	1867	130
2610	1868	110
2610	1869	118
2610	1870	143
2610	1871	147
2610	1872	123
2610	1873	101
2610	1874	94
2610	1875	82
2610	1876	57
2610	1877	48
2610	1878	69
2610	1879	92
2610	1880	89
2610	1881	76
2610	1882	79
2610	1883	89
2610	1884	79
2610	1885	61
2610	1886	67
2610	1887	91
2610	1888	97
2610	1889	80
2610	1890	63
2610	1891	51
2610	1892	14
2610	1893	-58
2610	1894	-131
2610	1895	-176
2610	1896	-213
2610	1897	-261
2610	1898	-309
2610	1899	-333
2610	1900	-351
2610	1901	-393
2610	1902	-454
2610	1903	-499
2610	1904	-528
2610	1905	-571
2610	1906	-630
2610	1907	-668
2610	1908	-625
2610	1909	-558
2610	1910	-499
2610	1911	-462
2610	1912	-380
2610	1913	-240
2610	1914	-68
2610	1915	115
2610	1916	281
2610	1917	376
2610	1918	370
2610	1919	302
2610	1920	262
2610	1921	291
2610	1922	356
2610	1923	406
2610	1924	418
2610	1925	377
2610	1926	278
2610	1927	163
2610	1928	120
2610	1929	195
2610	1930	343
2610	1931	473
2610	1932	526
2610	1933	491
2610	1934	357
2610	1935	113
2610	1936	-229
2610	1937	-645
2610	1938	-1143
2610	1939	-1723
2610	1940	-2299
2610	1941	-2681
2610	1942	-2673
2610	1943	-2184
2610	1944	-1261
2610	1945	-77
2610	1946	1090
2610	1947	1929
2610	1948	2239
2610	1949	2043
2610	1950	1556
2610	1951	1033
2610	1952	660
2610	1953	519
2610	1954	587
2610	1955	734
2610	1956	801
2610	1957	724
2610	1958	567
2610	1959	437
2610	1960	388
2610	1961	412
2610	1962	480
2610	1963	545
2610	1964	542
2610	1965	447
2610	1966	315
2610	1967	234
2610	1968	236
2610	1969	273
2610	1970	294
2610	1971	278
2610	1972	207
2610	1973	128
2610	1974	56
2610	1975	41
2610	1976	59
2610	1977	78
2610	1978	72
2610	1979	55
2610	1980	54
2610	1981	58
2610	1982	38
2610	1983	-4
2610	1984	-37
2610	1985	-56
2610	1986	-91
2610	1987	-148
2610	1988	-199
2610	1989	-227
2610	1990	-260
2610	1991	-315
2610	1992	-369
2610	1993	-398
2610	1994	-423
2610	1995	-474
2610	1996	-541
2610	1997	-595
2610	1998	-642
2610	1999	-711
[truncated: 159,280 more rows]
