# Supplementary material for: Are Complexity Metrics Reliable in Assessing HRV Control in Obese Patients During Sleep?
Source: PLoS One. 2015 Apr 20;10(4):e0124458. doi: 10.1371/journal.pone.0124458 (PMC4404104; doi:10.1371/journal.pone.0124458)
Supplement: S1 Dataset — (ZIP) [file pone.0124458.s001.zip › cabiddu_healthy_controls_data/SUBJECT (2)/4/FC.txt]

15450	0	624
15450	1	618
15450	2	616
15450	3	614
15450	4	609
15450	5	597
15450	6	577
15450	7	549
15450	8	517
15450	9	483
15450	10	450
15450	11	418
15450	12	388
15450	13	360
15450	14	337
15450	15	322
15450	16	317
15450	17	323
15450	18	332
15450	19	337
15450	20	334
15450	21	322
15450	22	303
15450	23	284
15450	24	272
15450	25	271
15450	26	278
15450	27	290
15450	28	298
15450	29	299
15450	30	290
15450	31	277
15450	32	263
15450	33	252
15450	34	247
15450	35	247
15450	36	250
15450	37	252
15450	38	250
15450	39	239
15450	40	210
15450	41	157
15450	42	82
15450	43	-7
15450	44	-99
15450	45	-180
15450	46	-242
15450	47	-282
15450	48	-299
15450	49	-301
15450	50	-293
15450	51	-283
15450	52	-269
15450	53	-246
15450	54	-166
15450	55	-66
15450	56	32
15450	57	65
15450	58	70
15450	59	83
15450	60	133
15450	61	229
15450	62	346
15450	63	440
15450	64	475
15450	65	446
15450	66	383
15450	67	330
15450	68	325
15450	69	370
15450	70	428
15450	71	451
15450	72	407
15450	73	307
15450	74	200
15450	75	158
15450	76	228
15450	77	398
15450	78	586
15450	79	667
15450	80	521
15450	81	83
15450	82	-619
15450	83	-1472
15450	84	-2293
15450	85	-2886
15450	86	-3095
15450	87	-2846
15450	88	-2166
15450	89	-1178
15450	90	-71
15450	91	945
15450	92	1690
15450	93	2066
15450	94	2070
15450	95	1789
15450	96	1375
15450	97	983
15450	98	720
15450	99	620
15450	100	642
15450	101	709
15450	102	745
15450	103	713
15450	104	624
15450	105	519
15450	106	442
15450	107	416
15450	108	429
15450	109	450
15450	110	445
15450	111	401
15450	112	328
15450	113	255
15450	114	209
15450	115	198
15450	116	207
15450	117	211
15450	118	176
15450	119	147
15450	120	126
15450	121	131
15450	122	114
15450	123	90
15450	124	69
15450	125	58
15450	126	52
15450	127	42
15450	128	19
15450	129	-18
15450	130	-63
15450	131	-103
15450	132	-131
15450	133	-148
15450	134	-167
15450	135	-202
15450	136	-263
15450	137	-347
15450	138	-441
15450	139	-531
15450	140	-610
15450	141	-677
15450	142	-744
15450	143	-824
15450	144	-920
15450	145	-1026
15450	146	-1127
15450	147	-1207
15450	148	-1258
15450	149	-1282
15450	150	-1288
15450	151	-1290
15450	152	-1292
15450	153	-1285
15450	154	-1254
15450	155	-1183
15450	156	-1063
15450	157	-897
15450	158	-698
15450	159	-487
15450	160	-282
15450	161	-93
15450	162	81
15450	163	243
15450	164	394
15450	165	533
15450	166	654
15450	167	751
15450	168	819
15450	169	858
15450	170	880
15450	171	891
15450	172	896
15450	173	898
15450	174	894
15450	175	882
15450	176	861
15450	177	835
15450	178	811
15450	179	794
15450	180	785
15450	181	782
15450	182	776
15450	183	762
15450	184	734
15450	185	695
15450	186	651
15450	187	610
15450	188	580
15450	189	560
15450	190	542
15450	191	522
15450	192	497
15450	193	466
15450	194	432
15450	195	402
15450	196	378
15450	197	360
15450	198	341
15450	199	315
15450	200	280
15450	201	236
15450	202	187
15450	203	143
15450	204	110
15450	205	87
15450	206	71
15450	207	56
15450	208	37
15450	209	15
15450	210	-10
15450	211	-32
15450	212	-49
15450	213	-60
15450	214	-68
15450	215	-76
15450	216	-89
15450	217	-104
15450	218	-117
15450	219	-129
15450	220	-138
15450	221	-147
15450	222	-160
15450	223	-177
15450	224	-194
15450	225	-206
15450	226	-211
15450	227	-211
15450	228	-211
15450	229	-215
15450	230	-223
15450	231	-234
15450	232	-244
15450	233	-248
15450	234	-245
15450	235	-240
15450	236	-239
15450	237	-256
15450	238	-297
15450	239	-361
15450	240	-444
15450	241	-533
15450	242	-612
15450	243	-672
15450	244	-708
15450	245	-722
15450	246	-719
15450	247	-712
15450	248	-707
15450	249	-712
15450	250	-720
15450	251	-678
15450	252	-613
15450	253	-543
15450	254	-470
15450	255	-433
15450	256	-390
15450	257	-323
15450	258	-228
15450	259	-123
15450	260	-36
15450	261	13
15450	262	22
15450	263	14
15450	264	14
15450	265	38
15450	266	74
15450	267	95
15450	268	77
15450	269	15
15450	270	-66
15450	271	-126
15450	272	-126
15450	273	-55
15450	274	58
15450	275	159
15450	276	189
15450	277	106
15450	278	-106
15450	279	-437
15450	280	-858
15450	281	-1328
15450	282	-1782
15450	283	-2134
15450	284	-2282
15450	285	-2134
15450	286	-1649
15450	287	-870
15450	288	65
15450	289	952
15450	290	1591
15450	291	1855
15450	292	1741
15450	293	1364
15450	294	907
15450	295	547
15450	296	376
15450	297	383
15450	298	480
15450	299	561
15450	300	556
15450	301	466
15450	302	339
15450	303	241
15450	304	207
15450	305	229
15450	306	264
15450	307	273
15450	308	239
15450	309	177
15450	310	121
15450	311	103
15450	312	120
15450	313	146
15450	314	145
15450	315	87
15450	316	28
15450	317	-14
15450	318	-33
15450	319	-8
15450	320	1
15450	321	-5
15450	322	-26
15450	323	-53
15450	324	-76
15450	325	-88
15450	326	-90
15450	327	-91
15450	328	-100
15450	329	-121
15450	330	-159
15450	331	-210
15450	332	-269
15450	333	-330
15450	334	-392
15450	335	-457
15450	336	-526
15450	337	-601
15450	338	-680
15450	339	-761
15450	340	-841
15450	341	-920
15450	342	-997
15450	343	-1073
15450	344	-1147
15450	345	-1217
15450	346	-1278
15450	347	-1325
15450	348	-1359
15450	349	-1378
15450	350	-1384
15450	351	-1375
15450	352	-1340
15450	353	-1271
15450	354	-1158
15450	355	-1001
15450	356	-810
15450	357	-598
15450	358	-384
15450	359	-181
15450	360	1
15450	361	164
15450	362	310
15450	363	443
15450	364	562
15450	365	661
15450	366	739
15450	367	792
15450	368	823
15450	369	842
15450	370	854
15450	371	867
15450	372	878
15450	373	886
15450	374	884
15450	375	872
15450	376	850
15450	377	822
15450	378	793
15450	379	767
15450	380	747
15450	381	726
15450	382	702
15450	383	675
15450	384	646
15450	385	619
15450	386	594
15450	387	575
15450	388	559
15450	389	544
15450	390	528
15450	391	512
15450	392	497
15450	393	485
15450	394	478
15450	395	474
15450	396	468
15450	397	456
15450	398	437
15450	399	409
15450	400	377
15450	401	348
15450	402	326
15450	403	313
15450	404	309
15450	405	310
15450	406	314
15450	407	316
15450	408	314
15450	409	311
15450	410	305
15450	411	296
15450	412	283
15450	413	267
15450	414	247
15450	415	227
15450	416	208
15450	417	194
15450	418	188
15450	419	187
15450	420	189
15450	421	189
15450	422	187
15450	423	186
15450	424	188
15450	425	194
15450	426	203
15450	427	212
15450	428	214
15450	429	207
15450	430	192
15450	431	172
15450	432	153
15450	433	140
15450	434	135
15450	435	137
15450	436	138
15450	437	128
15450	438	101
15450	439	58
15450	440	3
15450	441	-58
15450	442	-120
15450	443	-176
15450	444	-226
15450	445	-273
15450	446	-316
15450	447	-353
15450	448	-378
15450	449	-389
15450	450	-385
15450	451	-369
15450	452	-342
15450	453	-263
15450	454	-173
15450	455	-90
15450	456	-55
15450	457	-22
15450	458	40
15450	459	137
15450	460	252
15450	461	345
15450	462	382
15450	463	362
15450	464	309
15450	465	266
15450	466	261
15450	467	294
15450	468	334
15450	469	348
15450	470	317
15450	471	251
15450	472	186
15450	473	160
15450	474	193
15450	475	273
15450	476	362
15450	477	418
15450	478	407
15450	479	307
15450	480	99
15450	481	-236
15450	482	-717
15450	483	-1331
15450	484	-2007
15450	485	-2596
15450	486	-2906
15450	487	-2772
15450	488	-2127
15450	489	-1062
15450	490	187
15450	491	1310
15450	492	2038
15450	493	2243
15450	494	1985
15450	495	1462
15450	496	923
15450	497	557
15450	498	432
15450	499	492
15450	500	612
15450	501	676
15450	502	638
15450	503	524
15450	504	403
15450	505	334
15450	506	331
15450	507	366
15450	508	390
15450	509	372
15450	510	315
15450	511	249
15450	512	207
15450	513	206
15450	514	227
15450	515	240
15450	516	216
15450	517	138
15450	518	79
15450	519	59
15450	520	89
15450	521	113
15450	522	119
15450	523	113
15450	524	95
15450	525	72
15450	526	45
15450	527	13
15450	528	-24
15450	529	-67
15450	530	-116
15450	531	-166
15450	532	-213
15450	533	-254
15450	534	-290
15450	535	-325
15450	536	-362
15450	537	-408
15450	538	-465
15450	539	-534
15450	540	-610
15450	541	-689
15450	542	-771
15450	543	-854
15450	544	-940
15450	545	-1028
15450	546	-1115
15450	547	-1197
15450	548	-1265
15450	549	-1314
15450	550	-1338
15450	551	-1338
15450	552	-1315
15450	553	-1276
15450	554	-1221
15450	555	-1148
15450	556	-1055
15450	557	-937
15450	558	-787
15450	559	-608
15450	560	-410
15450	561	-206
15450	562	-11
15450	563	166
15450	564	320
15450	565	455
15450	566	574
15450	567	679
15450	568	769
15450	569	838
15450	570	883
15450	571	905
15450	572	908
15450	573	898
15450	574	883
15450	575	868
15450	576	854
15450	577	835
15450	578	810
15450	579	781
15450	580	753
15450	581	732
15450	582	723
15450	583	723
15450	584	728
15450	585	728
15450	586	714
15450	587	685
15450	588	645
15450	589	601
15450	590	561
15450	591	531
15450	592	508
15450	593	491
15450	594	475
15450	595	456
15450	596	439
15450	597	428
15450	598	425
15450	599	427
15450	600	427
15450	601	419
15450	602	399
15450	603	369
15450	604	337
15450	605	311
15450	606	296
15450	607	286
15450	608	278
15450	609	268
15450	610	253
15450	611	236
15450	612	223
15450	613	217
15450	614	221
15450	615	231
15450	616	239
15450	617	242
15450	618	238
15450	619	230
15450	620	225
15450	621	226
15450	622	230
15450	623	233
15450	624	230
15450	625	215
15450	626	191
15450	627	164
15450	628	143
15450	629	132
15450	630	135
15450	631	148
15450	632	163
15450	633	173
15450	634	171
15450	635	160
15450	636	148
15450	637	139
15450	638	137
15450	639	139
15450	640	138
15450	641	128
15450	642	103
15450	643	63
15450	644	12
15450	645	-47
15450	646	-107
15450	647	-164
15450	648	-214
15450	649	-259
15450	650	-298
15450	651	-332
15450	652	-356
15450	653	-369
15450	654	-372
15450	655	-367
15450	656	-358
15450	657	-343
15450	658	-278
15450	659	-199
15450	660	-123
15450	661	-91
15450	662	-61
15450	663	-3
15450	664	91
15450	665	206
15450	666	307
15450	667	362
15450	668	361
15450	669	324
15450	670	285
15450	671	272
15450	672	288
15450	673	313
15450	674	317
15450	675	282
15450	676	213
15450	677	142
15450	678	107
15450	679	132
15450	680	215
15450	681	325
15450	682	416
15450	683	437
15450	684	347
15450	685	109
15450	686	-294
15450	687	-861
15450	688	-1542
15450	689	-2225
15450	690	-2748
15450	691	-2932
15450	692	-2649
15450	693	-1886
15450	694	-773
15450	695	440
15450	696	1461
15450	697	2067
15450	698	2173
15450	699	1868
15450	700	1355
15450	701	864
15450	702	557
15450	703	472
15450	704	538
15450	705	633
15450	706	657
15450	707	586
15450	708	464
15450	709	360
15450	710	324
15450	711	354
15450	712	407
15450	713	428
15450	714	391
15450	715	310
15450	716	228
15450	717	186
15450	718	200
15450	719	240
15450	720	265
15450	721	235
15450	722	131
15450	723	37
15450	724	-18
15450	725	-5
15450	726	20
15450	727	46
15450	728	61
15450	729	60
15450	730	42
15450	731	12
15450	732	-26
15450	733	-65
15450	734	-99
15450	735	-131
15450	736	-162
15450	737	-197
15450	738	-241
15450	739	-296
15450	740	-358
15450	741	-424
15450	742	-488
15450	743	-547
15450	744	-604
15450	745	-661
15450	746	-723
15450	747	-793
15450	748	-871
15450	749	-954
15450	750	-1037
15450	751	-1115
15450	752	-1185
15450	753	-1246
15450	754	-1293
15450	755	-1330
15450	756	-1353
15450	757	-1355
15450	758	-1331
15450	759	-1276
15450	760	-1184
15450	761	-1059
15450	762	-908
15450	763	-736
15450	764	-552
15450	765	-364
15450	766	-177
15450	767	8
15450	768	182
15450	769	339
15450	770	474
15450	771	582
15450	772	665
15450	773	729
15450	774	781
15450	775	827
15450	776	870
15450	777	908
15450	778	935
15450	779	948
15450	780	946
15450	781	929
15450	782	900
15450	783	868
15450	784	836
15450	785	805
15450	786	774
15450	787	741
15450	788	707
15450	789	676
15450	790	650
15450	791	633
15450	792	624
15450	793	619
15450	794	612
15450	795	599
15450	796	580
15450	797	557
15450	798	533
15450	799	512
15450	800	493
15450	801	477
15450	802	460
15450	803	439
15450	804	415
15450	805	392
15450	806	374
15450	807	366
15450	808	365
15450	809	368
15450	810	367
15450	811	359
15450	812	343
15450	813	321
15450	814	302
15450	815	291
15450	816	285
15450	817	283
15450	818	280
15450	819	271
15450	820	255
15450	821	237
15450	822	219
15450	823	210
15450	824	213
15450	825	225
15450	826	239
15450	827	251
15450	828	256
15450	829	253
15450	830	242
15450	831	229
15450	832	217
15450	833	205
15450	834	190
15450	835	175
15450	836	163
15450	837	157
15450	838	160
15450	839	171
15450	840	184
15450	841	190
15450	842	181
15450	843	153
15450	844	109
15450	845	50
15450	846	-19
15450	847	-94
15450	848	-170
15450	849	-242
15450	850	-305
15450	851	-356
15450	852	-386
15450	853	-394
15450	854	-385
15450	855	-367
15450	856	-348
15450	857	-326
15450	858	-255
15450	859	-169
15450	860	-83
15450	861	-41
15450	862	-7
15450	863	41
15450	864	109
15450	865	191
15450	866	261
15450	867	298
15450	868	299
15450	869	277
15450	870	259
15450	871	265
15450	872	294
15450	873	328
15450	874	339
15450	875	313
15450	876	255
15450	877	191
15450	878	152
15450	879	162
15450	880	221
15450	881	309
15450	882	385
15450	883	401
15450	884	309
15450	885	68
15450	886	-346
15450	887	-926
15450	888	-1611
15450	889	-2281
15450	890	-2769
15450	891	-2902
15450	892	-2567
15450	893	-1769
15450	894	-650
15450	895	542
15450	896	1527
15450	897	2096
15450	898	2180
15450	899	1867
15450	900	1357
15450	901	871
15450	902	563
15450	903	474
15450	904	536
15450	905	636
15450	906	676
15450	907	626
15450	908	521
15450	909	428
15450	910	392
15450	911	416
15450	912	463
15450	913	483
15450	914	448
15450	915	368
15450	916	284
15450	917	235
15450	918	237
15450	919	270
15450	920	294
15450	921	275
15450	922	193
15450	923	121
15450	924	81
15450	925	97
15450	926	115
15450	927	124
15450	928	118
15450	929	96
15450	930	62
15450	931	19
15450	932	-27
15450	933	-71
15450	934	-111
15450	935	-147
15450	936	-182
15450	937	-217
15450	938	-250
15450	939	-283
15450	940	-317
15450	941	-356
15450	942	-403
15450	943	-463
15450	944	-538
15450	945	-627
15450	946	-721
15450	947	-812
15450	948	-898
15450	949	-977
15450	950	-1048
15450	951	-1113
15450	952	-1170
15450	953	-1217
15450	954	-1251
15450	955	-1272
15450	956	-1278
15450	957	-1270
15450	958	-1245
15450	959	-1198
15450	960	-1122
15450	961	-1014
15450	962	-874
15450	963	-707
15450	964	-526
15450	965	-344
15450	966	-171
15450	967	-5
15450	968	155
15450	969	312
15450	970	461
15450	971	595
15450	972	704
15450	973	780
15450	974	824
15450	975	846
15450	976	854
15450	977	856
15450	978	857
15450	979	852
15450	980	841
15450	981	821
15450	982	792
15450	983	761
15450	984	736
15450	985	724
15450	986	723
15450	987	727
15450	988	726
15450	989	713
15450	990	687
15450	991	652
15450	992	614
15450	993	579
15450	994	549
15450	995	522
15450	996	494
15450	997	465
15450	998	435
15450	999	408
15450	1000	386
15450	1001	372
15450	1002	367
15450	1003	368
15450	1004	373
15450	1005	375
15450	1006	370
15450	1007	359
15450	1008	341
15450	1009	318
15450	1010	295
15450	1011	273
15450	1012	255
15450	1013	238
15450	1014	223
15450	1015	210
15450	1016	199
15450	1017	192
15450	1018	191
15450	1019	197
15450	1020	206
15450	1021	215
15450	1022	223
15450	1023	226
15450	1024	219
15450	1025	203
15450	1026	179
15450	1027	153
15450	1028	133
15450	1029	119
15450	1030	115
15450	1031	116
15450	1032	121
15450	1033	126
15450	1034	130
15450	1035	133
15450	1036	135
15450	1037	138
15450	1038	141
15450	1039	139
15450	1040	129
15450	1041	102
15450	1042	52
15450	1043	-21
15450	1044	-112
15450	1045	-207
15450	1046	-295
15450	1047	-365
15450	1048	-408
15450	1049	-424
15450	1050	-414
15450	1051	-390
15450	1052	-362
15450	1053	-340
15450	1054	-327
15450	1055	-317
15450	1056	-259
15450	1057	-183
15450	1058	-103
15450	1059	-69
15450	1060	-48
15450	1061	-14
15450	1062	48
15450	1063	136
15450	1064	225
15450	1065	289
15450	1066	313
15450	1067	303
15450	1068	281
15450	1069	272
15450	1070	284
15450	1071	305
15450	1072	310
15450	1073	280
15450	1074	213
15450	1075	136
15450	1076	90
15450	1077	106
15450	1078	196
15450	1079	330
15450	1080	445
15450	1081	466
15450	1082	324
15450	1083	-22
15450	1084	-567
15450	1085	-1257
15450	1086	-1982
15450	1087	-2593
15450	1088	-2932
15450	1089	-2877
15450	1090	-2378
15450	1091	-1494
15450	1092	-387
15450	1093	708
15450	1094	1558
15450	1095	2010
15450	1096	2033
15450	1097	1728
15450	1098	1273
15450	1099	857
15450	1100	605
15450	1101	537
15450	1102	590
15450	1103	664
15450	1104	679
15450	1105	610
15450	1106	492
15450	1107	383
15450	1108	328
15450	1109	335
15450	1110	372
15450	1111	394
15450	1112	373
15450	1113	313
15450	1114	244
15450	1115	200
15450	1116	196
15450	1117	217
15450	1118	229
15450	1119	203
15450	1120	120
15450	1121	49
15450	1122	6
15450	1123	15
15450	1124	24
15450	1125	29
15450	1126	27
15450	1127	16
15450	1128	0
15450	1129	-19
15450	1130	-39
15450	1131	-57
15450	1132	-76
15450	1133	-97
15450	1134	-121
15450	1135	-154
15450	1136	-198
15450	1137	-255
15450	1138	-321
15450	1139	-394
15450	1140	-470
15450	1141	-543
15450	1142	-612
15450	1143	-678
15450	1144	-745
15450	1145	-816
15450	1146	-891
15450	1147	-967
15450	1148	-1038
15450	1149	-1105
15450	1150	-1164
15450	1151	-1216
15450	1152	-1259
15450	1153	-1293
15450	1154	-1313
15450	1155	-1311
15450	1156	-1280
15450	1157	-1215
15450	1158	-1116
15450	1159	-988
15450	1160	-840
15450	1161	-677
15450	1162	-505
15450	1163	-326
15450	1164	-143
15450	1165	41
15450	1166	218
15450	1167	379
15450	1168	519
15450	1169	630
15450	1170	714
15450	1171	773
15450	1172	816
15450	1173	850
15450	1174	877
15450	1175	897
15450	1176	907
15450	1177	908
15450	1178	901
15450	1179	889
15450	1180	874
15450	1181	859
15450	1182	842
15450	1183	818
15450	1184	788
15450	1185	756
15450	1186	724
15450	1187	695
15450	1188	672
15450	1189	654
15450	1190	638
15450	1191	617
15450	1192	588
15450	1193	555
15450	1194	526
15450	1195	508
15450	1196	505
15450	1197	510
15450	1198	515
15450	1199	510
15450	1200	487
15450	1201	449
15450	1202	405
15450	1203	367
15450	1204	342
15450	1205	332
15450	1206	333
15450	1207	334
15450	1208	329
15450	1209	315
15450	1210	295
15450	1211	278
15450	1212	271
15450	1213	272
15450	1214	276
15450	1215	276
15450	1216	264
15450	1217	240
15450	1218	208
15450	1219	176
15450	1220	154
15450	1221	145
15450	1222	145
15450	1223	149
15450	1224	153
15450	1225	155
15450	1226	155
15450	1227	153
15450	1228	153
15450	1229	154
15450	1230	154
15450	1231	149
15450	1232	139
15450	1233	123
15450	1234	103
15450	1235	81
15450	1236	65
15450	1237	58
15450	1238	62
15450	1239	73
15450	1240	84
15450	1241	87
15450	1242	72
15450	1243	36
15450	1244	-18
15450	1245	-85
15450	1246	-151
15450	1247	-212
15450	1248	-265
15450	1249	-309
15450	1250	-349
15450	1251	-388
15450	1252	-422
15450	1253	-443
15450	1254	-445
15450	1255	-430
15450	1256	-405
15450	1257	-376
15450	1258	-342
15450	1259	-263
15450	1260	-169
15450	1261	-72
15450	1262	-28
15450	1263	-6
15450	1264	19
15450	1265	71
15450	1266	151
15450	1267	235
15450	1268	290
15450	1269	289
15450	1270	237
15450	1271	168
15450	1272	127
15450	1273	143
15450	1274	206
15450	1275	276
15450	1276	297
15450	1277	243
15450	1278	133
15450	1279	34
15450	1280	26
15450	1281	147
15450	1282	359
15450	1283	547
15450	1284	558
15450	1285	272
15450	1286	-343
15450	1287	-1198
15450	1288	-2103
15450	1289	-2829
15450	1290	-3176
15450	1291	-3045
15450	1292	-2460
15450	1293	-1548
15450	1294	-501
15450	1295	487
15450	1296	1259
15450	1297	1726
15450	1298	1871
15450	1299	1744
15450	1300	1439
15450	1301	1071
15450	1302	742
15450	1303	522
15450	1304	428
15450	1305	432
15450	1306	481
15450	1307	519
15450	1308	514
15450	1309	468
15450	1310	404
15450	1311	351
15450	1312	325
15450	1313	322
15450	1314	320
15450	1315	298
15450	1316	250
15450	1317	189
15450	1318	141
15450	1319	121
15450	1320	128
15450	1321	142
15450	1322	135
15450	1323	87
15450	1324	47
15450	1325	24
15450	1326	44
15450	1327	57
15450	1328	61
15450	1329	56
15450	1330	47
15450	1331	36
15450	1332	18
15450	1333	-7
15450	1334	-42
15450	1335	-86
15450	1336	-130
15450	1337	-170
15450	1338	-201
15450	1339	-226
15450	1340	-250
15450	1341	-281
15450	1342	-326
15450	1343	-384
15450	1344	-455
15450	1345	-534
15450	1346	-619
15450	1347	-707
15450	1348	-799
15450	1349	-891
15450	1350	-979
15450	1351	-1057
15450	1352	-1119
15450	1353	-1164
15450	1354	-1195
15450	1355	-1217
15450	1356	-1235
15450	1357	-1246
15450	1358	-1244
15450	1359	-1216
15450	1360	-1146
15450	1361	-1032
15450	1362	-879
15450	1363	-702
15450	1364	-520
15450	1365	-346
15450	1366	-186
15450	1367	-34
15450	1368	117
15450	1369	273
15450	1370	431
15450	1371	581
15450	1372	714
15450	1373	822
15450	1374	903
15450	1375	959
15450	1376	995
15450	1377	1018
15450	1378	1030
15450	1379	1030
15450	1380	1016
15450	1381	989
15450	1382	953
15450	1383	914
15450	1384	883
15450	1385	862
15450	1386	853
15450	1387	849
15450	1388	844
15450	1389	832
15450	1390	814
15450	1391	791
15450	1392	764
15450	1393	735
15450	1394	709
15450	1395	683
15450	1396	658
15450	1397	632
15450	1398	606
15450	1399	580
15450	1400	555
15450	1401	533
15450	1402	516
15450	1403	503
15450	1404	489
15450	1405	472
15450	1406	453
15450	1407	435
15450	1408	420
15450	1409	412
15450	1410	408
15450	1411	403
15450	1412	391
15450	1413	368
15450	1414	336
15450	1415	303
15450	1416	273
15450	1417	254
15450	1418	246
15450	1419	247
15450	1420	253
15450	1421	261
15450	1422	267
15450	1423	269
15450	1424	263
15450	1425	252
15450	1426	236
15450	1427	218
15450	1428	202
15450	1429	190
15450	1430	184
15450	1431	183
15450	1432	187
15450	1433	195
15450	1434	204
15450	1435	211
15450	1436	214
15450	1437	213
15450	1438	211
15450	1439	209
15450	1440	203
15450	1441	192
15450	1442	175
15450	1443	148
15450	1444	112
15450	1445	68
15450	1446	18
15450	1447	-39
15450	1448	-101
15450	1449	-165
15450	1450	-226
15450	1451	-280
15450	1452	-323
15450	1453	-352
15450	1454	-365
15450	1455	-364
15450	1456	-355
15450	1457	-348
15450	1458	-348
15450	1459	-349
15450	1460	-301
15450	1461	-235
15450	1462	-165
15450	1463	-138
15450	1464	-115
15450	1465	-73
15450	1466	3
15450	1467	103
15450	1468	199
15450	1469	260
15450	1470	271
15450	1471	244
15450	1472	210
15450	1473	197
15450	1474	216
15450	1475	250
15450	1476	265
15450	1477	235
15450	1478	159
15450	1479	68
15450	1480	10
15450	1481	18
15450	1482	99
15450	1483	219
15450	1484	321
15450	1485	337
15450	1486	214
15450	1487	-83
15450	1488	-553
15450	1489	-1166
15450	1490	-1850
15450	1491	-2484
15450	1492	-2919
15450	1493	-3002
15450	1494	-2639
15450	1495	-1839
15450	1496	-732
15450	1497	443
15450	1498	1421
15450	1499	1995
15450	1500	2090
15450	1501	1788
15450	1502	1279
15450	1503	785
15450	1504	464
15450	1505	363
15450	1506	419
15450	1507	517
15450	1508	556
15450	1509	500
15450	1510	380
15450	1511	261
15450	1512	195
15450	1513	192
15450	1514	223
15450	1515	242
15450	1516	218
15450	1517	158
15450	1518	94
15450	1519	59
15450	1520	65
15450	1521	92
15450	1522	104
15450	1523	73
15450	1524	-19
15450	1525	-92
15450	1526	-121
15450	1527	-88
15450	1528	-55
15450	1529	-34
15450	1530	-36
15450	1531	-60
15450	1532	-96
15450	1533	-132
15450	1534	-162
15450	1535	-184
15450	1536	-204
15450	1537	-229
15450	1538	-265
15450	1539	-308
15450	1540	-355
15450	1541	-402
15450	1542	-449
15450	1543	-497
15450	1544	-550
15450	1545	-611
15450	1546	-681
15450	1547	-758
15450	1548	-837
15450	1549	-913
15450	1550	-986
15450	1551	-1056
15450	1552	-1124
15450	1553	-1193
15450	1554	-1261
15450	1555	-1324
15450	1556	-1378
15450	1557	-1418
15450	1558	-1443
15450	1559	-1450
15450	1560	-1436
15450	1561	-1393
15450	1562	-1318
15450	1563	-1205
15450	1564	-1057
15450	1565	-876
15450	1566	-675
15450	1567	-466
15450	1568	-262
15450	1569	-71
15450	1570	102
15450	1571	255
15450	1572	389
15450	1573	503
15450	1574	598
15450	1575	674
15450	1576	733
15450	1577	778
15450	1578	810
15450	1579	832
15450	1580	845
15450	1581	852
15450	1582	852
15450	1583	849
15450	1584	841
15450	1585	829
15450	1586	812
15450	1587	790
15450	1588	764
15450	1589	735
15450	1590	704
15450	1591	672
15450	1592	642
15450	1593	612
15450	1594	586
15450	1595	565
15450	1596	550
15450	1597	540
15450	1598	532
15450	1599	525
15450	1600	515
15450	1601	499
15450	1602	476
15450	1603	446
15450	1604	415
15450	1605	387
15450	1606	365
15450	1607	349
15450	1608	341
15450	1609	338
15450	1610	337
15450	1611	337
15450	1612	338
15450	1613	338
15450	1614	334
15450	1615	327
15450	1616	315
15450	1617	300
15450	1618	280
15450	1619	261
15450	1620	243
15450	1621	229
15450	1622	218
15450	1623	206
15450	1624	193
15450	1625	180
15450	1626	168
15450	1627	158
15450	1628	153
15450	1629	153
15450	1630	157
15450	1631	164
15450	1632	169
15450	1633	173
15450	1634	172
15450	1635	163
15450	1636	147
15450	1637	128
15450	1638	112
15450	1639	101
15450	1640	96
15450	1641	99
15450	1642	104
15450	1643	105
15450	1644	93
15450	1645	64
15450	1646	18
15450	1647	-42
15450	1648	-108
15450	1649	-174
15450	1650	-231
15450	1651	-277
15450	1652	-310
15450	1653	-331
15450	1654	-339
15450	1655	-340
15450	1656	-341
15450	1657	-345
15450	1658	-346
15450	1659	-291
15450	1660	-211
15450	1661	-120
15450	1662	-67
15450	1663	-16
15450	1664	51
15450	1665	137
15450	1666	232
15450	1667	311
15450	1668	351
15450	1669	346
15450	1670	313
15450	1671	282
15450	1672	279
15450	1673	302
15450	1674	331
15450	1675	335
15450	1676	300
15450	1677	232
15450	1678	165
15450	1679	139
15450	1680	177
15450	1681	275
15450	1682	393
15450	1683	474
15450	1684	462
15450	1685	313
15450	1686	3
15450	1687	-468
15450	1688	-1071
15450	1689	-1738
15450	1690	-2353
15450	1691	-2766
15450	1692	-2827
15450	1693	-2446
15450	1694	-1634
15450	1695	-533
15450	1696	618
15450	1697	1555
15450	1698	2081
15450	1699	2135
15450	1700	1808
15450	1701	1300
15450	1702	828
15450	1703	539
15450	1704	465
15450	1705	536
15450	1706	635
15450	1707	670
15450	1708	610
15450	1709	493
15450	1710	387
15450	1711	342
15450	1712	363
15450	1713	412
15450	1714	441
15450	1715	419
15450	1716	352
15450	1717	274
15450	1718	226
15450	1719	220
15450	1720	240
15450	1721	247
15450	1722	212
15450	1723	119
15450	1724	46
15450	1725	16
15450	1726	51
15450	1727	91
15450	1728	122
15450	1729	135
15450	1730	124
15450	1731	94
15450	1732	50
15450	1733	2
15450	1734	-45
15450	1735	-86
15450	1736	-122
15450	1737	-154
15450	1738	-186
15450	1739	-219
15450	1740	-256
15450	1741	-299
15450	1742	-349
15450	1743	-404
15450	1744	-465
15450	1745	-529
15450	1746	-598
15450	1747	-673
15450	1748	-752
15450	1749	-835
15450	1750	-919
15450	1751	-1003
15450	1752	-1079
15450	1753	-1145
15450	1754	-1198
15450	1755	-1239
15450	1756	-1269
15450	1757	-1284
15450	1758	-1286
15450	1759	-1271
15450	1760	-1234
15450	1761	-1167
15450	1762	-1066
15450	1763	-931
15450	1764	-767
15450	1765	-584
15450	1766	-394
15450	1767	-208
15450	1768	-32
15450	1769	130
15450	1770	278
15450	1771	410
15450	1772	527
15450	1773	630
15450	1774	718
15450	1775	792
15450	1776	849
15450	1777	889
15450	1778	911
15450	1779	916
15450	1780	907
15450	1781	887
15450	1782	864
15450	1783	840
15450	1784	818
15450	1785	795
15450	1786	771
15450	1787	743
15450	1788	714
15450	1789	688
15450	1790	672
15450	1791	669
15450	1792	677
15450	1793	687
15450	1794	686
15450	1795	669
15450	1796	630
15450	1797	577
15450	1798	520
15450	1799	474
15450	1800	446
15450	1801	437
15450	1802	437
15450	1803	438
15450	1804	433
15450	1805	420
15450	1806	403
15450	1807	387
15450	1808	379
15450	1809	377
15450	1810	377
15450	1811	372
15450	1812	358
15450	1813	332
15450	1814	299
15450	1815	265
15450	1816	237
15450	1817	222
15450	1818	223
15450	1819	234
15450	1820	248
15450	1821	256
15450	1822	254
15450	1823	241
15450	1824	226
15450	1825	215
15450	1826	214
15450	1827	227
15450	1828	248
15450	1829	269
15450	1830	281
15450	1831	277
15450	1832	259
15450	1833	235
15450	1834	214
15450	1835	206
15450	1836	212
15450	1837	225
15450	1838	238
15450	1839	245
15450	1840	240
15450	1841	221
15450	1842	192
15450	1843	153
15450	1844	104
15450	1845	44
15450	1846	-25
15450	1847	-101
15450	1848	-177
15450	1849	-241
15450	1850	-283
15450	1851	-297
15450	1852	-287
15450	1853	-266
15450	1854	-247
15450	1855	-235
15450	1856	-228
15450	1857	-174
15450	1858	-100
15450	1859	-21
15450	1860	19
15450	1861	51
15450	1862	99
15450	1863	169
15450	1864	253
15450	1865	327
15450	1866	366
15450	1867	363
15450	1868	333
15450	1869	304
15450	1870	301
15450	1871	328
15450	1872	367
15450	1873	386
15450	1874	364
15450	1875	304
15450	1876	235
15450	1877	199
15450	1878	222
15450	1879	306
15450	1880	418
15450	1881	501
15450	1882	495
15450	1883	353
15450	1884	46
15450	1885	-428
15450	1886	-1042
15450	1887	-1725
15450	1888	-2360
15450	1889	-2790
15450	1890	-2863
15450	1891	-2482
15450	1892	-1658
15450	1893	-529
15450	1894	662
15450	1895	1642
15450	1896	2205
15450	1897	2281
15450	1898	1959
15450	1899	1435
15450	1900	932
15450	1901	608
15450	1902	506
15450	1903	563
15450	1904	663
15450	1905	707
15450	1906	659
15450	1907	549
15450	1908	443
15450	1909	390
15450	1910	398
15450	1911	434
15450	1912	449
15450	1913	412
15450	1914	332
15450	1915	244
15450	1916	189
15450	1917	184
15450	1918	215
15450	1919	244
15450	1920	237
15450	1921	168
15450	1922	107
15450	1923	71
15450	1924	83
15450	1925	89
15450	1926	86
15450	1927	77
15450	1928	63
15450	1929	42
15450	1930	14
15450	1931	-23
15450	1932	-67
15450	1933	-114
15450	1934	-156
15450	1935	-186
15450	1936	-201
15450	1937	-208
15450	1938	-220
15450	1939	-248
15450	1940	-297
15450	1941	-366
15450	1942	-444
15450	1943	-522
15450	1944	-595
15450	1945	-665
15450	1946	-741
15450	1947	-829
15450	1948	-927
15450	1949	-1025
15450	1950	-1108
15450	1951	-1164
15450	1952	-1192
15450	1953	-1196
15450	1954	-1190
15450	1955	-1184
15450	1956	-1181
15450	1957	-1172
15450	1958	-1143
15450	1959	-1084
15450	1960	-986
15450	1961	-848
15450	1962	-680
15450	1963	-496
15450	1964	-307
15450	1965	-120
15450	1966	60
15450	1967	233
15450	1968	399
15450	1969	556
15450	1970	697
15450	1971	817
15450	1972	907
15450	1973	964
15450	1974	994
15450	1975	1002
15450	1976	998
15450	1977	991
15450	1978	986
15450	1979	987
15450	1980	989
15450	1981	989
15450	1982	985
15450	1983	978
15450	1984	967
15450	1985	953
15450	1986	933
15450	1987	906
15450	1988	871
15450	1989	834
15450	1990	796
15450	1991	760
15450	1992	728
15450	1993	696
15450	1994	660
15450	1995	621
15450	1996	582
15450	1997	549
15450	1998	530
15450	1999	528
[truncated: 159,280 more rows]
