# Supplementary material for: Are Complexity Metrics Reliable in Assessing HRV Control in Obese Patients During Sleep?
Source: PLoS One. 2015 Apr 20;10(4):e0124458. doi: 10.1371/journal.pone.0124458 (PMC4404104; doi:10.1371/journal.pone.0124458)
Supplement: S1 Dataset — (ZIP) [file pone.0124458.s001.zip › cabiddu_healthy_controls_data/SUBJECT (20)/1/FC.txt]

570	0	353
570	1	343
570	2	382
570	3	422
570	4	426
570	5	392
570	6	332
570	7	265
570	8	208
570	9	181
570	10	183
570	11	183
570	12	170
570	13	158
570	14	164
570	15	174
570	16	171
570	17	162
570	18	162
570	19	161
570	20	137
570	21	84
570	22	25
570	23	-25
570	24	-75
570	25	-129
570	26	-171
570	27	-199
570	28	-228
570	29	-271
570	30	-323
570	31	-364
570	32	-398
570	33	-443
570	34	-498
570	35	-552
570	36	-605
570	37	-673
570	38	-754
570	39	-821
570	40	-865
570	41	-902
570	42	-948
570	43	-997
570	44	-1040
570	45	-1083
570	46	-1132
570	47	-1167
570	48	-1164
570	49	-1123
570	50	-1067
570	51	-1000
570	52	-911
570	53	-802
570	54	-687
570	55	-572
570	56	-442
570	57	-293
570	58	-149
570	59	-30
570	60	69
570	61	163
570	62	248
570	63	315
570	64	376
570	65	447
570	66	517
570	67	559
570	68	565
570	69	554
570	70	538
570	71	512
570	72	480
570	73	464
570	74	471
570	75	484
570	76	485
570	77	477
570	78	474
570	79	470
570	80	452
570	81	430
570	82	423
570	83	432
570	84	439
570	85	438
570	86	438
570	87	434
570	88	408
570	89	354
570	90	299
570	91	270
570	92	267
570	93	280
570	94	305
570	95	337
570	96	354
570	97	333
570	98	284
570	99	244
570	100	232
570	101	243
570	102	269
570	103	305
570	104	335
570	105	332
570	106	283
570	107	219
570	108	172
570	109	152
570	110	141
570	111	140
570	112	153
570	113	165
570	114	161
570	115	144
570	116	139
570	117	149
570	118	154
570	119	144
570	120	127
570	121	110
570	122	89
570	123	60
570	124	43
570	125	56
570	126	87
570	127	109
570	128	120
570	129	131
570	130	140
570	131	131
570	132	105
570	133	82
570	134	71
570	135	61
570	136	48
570	137	47
570	138	71
570	139	100
570	140	114
570	141	116
570	142	119
570	143	119
570	144	104
570	145	84
570	146	79
570	147	85
570	148	87
570	149	79
570	150	80
570	151	92
570	152	90
570	153	59
570	154	13
570	155	-23
570	156	-43
570	157	-51
570	158	-35
570	159	9
570	160	57
570	161	74
570	162	56
570	163	29
570	164	9
570	165	-6
570	166	-18
570	167	-19
570	168	-21
570	169	-48
570	170	-108
570	171	-167
570	172	-186
570	173	-164
570	174	-125
570	175	-93
570	176	-93
570	177	-156
570	178	-294
570	179	-465
570	180	-590
570	181	-623
570	182	-575
570	183	-478
570	184	-363
570	185	-250
570	186	-161
570	187	-106
570	188	-62
570	189	-3
570	190	69
570	191	139
570	192	195
570	193	240
570	194	262
570	195	249
570	196	215
570	197	194
570	198	203
570	199	227
570	200	247
570	201	258
570	202	260
570	203	247
570	204	228
570	205	231
570	206	270
570	207	295
570	208	205
570	209	-92
570	210	-640
570	211	-1415
570	212	-2307
570	213	-3102
570	214	-3544
570	215	-3454
570	216	-2806
570	217	-1738
570	218	-489
570	219	664
570	220	1484
570	221	1862
570	222	1851
570	223	1608
570	224	1294
570	225	1019
570	226	832
570	227	737
570	228	688
570	229	633
570	230	560
570	231	500
570	232	477
570	233	484
570	234	494
570	235	493
570	236	477
570	237	441
570	238	389
570	239	350
570	240	353
570	241	387
570	242	404
570	243	378
570	244	316
570	245	240
570	246	168
570	247	116
570	248	106
570	249	134
570	250	167
570	251	188
570	252	191
570	253	185
570	254	161
570	255	110
570	256	53
570	257	19
570	258	8
570	259	-3
570	260	-23
570	261	-43
570	262	-65
570	263	-101
570	264	-158
570	265	-213
570	266	-253
570	267	-291
570	268	-341
570	269	-397
570	270	-444
570	271	-487
570	272	-542
570	273	-604
570	274	-657
570	275	-700
570	276	-749
570	277	-808
570	278	-859
570	279	-896
570	280	-938
570	281	-998
570	282	-1060
570	283	-1107
570	284	-1140
570	285	-1161
570	286	-1159
570	287	-1117
570	288	-1052
570	289	-989
570	290	-933
570	291	-864
570	292	-774
570	293	-668
570	294	-549
570	295	-408
570	296	-250
570	297	-106
570	298	2
570	299	85
570	300	168
570	301	251
570	302	324
570	303	391
570	304	460
570	305	521
570	306	553
570	307	558
570	308	562
570	309	574
570	310	580
570	311	566
570	312	542
570	313	515
570	314	481
570	315	439
570	316	410
570	317	415
570	318	440
570	319	459
570	320	459
570	321	450
570	322	434
570	323	404
570	324	369
570	325	354
570	326	363
570	327	370
570	328	356
570	329	329
570	330	304
570	331	283
570	332	260
570	333	251
570	334	271
570	335	304
570	336	321
570	337	316
570	338	304
570	339	290
570	340	267
570	341	239
570	342	226
570	343	236
570	344	249
570	345	254
570	346	259
570	347	278
570	348	299
570	349	306
570	350	305
570	351	313
570	352	323
570	353	315
570	354	291
570	355	268
570	356	254
570	357	235
570	358	210
570	359	198
570	360	207
570	361	223
570	362	228
570	363	227
570	364	234
570	365	243
570	366	241
570	367	235
570	368	242
570	369	255
570	370	248
570	371	218
570	372	183
570	373	154
570	374	127
570	375	102
570	376	95
570	377	113
570	378	131
570	379	129
570	380	110
570	381	93
570	382	81
570	383	63
570	384	52
570	385	67
570	386	104
570	387	130
570	388	133
570	389	120
570	390	105
570	391	86
570	392	65
570	393	62
570	394	85
570	395	108
570	396	106
570	397	80
570	398	51
570	399	35
570	400	28
570	401	35
570	402	58
570	403	74
570	404	51
570	405	-18
570	406	-97
570	407	-150
570	408	-168
570	409	-160
570	410	-133
570	411	-109
570	412	-127
570	413	-223
570	414	-377
570	415	-533
570	416	-645
570	417	-693
570	418	-676
570	419	-600
570	420	-491
570	421	-387
570	422	-295
570	423	-210
570	424	-133
570	425	-87
570	426	-71
570	427	-56
570	428	-13
570	429	52
570	430	106
570	431	128
570	432	124
570	433	97
570	434	53
570	435	18
570	436	19
570	437	52
570	438	79
570	439	73
570	440	50
570	441	50
570	442	87
570	443	142
570	444	152
570	445	13
570	446	-404
570	447	-1165
570	448	-2185
570	449	-3223
570	450	-3975
570	451	-4187
570	452	-3740
570	453	-2702
570	454	-1339
570	455	-14
570	456	966
570	457	1468
570	458	1544
570	459	1351
570	460	1076
570	461	869
570	462	790
570	463	795
570	464	801
570	465	764
570	466	704
570	467	656
570	468	635
570	469	644
570	470	673
570	471	692
570	472	665
570	473	589
570	474	508
570	475	471
570	476	486
570	477	525
570	478	557
570	479	562
570	480	525
570	481	447
570	482	365
570	483	319
570	484	308
570	485	302
570	486	275
570	487	246
570	488	235
570	489	233
570	490	219
570	491	198
570	492	185
570	493	176
570	494	154
570	495	120
570	496	89
570	497	62
570	498	24
570	499	-23
570	500	-64
570	501	-97
570	502	-139
570	503	-201
570	504	-266
570	505	-316
570	506	-357
570	507	-403
570	508	-448
570	509	-485
570	510	-525
570	511	-591
570	512	-679
570	513	-764
570	514	-835
570	515	-902
570	516	-965
570	517	-1011
570	518	-1039
570	519	-1070
570	520	-1117
570	521	-1163
570	522	-1186
570	523	-1186
570	524	-1165
570	525	-1111
570	526	-1011
570	527	-877
570	528	-738
570	529	-604
570	530	-465
570	531	-323
570	532	-197
570	533	-91
570	534	11
570	535	121
570	536	223
570	537	303
570	538	368
570	539	431
570	540	486
570	541	517
570	542	533
570	543	552
570	544	573
570	545	578
570	546	564
570	547	553
570	548	551
570	549	546
570	550	531
570	551	518
570	552	514
570	553	505
570	554	479
570	555	447
570	556	427
570	557	418
570	558	402
570	559	382
570	560	374
570	561	372
570	562	361
570	563	345
570	564	342
570	565	358
570	566	374
570	567	375
570	568	367
570	569	359
570	570	345
570	571	319
570	572	293
570	573	289
570	574	301
570	575	307
570	576	304
570	577	305
570	578	309
570	579	301
570	580	276
570	581	256
570	582	250
570	583	246
570	584	235
570	585	230
570	586	240
570	587	255
570	588	251
570	589	236
570	590	227
570	591	225
570	592	215
570	593	199
570	594	193
570	595	197
570	596	193
570	597	176
570	598	162
570	599	165
570	600	172
570	601	171
570	602	167
570	603	172
570	604	174
570	605	161
570	606	141
570	607	135
570	608	144
570	609	146
570	610	136
570	611	127
570	612	126
570	613	120
570	614	106
570	615	98
570	616	106
570	617	116
570	618	107
570	619	89
570	620	78
570	621	74
570	622	66
570	623	58
570	624	63
570	625	76
570	626	75
570	627	55
570	628	31
570	629	19
570	630	13
570	631	9
570	632	17
570	633	41
570	634	60
570	635	56
570	636	37
570	637	28
570	638	31
570	639	34
570	640	35
570	641	43
570	642	56
570	643	54
570	644	39
570	645	36
570	646	54
570	647	72
570	648	64
570	649	28
570	650	-22
570	651	-82
570	652	-143
570	653	-178
570	654	-163
570	655	-114
570	656	-78
570	657	-91
570	658	-161
570	659	-282
570	660	-435
570	661	-580
570	662	-656
570	663	-640
570	664	-563
570	665	-458
570	666	-342
570	667	-210
570	668	-86
570	669	-7
570	670	27
570	671	47
570	672	76
570	673	110
570	674	142
570	675	170
570	676	176
570	677	144
570	678	80
570	679	31
570	680	33
570	681	80
570	682	133
570	683	164
570	684	166
570	685	144
570	686	125
570	687	152
570	688	238
570	689	307
570	690	203
570	691	-214
570	692	-990
570	693	-2041
570	694	-3155
570	695	-4028
570	696	-4362
570	697	-4003
570	698	-3028
570	699	-1706
570	700	-370
570	701	695
570	702	1323
570	703	1508
570	704	1392
570	705	1179
570	706	1013
570	707	932
570	708	907
570	709	897
570	710	874
570	711	823
570	712	763
570	713	736
570	714	763
570	715	815
570	716	841
570	717	821
570	718	771
570	719	711
570	720	653
570	721	616
570	722	614
570	723	627
570	724	614
570	725	562
570	726	496
570	727	451
570	728	428
570	729	405
570	730	383
570	731	371
570	732	372
570	733	374
570	734	372
570	735	368
570	736	353
570	737	314
570	738	259
570	739	217
570	740	195
570	741	174
570	742	141
570	743	102
570	744	68
570	745	34
570	746	-7
570	747	-46
570	748	-69
570	749	-89
570	750	-131
570	751	-196
570	752	-268
570	753	-340
570	754	-423
570	755	-512
570	756	-589
570	757	-643
570	758	-692
570	759	-751
570	760	-809
570	761	-855
570	762	-896
570	763	-947
570	764	-1002
570	765	-1045
570	766	-1079
570	767	-1119
570	768	-1158
570	769	-1168
570	770	-1138
570	771	-1080
570	772	-1004
570	773	-900
570	774	-767
570	775	-624
570	776	-491
570	777	-360
570	778	-217
570	779	-74
570	780	48
570	781	151
570	782	246
570	783	330
570	784	384
570	785	410
570	786	428
570	787	451
570	788	465
570	789	464
570	790	462
570	791	468
570	792	472
570	793	460
570	794	441
570	795	434
570	796	432
570	797	417
570	798	394
570	799	378
570	800	370
570	801	354
570	802	330
570	803	319
570	804	326
570	805	337
570	806	337
570	807	337
570	808	349
570	809	361
570	810	359
570	811	351
570	812	351
570	813	355
570	814	345
570	815	321
570	816	303
570	817	298
570	818	288
570	819	269
570	820	256
570	821	258
570	822	261
570	823	252
570	824	242
570	825	242
570	826	239
570	827	218
570	828	189
570	829	173
570	830	173
570	831	174
570	832	175
570	833	183
570	834	196
570	835	195
570	836	175
570	837	157
570	838	158
570	839	170
570	840	177
570	841	180
570	842	186
570	843	186
570	844	169
570	845	148
570	846	146
570	847	159
570	848	168
570	849	160
570	850	146
570	851	131
570	852	109
570	853	80
570	854	69
570	855	84
570	856	107
570	857	114
570	858	106
570	859	101
570	860	98
570	861	88
570	862	77
570	863	81
570	864	95
570	865	94
570	866	72
570	867	52
570	868	49
570	869	56
570	870	64
570	871	76
570	872	93
570	873	100
570	874	82
570	875	53
570	876	40
570	877	47
570	878	55
570	879	56
570	880	52
570	881	34
570	882	-7
570	883	-59
570	884	-90
570	885	-82
570	886	-50
570	887	-26
570	888	-18
570	889	-22
570	890	-39
570	891	-63
570	892	-67
570	893	-29
570	894	36
570	895	81
570	896	79
570	897	36
570	898	-29
570	899	-106
570	900	-168
570	901	-187
570	902	-160
570	903	-130
570	904	-143
570	905	-218
570	906	-337
570	907	-474
570	908	-597
570	909	-659
570	910	-633
570	911	-539
570	912	-426
570	913	-316
570	914	-197
570	915	-75
570	916	22
570	917	72
570	918	93
570	919	112
570	920	135
570	921	156
570	922	178
570	923	203
570	924	217
570	925	203
570	926	173
570	927	163
570	928	181
570	929	207
570	930	223
570	931	233
570	932	245
570	933	260
570	934	277
570	935	297
570	936	272
570	937	96
570	938	-338
570	939	-1052
570	940	-1951
570	941	-2848
570	942	-3502
570	943	-3685
570	944	-3274
570	945	-2340
570	946	-1126
570	947	57
570	948	963
570	949	1463
570	950	1561
570	951	1383
570	952	1115
570	953	903
570	954	792
570	955	745
570	956	711
570	957	668
570	958	608
570	959	540
570	960	492
570	961	493
570	962	531
570	963	559
570	964	543
570	965	495
570	966	444
570	967	407
570	968	387
570	969	395
570	970	418
570	971	421
570	972	377
570	973	301
570	974	243
570	975	222
570	976	222
570	977	225
570	978	227
570	979	233
570	980	227
570	981	198
570	982	153
570	983	113
570	984	81
570	985	53
570	986	40
570	987	50
570	988	61
570	989	42
570	990	-9
570	991	-72
570	992	-130
570	993	-182
570	994	-222
570	995	-238
570	996	-234
570	997	-240
570	998	-277
570	999	-339
570	1000	-404
570	1001	-468
570	1002	-536
570	1003	-602
570	1004	-654
570	1005	-703
570	1006	-770
570	1007	-853
570	1008	-927
570	1009	-981
570	1010	-1027
570	1011	-1073
570	1012	-1109
570	1013	-1133
570	1014	-1159
570	1015	-1197
570	1016	-1225
570	1017	-1214
570	1018	-1159
570	1019	-1072
570	1020	-952
570	1021	-794
570	1022	-617
570	1023	-451
570	1024	-312
570	1025	-184
570	1026	-62
570	1027	45
570	1028	135
570	1029	222
570	1030	313
570	1031	391
570	1032	437
570	1033	461
570	1034	486
570	1035	514
570	1036	534
570	1037	547
570	1038	566
570	1039	583
570	1040	574
570	1041	538
570	1042	502
570	1043	482
570	1044	471
570	1045	459
570	1046	448
570	1047	441
570	1048	428
570	1049	396
570	1050	360
570	1051	350
570	1052	364
570	1053	384
570	1054	397
570	1055	406
570	1056	404
570	1057	377
570	1058	332
570	1059	300
570	1060	296
570	1061	306
570	1062	310
570	1063	306
570	1064	303
570	1065	294
570	1066	274
570	1067	261
570	1068	273
570	1069	302
570	1070	315
570	1071	304
570	1072	282
570	1073	257
570	1074	229
570	1075	201
570	1076	195
570	1077	214
570	1078	233
570	1079	230
570	1080	212
570	1081	201
570	1082	199
570	1083	197
570	1084	199
570	1085	217
570	1086	240
570	1087	244
570	1088	230
570	1089	217
570	1090	213
570	1091	204
570	1092	182
570	1093	156
570	1094	141
570	1095	133
570	1096	124
570	1097	123
570	1098	143
570	1099	165
570	1100	164
570	1101	139
570	1102	114
570	1103	104
570	1104	103
570	1105	109
570	1106	130
570	1107	157
570	1108	160
570	1109	121
570	1110	66
570	1111	31
570	1112	27
570	1113	43
570	1114	75
570	1115	112
570	1116	132
570	1117	112
570	1118	66
570	1119	33
570	1120	29
570	1121	39
570	1122	46
570	1123	50
570	1124	51
570	1125	41
570	1126	23
570	1127	19
570	1128	43
570	1129	72
570	1130	68
570	1131	25
570	1132	-31
570	1133	-81
570	1134	-110
570	1135	-109
570	1136	-73
570	1137	-32
570	1138	-40
570	1139	-131
570	1140	-286
570	1141	-455
570	1142	-591
570	1143	-661
570	1144	-648
570	1145	-554
570	1146	-423
570	1147	-300
570	1148	-186
570	1149	-81
570	1150	11
570	1151	66
570	1152	83
570	1153	91
570	1154	104
570	1155	112
570	1156	109
570	1157	110
570	1158	125
570	1159	141
570	1160	145
570	1161	145
570	1162	155
570	1163	169
570	1164	166
570	1165	157
570	1166	173
570	1167	224
570	1168	283
570	1169	301
570	1170	215
570	1171	-54
570	1172	-573
570	1173	-1338
570	1174	-2222
570	1175	-3015
570	1176	-3495
570	1177	-3496
570	1178	-2955
570	1179	-1957
570	1180	-732
570	1181	422
570	1182	1271
570	1183	1714
570	1184	1776
570	1185	1567
570	1186	1246
570	1187	964
570	1188	792
570	1189	704
570	1190	642
570	1191	575
570	1192	505
570	1193	441
570	1194	394
570	1195	385
570	1196	415
570	1197	454
570	1198	454
570	1199	406
570	1200	340
570	1201	292
570	1202	269
570	1203	271
570	1204	288
570	1205	301
570	1206	273
570	1207	198
570	1208	113
570	1209	65
570	1210	64
570	1211	86
570	1212	116
570	1213	155
570	1214	182
570	1215	173
570	1216	123
570	1217	63
570	1218	24
570	1219	3
570	1220	-9
570	1221	-15
570	1222	-20
570	1223	-43
570	1224	-94
570	1225	-155
570	1226	-193
570	1227	-210
570	1228	-228
570	1229	-261
570	1230	-307
570	1231	-362
570	1232	-434
570	1233	-511
570	1234	-570
570	1235	-605
570	1236	-641
570	1237	-702
570	1238	-782
570	1239	-862
570	1240	-937
570	1241	-1005
570	1242	-1053
570	1243	-1073
570	1244	-1084
570	1245	-1116
570	1246	-1174
570	1247	-1230
570	1248	-1262
570	1249	-1269
570	1250	-1247
570	1251	-1183
570	1252	-1076
570	1253	-949
570	1254	-822
570	1255	-692
570	1256	-543
570	1257	-380
570	1258	-228
570	1259	-88
570	1260	46
570	1261	166
570	1262	251
570	1263	304
570	1264	348
570	1265	392
570	1266	426
570	1267	442
570	1268	454
570	1269	470
570	1270	481
570	1271	471
570	1272	456
570	1273	449
570	1274	448
570	1275	436
570	1276	422
570	1277	425
570	1278	443
570	1279	456
570	1280	456
570	1281	450
570	1282	444
570	1283	423
570	1284	382
570	1285	343
570	1286	327
570	1287	327
570	1288	327
570	1289	327
570	1290	338
570	1291	351
570	1292	346
570	1293	330
570	1294	322
570	1295	324
570	1296	317
570	1297	294
570	1298	269
570	1299	253
570	1300	241
570	1301	222
570	1302	211
570	1303	218
570	1304	229
570	1305	224
570	1306	207
570	1307	201
570	1308	204
570	1309	203
570	1310	200
570	1311	211
570	1312	236
570	1313	256
570	1314	258
570	1315	253
570	1316	250
570	1317	242
570	1318	222
570	1319	204
570	1320	204
570	1321	213
570	1322	210
570	1323	196
570	1324	188
570	1325	187
570	1326	180
570	1327	166
570	1328	161
570	1329	167
570	1330	164
570	1331	142
570	1332	116
570	1333	105
570	1334	104
570	1335	104
570	1336	105
570	1337	120
570	1338	142
570	1339	146
570	1340	131
570	1341	116
570	1342	106
570	1343	95
570	1344	83
570	1345	88
570	1346	111
570	1347	128
570	1348	115
570	1349	81
570	1350	44
570	1351	10
570	1352	-18
570	1353	-21
570	1354	15
570	1355	68
570	1356	92
570	1357	68
570	1358	10
570	1359	-63
570	1360	-133
570	1361	-182
570	1362	-185
570	1363	-149
570	1364	-120
570	1365	-142
570	1366	-225
570	1367	-351
570	1368	-493
570	1369	-618
570	1370	-677
570	1371	-643
570	1372	-536
570	1373	-413
570	1374	-306
570	1375	-209
570	1376	-116
570	1377	-47
570	1378	-10
570	1379	12
570	1380	47
570	1381	92
570	1382	132
570	1383	164
570	1384	186
570	1385	180
570	1386	137
570	1387	86
570	1388	69
570	1389	98
570	1390	144
570	1391	174
570	1392	182
570	1393	169
570	1394	147
570	1395	144
570	1396	180
570	1397	217
570	1398	136
570	1399	-204
570	1400	-868
570	1401	-1800
570	1402	-2824
570	1403	-3669
570	1404	-4051
570	1405	-3787
570	1406	-2903
570	1407	-1633
570	1408	-306
570	1409	780
570	1410	1443
570	1411	1651
570	1412	1517
570	1413	1239
570	1414	991
570	1415	844
570	1416	779
570	1417	748
570	1418	720
570	1419	674
570	1420	614
570	1421	568
570	1422	569
570	1423	604
570	1424	624
570	1425	600
570	1426	542
570	1427	479
570	1428	431
570	1429	404
570	1430	408
570	1431	435
570	1432	444
570	1433	408
570	1434	338
570	1435	280
570	1436	255
570	1437	249
570	1438	245
570	1439	241
570	1440	237
570	1441	229
570	1442	214
570	1443	202
570	1444	192
570	1445	177
570	1446	145
570	1447	107
570	1448	80
570	1449	58
570	1450	20
570	1451	-32
570	1452	-77
570	1453	-114
570	1454	-157
570	1455	-208
570	1456	-250
570	1457	-280
570	1458	-316
570	1459	-369
570	1460	-429
570	1461	-480
570	1462	-531
570	1463	-596
570	1464	-666
570	1465	-724
570	1466	-772
570	1467	-828
570	1468	-893
570	1469	-952
570	1470	-1008
570	1471	-1077
570	1472	-1160
570	1473	-1233
570	1474	-1279
570	1475	-1299
570	1476	-1297
570	1477	-1261
570	1478	-1183
570	1479	-1081
570	1480	-977
570	1481	-866
570	1482	-732
570	1483	-579
570	1484	-428
570	1485	-283
570	1486	-140
570	1487	-3
570	1488	107
570	1489	180
570	1490	239
570	1491	300
570	1492	359
570	1493	407
570	1494	450
570	1495	497
570	1496	536
570	1497	550
570	1498	549
570	1499	555
570	1500	573
570	1501	581
570	1502	574
570	1503	563
570	1504	551
570	1505	524
570	1506	479
570	1507	440
570	1508	425
570	1509	423
570	1510	421
570	1511	423
570	1512	437
570	1513	453
570	1514	451
570	1515	435
570	1516	424
570	1517	423
570	1518	415
570	1519	400
570	1520	390
570	1521	391
570	1522	388
570	1523	370
570	1524	354
570	1525	351
570	1526	353
570	1527	346
570	1528	336
570	1529	337
570	1530	346
570	1531	341
570	1532	325
570	1533	313
570	1534	306
570	1535	288
570	1536	260
570	1537	239
570	1538	236
570	1539	235
570	1540	224
570	1541	209
570	1542	208
570	1543	217
570	1544	223
570	1545	234
570	1546	263
570	1547	299
570	1548	315
570	1549	304
570	1550	282
570	1551	256
570	1552	221
570	1553	178
570	1554	149
570	1555	146
570	1556	157
570	1557	164
570	1558	174
570	1559	195
570	1560	212
570	1561	204
570	1562	173
570	1563	139
570	1564	109
570	1565	77
570	1566	48
570	1567	43
570	1568	61
570	1569	78
570	1570	78
570	1571	71
570	1572	68
570	1573	62
570	1574	43
570	1575	26
570	1576	31
570	1577	52
570	1578	66
570	1579	67
570	1580	66
570	1581	68
570	1582	61
570	1583	48
570	1584	49
570	1585	64
570	1586	71
570	1587	53
570	1588	22
570	1589	4
570	1590	3
570	1591	13
570	1592	34
570	1593	66
570	1594	82
570	1595	54
570	1596	-12
570	1597	-78
570	1598	-115
570	1599	-121
570	1600	-104
570	1601	-76
570	1602	-64
570	1603	-107
570	1604	-228
570	1605	-389
570	1606	-529
570	1607	-606
570	1608	-606
570	1609	-539
570	1610	-425
570	1611	-300
570	1612	-197
570	1613	-110
570	1614	-24
570	1615	55
570	1616	108
570	1617	139
570	1618	172
570	1619	224
570	1620	276
570	1621	298
570	1622	284
570	1623	249
570	1624	202
570	1625	154
570	1626	130
570	1627	148
570	1628	185
570	1629	198
570	1630	172
570	1631	138
570	1632	143
570	1633	192
570	1634	254
570	1635	250
570	1636	59
570	1637	-447
570	1638	-1306
570	1639	-2396
570	1640	-3448
570	1641	-4154
570	1642	-4278
570	1643	-3730
570	1644	-2621
570	1645	-1241
570	1646	43
570	1647	955
570	1648	1402
570	1649	1450
570	1650	1262
570	1651	1019
570	1652	858
570	1653	821
570	1654	851
570	1655	868
570	1656	841
570	1657	790
570	1658	746
570	1659	723
570	1660	727
570	1661	751
570	1662	762
570	1663	727
570	1664	650
570	1665	577
570	1666	545
570	1667	548
570	1668	559
570	1669	556
570	1670	528
570	1671	467
570	1672	384
570	1673	319
570	1674	302
570	1675	317
570	1676	327
570	1677	315
570	1678	305
570	1679	307
570	1680	299
570	1681	260
570	1682	205
570	1683	156
570	1684	115
570	1685	77
570	1686	53
570	1687	51
570	1688	51
570	1689	30
570	1690	-13
570	1691	-57
570	1692	-96
570	1693	-139
570	1694	-186
570	1695	-219
570	1696	-241
570	1697	-275
570	1698	-337
570	1699	-413
570	1700	-486
570	1701	-556
570	1702	-630
570	1703	-695
570	1704	-738
570	1705	-771
570	1706	-816
570	1707	-873
570	1708	-927
570	1709	-978
570	1710	-1038
570	1711	-1111
570	1712	-1174
570	1713	-1211
570	1714	-1227
570	1715	-1222
570	1716	-1179
570	1717	-1084
570	1718	-955
570	1719	-820
570	1720	-684
570	1721	-537
570	1722	-384
570	1723	-243
570	1724	-112
570	1725	24
570	1726	161
570	1727	271
570	1728	339
570	1729	380
570	1730	413
570	1731	435
570	1732	445
570	1733	459
570	1734	488
570	1735	521
570	1736	533
570	1737	526
570	1738	516
570	1739	509
570	1740	494
570	1741	475
570	1742	470
570	1743	477
570	1744	479
570	1745	462
570	1746	438
570	1747	418
570	1748	396
570	1749	363
570	1750	334
570	1751	326
570	1752	332
570	1753	332
570	1754	323
570	1755	318
570	1756	313
570	1757	297
570	1758	272
570	1759	258
570	1760	265
570	1761	279
570	1762	282
570	1763	281
570	1764	284
570	1765	281
570	1766	262
570	1767	243
570	1768	244
570	1769	258
570	1770	264
570	1771	256
570	1772	246
570	1773	238
570	1774	218
570	1775	191
570	1776	178
570	1777	187
570	1778	201
570	1779	202
570	1780	195
570	1781	195
570	1782	195
570	1783	184
570	1784	172
570	1785	177
570	1786	190
570	1787	192
570	1788	180
570	1789	170
570	1790	167
570	1791	162
570	1792	151
570	1793	148
570	1794	161
570	1795	175
570	1796	172
570	1797	160
570	1798	156
570	1799	153
570	1800	137
570	1801	117
570	1802	108
570	1803	112
570	1804	108
570	1805	96
570	1806	92
570	1807	101
570	1808	102
570	1809	83
570	1810	58
570	1811	46
570	1812	47
570	1813	53
570	1814	69
570	1815	99
570	1816	125
570	1817	122
570	1818	94
570	1819	69
570	1820	60
570	1821	54
570	1822	45
570	1823	38
570	1824	29
570	1825	4
570	1826	-37
570	1827	-64
570	1828	-54
570	1829	-22
570	1830	-2
570	1831	-8
570	1832	-34
570	1833	-79
570	1834	-138
570	1835	-184
570	1836	-185
570	1837	-151
570	1838	-128
570	1839	-157
570	1840	-247
570	1841	-378
570	1842	-520
570	1843	-629
570	1844	-654
570	1845	-585
570	1846	-464
570	1847	-348
570	1848	-255
570	1849	-169
570	1850	-94
570	1851	-46
570	1852	-22
570	1853	11
570	1854	61
570	1855	109
570	1856	136
570	1857	145
570	1858	138
570	1859	113
570	1860	75
570	1861	55
570	1862	75
570	1863	122
570	1864	156
570	1865	157
570	1866	140
570	1867	122
570	1868	123
570	1869	158
570	1870	220
570	1871	230
570	1872	51
570	1873	-431
570	1874	-1227
570	1875	-2228
570	1876	-3219
570	1877	-3930
570	1878	-4111
570	1879	-3648
570	1880	-2642
570	1881	-1364
570	1882	-129
570	1883	808
570	1884	1318
570	1885	1419
570	1886	1257
570	1887	1028
570	1888	866
570	1889	798
570	1890	784
570	1891	778
570	1892	757
570	1893	713
570	1894	662
570	1895	640
570	1896	667
570	1897	712
570	1898	721
570	1899	674
570	1900	598
570	1901	528
570	1902	482
570	1903	475
570	1904	508
570	1905	551
570	1906	555
570	1907	497
570	1908	412
570	1909	351
570	1910	330
570	1911	331
570	1912	343
570	1913	366
570	1914	393
570	1915	399
570	1916	381
570	1917	344
570	1918	302
570	1919	252
570	1920	194
570	1921	148
570	1922	124
570	1923	104
570	1924	72
570	1925	40
570	1926	23
570	1927	13
570	1928	-11
570	1929	-46
570	1930	-79
570	1931	-112
570	1932	-165
570	1933	-237
570	1934	-307
570	1935	-369
570	1936	-436
570	1937	-515
570	1938	-591
570	1939	-648
570	1940	-699
570	1941	-754
570	1942	-808
570	1943	-848
570	1944	-888
570	1945	-947
570	1946	-1021
570	1947	-1084
570	1948	-1122
570	1949	-1145
570	1950	-1151
570	1951	-1120
570	1952	-1051
570	1953	-964
570	1954	-878
570	1955	-780
570	1956	-654
570	1957	-507
570	1958	-355
570	1959	-201
570	1960	-40
570	1961	110
570	1962	214
570	1963	274
570	1964	312
570	1965	343
570	1966	364
570	1967	376
570	1968	400
570	1969	442
570	1970	483
570	1971	505
570	1972	517
570	1973	530
570	1974	536
570	1975	521
570	1976	493
570	1977	475
570	1978	469
570	1979	461
570	1980	450
570	1981	449
570	1982	454
570	1983	443
570	1984	405
570	1985	360
570	1986	330
570	1987	314
570	1988	308
570	1989	319
570	1990	354
570	1991	393
570	1992	408
570	1993	399
570	1994	386
570	1995	373
570	1996	353
570	1997	328
570	1998	311
570	1999	307
[truncated: 159,280 more rows]
