# Supplementary material for: Are Complexity Metrics Reliable in Assessing HRV Control in Obese Patients During Sleep?
Source: PLoS One. 2015 Apr 20;10(4):e0124458. doi: 10.1371/journal.pone.0124458 (PMC4404104; doi:10.1371/journal.pone.0124458)
Supplement: S1 Dataset — (ZIP) [file pone.0124458.s001.zip › cabiddu_healthy_controls_data/SUBJECT (20)/2/FC.txt]

10890	0	-1680
10890	1	-498
10890	2	549
10890	3	1262
10890	4	1566
10890	5	1533
10890	6	1322
10890	7	1081
10890	8	896
10890	9	792
10890	10	747
10890	11	716
10890	12	663
10890	13	588
10890	14	522
10890	15	497
10890	16	509
10890	17	535
10890	18	556
10890	19	566
10890	20	557
10890	21	524
10890	22	488
10890	23	467
10890	24	457
10890	25	434
10890	26	393
10890	27	345
10890	28	312
10890	29	295
10890	30	287
10890	31	282
10890	32	274
10890	33	261
10890	34	241
10890	35	230
10890	36	236
10890	37	240
10890	38	225
10890	39	192
10890	40	154
10890	41	115
10890	42	70
10890	43	25
10890	44	-7
10890	45	-20
10890	46	-30
10890	47	-48
10890	48	-73
10890	49	-95
10890	50	-120
10890	51	-155
10890	52	-190
10890	53	-213
10890	54	-236
10890	55	-276
10890	56	-336
10890	57	-403
10890	58	-474
10890	59	-553
10890	60	-633
10890	61	-702
10890	62	-756
10890	63	-805
10890	64	-863
10890	65	-921
10890	66	-969
10890	67	-1009
10890	68	-1053
10890	69	-1092
10890	70	-1120
10890	71	-1145
10890	72	-1175
10890	73	-1202
10890	74	-1204
10890	75	-1175
10890	76	-1123
10890	77	-1054
10890	78	-965
10890	79	-853
10890	80	-727
10890	81	-597
10890	82	-452
10890	83	-286
10890	84	-116
10890	85	36
10890	86	162
10890	87	270
10890	88	358
10890	89	423
10890	90	471
10890	91	515
10890	92	555
10890	93	580
10890	94	582
10890	95	575
10890	96	572
10890	97	573
10890	98	572
10890	99	577
10890	100	594
10890	101	608
10890	102	605
10890	103	585
10890	104	565
10890	105	546
10890	106	521
10890	107	489
10890	108	462
10890	109	446
10890	110	432
10890	111	415
10890	112	402
10890	113	403
10890	114	405
10890	115	399
10890	116	390
10890	117	392
10890	118	400
10890	119	400
10890	120	393
10890	121	386
10890	122	372
10890	123	344
10890	124	302
10890	125	268
10890	126	257
10890	127	266
10890	128	279
10890	129	294
10890	130	308
10890	131	307
10890	132	282
10890	133	247
10890	134	225
10890	135	219
10890	136	216
10890	137	214
10890	138	218
10890	139	220
10890	140	209
10890	141	186
10890	142	167
10890	143	167
10890	144	179
10890	145	191
10890	146	205
10890	147	221
10890	148	232
10890	149	224
10890	150	209
10890	151	200
10890	152	196
10890	153	186
10890	154	174
10890	155	169
10890	156	174
10890	157	176
10890	158	170
10890	159	160
10890	160	154
10890	161	145
10890	162	127
10890	163	112
10890	164	115
10890	165	127
10890	166	131
10890	167	127
10890	168	120
10890	169	106
10890	170	75
10890	171	36
10890	172	10
10890	173	10
10890	174	26
10890	175	44
10890	176	61
10890	177	71
10890	178	67
10890	179	42
10890	180	18
10890	181	17
10890	182	37
10890	183	60
10890	184	79
10890	185	94
10890	186	95
10890	187	75
10890	188	41
10890	189	12
10890	190	-8
10890	191	-28
10890	192	-57
10890	193	-88
10890	194	-103
10890	195	-102
10890	196	-92
10890	197	-75
10890	198	-58
10890	199	-71
10890	200	-141
10890	201	-269
10890	202	-421
10890	203	-560
10890	204	-647
10890	205	-664
10890	206	-602
10890	207	-480
10890	208	-344
10890	209	-223
10890	210	-118
10890	211	-23
10890	212	58
10890	213	114
10890	214	153
10890	215	190
10890	216	217
10890	217	222
10890	218	211
10890	219	199
10890	220	193
10890	221	186
10890	222	173
10890	223	161
10890	224	153
10890	225	141
10890	226	127
10890	227	132
10890	228	173
10890	229	235
10890	230	272
10890	231	232
10890	232	56
10890	233	-317
10890	234	-909
10890	235	-1662
10890	236	-2433
10890	237	-3038
10890	238	-3305
10890	239	-3126
10890	240	-2487
10890	241	-1501
10890	242	-382
10890	243	632
10890	244	1367
10890	245	1750
10890	246	1799
10890	247	1605
10890	248	1306
10890	249	1022
10890	250	812
10890	251	673
10890	252	587
10890	253	535
10890	254	505
10890	255	482
10890	256	462
10890	257	451
10890	258	454
10890	259	454
10890	260	434
10890	261	403
10890	262	381
10890	263	369
10890	264	359
10890	265	350
10890	266	337
10890	267	306
10890	268	244
10890	269	169
10890	270	115
10890	271	98
10890	272	113
10890	273	135
10890	274	157
10890	275	180
10890	276	190
10890	277	177
10890	278	150
10890	279	125
10890	280	105
10890	281	79
10890	282	50
10890	283	25
10890	284	4
10890	285	-23
10890	286	-57
10890	287	-86
10890	288	-106
10890	289	-125
10890	290	-157
10890	291	-196
10890	292	-231
10890	293	-266
10890	294	-310
10890	295	-351
10890	296	-380
10890	297	-402
10890	298	-433
10890	299	-481
10890	300	-536
10890	301	-600
10890	302	-676
10890	303	-760
10890	304	-836
10890	305	-891
10890	306	-932
10890	307	-971
10890	308	-1010
10890	309	-1042
10890	310	-1073
10890	311	-1114
10890	312	-1155
10890	313	-1179
10890	314	-1185
10890	315	-1183
10890	316	-1169
10890	317	-1130
10890	318	-1062
10890	319	-972
10890	320	-867
10890	321	-741
10890	322	-593
10890	323	-435
10890	324	-289
10890	325	-151
10890	326	-17
10890	327	104
10890	328	200
10890	329	274
10890	330	339
10890	331	394
10890	332	429
10890	333	446
10890	334	459
10890	335	478
10890	336	493
10890	337	502
10890	338	509
10890	339	522
10890	340	527
10890	341	515
10890	342	496
10890	343	484
10890	344	480
10890	345	473
10890	346	466
10890	347	464
10890	348	462
10890	349	446
10890	350	414
10890	351	382
10890	352	362
10890	353	350
10890	354	342
10890	355	344
10890	356	359
10890	357	374
10890	358	373
10890	359	363
10890	360	356
10890	361	351
10890	362	337
10890	363	320
10890	364	308
10890	365	300
10890	366	289
10890	367	271
10890	368	259
10890	369	261
10890	370	267
10890	371	266
10890	372	265
10890	373	272
10890	374	283
10890	375	286
10890	376	287
10890	377	298
10890	378	309
10890	379	307
10890	380	289
10890	381	268
10890	382	247
10890	383	226
10890	384	205
10890	385	197
10890	386	208
10890	387	224
10890	388	230
10890	389	229
10890	390	230
10890	391	230
10890	392	219
10890	393	207
10890	394	203
10890	395	202
10890	396	192
10890	397	173
10890	398	156
10890	399	145
10890	400	135
10890	401	121
10890	402	114
10890	403	118
10890	404	126
10890	405	123
10890	406	117
10890	407	116
10890	408	115
10890	409	104
10890	410	90
10890	411	85
10890	412	85
10890	413	78
10890	414	60
10890	415	46
10890	416	47
10890	417	55
10890	418	60
10890	419	64
10890	420	70
10890	421	73
10890	422	63
10890	423	55
10890	424	65
10890	425	86
10890	426	96
10890	427	89
10890	428	70
10890	429	43
10890	430	10
10890	431	-17
10890	432	-22
10890	433	-7
10890	434	5
10890	435	-8
10890	436	-43
10890	437	-80
10890	438	-109
10890	439	-124
10890	440	-119
10890	441	-99
10890	442	-97
10890	443	-147
10890	444	-256
10890	445	-400
10890	446	-536
10890	447	-630
10890	448	-655
10890	449	-603
10890	450	-498
10890	451	-379
10890	452	-273
10890	453	-173
10890	454	-73
10890	455	17
10890	456	73
10890	457	104
10890	458	132
10890	459	160
10890	460	182
10890	461	193
10890	462	194
10890	463	182
10890	464	153
10890	465	118
10890	466	100
10890	467	114
10890	468	140
10890	469	152
10890	470	145
10890	471	141
10890	472	155
10890	473	193
10890	474	240
10890	475	234
10890	476	56
10890	477	-412
10890	478	-1204
10890	479	-2223
10890	480	-3245
10890	481	-3991
10890	482	-4212
10890	483	-3787
10890	484	-2786
10890	485	-1468
10890	486	-164
10890	487	847
10890	488	1424
10890	489	1576
10890	490	1427
10890	491	1164
10890	492	940
10890	493	815
10890	494	764
10890	495	737
10890	496	702
10890	497	657
10890	498	613
10890	499	589
10890	500	599
10890	501	636
10890	502	663
10890	503	645
10890	504	589
10890	505	527
10890	506	480
10890	507	457
10890	508	459
10890	509	474
10890	510	473
10890	511	435
10890	512	367
10890	513	306
10890	514	275
10890	515	264
10890	516	256
10890	517	248
10890	518	254
10890	519	266
10890	520	272
10890	521	266
10890	522	253
10890	523	232
10890	524	197
10890	525	159
10890	526	128
10890	527	103
10890	528	70
10890	529	25
10890	530	-20
10890	531	-50
10890	532	-69
10890	533	-85
10890	534	-96
10890	535	-98
10890	536	-110
10890	537	-146
10890	538	-201
10890	539	-260
10890	540	-319
10890	541	-385
10890	542	-455
10890	543	-520
10890	544	-582
10890	545	-650
10890	546	-728
10890	547	-801
10890	548	-856
10890	549	-901
10890	550	-946
10890	551	-987
10890	552	-1019
10890	553	-1051
10890	554	-1096
10890	555	-1145
10890	556	-1183
10890	557	-1207
10890	558	-1219
10890	559	-1213
10890	560	-1176
10890	561	-1103
10890	562	-1005
10890	563	-890
10890	564	-757
10890	565	-601
10890	566	-438
10890	567	-287
10890	568	-148
10890	569	-13
10890	570	112
10890	571	216
10890	572	306
10890	573	391
10890	574	467
10890	575	521
10890	576	550
10890	577	566
10890	578	577
10890	579	581
10890	580	573
10890	581	568
10890	582	574
10890	583	586
10890	584	585
10890	585	576
10890	586	569
10890	587	561
10890	588	542
10890	589	517
10890	590	500
10890	591	492
10890	592	480
10890	593	462
10890	594	445
10890	595	437
10890	596	429
10890	597	414
10890	598	399
10890	599	395
10890	600	392
10890	601	378
10890	602	360
10890	603	349
10890	604	338
10890	605	318
10890	606	293
10890	607	275
10890	608	268
10890	609	263
10890	610	253
10890	611	249
10890	612	252
10890	613	255
10890	614	247
10890	615	240
10890	616	244
10890	617	254
10890	618	254
10890	619	250
10890	620	248
10890	621	245
10890	622	230
10890	623	208
10890	624	197
10890	625	200
10890	626	207
10890	627	209
10890	628	209
10890	629	212
10890	630	211
10890	631	199
10890	632	186
10890	633	185
10890	634	189
10890	635	186
10890	636	179
10890	637	178
10890	638	178
10890	639	169
10890	640	149
10890	641	133
10890	642	125
10890	643	120
10890	644	111
10890	645	106
10890	646	113
10890	647	121
10890	648	119
10890	649	114
10890	650	114
10890	651	114
10890	652	105
10890	653	95
10890	654	93
10890	655	98
10890	656	99
10890	657	90
10890	658	81
10890	659	77
10890	660	74
10890	661	62
10890	662	50
10890	663	48
10890	664	48
10890	665	41
10890	666	36
10890	667	40
10890	668	47
10890	669	44
10890	670	33
10890	671	24
10890	672	16
10890	673	-1
10890	674	-25
10890	675	-40
10890	676	-32
10890	677	-10
10890	678	11
10890	679	27
10890	680	39
10890	681	35
10890	682	11
10890	683	-14
10890	684	-12
10890	685	17
10890	686	51
10890	687	72
10890	688	68
10890	689	30
10890	690	-44
10890	691	-133
10890	692	-197
10890	693	-214
10890	694	-191
10890	695	-163
10890	696	-154
10890	697	-182
10890	698	-263
10890	699	-393
10890	700	-527
10890	701	-609
10890	702	-614
10890	703	-561
10890	704	-474
10890	705	-368
10890	706	-259
10890	707	-158
10890	708	-75
10890	709	-10
10890	710	37
10890	711	65
10890	712	76
10890	713	87
10890	714	115
10890	715	146
10890	716	161
10890	717	157
10890	718	147
10890	719	140
10890	720	134
10890	721	133
10890	722	139
10890	723	146
10890	724	142
10890	725	133
10890	726	143
10890	727	191
10890	728	245
10890	729	221
10890	730	23
10890	731	-427
10890	732	-1159
10890	733	-2098
10890	734	-3039
10890	735	-3712
10890	736	-3891
10890	737	-3490
10890	738	-2585
10890	739	-1390
10890	740	-195
10890	741	738
10890	742	1263
10890	743	1404
10890	744	1292
10890	745	1082
10890	746	890
10890	747	777
10890	748	742
10890	749	735
10890	750	710
10890	751	660
10890	752	614
10890	753	591
10890	754	586
10890	755	583
10890	756	569
10890	757	540
10890	758	492
10890	759	439
10890	760	411
10890	761	426
10890	762	468
10890	763	494
10890	764	484
10890	765	445
10890	766	388
10890	767	335
10890	768	304
10890	769	297
10890	770	301
10890	771	291
10890	772	267
10890	773	244
10890	774	234
10890	775	225
10890	776	208
10890	777	187
10890	778	175
10890	779	163
10890	780	137
10890	781	106
10890	782	84
10890	783	70
10890	784	48
10890	785	17
10890	786	-21
10890	787	-61
10890	788	-107
10890	789	-158
10890	790	-198
10890	791	-218
10890	792	-229
10890	793	-249
10890	794	-280
10890	795	-314
10890	796	-357
10890	797	-416
10890	798	-483
10890	799	-545
10890	800	-604
10890	801	-673
10890	802	-750
10890	803	-823
10890	804	-881
10890	805	-931
10890	806	-980
10890	807	-1026
10890	808	-1062
10890	809	-1097
10890	810	-1138
10890	811	-1171
10890	812	-1177
10890	813	-1153
10890	814	-1110
10890	815	-1047
10890	816	-959
10890	817	-852
10890	818	-739
10890	819	-621
10890	820	-492
10890	821	-349
10890	822	-204
10890	823	-74
10890	824	44
10890	825	157
10890	826	257
10890	827	338
10890	828	409
10890	829	481
10890	830	544
10890	831	583
10890	832	597
10890	833	598
10890	834	593
10890	835	577
10890	836	557
10890	837	546
10890	838	550
10890	839	557
10890	840	552
10890	841	542
10890	842	535
10890	843	525
10890	844	506
10890	845	487
10890	846	478
10890	847	473
10890	848	460
10890	849	438
10890	850	419
10890	851	405
10890	852	389
10890	853	369
10890	854	355
10890	855	353
10890	856	354
10890	857	348
10890	858	340
10890	859	342
10890	860	346
10890	861	341
10890	862	329
10890	863	322
10890	864	314
10890	865	296
10890	866	269
10890	867	246
10890	868	235
10890	869	230
10890	870	226
10890	871	229
10890	872	244
10890	873	259
10890	874	260
10890	875	255
10890	876	254
10890	877	254
10890	878	243
10890	879	229
10890	880	224
10890	881	224
10890	882	220
10890	883	212
10890	884	209
10890	885	214
10890	886	216
10890	887	205
10890	888	189
10890	889	180
10890	890	174
10890	891	164
10890	892	160
10890	893	175
10890	894	197
10890	895	204
10890	896	197
10890	897	182
10890	898	162
10890	899	134
10890	900	103
10890	901	87
10890	902	92
10890	903	106
10890	904	111
10890	905	109
10890	906	108
10890	907	104
10890	908	92
10890	909	85
10890	910	95
10890	911	110
10890	912	114
10890	913	103
10890	914	86
10890	915	68
10890	916	46
10890	917	22
10890	918	10
10890	919	19
10890	920	36
10890	921	48
10890	922	58
10890	923	70
10890	924	77
10890	925	70
10890	926	60
10890	927	59
10890	928	59
10890	929	47
10890	930	25
10890	931	8
10890	932	3
10890	933	2
10890	934	3
10890	935	7
10890	936	17
10890	937	22
10890	938	15
10890	939	13
10890	940	32
10890	941	65
10890	942	90
10890	943	92
10890	944	68
10890	945	10
10890	946	-77
10890	947	-166
10890	948	-216
10890	949	-214
10890	950	-178
10890	951	-144
10890	952	-137
10890	953	-173
10890	954	-265
10890	955	-400
10890	956	-525
10890	957	-587
10890	958	-568
10890	959	-494
10890	960	-394
10890	961	-285
10890	962	-180
10890	963	-92
10890	964	-24
10890	965	33
10890	966	76
10890	967	106
10890	968	122
10890	969	138
10890	970	161
10890	971	179
10890	972	176
10890	973	162
10890	974	157
10890	975	167
10890	976	181
10890	977	198
10890	978	215
10890	979	218
10890	980	200
10890	981	177
10890	982	180
10890	983	220
10890	984	254
10890	985	195
10890	986	-50
10890	987	-543
10890	988	-1286
10890	989	-2173
10890	990	-2986
10890	991	-3468
10890	992	-3442
10890	993	-2882
10890	994	-1905
10890	995	-740
10890	996	338
10890	997	1112
10890	998	1493
10890	999	1537
10890	1000	1379
10890	1001	1152
10890	1002	947
10890	1003	806
10890	1004	727
10890	1005	673
10890	1006	613
10890	1007	557
10890	1008	532
10890	1009	540
10890	1010	560
10890	1011	567
10890	1012	549
10890	1013	502
10890	1014	433
10890	1015	364
10890	1016	328
10890	1017	333
10890	1018	361
10890	1019	368
10890	1020	343
10890	1021	296
10890	1022	246
10890	1023	212
10890	1024	210
10890	1025	235
10890	1026	259
10890	1027	256
10890	1028	229
10890	1029	191
10890	1030	155
10890	1031	114
10890	1032	73
10890	1033	45
10890	1034	39
10890	1035	43
10890	1036	39
10890	1037	23
10890	1038	7
10890	1039	-15
10890	1040	-47
10890	1041	-80
10890	1042	-101
10890	1043	-114
10890	1044	-133
10890	1045	-164
10890	1046	-200
10890	1047	-234
10890	1048	-275
10890	1049	-324
10890	1050	-375
10890	1051	-423
10890	1052	-472
10890	1053	-535
10890	1054	-600
10890	1055	-648
10890	1056	-682
10890	1057	-716
10890	1058	-759
10890	1059	-812
10890	1060	-880
10890	1061	-972
10890	1062	-1074
10890	1063	-1160
10890	1064	-1211
10890	1065	-1230
10890	1066	-1233
10890	1067	-1221
10890	1068	-1197
10890	1069	-1167
10890	1070	-1136
10890	1071	-1087
10890	1072	-1001
10890	1073	-881
10890	1074	-747
10890	1075	-607
10890	1076	-460
10890	1077	-317
10890	1078	-190
10890	1079	-78
10890	1080	30
10890	1081	146
10890	1082	255
10890	1083	343
10890	1084	413
10890	1085	475
10890	1086	527
10890	1087	562
10890	1088	590
10890	1089	622
10890	1090	644
10890	1091	642
10890	1092	616
10890	1093	585
10890	1094	563
10890	1095	550
10890	1096	545
10890	1097	552
10890	1098	566
10890	1099	570
10890	1100	549
10890	1101	517
10890	1102	495
10890	1103	487
10890	1104	483
10890	1105	485
10890	1106	494
10890	1107	498
10890	1108	479
10890	1109	444
10890	1110	408
10890	1111	381
10890	1112	359
10890	1113	340
10890	1114	332
10890	1115	339
10890	1116	349
10890	1117	346
10890	1118	337
10890	1119	334
10890	1120	333
10890	1121	324
10890	1122	311
10890	1123	303
10890	1124	296
10890	1125	276
10890	1126	244
10890	1127	215
10890	1128	200
10890	1129	196
10890	1130	195
10890	1131	202
10890	1132	220
10890	1133	237
10890	1134	239
10890	1135	233
10890	1136	232
10890	1137	234
10890	1138	230
10890	1139	223
10890	1140	222
10890	1141	226
10890	1142	219
10890	1143	199
10890	1144	176
10890	1145	160
10890	1146	146
10890	1147	130
10890	1148	119
10890	1149	125
10890	1150	138
10890	1151	141
10890	1152	138
10890	1153	139
10890	1154	140
10890	1155	133
10890	1156	124
10890	1157	125
10890	1158	134
10890	1159	136
10890	1160	126
10890	1161	110
10890	1162	93
10890	1163	71
10890	1164	48
10890	1165	41
10890	1166	60
10890	1167	93
10890	1168	115
10890	1169	115
10890	1170	100
10890	1171	72
10890	1172	32
10890	1173	1
10890	1174	-3
10890	1175	19
10890	1176	39
10890	1177	37
10890	1178	18
10890	1179	-4
10890	1180	-19
10890	1181	-25
10890	1182	-14
10890	1183	13
10890	1184	31
10890	1185	14
10890	1186	-35
10890	1187	-91
10890	1188	-139
10890	1189	-172
10890	1190	-193
10890	1191	-204
10890	1192	-225
10890	1193	-284
10890	1194	-389
10890	1195	-511
10890	1196	-603
10890	1197	-635
10890	1198	-605
10890	1199	-513
10890	1200	-377
10890	1201	-232
10890	1202	-104
10890	1203	-6
10890	1204	72
10890	1205	126
10890	1206	150
10890	1207	148
10890	1208	138
10890	1209	125
10890	1210	113
10890	1211	99
10890	1212	100
10890	1213	118
10890	1214	145
10890	1215	163
10890	1216	171
10890	1217	171
10890	1218	165
10890	1219	154
10890	1220	156
10890	1221	187
10890	1222	225
10890	1223	209
10890	1224	62
10890	1225	-269
10890	1226	-803
10890	1227	-1508
10890	1228	-2272
10890	1229	-2906
10890	1230	-3218
10890	1231	-3087
10890	1232	-2508
10890	1233	-1579
10890	1234	-491
10890	1235	523
10890	1236	1268
10890	1237	1656
10890	1238	1721
10890	1239	1565
10890	1240	1308
10890	1241	1053
10890	1242	859
10890	1243	741
10890	1244	666
10890	1245	599
10890	1246	538
10890	1247	497
10890	1248	479
10890	1249	473
10890	1250	475
10890	1251	478
10890	1252	461
10890	1253	411
10890	1254	341
10890	1255	280
10890	1256	248
10890	1257	241
10890	1258	241
10890	1259	240
10890	1260	232
10890	1261	211
10890	1262	184
10890	1263	169
10890	1264	184
10890	1265	209
10890	1266	218
10890	1267	216
10890	1268	210
10890	1269	198
10890	1270	171
10890	1271	132
10890	1272	96
10890	1273	69
10890	1274	43
10890	1275	13
10890	1276	-10
10890	1277	-14
10890	1278	-10
10890	1279	-17
10890	1280	-32
10890	1281	-47
10890	1282	-71
10890	1283	-112
10890	1284	-162
10890	1285	-204
10890	1286	-237
10890	1287	-273
10890	1288	-319
10890	1289	-370
10890	1290	-423
10890	1291	-485
10890	1292	-555
10890	1293	-620
10890	1294	-664
10890	1295	-693
10890	1296	-727
10890	1297	-767
10890	1298	-807
10890	1299	-857
10890	1300	-925
10890	1301	-1000
10890	1302	-1064
10890	1303	-1112
10890	1304	-1153
10890	1305	-1186
10890	1306	-1201
10890	1307	-1189
10890	1308	-1157
10890	1309	-1109
10890	1310	-1037
10890	1311	-934
10890	1312	-814
10890	1313	-694
10890	1314	-571
10890	1315	-438
10890	1316	-300
10890	1317	-169
10890	1318	-48
10890	1319	67
10890	1320	168
10890	1321	242
10890	1322	287
10890	1323	319
10890	1324	352
10890	1325	388
10890	1326	420
10890	1327	453
10890	1328	493
10890	1329	526
10890	1330	539
10890	1331	535
10890	1332	531
10890	1333	526
10890	1334	515
10890	1335	499
10890	1336	488
10890	1337	482
10890	1338	468
10890	1339	445
10890	1340	424
10890	1341	413
10890	1342	407
10890	1343	397
10890	1344	388
10890	1345	388
10890	1346	390
10890	1347	380
10890	1348	364
10890	1349	356
10890	1350	349
10890	1351	336
10890	1352	317
10890	1353	303
10890	1354	299
10890	1355	296
10890	1356	287
10890	1357	279
10890	1358	281
10890	1359	283
10890	1360	277
10890	1361	270
10890	1362	276
10890	1363	287
10890	1364	289
10890	1365	283
10890	1366	278
10890	1367	272
10890	1368	259
10890	1369	241
10890	1370	230
10890	1371	232
10890	1372	237
10890	1373	235
10890	1374	232
10890	1375	236
10890	1376	242
10890	1377	242
10890	1378	242
10890	1379	253
10890	1380	264
10890	1381	263
10890	1382	250
10890	1383	238
10890	1384	231
10890	1385	221
10890	1386	206
10890	1387	193
10890	1388	185
10890	1389	172
10890	1390	147
10890	1391	121
10890	1392	109
10890	1393	115
10890	1394	126
10890	1395	145
10890	1396	167
10890	1397	176
10890	1398	156
10890	1399	115
10890	1400	76
10890	1401	59
10890	1402	59
10890	1403	66
10890	1404	78
10890	1405	92
10890	1406	93
10890	1407	79
10890	1408	67
10890	1409	79
10890	1410	103
10890	1411	114
10890	1412	98
10890	1413	57
10890	1414	-8
10890	1415	-85
10890	1416	-149
10890	1417	-171
10890	1418	-154
10890	1419	-130
10890	1420	-135
10890	1421	-185
10890	1422	-282
10890	1423	-414
10890	1424	-551
10890	1425	-642
10890	1426	-650
10890	1427	-585
10890	1428	-487
10890	1429	-376
10890	1430	-258
10890	1431	-140
10890	1432	-40
10890	1433	33
10890	1434	76
10890	1435	100
10890	1436	114
10890	1437	123
10890	1438	144
10890	1439	178
10890	1440	201
10890	1441	195
10890	1442	167
10890	1443	144
10890	1444	138
10890	1445	144
10890	1446	161
10890	1447	181
10890	1448	192
10890	1449	186
10890	1450	181
10890	1451	198
10890	1452	224
10890	1453	181
10890	1454	-42
10890	1455	-529
10890	1456	-1293
10890	1457	-2248
10890	1458	-3189
10890	1459	-3835
10890	1460	-3946
10890	1461	-3439
10890	1462	-2421
10890	1463	-1140
10890	1464	100
10890	1465	1034
10890	1466	1523
10890	1467	1596
10890	1468	1402
10890	1469	1128
10890	1470	900
10890	1471	763
10890	1472	710
10890	1473	702
10890	1474	690
10890	1475	657
10890	1476	622
10890	1477	616
10890	1478	631
10890	1479	636
10890	1480	610
10890	1481	555
10890	1482	485
10890	1483	418
10890	1484	377
10890	1485	379
10890	1486	416
10890	1487	447
10890	1488	437
10890	1489	389
10890	1490	334
10890	1491	297
10890	1492	282
10890	1493	283
10890	1494	292
10890	1495	289
10890	1496	266
10890	1497	233
10890	1498	208
10890	1499	189
10890	1500	164
10890	1501	130
10890	1502	96
10890	1503	72
10890	1504	54
10890	1505	31
10890	1506	12
10890	1507	7
10890	1508	7
10890	1509	-3
10890	1510	-26
10890	1511	-53
10890	1512	-86
10890	1513	-135
10890	1514	-194
10890	1515	-248
10890	1516	-293
10890	1517	-337
10890	1518	-388
10890	1519	-441
10890	1520	-490
10890	1521	-542
10890	1522	-605
10890	1523	-667
10890	1524	-713
10890	1525	-751
10890	1526	-796
10890	1527	-848
10890	1528	-899
10890	1529	-953
10890	1530	-1015
10890	1531	-1080
10890	1532	-1131
10890	1533	-1160
10890	1534	-1176
10890	1535	-1186
10890	1536	-1182
10890	1537	-1152
10890	1538	-1099
10890	1539	-1032
10890	1540	-940
10890	1541	-818
10890	1542	-675
10890	1543	-533
10890	1544	-395
10890	1545	-256
10890	1546	-117
10890	1547	8
10890	1548	116
10890	1549	211
10890	1550	298
10890	1551	367
10890	1552	413
10890	1553	448
10890	1554	490
10890	1555	534
10890	1556	571
10890	1557	600
10890	1558	626
10890	1559	638
10890	1560	626
10890	1561	597
10890	1562	572
10890	1563	555
10890	1564	540
10890	1565	520
10890	1566	502
10890	1567	487
10890	1568	468
10890	1569	444
10890	1570	421
10890	1571	415
10890	1572	419
10890	1573	417
10890	1574	410
10890	1575	406
10890	1576	398
10890	1577	376
10890	1578	345
10890	1579	320
10890	1580	308
10890	1581	299
10890	1582	292
10890	1583	290
10890	1584	299
10890	1585	308
10890	1586	306
10890	1587	301
10890	1588	305
10890	1589	311
10890	1590	305
10890	1591	289
10890	1592	270
10890	1593	249
10890	1594	220
10890	1595	190
10890	1596	176
10890	1597	180
10890	1598	192
10890	1599	195
10890	1600	192
10890	1601	189
10890	1602	182
10890	1603	169
10890	1604	163
10890	1605	183
10890	1606	214
10890	1607	239
10890	1608	249
10890	1609	249
10890	1610	237
10890	1611	212
10890	1612	181
10890	1613	161
10890	1614	158
10890	1615	160
10890	1616	155
10890	1617	145
10890	1618	137
10890	1619	127
10890	1620	110
10890	1621	97
10890	1622	99
10890	1623	109
10890	1624	109
10890	1625	99
10890	1626	90
10890	1627	80
10890	1628	62
10890	1629	39
10890	1630	24
10890	1631	21
10890	1632	20
10890	1633	17
10890	1634	23
10890	1635	44
10890	1636	71
10890	1637	84
10890	1638	86
10890	1639	87
10890	1640	85
10890	1641	74
10890	1642	57
10890	1643	46
10890	1644	38
10890	1645	20
10890	1646	-6
10890	1647	-24
10890	1648	-19
10890	1649	0
10890	1650	18
10890	1651	27
10890	1652	22
10890	1653	-8
10890	1654	-67
10890	1655	-130
10890	1656	-165
10890	1657	-166
10890	1658	-151
10890	1659	-142
10890	1660	-156
10890	1661	-213
10890	1662	-324
10890	1663	-469
10890	1664	-598
10890	1665	-659
10890	1666	-640
10890	1667	-562
10890	1668	-449
10890	1669	-321
10890	1670	-194
10890	1671	-90
10890	1672	-11
10890	1673	48
10890	1674	83
10890	1675	98
10890	1676	103
10890	1677	114
10890	1678	131
10890	1679	135
10890	1680	116
10890	1681	88
10890	1682	71
10890	1683	75
10890	1684	95
10890	1685	130
10890	1686	173
10890	1687	200
10890	1688	197
10890	1689	184
10890	1690	197
10890	1691	239
10890	1692	261
10890	1693	174
10890	1694	-114
10890	1695	-674
10890	1696	-1498
10890	1697	-2461
10890	1698	-3326
10890	1699	-3825
10890	1700	-3782
10890	1701	-3174
10890	1702	-2131
10890	1703	-901
10890	1704	223
10890	1705	1011
10890	1706	1385
10890	1707	1410
10890	1708	1230
10890	1709	993
10890	1710	802
10890	1711	702
10890	1712	675
10890	1713	670
10890	1714	649
10890	1715	615
10890	1716	599
10890	1717	604
10890	1718	617
10890	1719	626
10890	1720	622
10890	1721	593
10890	1722	538
10890	1723	482
10890	1724	454
10890	1725	459
10890	1726	473
10890	1727	467
10890	1728	431
10890	1729	373
10890	1730	310
10890	1731	260
10890	1732	239
10890	1733	246
10890	1734	257
10890	1735	254
10890	1736	243
10890	1737	236
10890	1738	229
10890	1739	207
10890	1740	175
10890	1741	149
10890	1742	132
10890	1743	114
10890	1744	86
10890	1745	56
10890	1746	36
10890	1747	19
10890	1748	-6
10890	1749	-32
10890	1750	-50
10890	1751	-70
10890	1752	-105
10890	1753	-150
10890	1754	-192
10890	1755	-233
10890	1756	-279
10890	1757	-329
10890	1758	-376
10890	1759	-420
10890	1760	-474
10890	1761	-543
10890	1762	-615
10890	1763	-677
10890	1764	-730
10890	1765	-780
10890	1766	-821
10890	1767	-848
10890	1768	-875
10890	1769	-922
10890	1770	-984
10890	1771	-1050
10890	1772	-1115
10890	1773	-1177
10890	1774	-1226
10890	1775	-1243
10890	1776	-1221
10890	1777	-1170
10890	1778	-1104
10890	1779	-1018
10890	1780	-908
10890	1781	-783
10890	1782	-655
10890	1783	-521
10890	1784	-373
10890	1785	-225
10890	1786	-93
10890	1787	22
10890	1788	127
10890	1789	223
10890	1790	301
10890	1791	360
10890	1792	413
10890	1793	466
10890	1794	511
10890	1795	540
10890	1796	561
10890	1797	587
10890	1798	609
10890	1799	614
10890	1800	608
10890	1801	602
10890	1802	592
10890	1803	568
10890	1804	539
10890	1805	515
10890	1806	499
10890	1807	483
10890	1808	463
10890	1809	446
10890	1810	440
10890	1811	436
10890	1812	425
10890	1813	412
10890	1814	409
10890	1815	410
10890	1816	404
10890	1817	396
10890	1818	394
10890	1819	391
10890	1820	374
10890	1821	348
10890	1822	327
10890	1823	318
10890	1824	312
10890	1825	304
10890	1826	299
10890	1827	303
10890	1828	306
10890	1829	299
10890	1830	292
10890	1831	300
10890	1832	312
10890	1833	315
10890	1834	306
10890	1835	296
10890	1836	283
10890	1837	260
10890	1838	234
10890	1839	224
10890	1840	231
10890	1841	238
10890	1842	234
10890	1843	221
10890	1844	211
10890	1845	200
10890	1846	190
10890	1847	193
10890	1848	216
10890	1849	249
10890	1850	264
10890	1851	262
10890	1852	251
10890	1853	235
10890	1854	215
10890	1855	195
10890	1856	187
10890	1857	189
10890	1858	189
10890	1859	175
10890	1860	156
10890	1861	146
10890	1862	145
10890	1863	144
10890	1864	147
10890	1865	158
10890	1866	163
10890	1867	151
10890	1868	126
10890	1869	108
10890	1870	102
10890	1871	100
10890	1872	97
10890	1873	95
10890	1874	97
10890	1875	94
10890	1876	83
10890	1877	73
10890	1878	75
10890	1879	83
10890	1880	88
10890	1881	93
10890	1882	107
10890	1883	122
10890	1884	121
10890	1885	102
10890	1886	74
10890	1887	44
10890	1888	15
10890	1889	-5
10890	1890	-3
10890	1891	22
10890	1892	45
10890	1893	40
10890	1894	4
10890	1895	-46
10890	1896	-97
10890	1897	-137
10890	1898	-145
10890	1899	-113
10890	1900	-71
10890	1901	-59
10890	1902	-106
10890	1903	-212
10890	1904	-360
10890	1905	-519
10890	1906	-646
10890	1907	-694
10890	1908	-650
10890	1909	-541
10890	1910	-413
10890	1911	-281
10890	1912	-145
10890	1913	-26
10890	1914	57
10890	1915	101
10890	1916	121
10890	1917	132
10890	1918	135
10890	1919	141
10890	1920	157
10890	1921	177
10890	1922	184
10890	1923	167
10890	1924	142
10890	1925	130
10890	1926	137
10890	1927	153
10890	1928	176
10890	1929	205
10890	1930	232
10890	1931	249
10890	1932	265
10890	1933	274
10890	1934	220
10890	1935	14
10890	1936	-417
10890	1937	-1081
10890	1938	-1900
10890	1939	-2708
10890	1940	-3286
10890	1941	-3424
10890	1942	-3024
10890	1943	-2153
10890	1944	-1022
10890	1945	110
10890	1946	1010
10890	1947	1537
10890	1948	1677
10890	1949	1541
10890	1950	1286
10890	1951	1039
10890	1952	855
10890	1953	737
10890	1954	664
10890	1955	610
10890	1956	559
10890	1957	511
10890	1958	485
10890	1959	494
10890	1960	516
10890	1961	514
10890	1962	483
10890	1963	436
10890	1964	386
10890	1965	344
10890	1966	324
10890	1967	330
10890	1968	343
10890	1969	333
10890	1970	287
10890	1971	229
10890	1972	190
10890	1973	178
10890	1974	183
10890	1975	195
10890	1976	212
10890	1977	226
10890	1978	225
10890	1979	217
10890	1980	208
10890	1981	188
10890	1982	151
10890	1983	105
10890	1984	65
10890	1985	36
10890	1986	8
10890	1987	-23
10890	1988	-50
10890	1989	-68
10890	1990	-85
10890	1991	-105
10890	1992	-121
10890	1993	-127
10890	1994	-136
10890	1995	-166
10890	1996	-214
10890	1997	-264
10890	1998	-312
10890	1999	-357
[truncated: 159,280 more rows]
