# Supplementary material for: Are Complexity Metrics Reliable in Assessing HRV Control in Obese Patients During Sleep?
Source: PLoS One. 2015 Apr 20;10(4):e0124458. doi: 10.1371/journal.pone.0124458 (PMC4404104; doi:10.1371/journal.pone.0124458)
Supplement: S1 Dataset — (ZIP) [file pone.0124458.s001.zip › cabiddu_healthy_controls_data/SUBJECT (20)/3/FC.txt]

2760	0	-3339
2760	1	-3257
2760	2	-2699
2760	3	-1760
2760	4	-640
2760	5	414
2760	6	1192
2760	7	1588
2760	8	1622
2760	9	1412
2760	10	1114
2760	11	859
2760	12	713
2760	13	672
2760	14	685
2760	15	700
2760	16	687
2760	17	643
2760	18	589
2760	19	544
2760	20	516
2760	21	503
2760	22	492
2760	23	474
2760	24	451
2760	25	433
2760	26	428
2760	27	435
2760	28	439
2760	29	427
2760	30	395
2760	31	349
2760	32	303
2760	33	267
2760	34	245
2760	35	231
2760	36	225
2760	37	225
2760	38	223
2760	39	212
2760	40	188
2760	41	157
2760	42	134
2760	43	120
2760	44	112
2760	45	103
2760	46	87
2760	47	62
2760	48	25
2760	49	-21
2760	50	-73
2760	51	-126
2760	52	-175
2760	53	-217
2760	54	-255
2760	55	-288
2760	56	-319
2760	57	-353
2760	58	-392
2760	59	-436
2760	60	-485
2760	61	-540
2760	62	-599
2760	63	-659
2760	64	-715
2760	65	-769
2760	66	-823
2760	67	-876
2760	68	-928
2760	69	-978
2760	70	-1024
2760	71	-1060
2760	72	-1078
2760	73	-1076
2760	74	-1055
2760	75	-1016
2760	76	-960
2760	77	-887
2760	78	-797
2760	79	-691
2760	80	-566
2760	81	-425
2760	82	-280
2760	83	-143
2760	84	-26
2760	85	67
2760	86	141
2760	87	200
2760	88	256
2760	89	314
2760	90	377
2760	91	434
2760	92	476
2760	93	500
2760	94	506
2760	95	501
2760	96	493
2760	97	492
2760	98	498
2760	99	505
2760	100	505
2760	101	494
2760	102	473
2760	103	449
2760	104	427
2760	105	412
2760	106	408
2760	107	413
2760	108	421
2760	109	425
2760	110	423
2760	111	417
2760	112	404
2760	113	389
2760	114	374
2760	115	364
2760	116	358
2760	117	353
2760	118	350
2760	119	349
2760	120	347
2760	121	340
2760	122	329
2760	123	320
2760	124	320
2760	125	325
2760	126	330
2760	127	333
2760	128	329
2760	129	315
2760	130	292
2760	131	269
2760	132	252
2760	133	247
2760	134	250
2760	135	260
2760	136	274
2760	137	286
2760	138	296
2760	139	300
2760	140	297
2760	141	286
2760	142	267
2760	143	241
2760	144	217
2760	145	206
2760	146	210
2760	147	228
2760	148	252
2760	149	269
2760	150	271
2760	151	253
2760	152	219
2760	153	183
2760	154	155
2760	155	144
2760	156	148
2760	157	160
2760	158	173
2760	159	176
2760	160	168
2760	161	157
2760	162	148
2760	163	142
2760	164	138
2760	165	133
2760	166	126
2760	167	120
2760	168	116
2760	169	116
2760	170	116
2760	171	117
2760	172	118
2760	173	112
2760	174	101
2760	175	89
2760	176	78
2760	177	72
2760	178	73
2760	179	77
2760	180	82
2760	181	78
2760	182	65
2760	183	44
2760	184	25
2760	185	14
2760	186	15
2760	187	26
2760	188	41
2760	189	46
2760	190	32
2760	191	0
2760	192	-38
2760	193	-74
2760	194	-100
2760	195	-114
2760	196	-124
2760	197	-146
2760	198	-195
2760	199	-278
2760	200	-386
2760	201	-495
2760	202	-572
2760	203	-592
2760	204	-555
2760	205	-474
2760	206	-373
2760	207	-270
2760	208	-169
2760	209	-79
2760	210	-2
2760	211	55
2760	212	92
2760	213	113
2760	214	122
2760	215	130
2760	216	145
2760	217	168
2760	218	194
2760	219	206
2760	220	195
2760	221	163
2760	222	126
2760	223	98
2760	224	95
2760	225	120
2760	226	165
2760	227	205
2760	228	212
2760	229	153
2760	230	-5
2760	231	-290
2760	232	-721
2760	233	-1288
2760	234	-1938
2760	235	-2570
2760	236	-3038
2760	237	-3193
2760	238	-2931
2760	239	-2246
2760	240	-1253
2760	241	-152
2760	242	826
2760	243	1494
2760	244	1767
2760	245	1680
2760	246	1364
2760	247	988
2760	248	690
2760	249	534
2760	250	511
2760	251	562
2760	252	617
2760	253	631
2760	254	593
2760	255	526
2760	256	461
2760	257	414
2760	258	388
2760	259	374
2760	260	363
2760	261	349
2760	262	338
2760	263	335
2760	264	338
2760	265	339
2760	266	327
2760	267	303
2760	268	276
2760	269	253
2760	270	236
2760	271	220
2760	272	206
2760	273	198
2760	274	188
2760	275	176
2760	276	160
2760	277	142
2760	278	124
2760	279	106
2760	280	86
2760	281	65
2760	282	40
2760	283	16
2760	284	-7
2760	285	-27
2760	286	-45
2760	287	-65
2760	288	-90
2760	289	-119
2760	290	-149
2760	291	-181
2760	292	-215
2760	293	-251
2760	294	-290
2760	295	-339
2760	296	-401
2760	297	-472
2760	298	-543
2760	299	-606
2760	300	-658
2760	301	-699
2760	302	-733
2760	303	-768
2760	304	-809
2760	305	-859
2760	306	-914
2760	307	-965
2760	308	-1007
2760	309	-1033
2760	310	-1041
2760	311	-1026
2760	312	-987
2760	313	-922
2760	314	-833
2760	315	-723
2760	316	-601
2760	317	-478
2760	318	-364
2760	319	-263
2760	320	-175
2760	321	-94
2760	322	-18
2760	323	61
2760	324	142
2760	325	221
2760	326	289
2760	327	345
2760	328	386
2760	329	413
2760	330	429
2760	331	438
2760	332	445
2760	333	446
2760	334	438
2760	335	417
2760	336	390
2760	337	364
2760	338	344
2760	339	331
2760	340	325
2760	341	321
2760	342	314
2760	343	303
2760	344	294
2760	345	293
2760	346	303
2760	347	319
2760	348	334
2760	349	339
2760	350	333
2760	351	316
2760	352	294
2760	353	278
2760	354	273
2760	355	275
2760	356	277
2760	357	276
2760	358	275
2760	359	275
2760	360	279
2760	361	288
2760	362	302
2760	363	313
2760	364	312
2760	365	296
2760	366	270
2760	367	247
2760	368	232
2760	369	232
2760	370	242
2760	371	258
2760	372	265
2760	373	256
2760	374	235
2760	375	210
2760	376	193
2760	377	190
2760	378	198
2760	379	214
2760	380	225
2760	381	225
2760	382	212
2760	383	191
2760	384	171
2760	385	157
2760	386	147
2760	387	141
2760	388	137
2760	389	130
2760	390	122
2760	391	116
2760	392	115
2760	393	118
2760	394	119
2760	395	119
2760	396	121
2760	397	125
2760	398	130
2760	399	135
2760	400	137
2760	401	135
2760	402	127
2760	403	112
2760	404	93
2760	405	75
2760	406	59
2760	407	48
2760	408	42
2760	409	43
2760	410	50
2760	411	56
2760	412	59
2760	413	54
2760	414	41
2760	415	18
2760	416	-13
2760	417	-42
2760	418	-66
2760	419	-85
2760	420	-107
2760	421	-141
2760	422	-197
2760	423	-276
2760	424	-376
2760	425	-481
2760	426	-565
2760	427	-602
2760	428	-579
2760	429	-509
2760	430	-412
2760	431	-315
2760	432	-228
2760	433	-146
2760	434	-69
2760	435	7
2760	436	74
2760	437	125
2760	438	159
2760	439	178
2760	440	185
2760	441	192
2760	442	203
2760	443	216
2760	444	227
2760	445	226
2760	446	213
2760	447	198
2760	448	196
2760	449	213
2760	450	248
2760	451	288
2760	452	316
2760	453	302
2760	454	220
2760	455	40
2760	456	-269
2760	457	-727
2760	458	-1333
2760	459	-2039
2760	460	-2730
2760	461	-3241
2760	462	-3407
2760	463	-3116
2760	464	-2363
2760	465	-1273
2760	466	-77
2760	467	967
2760	468	1659
2760	469	1920
2760	470	1801
2760	471	1456
2760	472	1065
2760	473	763
2760	474	605
2760	475	566
2760	476	575
2760	477	576
2760	478	544
2760	479	494
2760	480	453
2760	481	446
2760	482	466
2760	483	486
2760	484	481
2760	485	440
2760	486	378
2760	487	322
2760	488	295
2760	489	300
2760	490	317
2760	491	319
2760	492	294
2760	493	250
2760	494	207
2760	495	179
2760	496	169
2760	497	169
2760	498	176
2760	499	175
2760	500	159
2760	501	125
2760	502	81
2760	503	44
2760	504	21
2760	505	10
2760	506	4
2760	507	1
2760	508	-3
2760	509	-11
2760	510	-26
2760	511	-47
2760	512	-79
2760	513	-122
2760	514	-177
2760	515	-236
2760	516	-290
2760	517	-336
2760	518	-373
2760	519	-403
2760	520	-433
2760	521	-472
2760	522	-524
2760	523	-588
2760	524	-656
2760	525	-721
2760	526	-780
2760	527	-830
2760	528	-875
2760	529	-915
2760	530	-956
2760	531	-997
2760	532	-1035
2760	533	-1061
2760	534	-1069
2760	535	-1058
2760	536	-1027
2760	537	-977
2760	538	-910
2760	539	-828
2760	540	-731
2760	541	-619
2760	542	-496
2760	543	-369
2760	544	-250
2760	545	-146
2760	546	-59
2760	547	10
2760	548	66
2760	549	114
2760	550	162
2760	551	208
2760	552	247
2760	553	278
2760	554	298
2760	555	312
2760	556	321
2760	557	328
2760	558	337
2760	559	346
2760	560	347
2760	561	334
2760	562	308
2760	563	273
2760	564	235
2760	565	203
2760	566	185
2760	567	182
2760	568	191
2760	569	208
2760	570	222
2760	571	229
2760	572	233
2760	573	233
2760	574	232
2760	575	230
2760	576	226
2760	577	215
2760	578	196
2760	579	174
2760	580	156
2760	581	148
2760	582	150
2760	583	161
2760	584	175
2760	585	186
2760	586	184
2760	587	171
2760	588	153
2760	589	137
2760	590	127
2760	591	126
2760	592	133
2760	593	143
2760	594	150
2760	595	152
2760	596	153
2760	597	158
2760	598	167
2760	599	179
2760	600	192
2760	601	199
2760	602	195
2760	603	183
2760	604	168
2760	605	159
2760	606	160
2760	607	169
2760	608	179
2760	609	185
2760	610	182
2760	611	168
2760	612	148
2760	613	128
2760	614	115
2760	615	108
2760	616	107
2760	617	104
2760	618	102
2760	619	98
2760	620	94
2760	621	91
2760	622	94
2760	623	100
2760	624	103
2760	625	97
2760	626	82
2760	627	67
2760	628	62
2760	629	66
2760	630	79
2760	631	96
2760	632	106
2760	633	105
2760	634	94
2760	635	80
2760	636	68
2760	637	62
2760	638	60
2760	639	62
2760	640	64
2760	641	64
2760	642	61
2760	643	58
2760	644	54
2760	645	44
2760	646	23
2760	647	-10
2760	648	-51
2760	649	-90
2760	650	-119
2760	651	-136
2760	652	-144
2760	653	-157
2760	654	-193
2760	655	-264
2760	656	-368
2760	657	-484
2760	658	-579
2760	659	-619
2760	660	-593
2760	661	-516
2760	662	-411
2760	663	-303
2760	664	-199
2760	665	-104
2760	666	-23
2760	667	42
2760	668	90
2760	669	131
2760	670	170
2760	671	207
2760	672	238
2760	673	259
2760	674	271
2760	675	270
2760	676	255
2760	677	236
2760	678	220
2760	679	213
2760	680	215
2760	681	225
2760	682	242
2760	683	265
2760	684	289
2760	685	294
2760	686	236
2760	687	58
2760	688	-306
2760	689	-889
2760	690	-1652
2760	691	-2479
2760	692	-3182
2760	693	-3553
2760	694	-3444
2760	695	-2825
2760	696	-1808
2760	697	-620
2760	698	475
2760	699	1265
2760	700	1650
2760	701	1662
2760	702	1432
2760	703	1128
2760	704	883
2760	705	753
2760	706	724
2760	707	745
2760	708	758
2760	709	736
2760	710	683
2760	711	626
2760	712	591
2760	713	584
2760	714	591
2760	715	592
2760	716	575
2760	717	542
2760	718	502
2760	719	470
2760	720	452
2760	721	440
2760	722	418
2760	723	378
2760	724	330
2760	725	290
2760	726	258
2760	727	233
2760	728	211
2760	729	197
2760	730	191
2760	731	188
2760	732	182
2760	733	169
2760	734	152
2760	735	130
2760	736	104
2760	737	74
2760	738	39
2760	739	2
2760	740	-33
2760	741	-59
2760	742	-79
2760	743	-97
2760	744	-122
2760	745	-157
2760	746	-201
2760	747	-249
2760	748	-295
2760	749	-336
2760	750	-368
2760	751	-398
2760	752	-439
2760	753	-495
2760	754	-567
2760	755	-646
2760	756	-721
2760	757	-788
2760	758	-844
2760	759	-893
2760	760	-944
2760	761	-1003
2760	762	-1066
2760	763	-1122
2760	764	-1155
2760	765	-1160
2760	766	-1133
2760	767	-1082
2760	768	-1015
2760	769	-943
2760	770	-868
2760	771	-786
2760	772	-690
2760	773	-577
2760	774	-449
2760	775	-313
2760	776	-179
2760	777	-57
2760	778	44
2760	779	126
2760	780	194
2760	781	255
2760	782	314
2760	783	368
2760	784	415
2760	785	450
2760	786	467
2760	787	467
2760	788	455
2760	789	439
2760	790	426
2760	791	416
2760	792	410
2760	793	405
2760	794	398
2760	795	389
2760	796	380
2760	797	375
2760	798	375
2760	799	371
2760	800	359
2760	801	338
2760	802	308
2760	803	274
2760	804	243
2760	805	223
2760	806	220
2760	807	231
2760	808	246
2760	809	259
2760	810	267
2760	811	268
2760	812	262
2760	813	250
2760	814	237
2760	815	225
2760	816	213
2760	817	203
2760	818	195
2760	819	195
2760	820	202
2760	821	214
2760	822	227
2760	823	238
2760	824	240
2760	825	233
2760	826	219
2760	827	206
2760	828	200
2760	829	204
2760	830	215
2760	831	230
2760	832	241
2760	833	240
2760	834	225
2760	835	202
2760	836	178
2760	837	160
2760	838	152
2760	839	154
2760	840	165
2760	841	177
2760	842	184
2760	843	185
2760	844	182
2760	845	179
2760	846	181
2760	847	186
2760	848	193
2760	849	198
2760	850	193
2760	851	173
2760	852	142
2760	853	108
2760	854	79
2760	855	62
2760	856	57
2760	857	65
2760	858	80
2760	859	93
2760	860	99
2760	861	95
2760	862	91
2760	863	92
2760	864	95
2760	865	97
2760	866	97
2760	867	88
2760	868	74
2760	869	58
2760	870	45
2760	871	36
2760	872	28
2760	873	16
2760	874	4
2760	875	-5
2760	876	-5
2760	877	7
2760	878	28
2760	879	51
2760	880	55
2760	881	30
2760	882	-20
2760	883	-82
2760	884	-135
2760	885	-164
2760	886	-166
2760	887	-156
2760	888	-158
2760	889	-195
2760	890	-279
2760	891	-392
2760	892	-502
2760	893	-567
2760	894	-562
2760	895	-492
2760	896	-383
2760	897	-269
2760	898	-169
2760	899	-84
2760	900	-9
2760	901	59
2760	902	119
2760	903	174
2760	904	222
2760	905	259
2760	906	282
2760	907	292
2760	908	297
2760	909	298
2760	910	290
2760	911	273
2760	912	249
2760	913	227
2760	914	214
2760	915	218
2760	916	243
2760	917	281
2760	918	318
2760	919	329
2760	920	283
2760	921	137
2760	922	-151
2760	923	-609
2760	924	-1229
2760	925	-1941
2760	926	-2622
2760	927	-3105
2760	928	-3228
2760	929	-2899
2760	930	-2140
2760	931	-1094
2760	932	12
2760	933	949
2760	934	1547
2760	935	1755
2760	936	1636
2760	937	1334
2760	938	1009
2760	939	779
2760	940	680
2760	941	685
2760	942	731
2760	943	760
2760	944	746
2760	945	693
2760	946	629
2760	947	581
2760	948	555
2760	949	542
2760	950	529
2760	951	507
2760	952	478
2760	953	448
2760	954	432
2760	955	427
2760	956	421
2760	957	401
2760	958	366
2760	959	328
2760	960	294
2760	961	270
2760	962	251
2760	963	241
2760	964	242
2760	965	249
2760	966	254
2760	967	251
2760	968	240
2760	969	225
2760	970	206
2760	971	181
2760	972	149
2760	973	111
2760	974	67
2760	975	24
2760	976	-13
2760	977	-39
2760	978	-55
2760	979	-68
2760	980	-84
2760	981	-106
2760	982	-136
2760	983	-175
2760	984	-223
2760	985	-275
2760	986	-329
2760	987	-389
2760	988	-451
2760	989	-515
2760	990	-579
2760	991	-641
2760	992	-704
2760	993	-766
2760	994	-825
2760	995	-883
2760	996	-940
2760	997	-991
2760	998	-1029
2760	999	-1049
2760	1000	-1050
2760	1001	-1028
2760	1002	-983
2760	1003	-919
2760	1004	-840
2760	1005	-748
2760	1006	-645
2760	1007	-534
2760	1008	-422
2760	1009	-310
2760	1010	-203
2760	1011	-101
2760	1012	-2
2760	1013	91
2760	1014	177
2760	1015	254
2760	1016	318
2760	1017	363
2760	1018	389
2760	1019	402
2760	1020	412
2760	1021	424
2760	1022	439
2760	1023	457
2760	1024	472
2760	1025	473
2760	1026	458
2760	1027	429
2760	1028	394
2760	1029	365
2760	1030	346
2760	1031	342
2760	1032	347
2760	1033	355
2760	1034	357
2760	1035	351
2760	1036	342
2760	1037	335
2760	1038	329
2760	1039	326
2760	1040	323
2760	1041	317
2760	1042	306
2760	1043	289
2760	1044	274
2760	1045	264
2760	1046	261
2760	1047	265
2760	1048	273
2760	1049	282
2760	1050	288
2760	1051	290
2760	1052	288
2760	1053	284
2760	1054	280
2760	1055	274
2760	1056	263
2760	1057	249
2760	1058	237
2760	1059	227
2760	1060	222
2760	1061	222
2760	1062	224
2760	1063	223
2760	1064	217
2760	1065	207
2760	1066	198
2760	1067	193
2760	1068	198
2760	1069	209
2760	1070	221
2760	1071	228
2760	1072	225
2760	1073	210
2760	1074	191
2760	1075	175
2760	1076	162
2760	1077	151
2760	1078	138
2760	1079	123
2760	1080	100
2760	1081	75
2760	1082	53
2760	1083	44
2760	1084	54
2760	1085	77
2760	1086	104
2760	1087	124
2760	1088	126
2760	1089	111
2760	1090	88
2760	1091	70
2760	1092	63
2760	1093	67
2760	1094	78
2760	1095	89
2760	1096	98
2760	1097	102
2760	1098	101
2760	1099	97
2760	1100	93
2760	1101	89
2760	1102	85
2760	1103	78
2760	1104	76
2760	1105	79
2760	1106	85
2760	1107	86
2760	1108	73
2760	1109	44
2760	1110	-2
2760	1111	-57
2760	1112	-102
2760	1113	-128
2760	1114	-134
2760	1115	-136
2760	1116	-155
2760	1117	-209
2760	1118	-303
2760	1119	-417
2760	1120	-515
2760	1121	-560
2760	1122	-538
2760	1123	-464
2760	1124	-365
2760	1125	-266
2760	1126	-174
2760	1127	-94
2760	1128	-19
2760	1129	50
2760	1130	114
2760	1131	163
2760	1132	190
2760	1133	194
2760	1134	190
2760	1135	192
2760	1136	205
2760	1137	224
2760	1138	234
2760	1139	222
2760	1140	187
2760	1141	145
2760	1142	124
2760	1143	143
2760	1144	204
2760	1145	280
2760	1146	331
2760	1147	309
2760	1148	171
2760	1149	-109
2760	1150	-537
2760	1151	-1089
2760	1152	-1712
2760	1153	-2323
2760	1154	-2804
2760	1155	-3019
2760	1156	-2863
2760	1157	-2308
2760	1158	-1420
2760	1159	-360
2760	1160	659
2760	1161	1435
2760	1162	1842
2760	1163	1869
2760	1164	1612
2760	1165	1232
2760	1166	884
2760	1167	666
2760	1168	596
2760	1169	628
2760	1170	686
2760	1171	707
2760	1172	673
2760	1173	601
2760	1174	524
2760	1175	468
2760	1176	442
2760	1177	436
2760	1178	433
2760	1179	418
2760	1180	389
2760	1181	361
2760	1182	338
2760	1183	317
2760	1184	291
2760	1185	260
2760	1186	233
2760	1187	214
2760	1188	200
2760	1189	189
2760	1190	173
2760	1191	158
2760	1192	144
2760	1193	137
2760	1194	139
2760	1195	150
2760	1196	162
2760	1197	168
2760	1198	159
2760	1199	133
2760	1200	94
2760	1201	50
2760	1202	14
2760	1203	-9
2760	1204	-26
2760	1205	-48
2760	1206	-81
2760	1207	-124
2760	1208	-176
2760	1209	-229
2760	1210	-276
2760	1211	-315
2760	1212	-351
2760	1213	-389
2760	1214	-435
2760	1215	-489
2760	1216	-545
2760	1217	-599
2760	1218	-649
2760	1219	-695
2760	1220	-740
2760	1221	-789
2760	1222	-843
2760	1223	-899
2760	1224	-946
2760	1225	-977
2760	1226	-989
2760	1227	-984
2760	1228	-963
2760	1229	-933
2760	1230	-896
2760	1231	-849
2760	1232	-783
2760	1233	-696
2760	1234	-590
2760	1235	-472
2760	1236	-350
2760	1237	-235
2760	1238	-134
2760	1239	-51
2760	1240	15
2760	1241	74
2760	1242	130
2760	1243	186
2760	1244	240
2760	1245	290
2760	1246	334
2760	1247	368
2760	1248	389
2760	1249	397
2760	1250	395
2760	1251	386
2760	1252	374
2760	1253	360
2760	1254	347
2760	1255	332
2760	1256	315
2760	1257	298
2760	1258	285
2760	1259	278
2760	1260	278
2760	1261	284
2760	1262	294
2760	1263	304
2760	1264	312
2760	1265	314
2760	1266	308
2760	1267	295
2760	1268	273
2760	1269	249
2760	1270	227
2760	1271	211
2760	1272	202
2760	1273	200
2760	1274	200
2760	1275	202
2760	1276	203
2760	1277	203
2760	1278	204
2760	1279	209
2760	1280	217
2760	1281	224
2760	1282	223
2760	1283	210
2760	1284	189
2760	1285	165
2760	1286	147
2760	1287	143
2760	1288	155
2760	1289	178
2760	1290	201
2760	1291	214
2760	1292	214
2760	1293	201
2760	1294	181
2760	1295	163
2760	1296	152
2760	1297	150
2760	1298	152
2760	1299	149
2760	1300	141
2760	1301	131
2760	1302	119
2760	1303	109
2760	1304	107
2760	1305	113
2760	1306	126
2760	1307	145
2760	1308	165
2760	1309	184
2760	1310	194
2760	1311	189
2760	1312	174
2760	1313	155
2760	1314	137
2760	1315	121
2760	1316	110
2760	1317	107
2760	1318	106
2760	1319	104
2760	1320	96
2760	1321	84
2760	1322	70
2760	1323	55
2760	1324	44
2760	1325	40
2760	1326	42
2760	1327	50
2760	1328	55
2760	1329	50
2760	1330	34
2760	1331	8
2760	1332	-27
2760	1333	-67
2760	1334	-102
2760	1335	-129
2760	1336	-151
2760	1337	-177
2760	1338	-215
2760	1339	-270
2760	1340	-346
2760	1341	-438
2760	1342	-526
2760	1343	-584
2760	1344	-593
2760	1345	-555
2760	1346	-481
2760	1347	-387
2760	1348	-282
2760	1349	-169
2760	1350	-60
2760	1351	36
2760	1352	106
2760	1353	146
2760	1354	163
2760	1355	167
2760	1356	173
2760	1357	187
2760	1358	208
2760	1359	227
2760	1360	234
2760	1361	222
2760	1362	194
2760	1363	162
2760	1364	142
2760	1365	143
2760	1366	168
2760	1367	205
2760	1368	239
2760	1369	249
2760	1370	205
2760	1371	66
2760	1372	-210
2760	1373	-657
2760	1374	-1272
2760	1375	-2003
2760	1376	-2729
2760	1377	-3273
2760	1378	-3462
2760	1379	-3189
2760	1380	-2459
2760	1381	-1405
2760	1382	-245
2760	1383	771
2760	1384	1454
2760	1385	1730
2760	1386	1651
2760	1387	1354
2760	1388	1002
2760	1389	722
2760	1390	574
2760	1391	543
2760	1392	572
2760	1393	604
2760	1394	605
2760	1395	576
2760	1396	535
2760	1397	499
2760	1398	478
2760	1399	468
2760	1400	456
2760	1401	435
2760	1402	406
2760	1403	381
2760	1404	369
2760	1405	366
2760	1406	362
2760	1407	344
2760	1408	311
2760	1409	270
2760	1410	230
2760	1411	204
2760	1412	194
2760	1413	196
2760	1414	209
2760	1415	224
2760	1416	229
2760	1417	212
2760	1418	173
2760	1419	127
2760	1420	87
2760	1421	62
2760	1422	47
2760	1423	34
2760	1424	17
2760	1425	-7
2760	1426	-38
2760	1427	-72
2760	1428	-101
2760	1429	-122
2760	1430	-143
2760	1431	-169
2760	1432	-208
2760	1433	-258
2760	1434	-319
2760	1435	-386
2760	1436	-451
2760	1437	-510
2760	1438	-559
2760	1439	-604
2760	1440	-649
2760	1441	-698
2760	1442	-752
2760	1443	-810
2760	1444	-873
2760	1445	-934
2760	1446	-993
2760	1447	-1047
2760	1448	-1094
2760	1449	-1127
2760	1450	-1137
2760	1451	-1121
2760	1452	-1076
2760	1453	-1007
2760	1454	-918
2760	1455	-816
2760	1456	-706
2760	1457	-591
2760	1458	-471
2760	1459	-350
2760	1460	-234
2760	1461	-129
2760	1462	-37
2760	1463	41
2760	1464	104
2760	1465	154
2760	1466	196
2760	1467	232
2760	1468	265
2760	1469	292
2760	1470	316
2760	1471	340
2760	1472	362
2760	1473	381
2760	1474	392
2760	1475	391
2760	1476	379
2760	1477	355
2760	1478	326
2760	1479	301
2760	1480	286
2760	1481	281
2760	1482	283
2760	1483	285
2760	1484	286
2760	1485	281
2760	1486	273
2760	1487	263
2760	1488	254
2760	1489	247
2760	1490	240
2760	1491	228
2760	1492	215
2760	1493	201
2760	1494	187
2760	1495	180
2760	1496	181
2760	1497	193
2760	1498	213
2760	1499	235
2760	1500	252
2760	1501	261
2760	1502	264
2760	1503	260
2760	1504	250
2760	1505	239
2760	1506	227
2760	1507	214
2760	1508	201
2760	1509	190
2760	1510	184
2760	1511	183
2760	1512	186
2760	1513	193
2760	1514	204
2760	1515	216
2760	1516	223
2760	1517	223
2760	1518	216
2760	1519	203
2760	1520	183
2760	1521	165
2760	1522	152
2760	1523	150
2760	1524	152
2760	1525	153
2760	1526	149
2760	1527	139
2760	1528	123
2760	1529	105
2760	1530	88
2760	1531	77
2760	1532	72
2760	1533	69
2760	1534	66
2760	1535	64
2760	1536	68
2760	1537	76
2760	1538	90
2760	1539	108
2760	1540	121
2760	1541	119
2760	1542	96
2760	1543	64
2760	1544	37
2760	1545	22
2760	1546	21
2760	1547	29
2760	1548	39
2760	1549	43
2760	1550	40
2760	1551	34
2760	1552	32
2760	1553	37
2760	1554	44
2760	1555	44
2760	1556	36
2760	1557	24
2760	1558	15
2760	1559	12
2760	1560	16
2760	1561	20
2760	1562	12
2760	1563	-17
2760	1564	-64
2760	1565	-114
2760	1566	-149
2760	1567	-160
2760	1568	-155
2760	1569	-150
2760	1570	-176
2760	1571	-252
2760	1572	-368
2760	1573	-491
2760	1574	-574
2760	1575	-591
2760	1576	-541
2760	1577	-441
2760	1578	-318
2760	1579	-192
2760	1580	-83
2760	1581	-4
2760	1582	47
2760	1583	82
2760	1584	115
2760	1585	154
2760	1586	200
2760	1587	244
2760	1588	272
2760	1589	276
2760	1590	260
2760	1591	231
2760	1592	203
2760	1593	183
2760	1594	180
2760	1595	192
2760	1596	214
2760	1597	240
2760	1598	267
2760	1599	290
2760	1600	287
2760	1601	216
2760	1602	16
2760	1603	-370
2760	1604	-962
2760	1605	-1716
2760	1606	-2509
2760	1607	-3158
2760	1608	-3469
2760	1609	-3307
2760	1610	-2661
2760	1611	-1651
2760	1612	-500
2760	1613	539
2760	1614	1269
2760	1615	1606
2760	1616	1594
2760	1617	1365
2760	1618	1073
2760	1619	837
2760	1620	708
2760	1621	674
2760	1622	681
2760	1623	683
2760	1624	660
2760	1625	619
2760	1626	580
2760	1627	558
2760	1628	552
2760	1629	547
2760	1630	532
2760	1631	502
2760	1632	466
2760	1633	438
2760	1634	429
2760	1635	434
2760	1636	434
2760	1637	415
2760	1638	373
2760	1639	319
2760	1640	266
2760	1641	222
2760	1642	195
2760	1643	180
2760	1644	181
2760	1645	194
2760	1646	210
2760	1647	218
2760	1648	209
2760	1649	189
2760	1650	166
2760	1651	146
2760	1652	125
2760	1653	97
2760	1654	62
2760	1655	19
2760	1656	-31
2760	1657	-84
2760	1658	-131
2760	1659	-165
2760	1660	-187
2760	1661	-202
2760	1662	-220
2760	1663	-249
2760	1664	-290
2760	1665	-348
2760	1666	-414
2760	1667	-481
2760	1668	-543
2760	1669	-599
2760	1670	-655
2760	1671	-709
2760	1672	-763
2760	1673	-816
2760	1674	-869
2760	1675	-921
2760	1676	-970
2760	1677	-1017
2760	1678	-1061
2760	1679	-1098
2760	1680	-1119
2760	1681	-1115
2760	1682	-1083
2760	1683	-1022
2760	1684	-941
2760	1685	-849
2760	1686	-754
2760	1687	-659
2760	1688	-559
2760	1689	-448
2760	1690	-324
2760	1691	-188
2760	1692	-54
2760	1693	68
2760	1694	168
2760	1695	239
2760	1696	286
2760	1697	322
2760	1698	354
2760	1699	384
2760	1700	407
2760	1701	425
2760	1702	434
2760	1703	435
2760	1704	432
2760	1705	429
2760	1706	429
2760	1707	429
2760	1708	424
2760	1709	412
2760	1710	392
2760	1711	368
2760	1712	346
2760	1713	329
2760	1714	322
2760	1715	324
2760	1716	328
2760	1717	328
2760	1718	325
2760	1719	323
2760	1720	323
2760	1721	328
2760	1722	335
2760	1723	337
2760	1724	333
2760	1725	320
2760	1726	300
2760	1727	280
2760	1728	270
2760	1729	270
2760	1730	275
2760	1731	283
2760	1732	287
2760	1733	283
2760	1734	272
2760	1735	259
2760	1736	248
2760	1737	241
2760	1738	236
2760	1739	232
2760	1740	227
2760	1741	223
2760	1742	217
2760	1743	212
2760	1744	205
2760	1745	198
2760	1746	189
2760	1747	177
2760	1748	168
2760	1749	162
2760	1750	159
2760	1751	155
2760	1752	150
2760	1753	145
2760	1754	139
2760	1755	131
2760	1756	126
2760	1757	126
2760	1758	130
2760	1759	136
2760	1760	140
2760	1761	142
2760	1762	143
2760	1763	144
2760	1764	142
2760	1765	139
2760	1766	135
2760	1767	128
2760	1768	116
2760	1769	102
2760	1770	90
2760	1771	84
2760	1772	85
2760	1773	95
2760	1774	112
2760	1775	127
2760	1776	132
2760	1777	123
2760	1778	105
2760	1779	84
2760	1780	65
2760	1781	57
2760	1782	63
2760	1783	82
2760	1784	101
2760	1785	107
2760	1786	95
2760	1787	69
2760	1788	39
2760	1789	20
2760	1790	21
2760	1791	45
2760	1792	77
2760	1793	102
2760	1794	108
2760	1795	92
2760	1796	66
2760	1797	41
2760	1798	26
2760	1799	23
2760	1800	26
2760	1801	20
2760	1802	-1
2760	1803	-31
2760	1804	-57
2760	1805	-71
2760	1806	-67
2760	1807	-61
2760	1808	-72
2760	1809	-126
2760	1810	-222
2760	1811	-339
2760	1812	-435
2760	1813	-479
2760	1814	-462
2760	1815	-395
2760	1816	-301
2760	1817	-194
2760	1818	-98
2760	1819	-23
2760	1820	34
2760	1821	82
2760	1822	136
2760	1823	200
2760	1824	265
2760	1825	318
2760	1826	347
2760	1827	346
2760	1828	315
2760	1829	268
2760	1830	222
2760	1831	189
2760	1832	177
2760	1833	187
2760	1834	217
2760	1835	258
2760	1836	300
2760	1837	327
2760	1838	317
2760	1839	231
2760	1840	23
2760	1841	-345
2760	1842	-884
2760	1843	-1553
2760	1844	-2249
2760	1845	-2826
2760	1846	-3119
2760	1847	-3002
2760	1848	-2448
2760	1849	-1542
2760	1850	-473
2760	1851	534
2760	1852	1282
2760	1853	1666
2760	1854	1701
2760	1855	1494
2760	1856	1195
2760	1857	934
2760	1858	777
2760	1859	726
2760	1860	737
2760	1861	754
2760	1862	741
2760	1863	691
2760	1864	625
2760	1865	567
2760	1866	529
2760	1867	512
2760	1868	501
2760	1869	488
2760	1870	462
2760	1871	430
2760	1872	403
2760	1873	388
2760	1874	380
2760	1875	372
2760	1876	364
2760	1877	362
2760	1878	360
2760	1879	354
2760	1880	336
2760	1881	303
2760	1882	265
2760	1883	234
2760	1884	219
2760	1885	222
2760	1886	233
2760	1887	243
2760	1888	244
2760	1889	227
2760	1890	192
2760	1891	146
2760	1892	101
2760	1893	69
2760	1894	55
2760	1895	50
2760	1896	41
2760	1897	10
2760	1898	-46
2760	1899	-118
2760	1900	-194
2760	1901	-258
2760	1902	-304
2760	1903	-334
2760	1904	-363
2760	1905	-401
2760	1906	-448
2760	1907	-502
2760	1908	-559
2760	1909	-613
2760	1910	-664
2760	1911	-713
2760	1912	-765
2760	1913	-824
2760	1914	-882
2760	1915	-933
2760	1916	-973
2760	1917	-1001
2760	1918	-1019
2760	1919	-1023
2760	1920	-1010
2760	1921	-976
2760	1922	-917
2760	1923	-827
2760	1924	-710
2760	1925	-581
2760	1926	-456
2760	1927	-347
2760	1928	-259
2760	1929	-188
2760	1930	-124
2760	1931	-52
2760	1932	31
2760	1933	121
2760	1934	207
2760	1935	278
2760	1936	332
2760	1937	371
2760	1938	400
2760	1939	425
2760	1940	447
2760	1941	463
2760	1942	466
2760	1943	454
2760	1944	433
2760	1945	412
2760	1946	401
2760	1947	400
2760	1948	405
2760	1949	410
2760	1950	407
2760	1951	392
2760	1952	369
2760	1953	344
2760	1954	327
2760	1955	318
2760	1956	314
2760	1957	311
2760	1958	304
2760	1959	292
2760	1960	275
2760	1961	263
2760	1962	255
2760	1963	250
2760	1964	244
2760	1965	242
2760	1966	243
2760	1967	247
2760	1968	250
2760	1969	250
2760	1970	248
2760	1971	246
2760	1972	246
2760	1973	252
2760	1974	266
2760	1975	284
2760	1976	301
2760	1977	305
2760	1978	291
2760	1979	265
2760	1980	236
2760	1981	215
2760	1982	213
2760	1983	230
2760	1984	260
2760	1985	289
2760	1986	303
2760	1987	298
2760	1988	275
2760	1989	244
2760	1990	220
2760	1991	212
2760	1992	221
2760	1993	238
2760	1994	246
2760	1995	238
2760	1996	214
2760	1997	185
2760	1998	163
2760	1999	156
[truncated: 159,280 more rows]
