# Supplementary material for: Are Complexity Metrics Reliable in Assessing HRV Control in Obese Patients During Sleep?
Source: PLoS One. 2015 Apr 20;10(4):e0124458. doi: 10.1371/journal.pone.0124458 (PMC4404104; doi:10.1371/journal.pone.0124458)
Supplement: S1 Dataset — (ZIP) [file pone.0124458.s001.zip › cabiddu_healthy_controls_data/SUBJECT (20)/4/FC.txt]

13950	0	-3059
13950	1	-3341
13950	2	-3226
13950	3	-2687
13950	4	-1798
13950	5	-721
13950	6	331
13950	7	1148
13950	8	1599
13950	9	1673
13950	10	1473
13950	11	1151
13950	12	850
13950	13	663
13950	14	614
13950	15	657
13950	16	714
13950	17	729
13950	18	692
13950	19	621
13950	20	549
13950	21	500
13950	22	484
13950	23	492
13950	24	497
13950	25	479
13950	26	439
13950	27	403
13950	28	382
13950	29	370
13950	30	360
13950	31	348
13950	32	332
13950	33	301
13950	34	262
13950	35	227
13950	36	206
13950	37	201
13950	38	203
13950	39	208
13950	40	209
13950	41	195
13950	42	165
13950	43	127
13950	44	96
13950	45	76
13950	46	61
13950	47	49
13950	48	45
13950	49	43
13950	50	31
13950	51	3
13950	52	-35
13950	53	-76
13950	54	-123
13950	55	-176
13950	56	-226
13950	57	-265
13950	58	-292
13950	59	-316
13950	60	-342
13950	61	-365
13950	62	-395
13950	63	-445
13950	64	-513
13950	65	-586
13950	66	-658
13950	67	-726
13950	68	-790
13950	69	-844
13950	70	-889
13950	71	-937
13950	72	-996
13950	73	-1063
13950	74	-1124
13950	75	-1171
13950	76	-1203
13950	77	-1213
13950	78	-1193
13950	79	-1147
13950	80	-1088
13950	81	-1017
13950	82	-928
13950	83	-822
13950	84	-704
13950	85	-579
13950	86	-445
13950	87	-307
13950	88	-175
13950	89	-62
13950	90	33
13950	91	119
13950	92	199
13950	93	269
13950	94	331
13950	95	389
13950	96	438
13950	97	467
13950	98	477
13950	99	477
13950	100	474
13950	101	467
13950	102	459
13950	103	453
13950	104	454
13950	105	456
13950	106	449
13950	107	435
13950	108	421
13950	109	410
13950	110	400
13950	111	393
13950	112	395
13950	113	402
13950	114	399
13950	115	385
13950	116	365
13950	117	346
13950	118	325
13950	119	303
13950	120	282
13950	121	267
13950	122	255
13950	123	240
13950	124	229
13950	125	231
13950	126	244
13950	127	255
13950	128	258
13950	129	257
13950	130	252
13950	131	240
13950	132	222
13950	133	210
13950	134	208
13950	135	207
13950	136	201
13950	137	190
13950	138	183
13950	139	179
13950	140	177
13950	141	181
13950	142	196
13950	143	216
13950	144	222
13950	145	212
13950	146	193
13950	147	172
13950	148	154
13950	149	140
13950	150	138
13950	151	150
13950	152	161
13950	153	162
13950	154	151
13950	155	138
13950	156	127
13950	157	115
13950	158	107
13950	159	113
13950	160	126
13950	161	134
13950	162	134
13950	163	135
13950	164	135
13950	165	130
13950	166	119
13950	167	104
13950	168	91
13950	169	77
13950	170	60
13950	171	47
13950	172	41
13950	173	40
13950	174	43
13950	175	53
13950	176	73
13950	177	94
13950	178	102
13950	179	93
13950	180	76
13950	181	57
13950	182	40
13950	183	26
13950	184	18
13950	185	15
13950	186	10
13950	187	-5
13950	188	-21
13950	189	-21
13950	190	-2
13950	191	21
13950	192	36
13950	193	34
13950	194	9
13950	195	-43
13950	196	-100
13950	197	-136
13950	198	-141
13950	199	-127
13950	200	-123
13950	201	-152
13950	202	-227
13950	203	-347
13950	204	-486
13950	205	-597
13950	206	-630
13950	207	-576
13950	208	-467
13950	209	-337
13950	210	-213
13950	211	-106
13950	212	-31
13950	213	16
13950	214	51
13950	215	86
13950	216	126
13950	217	162
13950	218	190
13950	219	207
13950	220	205
13950	221	184
13950	222	156
13950	223	143
13950	224	151
13950	225	171
13950	226	191
13950	227	207
13950	228	214
13950	229	212
13950	230	213
13950	231	233
13950	232	256
13950	233	228
13950	234	58
13950	235	-329
13950	236	-960
13950	237	-1792
13950	238	-2692
13950	239	-3440
13950	240	-3809
13950	241	-3655
13950	242	-2980
13950	243	-1926
13950	244	-729
13950	245	349
13950	246	1105
13950	247	1461
13950	248	1475
13950	249	1284
13950	250	1036
13950	251	831
13950	252	717
13950	253	687
13950	254	699
13950	255	709
13950	256	701
13950	257	689
13950	258	682
13950	259	676
13950	260	665
13950	261	647
13950	262	618
13950	263	576
13950	264	530
13950	265	494
13950	266	480
13950	267	477
13950	268	463
13950	269	430
13950	270	385
13950	271	344
13950	272	312
13950	273	288
13950	274	280
13950	275	280
13950	276	285
13950	277	290
13950	278	296
13950	279	296
13950	280	278
13950	281	243
13950	282	203
13950	283	171
13950	284	148
13950	285	124
13950	286	99
13950	287	80
13950	288	62
13950	289	37
13950	290	6
13950	291	-21
13950	292	-44
13950	293	-70
13950	294	-100
13950	295	-132
13950	296	-168
13950	297	-214
13950	298	-271
13950	299	-333
13950	300	-389
13950	301	-441
13950	302	-494
13950	303	-554
13950	304	-614
13950	305	-675
13950	306	-745
13950	307	-818
13950	308	-884
13950	309	-940
13950	310	-995
13950	311	-1053
13950	312	-1111
13950	313	-1163
13950	314	-1208
13950	315	-1244
13950	316	-1260
13950	317	-1245
13950	318	-1201
13950	319	-1138
13950	320	-1060
13950	321	-961
13950	322	-843
13950	323	-715
13950	324	-580
13950	325	-433
13950	326	-279
13950	327	-132
13950	328	-5
13950	329	106
13950	330	203
13950	331	287
13950	332	355
13950	333	413
13950	334	471
13950	335	527
13950	336	570
13950	337	598
13950	338	617
13950	339	628
13950	340	627
13950	341	616
13950	342	606
13950	343	600
13950	344	591
13950	345	575
13950	346	554
13950	347	535
13950	348	517
13950	349	498
13950	350	482
13950	351	476
13950	352	477
13950	353	474
13950	354	465
13950	355	454
13950	356	440
13950	357	418
13950	358	393
13950	359	375
13950	360	365
13950	361	358
13950	362	347
13950	363	337
13950	364	333
13950	365	335
13950	366	333
13950	367	329
13950	368	328
13950	369	328
13950	370	322
13950	371	310
13950	372	303
13950	373	303
13950	374	302
13950	375	297
13950	376	292
13950	377	288
13950	378	280
13950	379	264
13950	380	246
13950	381	236
13950	382	234
13950	383	231
13950	384	228
13950	385	233
13950	386	241
13950	387	243
13950	388	240
13950	389	235
13950	390	227
13950	391	211
13950	392	186
13950	393	160
13950	394	140
13950	395	128
13950	396	118
13950	397	113
13950	398	115
13950	399	122
13950	400	126
13950	401	129
13950	402	139
13950	403	154
13950	404	161
13950	405	157
13950	406	147
13950	407	133
13950	408	118
13950	409	101
13950	410	93
13950	411	96
13950	412	101
13950	413	98
13950	414	82
13950	415	62
13950	416	43
13950	417	28
13950	418	28
13950	419	46
13950	420	73
13950	421	88
13950	422	86
13950	423	73
13950	424	58
13950	425	43
13950	426	31
13950	427	24
13950	428	20
13950	429	14
13950	430	1
13950	431	-12
13950	432	-10
13950	433	8
13950	434	25
13950	435	31
13950	436	22
13950	437	-6
13950	438	-54
13950	439	-107
13950	440	-142
13950	441	-155
13950	442	-160
13950	443	-181
13950	444	-233
13950	445	-320
13950	446	-431
13950	447	-535
13950	448	-592
13950	449	-572
13950	450	-485
13950	451	-367
13950	452	-251
13950	453	-150
13950	454	-71
13950	455	-15
13950	456	28
13950	457	72
13950	458	123
13950	459	172
13950	460	201
13950	461	205
13950	462	189
13950	463	164
13950	464	137
13950	465	121
13950	466	127
13950	467	145
13950	468	156
13950	469	156
13950	470	151
13950	471	155
13950	472	173
13950	473	205
13950	474	231
13950	475	202
13950	476	42
13950	477	-315
13950	478	-890
13950	479	-1631
13950	480	-2423
13950	481	-3104
13950	482	-3486
13950	483	-3424
13950	484	-2889
13950	485	-1982
13950	486	-890
13950	487	161
13950	488	974
13950	489	1430
13950	490	1532
13950	491	1380
13950	492	1119
13950	493	871
13950	494	706
13950	495	639
13950	496	644
13950	497	672
13950	498	682
13950	499	664
13950	500	635
13950	501	612
13950	502	597
13950	503	587
13950	504	577
13950	505	562
13950	506	534
13950	507	496
13950	508	461
13950	509	438
13950	510	418
13950	511	387
13950	512	345
13950	513	310
13950	514	291
13950	515	281
13950	516	281
13950	517	289
13950	518	299
13950	519	301
13950	520	287
13950	521	263
13950	522	231
13950	523	192
13950	524	154
13950	525	120
13950	526	96
13950	527	75
13950	528	50
13950	529	25
13950	530	10
13950	531	5
13950	532	0
13950	533	-10
13950	534	-22
13950	535	-42
13950	536	-76
13950	537	-123
13950	538	-173
13950	539	-220
13950	540	-268
13950	541	-324
13950	542	-388
13950	543	-451
13950	544	-512
13950	545	-573
13950	546	-629
13950	547	-673
13950	548	-711
13950	549	-756
13950	550	-814
13950	551	-877
13950	552	-941
13950	553	-1006
13950	554	-1069
13950	555	-1124
13950	556	-1166
13950	557	-1199
13950	558	-1227
13950	559	-1239
13950	560	-1224
13950	561	-1178
13950	562	-1109
13950	563	-1018
13950	564	-902
13950	565	-766
13950	566	-624
13950	567	-481
13950	568	-335
13950	569	-193
13950	570	-65
13950	571	45
13950	572	142
13950	573	231
13950	574	312
13950	575	380
13950	576	435
13950	577	485
13950	578	527
13950	579	553
13950	580	565
13950	581	575
13950	582	588
13950	583	597
13950	584	601
13950	585	601
13950	586	592
13950	587	569
13950	588	533
13950	589	496
13950	590	473
13950	591	461
13950	592	454
13950	593	448
13950	594	444
13950	595	436
13950	596	420
13950	597	401
13950	598	391
13950	599	395
13950	600	401
13950	601	403
13950	602	401
13950	603	395
13950	604	380
13950	605	355
13950	606	330
13950	607	313
13950	608	306
13950	609	301
13950	610	297
13950	611	301
13950	612	313
13950	613	320
13950	614	321
13950	615	323
13950	616	323
13950	617	317
13950	618	304
13950	619	296
13950	620	296
13950	621	295
13950	622	288
13950	623	275
13950	624	265
13950	625	259
13950	626	251
13950	627	245
13950	628	250
13950	629	258
13950	630	260
13950	631	255
13950	632	246
13950	633	239
13950	634	228
13950	635	213
13950	636	204
13950	637	204
13950	638	208
13950	639	205
13950	640	196
13950	641	187
13950	642	177
13950	643	162
13950	644	144
13950	645	136
13950	646	137
13950	647	135
13950	648	129
13950	649	126
13950	650	123
13950	651	116
13950	652	105
13950	653	97
13950	654	101
13950	655	109
13950	656	110
13950	657	101
13950	658	93
13950	659	85
13950	660	71
13950	661	55
13950	662	47
13950	663	50
13950	664	56
13950	665	64
13950	666	74
13950	667	83
13950	668	83
13950	669	70
13950	670	52
13950	671	40
13950	672	36
13950	673	41
13950	674	48
13950	675	59
13950	676	59
13950	677	37
13950	678	-3
13950	679	-44
13950	680	-74
13950	681	-95
13950	682	-110
13950	683	-125
13950	684	-154
13950	685	-212
13950	686	-310
13950	687	-428
13950	688	-531
13950	689	-584
13950	690	-578
13950	691	-516
13950	692	-412
13950	693	-295
13950	694	-191
13950	695	-106
13950	696	-32
13950	697	36
13950	698	96
13950	699	145
13950	700	181
13950	701	196
13950	702	190
13950	703	170
13950	704	150
13950	705	148
13950	706	159
13950	707	165
13950	708	158
13950	709	143
13950	710	130
13950	711	131
13950	712	158
13950	713	219
13950	714	290
13950	715	319
13950	716	249
13950	717	31
13950	718	-360
13950	719	-922
13950	720	-1608
13950	721	-2316
13950	722	-2908
13950	723	-3243
13950	724	-3214
13950	725	-2778
13950	726	-1973
13950	727	-940
13950	728	117
13950	729	996
13950	730	1555
13950	731	1742
13950	732	1606
13950	733	1280
13950	734	924
13950	735	663
13950	736	545
13950	737	544
13950	738	597
13950	739	644
13950	740	643
13950	741	590
13950	742	514
13950	743	461
13950	744	445
13950	745	453
13950	746	461
13950	747	454
13950	748	425
13950	749	379
13950	750	333
13950	751	299
13950	752	287
13950	753	287
13950	754	289
13950	755	291
13950	756	296
13950	757	306
13950	758	305
13950	759	297
13950	760	286
13950	761	266
13950	762	230
13950	763	180
13950	764	130
13950	765	94
13950	766	69
13950	767	51
13950	768	42
13950	769	42
13950	770	42
13950	771	30
13950	772	5
13950	773	-25
13950	774	-56
13950	775	-90
13950	776	-122
13950	777	-143
13950	778	-158
13950	779	-178
13950	780	-213
13950	781	-262
13950	782	-324
13950	783	-399
13950	784	-480
13950	785	-552
13950	786	-600
13950	787	-627
13950	788	-650
13950	789	-682
13950	790	-727
13950	791	-789
13950	792	-868
13950	793	-947
13950	794	-1006
13950	795	-1043
13950	796	-1070
13950	797	-1105
13950	798	-1149
13950	799	-1193
13950	800	-1229
13950	801	-1244
13950	802	-1220
13950	803	-1145
13950	804	-1029
13950	805	-894
13950	806	-756
13950	807	-618
13950	808	-482
13950	809	-353
13950	810	-230
13950	811	-104
13950	812	21
13950	813	128
13950	814	210
13950	815	268
13950	816	309
13950	817	341
13950	818	368
13950	819	399
13950	820	436
13950	821	472
13950	822	493
13950	823	498
13950	824	499
13950	825	503
13950	826	510
13950	827	518
13950	828	527
13950	829	531
13950	830	514
13950	831	475
13950	832	424
13950	833	383
13950	834	360
13950	835	353
13950	836	357
13950	837	371
13950	838	380
13950	839	372
13950	840	350
13950	841	330
13950	842	321
13950	843	317
13950	844	317
13950	845	321
13950	846	323
13950	847	318
13950	848	303
13950	849	289
13950	850	291
13950	851	305
13950	852	317
13950	853	319
13950	854	311
13950	855	295
13950	856	270
13950	857	249
13950	858	249
13950	859	270
13950	860	297
13950	861	310
13950	862	300
13950	863	268
13950	864	217
13950	865	162
13950	866	123
13950	867	119
13950	868	143
13950	869	179
13950	870	211
13950	871	232
13950	872	238
13950	873	226
13950	874	206
13950	875	193
13950	876	189
13950	877	187
13950	878	177
13950	879	164
13950	880	151
13950	881	135
13950	882	118
13950	883	105
13950	884	106
13950	885	113
13950	886	114
13950	887	107
13950	888	101
13950	889	100
13950	890	99
13950	891	98
13950	892	95
13950	893	86
13950	894	66
13950	895	38
13950	896	12
13950	897	-3
13950	898	-10
13950	899	-14
13950	900	-16
13950	901	-9
13950	902	4
13950	903	18
13950	904	30
13950	905	43
13950	906	49
13950	907	40
13950	908	18
13950	909	-4
13950	910	-18
13950	911	-29
13950	912	-43
13950	913	-61
13950	914	-81
13950	915	-102
13950	916	-123
13950	917	-136
13950	918	-134
13950	919	-126
13950	920	-134
13950	921	-174
13950	922	-247
13950	923	-354
13950	924	-483
13950	925	-599
13950	926	-662
13950	927	-654
13950	928	-588
13950	929	-488
13950	930	-380
13950	931	-269
13950	932	-166
13950	933	-84
13950	934	-16
13950	935	45
13950	936	98
13950	937	135
13950	938	152
13950	939	157
13950	940	157
13950	941	150
13950	942	141
13950	943	134
13950	944	130
13950	945	120
13950	946	103
13950	947	87
13950	948	87
13950	949	110
13950	950	151
13950	951	197
13950	952	224
13950	953	182
13950	954	5
13950	955	-360
13950	956	-924
13950	957	-1652
13950	958	-2447
13950	959	-3145
13950	960	-3554
13950	961	-3524
13950	962	-3008
13950	963	-2087
13950	964	-943
13950	965	191
13950	966	1090
13950	967	1611
13950	968	1739
13950	969	1575
13950	970	1267
13950	971	955
13950	972	731
13950	973	628
13950	974	616
13950	975	635
13950	976	638
13950	977	612
13950	978	568
13950	979	526
13950	980	495
13950	981	481
13950	982	482
13950	983	483
13950	984	469
13950	985	444
13950	986	426
13950	987	422
13950	988	417
13950	989	402
13950	990	374
13950	991	339
13950	992	299
13950	993	258
13950	994	226
13950	995	207
13950	996	202
13950	997	200
13950	998	195
13950	999	189
13950	1000	180
13950	1001	163
13950	1002	147
13950	1003	139
13950	1004	137
13950	1005	127
13950	1006	106
13950	1007	79
13950	1008	49
13950	1009	16
13950	1010	-23
13950	1011	-61
13950	1012	-92
13950	1013	-117
13950	1014	-145
13950	1015	-175
13950	1016	-202
13950	1017	-228
13950	1018	-264
13950	1019	-309
13950	1020	-355
13950	1021	-402
13950	1022	-455
13950	1023	-520
13950	1024	-589
13950	1025	-656
13950	1026	-722
13950	1027	-789
13950	1028	-852
13950	1029	-904
13950	1030	-949
13950	1031	-999
13950	1032	-1052
13950	1033	-1099
13950	1034	-1137
13950	1035	-1167
13950	1036	-1184
13950	1037	-1178
13950	1038	-1149
13950	1039	-1101
13950	1040	-1040
13950	1041	-962
13950	1042	-863
13950	1043	-749
13950	1044	-628
13950	1045	-497
13950	1046	-358
13950	1047	-214
13950	1048	-82
13950	1049	40
13950	1050	157
13950	1051	265
13950	1052	356
13950	1053	426
13950	1054	479
13950	1055	518
13950	1056	540
13950	1057	546
13950	1058	545
13950	1059	545
13950	1060	545
13950	1061	537
13950	1062	524
13950	1063	515
13950	1064	512
13950	1065	512
13950	1066	512
13950	1067	518
13950	1068	523
13950	1069	514
13950	1070	491
13950	1071	465
13950	1072	446
13950	1073	434
13950	1074	426
13950	1075	422
13950	1076	423
13950	1077	417
13950	1078	398
13950	1079	373
13950	1080	355
13950	1081	348
13950	1082	345
13950	1083	342
13950	1084	341
13950	1085	336
13950	1086	322
13950	1087	301
13950	1088	285
13950	1089	280
13950	1090	282
13950	1091	280
13950	1092	273
13950	1093	263
13950	1094	248
13950	1095	228
13950	1096	212
13950	1097	214
13950	1098	233
13950	1099	253
13950	1100	264
13950	1101	267
13950	1102	261
13950	1103	244
13950	1104	223
13950	1105	211
13950	1106	212
13950	1107	220
13950	1108	218
13950	1109	203
13950	1110	186
13950	1111	167
13950	1112	150
13950	1113	142
13950	1114	152
13950	1115	175
13950	1116	193
13950	1117	198
13950	1118	191
13950	1119	177
13950	1120	157
13950	1121	136
13950	1122	125
13950	1123	125
13950	1124	129
13950	1125	124
13950	1126	110
13950	1127	97
13950	1128	89
13950	1129	84
13950	1130	86
13950	1131	100
13950	1132	119
13950	1133	131
13950	1134	130
13950	1135	123
13950	1136	115
13950	1137	101
13950	1138	79
13950	1139	58
13950	1140	48
13950	1141	41
13950	1142	30
13950	1143	17
13950	1144	11
13950	1145	11
13950	1146	11
13950	1147	15
13950	1148	27
13950	1149	42
13950	1150	49
13950	1151	43
13950	1152	32
13950	1153	23
13950	1154	17
13950	1155	10
13950	1156	2
13950	1157	-8
13950	1158	-25
13950	1159	-58
13950	1160	-98
13950	1161	-124
13950	1162	-129
13950	1163	-123
13950	1164	-117
13950	1165	-122
13950	1166	-159
13950	1167	-244
13950	1168	-367
13950	1169	-493
13950	1170	-578
13950	1171	-596
13950	1172	-552
13950	1173	-463
13950	1174	-353
13950	1175	-241
13950	1176	-145
13950	1177	-70
13950	1178	-3
13950	1179	56
13950	1180	108
13950	1181	158
13950	1182	208
13950	1183	249
13950	1184	266
13950	1185	253
13950	1186	220
13950	1187	187
13950	1188	162
13950	1189	147
13950	1190	145
13950	1191	154
13950	1192	167
13950	1193	177
13950	1194	191
13950	1195	222
13950	1196	259
13950	1197	256
13950	1198	148
13950	1199	-133
13950	1200	-638
13950	1201	-1358
13950	1202	-2203
13950	1203	-2996
13950	1204	-3524
13950	1205	-3617
13950	1206	-3211
13950	1207	-2366
13950	1208	-1259
13950	1209	-133
13950	1210	775
13950	1211	1329
13950	1212	1521
13950	1213	1437
13950	1214	1206
13950	1215	958
13950	1216	780
13950	1217	693
13950	1218	670
13950	1219	670
13950	1220	666
13950	1221	655
13950	1222	637
13950	1223	615
13950	1224	594
13950	1225	581
13950	1226	572
13950	1227	555
13950	1228	536
13950	1229	524
13950	1230	520
13950	1231	513
13950	1232	492
13950	1233	454
13950	1234	405
13950	1235	355
13950	1236	319
13950	1237	304
13950	1238	310
13950	1239	317
13950	1240	311
13950	1241	295
13950	1242	278
13950	1243	264
13950	1244	241
13950	1245	211
13950	1246	186
13950	1247	167
13950	1248	143
13950	1249	114
13950	1250	85
13950	1251	62
13950	1252	41
13950	1253	17
13950	1254	-13
13950	1255	-45
13950	1256	-79
13950	1257	-119
13950	1258	-156
13950	1259	-178
13950	1260	-187
13950	1261	-197
13950	1262	-220
13950	1263	-258
13950	1264	-312
13950	1265	-385
13950	1266	-470
13950	1267	-552
13950	1268	-620
13950	1269	-680
13950	1270	-739
13950	1271	-800
13950	1272	-859
13950	1273	-917
13950	1274	-978
13950	1275	-1041
13950	1276	-1097
13950	1277	-1145
13950	1278	-1191
13950	1279	-1234
13950	1280	-1265
13950	1281	-1278
13950	1282	-1273
13950	1283	-1249
13950	1284	-1198
13950	1285	-1115
13950	1286	-1005
13950	1287	-880
13950	1288	-745
13950	1289	-597
13950	1290	-443
13950	1291	-296
13950	1292	-158
13950	1293	-24
13950	1294	105
13950	1295	218
13950	1296	312
13950	1297	391
13950	1298	458
13950	1299	505
13950	1300	533
13950	1301	552
13950	1302	573
13950	1303	595
13950	1304	610
13950	1305	619
13950	1306	625
13950	1307	622
13950	1308	600
13950	1309	565
13950	1310	535
13950	1311	517
13950	1312	508
13950	1313	503
13950	1314	498
13950	1315	491
13950	1316	473
13950	1317	441
13950	1318	409
13950	1319	392
13950	1320	390
13950	1321	393
13950	1322	395
13950	1323	397
13950	1324	394
13950	1325	378
13950	1326	361
13950	1327	357
13950	1328	370
13950	1329	388
13950	1330	401
13950	1331	403
13950	1332	394
13950	1333	373
13950	1334	343
13950	1335	317
13950	1336	310
13950	1337	317
13950	1338	324
13950	1339	324
13950	1340	321
13950	1341	317
13950	1342	310
13950	1343	306
13950	1344	310
13950	1345	318
13950	1346	315
13950	1347	296
13950	1348	266
13950	1349	235
13950	1350	210
13950	1351	192
13950	1352	185
13950	1353	195
13950	1354	215
13950	1355	233
13950	1356	244
13950	1357	256
13950	1358	265
13950	1359	261
13950	1360	242
13950	1361	216
13950	1362	190
13950	1363	166
13950	1364	146
13950	1365	138
13950	1366	146
13950	1367	164
13950	1368	172
13950	1369	168
13950	1370	158
13950	1371	145
13950	1372	126
13950	1373	110
13950	1374	106
13950	1375	116
13950	1376	127
13950	1377	132
13950	1378	134
13950	1379	131
13950	1380	116
13950	1381	89
13950	1382	63
13950	1383	52
13950	1384	57
13950	1385	64
13950	1386	70
13950	1387	77
13950	1388	87
13950	1389	93
13950	1390	96
13950	1391	102
13950	1392	104
13950	1393	92
13950	1394	62
13950	1395	29
13950	1396	6
13950	1397	0
13950	1398	6
13950	1399	16
13950	1400	21
13950	1401	6
13950	1402	-38
13950	1403	-98
13950	1404	-140
13950	1405	-145
13950	1406	-118
13950	1407	-73
13950	1408	-39
13950	1409	-49
13950	1410	-130
13950	1411	-276
13950	1412	-439
13950	1413	-561
13950	1414	-605
13950	1415	-571
13950	1416	-479
13950	1417	-360
13950	1418	-243
13950	1419	-144
13950	1420	-65
13950	1421	14
13950	1422	92
13950	1423	158
13950	1424	198
13950	1425	212
13950	1426	197
13950	1427	168
13950	1428	140
13950	1429	134
13950	1430	148
13950	1431	166
13950	1432	161
13950	1433	128
13950	1434	87
13950	1435	59
13950	1436	63
13950	1437	107
13950	1438	184
13950	1439	251
13950	1440	245
13950	1441	104
13950	1442	-207
13950	1443	-695
13950	1444	-1331
13950	1445	-2041
13950	1446	-2696
13950	1447	-3144
13950	1448	-3254
13950	1449	-2958
13950	1450	-2276
13950	1451	-1313
13950	1452	-259
13950	1453	674
13950	1454	1327
13950	1455	1634
13950	1456	1625
13950	1457	1397
13950	1458	1087
13950	1459	815
13950	1460	646
13950	1461	576
13950	1462	564
13950	1463	568
13950	1464	567
13950	1465	554
13950	1466	537
13950	1467	530
13950	1468	541
13950	1469	558
13950	1470	555
13950	1471	523
13950	1472	474
13950	1473	423
13950	1474	381
13950	1475	353
13950	1476	338
13950	1477	325
13950	1478	302
13950	1479	269
13950	1480	232
13950	1481	210
13950	1482	203
13950	1483	207
13950	1484	222
13950	1485	242
13950	1486	256
13950	1487	245
13950	1488	210
13950	1489	168
13950	1490	132
13950	1491	101
13950	1492	77
13950	1493	63
13950	1494	56
13950	1495	46
13950	1496	20
13950	1497	-21
13950	1498	-65
13950	1499	-107
13950	1500	-148
13950	1501	-181
13950	1502	-198
13950	1503	-205
13950	1504	-217
13950	1505	-242
13950	1506	-274
13950	1507	-312
13950	1508	-356
13950	1509	-410
13950	1510	-468
13950	1511	-527
13950	1512	-590
13950	1513	-662
13950	1514	-737
13950	1515	-804
13950	1516	-858
13950	1517	-905
13950	1518	-947
13950	1519	-983
13950	1520	-1018
13950	1521	-1062
13950	1522	-1113
13950	1523	-1158
13950	1524	-1180
13950	1525	-1174
13950	1526	-1142
13950	1527	-1081
13950	1528	-997
13950	1529	-900
13950	1530	-805
13950	1531	-708
13950	1532	-597
13950	1533	-471
13950	1534	-335
13950	1535	-194
13950	1536	-51
13950	1537	84
13950	1538	197
13950	1539	280
13950	1540	342
13950	1541	393
13950	1542	436
13950	1543	469
13950	1544	496
13950	1545	520
13950	1546	538
13950	1547	540
13950	1548	529
13950	1549	517
13950	1550	509
13950	1551	502
13950	1552	495
13950	1553	497
13950	1554	503
13950	1555	505
13950	1556	496
13950	1557	482
13950	1558	466
13950	1559	446
13950	1560	421
13950	1561	395
13950	1562	378
13950	1563	372
13950	1564	367
13950	1565	360
13950	1566	354
13950	1567	347
13950	1568	327
13950	1569	300
13950	1570	277
13950	1571	267
13950	1572	268
13950	1573	275
13950	1574	287
13950	1575	298
13950	1576	300
13950	1577	285
13950	1578	262
13950	1579	245
13950	1580	238
13950	1581	233
13950	1582	229
13950	1583	233
13950	1584	241
13950	1585	250
13950	1586	258
13950	1587	270
13950	1588	283
13950	1589	287
13950	1590	274
13950	1591	250
13950	1592	226
13950	1593	208
13950	1594	196
13950	1595	195
13950	1596	206
13950	1597	221
13950	1598	221
13950	1599	204
13950	1600	183
13950	1601	167
13950	1602	159
13950	1603	161
13950	1604	173
13950	1605	186
13950	1606	186
13950	1607	166
13950	1608	136
13950	1609	109
13950	1610	91
13950	1611	77
13950	1612	67
13950	1613	62
13950	1614	60
13950	1615	57
13950	1616	55
13950	1617	62
13950	1618	78
13950	1619	95
13950	1620	106
13950	1621	107
13950	1622	100
13950	1623	81
13950	1624	52
13950	1625	27
13950	1626	20
13950	1627	29
13950	1628	44
13950	1629	56
13950	1630	66
13950	1631	69
13950	1632	63
13950	1633	55
13950	1634	58
13950	1635	71
13950	1636	82
13950	1637	77
13950	1638	54
13950	1639	16
13950	1640	-32
13950	1641	-83
13950	1642	-120
13950	1643	-134
13950	1644	-134
13950	1645	-144
13950	1646	-181
13950	1647	-252
13950	1648	-350
13950	1649	-460
13950	1650	-546
13950	1651	-573
13950	1652	-537
13950	1653	-460
13950	1654	-370
13950	1655	-281
13950	1656	-195
13950	1657	-118
13950	1658	-53
13950	1659	3
13950	1660	56
13950	1661	105
13950	1662	139
13950	1663	155
13950	1664	167
13950	1665	180
13950	1666	191
13950	1667	197
13950	1668	196
13950	1669	185
13950	1670	160
13950	1671	127
13950	1672	105
13950	1673	115
13950	1674	155
13950	1675	205
13950	1676	239
13950	1677	218
13950	1678	89
13950	1679	-204
13950	1680	-684
13950	1681	-1328
13950	1682	-2064
13950	1683	-2774
13950	1684	-3294
13950	1685	-3460
13950	1686	-3177
13950	1687	-2459
13950	1688	-1436
13950	1689	-317
13950	1690	675
13950	1691	1355
13950	1692	1641
13950	1693	1579
13950	1694	1307
13950	1695	983
13950	1696	725
13950	1697	592
13950	1698	579
13950	1699	625
13950	1700	662
13950	1701	650
13950	1702	597
13950	1703	530
13950	1704	476
13950	1705	444
13950	1706	431
13950	1707	428
13950	1708	419
13950	1709	395
13950	1710	365
13950	1711	353
13950	1712	357
13950	1713	361
13950	1714	351
13950	1715	326
13950	1716	293
13950	1717	252
13950	1718	208
13950	1719	172
13950	1720	151
13950	1721	145
13950	1722	141
13950	1723	138
13950	1724	135
13950	1725	132
13950	1726	122
13950	1727	110
13950	1728	102
13950	1729	94
13950	1730	79
13950	1731	54
13950	1732	29
13950	1733	3
13950	1734	-30
13950	1735	-75
13950	1736	-126
13950	1737	-176
13950	1738	-220
13950	1739	-262
13950	1740	-296
13950	1741	-317
13950	1742	-326
13950	1743	-339
13950	1744	-360
13950	1745	-388
13950	1746	-426
13950	1747	-483
13950	1748	-555
13950	1749	-632
13950	1750	-705
13950	1751	-776
13950	1752	-846
13950	1753	-911
13950	1754	-963
13950	1755	-1010
13950	1756	-1060
13950	1757	-1112
13950	1758	-1154
13950	1759	-1182
13950	1760	-1200
13950	1761	-1206
13950	1762	-1189
13950	1763	-1149
13950	1764	-1094
13950	1765	-1028
13950	1766	-944
13950	1767	-839
13950	1768	-718
13950	1769	-590
13950	1770	-458
13950	1771	-322
13950	1772	-190
13950	1773	-70
13950	1774	38
13950	1775	144
13950	1776	249
13950	1777	341
13950	1778	413
13950	1779	467
13950	1780	502
13950	1781	517
13950	1782	518
13950	1783	516
13950	1784	523
13950	1785	534
13950	1786	538
13950	1787	534
13950	1788	527
13950	1789	515
13950	1790	496
13950	1791	477
13950	1792	469
13950	1793	471
13950	1794	473
13950	1795	471
13950	1796	468
13950	1797	462
13950	1798	444
13950	1799	411
13950	1800	371
13950	1801	333
13950	1802	302
13950	1803	276
13950	1804	262
13950	1805	267
13950	1806	283
13950	1807	295
13950	1808	298
13950	1809	299
13950	1810	298
13950	1811	293
13950	1812	286
13950	1813	284
13950	1814	288
13950	1815	288
13950	1816	277
13950	1817	260
13950	1818	244
13950	1819	233
13950	1820	223
13950	1821	217
13950	1822	221
13950	1823	232
13950	1824	236
13950	1825	233
13950	1826	230
13950	1827	231
13950	1828	227
13950	1829	220
13950	1830	210
13950	1831	201
13950	1832	190
13950	1833	174
13950	1834	161
13950	1835	159
13950	1836	164
13950	1837	165
13950	1838	158
13950	1839	152
13950	1840	148
13950	1841	143
13950	1842	143
13950	1843	150
13950	1844	160
13950	1845	158
13950	1846	141
13950	1847	115
13950	1848	93
13950	1849	79
13950	1850	77
13950	1851	86
13950	1852	109
13950	1853	134
13950	1854	146
13950	1855	143
13950	1856	134
13950	1857	122
13950	1858	108
13950	1859	98
13950	1860	95
13950	1861	94
13950	1862	83
13950	1863	60
13950	1864	37
13950	1865	28
13950	1866	36
13950	1867	51
13950	1868	65
13950	1869	75
13950	1870	74
13950	1871	55
13950	1872	31
13950	1873	24
13950	1874	38
13950	1875	60
13950	1876	72
13950	1877	61
13950	1878	24
13950	1879	-39
13950	1880	-109
13950	1881	-161
13950	1882	-176
13950	1883	-166
13950	1884	-158
13950	1885	-177
13950	1886	-231
13950	1887	-324
13950	1888	-437
13950	1889	-534
13950	1890	-572
13950	1891	-539
13950	1892	-462
13950	1893	-366
13950	1894	-268
13950	1895	-173
13950	1896	-92
13950	1897	-28
13950	1898	21
13950	1899	65
13950	1900	109
13950	1901	150
13950	1902	187
13950	1903	220
13950	1904	240
13950	1905	235
13950	1906	214
13950	1907	194
13950	1908	186
13950	1909	186
13950	1910	190
13950	1911	195
13950	1912	196
13950	1913	190
13950	1914	184
13950	1915	195
13950	1916	218
13950	1917	206
13950	1918	76
13950	1919	-258
13950	1920	-835
13950	1921	-1625
13950	1922	-2508
13950	1923	-3275
13950	1924	-3694
13950	1925	-3607
13950	1926	-2997
13950	1927	-1993
13950	1928	-825
13950	1929	251
13950	1930	1026
13950	1931	1413
13950	1932	1454
13950	1933	1286
13950	1934	1053
13950	1935	861
13950	1936	754
13950	1937	728
13950	1938	741
13950	1939	748
13950	1940	731
13950	1941	704
13950	1942	678
13950	1943	655
13950	1944	627
13950	1945	593
13950	1946	555
13950	1947	513
13950	1948	475
13950	1949	453
13950	1950	460
13950	1951	482
13950	1952	489
13950	1953	471
13950	1954	434
13950	1955	393
13950	1956	358
13950	1957	334
13950	1958	322
13950	1959	317
13950	1960	311
13950	1961	299
13950	1962	284
13950	1963	267
13950	1964	246
13950	1965	217
13950	1966	188
13950	1967	172
13950	1968	166
13950	1969	158
13950	1970	145
13950	1971	134
13950	1972	123
13950	1973	105
13950	1974	75
13950	1975	38
13950	1976	0
13950	1977	-41
13950	1978	-88
13950	1979	-136
13950	1980	-178
13950	1981	-216
13950	1982	-260
13950	1983	-312
13950	1984	-364
13950	1985	-417
13950	1986	-475
13950	1987	-538
13950	1988	-597
13950	1989	-652
13950	1990	-712
13950	1991	-781
13950	1992	-855
13950	1993	-928
13950	1994	-998
13950	1995	-1067
13950	1996	-1126
13950	1997	-1166
13950	1998	-1189
13950	1999	-1207
[truncated: 159,280 more rows]
