# Supplementary material for: Are Complexity Metrics Reliable in Assessing HRV Control in Obese Patients During Sleep?
Source: PLoS One. 2015 Apr 20;10(4):e0124458. doi: 10.1371/journal.pone.0124458 (PMC4404104; doi:10.1371/journal.pone.0124458)
Supplement: S1 Dataset — (ZIP) [file pone.0124458.s001.zip › cabiddu_healthy_controls_data/SUBJECT (20)/SAO2RAA.txt]

10890	03:22:37	95
10890	03:22:37	95
10890	03:22:37	95
10890	03:22:37	95
10891	03:22:38	95
10891	03:22:38	95
10891	03:22:38	95
10891	03:22:38	95
10892	03:22:39	95
10892	03:22:39	95
10892	03:22:39	95
10892	03:22:39	95
10893	03:22:40	95
10893	03:22:40	94
10893	03:22:40	94
10893	03:22:40	94
10894	03:22:41	94
10894	03:22:41	94
10894	03:22:41	94
10894	03:22:41	94
10895	03:22:42	94
10895	03:22:42	94
10895	03:22:42	94
10895	03:22:42	94
10896	03:22:43	94
10896	03:22:43	94
10896	03:22:43	94
10896	03:22:43	94
10897	03:22:44	94
10897	03:22:44	94
10897	03:22:44	94
10897	03:22:44	94
10898	03:22:45	94
10898	03:22:45	94
10898	03:22:45	94
10898	03:22:45	94
10899	03:22:46	94
10899	03:22:46	94
10899	03:22:46	94
10899	03:22:46	94
10900	03:22:47	94
10900	03:22:47	94
10900	03:22:47	94
10900	03:22:47	94
10901	03:22:48	94
10901	03:22:48	94
10901	03:22:48	94
10901	03:22:48	94
10902	03:22:49	94
10902	03:22:49	94
10902	03:22:49	94
10902	03:22:49	94
10903	03:22:50	94
10903	03:22:50	94
10903	03:22:50	94
10903	03:22:50	94
10904	03:22:51	94
10904	03:22:51	95
10904	03:22:51	95
10904	03:22:51	95
10905	03:22:52	95
10905	03:22:52	95
10905	03:22:52	95
10905	03:22:52	95
10906	03:22:53	95
10906	03:22:53	95
10906	03:22:53	95
10906	03:22:53	95
10907	03:22:54	95
10907	03:22:54	95
10907	03:22:54	95
10907	03:22:54	95
10908	03:22:55	95
10908	03:22:55	95
10908	03:22:55	95
10908	03:22:55	95
10909	03:22:56	95
10909	03:22:56	95
10909	03:22:56	95
10909	03:22:56	95
10910	03:22:57	95
10910	03:22:57	95
10910	03:22:57	95
10910	03:22:57	95
10911	03:22:58	95
10911	03:22:58	95
10911	03:22:58	95
10911	03:22:58	95
10912	03:22:59	95
10912	03:22:59	94
10912	03:22:59	94
10912	03:22:59	94
10913	03:23:00	94
10913	03:23:00	94
10913	03:23:00	94
10913	03:23:00	94
10914	03:23:01	94
10914	03:23:01	94
10914	03:23:01	94
10914	03:23:01	94
10915	03:23:02	94
10915	03:23:02	94
10915	03:23:02	94
10915	03:23:02	94
10916	03:23:03	94
10916	03:23:03	94
10916	03:23:03	94
10916	03:23:03	94
10917	03:23:04	94
10917	03:23:04	94
10917	03:23:04	94
10917	03:23:04	94
10918	03:23:05	94
10918	03:23:05	94
10918	03:23:05	94
10918	03:23:05	94
10919	03:23:06	94
10919	03:23:06	94
10919	03:23:06	94
10919	03:23:06	94
10920	03:23:07	94
10920	03:23:07	94
10920	03:23:07	94
10920	03:23:07	94
10921	03:23:08	94
10921	03:23:08	94
10921	03:23:08	94
10921	03:23:08	94
10922	03:23:09	94
10922	03:23:09	94
10922	03:23:09	94
10922	03:23:09	94
10923	03:23:10	94
10923	03:23:10	94
10923	03:23:10	94
10923	03:23:10	94
10924	03:23:11	94
10924	03:23:11	94
10924	03:23:11	94
10924	03:23:11	94
10925	03:23:12	94
10925	03:23:12	94
10925	03:23:12	94
10925	03:23:12	94
10926	03:23:13	94
10926	03:23:13	94
10926	03:23:13	94
10926	03:23:13	94
10927	03:23:14	94
10927	03:23:14	94
10927	03:23:14	94
10927	03:23:14	94
10928	03:23:15	94
10928	03:23:15	94
10928	03:23:15	94
10928	03:23:15	94
10929	03:23:16	94
10929	03:23:16	94
10929	03:23:16	94
10929	03:23:16	94
10930	03:23:17	94
10930	03:23:17	94
10930	03:23:17	94
10930	03:23:17	94
10931	03:23:18	94
10931	03:23:18	94
10931	03:23:18	94
10931	03:23:18	94
10932	03:23:19	94
10932	03:23:19	94
10932	03:23:19	94
10932	03:23:19	94
10933	03:23:20	94
10933	03:23:20	94
10933	03:23:20	94
10933	03:23:20	94
10934	03:23:21	94
10934	03:23:21	94
10934	03:23:21	94
10934	03:23:21	94
10935	03:23:22	94
10935	03:23:22	94
10935	03:23:22	94
10935	03:23:22	94
10936	03:23:23	94
10936	03:23:23	94
10936	03:23:23	94
10936	03:23:23	94
10937	03:23:24	94
10937	03:23:24	95
10937	03:23:24	95
10937	03:23:24	95
10938	03:23:25	95
10938	03:23:25	95
10938	03:23:25	95
10938	03:23:25	95
10939	03:23:26	95
10939	03:23:26	95
10939	03:23:26	95
10939	03:23:26	95
10940	03:23:27	95
10940	03:23:27	95
10940	03:23:27	95
10940	03:23:27	95
10941	03:23:28	95
10941	03:23:28	95
10941	03:23:28	95
10941	03:23:28	95
10942	03:23:29	95
10942	03:23:29	95
10942	03:23:29	95
10942	03:23:29	95
10943	03:23:30	95
10943	03:23:30	95
10943	03:23:30	95
10943	03:23:30	95
10944	03:23:31	95
10944	03:23:31	95
10944	03:23:31	95
10944	03:23:31	95
10945	03:23:32	95
10945	03:23:32	95
10945	03:23:32	95
10945	03:23:32	95
10946	03:23:33	95
10946	03:23:33	95
10946	03:23:33	95
10946	03:23:33	95
10947	03:23:34	95
10947	03:23:34	95
10947	03:23:34	95
10947	03:23:34	95
10948	03:23:35	95
10948	03:23:35	95
10948	03:23:35	95
10948	03:23:35	95
10949	03:23:36	95
10949	03:23:36	95
10949	03:23:36	95
10949	03:23:36	95
10950	03:23:37	95
10950	03:23:37	94
10950	03:23:37	94
10950	03:23:37	94
10951	03:23:38	94
10951	03:23:38	95
10951	03:23:38	95
10951	03:23:38	95
10952	03:23:39	95
10952	03:23:39	94
10952	03:23:39	94
10952	03:23:39	94
10953	03:23:40	94
10953	03:23:40	94
10953	03:23:40	94
10953	03:23:40	94
10954	03:23:41	94
10954	03:23:41	94
10954	03:23:41	94
10954	03:23:41	94
10955	03:23:42	94
10955	03:23:42	94
10955	03:23:42	94
10955	03:23:42	94
10956	03:23:43	94
10956	03:23:43	94
10956	03:23:43	94
10956	03:23:43	94
10957	03:23:44	94
10957	03:23:44	94
10957	03:23:44	94
10957	03:23:44	94
10958	03:23:45	94
10958	03:23:45	94
10958	03:23:45	94
10958	03:23:45	94
10959	03:23:46	94
10959	03:23:46	95
10959	03:23:46	95
10959	03:23:46	95
10960	03:23:47	95
10960	03:23:47	95
10960	03:23:47	95
10960	03:23:47	95
10961	03:23:48	95
10961	03:23:48	95
10961	03:23:48	95
10961	03:23:48	95
10962	03:23:49	95
10962	03:23:49	95
10962	03:23:49	95
10962	03:23:49	95
10963	03:23:50	95
10963	03:23:50	95
10963	03:23:50	95
10963	03:23:50	95
10964	03:23:51	95
10964	03:23:51	95
10964	03:23:51	95
10964	03:23:51	95
10965	03:23:52	95
10965	03:23:52	95
10965	03:23:52	95
10965	03:23:52	95
10966	03:23:53	95
10966	03:23:53	95
10966	03:23:53	95
10966	03:23:53	95
10967	03:23:54	95
10967	03:23:54	95
10967	03:23:54	95
10967	03:23:54	95
10968	03:23:55	95
10968	03:23:55	95
10968	03:23:55	95
10968	03:23:55	95
10969	03:23:56	95
10969	03:23:56	95
10969	03:23:56	95
10969	03:23:56	95
10970	03:23:57	95
10970	03:23:57	95
10970	03:23:57	95
10970	03:23:57	95
10971	03:23:58	95
10971	03:23:58	95
10971	03:23:58	95
10971	03:23:58	95
10972	03:23:59	95
10972	03:23:59	95
10972	03:23:59	95
10972	03:23:59	95
10973	03:24:00	95
10973	03:24:00	95
10973	03:24:00	95
10973	03:24:00	95
10974	03:24:01	95
10974	03:24:01	95
10974	03:24:01	95
10974	03:24:01	95
10975	03:24:02	95
10975	03:24:02	95
10975	03:24:02	95
10975	03:24:02	95
10976	03:24:03	95
10976	03:24:03	95
10976	03:24:03	95
10976	03:24:03	95
10977	03:24:04	95
10977	03:24:04	95
10977	03:24:04	95
10977	03:24:04	95
10978	03:24:05	95
10978	03:24:05	95
10978	03:24:05	95
10978	03:24:05	95
10979	03:24:06	95
10979	03:24:06	95
10979	03:24:06	95
10979	03:24:06	95
10980	03:24:07	95
10980	03:24:07	95
10980	03:24:07	95
10980	03:24:07	95
10981	03:24:08	95
10981	03:24:08	95
10981	03:24:08	95
10981	03:24:08	95
10982	03:24:09	95
10982	03:24:09	95
10982	03:24:09	95
10982	03:24:09	95
10983	03:24:10	95
10983	03:24:10	95
10983	03:24:10	95
10983	03:24:10	95
10984	03:24:11	95
10984	03:24:11	95
10984	03:24:11	95
10984	03:24:11	95
10985	03:24:12	95
10985	03:24:12	95
10985	03:24:12	95
10985	03:24:12	95
10986	03:24:13	95
10986	03:24:13	95
10986	03:24:13	95
10986	03:24:13	95
10987	03:24:14	95
10987	03:24:14	95
10987	03:24:14	95
10987	03:24:14	95
10988	03:24:15	95
10988	03:24:15	95
10988	03:24:15	95
10988	03:24:15	95
10989	03:24:16	95
10989	03:24:16	95
10989	03:24:16	95
10989	03:24:16	95
10990	03:24:17	95
10990	03:24:17	95
10990	03:24:17	95
10990	03:24:17	95
10991	03:24:18	95
10991	03:24:18	95
10991	03:24:18	95
10991	03:24:18	95
10992	03:24:19	95
10992	03:24:19	95
10992	03:24:19	95
10992	03:24:19	95
10993	03:24:20	95
10993	03:24:20	95
10993	03:24:20	95
10993	03:24:20	95
10994	03:24:21	95
10994	03:24:21	95
10994	03:24:21	95
10994	03:24:21	95
10995	03:24:22	95
10995	03:24:22	95
10995	03:24:22	95
10995	03:24:22	95
10996	03:24:23	95
10996	03:24:23	95
10996	03:24:23	95
10996	03:24:23	95
10997	03:24:24	95
10997	03:24:24	95
10997	03:24:24	95
10997	03:24:24	95
10998	03:24:25	95
10998	03:24:25	95
10998	03:24:25	95
10998	03:24:25	95
10999	03:24:26	95
10999	03:24:26	94
10999	03:24:26	94
10999	03:24:26	94
11000	03:24:27	94
11000	03:24:27	94
11000	03:24:27	94
11000	03:24:27	94
11001	03:24:28	94
11001	03:24:28	94
11001	03:24:28	94
11001	03:24:28	94
11002	03:24:29	94
11002	03:24:29	94
11002	03:24:29	94
11002	03:24:29	94
11003	03:24:30	94
11003	03:24:30	94
11003	03:24:30	94
11003	03:24:30	94
11004	03:24:31	94
11004	03:24:31	95
11004	03:24:31	95
11004	03:24:31	95
11005	03:24:32	95
11005	03:24:32	95
11005	03:24:32	95
11005	03:24:32	95
11006	03:24:33	95
11006	03:24:33	94
11006	03:24:33	94
11006	03:24:33	94
11007	03:24:34	94
11007	03:24:34	94
11007	03:24:34	94
11007	03:24:34	94
11008	03:24:35	94
11008	03:24:35	95
11008	03:24:35	95
11008	03:24:35	95
11009	03:24:36	95
11009	03:24:36	95
11009	03:24:36	95
11009	03:24:36	95
11010	03:24:37	95
11010	03:24:37	95
11010	03:24:37	95
11010	03:24:37	95
11011	03:24:38	95
11011	03:24:38	95
11011	03:24:38	95
11011	03:24:38	95
11012	03:24:39	95
11012	03:24:39	95
11012	03:24:39	95
11012	03:24:39	95
11013	03:24:40	95
11013	03:24:40	95
11013	03:24:40	95
11013	03:24:40	95
11014	03:24:41	95
11014	03:24:41	95
11014	03:24:41	95
11014	03:24:41	95
11015	03:24:42	95
11015	03:24:42	95
11015	03:24:42	95
11015	03:24:42	95
11016	03:24:43	95
11016	03:24:43	95
11016	03:24:43	95
11016	03:24:43	95
11017	03:24:44	95
11017	03:24:44	95
11017	03:24:44	95
11017	03:24:44	95
11018	03:24:45	95
11018	03:24:45	94
11018	03:24:45	94
11018	03:24:45	94
11019	03:24:46	94
11019	03:24:46	94
11019	03:24:46	94
11019	03:24:46	94
11020	03:24:47	94
11020	03:24:47	94
11020	03:24:47	94
11020	03:24:47	94
11021	03:24:48	94
11021	03:24:48	94
11021	03:24:48	94
11021	03:24:48	94
11022	03:24:49	94
11022	03:24:49	94
11022	03:24:49	94
11022	03:24:49	94
11023	03:24:50	94
11023	03:24:50	95
11023	03:24:50	95
11023	03:24:50	95
11024	03:24:51	95
11024	03:24:51	94
11024	03:24:51	94
11024	03:24:51	94
11025	03:24:52	94
11025	03:24:52	94
11025	03:24:52	94
11025	03:24:52	94
11026	03:24:53	94
11026	03:24:53	95
11026	03:24:53	95
11026	03:24:53	95
11027	03:24:54	95
11027	03:24:54	95
11027	03:24:54	95
11027	03:24:54	95
11028	03:24:55	95
11028	03:24:55	95
11028	03:24:55	95
11028	03:24:55	95
11029	03:24:56	95
11029	03:24:56	95
11029	03:24:56	95
11029	03:24:56	95
11030	03:24:57	95
11030	03:24:57	95
11030	03:24:57	95
11030	03:24:57	95
11031	03:24:58	95
11031	03:24:58	94
11031	03:24:58	94
11031	03:24:58	94
11032	03:24:59	94
11032	03:24:59	94
11032	03:24:59	94
11032	03:24:59	94
11033	03:25:00	94
11033	03:25:00	94
11033	03:25:00	94
11033	03:25:00	94
11034	03:25:01	94
11034	03:25:01	94
11034	03:25:01	94
11034	03:25:01	94
11035	03:25:02	94
11035	03:25:02	94
11035	03:25:02	94
11035	03:25:02	94
11036	03:25:03	94
11036	03:25:03	94
11036	03:25:03	94
11036	03:25:03	94
11037	03:25:04	94
11037	03:25:04	94
11037	03:25:04	94
11037	03:25:04	94
11038	03:25:05	94
11038	03:25:05	94
11038	03:25:05	94
11038	03:25:05	94
11039	03:25:06	94
11039	03:25:06	94
11039	03:25:06	94
11039	03:25:06	94
11040	03:25:08	94
11040	03:25:08	94
11040	03:25:08	94
11040	03:25:08	94
11041	03:25:09	94
11041	03:25:09	94
11041	03:25:09	94
11041	03:25:09	94
11042	03:25:09	94
11042	03:25:09	94
11042	03:25:09	94
11042	03:25:09	94
11043	03:25:10	94
11043	03:25:10	94
11043	03:25:10	94
11043	03:25:10	94
11044	03:25:11	94
11044	03:25:11	94
11044	03:25:11	94
11044	03:25:11	94
11045	03:25:12	94
11045	03:25:12	94
11045	03:25:12	94
11045	03:25:12	94
11046	03:25:13	94
11046	03:25:13	94
11046	03:25:13	94
11046	03:25:13	94
11047	03:25:14	94
11047	03:25:14	94
11047	03:25:14	94
11047	03:25:14	94
11048	03:25:15	94
11048	03:25:15	94
11048	03:25:15	94
11048	03:25:15	94
11049	03:25:16	94
11049	03:25:16	94
11049	03:25:16	94
11049	03:25:16	94
11050	03:25:17	94
11050	03:25:17	94
11050	03:25:17	94
11050	03:25:17	94
11051	03:25:18	94
11051	03:25:18	94
11051	03:25:18	94
11051	03:25:18	94
11052	03:25:19	94
11052	03:25:19	94
11052	03:25:19	94
11052	03:25:19	94
11053	03:25:20	94
11053	03:25:20	94
11053	03:25:20	94
11053	03:25:20	94
11054	03:25:21	94
11054	03:25:21	94
11054	03:25:21	94
11054	03:25:21	94
11055	03:25:22	94
11055	03:25:22	94
11055	03:25:22	94
11055	03:25:22	94
11056	03:25:23	94
11056	03:25:23	94
11056	03:25:23	94
11056	03:25:23	94
11057	03:25:24	94
11057	03:25:24	94
11057	03:25:24	94
11057	03:25:24	94
11058	03:25:25	94
11058	03:25:25	94
11058	03:25:25	94
11058	03:25:25	94
11059	03:25:26	94
11059	03:25:26	94
11059	03:25:26	94
11059	03:25:26	94
11060	03:25:27	94
11060	03:25:27	94
11060	03:25:27	94
11060	03:25:27	94
11061	03:25:28	94
11061	03:25:28	94
11061	03:25:28	94
11061	03:25:28	94
11062	03:25:29	94
11062	03:25:29	94
11062	03:25:29	94
11062	03:25:29	94
11063	03:25:30	94
11063	03:25:30	94
11063	03:25:30	94
11063	03:25:30	94
11064	03:25:31	94
11064	03:25:31	94
11064	03:25:31	94
11064	03:25:31	94
11065	03:25:32	94
11065	03:25:32	94
11065	03:25:32	94
11065	03:25:32	94
11066	03:25:33	94
11066	03:25:33	94
11066	03:25:33	94
11066	03:25:33	94
11067	03:25:34	94
11067	03:25:34	94
11067	03:25:34	94
11067	03:25:34	94
11068	03:25:35	94
11068	03:25:35	95
11068	03:25:35	95
11068	03:25:35	95
11069	03:25:36	95
11069	03:25:36	95
11069	03:25:36	95
11069	03:25:36	95
11070	03:25:37	95
11070	03:25:37	95
11070	03:25:37	95
11070	03:25:37	95
11071	03:25:38	95
11071	03:25:38	95
11071	03:25:38	95
11071	03:25:38	95
11072	03:25:39	95
11072	03:25:39	95
11072	03:25:39	95
11072	03:25:39	95
11073	03:25:40	95
11073	03:25:40	95
11073	03:25:40	95
11073	03:25:40	95
11074	03:25:41	95
11074	03:25:41	95
11074	03:25:41	95
11074	03:25:41	95
11075	03:25:42	95
11075	03:25:42	95
11075	03:25:42	95
11075	03:25:42	95
11076	03:25:43	95
11076	03:25:43	95
11076	03:25:43	95
11076	03:25:43	95
11077	03:25:44	95
11077	03:25:44	95
11077	03:25:44	95
11077	03:25:44	95
11078	03:25:45	95
11078	03:25:45	95
11078	03:25:45	95
11078	03:25:45	95
11079	03:25:46	95
11079	03:25:46	95
11079	03:25:46	95
11079	03:25:46	95
11080	03:25:47	95
11080	03:25:47	95
11080	03:25:47	95
11080	03:25:47	95
11081	03:25:48	95
11081	03:25:48	95
11081	03:25:48	95
11081	03:25:48	95
11082	03:25:49	95
11082	03:25:49	95
11082	03:25:49	95
11082	03:25:49	95
11083	03:25:50	95
11083	03:25:50	95
11083	03:25:50	95
11083	03:25:50	95
11084	03:25:51	95
11084	03:25:51	95
11084	03:25:51	95
11084	03:25:51	95
11085	03:25:52	95
11085	03:25:52	95
11085	03:25:52	95
11085	03:25:52	95
11086	03:25:53	95
11086	03:25:53	95
11086	03:25:53	95
11086	03:25:53	95
11087	03:25:54	95
11087	03:25:54	95
11087	03:25:54	95
11087	03:25:54	95
11088	03:25:55	95
11088	03:25:55	95
11088	03:25:55	95
11088	03:25:55	95
11089	03:25:56	95
11089	03:25:56	95
11089	03:25:56	95
11089	03:25:56	95
11090	03:25:57	95
11090	03:25:57	95
11090	03:25:57	95
11090	03:25:57	95
11091	03:25:58	95
11091	03:25:58	95
11091	03:25:58	95
11091	03:25:58	95
11092	03:25:59	95
11092	03:25:59	95
11092	03:25:59	95
11092	03:25:59	95
11093	03:26:00	95
11093	03:26:00	95
11093	03:26:00	95
11093	03:26:00	95
11094	03:26:01	95
11094	03:26:01	95
11094	03:26:01	95
11094	03:26:01	95
11095	03:26:02	95
11095	03:26:02	95
11095	03:26:02	95
11095	03:26:02	95
11096	03:26:03	95
11096	03:26:03	95
11096	03:26:03	95
11096	03:26:03	95
11097	03:26:04	95
11097	03:26:04	95
11097	03:26:04	95
11097	03:26:04	95
11098	03:26:05	95
11098	03:26:05	95
11098	03:26:05	95
11098	03:26:05	95
11099	03:26:06	95
11099	03:26:06	95
11099	03:26:06	95
11099	03:26:06	95
11100	03:26:07	95
11100	03:26:07	95
11100	03:26:07	95
11100	03:26:07	95
11101	03:26:08	95
11101	03:26:08	95
11101	03:26:08	95
11101	03:26:08	95
11102	03:26:09	95
11102	03:26:09	95
11102	03:26:09	95
11102	03:26:09	95
11103	03:26:10	95
11103	03:26:10	94
11103	03:26:10	94
11103	03:26:10	94
11104	03:26:11	94
11104	03:26:11	94
11104	03:26:11	94
11104	03:26:11	94
11105	03:26:12	94
11105	03:26:12	94
11105	03:26:12	94
11105	03:26:12	94
11106	03:26:13	94
11106	03:26:13	94
11106	03:26:13	94
11106	03:26:13	94
11107	03:26:14	94
11107	03:26:14	94
11107	03:26:14	94
11107	03:26:14	94
11108	03:26:15	94
11108	03:26:15	94
11108	03:26:15	94
11108	03:26:15	94
11109	03:26:16	94
11109	03:26:16	94
11109	03:26:16	94
11109	03:26:16	94
11110	03:26:17	94
11110	03:26:17	94
11110	03:26:17	94
11110	03:26:17	94
11111	03:26:18	94
11111	03:26:18	95
11111	03:26:18	95
11111	03:26:18	95
11112	03:26:19	95
11112	03:26:19	95
11112	03:26:19	95
11112	03:26:19	95
11113	03:26:20	95
11113	03:26:20	95
11113	03:26:20	95
11113	03:26:20	95
11114	03:26:21	95
11114	03:26:21	95
11114	03:26:21	95
11114	03:26:21	95
11115	03:26:22	95
11115	03:26:22	95
11115	03:26:22	95
11115	03:26:22	95
11116	03:26:23	95
11116	03:26:23	95
11116	03:26:23	95
11116	03:26:23	95
11117	03:26:24	95
11117	03:26:24	96
11117	03:26:24	96
11117	03:26:24	96
11118	03:26:25	96
11118	03:26:25	95
11118	03:26:25	95
11118	03:26:25	95
11119	03:26:26	95
11119	03:26:26	95
11119	03:26:26	95
11119	03:26:26	95
11120	03:26:27	95
11120	03:26:27	95
11120	03:26:27	95
11120	03:26:27	95
11121	03:26:28	95
11121	03:26:28	96
11121	03:26:28	96
11121	03:26:28	96
11122	03:26:29	96
11122	03:26:29	96
11122	03:26:29	96
11122	03:26:29	96
11123	03:26:30	96
11123	03:26:30	96
11123	03:26:30	96
11123	03:26:30	96
11124	03:26:31	96
11124	03:26:31	96
11124	03:26:31	96
11124	03:26:31	96
11125	03:26:32	96
11125	03:26:32	96
11125	03:26:32	96
11125	03:26:32	96
11126	03:26:33	96
11126	03:26:33	96
11126	03:26:33	96
11126	03:26:33	96
11127	03:26:34	96
11127	03:26:34	96
11127	03:26:34	96
11127	03:26:34	96
11128	03:26:35	96
11128	03:26:35	96
11128	03:26:35	96
11128	03:26:35	96
11129	03:26:36	96
11129	03:26:36	96
11129	03:26:36	96
11129	03:26:36	96
11130	03:26:37	96
11130	03:26:37	95
11130	03:26:37	95
11130	03:26:37	95
11131	03:26:38	95
11131	03:26:38	95
11131	03:26:38	95
11131	03:26:38	95
11132	03:26:39	95
11132	03:26:39	95
11132	03:26:39	95
11132	03:26:39	95
11133	03:26:40	95
11133	03:26:40	95
11133	03:26:40	95
11133	03:26:40	95
11134	03:26:41	95
11134	03:26:41	95
11134	03:26:41	95
11134	03:26:41	95
11135	03:26:42	95
11135	03:26:42	95
11135	03:26:42	95
11135	03:26:42	95
11136	03:26:43	95
11136	03:26:43	95
11136	03:26:43	95
11136	03:26:43	95
11137	03:26:44	95
11137	03:26:44	95
11137	03:26:44	95
11137	03:26:44	95
11138	03:26:45	95
11138	03:26:45	95
11138	03:26:45	95
11138	03:26:45	95
11139	03:26:46	95
11139	03:26:46	95
11139	03:26:46	95
11139	03:26:46	95
11140	03:26:47	95
11140	03:26:47	95
11140	03:26:47	95
11140	03:26:47	95
11141	03:26:48	95
11141	03:26:48	95
11141	03:26:48	95
11141	03:26:48	95
11142	03:26:49	95
11142	03:26:49	95
11142	03:26:49	95
11142	03:26:49	95
11143	03:26:50	95
11143	03:26:50	95
11143	03:26:50	95
11143	03:26:50	95
11144	03:26:51	95
11144	03:26:51	95
11144	03:26:51	95
11144	03:26:51	95
11145	03:26:52	95
11145	03:26:52	95
11145	03:26:52	95
11145	03:26:52	95
11146	03:26:53	95
11146	03:26:53	95
11146	03:26:53	95
11146	03:26:53	95
11147	03:26:54	95
11147	03:26:54	95
11147	03:26:54	95
11147	03:26:54	95
11148	03:26:55	95
11148	03:26:55	95
11148	03:26:55	95
11148	03:26:55	95
11149	03:26:56	95
11149	03:26:56	95
11149	03:26:56	95
11149	03:26:56	95
11150	03:26:57	95
11150	03:26:57	95
11150	03:26:57	95
11150	03:26:57	95
11151	03:26:58	95
11151	03:26:58	95
11151	03:26:58	95
11151	03:26:58	95
11152	03:26:59	95
11152	03:26:59	95
11152	03:26:59	95
11152	03:26:59	95
11153	03:27:00	95
11153	03:27:00	95
11153	03:27:00	95
11153	03:27:00	95
11154	03:27:01	95
11154	03:27:01	95
11154	03:27:01	95
11154	03:27:01	95
11155	03:27:02	95
11155	03:27:02	95
11155	03:27:02	95
11155	03:27:02	95
11156	03:27:03	95
11156	03:27:03	95
11156	03:27:03	95
11156	03:27:03	95
11157	03:27:04	95
11157	03:27:04	95
11157	03:27:04	95
11157	03:27:04	95
11158	03:27:05	95
11158	03:27:05	95
11158	03:27:05	95
11158	03:27:05	95
11159	03:27:06	95
11159	03:27:06	95
11159	03:27:06	95
11159	03:27:06	95
11160	03:27:07	95
11160	03:27:07	95
11160	03:27:07	95
11160	03:27:07	95
11161	03:27:08	95
11161	03:27:08	94
11161	03:27:08	94
11161	03:27:08	94
11162	03:27:09	94
11162	03:27:09	94
11162	03:27:09	94
11162	03:27:09	94
11163	03:27:10	94
11163	03:27:10	94
11163	03:27:10	94
11163	03:27:10	94
11164	03:27:11	94
11164	03:27:11	94
11164	03:27:11	94
11164	03:27:11	94
11165	03:27:12	94
11165	03:27:12	94
11165	03:27:12	94
11165	03:27:12	94
11166	03:27:13	94
11166	03:27:13	94
11166	03:27:13	94
11166	03:27:13	94
11167	03:27:14	94
11167	03:27:14	94
11167	03:27:14	94
11167	03:27:14	94
11168	03:27:15	94
11168	03:27:15	94
11168	03:27:15	94
11168	03:27:15	94
11169	03:27:16	94
11169	03:27:16	94
11169	03:27:16	94
11169	03:27:16	94
11170	03:27:17	94
11170	03:27:17	94
11170	03:27:17	94
11170	03:27:17	94
11171	03:27:18	94
11171	03:27:18	94
11171	03:27:18	94
11171	03:27:18	94
11172	03:27:19	94
11172	03:27:19	94
11172	03:27:19	94
11172	03:27:19	94
11173	03:27:20	94
11173	03:27:20	95
11173	03:27:20	95
11173	03:27:20	95
11174	03:27:21	95
11174	03:27:21	95
11174	03:27:21	95
11174	03:27:21	95
11175	03:27:22	95
11175	03:27:22	95
11175	03:27:22	95
11175	03:27:22	95
11176	03:27:23	95
11176	03:27:23	95
11176	03:27:23	95
11176	03:27:23	95
11177	03:27:24	95
11177	03:27:24	95
11177	03:27:24	95
11177	03:27:24	95
11178	03:27:25	95
11178	03:27:25	95
11178	03:27:25	95
11178	03:27:25	95
11179	03:27:26	95
11179	03:27:26	95
11179	03:27:26	95
11179	03:27:26	95
11180	03:27:27	95
11180	03:27:27	95
11180	03:27:27	95
11180	03:27:27	95
11181	03:27:28	95
11181	03:27:28	95
11181	03:27:28	95
11181	03:27:28	95
11182	03:27:29	95
11182	03:27:29	95
11182	03:27:29	95
11182	03:27:29	95
11183	03:27:30	95
11183	03:27:30	95
11183	03:27:30	95
11183	03:27:30	95
11184	03:27:31	95
11184	03:27:31	95
11184	03:27:31	95
11184	03:27:31	95
11185	03:27:32	95
11185	03:27:32	95
11185	03:27:32	95
11185	03:27:32	95
11186	03:27:33	95
11186	03:27:33	95
11186	03:27:33	95
11186	03:27:33	95
11187	03:27:34	95
11187	03:27:34	95
11187	03:27:34	95
11187	03:27:34	95
11188	03:27:35	95
11188	03:27:35	95
11188	03:27:35	95
11188	03:27:35	95
11189	03:27:36	95
11189	03:27:36	95
11189	03:27:36	95
11189	03:27:36	95
11190	03:27:37	95
11190	03:27:37	95
11190	03:27:37	95
11190	03:27:37	95
11191	03:27:38	95
11191	03:27:38	95
11191	03:27:38	95
11191	03:27:38	95
11192	03:27:39	95
11192	03:27:39	95
11192	03:27:39	95
11192	03:27:39	95
11193	03:27:40	95
11193	03:27:40	95
11193	03:27:40	95
11193	03:27:40	95
11194	03:27:41	95
11194	03:27:41	95
11194	03:27:41	95
11194	03:27:41	95
11195	03:27:42	95
11195	03:27:42	95
11195	03:27:42	95
11195	03:27:42	95
11196	03:27:43	95
11196	03:27:43	95
11196	03:27:43	95
11196	03:27:43	95
11197	03:27:44	95
11197	03:27:44	95
11197	03:27:44	95
11197	03:27:44	95
11198	03:27:45	95
11198	03:27:45	95
11198	03:27:45	95
11198	03:27:45	95
11199	03:27:46	95
11199	03:27:46	95
11199	03:27:46	95
11199	03:27:46	95
11200	03:27:47	95
11200	03:27:47	95
11200	03:27:47	95
11200	03:27:47	95
11201	03:27:48	95
11201	03:27:48	95
11201	03:27:48	95
11201	03:27:48	95
11202	03:27:49	95
11202	03:27:49	95
11202	03:27:49	95
11202	03:27:49	95
11203	03:27:50	95
11203	03:27:50	95
11203	03:27:50	95
11203	03:27:50	95
11204	03:27:51	95
11204	03:27:51	95
11204	03:27:51	95
11204	03:27:51	95
11205	03:27:52	95
11205	03:27:52	95
11205	03:27:52	95
11205	03:27:52	95
11206	03:27:53	95
11206	03:27:53	95
11206	03:27:53	95
11206	03:27:53	95
11207	03:27:54	95
11207	03:27:54	95
11207	03:27:54	95
11207	03:27:54	95
11208	03:27:55	95
11208	03:27:55	95
11208	03:27:55	95
11208	03:27:55	95
11209	03:27:56	95
11209	03:27:56	95
11209	03:27:56	95
11209	03:27:56	95
11210	03:27:57	95
11210	03:27:57	95
11210	03:27:57	95
11210	03:27:57	95
11211	03:27:58	95
11211	03:27:58	95
11211	03:27:58	95
11211	03:27:58	95
11212	03:27:59	95
11212	03:27:59	95
11212	03:27:59	95
11212	03:27:59	95
11213	03:28:00	95
11213	03:28:00	95
11213	03:28:00	95
11213	03:28:00	95
11214	03:28:01	95
11214	03:28:01	95
11214	03:28:01	95
11214	03:28:01	95
11215	03:28:02	95
11215	03:28:02	95
11215	03:28:02	95
11215	03:28:02	95
11216	03:28:03	95
11216	03:28:03	95
11216	03:28:03	95
11216	03:28:03	95
11217	03:28:04	95
11217	03:28:04	95
11217	03:28:04	95
11217	03:28:04	95
11218	03:28:05	95
11218	03:28:05	95
11218	03:28:05	95
11218	03:28:05	95
11219	03:28:06	95
11219	03:28:06	95
11219	03:28:06	95
11219	03:28:06	95
11220	03:28:07	95
11220	03:28:07	95
11220	03:28:07	95
11220	03:28:07	95
11221	03:28:08	95
11221	03:28:08	95
11221	03:28:08	95
11221	03:28:08	95
11222	03:28:09	95
11222	03:28:09	95
11222	03:28:09	95
11222	03:28:09	95
11223	03:28:10	95
11223	03:28:10	95
11223	03:28:10	95
11223	03:28:10	95
11224	03:28:11	95
11224	03:28:11	95
11224	03:28:11	95
11224	03:28:11	95
11225	03:28:12	95
11225	03:28:12	95
11225	03:28:12	95
11225	03:28:12	95
11226	03:28:13	95
11226	03:28:13	95
11226	03:28:13	95
11226	03:28:13	95
11227	03:28:14	95
11227	03:28:14	95
11227	03:28:14	95
11227	03:28:14	95
11228	03:28:15	95
11228	03:28:15	95
11228	03:28:15	95
11228	03:28:15	95
11229	03:28:16	95
11229	03:28:16	95
11229	03:28:16	95
11229	03:28:16	95
11230	03:28:17	95
11230	03:28:17	95
11230	03:28:17	95
11230	03:28:17	95
11231	03:28:18	95
11231	03:28:18	95
11231	03:28:18	95
11231	03:28:18	95
11232	03:28:19	95
11232	03:28:19	95
11232	03:28:19	95
11232	03:28:19	95
11233	03:28:20	95
11233	03:28:20	95
11233	03:28:20	95
11233	03:28:20	95
11234	03:28:21	95
11234	03:28:21	95
11234	03:28:21	95
11234	03:28:21	95
11235	03:28:22	95
11235	03:28:22	95
11235	03:28:22	95
11235	03:28:22	95
11236	03:28:23	95
11236	03:28:23	96
11236	03:28:23	96
11236	03:28:23	96
11237	03:28:24	96
11237	03:28:24	95
11237	03:28:24	95
11237	03:28:24	95
11238	03:28:25	95
11238	03:28:25	95
11238	03:28:25	95
11238	03:28:25	95
11239	03:28:26	95
11239	03:28:26	96
11239	03:28:26	96
11239	03:28:26	96
11240	03:28:27	96
11240	03:28:27	96
11240	03:28:27	96
11240	03:28:27	96
11241	03:28:28	96
11241	03:28:28	95
11241	03:28:28	95
11241	03:28:28	95
11242	03:28:29	95
11242	03:28:29	95
11242	03:28:29	95
11242	03:28:29	95
11243	03:28:30	95
11243	03:28:30	95
11243	03:28:30	95
11243	03:28:30	95
11244	03:28:31	95
11244	03:28:31	95
11244	03:28:31	95
11244	03:28:31	95
11245	03:28:32	95
11245	03:28:32	95
11245	03:28:32	95
11245	03:28:32	95
11246	03:28:33	95
11246	03:28:33	96
11246	03:28:33	96
11246	03:28:33	96
11247	03:28:34	96
11247	03:28:34	96
11247	03:28:34	96
11247	03:28:34	96
11248	03:28:35	96
11248	03:28:35	96
11248	03:28:35	96
11248	03:28:35	96
11249	03:28:36	96
11249	03:28:36	96
11249	03:28:36	96
11249	03:28:36	96
11250	03:28:37	96
11250	03:28:37	96
11250	03:28:37	96
11250	03:28:37	96
11251	03:28:38	96
11251	03:28:38	96
11251	03:28:38	96
11251	03:28:38	96
11252	03:28:39	96
11252	03:28:39	96
11252	03:28:39	96
11252	03:28:39	96
11253	03:28:40	96
11253	03:28:40	96
11253	03:28:40	96
11253	03:28:40	96
11254	03:28:41	96
11254	03:28:41	96
11254	03:28:41	96
11254	03:28:41	96
11255	03:28:42	96
11255	03:28:42	95
11255	03:28:42	95
11255	03:28:42	95
11256	03:28:43	95
11256	03:28:43	95
11256	03:28:43	95
11256	03:28:43	95
11257	03:28:44	95
11257	03:28:44	95
11257	03:28:44	95
11257	03:28:44	95
11258	03:28:45	95
11258	03:28:45	96
11258	03:28:45	96
11258	03:28:45	96
11259	03:28:46	96
11259	03:28:46	96
11259	03:28:46	96
11259	03:28:46	96
11260	03:28:47	96
11260	03:28:47	96
11260	03:28:47	96
11260	03:28:47	96
11261	03:28:48	96
11261	03:28:48	96
11261	03:28:48	96
11261	03:28:48	96
11262	03:28:49	96
11262	03:28:49	96
11262	03:28:49	96
11262	03:28:49	96
11263	03:28:50	96
11263	03:28:50	96
11263	03:28:50	96
11263	03:28:50	96
11264	03:28:51	96
11264	03:28:51	96
11264	03:28:51	96
11264	03:28:51	96
11265	03:28:52	96
11265	03:28:52	97
11265	03:28:52	97
11265	03:28:52	97
11266	03:28:53	97
11266	03:28:53	96
11266	03:28:53	96
11266	03:28:53	96
11267	03:28:54	96
11267	03:28:54	97
11267	03:28:54	97
11267	03:28:54	97
11268	03:28:55	97
11268	03:28:55	96
11268	03:28:55	96
11268	03:28:55	96
11269	03:28:56	96
11269	03:28:56	96
11269	03:28:56	96
11269	03:28:56	96
11270	03:28:57	96
11270	03:28:57	96
11270	03:28:57	96
11270	03:28:57	96
11271	03:28:58	96
11271	03:28:58	96
11271	03:28:58	96
11271	03:28:58	96
11272	03:28:59	96
11272	03:28:59	96
11272	03:28:59	96
11272	03:28:59	96
11273	03:29:00	96
11273	03:29:00	96
11273	03:29:00	96
11273	03:29:00	96
11274	03:29:01	96
11274	03:29:01	96
11274	03:29:01	96
11274	03:29:01	96
11275	03:29:02	96
11275	03:29:02	96
11275	03:29:02	96
11275	03:29:02	96
11276	03:29:03	96
11276	03:29:03	95
11276	03:29:03	95
11276	03:29:03	95
11277	03:29:04	95
11277	03:29:04	95
11277	03:29:04	95
11277	03:29:04	95
11278	03:29:05	95
11278	03:29:05	95
11278	03:29:05	95
11278	03:29:05	95
11279	03:29:06	95
11279	03:29:06	95
11279	03:29:06	95
11279	03:29:06	95
11280	03:29:07	95
11280	03:29:07	95
11280	03:29:07	95
11280	03:29:07	95
11281	03:29:08	95
11281	03:29:08	95
11281	03:29:08	95
11281	03:29:08	95
11282	03:29:09	95
11282	03:29:09	95
11282	03:29:09	95
11282	03:29:09	95
11283	03:29:10	95
11283	03:29:10	95
11283	03:29:10	95
11283	03:29:10	95
11284	03:29:11	95
11284	03:29:11	95
11284	03:29:11	95
11284	03:29:11	95
11285	03:29:12	95
11285	03:29:12	95
11285	03:29:12	95
11285	03:29:12	95
11286	03:29:13	95
11286	03:29:13	95
11286	03:29:13	95
11286	03:29:13	95
11287	03:29:14	95
11287	03:29:14	95
11287	03:29:14	95
11287	03:29:14	95
11288	03:29:15	95
11288	03:29:15	95
11288	03:29:15	95
11288	03:29:15	95
11289	03:29:16	95
11289	03:29:16	95
11289	03:29:16	95
11289	03:29:16	95
11290	03:29:17	95
11290	03:29:17	96
11290	03:29:17	96
11290	03:29:17	96
11291	03:29:18	96
11291	03:29:18	95
11291	03:29:18	95
11291	03:29:18	95
11292	03:29:19	95
11292	03:29:19	96
11292	03:29:19	96
11292	03:29:19	96
11293	03:29:20	96
11293	03:29:20	96
11293	03:29:20	96
11293	03:29:20	96
11294	03:29:21	96
11294	03:29:21	96
11294	03:29:21	96
11294	03:29:21	96
11295	03:29:22	96
11295	03:29:22	96
11295	03:29:22	96
11295	03:29:22	96
11296	03:29:23	96
11296	03:29:23	95
11296	03:29:23	95
11296	03:29:23	95
11297	03:29:24	95
11297	03:29:24	95
11297	03:29:24	95
11297	03:29:24	95
11298	03:29:25	95
11298	03:29:25	95
11298	03:29:25	95
11298	03:29:25	95
11299	03:29:26	95
11299	03:29:26	95
11299	03:29:26	95
11299	03:29:26	95
11300	03:29:27	95
11300	03:29:27	95
11300	03:29:27	95
11300	03:29:27	95
11301	03:29:28	95
11301	03:29:28	95
11301	03:29:28	95
11301	03:29:28	95
11302	03:29:29	95
11302	03:29:29	95
11302	03:29:29	95
11302	03:29:29	95
11303	03:29:30	95
11303	03:29:30	96
11303	03:29:30	96
11303	03:29:30	96
11304	03:29:31	96
11304	03:29:31	96
11304	03:29:31	96
11304	03:29:31	96
11305	03:29:32	96
11305	03:29:32	96
11305	03:29:32	96
11305	03:29:32	96
11306	03:29:33	96
11306	03:29:33	96
11306	03:29:33	96
11306	03:29:33	96
11307	03:29:34	96
11307	03:29:34	96
11307	03:29:34	96
11307	03:29:34	96
11308	03:29:35	96
11308	03:29:35	96
11308	03:29:35	96
11308	03:29:35	96
11309	03:29:36	96
11309	03:29:36	96
11309	03:29:36	96
11309	03:29:36	96
11310	03:29:37	96
11310	03:29:37	96
11310	03:29:37	96
11310	03:29:37	96
11311	03:29:38	96
11311	03:29:38	95
11311	03:29:38	95
11311	03:29:38	95
11312	03:29:39	95
11312	03:29:39	95
11312	03:29:39	95
11312	03:29:39	95
11313	03:29:40	95
11313	03:29:40	96
11313	03:29:40	96
11313	03:29:40	96
11314	03:29:41	96
11314	03:29:41	96
11314	03:29:41	96
11314	03:29:41	96
11315	03:29:42	96
11315	03:29:42	96
11315	03:29:42	96
11315	03:29:42	96
11316	03:29:43	96
11316	03:29:43	96
11316	03:29:43	96
11316	03:29:43	96
11317	03:29:44	96
11317	03:29:44	96
11317	03:29:44	96
11317	03:29:44	96
11318	03:29:45	96
11318	03:29:45	96
11318	03:29:45	96
11318	03:29:45	96
11319	03:29:46	96
11319	03:29:46	96
11319	03:29:46	96
11319	03:29:46	96
11320	03:29:47	96
11320	03:29:47	96
11320	03:29:47	96
11320	03:29:47	96
11321	03:29:48	96
11321	03:29:48	96
11321	03:29:48	96
11321	03:29:48	96
11322	03:29:49	96
11322	03:29:49	95
11322	03:29:49	95
11322	03:29:49	95
11323	03:29:50	95
11323	03:29:50	95
11323	03:29:50	95
11323	03:29:50	95
11324	03:29:51	95
11324	03:29:51	95
11324	03:29:51	95
11324	03:29:51	95
11325	03:29:52	95
11325	03:29:52	95
11325	03:29:52	95
11325	03:29:52	95
11326	03:29:53	95
11326	03:29:53	95
11326	03:29:53	95
11326	03:29:53	95
11327	03:29:54	95
11327	03:29:54	95
11327	03:29:54	95
11327	03:29:54	95
11328	03:29:55	95
11328	03:29:55	95
11328	03:29:55	95
11328	03:29:55	95
11329	03:29:56	95
11329	03:29:56	95
11329	03:29:56	95
11329	03:29:56	95
11330	03:29:57	95
11330	03:29:57	95
11330	03:29:57	95
11330	03:29:57	95
11331	03:29:58	95
11331	03:29:58	95
11331	03:29:58	95
11331	03:29:58	95
11332	03:29:59	95
11332	03:29:59	95
11332	03:29:59	95
11332	03:29:59	95
11333	03:30:00	95
11333	03:30:00	95
11333	03:30:00	95
11333	03:30:00	95
11334	03:30:01	95
11334	03:30:01	95
11334	03:30:01	95
11334	03:30:01	95
11335	03:30:02	95
11335	03:30:02	95
11335	03:30:02	95
11335	03:30:02	95
11336	03:30:03	95
11336	03:30:03	95
11336	03:30:03	95
11336	03:30:03	95
11337	03:30:04	95
11337	03:30:04	95
11337	03:30:04	95
11337	03:30:04	95
11338	03:30:05	95
11338	03:30:05	95
11338	03:30:05	95
11338	03:30:05	95
11339	03:30:06	95
11339	03:30:06	96
11339	03:30:06	96
11339	03:30:06	96
11340	03:30:07	96
11340	03:30:07	96
11340	03:30:07	96
11340	03:30:07	96
11341	03:30:08	96
11341	03:30:08	96
11341	03:30:08	96
11341	03:30:08	96
11342	03:30:09	96
11342	03:30:09	96
11342	03:30:09	96
11342	03:30:09	96
11343	03:30:10	96
11343	03:30:10	96
11343	03:30:10	96
11343	03:30:10	96
11344	03:30:11	96
11344	03:30:11	96
11344	03:30:11	96
11344	03:30:11	96
11345	03:30:12	96
11345	03:30:12	96
11345	03:30:12	96
11345	03:30:12	96
11346	03:30:13	96
11346	03:30:13	96
11346	03:30:13	96
11346	03:30:13	96
11347	03:30:14	96
11347	03:30:14	96
11347	03:30:14	96
11347	03:30:14	96
11348	03:30:15	96
11348	03:30:15	96
11348	03:30:15	96
11348	03:30:15	96
11349	03:30:16	96
11349	03:30:16	96
11349	03:30:16	96
11349	03:30:16	96
11350	03:30:17	96
11350	03:30:17	96
11350	03:30:17	96
11350	03:30:17	96
11351	03:30:18	96
11351	03:30:18	96
11351	03:30:18	96
11351	03:30:18	96
11352	03:30:19	96
11352	03:30:19	96
11352	03:30:19	96
11352	03:30:19	96
11353	03:30:20	96
11353	03:30:20	96
11353	03:30:20	96
11353	03:30:20	96
11354	03:30:21	96
11354	03:30:21	96
11354	03:30:21	96
11354	03:30:21	96
11355	03:30:22	96
11355	03:30:22	96
11355	03:30:22	96
11355	03:30:22	96
11356	03:30:23	96
11356	03:30:23	96
11356	03:30:23	96
11356	03:30:23	96
11357	03:30:24	96
11357	03:30:24	96
11357	03:30:24	96
11357	03:30:24	96
11358	03:30:25	96
11358	03:30:25	96
11358	03:30:25	96
11358	03:30:25	96
11359	03:30:26	96
11359	03:30:26	96
11359	03:30:26	96
11359	03:30:26	96
11360	03:30:27	96
11360	03:30:27	96
11360	03:30:27	96
11360	03:30:27	96
11361	03:30:28	96
11361	03:30:28	96
11361	03:30:28	96
11361	03:30:28	96
11362	03:30:29	96
11362	03:30:29	96
11362	03:30:29	96
11362	03:30:29	96
11363	03:30:30	96
11363	03:30:30	96
11363	03:30:30	96
11363	03:30:30	96
11364	03:30:31	96
11364	03:30:31	96
11364	03:30:31	96
11364	03:30:31	96
11365	03:30:32	96
11365	03:30:32	96
11365	03:30:32	96
11365	03:30:32	96
11366	03:30:33	96
11366	03:30:33	96
11366	03:30:33	96
11366	03:30:33	96
11367	03:30:34	96
11367	03:30:34	96
11367	03:30:34	96
11367	03:30:34	96
11368	03:30:35	96
11368	03:30:35	96
11368	03:30:35	96
11368	03:30:35	96
11369	03:30:36	96
11369	03:30:36	96
11369	03:30:36	96
11369	03:30:36	96
11370	03:30:37	96
11370	03:30:37	96
11370	03:30:37	96
11370	03:30:37	96
11371	03:30:38	96
11371	03:30:38	96
11371	03:30:38	96
11371	03:30:38	96
11372	03:30:39	96
11372	03:30:39	96
11372	03:30:39	96
11372	03:30:39	96
11373	03:30:40	96
11373	03:30:40	96
11373	03:30:40	96
11373	03:30:40	96
11374	03:30:41	96
11374	03:30:41	96
11374	03:30:41	96
11374	03:30:41	96
11375	03:30:42	96
11375	03:30:42	96
11375	03:30:42	96
11375	03:30:42	96
11376	03:30:43	96
11376	03:30:43	96
11376	03:30:43	96
11376	03:30:43	96
11377	03:30:44	96
11377	03:30:44	96
11377	03:30:44	96
11377	03:30:44	96
11378	03:30:45	96
11378	03:30:45	96
11378	03:30:45	96
11378	03:30:45	96
11379	03:30:46	96
11379	03:30:46	96
11379	03:30:46	96
11379	03:30:46	96
11380	03:30:47	96
11380	03:30:47	96
11380	03:30:47	96
11380	03:30:47	96
11381	03:30:48	96
11381	03:30:48	96
11381	03:30:48	96
11381	03:30:48	96
11382	03:30:49	96
11382	03:30:49	96
11382	03:30:49	96
11382	03:30:49	96
11383	03:30:50	96
11383	03:30:50	96
11383	03:30:50	96
11383	03:30:50	96
11384	03:30:51	96
11384	03:30:51	96
11384	03:30:51	96
11384	03:30:51	96
11385	03:30:52	96
11385	03:30:52	96
11385	03:30:52	96
11385	03:30:52	96
11386	03:30:53	96
11386	03:30:53	96
11386	03:30:53	96
11386	03:30:53	96
11387	03:30:54	96
11387	03:30:54	96
11387	03:30:54	96
11387	03:30:54	96
11388	03:30:55	96
11388	03:30:55	96
11388	03:30:55	96
11388	03:30:55	96
11389	03:30:56	96
11389	03:30:56	96
11389	03:30:56	96
11389	03:30:56	96
[truncated: 404 more rows]
