# Supplementary material for: Are Complexity Metrics Reliable in Assessing HRV Control in Obese Patients During Sleep?
Source: PLoS One. 2015 Apr 20;10(4):e0124458. doi: 10.1371/journal.pone.0124458 (PMC4404104; doi:10.1371/journal.pone.0124458)
Supplement: S1 Dataset — (ZIP) [file pone.0124458.s001.zip › cabiddu_healthy_controls_data/SUBJECT (20)/SAO3RAA.txt]

2760	01:07:05	94
2760	01:07:05	94
2760	01:07:05	94
2760	01:07:05	94
2761	01:07:06	94
2761	01:07:06	94
2761	01:07:06	94
2761	01:07:06	94
2762	01:07:07	94
2762	01:07:07	94
2762	01:07:07	94
2762	01:07:07	94
2763	01:07:08	94
2763	01:07:08	94
2763	01:07:08	94
2763	01:07:08	94
2764	01:07:09	94
2764	01:07:09	94
2764	01:07:09	94
2764	01:07:09	94
2765	01:07:10	94
2765	01:07:10	94
2765	01:07:10	94
2765	01:07:10	94
2766	01:07:11	94
2766	01:07:11	94
2766	01:07:11	94
2766	01:07:11	94
2767	01:07:12	94
2767	01:07:12	94
2767	01:07:12	94
2767	01:07:12	94
2768	01:07:13	94
2768	01:07:13	94
2768	01:07:13	94
2768	01:07:13	94
2769	01:07:14	94
2769	01:07:14	94
2769	01:07:14	94
2769	01:07:14	94
2770	01:07:15	94
2770	01:07:15	94
2770	01:07:15	94
2770	01:07:15	94
2771	01:07:16	94
2771	01:07:16	94
2771	01:07:16	94
2771	01:07:16	94
2772	01:07:17	94
2772	01:07:17	94
2772	01:07:17	94
2772	01:07:17	94
2773	01:07:18	94
2773	01:07:18	94
2773	01:07:18	94
2773	01:07:18	94
2774	01:07:19	94
2774	01:07:19	94
2774	01:07:19	94
2774	01:07:19	94
2775	01:07:20	94
2775	01:07:20	94
2775	01:07:20	94
2775	01:07:20	94
2776	01:07:21	94
2776	01:07:21	94
2776	01:07:21	94
2776	01:07:21	94
2777	01:07:22	94
2777	01:07:22	94
2777	01:07:22	94
2777	01:07:22	94
2778	01:07:23	94
2778	01:07:23	94
2778	01:07:23	94
2778	01:07:23	94
2779	01:07:24	94
2779	01:07:24	94
2779	01:07:24	94
2779	01:07:24	94
2780	01:07:25	94
2780	01:07:25	94
2780	01:07:25	94
2780	01:07:25	94
2781	01:07:26	94
2781	01:07:26	94
2781	01:07:26	94
2781	01:07:26	94
2782	01:07:27	94
2782	01:07:27	94
2782	01:07:27	94
2782	01:07:27	94
2783	01:07:28	94
2783	01:07:28	94
2783	01:07:28	94
2783	01:07:28	94
2784	01:07:29	94
2784	01:07:29	94
2784	01:07:29	94
2784	01:07:29	94
2785	01:07:30	94
2785	01:07:30	94
2785	01:07:30	94
2785	01:07:30	94
2786	01:07:31	94
2786	01:07:31	94
2786	01:07:31	94
2786	01:07:31	94
2787	01:07:32	94
2787	01:07:32	94
2787	01:07:32	94
2787	01:07:32	94
2788	01:07:33	94
2788	01:07:33	94
2788	01:07:33	94
2788	01:07:33	94
2789	01:07:34	94
2789	01:07:34	94
2789	01:07:34	94
2789	01:07:34	94
2790	01:07:35	94
2790	01:07:35	94
2790	01:07:35	94
2790	01:07:35	94
2791	01:07:36	94
2791	01:07:36	94
2791	01:07:36	94
2791	01:07:36	94
2792	01:07:37	94
2792	01:07:37	94
2792	01:07:37	94
2792	01:07:37	94
2793	01:07:38	94
2793	01:07:38	94
2793	01:07:38	94
2793	01:07:38	94
2794	01:07:39	94
2794	01:07:39	94
2794	01:07:39	94
2794	01:07:39	94
2795	01:07:40	94
2795	01:07:40	94
2795	01:07:40	94
2795	01:07:40	94
2796	01:07:41	94
2796	01:07:41	94
2796	01:07:41	94
2796	01:07:41	94
2797	01:07:42	94
2797	01:07:42	94
2797	01:07:42	94
2797	01:07:42	94
2798	01:07:43	94
2798	01:07:43	94
2798	01:07:43	94
2798	01:07:43	94
2799	01:07:44	94
2799	01:07:44	94
2799	01:07:44	94
2799	01:07:44	94
2800	01:07:45	94
2800	01:07:45	94
2800	01:07:45	94
2800	01:07:45	94
2801	01:07:46	94
2801	01:07:46	94
2801	01:07:46	94
2801	01:07:46	94
2802	01:07:47	94
2802	01:07:47	94
2802	01:07:47	94
2802	01:07:47	94
2803	01:07:48	94
2803	01:07:48	94
2803	01:07:48	94
2803	01:07:48	94
2804	01:07:49	94
2804	01:07:49	94
2804	01:07:49	94
2804	01:07:49	94
2805	01:07:50	94
2805	01:07:50	94
2805	01:07:50	94
2805	01:07:50	94
2806	01:07:51	94
2806	01:07:51	94
2806	01:07:51	94
2806	01:07:51	94
2807	01:07:52	94
2807	01:07:52	94
2807	01:07:52	94
2807	01:07:52	94
2808	01:07:53	94
2808	01:07:53	94
2808	01:07:53	94
2808	01:07:53	94
2809	01:07:54	94
2809	01:07:54	94
2809	01:07:54	94
2809	01:07:54	94
2810	01:07:55	94
2810	01:07:55	94
2810	01:07:55	94
2810	01:07:55	94
2811	01:07:56	94
2811	01:07:56	94
2811	01:07:56	94
2811	01:07:56	94
2812	01:07:57	94
2812	01:07:57	94
2812	01:07:57	94
2812	01:07:57	94
2813	01:07:58	94
2813	01:07:58	94
2813	01:07:58	94
2813	01:07:58	94
2814	01:07:59	94
2814	01:07:59	94
2814	01:07:59	94
2814	01:07:59	94
2815	01:08:00	94
2815	01:08:00	94
2815	01:08:00	94
2815	01:08:00	94
2816	01:08:01	94
2816	01:08:01	94
2816	01:08:01	94
2816	01:08:01	94
2817	01:08:02	94
2817	01:08:02	94
2817	01:08:02	94
2817	01:08:02	94
2818	01:08:03	94
2818	01:08:03	94
2818	01:08:03	94
2818	01:08:03	94
2819	01:08:04	94
2819	01:08:04	94
2819	01:08:04	94
2819	01:08:04	94
2820	01:08:05	94
2820	01:08:05	94
2820	01:08:05	94
2820	01:08:05	94
2821	01:08:06	94
2821	01:08:06	94
2821	01:08:06	94
2821	01:08:06	94
2822	01:08:07	94
2822	01:08:07	94
2822	01:08:07	94
2822	01:08:07	94
2823	01:08:08	94
2823	01:08:08	94
2823	01:08:08	94
2823	01:08:08	94
2824	01:08:09	94
2824	01:08:09	94
2824	01:08:09	94
2824	01:08:09	94
2825	01:08:10	94
2825	01:08:10	94
2825	01:08:10	94
2825	01:08:10	94
2826	01:08:11	94
2826	01:08:11	94
2826	01:08:11	94
2826	01:08:11	94
2827	01:08:12	94
2827	01:08:12	94
2827	01:08:12	94
2827	01:08:12	94
2828	01:08:13	94
2828	01:08:13	94
2828	01:08:13	94
2828	01:08:13	94
2829	01:08:14	94
2829	01:08:14	94
2829	01:08:14	94
2829	01:08:14	94
2830	01:08:15	94
2830	01:08:15	94
2830	01:08:15	94
2830	01:08:15	94
2831	01:08:16	94
2831	01:08:16	94
2831	01:08:16	94
2831	01:08:16	94
2832	01:08:17	94
2832	01:08:17	94
2832	01:08:17	94
2832	01:08:17	94
2833	01:08:18	94
2833	01:08:18	94
2833	01:08:18	94
2833	01:08:18	94
2834	01:08:19	94
2834	01:08:19	94
2834	01:08:19	94
2834	01:08:19	94
2835	01:08:20	94
2835	01:08:20	94
2835	01:08:20	94
2835	01:08:20	94
2836	01:08:21	94
2836	01:08:21	94
2836	01:08:21	94
2836	01:08:21	94
2837	01:08:22	94
2837	01:08:22	94
2837	01:08:22	94
2837	01:08:22	94
2838	01:08:23	94
2838	01:08:23	94
2838	01:08:23	94
2838	01:08:23	94
2839	01:08:24	94
2839	01:08:24	94
2839	01:08:24	94
2839	01:08:24	94
2840	01:08:25	94
2840	01:08:25	94
2840	01:08:25	94
2840	01:08:25	94
2841	01:08:26	94
2841	01:08:26	94
2841	01:08:26	94
2841	01:08:26	94
2842	01:08:27	94
2842	01:08:27	94
2842	01:08:27	94
2842	01:08:27	94
2843	01:08:28	94
2843	01:08:28	94
2843	01:08:28	94
2843	01:08:28	94
2844	01:08:29	94
2844	01:08:29	94
2844	01:08:29	94
2844	01:08:29	94
2845	01:08:30	94
2845	01:08:30	94
2845	01:08:30	94
2845	01:08:30	94
2846	01:08:31	94
2846	01:08:31	94
2846	01:08:31	94
2846	01:08:31	94
2847	01:08:32	94
2847	01:08:32	94
2847	01:08:32	94
2847	01:08:32	94
2848	01:08:33	94
2848	01:08:33	94
2848	01:08:33	94
2848	01:08:33	94
2849	01:08:34	94
2849	01:08:34	94
2849	01:08:34	94
2849	01:08:34	94
2850	01:08:35	94
2850	01:08:35	94
2850	01:08:35	94
2850	01:08:35	94
2851	01:08:36	94
2851	01:08:36	94
2851	01:08:36	94
2851	01:08:36	94
2852	01:08:37	94
2852	01:08:37	94
2852	01:08:37	94
2852	01:08:37	94
2853	01:08:38	94
2853	01:08:38	94
2853	01:08:38	94
2853	01:08:38	94
2854	01:08:39	94
2854	01:08:39	94
2854	01:08:39	94
2854	01:08:39	94
2855	01:08:40	94
2855	01:08:40	94
2855	01:08:40	94
2855	01:08:40	94
2856	01:08:41	94
2856	01:08:41	94
2856	01:08:41	94
2856	01:08:41	94
2857	01:08:42	94
2857	01:08:42	94
2857	01:08:42	94
2857	01:08:42	94
2858	01:08:43	94
2858	01:08:43	94
2858	01:08:43	94
2858	01:08:43	94
2859	01:08:44	94
2859	01:08:44	94
2859	01:08:44	94
2859	01:08:44	94
2860	01:08:45	94
2860	01:08:45	94
2860	01:08:45	94
2860	01:08:45	94
2861	01:08:46	94
2861	01:08:46	94
2861	01:08:46	94
2861	01:08:46	94
2862	01:08:47	94
2862	01:08:47	94
2862	01:08:47	94
2862	01:08:47	94
2863	01:08:48	94
2863	01:08:48	94
2863	01:08:48	94
2863	01:08:48	94
2864	01:08:49	94
2864	01:08:49	94
2864	01:08:49	94
2864	01:08:49	94
2865	01:08:50	94
2865	01:08:50	94
2865	01:08:50	94
2865	01:08:50	94
2866	01:08:51	94
2866	01:08:51	94
2866	01:08:51	94
2866	01:08:51	94
2867	01:08:52	94
2867	01:08:52	94
2867	01:08:52	94
2867	01:08:52	94
2868	01:08:53	94
2868	01:08:53	94
2868	01:08:53	94
2868	01:08:53	94
2869	01:08:54	94
2869	01:08:54	94
2869	01:08:54	94
2869	01:08:54	94
2870	01:08:55	94
2870	01:08:55	94
2870	01:08:55	94
2870	01:08:55	94
2871	01:08:56	94
2871	01:08:56	94
2871	01:08:56	94
2871	01:08:56	94
2872	01:08:57	94
2872	01:08:57	94
2872	01:08:57	94
2872	01:08:57	94
2873	01:08:58	94
2873	01:08:58	94
2873	01:08:58	94
2873	01:08:58	94
2874	01:08:59	94
2874	01:08:59	94
2874	01:08:59	94
2874	01:08:59	94
2875	01:09:00	94
2875	01:09:00	94
2875	01:09:00	94
2875	01:09:00	94
2876	01:09:01	94
2876	01:09:01	94
2876	01:09:01	94
2876	01:09:01	94
2877	01:09:02	94
2877	01:09:02	94
2877	01:09:02	94
2877	01:09:02	94
2878	01:09:03	94
2878	01:09:03	94
2878	01:09:03	94
2878	01:09:03	94
2879	01:09:04	94
2879	01:09:04	94
2879	01:09:04	94
2879	01:09:04	94
2880	01:09:05	94
2880	01:09:05	94
2880	01:09:05	94
2880	01:09:05	94
2881	01:09:06	94
2881	01:09:06	94
2881	01:09:06	94
2881	01:09:06	94
2882	01:09:07	94
2882	01:09:07	94
2882	01:09:07	94
2882	01:09:07	94
2883	01:09:08	94
2883	01:09:08	94
2883	01:09:08	94
2883	01:09:08	94
2884	01:09:09	94
2884	01:09:09	94
2884	01:09:09	94
2884	01:09:09	94
2885	01:09:10	94
2885	01:09:10	93
2885	01:09:10	93
2885	01:09:10	93
2886	01:09:11	93
2886	01:09:11	93
2886	01:09:11	93
2886	01:09:11	93
2887	01:09:12	93
2887	01:09:12	93
2887	01:09:12	93
2887	01:09:12	93
2888	01:09:13	93
2888	01:09:13	93
2888	01:09:13	93
2888	01:09:13	93
2889	01:09:14	93
2889	01:09:14	93
2889	01:09:14	93
2889	01:09:14	93
2890	01:09:15	93
2890	01:09:15	93
2890	01:09:15	93
2890	01:09:15	93
2891	01:09:16	93
2891	01:09:16	93
2891	01:09:16	93
2891	01:09:16	93
2892	01:09:17	93
2892	01:09:17	94
2892	01:09:17	94
2892	01:09:17	94
2893	01:09:18	94
2893	01:09:18	94
2893	01:09:18	94
2893	01:09:18	94
2894	01:09:19	94
2894	01:09:19	94
2894	01:09:19	94
2894	01:09:19	94
2895	01:09:20	94
2895	01:09:20	94
2895	01:09:20	94
2895	01:09:20	94
2896	01:09:21	94
2896	01:09:21	94
2896	01:09:21	94
2896	01:09:21	94
2897	01:09:22	94
2897	01:09:22	94
2897	01:09:22	94
2897	01:09:22	94
2898	01:09:23	94
2898	01:09:23	94
2898	01:09:23	94
2898	01:09:23	94
2899	01:09:24	94
2899	01:09:24	94
2899	01:09:24	94
2899	01:09:24	94
2900	01:09:25	94
2900	01:09:25	94
2900	01:09:25	94
2900	01:09:25	94
2901	01:09:26	94
2901	01:09:26	94
2901	01:09:26	94
2901	01:09:26	94
2902	01:09:27	94
2902	01:09:27	94
2902	01:09:27	94
2902	01:09:27	94
2903	01:09:28	94
2903	01:09:28	94
2903	01:09:28	94
2903	01:09:28	94
2904	01:09:29	94
2904	01:09:29	94
2904	01:09:29	94
2904	01:09:29	94
2905	01:09:30	94
2905	01:09:30	94
2905	01:09:30	94
2905	01:09:30	94
2906	01:09:31	94
2906	01:09:31	94
2906	01:09:31	94
2906	01:09:31	94
2907	01:09:32	94
2907	01:09:32	94
2907	01:09:32	94
2907	01:09:32	94
2908	01:09:33	94
2908	01:09:33	94
2908	01:09:33	94
2908	01:09:33	94
2909	01:09:34	94
2909	01:09:34	94
2909	01:09:34	94
2909	01:09:34	94
2910	01:09:35	94
2910	01:09:35	94
2910	01:09:35	94
2910	01:09:35	94
2911	01:09:36	94
2911	01:09:36	94
2911	01:09:36	94
2911	01:09:36	94
2912	01:09:37	94
2912	01:09:37	94
2912	01:09:37	94
2912	01:09:37	94
2913	01:09:38	94
2913	01:09:38	94
2913	01:09:38	94
2913	01:09:38	94
2914	01:09:39	94
2914	01:09:39	94
2914	01:09:39	94
2914	01:09:39	94
2915	01:09:40	94
2915	01:09:40	94
2915	01:09:40	94
2915	01:09:40	94
2916	01:09:41	94
2916	01:09:41	94
2916	01:09:41	94
2916	01:09:41	94
2917	01:09:42	94
2917	01:09:42	94
2917	01:09:42	94
2917	01:09:42	94
2918	01:09:43	94
2918	01:09:43	94
2918	01:09:43	94
2918	01:09:43	94
2919	01:09:44	94
2919	01:09:44	94
2919	01:09:44	94
2919	01:09:44	94
2920	01:09:45	94
2920	01:09:45	94
2920	01:09:45	94
2920	01:09:45	94
2921	01:09:46	94
2921	01:09:46	94
2921	01:09:46	94
2921	01:09:46	94
2922	01:09:47	94
2922	01:09:47	95
2922	01:09:47	95
2922	01:09:47	95
2923	01:09:48	95
2923	01:09:48	95
2923	01:09:48	95
2923	01:09:48	95
2924	01:09:49	95
2924	01:09:49	94
2924	01:09:49	94
2924	01:09:49	94
2925	01:09:50	94
2925	01:09:50	94
2925	01:09:50	94
2925	01:09:50	94
2926	01:09:51	94
2926	01:09:51	94
2926	01:09:51	94
2926	01:09:51	94
2927	01:09:52	94
2927	01:09:52	94
2927	01:09:52	94
2927	01:09:52	94
2928	01:09:53	94
2928	01:09:53	94
2928	01:09:53	94
2928	01:09:53	94
2929	01:09:54	94
2929	01:09:54	94
2929	01:09:54	94
2929	01:09:54	94
2930	01:09:55	94
2930	01:09:55	94
2930	01:09:55	94
2930	01:09:55	94
2931	01:09:56	94
2931	01:09:56	94
2931	01:09:56	94
2931	01:09:56	94
2932	01:09:57	94
2932	01:09:57	94
2932	01:09:57	94
2932	01:09:57	94
2933	01:09:58	94
2933	01:09:58	94
2933	01:09:58	94
2933	01:09:58	94
2934	01:09:59	94
2934	01:09:59	93
2934	01:09:59	93
2934	01:09:59	93
2935	01:10:00	93
2935	01:10:00	93
2935	01:10:00	93
2935	01:10:00	93
2936	01:10:01	93
2936	01:10:01	93
2936	01:10:01	93
2936	01:10:01	93
2937	01:10:02	93
2937	01:10:02	93
2937	01:10:02	93
2937	01:10:02	93
2938	01:10:03	93
2938	01:10:03	93
2938	01:10:03	93
2938	01:10:03	93
2939	01:10:04	93
2939	01:10:04	93
2939	01:10:04	93
2939	01:10:04	93
2940	01:10:05	93
2940	01:10:05	93
2940	01:10:05	93
2940	01:10:05	93
2941	01:10:06	93
2941	01:10:06	93
2941	01:10:06	93
2941	01:10:06	93
2942	01:10:07	93
2942	01:10:07	93
2942	01:10:07	93
2942	01:10:07	93
2943	01:10:08	93
2943	01:10:08	93
2943	01:10:08	93
2943	01:10:08	93
2944	01:10:09	93
2944	01:10:09	93
2944	01:10:09	93
2944	01:10:09	93
2945	01:10:10	93
2945	01:10:10	93
2945	01:10:10	93
2945	01:10:10	93
2946	01:10:11	93
2946	01:10:11	93
2946	01:10:11	93
2946	01:10:11	93
2947	01:10:12	93
2947	01:10:12	93
2947	01:10:12	93
2947	01:10:12	93
2948	01:10:13	93
2948	01:10:13	93
2948	01:10:13	93
2948	01:10:13	93
2949	01:10:14	93
2949	01:10:14	93
2949	01:10:14	93
2949	01:10:14	93
2950	01:10:15	93
2950	01:10:15	93
2950	01:10:15	93
2950	01:10:15	93
2951	01:10:16	93
2951	01:10:16	93
2951	01:10:16	93
2951	01:10:16	93
2952	01:10:17	93
2952	01:10:17	93
2952	01:10:17	93
2952	01:10:17	93
2953	01:10:18	93
2953	01:10:18	93
2953	01:10:18	93
2953	01:10:18	93
2954	01:10:19	93
2954	01:10:19	93
2954	01:10:19	93
2954	01:10:19	93
2955	01:10:20	93
2955	01:10:20	93
2955	01:10:20	93
2955	01:10:20	93
2956	01:10:21	93
2956	01:10:21	93
2956	01:10:21	93
2956	01:10:21	93
2957	01:10:22	93
2957	01:10:22	93
2957	01:10:22	93
2957	01:10:22	93
2958	01:10:23	93
2958	01:10:23	93
2958	01:10:23	93
2958	01:10:23	93
2959	01:10:24	93
2959	01:10:24	94
2959	01:10:24	94
2959	01:10:24	94
2960	01:10:25	94
2960	01:10:25	94
2960	01:10:25	94
2960	01:10:25	94
2961	01:10:26	94
2961	01:10:26	94
2961	01:10:26	94
2961	01:10:26	94
2962	01:10:27	94
2962	01:10:27	94
2962	01:10:27	94
2962	01:10:27	94
2963	01:10:28	94
2963	01:10:28	94
2963	01:10:28	94
2963	01:10:28	94
2964	01:10:29	94
2964	01:10:29	94
2964	01:10:29	94
2964	01:10:29	94
2965	01:10:30	94
2965	01:10:30	94
2965	01:10:30	94
2965	01:10:30	94
2966	01:10:31	94
2966	01:10:31	94
2966	01:10:31	94
2966	01:10:31	94
2967	01:10:32	94
2967	01:10:32	94
2967	01:10:32	94
2967	01:10:32	94
2968	01:10:33	94
2968	01:10:33	94
2968	01:10:33	94
2968	01:10:33	94
2969	01:10:34	94
2969	01:10:34	94
2969	01:10:34	94
2969	01:10:34	94
2970	01:10:35	94
2970	01:10:35	94
2970	01:10:35	94
2970	01:10:35	94
2971	01:10:36	94
2971	01:10:36	94
2971	01:10:36	94
2971	01:10:36	94
2972	01:10:37	94
2972	01:10:37	94
2972	01:10:37	94
2972	01:10:37	94
2973	01:10:38	94
2973	01:10:38	94
2973	01:10:38	94
2973	01:10:38	94
2974	01:10:39	94
2974	01:10:39	94
2974	01:10:39	94
2974	01:10:39	94
2975	01:10:40	94
2975	01:10:40	94
2975	01:10:40	94
2975	01:10:40	94
2976	01:10:41	94
2976	01:10:41	94
2976	01:10:41	94
2976	01:10:41	94
2977	01:10:42	94
2977	01:10:42	94
2977	01:10:42	94
2977	01:10:42	94
2978	01:10:43	94
2978	01:10:43	94
2978	01:10:43	94
2978	01:10:43	94
2979	01:10:44	94
2979	01:10:44	94
2979	01:10:44	94
2979	01:10:44	94
2980	01:10:45	94
2980	01:10:45	94
2980	01:10:45	94
2980	01:10:45	94
2981	01:10:46	94
2981	01:10:46	94
2981	01:10:46	94
2981	01:10:46	94
2982	01:10:47	94
2982	01:10:47	94
2982	01:10:47	94
2982	01:10:47	94
2983	01:10:48	94
2983	01:10:48	94
2983	01:10:48	94
2983	01:10:48	94
2984	01:10:49	94
2984	01:10:49	94
2984	01:10:49	94
2984	01:10:49	94
2985	01:10:50	94
2985	01:10:50	94
2985	01:10:50	94
2985	01:10:50	94
2986	01:10:51	94
2986	01:10:51	94
2986	01:10:51	94
2986	01:10:51	94
2987	01:10:52	94
2987	01:10:52	94
2987	01:10:52	94
2987	01:10:52	94
2988	01:10:53	94
2988	01:10:53	94
2988	01:10:53	94
2988	01:10:53	94
2989	01:10:54	94
2989	01:10:54	94
2989	01:10:54	94
2989	01:10:54	94
2990	01:10:55	94
2990	01:10:55	94
2990	01:10:55	94
2990	01:10:55	94
2991	01:10:56	94
2991	01:10:56	94
2991	01:10:56	94
2991	01:10:56	94
2992	01:10:57	94
2992	01:10:57	94
2992	01:10:57	94
2992	01:10:57	94
2993	01:10:58	94
2993	01:10:58	94
2993	01:10:58	94
2993	01:10:58	94
2994	01:10:59	94
2994	01:10:59	94
2994	01:10:59	94
2994	01:10:59	94
2995	01:11:00	94
2995	01:11:00	94
2995	01:11:00	94
2995	01:11:00	94
2996	01:11:01	94
2996	01:11:01	94
2996	01:11:01	94
2996	01:11:01	94
2997	01:11:02	94
2997	01:11:02	94
2997	01:11:02	94
2997	01:11:02	94
2998	01:11:03	94
2998	01:11:03	94
2998	01:11:03	94
2998	01:11:03	94
2999	01:11:04	94
2999	01:11:04	94
2999	01:11:04	94
2999	01:11:04	94
3000	01:11:05	94
3000	01:11:05	94
3000	01:11:05	94
3000	01:11:05	94
3001	01:11:06	94
3001	01:11:06	94
3001	01:11:06	94
3001	01:11:06	94
3002	01:11:07	94
3002	01:11:07	94
3002	01:11:07	94
3002	01:11:07	94
3003	01:11:08	94
3003	01:11:08	94
3003	01:11:08	94
3003	01:11:08	94
3004	01:11:09	94
3004	01:11:09	94
3004	01:11:09	94
3004	01:11:09	94
3005	01:11:10	94
3005	01:11:10	94
3005	01:11:10	94
3005	01:11:10	94
3006	01:11:11	94
3006	01:11:11	94
3006	01:11:11	94
3006	01:11:11	94
3007	01:11:12	94
3007	01:11:12	94
3007	01:11:12	94
3007	01:11:12	94
3008	01:11:13	94
3008	01:11:13	94
3008	01:11:13	94
3008	01:11:13	94
3009	01:11:14	94
3009	01:11:14	94
3009	01:11:14	94
3009	01:11:14	94
3010	01:11:15	94
3010	01:11:15	94
3010	01:11:15	94
3010	01:11:15	94
3011	01:11:16	94
3011	01:11:16	94
3011	01:11:16	94
3011	01:11:16	94
3012	01:11:17	94
3012	01:11:17	94
3012	01:11:17	94
3012	01:11:17	94
3013	01:11:18	94
3013	01:11:18	94
3013	01:11:18	94
3013	01:11:18	94
3014	01:11:19	94
3014	01:11:19	94
3014	01:11:19	94
3014	01:11:19	94
3015	01:11:20	94
3015	01:11:20	93
3015	01:11:20	93
3015	01:11:20	93
3016	01:11:21	93
3016	01:11:21	93
3016	01:11:21	93
3016	01:11:21	93
3017	01:11:22	93
3017	01:11:22	93
3017	01:11:22	93
3017	01:11:22	93
3018	01:11:23	93
3018	01:11:23	93
3018	01:11:23	93
3018	01:11:23	93
3019	01:11:24	93
3019	01:11:24	93
3019	01:11:24	93
3019	01:11:24	93
3020	01:11:25	93
3020	01:11:25	94
3020	01:11:25	94
3020	01:11:25	94
3021	01:11:26	94
3021	01:11:26	94
3021	01:11:26	94
3021	01:11:26	94
3022	01:11:27	94
3022	01:11:27	94
3022	01:11:27	94
3022	01:11:27	94
3023	01:11:28	94
3023	01:11:28	94
3023	01:11:28	94
3023	01:11:28	94
3024	01:11:29	94
3024	01:11:29	94
3024	01:11:29	94
3024	01:11:29	94
3025	01:11:30	94
3025	01:11:30	94
3025	01:11:30	94
3025	01:11:30	94
3026	01:11:31	94
3026	01:11:31	94
3026	01:11:31	94
3026	01:11:31	94
3027	01:11:32	94
3027	01:11:32	94
3027	01:11:32	94
3027	01:11:32	94
3028	01:11:33	94
3028	01:11:33	94
3028	01:11:33	94
3028	01:11:33	94
3029	01:11:34	94
3029	01:11:34	94
3029	01:11:34	94
3029	01:11:34	94
3030	01:11:35	94
3030	01:11:35	94
3030	01:11:35	94
3030	01:11:35	94
3031	01:11:36	94
3031	01:11:36	94
3031	01:11:36	94
3031	01:11:36	94
3032	01:11:37	94
3032	01:11:37	94
3032	01:11:37	94
3032	01:11:37	94
3033	01:11:38	94
3033	01:11:38	94
3033	01:11:38	94
3033	01:11:38	94
3034	01:11:39	94
3034	01:11:39	94
3034	01:11:39	94
3034	01:11:39	94
3035	01:11:40	94
3035	01:11:40	94
3035	01:11:40	94
3035	01:11:40	94
3036	01:11:41	94
3036	01:11:41	94
3036	01:11:41	94
3036	01:11:41	94
3037	01:11:42	94
3037	01:11:42	94
3037	01:11:42	94
3037	01:11:42	94
3038	01:11:43	94
3038	01:11:43	94
3038	01:11:43	94
3038	01:11:43	94
3039	01:11:44	94
3039	01:11:44	94
3039	01:11:44	94
3039	01:11:44	94
3040	01:11:45	94
3040	01:11:45	94
3040	01:11:45	94
3040	01:11:45	94
3041	01:11:46	94
3041	01:11:46	94
3041	01:11:46	94
3041	01:11:46	94
3042	01:11:47	94
3042	01:11:47	94
3042	01:11:47	94
3042	01:11:47	94
3043	01:11:48	94
3043	01:11:48	94
3043	01:11:48	94
3043	01:11:48	94
3044	01:11:49	94
3044	01:11:49	94
3044	01:11:49	94
3044	01:11:49	94
3045	01:11:50	94
3045	01:11:50	94
3045	01:11:50	94
3045	01:11:50	94
3046	01:11:51	94
3046	01:11:51	94
3046	01:11:51	94
3046	01:11:51	94
3047	01:11:52	94
3047	01:11:52	94
3047	01:11:52	94
3047	01:11:52	94
3048	01:11:53	94
3048	01:11:53	94
3048	01:11:53	94
3048	01:11:53	94
3049	01:11:54	94
3049	01:11:54	94
3049	01:11:54	94
3049	01:11:54	94
3050	01:11:55	94
3050	01:11:55	94
3050	01:11:55	94
3050	01:11:55	94
3051	01:11:56	94
3051	01:11:56	94
3051	01:11:56	94
3051	01:11:56	94
3052	01:11:57	94
3052	01:11:57	94
3052	01:11:57	94
3052	01:11:57	94
3053	01:11:58	94
3053	01:11:58	94
3053	01:11:58	94
3053	01:11:58	94
3054	01:11:59	94
3054	01:11:59	94
3054	01:11:59	94
3054	01:11:59	94
3055	01:12:00	94
3055	01:12:00	93
3055	01:12:00	93
3055	01:12:00	93
3056	01:12:01	93
3056	01:12:01	93
3056	01:12:01	93
3056	01:12:01	93
3057	01:12:02	93
3057	01:12:02	93
3057	01:12:02	93
3057	01:12:02	93
3058	01:12:03	93
3058	01:12:03	93
3058	01:12:03	93
3058	01:12:03	93
3059	01:12:04	93
3059	01:12:04	93
3059	01:12:04	93
3059	01:12:04	93
3060	01:12:05	93
3060	01:12:05	93
3060	01:12:05	93
3060	01:12:05	93
3061	01:12:06	93
3061	01:12:06	93
3061	01:12:06	93
3061	01:12:06	93
3062	01:12:07	93
3062	01:12:07	93
3062	01:12:07	93
3062	01:12:07	93
3063	01:12:08	93
3063	01:12:08	93
3063	01:12:08	93
3063	01:12:08	93
3064	01:12:09	93
3064	01:12:09	93
3064	01:12:09	93
3064	01:12:09	93
3065	01:12:10	93
3065	01:12:10	93
3065	01:12:10	93
3065	01:12:10	93
3066	01:12:11	93
3066	01:12:11	93
3066	01:12:11	93
3066	01:12:11	93
3067	01:12:12	93
3067	01:12:12	93
3067	01:12:12	93
3067	01:12:12	93
3068	01:12:13	93
3068	01:12:13	93
3068	01:12:13	93
3068	01:12:13	93
3069	01:12:14	93
3069	01:12:14	93
3069	01:12:14	93
3069	01:12:14	93
3070	01:12:15	93
3070	01:12:15	93
3070	01:12:15	93
3070	01:12:15	93
3071	01:12:16	93
3071	01:12:16	93
3071	01:12:16	93
3071	01:12:16	93
3072	01:12:17	93
3072	01:12:17	94
3072	01:12:17	94
3072	01:12:17	94
3073	01:12:18	94
3073	01:12:18	94
3073	01:12:18	94
3073	01:12:18	94
3074	01:12:19	94
3074	01:12:19	94
3074	01:12:19	94
3074	01:12:19	94
3075	01:12:20	94
3075	01:12:20	94
3075	01:12:20	94
3075	01:12:20	94
3076	01:12:21	94
3076	01:12:21	94
3076	01:12:21	94
3076	01:12:21	94
3077	01:12:22	94
3077	01:12:22	94
3077	01:12:22	94
3077	01:12:22	94
3078	01:12:23	94
3078	01:12:23	94
3078	01:12:23	94
3078	01:12:23	94
3079	01:12:24	94
3079	01:12:24	94
3079	01:12:24	94
3079	01:12:24	94
3080	01:12:25	94
3080	01:12:25	94
3080	01:12:25	94
3080	01:12:25	94
3081	01:12:26	94
3081	01:12:26	94
3081	01:12:26	94
3081	01:12:26	94
3082	01:12:27	94
3082	01:12:27	94
3082	01:12:27	94
3082	01:12:27	94
3083	01:12:28	94
3083	01:12:28	94
3083	01:12:28	94
3083	01:12:28	94
3084	01:12:29	94
3084	01:12:29	94
3084	01:12:29	94
3084	01:12:29	94
3085	01:12:30	94
3085	01:12:30	94
3085	01:12:30	94
3085	01:12:30	94
3086	01:12:31	94
3086	01:12:31	93
3086	01:12:31	93
3086	01:12:31	93
3087	01:12:32	93
3087	01:12:32	93
3087	01:12:32	93
3087	01:12:32	93
3088	01:12:33	93
3088	01:12:33	93
3088	01:12:33	93
3088	01:12:33	93
3089	01:12:34	93
3089	01:12:34	93
3089	01:12:34	93
3089	01:12:34	93
3090	01:12:35	93
3090	01:12:35	93
3090	01:12:35	93
3090	01:12:35	93
3091	01:12:36	93
3091	01:12:36	93
3091	01:12:36	93
3091	01:12:36	93
3092	01:12:37	93
3092	01:12:37	93
3092	01:12:37	93
3092	01:12:37	93
3093	01:12:38	93
3093	01:12:38	93
3093	01:12:38	93
3093	01:12:38	93
3094	01:12:39	93
3094	01:12:39	93
3094	01:12:39	93
3094	01:12:39	93
3095	01:12:40	93
3095	01:12:40	93
3095	01:12:40	93
3095	01:12:40	93
3096	01:12:41	93
3096	01:12:41	93
3096	01:12:41	93
3096	01:12:41	93
3097	01:12:42	93
3097	01:12:42	93
3097	01:12:42	93
3097	01:12:42	93
3098	01:12:43	93
3098	01:12:43	93
3098	01:12:43	93
3098	01:12:43	93
3099	01:12:44	93
3099	01:12:44	93
3099	01:12:44	93
3099	01:12:44	93
3100	01:12:45	93
3100	01:12:45	94
3100	01:12:45	94
3100	01:12:45	94
3101	01:12:46	94
3101	01:12:46	94
3101	01:12:46	94
3101	01:12:46	94
3102	01:12:47	94
3102	01:12:47	94
3102	01:12:47	94
3102	01:12:47	94
3103	01:12:48	94
3103	01:12:48	94
3103	01:12:48	94
3103	01:12:48	94
3104	01:12:49	94
3104	01:12:49	94
3104	01:12:49	94
3104	01:12:49	94
3105	01:12:50	94
3105	01:12:50	94
3105	01:12:50	94
3105	01:12:50	94
3106	01:12:51	94
3106	01:12:51	94
3106	01:12:51	94
3106	01:12:51	94
3107	01:12:52	94
3107	01:12:52	94
3107	01:12:52	94
3107	01:12:52	94
3108	01:12:53	94
3108	01:12:53	94
3108	01:12:53	94
3108	01:12:53	94
3109	01:12:54	94
3109	01:12:54	94
3109	01:12:54	94
3109	01:12:54	94
3110	01:12:55	94
3110	01:12:55	94
3110	01:12:55	94
3110	01:12:55	94
3111	01:12:56	94
3111	01:12:56	94
3111	01:12:56	94
3111	01:12:56	94
3112	01:12:57	94
3112	01:12:57	94
3112	01:12:57	94
3112	01:12:57	94
3113	01:12:58	94
3113	01:12:58	94
3113	01:12:58	94
3113	01:12:58	94
3114	01:12:59	94
3114	01:12:59	94
3114	01:12:59	94
3114	01:12:59	94
3115	01:13:00	94
3115	01:13:00	93
3115	01:13:00	93
3115	01:13:00	93
3116	01:13:01	93
3116	01:13:01	93
3116	01:13:01	93
3116	01:13:01	93
3117	01:13:02	93
3117	01:13:02	93
3117	01:13:02	93
3117	01:13:02	93
3118	01:13:03	93
3118	01:13:03	93
3118	01:13:03	93
3118	01:13:03	93
3119	01:13:04	93
3119	01:13:04	93
3119	01:13:04	93
3119	01:13:04	93
3120	01:13:05	93
3120	01:13:05	93
3120	01:13:05	93
3120	01:13:05	93
3121	01:13:06	93
3121	01:13:06	93
3121	01:13:06	93
3121	01:13:06	93
3122	01:13:07	93
3122	01:13:07	93
3122	01:13:07	93
3122	01:13:07	93
3123	01:13:08	93
3123	01:13:08	93
3123	01:13:08	93
3123	01:13:08	93
3124	01:13:09	93
3124	01:13:09	93
3124	01:13:09	93
3124	01:13:09	93
3125	01:13:10	93
3125	01:13:10	93
3125	01:13:10	93
3125	01:13:10	93
3126	01:13:11	93
3126	01:13:11	93
3126	01:13:11	93
3126	01:13:11	93
3127	01:13:12	93
3127	01:13:12	93
3127	01:13:12	93
3127	01:13:12	93
3128	01:13:13	93
3128	01:13:13	93
3128	01:13:13	93
3128	01:13:13	93
3129	01:13:14	93
3129	01:13:14	93
3129	01:13:14	93
3129	01:13:14	93
3130	01:13:15	93
3130	01:13:15	93
3130	01:13:15	93
3130	01:13:15	93
3131	01:13:16	93
3131	01:13:16	93
3131	01:13:16	93
3131	01:13:16	93
3132	01:13:17	93
3132	01:13:17	93
3132	01:13:17	93
3132	01:13:17	93
3133	01:13:18	93
3133	01:13:18	93
3133	01:13:18	93
3133	01:13:18	93
3134	01:13:19	93
3134	01:13:19	93
3134	01:13:19	93
3134	01:13:19	93
3135	01:13:20	93
3135	01:13:20	93
3135	01:13:20	93
3135	01:13:20	93
3136	01:13:21	93
3136	01:13:21	93
3136	01:13:21	93
3136	01:13:21	93
3137	01:13:22	93
3137	01:13:22	93
3137	01:13:22	93
3137	01:13:22	93
3138	01:13:23	93
3138	01:13:23	93
3138	01:13:23	93
3138	01:13:23	93
3139	01:13:24	93
3139	01:13:24	93
3139	01:13:24	93
3139	01:13:24	93
3140	01:13:25	93
3140	01:13:25	93
3140	01:13:25	93
3140	01:13:25	93
3141	01:13:26	93
3141	01:13:26	93
3141	01:13:26	93
3141	01:13:26	93
3142	01:13:27	93
3142	01:13:27	93
3142	01:13:27	93
3142	01:13:27	93
3143	01:13:28	93
3143	01:13:28	93
3143	01:13:28	93
3143	01:13:28	93
3144	01:13:29	93
3144	01:13:29	93
3144	01:13:29	93
3144	01:13:29	93
3145	01:13:30	93
3145	01:13:30	93
3145	01:13:30	93
3145	01:13:30	93
3146	01:13:31	93
3146	01:13:31	93
3146	01:13:31	93
3146	01:13:31	93
3147	01:13:32	93
3147	01:13:32	93
3147	01:13:32	93
3147	01:13:32	93
3148	01:13:33	93
3148	01:13:33	93
3148	01:13:33	93
3148	01:13:33	93
3149	01:13:34	93
3149	01:13:34	93
3149	01:13:34	93
3149	01:13:34	93
3150	01:13:35	93
3150	01:13:35	93
3150	01:13:35	93
3150	01:13:35	93
3151	01:13:36	93
3151	01:13:36	93
3151	01:13:36	93
3151	01:13:36	93
3152	01:13:37	93
3152	01:13:37	93
3152	01:13:37	93
3152	01:13:37	93
3153	01:13:38	93
3153	01:13:38	94
3153	01:13:38	94
3153	01:13:38	94
3154	01:13:39	94
3154	01:13:39	94
3154	01:13:39	94
3154	01:13:39	94
3155	01:13:40	94
3155	01:13:40	94
3155	01:13:40	94
3155	01:13:40	94
3156	01:13:41	94
3156	01:13:41	94
3156	01:13:41	94
3156	01:13:41	94
3157	01:13:42	94
3157	01:13:42	94
3157	01:13:42	94
3157	01:13:42	94
3158	01:13:43	94
3158	01:13:43	94
3158	01:13:43	94
3158	01:13:43	94
3159	01:13:44	94
3159	01:13:44	94
3159	01:13:44	94
3159	01:13:44	94
3160	01:13:45	94
3160	01:13:45	93
3160	01:13:45	93
3160	01:13:45	93
3161	01:13:46	93
3161	01:13:46	93
3161	01:13:46	93
3161	01:13:46	93
3162	01:13:47	93
3162	01:13:47	93
3162	01:13:47	93
3162	01:13:47	93
3163	01:13:48	93
3163	01:13:48	93
3163	01:13:48	93
3163	01:13:48	93
3164	01:13:49	93
3164	01:13:49	93
3164	01:13:49	93
3164	01:13:49	93
3165	01:13:50	93
3165	01:13:50	93
3165	01:13:50	93
3165	01:13:50	93
3166	01:13:51	93
3166	01:13:51	93
3166	01:13:51	93
3166	01:13:51	93
3167	01:13:52	93
3167	01:13:52	93
3167	01:13:52	93
3167	01:13:52	93
3168	01:13:53	93
3168	01:13:53	93
3168	01:13:53	93
3168	01:13:53	93
3169	01:13:54	93
3169	01:13:54	93
3169	01:13:54	93
3169	01:13:54	93
3170	01:13:55	93
3170	01:13:55	93
3170	01:13:55	93
3170	01:13:55	93
3171	01:13:56	93
3171	01:13:56	93
3171	01:13:56	93
3171	01:13:56	93
3172	01:13:57	93
3172	01:13:57	93
3172	01:13:57	93
3172	01:13:57	93
3173	01:13:58	93
3173	01:13:58	93
3173	01:13:58	93
3173	01:13:58	93
3174	01:13:59	93
3174	01:13:59	93
3174	01:13:59	93
3174	01:13:59	93
3175	01:14:00	93
3175	01:14:00	93
3175	01:14:00	93
3175	01:14:00	93
3176	01:14:01	93
3176	01:14:01	93
3176	01:14:01	93
3176	01:14:01	93
3177	01:14:02	93
3177	01:14:02	93
3177	01:14:02	93
3177	01:14:02	93
3178	01:14:03	93
3178	01:14:03	94
3178	01:14:03	94
3178	01:14:03	94
3179	01:14:04	94
3179	01:14:04	94
3179	01:14:04	94
3179	01:14:04	94
3180	01:14:05	94
3180	01:14:05	94
3180	01:14:05	94
3180	01:14:05	94
3181	01:14:06	94
3181	01:14:06	94
3181	01:14:06	94
3181	01:14:06	94
3182	01:14:07	94
3182	01:14:07	94
3182	01:14:07	94
3182	01:14:07	94
3183	01:14:08	94
3183	01:14:08	94
3183	01:14:08	94
3183	01:14:08	94
3184	01:14:09	94
3184	01:14:09	94
3184	01:14:09	94
3184	01:14:09	94
3185	01:14:10	94
3185	01:14:10	94
3185	01:14:10	94
3185	01:14:10	94
3186	01:14:11	94
3186	01:14:11	94
3186	01:14:11	94
3186	01:14:11	94
3187	01:14:12	94
3187	01:14:12	94
3187	01:14:12	94
3187	01:14:12	94
3188	01:14:13	94
3188	01:14:13	94
3188	01:14:13	94
3188	01:14:13	94
3189	01:14:14	94
3189	01:14:14	94
3189	01:14:14	94
3189	01:14:14	94
3190	01:14:15	94
3190	01:14:15	94
3190	01:14:15	94
3190	01:14:15	94
3191	01:14:16	94
3191	01:14:16	94
3191	01:14:16	94
3191	01:14:16	94
3192	01:14:17	94
3192	01:14:17	94
3192	01:14:17	94
3192	01:14:17	94
3193	01:14:18	94
3193	01:14:18	94
3193	01:14:18	94
3193	01:14:18	94
3194	01:14:19	94
3194	01:14:19	94
3194	01:14:19	94
3194	01:14:19	94
3195	01:14:20	94
3195	01:14:20	94
3195	01:14:20	94
3195	01:14:20	94
3196	01:14:21	94
3196	01:14:21	93
3196	01:14:21	93
3196	01:14:21	93
3197	01:14:22	93
3197	01:14:22	93
3197	01:14:22	93
3197	01:14:22	93
3198	01:14:23	93
3198	01:14:23	93
3198	01:14:23	93
3198	01:14:23	93
3199	01:14:24	93
3199	01:14:24	93
3199	01:14:24	93
3199	01:14:24	93
3200	01:14:25	93
3200	01:14:25	93
3200	01:14:25	93
3200	01:14:25	93
3201	01:14:26	93
3201	01:14:26	93
3201	01:14:26	93
3201	01:14:26	93
3202	01:14:27	93
3202	01:14:27	94
3202	01:14:27	94
3202	01:14:27	94
3203	01:14:28	94
3203	01:14:28	94
3203	01:14:28	94
3203	01:14:28	94
3204	01:14:29	94
3204	01:14:29	94
3204	01:14:29	94
3204	01:14:29	94
3205	01:14:30	94
3205	01:14:30	94
3205	01:14:30	94
3205	01:14:30	94
3206	01:14:31	94
3206	01:14:31	94
3206	01:14:31	94
3206	01:14:31	94
3207	01:14:32	94
3207	01:14:32	94
3207	01:14:32	94
3207	01:14:32	94
3208	01:14:33	94
3208	01:14:33	94
3208	01:14:33	94
3208	01:14:33	94
3209	01:14:34	94
3209	01:14:34	94
3209	01:14:34	94
3209	01:14:34	94
3210	01:14:35	94
3210	01:14:35	94
3210	01:14:35	94
3210	01:14:35	94
3211	01:14:36	94
3211	01:14:36	94
3211	01:14:36	94
3211	01:14:36	94
3212	01:14:37	94
3212	01:14:37	94
3212	01:14:37	94
3212	01:14:37	94
3213	01:14:38	94
3213	01:14:38	94
3213	01:14:38	94
3213	01:14:38	94
3214	01:14:39	94
3214	01:14:39	93
3214	01:14:39	93
3214	01:14:39	93
3215	01:14:40	93
3215	01:14:40	93
3215	01:14:40	93
3215	01:14:40	93
3216	01:14:41	93
3216	01:14:41	93
3216	01:14:41	93
3216	01:14:41	93
3217	01:14:42	93
3217	01:14:42	93
3217	01:14:42	93
3217	01:14:42	93
3218	01:14:43	93
3218	01:14:43	93
3218	01:14:43	93
3218	01:14:43	93
3219	01:14:44	93
3219	01:14:44	93
3219	01:14:44	93
3219	01:14:44	93
3220	01:14:45	93
3220	01:14:45	93
3220	01:14:45	93
3220	01:14:45	93
3221	01:14:46	93
3221	01:14:46	93
3221	01:14:46	93
3221	01:14:46	93
3222	01:14:47	93
3222	01:14:47	93
3222	01:14:47	93
3222	01:14:47	93
3223	01:14:48	93
3223	01:14:48	93
3223	01:14:48	93
3223	01:14:48	93
3224	01:14:49	93
3224	01:14:49	93
3224	01:14:49	93
3224	01:14:49	93
3225	01:14:50	93
3225	01:14:50	93
3225	01:14:50	93
3225	01:14:50	93
3226	01:14:51	93
3226	01:14:51	93
3226	01:14:51	93
3226	01:14:51	93
3227	01:14:52	93
3227	01:14:52	93
3227	01:14:52	93
3227	01:14:52	93
3228	01:14:53	93
3228	01:14:53	94
3228	01:14:53	94
3228	01:14:53	94
3229	01:14:54	94
3229	01:14:54	94
3229	01:14:54	94
3229	01:14:54	94
3230	01:14:55	94
3230	01:14:55	94
3230	01:14:55	94
3230	01:14:55	94
3231	01:14:56	94
3231	01:14:56	94
3231	01:14:56	94
3231	01:14:56	94
3232	01:14:57	94
3232	01:14:57	94
3232	01:14:57	94
3232	01:14:57	94
3233	01:14:58	94
3233	01:14:58	94
3233	01:14:58	94
3233	01:14:58	94
3234	01:14:59	94
3234	01:14:59	94
3234	01:14:59	94
3234	01:14:59	94
3235	01:15:00	94
3235	01:15:00	94
3235	01:15:00	94
3235	01:15:00	94
3236	01:15:01	94
3236	01:15:01	93
3236	01:15:01	93
3236	01:15:01	93
3237	01:15:02	93
3237	01:15:02	93
3237	01:15:02	93
3237	01:15:02	93
3238	01:15:03	93
3238	01:15:03	93
3238	01:15:03	93
3238	01:15:03	93
3239	01:15:04	93
3239	01:15:04	93
3239	01:15:04	93
3239	01:15:04	93
3240	01:15:05	93
3240	01:15:05	93
3240	01:15:05	93
3240	01:15:05	93
3241	01:15:06	93
3241	01:15:06	93
3241	01:15:06	93
3241	01:15:06	93
3242	01:15:07	93
3242	01:15:07	93
3242	01:15:07	93
3242	01:15:07	93
3243	01:15:08	93
3243	01:15:08	93
3243	01:15:08	93
3243	01:15:08	93
3244	01:15:09	93
3244	01:15:09	93
3244	01:15:09	93
3244	01:15:09	93
3245	01:15:10	93
3245	01:15:10	93
3245	01:15:10	93
3245	01:15:10	93
3246	01:15:11	93
3246	01:15:11	93
3246	01:15:11	93
3246	01:15:11	93
3247	01:15:12	93
3247	01:15:12	93
3247	01:15:12	93
3247	01:15:12	93
3248	01:15:13	93
3248	01:15:13	93
3248	01:15:13	93
3248	01:15:13	93
3249	01:15:14	93
3249	01:15:14	93
3249	01:15:14	93
3249	01:15:14	93
3250	01:15:15	93
3250	01:15:15	93
3250	01:15:15	93
3250	01:15:15	93
3251	01:15:16	93
3251	01:15:16	93
3251	01:15:16	93
3251	01:15:16	93
3252	01:15:17	93
3252	01:15:17	93
3252	01:15:17	93
3252	01:15:17	93
3253	01:15:18	93
3253	01:15:18	93
3253	01:15:18	93
3253	01:15:18	93
3254	01:15:19	93
3254	01:15:19	93
3254	01:15:19	93
3254	01:15:19	93
3255	01:15:20	93
3255	01:15:20	93
3255	01:15:20	93
3255	01:15:20	93
3256	01:15:21	93
3256	01:15:21	93
3256	01:15:21	93
3256	01:15:21	93
3257	01:15:22	93
3257	01:15:22	93
3257	01:15:22	93
3257	01:15:22	93
3258	01:15:23	93
3258	01:15:23	94
3258	01:15:23	94
3258	01:15:23	94
3259	01:15:24	94
3259	01:15:24	94
3259	01:15:24	94
3259	01:15:24	94
[truncated: 404 more rows]
