# Supplementary material for: Are Complexity Metrics Reliable in Assessing HRV Control in Obese Patients During Sleep?
Source: PLoS One. 2015 Apr 20;10(4):e0124458. doi: 10.1371/journal.pone.0124458 (PMC4404104; doi:10.1371/journal.pone.0124458)
Supplement: S1 Dataset — (ZIP) [file pone.0124458.s001.zip › cabiddu_healthy_controls_data/SUBJECT (20)/SAORRAA.txt]

13950	04:13:38	92
13950	04:13:38	92
13950	04:13:38	92
13950	04:13:38	92
13951	04:13:39	92
13951	04:13:39	92
13951	04:13:39	92
13951	04:13:39	92
13952	04:13:40	92
13952	04:13:40	92
13952	04:13:40	92
13952	04:13:40	92
13953	04:13:41	92
13953	04:13:41	92
13953	04:13:41	92
13953	04:13:41	92
13954	04:13:42	92
13954	04:13:42	92
13954	04:13:42	92
13954	04:13:42	92
13955	04:13:43	92
13955	04:13:43	92
13955	04:13:43	92
13955	04:13:43	92
13956	04:13:44	92
13956	04:13:44	92
13956	04:13:44	92
13956	04:13:44	92
13957	04:13:45	92
13957	04:13:45	92
13957	04:13:45	92
13957	04:13:45	92
13958	04:13:46	92
13958	04:13:46	93
13958	04:13:46	93
13958	04:13:46	93
13959	04:13:47	93
13959	04:13:47	93
13959	04:13:47	93
13959	04:13:47	93
13960	04:13:48	93
13960	04:13:48	92
13960	04:13:48	92
13960	04:13:48	92
13961	04:13:49	92
13961	04:13:49	93
13961	04:13:49	93
13961	04:13:49	93
13962	04:13:50	93
13962	04:13:50	93
13962	04:13:50	93
13962	04:13:50	93
13963	04:13:51	93
13963	04:13:51	93
13963	04:13:51	93
13963	04:13:51	93
13964	04:13:52	93
13964	04:13:52	92
13964	04:13:52	92
13964	04:13:52	92
13965	04:13:53	92
13965	04:13:53	92
13965	04:13:53	92
13965	04:13:53	92
13966	04:13:54	92
13966	04:13:54	92
13966	04:13:54	92
13966	04:13:54	92
13967	04:13:55	92
13967	04:13:55	92
13967	04:13:55	92
13967	04:13:55	92
13968	04:13:56	92
13968	04:13:56	92
13968	04:13:56	92
13968	04:13:56	92
13969	04:13:57	92
13969	04:13:57	92
13969	04:13:57	92
13969	04:13:57	92
13970	04:13:58	92
13970	04:13:58	92
13970	04:13:58	92
13970	04:13:58	92
13971	04:13:59	92
13971	04:13:59	92
13971	04:13:59	92
13971	04:13:59	92
13972	04:14:00	92
13972	04:14:00	92
13972	04:14:00	92
13972	04:14:00	92
13973	04:14:01	92
13973	04:14:01	92
13973	04:14:01	92
13973	04:14:01	92
13974	04:14:02	92
13974	04:14:02	92
13974	04:14:02	92
13974	04:14:02	92
13975	04:14:03	92
13975	04:14:03	92
13975	04:14:03	92
13975	04:14:03	92
13976	04:14:04	92
13976	04:14:04	92
13976	04:14:04	92
13976	04:14:04	92
13977	04:14:05	92
13977	04:14:05	92
13977	04:14:05	92
13977	04:14:05	92
13978	04:14:06	92
13978	04:14:06	92
13978	04:14:06	92
13978	04:14:06	92
13979	04:14:07	92
13979	04:14:07	93
13979	04:14:07	93
13979	04:14:07	93
13980	04:14:08	93
13980	04:14:08	93
13980	04:14:08	93
13980	04:14:08	93
13981	04:14:09	93
13981	04:14:09	93
13981	04:14:09	93
13981	04:14:09	93
13982	04:14:10	93
13982	04:14:10	94
13982	04:14:10	94
13982	04:14:10	94
13983	04:14:11	94
13983	04:14:11	94
13983	04:14:11	94
13983	04:14:11	94
13984	04:14:12	94
13984	04:14:12	94
13984	04:14:12	94
13984	04:14:12	94
13985	04:14:13	94
13985	04:14:13	94
13985	04:14:13	94
13985	04:14:13	94
13986	04:14:14	94
13986	04:14:14	94
13986	04:14:14	94
13986	04:14:14	94
13987	04:14:15	94
13987	04:14:15	94
13987	04:14:15	94
13987	04:14:15	94
13988	04:14:16	94
13988	04:14:16	94
13988	04:14:16	94
13988	04:14:16	94
13989	04:14:17	94
13989	04:14:17	94
13989	04:14:17	94
13989	04:14:17	94
13990	04:14:18	94
13990	04:14:18	94
13990	04:14:18	94
13990	04:14:18	94
13991	04:14:19	94
13991	04:14:19	94
13991	04:14:19	94
13991	04:14:19	94
13992	04:14:20	94
13992	04:14:20	94
13992	04:14:20	94
13992	04:14:20	94
13993	04:14:21	94
13993	04:14:21	94
13993	04:14:21	94
13993	04:14:21	94
13994	04:14:22	94
13994	04:14:22	94
13994	04:14:22	94
13994	04:14:22	94
13995	04:14:23	94
13995	04:14:23	94
13995	04:14:23	94
13995	04:14:23	94
13996	04:14:24	94
13996	04:14:24	94
13996	04:14:24	94
13996	04:14:24	94
13997	04:14:25	94
13997	04:14:25	94
13997	04:14:25	94
13997	04:14:25	94
13998	04:14:26	94
13998	04:14:26	94
13998	04:14:26	94
13998	04:14:26	94
13999	04:14:27	94
13999	04:14:27	94
13999	04:14:27	94
13999	04:14:27	94
14000	04:14:28	94
14000	04:14:28	93
14000	04:14:28	93
14000	04:14:28	93
14001	04:14:29	93
14001	04:14:29	93
14001	04:14:29	93
14001	04:14:29	93
14002	04:14:30	93
14002	04:14:30	93
14002	04:14:30	93
14002	04:14:30	93
14003	04:14:31	93
14003	04:14:31	93
14003	04:14:31	93
14003	04:14:31	93
14004	04:14:32	93
14004	04:14:32	93
14004	04:14:32	93
14004	04:14:32	93
14005	04:14:33	93
14005	04:14:33	93
14005	04:14:33	93
14005	04:14:33	93
14006	04:14:34	93
14006	04:14:34	93
14006	04:14:34	93
14006	04:14:34	93
14007	04:14:35	93
14007	04:14:35	93
14007	04:14:35	93
14007	04:14:35	93
14008	04:14:36	93
14008	04:14:36	93
14008	04:14:36	93
14008	04:14:36	93
14009	04:14:37	93
14009	04:14:37	93
14009	04:14:37	93
14009	04:14:37	93
14010	04:14:38	93
14010	04:14:38	93
14010	04:14:38	93
14010	04:14:38	93
14011	04:14:39	93
14011	04:14:39	93
14011	04:14:39	93
14011	04:14:39	93
14012	04:14:40	93
14012	04:14:40	93
14012	04:14:40	93
14012	04:14:40	93
14013	04:14:41	93
14013	04:14:41	93
14013	04:14:41	93
14013	04:14:41	93
14014	04:14:42	93
14014	04:14:42	93
14014	04:14:42	93
14014	04:14:42	93
14015	04:14:43	93
14015	04:14:43	93
14015	04:14:43	93
14015	04:14:43	93
14016	04:14:44	93
14016	04:14:44	93
14016	04:14:44	93
14016	04:14:44	93
14017	04:14:45	93
14017	04:14:45	93
14017	04:14:45	93
14017	04:14:45	93
14018	04:14:46	93
14018	04:14:46	93
14018	04:14:46	93
14018	04:14:46	93
14019	04:14:47	93
14019	04:14:47	93
14019	04:14:47	93
14019	04:14:47	93
14020	04:14:48	93
14020	04:14:48	93
14020	04:14:48	93
14020	04:14:48	93
14021	04:14:49	93
14021	04:14:49	93
14021	04:14:49	93
14021	04:14:49	93
14022	04:14:50	93
14022	04:14:50	93
14022	04:14:50	93
14022	04:14:50	93
14023	04:14:51	93
14023	04:14:51	93
14023	04:14:51	93
14023	04:14:51	93
14024	04:14:52	93
14024	04:14:52	93
14024	04:14:52	93
14024	04:14:52	93
14025	04:14:53	93
14025	04:14:53	93
14025	04:14:53	93
14025	04:14:53	93
14026	04:14:54	93
14026	04:14:54	93
14026	04:14:54	93
14026	04:14:54	93
14027	04:14:55	93
14027	04:14:55	93
14027	04:14:55	93
14027	04:14:55	93
14028	04:14:56	93
14028	04:14:56	93
14028	04:14:56	93
14028	04:14:56	93
14029	04:14:57	93
14029	04:14:57	93
14029	04:14:57	93
14029	04:14:57	93
14030	04:14:58	93
14030	04:14:58	93
14030	04:14:58	93
14030	04:14:58	93
14031	04:14:59	93
14031	04:14:59	93
14031	04:14:59	93
14031	04:14:59	93
14032	04:15:00	93
14032	04:15:00	93
14032	04:15:00	93
14032	04:15:00	93
14033	04:15:01	93
14033	04:15:01	93
14033	04:15:01	93
14033	04:15:01	93
14034	04:15:02	93
14034	04:15:02	93
14034	04:15:02	93
14034	04:15:02	93
14035	04:15:03	93
14035	04:15:03	93
14035	04:15:03	93
14035	04:15:03	93
14036	04:15:04	93
14036	04:15:04	93
14036	04:15:04	93
14036	04:15:04	93
14037	04:15:05	93
14037	04:15:05	93
14037	04:15:05	93
14037	04:15:05	93
14038	04:15:06	93
14038	04:15:06	93
14038	04:15:06	93
14038	04:15:06	93
14039	04:15:07	93
14039	04:15:07	94
14039	04:15:07	94
14039	04:15:07	94
14040	04:15:08	94
14040	04:15:08	94
14040	04:15:08	94
14040	04:15:08	94
14041	04:15:09	94
14041	04:15:09	93
14041	04:15:09	93
14041	04:15:09	93
14042	04:15:10	93
14042	04:15:10	93
14042	04:15:10	93
14042	04:15:10	93
14043	04:15:11	93
14043	04:15:11	93
14043	04:15:11	93
14043	04:15:11	93
14044	04:15:12	93
14044	04:15:12	93
14044	04:15:12	93
14044	04:15:12	93
14045	04:15:13	93
14045	04:15:13	93
14045	04:15:13	93
14045	04:15:13	93
14046	04:15:14	93
14046	04:15:14	93
14046	04:15:14	93
14046	04:15:14	93
14047	04:15:15	93
14047	04:15:15	93
14047	04:15:15	93
14047	04:15:15	93
14048	04:15:16	93
14048	04:15:16	93
14048	04:15:16	93
14048	04:15:16	93
14049	04:15:17	93
14049	04:15:17	93
14049	04:15:17	93
14049	04:15:17	93
14050	04:15:18	93
14050	04:15:18	93
14050	04:15:18	93
14050	04:15:18	93
14051	04:15:19	93
14051	04:15:19	93
14051	04:15:19	93
14051	04:15:19	93
14052	04:15:20	93
14052	04:15:20	93
14052	04:15:20	93
14052	04:15:20	93
14053	04:15:21	93
14053	04:15:21	93
14053	04:15:21	93
14053	04:15:21	93
14054	04:15:22	93
14054	04:15:22	93
14054	04:15:22	93
14054	04:15:22	93
14055	04:15:23	93
14055	04:15:23	93
14055	04:15:23	93
14055	04:15:23	93
14056	04:15:24	93
14056	04:15:24	94
14056	04:15:24	94
14056	04:15:24	94
14057	04:15:25	94
14057	04:15:25	94
14057	04:15:25	94
14057	04:15:25	94
14058	04:15:26	94
14058	04:15:26	94
14058	04:15:26	94
14058	04:15:26	94
14059	04:15:27	94
14059	04:15:27	94
14059	04:15:27	94
14059	04:15:27	94
14060	04:15:28	94
14060	04:15:28	94
14060	04:15:28	94
14060	04:15:28	94
14061	04:15:29	94
14061	04:15:29	94
14061	04:15:29	94
14061	04:15:29	94
14062	04:15:30	94
14062	04:15:30	94
14062	04:15:30	94
14062	04:15:30	94
14063	04:15:31	94
14063	04:15:31	94
14063	04:15:31	94
14063	04:15:31	94
14064	04:15:32	94
14064	04:15:32	94
14064	04:15:32	94
14064	04:15:32	94
14065	04:15:33	94
14065	04:15:33	94
14065	04:15:33	94
14065	04:15:33	94
14066	04:15:34	94
14066	04:15:34	94
14066	04:15:34	94
14066	04:15:34	94
14067	04:15:35	94
14067	04:15:35	94
14067	04:15:35	94
14067	04:15:35	94
14068	04:15:36	94
14068	04:15:36	94
14068	04:15:36	94
14068	04:15:36	94
14069	04:15:37	94
14069	04:15:37	94
14069	04:15:37	94
14069	04:15:37	94
14070	04:15:38	94
14070	04:15:38	94
14070	04:15:38	94
14070	04:15:38	94
14071	04:15:39	94
14071	04:15:39	94
14071	04:15:39	94
14071	04:15:39	94
14072	04:15:40	94
14072	04:15:40	94
14072	04:15:40	94
14072	04:15:40	94
14073	04:15:41	94
14073	04:15:41	94
14073	04:15:41	94
14073	04:15:41	94
14074	04:15:42	94
14074	04:15:42	94
14074	04:15:42	94
14074	04:15:42	94
14075	04:15:43	94
14075	04:15:43	93
14075	04:15:43	93
14075	04:15:43	93
14076	04:15:44	93
14076	04:15:44	93
14076	04:15:44	93
14076	04:15:44	93
14077	04:15:45	93
14077	04:15:45	93
14077	04:15:45	93
14077	04:15:45	93
14078	04:15:46	93
14078	04:15:46	93
14078	04:15:46	93
14078	04:15:46	93
14079	04:15:47	93
14079	04:15:47	93
14079	04:15:47	93
14079	04:15:47	93
14080	04:15:48	93
14080	04:15:48	93
14080	04:15:48	93
14080	04:15:48	93
14081	04:15:49	93
14081	04:15:49	93
14081	04:15:49	93
14081	04:15:49	93
14082	04:15:50	93
14082	04:15:50	93
14082	04:15:50	93
14082	04:15:50	93
14083	04:15:51	93
14083	04:15:51	93
14083	04:15:51	93
14083	04:15:51	93
14084	04:15:52	93
14084	04:15:52	93
14084	04:15:52	93
14084	04:15:52	93
14085	04:15:53	93
14085	04:15:53	93
14085	04:15:53	93
14085	04:15:53	93
14086	04:15:54	93
14086	04:15:54	93
14086	04:15:54	93
14086	04:15:54	93
14087	04:15:55	93
14087	04:15:55	93
14087	04:15:55	93
14087	04:15:55	93
14088	04:15:56	93
14088	04:15:56	93
14088	04:15:56	93
14088	04:15:56	93
14089	04:15:57	93
14089	04:15:57	93
14089	04:15:57	93
14089	04:15:57	93
14090	04:15:58	93
14090	04:15:58	93
14090	04:15:58	93
14090	04:15:58	93
14091	04:15:59	93
14091	04:15:59	93
14091	04:15:59	93
14091	04:15:59	93
14092	04:16:00	93
14092	04:16:00	94
14092	04:16:00	94
14092	04:16:00	94
14093	04:16:01	94
14093	04:16:01	94
14093	04:16:01	94
14093	04:16:01	94
14094	04:16:02	94
14094	04:16:02	94
14094	04:16:02	94
14094	04:16:02	94
14095	04:16:03	94
14095	04:16:03	94
14095	04:16:03	94
14095	04:16:03	94
14096	04:16:04	94
14096	04:16:04	94
14096	04:16:04	94
14096	04:16:04	94
14097	04:16:05	94
14097	04:16:05	94
14097	04:16:05	94
14097	04:16:05	94
14098	04:16:06	94
14098	04:16:06	94
14098	04:16:06	94
14098	04:16:06	94
14099	04:16:07	94
14099	04:16:07	94
14099	04:16:07	94
14099	04:16:07	94
14100	04:16:08	94
14100	04:16:08	94
14100	04:16:08	94
14100	04:16:08	94
14101	04:16:09	94
14101	04:16:09	94
14101	04:16:09	94
14101	04:16:09	94
14102	04:16:10	94
14102	04:16:10	94
14102	04:16:10	94
14102	04:16:10	94
14103	04:16:11	94
14103	04:16:11	94
14103	04:16:11	94
14103	04:16:11	94
14104	04:16:12	94
14104	04:16:12	94
14104	04:16:12	94
14104	04:16:12	94
14105	04:16:13	94
14105	04:16:13	94
14105	04:16:13	94
14105	04:16:13	94
14106	04:16:14	94
14106	04:16:14	94
14106	04:16:14	94
14106	04:16:14	94
14107	04:16:15	94
14107	04:16:15	94
14107	04:16:15	94
14107	04:16:15	94
14108	04:16:16	94
14108	04:16:16	94
14108	04:16:16	94
14108	04:16:16	94
14109	04:16:17	94
14109	04:16:17	94
14109	04:16:17	94
14109	04:16:17	94
14110	04:16:18	94
14110	04:16:18	94
14110	04:16:18	94
14110	04:16:18	94
14111	04:16:19	94
14111	04:16:19	94
14111	04:16:19	94
14111	04:16:19	94
14112	04:16:20	94
14112	04:16:20	94
14112	04:16:20	94
14112	04:16:20	94
14113	04:16:21	94
14113	04:16:21	94
14113	04:16:21	94
14113	04:16:21	94
14114	04:16:22	94
14114	04:16:22	94
14114	04:16:22	94
14114	04:16:22	94
14115	04:16:23	94
14115	04:16:23	94
14115	04:16:23	94
14115	04:16:23	94
14116	04:16:24	94
14116	04:16:24	94
14116	04:16:24	94
14116	04:16:24	94
14117	04:16:25	94
14117	04:16:25	94
14117	04:16:25	94
14117	04:16:25	94
14118	04:16:26	94
14118	04:16:26	94
14118	04:16:26	94
14118	04:16:26	94
14119	04:16:27	94
14119	04:16:27	94
14119	04:16:27	94
14119	04:16:27	94
14120	04:16:28	94
14120	04:16:28	94
14120	04:16:28	94
14120	04:16:28	94
14121	04:16:29	94
14121	04:16:29	94
14121	04:16:29	94
14121	04:16:29	94
14122	04:16:30	94
14122	04:16:30	94
14122	04:16:30	94
14122	04:16:30	94
14123	04:16:31	94
14123	04:16:31	94
14123	04:16:31	94
14123	04:16:31	94
14124	04:16:32	94
14124	04:16:32	94
14124	04:16:32	94
14124	04:16:32	94
14125	04:16:33	94
14125	04:16:33	94
14125	04:16:33	94
14125	04:16:33	94
14126	04:16:34	94
14126	04:16:34	94
14126	04:16:34	94
14126	04:16:34	94
14127	04:16:35	94
14127	04:16:35	94
14127	04:16:35	94
14127	04:16:35	94
14128	04:16:36	94
14128	04:16:36	94
14128	04:16:36	94
14128	04:16:36	94
14129	04:16:37	94
14129	04:16:37	94
14129	04:16:37	94
14129	04:16:37	94
14130	04:16:38	94
14130	04:16:38	94
14130	04:16:38	94
14130	04:16:38	94
14131	04:16:39	94
14131	04:16:39	94
14131	04:16:39	94
14131	04:16:39	94
14132	04:16:40	94
14132	04:16:40	94
14132	04:16:40	94
14132	04:16:40	94
14133	04:16:41	94
14133	04:16:41	94
14133	04:16:41	94
14133	04:16:41	94
14134	04:16:42	94
14134	04:16:42	94
14134	04:16:42	94
14134	04:16:42	94
14135	04:16:43	94
14135	04:16:43	94
14135	04:16:43	94
14135	04:16:43	94
14136	04:16:44	94
14136	04:16:44	94
14136	04:16:44	94
14136	04:16:44	94
14137	04:16:45	94
14137	04:16:45	94
14137	04:16:45	94
14137	04:16:45	94
14138	04:16:46	94
14138	04:16:46	94
14138	04:16:46	94
14138	04:16:46	94
14139	04:16:47	94
14139	04:16:47	94
14139	04:16:47	94
14139	04:16:47	94
14140	04:16:48	94
14140	04:16:48	93
14140	04:16:48	93
14140	04:16:48	93
14141	04:16:49	93
14141	04:16:49	93
14141	04:16:49	93
14141	04:16:49	93
14142	04:16:50	93
14142	04:16:50	93
14142	04:16:50	93
14142	04:16:50	93
14143	04:16:51	93
14143	04:16:51	93
14143	04:16:51	93
14143	04:16:51	93
14144	04:16:52	93
14144	04:16:52	93
14144	04:16:52	93
14144	04:16:52	93
14145	04:16:53	93
14145	04:16:53	93
14145	04:16:53	93
14145	04:16:53	93
14146	04:16:54	93
14146	04:16:54	94
14146	04:16:54	94
14146	04:16:54	94
14147	04:16:55	94
14147	04:16:55	94
14147	04:16:55	94
14147	04:16:55	94
14148	04:16:56	94
14148	04:16:56	94
14148	04:16:56	94
14148	04:16:56	94
14149	04:16:57	94
14149	04:16:57	94
14149	04:16:57	94
14149	04:16:57	94
14150	04:16:58	94
14150	04:16:58	94
14150	04:16:58	94
14150	04:16:58	94
14151	04:16:59	94
14151	04:16:59	94
14151	04:16:59	94
14151	04:16:59	94
14152	04:17:00	94
14152	04:17:00	94
14152	04:17:00	94
14152	04:17:00	94
14153	04:17:01	94
14153	04:17:01	94
14153	04:17:01	94
14153	04:17:01	94
14154	04:17:02	94
14154	04:17:02	94
14154	04:17:02	94
14154	04:17:02	94
14155	04:17:03	94
14155	04:17:03	94
14155	04:17:03	94
14155	04:17:03	94
14156	04:17:04	94
14156	04:17:04	94
14156	04:17:04	94
14156	04:17:04	94
14157	04:17:05	94
14157	04:17:05	94
14157	04:17:05	94
14157	04:17:05	94
14158	04:17:06	94
14158	04:17:06	94
14158	04:17:06	94
14158	04:17:06	94
14159	04:17:07	94
14159	04:17:07	94
14159	04:17:07	94
14159	04:17:07	94
14160	04:17:08	94
14160	04:17:08	94
14160	04:17:08	94
14160	04:17:08	94
14161	04:17:09	94
14161	04:17:09	94
14161	04:17:09	94
14161	04:17:09	94
14162	04:17:10	94
14162	04:17:10	95
14162	04:17:10	95
14162	04:17:10	95
14163	04:17:11	95
14163	04:17:11	95
14163	04:17:11	95
14163	04:17:11	95
14164	04:17:12	95
14164	04:17:12	95
14164	04:17:12	95
14164	04:17:12	95
14165	04:17:13	95
14165	04:17:13	95
14165	04:17:13	95
14165	04:17:13	95
14166	04:17:14	95
14166	04:17:14	95
14166	04:17:14	95
14166	04:17:14	95
14167	04:17:15	95
14167	04:17:15	95
14167	04:17:15	95
14167	04:17:15	95
14168	04:17:16	95
14168	04:17:16	94
14168	04:17:16	94
14168	04:17:16	94
14169	04:17:17	94
14169	04:17:17	94
14169	04:17:17	94
14169	04:17:17	94
14170	04:17:18	94
14170	04:17:18	94
14170	04:17:18	94
14170	04:17:18	94
14171	04:17:19	94
14171	04:17:19	94
14171	04:17:19	94
14171	04:17:19	94
14172	04:17:20	94
14172	04:17:20	94
14172	04:17:20	94
14172	04:17:20	94
14173	04:17:21	94
14173	04:17:21	94
14173	04:17:21	94
14173	04:17:21	94
14174	04:17:22	94
14174	04:17:22	94
14174	04:17:22	94
14174	04:17:22	94
14175	04:17:23	94
14175	04:17:23	94
14175	04:17:23	94
14175	04:17:23	94
14176	04:17:24	94
14176	04:17:24	94
14176	04:17:24	94
14176	04:17:24	94
14177	04:17:25	94
14177	04:17:25	94
14177	04:17:25	94
14177	04:17:25	94
14178	04:17:26	94
14178	04:17:26	94
14178	04:17:26	94
14178	04:17:26	94
14179	04:17:27	94
14179	04:17:27	94
14179	04:17:27	94
14179	04:17:27	94
14180	04:17:28	94
14180	04:17:28	94
14180	04:17:28	94
14180	04:17:28	94
14181	04:17:29	94
14181	04:17:29	94
14181	04:17:29	94
14181	04:17:29	94
14182	04:17:30	94
14182	04:17:30	94
14182	04:17:30	94
14182	04:17:30	94
14183	04:17:31	94
14183	04:17:31	93
14183	04:17:31	93
14183	04:17:31	93
14184	04:17:32	93
14184	04:17:32	93
14184	04:17:32	93
14184	04:17:32	93
14185	04:17:33	93
14185	04:17:33	93
14185	04:17:33	93
14185	04:17:33	93
14186	04:17:34	93
14186	04:17:34	93
14186	04:17:34	93
14186	04:17:34	93
14187	04:17:35	93
14187	04:17:35	94
14187	04:17:35	94
14187	04:17:35	94
14188	04:17:36	94
14188	04:17:36	94
14188	04:17:36	94
14188	04:17:36	94
14189	04:17:37	94
14189	04:17:37	94
14189	04:17:37	94
14189	04:17:37	94
14190	04:17:38	94
14190	04:17:38	94
14190	04:17:38	94
14190	04:17:38	94
14191	04:17:39	94
14191	04:17:39	94
14191	04:17:39	94
14191	04:17:39	94
14192	04:17:40	94
14192	04:17:40	94
14192	04:17:40	94
14192	04:17:40	94
14193	04:17:41	94
14193	04:17:41	94
14193	04:17:41	94
14193	04:17:41	94
14194	04:17:42	94
14194	04:17:42	94
14194	04:17:42	94
14194	04:17:42	94
14195	04:17:43	94
14195	04:17:43	94
14195	04:17:43	94
14195	04:17:43	94
14196	04:17:44	94
14196	04:17:44	94
14196	04:17:44	94
14196	04:17:44	94
14197	04:17:45	94
14197	04:17:45	94
14197	04:17:45	94
14197	04:17:45	94
14198	04:17:46	94
14198	04:17:46	94
14198	04:17:46	94
14198	04:17:46	94
14199	04:17:47	94
14199	04:17:47	94
14199	04:17:47	94
14199	04:17:47	94
14200	04:17:48	94
14200	04:17:48	95
14200	04:17:48	95
14200	04:17:48	95
14201	04:17:49	95
14201	04:17:49	95
14201	04:17:49	95
14201	04:17:49	95
14202	04:17:50	95
14202	04:17:50	95
14202	04:17:50	95
14202	04:17:50	95
14203	04:17:51	95
14203	04:17:51	95
14203	04:17:51	95
14203	04:17:51	95
14204	04:17:52	95
14204	04:17:52	95
14204	04:17:52	95
14204	04:17:52	95
14205	04:17:53	95
14205	04:17:53	95
14205	04:17:53	95
14205	04:17:53	95
14206	04:17:54	95
14206	04:17:54	95
14206	04:17:54	95
14206	04:17:54	95
14207	04:17:55	95
14207	04:17:55	95
14207	04:17:55	95
14207	04:17:55	95
14208	04:17:56	95
14208	04:17:56	95
14208	04:17:56	95
14208	04:17:56	95
14209	04:17:57	95
14209	04:17:57	95
14209	04:17:57	95
14209	04:17:57	95
14210	04:17:58	95
14210	04:17:58	95
14210	04:17:58	95
14210	04:17:58	95
14211	04:17:59	95
14211	04:17:59	95
14211	04:17:59	95
14211	04:17:59	95
14212	04:18:00	95
14212	04:18:00	94
14212	04:18:00	94
14212	04:18:00	94
14213	04:18:01	94
14213	04:18:01	95
14213	04:18:01	95
14213	04:18:01	95
14214	04:18:02	95
14214	04:18:02	95
14214	04:18:02	95
14214	04:18:02	95
14215	04:18:03	95
14215	04:18:03	95
14215	04:18:03	95
14215	04:18:03	95
14216	04:18:04	95
14216	04:18:04	94
14216	04:18:04	94
14216	04:18:04	94
14217	04:18:05	94
14217	04:18:05	94
14217	04:18:05	94
14217	04:18:05	94
14218	04:18:06	94
14218	04:18:06	94
14218	04:18:06	94
14218	04:18:06	94
14219	04:18:07	94
14219	04:18:07	94
14219	04:18:07	94
14219	04:18:07	94
14220	04:18:08	94
14220	04:18:08	94
14220	04:18:08	94
14220	04:18:08	94
14221	04:18:09	94
14221	04:18:09	94
14221	04:18:09	94
14221	04:18:09	94
14222	04:18:10	94
14222	04:18:10	95
14222	04:18:10	95
14222	04:18:10	95
14223	04:18:11	95
14223	04:18:11	95
14223	04:18:11	95
14223	04:18:11	95
14224	04:18:12	95
14224	04:18:12	95
14224	04:18:12	95
14224	04:18:12	95
14225	04:18:13	95
14225	04:18:13	95
14225	04:18:13	95
14225	04:18:13	95
14226	04:18:14	95
14226	04:18:14	95
14226	04:18:14	95
14226	04:18:14	95
14227	04:18:15	95
14227	04:18:15	95
14227	04:18:15	95
14227	04:18:15	95
14228	04:18:16	95
14228	04:18:16	95
14228	04:18:16	95
14228	04:18:16	95
14229	04:18:17	95
14229	04:18:17	95
14229	04:18:17	95
14229	04:18:17	95
14230	04:18:18	95
14230	04:18:18	95
14230	04:18:18	95
14230	04:18:18	95
14231	04:18:19	95
14231	04:18:19	95
14231	04:18:19	95
14231	04:18:19	95
14232	04:18:20	95
14232	04:18:20	95
14232	04:18:20	95
14232	04:18:20	95
14233	04:18:21	95
14233	04:18:21	95
14233	04:18:21	95
14233	04:18:21	95
14234	04:18:22	95
14234	04:18:22	95
14234	04:18:22	95
14234	04:18:22	95
14235	04:18:23	95
14235	04:18:23	95
14235	04:18:23	95
14235	04:18:23	95
14236	04:18:24	95
14236	04:18:24	95
14236	04:18:24	95
14236	04:18:24	95
14237	04:18:25	95
14237	04:18:25	95
14237	04:18:25	95
14237	04:18:25	95
14238	04:18:26	95
14238	04:18:26	95
14238	04:18:26	95
14238	04:18:26	95
14239	04:18:27	95
14239	04:18:27	94
14239	04:18:27	94
14239	04:18:27	94
14240	04:18:28	94
14240	04:18:28	94
14240	04:18:28	94
14240	04:18:28	94
14241	04:18:29	94
14241	04:18:29	94
14241	04:18:29	94
14241	04:18:29	94
14242	04:18:30	94
14242	04:18:30	94
14242	04:18:30	94
14242	04:18:30	94
14243	04:18:31	94
14243	04:18:31	94
14243	04:18:31	94
14243	04:18:31	94
14244	04:18:32	94
14244	04:18:32	94
14244	04:18:32	94
14244	04:18:32	94
14245	04:18:33	94
14245	04:18:33	94
14245	04:18:33	94
14245	04:18:33	94
14246	04:18:34	94
14246	04:18:34	94
14246	04:18:34	94
14246	04:18:34	94
14247	04:18:35	94
14247	04:18:35	94
14247	04:18:35	94
14247	04:18:35	94
14248	04:18:36	94
14248	04:18:36	94
14248	04:18:36	94
14248	04:18:36	94
14249	04:18:37	94
14249	04:18:37	94
14249	04:18:37	94
14249	04:18:37	94
14250	04:18:38	94
14250	04:18:38	94
14250	04:18:38	94
14250	04:18:38	94
14251	04:18:39	94
14251	04:18:39	94
14251	04:18:39	94
14251	04:18:39	94
14252	04:18:40	94
14252	04:18:40	94
14252	04:18:40	94
14252	04:18:40	94
14253	04:18:41	94
14253	04:18:41	94
14253	04:18:41	94
14253	04:18:41	94
14254	04:18:42	94
14254	04:18:42	94
14254	04:18:42	94
14254	04:18:42	94
14255	04:18:43	94
14255	04:18:43	94
14255	04:18:43	94
14255	04:18:43	94
14256	04:18:44	94
14256	04:18:44	94
14256	04:18:44	94
14256	04:18:44	94
14257	04:18:45	94
14257	04:18:45	94
14257	04:18:45	94
14257	04:18:45	94
14258	04:18:46	94
14258	04:18:46	94
14258	04:18:46	94
14258	04:18:46	94
14259	04:18:47	94
14259	04:18:47	95
14259	04:18:47	95
14259	04:18:47	95
14260	04:18:48	95
14260	04:18:48	95
14260	04:18:48	95
14260	04:18:48	95
14261	04:18:49	95
14261	04:18:49	95
14261	04:18:49	95
14261	04:18:49	95
14262	04:18:50	95
14262	04:18:50	95
14262	04:18:50	95
14262	04:18:50	95
14263	04:18:51	95
14263	04:18:51	95
14263	04:18:51	95
14263	04:18:51	95
14264	04:18:52	95
14264	04:18:52	95
14264	04:18:52	95
14264	04:18:52	95
14265	04:18:53	95
14265	04:18:53	95
14265	04:18:53	95
14265	04:18:53	95
14266	04:18:54	95
14266	04:18:54	95
14266	04:18:54	95
14266	04:18:54	95
14267	04:18:55	95
14267	04:18:55	95
14267	04:18:55	95
14267	04:18:55	95
14268	04:18:56	95
14268	04:18:56	95
14268	04:18:56	95
14268	04:18:56	95
14269	04:18:57	95
14269	04:18:57	95
14269	04:18:57	95
14269	04:18:57	95
14270	04:18:58	95
14270	04:18:58	95
14270	04:18:58	95
14270	04:18:58	95
14271	04:18:59	95
14271	04:18:59	95
14271	04:18:59	95
14271	04:18:59	95
14272	04:19:00	95
14272	04:19:00	95
14272	04:19:00	95
14272	04:19:00	95
14273	04:19:01	95
14273	04:19:01	95
14273	04:19:01	95
14273	04:19:01	95
14274	04:19:02	95
14274	04:19:02	94
14274	04:19:02	94
14274	04:19:02	94
14275	04:19:03	94
14275	04:19:03	95
14275	04:19:03	95
14275	04:19:03	95
14276	04:19:04	95
14276	04:19:04	95
14276	04:19:04	95
14276	04:19:04	95
14277	04:19:05	95
14277	04:19:05	95
14277	04:19:05	95
14277	04:19:05	95
14278	04:19:06	95
14278	04:19:06	95
14278	04:19:06	95
14278	04:19:06	95
14279	04:19:07	95
14279	04:19:07	95
14279	04:19:07	95
14279	04:19:07	95
14280	04:19:08	95
14280	04:19:08	95
14280	04:19:08	95
14280	04:19:08	95
14281	04:19:09	95
14281	04:19:09	95
14281	04:19:09	95
14281	04:19:09	95
14282	04:19:10	95
14282	04:19:10	95
14282	04:19:10	95
14282	04:19:10	95
14283	04:19:11	95
14283	04:19:11	95
14283	04:19:11	95
14283	04:19:11	95
14284	04:19:12	95
14284	04:19:12	95
14284	04:19:12	95
14284	04:19:12	95
14285	04:19:13	95
14285	04:19:13	95
14285	04:19:13	95
14285	04:19:13	95
14286	04:19:14	95
14286	04:19:14	95
14286	04:19:14	95
14286	04:19:14	95
14287	04:19:15	95
14287	04:19:15	95
14287	04:19:15	95
14287	04:19:15	95
14288	04:19:16	95
14288	04:19:16	95
14288	04:19:16	95
14288	04:19:16	95
14289	04:19:17	95
14289	04:19:17	95
14289	04:19:17	95
14289	04:19:17	95
14290	04:19:18	95
14290	04:19:18	95
14290	04:19:18	95
14290	04:19:18	95
14291	04:19:19	95
14291	04:19:19	95
14291	04:19:19	95
14291	04:19:19	95
14292	04:19:20	95
14292	04:19:20	95
14292	04:19:20	95
14292	04:19:20	95
14293	04:19:21	95
14293	04:19:21	95
14293	04:19:21	95
14293	04:19:21	95
14294	04:19:22	95
14294	04:19:22	95
14294	04:19:22	95
14294	04:19:22	95
14295	04:19:23	95
14295	04:19:23	95
14295	04:19:23	95
14295	04:19:23	95
14296	04:19:24	95
14296	04:19:24	95
14296	04:19:24	95
14296	04:19:24	95
14297	04:19:25	95
14297	04:19:25	95
14297	04:19:25	95
14297	04:19:25	95
14298	04:19:26	95
14298	04:19:26	95
14298	04:19:26	95
14298	04:19:26	95
14299	04:19:27	95
14299	04:19:27	95
14299	04:19:27	95
14299	04:19:27	95
14300	04:19:28	95
14300	04:19:28	95
14300	04:19:28	95
14300	04:19:28	95
14301	04:19:29	95
14301	04:19:29	95
14301	04:19:29	95
14301	04:19:29	95
14302	04:19:30	95
14302	04:19:30	95
14302	04:19:30	95
14302	04:19:30	95
14303	04:19:31	95
14303	04:19:31	96
14303	04:19:31	96
14303	04:19:31	96
14304	04:19:32	96
14304	04:19:32	95
14304	04:19:32	95
14304	04:19:32	95
14305	04:19:33	95
14305	04:19:33	95
14305	04:19:33	95
14305	04:19:33	95
14306	04:19:34	95
14306	04:19:34	95
14306	04:19:34	95
14306	04:19:34	95
14307	04:19:35	95
14307	04:19:35	95
14307	04:19:35	95
14307	04:19:35	95
14308	04:19:36	95
14308	04:19:36	95
14308	04:19:36	95
14308	04:19:36	95
14309	04:19:37	95
14309	04:19:37	95
14309	04:19:37	95
14309	04:19:37	95
14310	04:19:38	95
14310	04:19:38	95
14310	04:19:38	95
14310	04:19:38	95
14311	04:19:39	95
14311	04:19:39	95
14311	04:19:39	95
14311	04:19:39	95
14312	04:19:40	95
14312	04:19:40	95
14312	04:19:40	95
14312	04:19:40	95
14313	04:19:41	95
14313	04:19:41	95
14313	04:19:41	95
14313	04:19:41	95
14314	04:19:42	95
14314	04:19:42	95
14314	04:19:42	95
14314	04:19:42	95
14315	04:19:43	95
14315	04:19:43	95
14315	04:19:43	95
14315	04:19:43	95
14316	04:19:44	95
14316	04:19:44	95
14316	04:19:44	95
14316	04:19:44	95
14317	04:19:45	95
14317	04:19:45	96
14317	04:19:45	96
14317	04:19:45	96
14318	04:19:46	96
14318	04:19:46	96
14318	04:19:46	96
14318	04:19:46	96
14319	04:19:47	96
14319	04:19:47	95
14319	04:19:47	95
14319	04:19:47	95
14320	04:19:48	95
14320	04:19:48	95
14320	04:19:48	95
14320	04:19:48	95
14321	04:19:49	95
14321	04:19:49	95
14321	04:19:49	95
14321	04:19:49	95
14322	04:19:50	95
14322	04:19:50	94
14322	04:19:50	94
14322	04:19:50	94
14323	04:19:51	94
14323	04:19:51	94
14323	04:19:51	94
14323	04:19:51	94
14324	04:19:52	94
14324	04:19:52	95
14324	04:19:52	95
14324	04:19:52	95
14325	04:19:53	95
14325	04:19:53	94
14325	04:19:53	94
14325	04:19:53	94
14326	04:19:54	94
14326	04:19:54	94
14326	04:19:54	94
14326	04:19:54	94
14327	04:19:55	94
14327	04:19:55	94
14327	04:19:55	94
14327	04:19:55	94
14328	04:19:56	94
14328	04:19:56	94
14328	04:19:56	94
14328	04:19:56	94
14329	04:19:57	94
14329	04:19:57	94
14329	04:19:57	94
14329	04:19:57	94
14330	04:19:58	94
14330	04:19:58	94
14330	04:19:58	94
14330	04:19:58	94
14331	04:19:59	94
14331	04:19:59	94
14331	04:19:59	94
14331	04:19:59	94
14332	04:20:00	94
14332	04:20:00	94
14332	04:20:00	94
14332	04:20:00	94
14333	04:20:01	94
14333	04:20:01	94
14333	04:20:01	94
14333	04:20:01	94
14334	04:20:02	94
14334	04:20:02	94
14334	04:20:02	94
14334	04:20:02	94
14335	04:20:03	94
14335	04:20:03	94
14335	04:20:03	94
14335	04:20:03	94
14336	04:20:04	94
14336	04:20:04	94
14336	04:20:04	94
14336	04:20:04	94
14337	04:20:05	94
14337	04:20:05	94
14337	04:20:05	94
14337	04:20:05	94
14338	04:20:06	94
14338	04:20:06	95
14338	04:20:06	95
14338	04:20:06	95
14339	04:20:07	95
14339	04:20:07	94
14339	04:20:07	94
14339	04:20:07	94
14340	04:20:08	94
14340	04:20:08	94
14340	04:20:08	94
14340	04:20:08	94
14341	04:20:09	94
14341	04:20:09	95
14341	04:20:09	95
14341	04:20:09	95
14342	04:20:10	95
14342	04:20:10	95
14342	04:20:10	95
14342	04:20:10	95
14343	04:20:11	95
14343	04:20:11	95
14343	04:20:11	95
14343	04:20:11	95
14344	04:20:12	95
14344	04:20:12	95
14344	04:20:12	95
14344	04:20:12	95
14345	04:20:13	95
14345	04:20:13	95
14345	04:20:13	95
14345	04:20:13	95
14346	04:20:14	95
14346	04:20:14	95
14346	04:20:14	95
14346	04:20:14	95
14347	04:20:15	95
14347	04:20:15	95
14347	04:20:15	95
14347	04:20:15	95
14348	04:20:16	95
14348	04:20:16	95
14348	04:20:16	95
14348	04:20:16	95
14349	04:20:17	95
14349	04:20:17	95
14349	04:20:17	95
14349	04:20:17	95
14350	04:20:18	95
14350	04:20:18	95
14350	04:20:18	95
14350	04:20:18	95
14351	04:20:19	95
14351	04:20:19	95
14351	04:20:19	95
14351	04:20:19	95
14352	04:20:20	95
14352	04:20:20	95
14352	04:20:20	95
14352	04:20:20	95
14353	04:20:21	95
14353	04:20:21	95
14353	04:20:21	95
14353	04:20:21	95
14354	04:20:22	95
14354	04:20:22	95
14354	04:20:22	95
14354	04:20:22	95
14355	04:20:23	95
14355	04:20:23	95
14355	04:20:23	95
14355	04:20:23	95
14356	04:20:24	95
14356	04:20:24	95
14356	04:20:24	95
14356	04:20:24	95
14357	04:20:25	95
14357	04:20:25	95
14357	04:20:25	95
14357	04:20:25	95
14358	04:20:26	95
14358	04:20:26	96
14358	04:20:26	96
14358	04:20:26	96
14359	04:20:27	96
14359	04:20:27	96
14359	04:20:27	96
14359	04:20:27	96
14360	04:20:28	96
14360	04:20:28	96
14360	04:20:28	96
14360	04:20:28	96
14361	04:20:29	96
14361	04:20:29	96
14361	04:20:29	96
14361	04:20:29	96
14362	04:20:30	96
14362	04:20:30	96
14362	04:20:30	96
14362	04:20:30	96
14363	04:20:31	96
14363	04:20:31	96
14363	04:20:31	96
14363	04:20:31	96
14364	04:20:32	96
14364	04:20:32	96
14364	04:20:32	96
14364	04:20:32	96
14365	04:20:33	96
14365	04:20:33	96
14365	04:20:33	96
14365	04:20:33	96
14366	04:20:34	96
14366	04:20:34	96
14366	04:20:34	96
14366	04:20:34	96
14367	04:20:35	96
14367	04:20:35	96
14367	04:20:35	96
14367	04:20:35	96
14368	04:20:36	96
14368	04:20:36	96
14368	04:20:36	96
14368	04:20:36	96
14369	04:20:37	96
14369	04:20:37	96
14369	04:20:37	96
14369	04:20:37	96
14370	04:20:38	96
14370	04:20:38	96
14370	04:20:38	96
14370	04:20:38	96
14371	04:20:39	96
14371	04:20:39	95
14371	04:20:39	95
14371	04:20:39	95
14372	04:20:40	95
14372	04:20:40	95
14372	04:20:40	95
14372	04:20:40	95
14373	04:20:41	95
14373	04:20:41	96
14373	04:20:41	96
14373	04:20:41	96
14374	04:20:42	96
14374	04:20:42	96
14374	04:20:42	96
14374	04:20:42	96
14375	04:20:43	96
14375	04:20:43	96
14375	04:20:43	96
14375	04:20:43	96
14376	04:20:44	96
14376	04:20:44	96
14376	04:20:44	96
14376	04:20:44	96
14377	04:20:45	96
14377	04:20:45	96
14377	04:20:45	96
14377	04:20:45	96
14378	04:20:46	96
14378	04:20:46	96
14378	04:20:46	96
14378	04:20:46	96
14379	04:20:47	96
14379	04:20:47	96
14379	04:20:47	96
14379	04:20:47	96
14380	04:20:48	96
14380	04:20:48	97
14380	04:20:48	97
14380	04:20:48	97
14381	04:20:49	97
14381	04:20:49	97
14381	04:20:49	97
14381	04:20:49	97
14382	04:20:50	97
14382	04:20:50	97
14382	04:20:50	97
14382	04:20:50	97
14383	04:20:51	97
14383	04:20:51	97
14383	04:20:51	97
14383	04:20:51	97
14384	04:20:52	97
14384	04:20:52	97
14384	04:20:52	97
14384	04:20:52	97
14385	04:20:53	97
14385	04:20:53	97
14385	04:20:53	97
14385	04:20:53	97
14386	04:20:54	97
14386	04:20:54	97
14386	04:20:54	97
14386	04:20:54	97
14387	04:20:55	97
14387	04:20:55	97
14387	04:20:55	97
14387	04:20:55	97
14388	04:20:56	97
14388	04:20:56	96
14388	04:20:56	96
14388	04:20:56	96
14389	04:20:57	96
14389	04:20:57	96
14389	04:20:57	96
14389	04:20:57	96
14390	04:20:58	96
14390	04:20:58	96
14390	04:20:58	96
14390	04:20:58	96
14391	04:20:59	96
14391	04:20:59	96
14391	04:20:59	96
14391	04:20:59	96
14392	04:21:00	96
14392	04:21:00	96
14392	04:21:00	96
14392	04:21:00	96
14393	04:21:01	96
14393	04:21:01	96
14393	04:21:01	96
14393	04:21:01	96
14394	04:21:02	96
14394	04:21:02	96
14394	04:21:02	96
14394	04:21:02	96
14395	04:21:03	96
14395	04:21:03	96
14395	04:21:03	96
14395	04:21:03	96
14396	04:21:04	96
14396	04:21:04	96
14396	04:21:04	96
14396	04:21:04	96
14397	04:21:05	96
14397	04:21:05	96
14397	04:21:05	96
14397	04:21:05	96
14398	04:21:06	96
14398	04:21:06	96
14398	04:21:06	96
14398	04:21:06	96
14399	04:21:07	96
14399	04:21:07	96
14399	04:21:07	96
14399	04:21:07	96
14400	04:21:08	96
14400	04:21:08	96
14400	04:21:08	96
14400	04:21:08	96
14401	04:21:09	96
14401	04:21:09	96
14401	04:21:09	96
14401	04:21:09	96
14402	04:21:10	96
14402	04:21:10	96
14402	04:21:10	96
14402	04:21:10	96
14403	04:21:11	96
14403	04:21:11	96
14403	04:21:11	96
14403	04:21:11	96
14404	04:21:12	96
14404	04:21:12	96
14404	04:21:12	96
14404	04:21:12	96
14405	04:21:13	96
14405	04:21:13	96
14405	04:21:13	96
14405	04:21:13	96
14406	04:21:14	96
14406	04:21:14	96
14406	04:21:14	96
14406	04:21:14	96
14407	04:21:15	96
14407	04:21:15	96
14407	04:21:15	96
14407	04:21:15	96
14408	04:21:16	96
14408	04:21:16	95
14408	04:21:16	95
14408	04:21:16	95
14409	04:21:17	95
14409	04:21:17	95
14409	04:21:17	95
14409	04:21:17	95
14410	04:21:18	95
14410	04:21:18	95
14410	04:21:18	95
14410	04:21:18	95
14411	04:21:19	95
14411	04:21:19	96
14411	04:21:19	96
14411	04:21:19	96
14412	04:21:20	96
14412	04:21:20	95
14412	04:21:20	95
14412	04:21:20	95
14413	04:21:21	95
14413	04:21:21	95
14413	04:21:21	95
14413	04:21:21	95
14414	04:21:22	95
14414	04:21:22	95
14414	04:21:22	95
14414	04:21:22	95
14415	04:21:23	95
14415	04:21:23	95
14415	04:21:23	95
14415	04:21:23	95
14416	04:21:24	95
14416	04:21:24	95
14416	04:21:24	95
14416	04:21:24	95
14417	04:21:25	95
14417	04:21:25	96
14417	04:21:25	96
14417	04:21:25	96
14418	04:21:26	96
14418	04:21:26	96
14418	04:21:26	96
14418	04:21:26	96
14419	04:21:27	96
14419	04:21:27	95
14419	04:21:27	95
14419	04:21:27	95
14420	04:21:28	95
14420	04:21:28	95
14420	04:21:28	95
14420	04:21:28	95
14421	04:21:29	95
14421	04:21:29	96
14421	04:21:29	96
14421	04:21:29	96
14422	04:21:30	96
14422	04:21:30	96
14422	04:21:30	96
14422	04:21:30	96
14423	04:21:31	96
14423	04:21:31	95
14423	04:21:31	95
14423	04:21:31	95
14424	04:21:32	95
14424	04:21:32	95
14424	04:21:32	95
14424	04:21:32	95
14425	04:21:33	95
14425	04:21:33	96
14425	04:21:33	96
14425	04:21:33	96
14426	04:21:34	96
14426	04:21:34	95
14426	04:21:34	95
14426	04:21:34	95
14427	04:21:35	95
14427	04:21:35	95
14427	04:21:35	95
14427	04:21:35	95
14428	04:21:36	95
14428	04:21:36	95
14428	04:21:36	95
14428	04:21:36	95
14429	04:21:37	95
14429	04:21:37	95
14429	04:21:37	95
14429	04:21:37	95
14430	04:21:38	95
14430	04:21:38	95
14430	04:21:38	95
14430	04:21:38	95
14431	04:21:39	95
14431	04:21:39	96
14431	04:21:39	96
14431	04:21:39	96
14432	04:21:40	96
14432	04:21:40	96
14432	04:21:40	96
14432	04:21:40	96
14433	04:21:41	96
14433	04:21:41	96
14433	04:21:41	96
14433	04:21:41	96
14434	04:21:42	96
14434	04:21:42	96
14434	04:21:42	96
14434	04:21:42	96
14435	04:21:43	96
14435	04:21:43	96
14435	04:21:43	96
14435	04:21:43	96
14436	04:21:44	96
14436	04:21:44	96
14436	04:21:44	96
14436	04:21:44	96
14437	04:21:45	96
14437	04:21:45	96
14437	04:21:45	96
14437	04:21:45	96
14438	04:21:46	96
14438	04:21:46	96
14438	04:21:46	96
14438	04:21:46	96
14439	04:21:47	96
14439	04:21:47	96
14439	04:21:47	96
14439	04:21:47	96
14440	04:21:48	96
14440	04:21:48	96
14440	04:21:48	96
14440	04:21:48	96
14441	04:21:49	96
14441	04:21:49	96
14441	04:21:49	96
14441	04:21:49	96
14442	04:21:50	96
14442	04:21:50	96
14442	04:21:50	96
14442	04:21:50	96
14443	04:21:51	96
14443	04:21:51	96
14443	04:21:51	96
14443	04:21:51	96
14444	04:21:52	96
14444	04:21:52	96
14444	04:21:52	96
14444	04:21:52	96
14445	04:21:53	96
14445	04:21:53	96
14445	04:21:53	96
14445	04:21:53	96
14446	04:21:54	96
14446	04:21:54	96
14446	04:21:54	96
14446	04:21:54	96
14447	04:21:55	96
14447	04:21:55	96
14447	04:21:55	96
14447	04:21:55	96
14448	04:21:56	96
14448	04:21:56	95
14448	04:21:56	95
14448	04:21:56	95
14449	04:21:57	95
14449	04:21:57	95
14449	04:21:57	95
14449	04:21:57	95
[truncated: 404 more rows]
