# Supplementary material for: Are Complexity Metrics Reliable in Assessing HRV Control in Obese Patients During Sleep?
Source: PLoS One. 2015 Apr 20;10(4):e0124458. doi: 10.1371/journal.pone.0124458 (PMC4404104; doi:10.1371/journal.pone.0124458)
Supplement: S1 Dataset — (ZIP) [file pone.0124458.s001.zip › cabiddu_healthy_controls_data/SUBJECT (20)/SAOVIGRAA.txt]

570	00:30:34	92
570	00:30:34	92
570	00:30:34	92
570	00:30:34	92
571	00:30:35	92
571	00:30:35	92
571	00:30:35	92
571	00:30:35	92
572	00:30:36	92
572	00:30:36	92
572	00:30:36	92
572	00:30:36	92
573	00:30:37	92
573	00:30:37	92
573	00:30:37	92
573	00:30:37	92
574	00:30:38	92
574	00:30:38	92
574	00:30:38	92
574	00:30:38	92
575	00:30:39	92
575	00:30:39	92
575	00:30:39	92
575	00:30:39	92
576	00:30:40	92
576	00:30:40	92
576	00:30:40	92
576	00:30:40	92
577	00:30:41	92
577	00:30:41	92
577	00:30:41	92
577	00:30:41	92
578	00:30:42	92
578	00:30:42	92
578	00:30:42	92
578	00:30:42	92
579	00:30:43	92
579	00:30:43	92
579	00:30:43	92
579	00:30:43	92
580	00:30:44	92
580	00:30:44	92
580	00:30:44	92
580	00:30:44	92
581	00:30:46	92
581	00:30:46	92
581	00:30:46	92
581	00:30:46	92
582	00:30:46	92
582	00:30:46	92
582	00:30:46	92
582	00:30:46	92
583	00:30:47	92
583	00:30:47	92
583	00:30:47	92
583	00:30:47	92
584	00:30:48	92
584	00:30:48	93
584	00:30:48	93
584	00:30:48	93
585	00:30:49	93
585	00:30:49	93
585	00:30:49	93
585	00:30:49	93
586	00:30:50	93
586	00:30:50	93
586	00:30:50	93
586	00:30:50	93
587	00:30:51	93
587	00:30:51	93
587	00:30:51	93
587	00:30:51	93
588	00:30:52	93
588	00:30:52	93
588	00:30:52	93
588	00:30:52	93
589	00:30:53	93
589	00:30:53	93
589	00:30:53	93
589	00:30:53	93
590	00:30:54	93
590	00:30:54	93
590	00:30:54	93
590	00:30:54	93
591	00:30:55	93
591	00:30:55	93
591	00:30:55	93
591	00:30:55	93
592	00:30:56	93
592	00:30:56	93
592	00:30:56	93
592	00:30:56	93
593	00:30:57	93
593	00:30:57	93
593	00:30:57	93
593	00:30:57	93
594	00:30:58	93
594	00:30:58	93
594	00:30:58	93
594	00:30:58	93
595	00:30:59	93
595	00:30:59	93
595	00:30:59	93
595	00:30:59	93
596	00:31:00	93
596	00:31:00	93
596	00:31:00	93
596	00:31:00	93
597	00:31:01	93
597	00:31:01	93
597	00:31:01	93
597	00:31:01	93
598	00:31:02	93
598	00:31:02	93
598	00:31:02	93
598	00:31:02	93
599	00:31:03	93
599	00:31:03	93
599	00:31:03	93
599	00:31:03	93
600	00:31:04	93
600	00:31:04	93
600	00:31:04	93
600	00:31:04	93
601	00:31:05	93
601	00:31:05	93
601	00:31:05	93
601	00:31:05	93
602	00:31:06	93
602	00:31:06	93
602	00:31:06	93
602	00:31:06	93
603	00:31:07	93
603	00:31:07	93
603	00:31:07	93
603	00:31:07	93
604	00:31:08	93
604	00:31:08	93
604	00:31:08	93
604	00:31:08	93
605	00:31:09	93
605	00:31:09	93
605	00:31:09	93
605	00:31:09	93
606	00:31:10	93
606	00:31:10	93
606	00:31:10	93
606	00:31:10	93
607	00:31:11	93
607	00:31:11	93
607	00:31:11	93
607	00:31:11	93
608	00:31:12	93
608	00:31:12	93
608	00:31:12	93
608	00:31:12	93
609	00:31:13	93
609	00:31:13	93
609	00:31:13	93
609	00:31:13	93
610	00:31:14	93
610	00:31:14	93
610	00:31:14	93
610	00:31:14	93
611	00:31:15	93
611	00:31:15	93
611	00:31:15	93
611	00:31:15	93
612	00:31:16	93
612	00:31:16	93
612	00:31:16	93
612	00:31:16	93
613	00:31:17	93
613	00:31:17	93
613	00:31:17	93
613	00:31:17	93
614	00:31:18	93
614	00:31:18	93
614	00:31:18	93
614	00:31:18	93
615	00:31:19	93
615	00:31:19	93
615	00:31:19	93
615	00:31:19	93
616	00:31:20	93
616	00:31:20	93
616	00:31:20	93
616	00:31:20	93
617	00:31:21	93
617	00:31:21	92
617	00:31:21	92
617	00:31:21	92
618	00:31:22	92
618	00:31:22	92
618	00:31:22	92
618	00:31:22	92
619	00:31:23	92
619	00:31:23	92
619	00:31:23	92
619	00:31:23	92
620	00:31:24	92
620	00:31:24	92
620	00:31:24	92
620	00:31:24	92
621	00:31:25	92
621	00:31:25	92
621	00:31:25	92
621	00:31:25	92
622	00:31:26	92
622	00:31:26	92
622	00:31:26	92
622	00:31:26	92
623	00:31:27	92
623	00:31:27	92
623	00:31:27	92
623	00:31:27	92
624	00:31:28	92
624	00:31:28	92
624	00:31:28	92
624	00:31:28	92
625	00:31:29	92
625	00:31:29	92
625	00:31:29	92
625	00:31:29	92
626	00:31:30	92
626	00:31:30	92
626	00:31:30	92
626	00:31:30	92
627	00:31:31	92
627	00:31:31	92
627	00:31:31	92
627	00:31:31	92
628	00:31:32	92
628	00:31:32	92
628	00:31:32	92
628	00:31:32	92
629	00:31:33	92
629	00:31:33	92
629	00:31:33	92
629	00:31:33	92
630	00:31:34	92
630	00:31:34	91
630	00:31:34	91
630	00:31:34	91
631	00:31:35	91
631	00:31:35	91
631	00:31:35	91
631	00:31:35	91
632	00:31:36	91
632	00:31:36	91
632	00:31:36	91
632	00:31:36	91
633	00:31:37	91
633	00:31:37	91
633	00:31:37	91
633	00:31:37	91
634	00:31:38	91
634	00:31:38	89
634	00:31:38	89
634	00:31:38	89
635	00:31:39	89
635	00:31:39	90
635	00:31:39	90
635	00:31:39	90
636	00:31:40	90
636	00:31:40	90
636	00:31:40	90
636	00:31:40	90
637	00:31:41	90
637	00:31:41	90
637	00:31:41	90
637	00:31:41	90
638	00:31:42	90
638	00:31:42	89
638	00:31:42	89
638	00:31:42	89
639	00:31:43	89
639	00:31:43	89
639	00:31:43	89
639	00:31:43	89
640	00:31:44	89
640	00:31:44	89
640	00:31:44	89
640	00:31:44	89
641	00:31:45	89
641	00:31:45	88
641	00:31:45	88
641	00:31:45	88
642	00:31:46	88
642	00:31:46	88
642	00:31:46	88
642	00:31:46	88
643	00:31:47	88
643	00:31:47	88
643	00:31:47	88
643	00:31:47	88
644	00:31:48	88
644	00:31:48	88
644	00:31:48	88
644	00:31:48	88
645	00:31:49	88
645	00:31:49	88
645	00:31:49	88
645	00:31:49	88
646	00:31:50	88
646	00:31:50	88
646	00:31:50	88
646	00:31:50	88
647	00:31:51	88
647	00:31:51	88
647	00:31:51	88
647	00:31:51	88
648	00:31:52	88
648	00:31:52	88
648	00:31:52	88
648	00:31:52	88
649	00:31:53	88
649	00:31:53	88
649	00:31:53	88
649	00:31:53	88
650	00:31:54	88
650	00:31:54	87
650	00:31:54	87
650	00:31:54	87
651	00:31:55	87
651	00:31:55	87
651	00:31:55	87
651	00:31:55	87
652	00:31:56	87
652	00:31:56	86
652	00:31:56	86
652	00:31:56	86
653	00:31:57	86
653	00:31:57	86
653	00:31:57	86
653	00:31:57	86
654	00:31:58	86
654	00:31:58	86
654	00:31:58	86
654	00:31:58	86
655	00:31:59	86
655	00:31:59	88
655	00:31:59	88
655	00:31:59	88
656	00:32:00	88
656	00:32:00	88
656	00:32:00	88
656	00:32:00	88
657	00:32:01	88
657	00:32:01	89
657	00:32:01	89
657	00:32:01	89
658	00:32:02	89
658	00:32:02	89
658	00:32:02	89
658	00:32:02	89
659	00:32:03	89
659	00:32:03	90
659	00:32:03	90
659	00:32:03	90
660	00:32:04	90
660	00:32:04	90
660	00:32:04	90
660	00:32:04	90
661	00:32:05	90
661	00:32:05	92
661	00:32:05	92
661	00:32:05	92
662	00:32:06	92
662	00:32:06	92
662	00:32:06	92
662	00:32:06	92
663	00:32:07	92
663	00:32:07	92
663	00:32:07	92
663	00:32:07	92
664	00:32:08	92
664	00:32:08	93
664	00:32:08	93
664	00:32:08	93
665	00:32:09	93
665	00:32:09	93
665	00:32:09	93
665	00:32:09	93
666	00:32:10	93
666	00:32:10	94
666	00:32:10	94
666	00:32:10	94
667	00:32:11	94
667	00:32:11	94
667	00:32:11	94
667	00:32:11	94
668	00:32:12	94
668	00:32:12	94
668	00:32:12	94
668	00:32:12	94
669	00:32:13	94
669	00:32:13	94
669	00:32:13	94
669	00:32:13	94
670	00:32:14	94
670	00:32:14	95
670	00:32:14	95
670	00:32:14	95
671	00:32:15	95
671	00:32:15	95
671	00:32:15	95
671	00:32:15	95
672	00:32:16	95
672	00:32:16	95
672	00:32:16	95
672	00:32:16	95
673	00:32:17	95
673	00:32:17	95
673	00:32:17	95
673	00:32:17	95
674	00:32:18	95
674	00:32:18	95
674	00:32:18	95
674	00:32:18	95
675	00:32:19	95
675	00:32:19	95
675	00:32:19	95
675	00:32:19	95
676	00:32:20	95
676	00:32:20	95
676	00:32:20	95
676	00:32:20	95
677	00:32:21	95
677	00:32:21	94
677	00:32:21	94
677	00:32:21	94
678	00:32:22	94
678	00:32:22	94
678	00:32:22	94
678	00:32:22	94
679	00:32:23	94
679	00:32:23	94
679	00:32:23	94
679	00:32:23	94
680	00:32:24	94
680	00:32:24	94
680	00:32:24	94
680	00:32:24	94
681	00:32:25	94
681	00:32:25	94
681	00:32:25	94
681	00:32:25	94
682	00:32:26	94
682	00:32:26	94
682	00:32:26	94
682	00:32:26	94
683	00:32:27	94
683	00:32:27	94
683	00:32:27	94
683	00:32:27	94
684	00:32:28	94
684	00:32:28	94
684	00:32:28	94
684	00:32:28	94
685	00:32:29	94
685	00:32:29	93
685	00:32:29	93
685	00:32:29	93
686	00:32:30	93
686	00:32:30	93
686	00:32:30	93
686	00:32:30	93
687	00:32:31	93
687	00:32:31	93
687	00:32:31	93
687	00:32:31	93
688	00:32:32	93
688	00:32:32	93
688	00:32:32	93
688	00:32:32	93
689	00:32:33	93
689	00:32:33	93
689	00:32:33	93
689	00:32:33	93
690	00:32:34	93
690	00:32:34	93
690	00:32:34	93
690	00:32:34	93
691	00:32:35	93
691	00:32:35	94
691	00:32:35	94
691	00:32:35	94
692	00:32:36	94
692	00:32:36	94
692	00:32:36	94
692	00:32:36	94
693	00:32:37	94
693	00:32:37	94
693	00:32:37	94
693	00:32:37	94
694	00:32:38	94
694	00:32:38	94
694	00:32:38	94
694	00:32:38	94
695	00:32:39	94
695	00:32:39	94
695	00:32:39	94
695	00:32:39	94
696	00:32:40	94
696	00:32:40	94
696	00:32:40	94
696	00:32:40	94
697	00:32:41	94
697	00:32:41	94
697	00:32:41	94
697	00:32:41	94
698	00:32:42	94
698	00:32:42	94
698	00:32:42	94
698	00:32:42	94
699	00:32:43	94
699	00:32:43	94
699	00:32:43	94
699	00:32:43	94
700	00:32:44	94
700	00:32:44	94
700	00:32:44	94
700	00:32:44	94
701	00:32:45	94
701	00:32:45	94
701	00:32:45	94
701	00:32:45	94
702	00:32:46	94
702	00:32:46	93
702	00:32:46	93
702	00:32:46	93
703	00:32:47	93
703	00:32:47	93
703	00:32:47	93
703	00:32:47	93
704	00:32:48	93
704	00:32:48	93
704	00:32:48	93
704	00:32:48	93
705	00:32:49	93
705	00:32:49	93
705	00:32:49	93
705	00:32:49	93
706	00:32:50	93
706	00:32:50	93
706	00:32:50	93
706	00:32:50	93
707	00:32:51	93
707	00:32:51	93
707	00:32:51	93
707	00:32:51	93
708	00:32:52	93
708	00:32:52	93
708	00:32:52	93
708	00:32:52	93
709	00:32:53	93
709	00:32:53	93
709	00:32:53	93
709	00:32:53	93
710	00:32:54	93
710	00:32:54	94
710	00:32:54	94
710	00:32:54	94
711	00:32:55	94
711	00:32:55	94
711	00:32:55	94
711	00:32:55	94
712	00:32:56	94
712	00:32:56	94
712	00:32:56	94
712	00:32:56	94
713	00:32:57	94
713	00:32:57	94
713	00:32:57	94
713	00:32:57	94
714	00:32:58	94
714	00:32:58	94
714	00:32:58	94
714	00:32:58	94
715	00:32:59	94
715	00:32:59	94
715	00:32:59	94
715	00:32:59	94
716	00:33:00	94
716	00:33:00	94
716	00:33:00	94
716	00:33:00	94
717	00:33:01	94
717	00:33:01	94
717	00:33:01	94
717	00:33:01	94
718	00:33:02	94
718	00:33:02	94
718	00:33:02	94
718	00:33:02	94
719	00:33:03	94
719	00:33:03	94
719	00:33:03	94
719	00:33:03	94
720	00:33:06	94
720	00:33:06	94
720	00:33:06	94
720	00:33:06	94
721	00:33:06	94
721	00:33:06	94
721	00:33:06	94
721	00:33:06	94
722	00:33:07	94
722	00:33:07	94
722	00:33:07	94
722	00:33:07	94
723	00:33:07	94
723	00:33:07	93
723	00:33:07	93
723	00:33:07	93
724	00:33:08	93
724	00:33:08	93
724	00:33:08	93
724	00:33:08	93
725	00:33:09	93
725	00:33:09	93
725	00:33:09	93
725	00:33:09	93
726	00:33:10	93
726	00:33:10	93
726	00:33:10	93
726	00:33:10	93
727	00:33:11	93
727	00:33:11	93
727	00:33:11	93
727	00:33:11	93
728	00:33:12	93
728	00:33:12	93
728	00:33:12	93
728	00:33:12	93
729	00:33:13	93
729	00:33:13	93
729	00:33:13	93
729	00:33:13	93
730	00:33:14	93
730	00:33:14	93
730	00:33:14	93
730	00:33:14	93
731	00:33:15	93
731	00:33:15	93
731	00:33:15	93
731	00:33:15	93
732	00:33:16	93
732	00:33:16	93
732	00:33:16	93
732	00:33:16	93
733	00:33:17	93
733	00:33:17	93
733	00:33:17	93
733	00:33:17	93
734	00:33:18	93
734	00:33:18	93
734	00:33:18	93
734	00:33:18	93
735	00:33:19	93
735	00:33:19	93
735	00:33:19	93
735	00:33:19	93
736	00:33:20	93
736	00:33:20	93
736	00:33:20	93
736	00:33:20	93
737	00:33:21	93
737	00:33:21	93
737	00:33:21	93
737	00:33:21	93
738	00:33:22	93
738	00:33:22	93
738	00:33:22	93
738	00:33:22	93
739	00:33:23	93
739	00:33:23	93
739	00:33:23	93
739	00:33:23	93
740	00:33:24	93
740	00:33:24	93
740	00:33:24	93
740	00:33:24	93
741	00:33:25	93
741	00:33:25	93
741	00:33:25	93
741	00:33:25	93
742	00:33:26	93
742	00:33:26	93
742	00:33:26	93
742	00:33:26	93
743	00:33:27	93
743	00:33:27	94
743	00:33:27	94
743	00:33:27	94
744	00:33:28	94
744	00:33:28	94
744	00:33:28	94
744	00:33:28	94
745	00:33:29	94
745	00:33:29	93
745	00:33:29	93
745	00:33:29	93
746	00:33:30	93
746	00:33:30	93
746	00:33:30	93
746	00:33:30	93
747	00:33:31	93
747	00:33:31	93
747	00:33:31	93
747	00:33:31	93
748	00:33:32	93
748	00:33:32	93
748	00:33:32	93
748	00:33:32	93
749	00:33:33	93
749	00:33:33	93
749	00:33:33	93
749	00:33:33	93
750	00:33:34	93
750	00:33:34	93
750	00:33:34	93
750	00:33:34	93
751	00:33:35	93
751	00:33:35	93
751	00:33:35	93
751	00:33:35	93
752	00:33:36	93
752	00:33:36	93
752	00:33:36	93
752	00:33:36	93
753	00:33:37	93
753	00:33:37	93
753	00:33:37	93
753	00:33:37	93
754	00:33:38	93
754	00:33:38	93
754	00:33:38	93
754	00:33:38	93
755	00:33:39	93
755	00:33:39	93
755	00:33:39	93
755	00:33:39	93
756	00:33:40	93
756	00:33:40	93
756	00:33:40	93
756	00:33:40	93
757	00:33:41	93
757	00:33:41	93
757	00:33:41	93
757	00:33:41	93
758	00:33:42	93
758	00:33:42	93
758	00:33:42	93
758	00:33:42	93
759	00:33:43	93
759	00:33:43	93
759	00:33:43	93
759	00:33:43	93
760	00:33:44	93
760	00:33:44	93
760	00:33:44	93
760	00:33:44	93
761	00:33:45	93
761	00:33:45	93
761	00:33:45	93
761	00:33:45	93
762	00:33:46	93
762	00:33:46	93
762	00:33:46	93
762	00:33:46	93
763	00:33:47	93
763	00:33:47	93
763	00:33:47	93
763	00:33:47	93
764	00:33:48	93
764	00:33:48	93
764	00:33:48	93
764	00:33:48	93
765	00:33:49	93
765	00:33:49	93
765	00:33:49	93
765	00:33:49	93
766	00:33:50	93
766	00:33:50	93
766	00:33:50	93
766	00:33:50	93
767	00:33:51	93
767	00:33:51	94
767	00:33:51	94
767	00:33:51	94
768	00:33:52	94
768	00:33:52	94
768	00:33:52	94
768	00:33:52	94
769	00:33:53	94
769	00:33:53	94
769	00:33:53	94
769	00:33:53	94
770	00:33:54	94
770	00:33:54	94
770	00:33:54	94
770	00:33:54	94
771	00:33:55	94
771	00:33:55	93
771	00:33:55	93
771	00:33:55	93
772	00:33:56	93
772	00:33:56	93
772	00:33:56	93
772	00:33:56	93
773	00:33:57	93
773	00:33:57	93
773	00:33:57	93
773	00:33:57	93
774	00:33:58	93
774	00:33:58	93
774	00:33:58	93
774	00:33:58	93
775	00:33:59	93
775	00:33:59	93
775	00:33:59	93
775	00:33:59	93
776	00:34:00	93
776	00:34:00	93
776	00:34:00	93
776	00:34:00	93
777	00:34:01	93
777	00:34:01	93
777	00:34:01	93
777	00:34:01	93
778	00:34:02	93
778	00:34:02	93
778	00:34:02	93
778	00:34:02	93
779	00:34:03	93
779	00:34:03	93
779	00:34:03	93
779	00:34:03	93
780	00:34:04	93
780	00:34:04	93
780	00:34:04	93
780	00:34:04	93
781	00:34:05	93
781	00:34:05	93
781	00:34:05	93
781	00:34:05	93
782	00:34:06	93
782	00:34:06	93
782	00:34:06	93
782	00:34:06	93
783	00:34:07	93
783	00:34:07	93
783	00:34:07	93
783	00:34:07	93
784	00:34:08	93
784	00:34:08	93
784	00:34:08	93
784	00:34:08	93
785	00:34:09	93
785	00:34:09	93
785	00:34:09	93
785	00:34:09	93
786	00:34:10	93
786	00:34:10	93
786	00:34:10	93
786	00:34:10	93
787	00:34:11	93
787	00:34:11	93
787	00:34:11	93
787	00:34:11	93
788	00:34:12	93
788	00:34:12	93
788	00:34:12	93
788	00:34:12	93
789	00:34:13	93
789	00:34:13	93
789	00:34:13	93
789	00:34:13	93
790	00:34:14	93
790	00:34:14	93
790	00:34:14	93
790	00:34:14	93
791	00:34:15	93
791	00:34:15	93
791	00:34:15	93
791	00:34:15	93
792	00:34:16	93
792	00:34:16	93
792	00:34:16	93
792	00:34:16	93
793	00:34:17	93
793	00:34:17	93
793	00:34:17	93
793	00:34:17	93
794	00:34:18	93
794	00:34:18	93
794	00:34:18	93
794	00:34:18	93
795	00:34:19	93
795	00:34:19	93
795	00:34:19	93
795	00:34:19	93
796	00:34:20	93
796	00:34:20	93
796	00:34:20	93
796	00:34:20	93
797	00:34:21	93
797	00:34:21	92
797	00:34:21	92
797	00:34:21	92
798	00:34:22	92
798	00:34:22	92
798	00:34:22	92
798	00:34:22	92
799	00:34:23	92
799	00:34:23	92
799	00:34:23	92
799	00:34:23	92
800	00:34:24	92
800	00:34:24	92
800	00:34:24	92
800	00:34:24	92
801	00:34:25	92
801	00:34:25	92
801	00:34:25	92
801	00:34:25	92
802	00:34:26	92
802	00:34:26	92
802	00:34:26	92
802	00:34:26	92
803	00:34:27	92
803	00:34:27	92
803	00:34:27	92
803	00:34:27	92
804	00:34:28	92
804	00:34:28	92
804	00:34:28	92
804	00:34:28	92
805	00:34:29	92
805	00:34:29	92
805	00:34:29	92
805	00:34:29	92
806	00:34:30	92
806	00:34:30	92
806	00:34:30	92
806	00:34:30	92
807	00:34:31	92
807	00:34:31	92
807	00:34:31	92
807	00:34:31	92
808	00:34:32	92
808	00:34:32	92
808	00:34:32	92
808	00:34:32	92
809	00:34:33	92
809	00:34:33	93
809	00:34:33	93
809	00:34:33	93
810	00:34:34	93
810	00:34:34	93
810	00:34:34	93
810	00:34:34	93
811	00:34:35	93
811	00:34:35	93
811	00:34:35	93
811	00:34:35	93
812	00:34:36	93
812	00:34:36	93
812	00:34:36	93
812	00:34:36	93
813	00:34:37	93
813	00:34:37	94
813	00:34:37	94
813	00:34:37	94
814	00:34:38	94
814	00:34:38	94
814	00:34:38	94
814	00:34:38	94
815	00:34:40	94
815	00:34:40	94
815	00:34:40	94
815	00:34:40	94
816	00:34:41	94
816	00:34:41	94
816	00:34:41	94
816	00:34:41	94
817	00:34:41	94
817	00:34:41	94
817	00:34:41	94
817	00:34:41	94
818	00:34:42	94
818	00:34:42	94
818	00:34:42	94
818	00:34:42	94
819	00:34:43	94
819	00:34:43	94
819	00:34:43	94
819	00:34:43	94
820	00:34:44	94
820	00:34:44	94
820	00:34:44	94
820	00:34:44	94
821	00:34:45	94
821	00:34:45	94
821	00:34:45	94
821	00:34:45	94
822	00:34:46	94
822	00:34:46	94
822	00:34:46	94
822	00:34:46	94
823	00:34:47	94
823	00:34:47	94
823	00:34:47	94
823	00:34:47	94
824	00:34:48	94
824	00:34:48	94
824	00:34:48	94
824	00:34:48	94
825	00:34:49	94
825	00:34:49	93
825	00:34:49	93
825	00:34:49	93
826	00:34:50	93
826	00:34:50	93
826	00:34:50	93
826	00:34:50	93
827	00:34:51	93
827	00:34:51	93
827	00:34:51	93
827	00:34:51	93
828	00:34:52	93
828	00:34:52	93
828	00:34:52	93
828	00:34:52	93
829	00:34:53	93
829	00:34:53	93
829	00:34:53	93
829	00:34:53	93
830	00:34:54	93
830	00:34:54	93
830	00:34:54	93
830	00:34:54	93
831	00:34:55	93
831	00:34:55	93
831	00:34:55	93
831	00:34:55	93
832	00:34:56	93
832	00:34:56	93
832	00:34:56	93
832	00:34:56	93
833	00:34:57	93
833	00:34:57	93
833	00:34:57	93
833	00:34:57	93
834	00:34:58	93
834	00:34:58	93
834	00:34:58	93
834	00:34:58	93
835	00:34:59	93
835	00:34:59	93
835	00:34:59	93
835	00:34:59	93
836	00:35:00	93
836	00:35:00	93
836	00:35:00	93
836	00:35:00	93
837	00:35:01	93
837	00:35:01	93
837	00:35:01	93
837	00:35:01	93
838	00:35:02	93
838	00:35:02	93
838	00:35:02	93
838	00:35:02	93
839	00:35:03	93
839	00:35:03	93
839	00:35:03	93
839	00:35:03	93
840	00:35:04	93
840	00:35:04	93
840	00:35:04	93
840	00:35:04	93
841	00:35:05	93
841	00:35:05	93
841	00:35:05	93
841	00:35:05	93
842	00:35:06	93
842	00:35:06	93
842	00:35:06	93
842	00:35:06	93
843	00:35:07	93
843	00:35:07	93
843	00:35:07	93
843	00:35:07	93
844	00:35:08	93
844	00:35:08	93
844	00:35:08	93
844	00:35:08	93
845	00:35:09	93
845	00:35:09	93
845	00:35:09	93
845	00:35:09	93
846	00:35:10	93
846	00:35:10	93
846	00:35:10	93
846	00:35:10	93
847	00:35:11	93
847	00:35:11	93
847	00:35:11	93
847	00:35:11	93
848	00:35:12	93
848	00:35:12	93
848	00:35:12	93
848	00:35:12	93
849	00:35:13	93
849	00:35:13	93
849	00:35:13	93
849	00:35:13	93
850	00:35:14	93
850	00:35:14	93
850	00:35:14	93
850	00:35:14	93
851	00:35:15	93
851	00:35:15	93
851	00:35:15	93
851	00:35:15	93
852	00:35:16	93
852	00:35:16	93
852	00:35:16	93
852	00:35:16	93
853	00:35:17	93
853	00:35:17	93
853	00:35:17	93
853	00:35:17	93
854	00:35:18	93
854	00:35:18	93
854	00:35:18	93
854	00:35:18	93
855	00:35:19	93
855	00:35:19	93
855	00:35:19	93
855	00:35:19	93
856	00:35:20	93
856	00:35:20	93
856	00:35:20	93
856	00:35:20	93
857	00:35:21	93
857	00:35:21	93
857	00:35:21	93
857	00:35:21	93
858	00:35:22	93
858	00:35:22	93
858	00:35:22	93
858	00:35:22	93
859	00:35:23	93
859	00:35:23	93
859	00:35:23	93
859	00:35:23	93
860	00:35:24	93
860	00:35:24	93
860	00:35:24	93
860	00:35:24	93
861	00:35:25	93
861	00:35:25	93
861	00:35:25	93
861	00:35:25	93
862	00:35:26	93
862	00:35:26	93
862	00:35:26	93
862	00:35:26	93
863	00:35:27	93
863	00:35:27	93
863	00:35:27	93
863	00:35:27	93
864	00:35:28	93
864	00:35:28	93
864	00:35:28	93
864	00:35:28	93
865	00:35:29	93
865	00:35:29	93
865	00:35:29	93
865	00:35:29	93
866	00:35:30	93
866	00:35:30	93
866	00:35:30	93
866	00:35:30	93
867	00:35:32	93
867	00:35:32	93
867	00:35:32	93
867	00:35:32	93
868	00:35:33	93
868	00:35:33	93
868	00:35:33	93
868	00:35:33	93
869	00:35:33	93
869	00:35:33	93
869	00:35:33	93
869	00:35:33	93
870	00:35:34	93
870	00:35:34	93
870	00:35:34	93
870	00:35:34	93
871	00:35:35	93
871	00:35:35	93
871	00:35:35	93
871	00:35:35	93
872	00:35:36	93
872	00:35:36	93
872	00:35:36	93
872	00:35:36	93
873	00:35:37	93
873	00:35:37	93
873	00:35:37	93
873	00:35:37	93
874	00:35:38	93
874	00:35:38	93
874	00:35:38	93
874	00:35:38	93
875	00:35:39	93
875	00:35:39	93
875	00:35:39	93
875	00:35:39	93
876	00:35:40	93
876	00:35:40	93
876	00:35:40	93
876	00:35:40	93
877	00:35:41	93
877	00:35:41	93
877	00:35:41	93
877	00:35:41	93
878	00:35:42	93
878	00:35:42	93
878	00:35:42	93
878	00:35:42	93
879	00:35:43	93
879	00:35:43	93
879	00:35:43	93
879	00:35:43	93
880	00:35:44	93
880	00:35:44	93
880	00:35:44	93
880	00:35:44	93
881	00:35:45	93
881	00:35:45	93
881	00:35:45	93
881	00:35:45	93
882	00:35:46	93
882	00:35:46	93
882	00:35:46	93
882	00:35:46	93
883	00:35:47	93
883	00:35:47	93
883	00:35:47	93
883	00:35:47	93
884	00:35:48	93
884	00:35:48	93
884	00:35:48	93
884	00:35:48	93
885	00:35:49	93
885	00:35:49	93
885	00:35:49	93
885	00:35:49	93
886	00:35:50	93
886	00:35:50	93
886	00:35:50	93
886	00:35:50	93
887	00:35:51	93
887	00:35:51	93
887	00:35:51	93
887	00:35:51	93
888	00:35:52	93
888	00:35:52	93
888	00:35:52	93
888	00:35:52	93
889	00:35:53	93
889	00:35:53	93
889	00:35:53	93
889	00:35:53	93
890	00:35:54	93
890	00:35:54	93
890	00:35:54	93
890	00:35:54	93
891	00:35:55	93
891	00:35:55	94
891	00:35:55	94
891	00:35:55	94
892	00:35:56	94
892	00:35:56	94
892	00:35:56	94
892	00:35:56	94
893	00:35:57	94
893	00:35:57	94
893	00:35:57	94
893	00:35:57	94
894	00:35:58	94
894	00:35:58	94
894	00:35:58	94
894	00:35:58	94
895	00:35:59	94
895	00:35:59	94
895	00:35:59	94
895	00:35:59	94
896	00:36:00	94
896	00:36:00	94
896	00:36:00	94
896	00:36:00	94
897	00:36:01	94
897	00:36:01	94
897	00:36:01	94
897	00:36:01	94
898	00:36:02	94
898	00:36:02	94
898	00:36:02	94
898	00:36:02	94
899	00:36:03	94
899	00:36:03	94
899	00:36:03	94
899	00:36:03	94
900	00:36:04	94
900	00:36:04	94
900	00:36:04	94
900	00:36:04	94
901	00:36:05	94
901	00:36:05	94
901	00:36:05	94
901	00:36:05	94
902	00:36:06	94
902	00:36:06	94
902	00:36:06	94
902	00:36:06	94
903	00:36:07	94
903	00:36:07	94
903	00:36:07	94
903	00:36:07	94
904	00:36:08	94
904	00:36:08	94
904	00:36:08	94
904	00:36:08	94
905	00:36:09	94
905	00:36:09	94
905	00:36:09	94
905	00:36:09	94
906	00:36:10	94
906	00:36:10	94
906	00:36:10	94
906	00:36:10	94
907	00:36:11	94
907	00:36:11	94
907	00:36:11	94
907	00:36:11	94
908	00:36:12	94
908	00:36:12	94
908	00:36:12	94
908	00:36:12	94
909	00:36:13	94
909	00:36:13	94
909	00:36:13	94
909	00:36:13	94
910	00:36:14	94
910	00:36:14	94
910	00:36:14	94
910	00:36:14	94
911	00:36:15	94
911	00:36:15	94
911	00:36:15	94
911	00:36:15	94
912	00:36:16	94
912	00:36:16	94
912	00:36:16	94
912	00:36:16	94
913	00:36:17	94
913	00:36:17	94
913	00:36:17	94
913	00:36:17	94
914	00:36:18	94
914	00:36:18	94
914	00:36:18	94
914	00:36:18	94
915	00:36:19	94
915	00:36:19	94
915	00:36:19	94
915	00:36:19	94
916	00:36:20	94
916	00:36:20	94
916	00:36:20	94
916	00:36:20	94
917	00:36:21	94
917	00:36:21	94
917	00:36:21	94
917	00:36:21	94
918	00:36:22	94
918	00:36:22	94
918	00:36:22	94
918	00:36:22	94
919	00:36:23	94
919	00:36:23	94
919	00:36:23	94
919	00:36:23	94
920	00:36:25	94
920	00:36:25	94
920	00:36:25	94
920	00:36:25	94
921	00:36:25	94
921	00:36:25	94
921	00:36:25	94
921	00:36:25	94
922	00:36:26	94
922	00:36:26	94
922	00:36:26	94
922	00:36:26	94
923	00:36:27	94
923	00:36:27	94
923	00:36:27	94
923	00:36:27	94
924	00:36:28	94
924	00:36:28	94
924	00:36:28	94
924	00:36:28	94
925	00:36:29	94
925	00:36:29	94
925	00:36:29	94
925	00:36:29	94
926	00:36:30	94
926	00:36:30	94
926	00:36:30	94
926	00:36:30	94
927	00:36:31	94
927	00:36:31	94
927	00:36:31	94
927	00:36:31	94
928	00:36:32	94
928	00:36:32	94
928	00:36:32	94
928	00:36:32	94
929	00:36:33	94
929	00:36:33	94
929	00:36:33	94
929	00:36:33	94
930	00:36:34	94
930	00:36:34	94
930	00:36:34	94
930	00:36:34	94
931	00:36:35	94
931	00:36:35	94
931	00:36:35	94
931	00:36:35	94
932	00:36:36	94
932	00:36:36	94
932	00:36:36	94
932	00:36:36	94
933	00:36:37	94
933	00:36:37	93
933	00:36:37	93
933	00:36:37	93
934	00:36:38	93
934	00:36:38	93
934	00:36:38	93
934	00:36:38	93
935	00:36:39	93
935	00:36:39	93
935	00:36:39	93
935	00:36:39	93
936	00:36:40	93
936	00:36:40	93
936	00:36:40	93
936	00:36:40	93
937	00:36:41	93
937	00:36:41	93
937	00:36:41	93
937	00:36:41	93
938	00:36:42	93
938	00:36:42	93
938	00:36:42	93
938	00:36:42	93
939	00:36:43	93
939	00:36:43	93
939	00:36:43	93
939	00:36:43	93
940	00:36:45	93
940	00:36:45	93
940	00:36:45	93
940	00:36:45	93
941	00:36:45	93
941	00:36:45	93
941	00:36:45	93
941	00:36:45	93
942	00:36:46	93
942	00:36:46	93
942	00:36:46	93
942	00:36:46	93
943	00:36:47	93
943	00:36:47	93
943	00:36:47	93
943	00:36:47	93
944	00:36:48	93
944	00:36:48	93
944	00:36:48	93
944	00:36:48	93
945	00:36:49	93
945	00:36:49	93
945	00:36:49	93
945	00:36:49	93
946	00:36:50	93
946	00:36:50	93
946	00:36:50	93
946	00:36:50	93
947	00:36:51	93
947	00:36:51	93
947	00:36:51	93
947	00:36:51	93
948	00:36:52	93
948	00:36:52	93
948	00:36:52	93
948	00:36:52	93
949	00:36:53	93
949	00:36:53	93
949	00:36:53	93
949	00:36:53	93
950	00:36:54	93
950	00:36:54	93
950	00:36:54	93
950	00:36:54	93
951	00:36:55	93
951	00:36:55	93
951	00:36:55	93
951	00:36:55	93
952	00:36:56	93
952	00:36:56	93
952	00:36:56	93
952	00:36:56	93
953	00:36:57	93
953	00:36:57	93
953	00:36:57	93
953	00:36:57	93
954	00:36:58	93
954	00:36:58	93
954	00:36:58	93
954	00:36:58	93
955	00:36:59	93
955	00:36:59	93
955	00:36:59	93
955	00:36:59	93
956	00:37:00	93
956	00:37:00	93
956	00:37:00	93
956	00:37:00	93
957	00:37:01	93
957	00:37:01	93
957	00:37:01	93
957	00:37:01	93
958	00:37:02	93
958	00:37:02	93
958	00:37:02	93
958	00:37:02	93
959	00:37:03	93
959	00:37:03	92
959	00:37:03	92
959	00:37:03	92
960	00:37:05	92
960	00:37:05	92
960	00:37:05	92
960	00:37:05	92
961	00:37:06	92
961	00:37:06	92
961	00:37:06	92
961	00:37:06	92
962	00:37:06	92
962	00:37:06	92
962	00:37:06	92
962	00:37:06	92
963	00:37:07	92
963	00:37:07	92
963	00:37:07	92
963	00:37:07	92
964	00:37:08	92
964	00:37:08	92
964	00:37:08	92
964	00:37:08	92
965	00:37:09	92
965	00:37:09	92
965	00:37:09	92
965	00:37:09	92
966	00:37:10	92
966	00:37:10	92
966	00:37:10	92
966	00:37:10	92
967	00:37:11	92
967	00:37:11	92
967	00:37:11	92
967	00:37:11	92
968	00:37:12	92
968	00:37:12	92
968	00:37:12	92
968	00:37:12	92
969	00:37:13	92
969	00:37:13	92
969	00:37:13	92
969	00:37:13	92
970	00:37:14	92
970	00:37:14	92
970	00:37:14	92
970	00:37:14	92
971	00:37:15	92
971	00:37:15	92
971	00:37:15	92
971	00:37:15	92
972	00:37:16	92
972	00:37:16	93
972	00:37:16	93
972	00:37:16	93
973	00:37:17	93
973	00:37:17	93
973	00:37:17	93
973	00:37:17	93
974	00:37:18	93
974	00:37:18	93
974	00:37:18	93
974	00:37:18	93
975	00:37:19	93
975	00:37:19	93
975	00:37:19	93
975	00:37:19	93
976	00:37:20	93
976	00:37:20	93
976	00:37:20	93
976	00:37:20	93
977	00:37:21	93
977	00:37:21	93
977	00:37:21	93
977	00:37:21	93
978	00:37:22	93
978	00:37:22	93
978	00:37:22	93
978	00:37:22	93
979	00:37:23	93
979	00:37:23	94
979	00:37:23	94
979	00:37:23	94
980	00:37:24	94
980	00:37:24	94
980	00:37:24	94
980	00:37:24	94
981	00:37:25	94
981	00:37:25	94
981	00:37:25	94
981	00:37:25	94
982	00:37:26	94
982	00:37:26	94
982	00:37:26	94
982	00:37:26	94
983	00:37:27	94
983	00:37:27	94
983	00:37:27	94
983	00:37:27	94
984	00:37:28	94
984	00:37:28	94
984	00:37:28	94
984	00:37:28	94
985	00:37:29	94
985	00:37:29	94
985	00:37:29	94
985	00:37:29	94
986	00:37:30	94
986	00:37:30	94
986	00:37:30	94
986	00:37:30	94
987	00:37:31	94
987	00:37:31	94
987	00:37:31	94
987	00:37:31	94
988	00:37:32	94
988	00:37:32	94
988	00:37:32	94
988	00:37:32	94
989	00:37:33	94
989	00:37:33	94
989	00:37:33	94
989	00:37:33	94
990	00:37:34	94
990	00:37:34	94
990	00:37:34	94
990	00:37:34	94
991	00:37:35	94
991	00:37:35	94
991	00:37:35	94
991	00:37:35	94
992	00:37:36	94
992	00:37:36	94
992	00:37:36	94
992	00:37:36	94
993	00:37:37	94
993	00:37:37	94
993	00:37:37	94
993	00:37:37	94
994	00:37:38	94
994	00:37:38	94
994	00:37:38	94
994	00:37:38	94
995	00:37:39	94
995	00:37:39	93
995	00:37:39	93
995	00:37:39	93
996	00:37:40	93
996	00:37:40	93
996	00:37:40	93
996	00:37:40	93
997	00:37:41	93
997	00:37:41	93
997	00:37:41	93
997	00:37:41	93
998	00:37:42	93
998	00:37:42	93
998	00:37:42	93
998	00:37:42	93
999	00:37:43	93
999	00:37:43	93
999	00:37:43	93
999	00:37:43	93
1000	00:37:44	93
1000	00:37:44	94
1000	00:37:44	94
1000	00:37:44	94
1001	00:37:45	94
1001	00:37:45	94
1001	00:37:45	94
1001	00:37:45	94
1002	00:37:46	94
1002	00:37:46	94
1002	00:37:46	94
1002	00:37:46	94
1003	00:37:47	94
1003	00:37:47	94
1003	00:37:47	94
1003	00:37:47	94
1004	00:37:48	94
1004	00:37:48	94
1004	00:37:48	94
1004	00:37:48	94
1005	00:37:49	94
1005	00:37:49	94
1005	00:37:49	94
1005	00:37:49	94
1006	00:37:50	94
1006	00:37:50	94
1006	00:37:50	94
1006	00:37:50	94
1007	00:37:51	94
1007	00:37:51	94
1007	00:37:51	94
1007	00:37:51	94
1008	00:37:52	94
1008	00:37:52	94
1008	00:37:52	94
1008	00:37:52	94
1009	00:37:53	94
1009	00:37:53	94
1009	00:37:53	94
1009	00:37:53	94
1010	00:37:54	94
1010	00:37:54	94
1010	00:37:54	94
1010	00:37:54	94
1011	00:37:55	94
1011	00:37:55	94
1011	00:37:55	94
1011	00:37:55	94
1012	00:37:56	94
1012	00:37:56	94
1012	00:37:56	94
1012	00:37:56	94
1013	00:37:57	94
1013	00:37:57	94
1013	00:37:57	94
1013	00:37:57	94
1014	00:37:58	94
1014	00:37:58	94
1014	00:37:58	94
1014	00:37:58	94
1015	00:37:59	94
1015	00:37:59	94
1015	00:37:59	94
1015	00:37:59	94
1016	00:38:00	94
1016	00:38:00	94
1016	00:38:00	94
1016	00:38:00	94
1017	00:38:01	94
1017	00:38:01	94
1017	00:38:01	94
1017	00:38:01	94
1018	00:38:02	94
1018	00:38:02	93
1018	00:38:02	93
1018	00:38:02	93
1019	00:38:03	93
1019	00:38:03	93
1019	00:38:03	93
1019	00:38:03	93
1020	00:38:04	93
1020	00:38:04	93
1020	00:38:04	93
1020	00:38:04	93
1021	00:38:05	93
1021	00:38:05	93
1021	00:38:05	93
1021	00:38:05	93
1022	00:38:06	93
1022	00:38:06	93
1022	00:38:06	93
1022	00:38:06	93
1023	00:38:07	93
1023	00:38:07	93
1023	00:38:07	93
1023	00:38:07	93
1024	00:38:08	93
1024	00:38:08	93
1024	00:38:08	93
1024	00:38:08	93
1025	00:38:09	93
1025	00:38:09	94
1025	00:38:09	94
1025	00:38:09	94
1026	00:38:10	94
1026	00:38:10	93
1026	00:38:10	93
1026	00:38:10	93
1027	00:38:11	93
1027	00:38:11	92
1027	00:38:11	92
1027	00:38:11	92
1028	00:38:12	92
1028	00:38:12	92
1028	00:38:12	92
1028	00:38:12	92
1029	00:38:13	92
1029	00:38:13	92
1029	00:38:13	92
1029	00:38:13	92
1030	00:38:14	92
1030	00:38:14	92
1030	00:38:14	92
1030	00:38:14	92
1031	00:38:15	92
1031	00:38:15	92
1031	00:38:15	92
1031	00:38:15	92
1032	00:38:16	92
1032	00:38:16	92
1032	00:38:16	92
1032	00:38:16	92
1033	00:38:17	92
1033	00:38:17	92
1033	00:38:17	92
1033	00:38:17	92
1034	00:38:18	92
1034	00:38:18	92
1034	00:38:18	92
1034	00:38:18	92
1035	00:38:19	92
1035	00:38:19	92
1035	00:38:19	92
1035	00:38:19	92
1036	00:38:20	92
1036	00:38:20	92
1036	00:38:20	92
1036	00:38:20	92
1037	00:38:21	92
1037	00:38:21	92
1037	00:38:21	92
1037	00:38:21	92
1038	00:38:22	92
1038	00:38:22	92
1038	00:38:22	92
1038	00:38:22	92
1039	00:38:23	92
1039	00:38:23	93
1039	00:38:23	93
1039	00:38:23	93
1040	00:38:24	93
1040	00:38:24	93
1040	00:38:24	93
1040	00:38:24	93
1041	00:38:25	93
1041	00:38:25	93
1041	00:38:25	93
1041	00:38:25	93
1042	00:38:26	93
1042	00:38:26	94
1042	00:38:26	94
1042	00:38:26	94
1043	00:38:27	94
1043	00:38:27	94
1043	00:38:27	94
1043	00:38:27	94
1044	00:38:28	94
1044	00:38:28	94
1044	00:38:28	94
1044	00:38:28	94
1045	00:38:29	94
1045	00:38:29	94
1045	00:38:29	94
1045	00:38:29	94
1046	00:38:30	94
1046	00:38:30	94
1046	00:38:30	94
1046	00:38:30	94
1047	00:38:31	94
1047	00:38:31	94
1047	00:38:31	94
1047	00:38:31	94
1048	00:38:33	94
1048	00:38:33	94
1048	00:38:33	94
1048	00:38:33	94
1049	00:38:34	94
1049	00:38:34	94
1049	00:38:34	94
1049	00:38:34	94
1050	00:38:34	94
1050	00:38:34	94
1050	00:38:34	94
1050	00:38:34	94
1051	00:38:35	94
1051	00:38:35	94
1051	00:38:35	94
1051	00:38:35	94
1052	00:38:36	94
1052	00:38:36	94
1052	00:38:36	94
1052	00:38:36	94
1053	00:38:37	94
1053	00:38:37	95
1053	00:38:37	95
1053	00:38:37	95
1054	00:38:38	95
1054	00:38:38	95
1054	00:38:38	95
1054	00:38:38	95
1055	00:38:39	95
1055	00:38:39	95
1055	00:38:39	95
1055	00:38:39	95
1056	00:38:40	95
1056	00:38:40	95
1056	00:38:40	95
1056	00:38:40	95
1057	00:38:41	95
1057	00:38:41	95
1057	00:38:41	95
1057	00:38:41	95
1058	00:38:42	95
1058	00:38:42	95
1058	00:38:42	95
1058	00:38:42	95
1059	00:38:43	95
1059	00:38:43	95
1059	00:38:43	95
1059	00:38:43	95
1060	00:38:44	95
1060	00:38:44	95
1060	00:38:44	95
1060	00:38:44	95
1061	00:38:45	95
1061	00:38:45	95
1061	00:38:45	95
1061	00:38:45	95
1062	00:38:46	95
1062	00:38:46	95
1062	00:38:46	95
1062	00:38:46	95
1063	00:38:47	95
1063	00:38:47	94
1063	00:38:47	94
1063	00:38:47	94
1064	00:38:48	94
1064	00:38:48	94
1064	00:38:48	94
1064	00:38:48	94
1065	00:38:49	94
1065	00:38:49	94
1065	00:38:49	94
1065	00:38:49	94
1066	00:38:50	94
1066	00:38:50	94
1066	00:38:50	94
1066	00:38:50	94
1067	00:38:51	94
1067	00:38:51	94
1067	00:38:51	94
1067	00:38:51	94
1068	00:38:52	94
1068	00:38:52	93
1068	00:38:52	93
1068	00:38:52	93
1069	00:38:53	93
1069	00:38:53	93
1069	00:38:53	93
1069	00:38:53	93
[truncated: 404 more rows]
