# Supplementary material for: Are Complexity Metrics Reliable in Assessing HRV Control in Obese Patients During Sleep?
Source: PLoS One. 2015 Apr 20;10(4):e0124458. doi: 10.1371/journal.pone.0124458 (PMC4404104; doi:10.1371/journal.pone.0124458)
Supplement: S1 Dataset — (ZIP) [file pone.0124458.s001.zip › cabiddu_healthy_controls_data/SUBJECT (20)/T2RAA.txt]

10890	0	-11
10890	1	-5
10890	2	2
10890	3	1
10890	4	-3
10890	5	-6
10890	6	-3
10890	7	1
10890	8	1
10890	9	-1
10890	10	3
10890	11	6
10890	12	2
10890	13	-3
10890	14	-4
10890	15	-2
10890	16	-2
10890	17	-6
10890	18	-8
10890	19	-6
10890	20	-4
10890	21	-4
10890	22	-2
10890	23	2
10890	24	6
10890	25	8
10890	26	5
10890	27	2
10890	28	5
10890	29	9
10890	30	9
10890	31	4
10890	32	-3
10890	33	-12
10890	34	-16
10890	35	-4
10890	36	21
10890	37	34
10890	38	18
10890	39	-7
10890	40	-10
10890	41	5
10890	42	11
10890	43	5
10890	44	3
10890	45	9
10890	46	7
10890	47	-4
10890	48	-11
10890	49	-10
10890	50	-11
10890	51	-12
10890	52	-5
10890	53	5
10890	54	6
10890	55	0
10890	56	0
10890	57	5
10890	58	8
10890	59	8
10890	60	7
10890	61	5
10890	62	3
10890	63	2
10890	64	2
10890	65	0
10890	66	-2
10890	67	-1
10890	68	1
10890	69	3
10890	70	4
10890	71	7
10890	72	9
10890	73	6
10890	74	1
10890	75	2
10890	76	6
10890	77	9
10890	78	7
10890	79	4
10890	80	1
10890	81	-6
10890	82	-10
10890	83	-7
10890	84	0
10890	85	1
10890	86	-6
10890	87	-8
10890	88	-1
10890	89	4
10890	90	3
10890	91	3
10890	92	5
10890	93	5
10890	94	8
10890	95	16
10890	96	14
10890	97	-3
10890	98	-15
10890	99	-7
10890	100	3
10890	101	-4
10890	102	-9
10890	103	3
10890	104	8
10890	105	-8
10890	106	-15
10890	107	13
10890	108	41
10890	109	30
10890	110	1
10890	111	-6
10890	112	3
10890	113	-3
10890	114	-18
10890	115	-17
10890	116	-6
10890	117	-6
10890	118	-16
10890	119	-13
10890	120	2
10890	121	11
10890	122	12
10890	123	12
10890	124	11
10890	125	7
10890	126	4
10890	127	3
10890	128	-6
10890	129	-18
10890	130	-13
10890	131	6
10890	132	12
10890	133	0
10890	134	-11
10890	135	-7
10890	136	0
10890	137	1
10890	138	3
10890	139	4
10890	140	0
10890	141	1
10890	142	8
10890	143	5
10890	144	-7
10890	145	-7
10890	146	-2
10890	147	-20
10890	148	-47
10890	149	-37
10890	150	3
10890	151	17
10890	152	2
10890	153	-2
10890	154	8
10890	155	7
10890	156	1
10890	157	6
10890	158	7
10890	159	-10
10890	160	-15
10890	161	-5
10890	162	-8
10890	163	-20
10890	164	-7
10890	165	11
10890	166	-18
10890	167	-70
10890	168	-69
10890	169	-12
10890	170	24
10890	171	15
10890	172	1
10890	173	2
10890	174	-1
10890	175	-7
10890	176	-3
10890	177	-1
10890	178	-13
10890	179	-22
10890	180	-15
10890	181	-8
10890	182	-10
10890	183	-11
10890	184	-3
10890	185	2
10890	186	-4
10890	187	-9
10890	188	-3
10890	189	9
10890	190	12
10890	191	6
10890	192	3
10890	193	4
10890	194	3
10890	195	-4
10890	196	-5
10890	197	2
10890	198	6
10890	199	0
10890	200	-5
10890	201	0
10890	202	4
10890	203	6
10890	204	9
10890	205	6
10890	206	-6
10890	207	-13
10890	208	-6
10890	209	3
10890	210	0
10890	211	-12
10890	212	-19
10890	213	-19
10890	214	-11
10890	215	0
10890	216	2
10890	217	-3
10890	218	7
10890	219	29
10890	220	30
10890	221	7
10890	222	-6
10890	223	4
10890	224	9
10890	225	-6
10890	226	-14
10890	227	-10
10890	228	-12
10890	229	-22
10890	230	-19
10890	231	0
10890	232	11
10890	233	9
10890	234	9
10890	235	14
10890	236	14
10890	237	6
10890	238	4
10890	239	8
10890	240	6
10890	241	-2
10890	242	-3
10890	243	4
10890	244	4
10890	245	-8
10890	246	-11
10890	247	8
10890	248	28
10890	249	22
10890	250	1
10890	251	-7
10890	252	2
10890	253	7
10890	254	5
10890	255	7
10890	256	8
10890	257	1
10890	258	-5
10890	259	-3
10890	260	1
10890	261	-3
10890	262	-3
10890	263	6
10890	264	9
10890	265	1
10890	266	-2
10890	267	5
10890	268	10
10890	269	6
10890	270	1
10890	271	0
10890	272	-2
10890	273	-6
10890	274	-7
10890	275	-3
10890	276	0
10890	277	0
10890	278	-5
10890	279	-7
10890	280	-2
10890	281	6
10890	282	7
10890	283	4
10890	284	4
10890	285	5
10890	286	3
10890	287	0
10890	288	5
10890	289	8
10890	290	-7
10890	291	-30
10890	292	-35
10890	293	-21
10890	294	-8
10890	295	-5
10890	296	-3
10890	297	5
10890	298	9
10890	299	7
10890	300	7
10890	301	10
10890	302	8
10890	303	1
10890	304	-3
10890	305	-1
10890	306	2
10890	307	0
10890	308	-1
10890	309	-1
10890	310	-4
10890	311	-13
10890	312	-15
10890	313	-5
10890	314	8
10890	315	10
10890	316	6
10890	317	9
10890	318	15
10890	319	10
10890	320	0
10890	321	-2
10890	322	4
10890	323	2
10890	324	-7
10890	325	-9
10890	326	-5
10890	327	-3
10890	328	-5
10890	329	-5
10890	330	-2
10890	331	4
10890	332	8
10890	333	7
10890	334	6
10890	335	9
10890	336	11
10890	337	7
10890	338	3
10890	339	7
10890	340	10
10890	341	2
10890	342	-8
10890	343	-6
10890	344	4
10890	345	6
10890	346	-2
10890	347	-2
10890	348	7
10890	349	12
10890	350	9
10890	351	8
10890	352	10
10890	353	8
10890	354	-1
10890	355	-7
10890	356	-10
10890	357	-10
10890	358	-6
10890	359	1
10890	360	6
10890	361	5
10890	362	2
10890	363	3
10890	364	5
10890	365	6
10890	366	8
10890	367	11
10890	368	10
10890	369	4
10890	370	-1
10890	371	3
10890	372	8
10890	373	4
10890	374	-8
10890	375	-12
10890	376	-2
10890	377	6
10890	378	4
10890	379	-2
10890	380	-2
10890	381	2
10890	382	4
10890	383	6
10890	384	10
10890	385	9
10890	386	1
10890	387	-7
10890	388	-9
10890	389	-9
10890	390	-9
10890	391	-6
10890	392	-1
10890	393	-2
10890	394	-4
10890	395	1
10890	396	5
10890	397	-1
10890	398	-6
10890	399	3
10890	400	13
10890	401	6
10890	402	-9
10890	403	-9
10890	404	-2
10890	405	-9
10890	406	-16
10890	407	-4
10890	408	15
10890	409	10
10890	410	-8
10890	411	-11
10890	412	4
10890	413	17
10890	414	16
10890	415	8
10890	416	2
10890	417	6
10890	418	17
10890	419	19
10890	420	5
10890	421	-8
10890	422	-2
10890	423	7
10890	424	0
10890	425	-10
10890	426	-6
10890	427	8
10890	428	11
10890	429	4
10890	430	-1
10890	431	5
10890	432	15
10890	433	20
10890	434	13
10890	435	-1
10890	436	-6
10890	437	-3
10890	438	-4
10890	439	-11
10890	440	-10
10890	441	0
10890	442	3
10890	443	0
10890	444	1
10890	445	5
10890	446	7
10890	447	5
10890	448	8
10890	449	10
10890	450	5
10890	451	-2
10890	452	-2
10890	453	-1
10890	454	-3
10890	455	-7
10890	456	-8
10890	457	-8
10890	458	-6
10890	459	-2
10890	460	2
10890	461	6
10890	462	8
10890	463	8
10890	464	7
10890	465	2
10890	466	-3
10890	467	-4
10890	468	-1
10890	469	-4
10890	470	-17
10890	471	-23
10890	472	-13
10890	473	3
10890	474	6
10890	475	1
10890	476	1
10890	477	7
10890	478	7
10890	479	4
10890	480	8
10890	481	14
10890	482	10
10890	483	-1
10890	484	-7
10890	485	-10
10890	486	-14
10890	487	-15
10890	488	-6
10890	489	2
10890	490	3
10890	491	3
10890	492	8
10890	493	10
10890	494	5
10890	495	3
10890	496	6
10890	497	7
10890	498	2
10890	499	-6
10890	500	-11
10890	501	-8
10890	502	1
10890	503	5
10890	504	0
10890	505	-5
10890	506	-1
10890	507	3
10890	508	0
10890	509	2
10890	510	12
10890	511	13
10890	512	2
10890	513	2
10890	514	14
10890	515	11
10890	516	-6
10890	517	-7
10890	518	4
10890	519	-2
10890	520	-16
10890	521	-4
10890	522	24
10890	523	25
10890	524	4
10890	525	-2
10890	526	8
10890	527	8
10890	528	3
10890	529	9
10890	530	10
10890	531	-5
10890	532	-13
10890	533	-6
10890	534	-8
10890	535	-21
10890	536	-10
10890	537	22
10890	538	32
10890	539	10
10890	540	-2
10890	541	8
10890	542	16
10890	543	10
10890	544	8
10890	545	10
10890	546	5
10890	547	-1
10890	548	0
10890	549	-1
10890	550	-12
10890	551	-18
10890	552	-10
10890	553	-2
10890	554	-2
10890	555	-2
10890	556	3
10890	557	8
10890	558	10
10890	559	10
10890	560	8
10890	561	5
10890	562	4
10890	563	3
10890	564	-7
10890	565	-13
10890	566	-4
10890	567	10
10890	568	10
10890	569	0
10890	570	-3
10890	571	-1
10890	572	-1
10890	573	-3
10890	574	-1
10890	575	4
10890	576	7
10890	577	9
10890	578	9
10890	579	5
10890	580	0
10890	581	-4
10890	582	-5
10890	583	-7
10890	584	-9
10890	585	-9
10890	586	-6
10890	587	-3
10890	588	2
10890	589	8
10890	590	12
10890	591	11
10890	592	7
10890	593	5
10890	594	12
10890	595	20
10890	596	18
10890	597	2
10890	598	-13
10890	599	-14
10890	600	-2
10890	601	6
10890	602	5
10890	603	1
10890	604	1
10890	605	5
10890	606	9
10890	607	13
10890	608	14
10890	609	13
10890	610	9
10890	611	5
10890	612	2
10890	613	2
10890	614	2
10890	615	2
10890	616	-1
10890	617	-6
10890	618	-8
10890	619	-6
10890	620	-2
10890	621	-1
10890	622	1
10890	623	6
10890	624	9
10890	625	9
10890	626	7
10890	627	2
10890	628	-2
10890	629	4
10890	630	16
10890	631	15
10890	632	-7
10890	633	-23
10890	634	-12
10890	635	2
10890	636	-11
10890	637	-35
10890	638	-31
10890	639	-6
10890	640	2
10890	641	-7
10890	642	-6
10890	643	3
10890	644	2
10890	645	-7
10890	646	-8
10890	647	-4
10890	648	-7
10890	649	-13
10890	650	-12
10890	651	-6
10890	652	1
10890	653	1
10890	654	-5
10890	655	-8
10890	656	1
10890	657	9
10890	658	3
10890	659	2
10890	660	19
10890	661	28
10890	662	8
10890	663	-15
10890	664	-8
10890	665	6
10890	666	-16
10890	667	-52
10890	668	-48
10890	669	-7
10890	670	15
10890	671	7
10890	672	-1
10890	673	6
10890	674	10
10890	675	1
10890	676	-5
10890	677	-4
10890	678	-4
10890	679	-6
10890	680	-2
10890	681	1
10890	682	-2
10890	683	-2
10890	684	4
10890	685	0
10890	686	-7
10890	687	0
10890	688	15
10890	689	10
10890	690	-8
10890	691	-5
10890	692	17
10890	693	21
10890	694	-3
10890	695	-21
10890	696	-18
10890	697	-11
10890	698	-11
10890	699	-7
10890	700	-3
10890	701	-6
10890	702	-6
10890	703	11
10890	704	30
10890	705	24
10890	706	5
10890	707	-2
10890	708	3
10890	709	3
10890	710	0
10890	711	0
10890	712	-6
10890	713	-18
10890	714	-18
10890	715	-4
10890	716	1
10890	717	-4
10890	718	-1
10890	719	7
10890	720	4
10890	721	-3
10890	722	1
10890	723	7
10890	724	3
10890	725	5
10890	726	21
10890	727	24
10890	728	1
10890	729	-20
10890	730	-14
10890	731	-4
10890	732	-10
10890	733	-14
10890	734	-2
10890	735	6
10890	736	1
10890	737	4
10890	738	17
10890	739	16
10890	740	-1
10890	741	-6
10890	742	10
10890	743	17
10890	744	3
10890	745	-7
10890	746	-5
10890	747	-8
10890	748	-19
10890	749	-17
10890	750	-3
10890	751	3
10890	752	0
10890	753	3
10890	754	9
10890	755	7
10890	756	3
10890	757	6
10890	758	8
10890	759	-2
10890	760	-11
10890	761	-11
10890	762	-10
10890	763	-12
10890	764	-9
10890	765	-3
10890	766	-1
10890	767	-4
10890	768	-3
10890	769	4
10890	770	10
10890	771	11
10890	772	5
10890	773	-2
10890	774	-4
10890	775	-1
10890	776	-2
10890	777	-9
10890	778	-13
10890	779	-10
10890	780	-5
10890	781	-5
10890	782	-5
10890	783	1
10890	784	9
10890	785	9
10890	786	3
10890	787	0
10890	788	2
10890	789	5
10890	790	2
10890	791	-4
10890	792	-8
10890	793	-6
10890	794	-1
10890	795	2
10890	796	2
10890	797	1
10890	798	-1
10890	799	-1
10890	800	2
10890	801	3
10890	802	2
10890	803	3
10890	804	10
10890	805	12
10890	806	6
10890	807	-3
10890	808	-6
10890	809	-7
10890	810	-12
10890	811	-18
10890	812	-14
10890	813	-4
10890	814	3
10890	815	4
10890	816	4
10890	817	7
10890	818	9
10890	819	10
10890	820	13
10890	821	15
10890	822	7
10890	823	-8
10890	824	-15
10890	825	-8
10890	826	-2
10890	827	-7
10890	828	-10
10890	829	-2
10890	830	5
10890	831	5
10890	832	5
10890	833	8
10890	834	2
10890	835	-7
10890	836	-9
10890	837	-4
10890	838	0
10890	839	3
10890	840	4
10890	841	-4
10890	842	-17
10890	843	-14
10890	844	3
10890	845	8
10890	846	0
10890	847	2
10890	848	19
10890	849	28
10890	850	18
10890	851	7
10890	852	5
10890	853	6
10890	854	9
10890	855	14
10890	856	13
10890	857	-1
10890	858	-16
10890	859	-16
10890	860	-9
10890	861	-5
10890	862	0
10890	863	3
10890	864	2
10890	865	-2
10890	866	-3
10890	867	1
10890	868	3
10890	869	6
10890	870	9
10890	871	8
10890	872	2
10890	873	-4
10890	874	-11
10890	875	-17
10890	876	-14
10890	877	-7
10890	878	-3
10890	879	-5
10890	880	1
10890	881	12
10890	882	15
10890	883	10
10890	884	8
10890	885	12
10890	886	9
10890	887	6
10890	888	13
10890	889	22
10890	890	16
10890	891	-2
10890	892	-16
10890	893	-18
10890	894	-13
10890	895	-7
10890	896	-2
10890	897	-1
10890	898	-2
10890	899	1
10890	900	5
10890	901	4
10890	902	2
10890	903	3
10890	904	3
10890	905	-2
10890	906	-4
10890	907	-1
10890	908	-3
10890	909	-10
10890	910	-11
10890	911	-2
10890	912	2
10890	913	-2
10890	914	0
10890	915	9
10890	916	12
10890	917	6
10890	918	4
10890	919	10
10890	920	13
10890	921	4
10890	922	-7
10890	923	-12
10890	924	-10
10890	925	-2
10890	926	6
10890	927	8
10890	928	1
10890	929	-5
10890	930	-5
10890	931	-5
10890	932	-4
10890	933	2
10890	934	9
10890	935	6
10890	936	-1
10890	937	-4
10890	938	-1
10890	939	-1
10890	940	-2
10890	941	2
10890	942	3
10890	943	-6
10890	944	-12
10890	945	-2
10890	946	10
10890	947	3
10890	948	-13
10890	949	-9
10890	950	8
10890	951	14
10890	952	3
10890	953	-7
10890	954	-4
10890	955	2
10890	956	-2
10890	957	-9
10890	958	-7
10890	959	0
10890	960	5
10890	961	8
10890	962	7
10890	963	2
10890	964	-4
10890	965	-1
10890	966	6
10890	967	9
10890	968	8
10890	969	8
10890	970	3
10890	971	-11
10890	972	-20
10890	973	-11
10890	974	0
10890	975	-4
10890	976	-10
10890	977	2
10890	978	18
10890	979	9
10890	980	-14
10890	981	-17
10890	982	0
10890	983	7
10890	984	1
10890	985	1
10890	986	5
10890	987	-2
10890	988	-14
10890	989	-17
10890	990	-12
10890	991	-9
10890	992	-3
10890	993	4
10890	994	5
10890	995	3
10890	996	9
10890	997	16
10890	998	11
10890	999	2
10890	1000	1
10890	1001	2
10890	1002	-9
10890	1003	-22
10890	1004	-22
10890	1005	-14
10890	1006	-10
10890	1007	-7
10890	1008	-2
10890	1009	-1
10890	1010	-5
10890	1011	-4
10890	1012	4
10890	1013	10
10890	1014	13
10890	1015	15
10890	1016	11
10890	1017	-2
10890	1018	-11
10890	1019	-7
10890	1020	0
10890	1021	-3
10890	1022	-10
10890	1023	-10
10890	1024	-5
10890	1025	-4
10890	1026	-2
10890	1027	3
10890	1028	6
10890	1029	7
10890	1030	12
10890	1031	18
10890	1032	13
10890	1033	1
10890	1034	-5
10890	1035	-3
10890	1036	-4
10890	1037	-4
10890	1038	1
10890	1039	4
10890	1040	-2
10890	1041	-10
10890	1042	-10
10890	1043	-3
10890	1044	2
10890	1045	6
10890	1046	9
10890	1047	11
10890	1048	10
10890	1049	6
10890	1050	-2
10890	1051	-11
10890	1052	-13
10890	1053	-3
10890	1054	9
10890	1055	11
10890	1056	3
10890	1057	-5
10890	1058	-3
10890	1059	5
10890	1060	9
10890	1061	2
10890	1062	-6
10890	1063	-2
10890	1064	10
10890	1065	11
10890	1066	-1
10890	1067	-9
10890	1068	-10
10890	1069	-11
10890	1070	-13
10890	1071	-8
10890	1072	-2
10890	1073	-8
10890	1074	-17
10890	1075	-13
10890	1076	3
10890	1077	10
10890	1078	8
10890	1079	7
10890	1080	8
10890	1081	5
10890	1082	0
10890	1083	1
10890	1084	1
10890	1085	-6
10890	1086	-12
10890	1087	-9
10890	1088	-6
10890	1089	-8
10890	1090	-7
10890	1091	-2
10890	1092	1
10890	1093	0
10890	1094	3
10890	1095	13
10890	1096	14
10890	1097	3
10890	1098	-4
10890	1099	-1
10890	1100	0
10890	1101	-10
10890	1102	-17
10890	1103	-12
10890	1104	-5
10890	1105	-3
10890	1106	-1
10890	1107	3
10890	1108	6
10890	1109	6
10890	1110	7
10890	1111	7
10890	1112	4
10890	1113	2
10890	1114	9
10890	1115	11
10890	1116	0
10890	1117	-15
10890	1118	-17
10890	1119	-10
10890	1120	-2
10890	1121	6
10890	1122	9
10890	1123	5
10890	1124	1
10890	1125	4
10890	1126	7
10890	1127	6
10890	1128	6
10890	1129	9
10890	1130	5
10890	1131	-5
10890	1132	-6
10890	1133	3
10890	1134	3
10890	1135	-9
10890	1136	-16
10890	1137	-10
10890	1138	-6
10890	1139	-6
10890	1140	0
10890	1141	8
10890	1142	10
10890	1143	12
10890	1144	22
10890	1145	25
10890	1146	10
10890	1147	-6
10890	1148	-7
10890	1149	-3
10890	1150	-7
10890	1151	-11
10890	1152	-5
10890	1153	3
10890	1154	4
10890	1155	1
10890	1156	1
10890	1157	4
10890	1158	4
10890	1159	3
10890	1160	4
10890	1161	5
10890	1162	3
10890	1163	-3
10890	1164	-6
10890	1165	-8
10890	1166	-12
10890	1167	-11
10890	1168	-3
10890	1169	1
10890	1170	-7
10890	1171	-11
10890	1172	2
10890	1173	14
10890	1174	5
10890	1175	-7
10890	1176	8
10890	1177	32
10890	1178	32
10890	1179	10
10890	1180	-3
10890	1181	-4
10890	1182	-10
10890	1183	-16
10890	1184	-10
10890	1185	0
10890	1186	2
10890	1187	-1
10890	1188	-1
10890	1189	2
10890	1190	1
10890	1191	2
10890	1192	7
10890	1193	5
10890	1194	-3
10890	1195	-3
10890	1196	4
10890	1197	3
10890	1198	-3
10890	1199	-3
10890	1200	1
10890	1201	-1
10890	1202	-5
10890	1203	0
10890	1204	7
10890	1205	4
10890	1206	1
10890	1207	7
10890	1208	13
10890	1209	7
10890	1210	3
10890	1211	7
10890	1212	8
10890	1213	0
10890	1214	-7
10890	1215	-5
10890	1216	-1
10890	1217	-1
10890	1218	3
10890	1219	13
10890	1220	15
10890	1221	7
10890	1222	1
10890	1223	3
10890	1224	6
10890	1225	2
10890	1226	3
10890	1227	8
10890	1228	7
10890	1229	-3
10890	1230	-8
10890	1231	-3
10890	1232	0
10890	1233	-7
10890	1234	-9
10890	1235	-3
10890	1236	4
10890	1237	5
10890	1238	7
10890	1239	8
10890	1240	7
10890	1241	6
10890	1242	9
10890	1243	11
10890	1244	7
10890	1245	2
10890	1246	-3
10890	1247	-11
10890	1248	-13
10890	1249	-1
10890	1250	7
10890	1251	-7
10890	1252	-15
10890	1253	12
10890	1254	52
10890	1255	54
10890	1256	17
10890	1257	-8
10890	1258	2
10890	1259	16
10890	1260	13
10890	1261	2
10890	1262	-3
10890	1263	-9
10890	1264	-17
10890	1265	-15
10890	1266	-4
10890	1267	2
10890	1268	2
10890	1269	3
10890	1270	7
10890	1271	8
10890	1272	4
10890	1273	3
10890	1274	10
10890	1275	16
10890	1276	9
10890	1277	0
10890	1278	6
10890	1279	19
10890	1280	13
10890	1281	-7
10890	1282	-13
10890	1283	-2
10890	1284	0
10890	1285	-6
10890	1286	1
10890	1287	16
10890	1288	14
10890	1289	7
10890	1290	14
10890	1291	18
10890	1292	4
10890	1293	-10
10890	1294	-6
10890	1295	-1
10890	1296	-8
10890	1297	-11
10890	1298	-2
10890	1299	-4
10890	1300	-15
10890	1301	-8
10890	1302	10
10890	1303	15
10890	1304	7
10890	1305	8
10890	1306	14
10890	1307	9
10890	1308	3
10890	1309	12
10890	1310	22
10890	1311	11
10890	1312	-5
10890	1313	-10
10890	1314	-6
10890	1315	-6
10890	1316	-5
10890	1317	3
10890	1318	7
10890	1319	0
10890	1320	-7
10890	1321	-2
10890	1322	9
10890	1323	11
10890	1324	7
10890	1325	4
10890	1326	2
10890	1327	-5
10890	1328	-15
10890	1329	-15
10890	1330	-2
10890	1331	9
10890	1332	3
10890	1333	-8
10890	1334	-5
10890	1335	6
10890	1336	8
10890	1337	6
10890	1338	9
10890	1339	13
10890	1340	11
10890	1341	10
10890	1342	14
10890	1343	4
10890	1344	-20
10890	1345	-30
10890	1346	-16
10890	1347	-2
10890	1348	-5
10890	1349	-9
10890	1350	-2
10890	1351	6
10890	1352	8
10890	1353	6
10890	1354	7
10890	1355	7
10890	1356	6
10890	1357	6
10890	1358	3
10890	1359	-3
10890	1360	-9
10890	1361	-10
10890	1362	-9
10890	1363	-4
10890	1364	1
10890	1365	2
10890	1366	-1
10890	1367	0
10890	1368	5
10890	1369	6
10890	1370	4
10890	1371	12
10890	1372	27
10890	1373	28
10890	1374	8
10890	1375	-9
10890	1376	-8
10890	1377	1
10890	1378	-2
10890	1379	-8
10890	1380	-1
10890	1381	10
10890	1382	1
10890	1383	-15
10890	1384	-14
10890	1385	6
10890	1386	16
10890	1387	6
10890	1388	-5
10890	1389	-1
10890	1390	8
10890	1391	6
10890	1392	-3
10890	1393	-11
10890	1394	-11
10890	1395	-5
10890	1396	2
10890	1397	0
10890	1398	-10
10890	1399	-7
10890	1400	15
10890	1401	33
10890	1402	26
10890	1403	9
10890	1404	4
10890	1405	8
10890	1406	3
10890	1407	-5
10890	1408	-3
10890	1409	-1
10890	1410	-7
10890	1411	-12
10890	1412	-5
10890	1413	0
10890	1414	-8
10890	1415	-13
10890	1416	-4
10890	1417	7
10890	1418	6
10890	1419	-1
10890	1420	2
10890	1421	10
10890	1422	13
10890	1423	9
10890	1424	4
10890	1425	0
10890	1426	-2
10890	1427	-3
10890	1428	-6
10890	1429	-11
10890	1430	-9
10890	1431	3
10890	1432	10
10890	1433	6
10890	1434	0
10890	1435	5
10890	1436	15
10890	1437	17
10890	1438	10
10890	1439	4
10890	1440	1
10890	1441	-5
10890	1442	-9
10890	1443	-1
10890	1444	5
10890	1445	-2
10890	1446	-17
10890	1447	-21
10890	1448	-10
10890	1449	2
10890	1450	6
10890	1451	6
10890	1452	9
10890	1453	10
10890	1454	9
10890	1455	5
10890	1456	-3
10890	1457	-7
10890	1458	-6
10890	1459	-4
10890	1460	-5
10890	1461	-6
10890	1462	0
10890	1463	9
10890	1464	7
10890	1465	0
10890	1466	3
10890	1467	16
10890	1468	19
10890	1469	8
10890	1470	2
10890	1471	9
10890	1472	10
10890	1473	1
10890	1474	-3
10890	1475	6
10890	1476	11
10890	1477	3
10890	1478	-3
10890	1479	0
10890	1480	4
10890	1481	5
10890	1482	6
10890	1483	7
10890	1484	3
10890	1485	-2
10890	1486	0
10890	1487	4
10890	1488	1
10890	1489	-7
10890	1490	-16
10890	1491	-19
10890	1492	-16
10890	1493	-9
10890	1494	-7
10890	1495	-7
10890	1496	0
10890	1497	6
10890	1498	6
10890	1499	6
10890	1500	9
10890	1501	13
10890	1502	9
10890	1503	4
10890	1504	7
10890	1505	14
10890	1506	9
10890	1507	-10
10890	1508	-18
10890	1509	-9
10890	1510	2
10890	1511	0
10890	1512	-2
10890	1513	5
10890	1514	12
10890	1515	8
10890	1516	6
10890	1517	12
10890	1518	12
10890	1519	0
10890	1520	-6
10890	1521	-3
10890	1522	-6
10890	1523	-18
10890	1524	-17
10890	1525	-8
10890	1526	-25
10890	1527	-61
10890	1528	-65
10890	1529	-28
10890	1530	2
10890	1531	0
10890	1532	-6
10890	1533	5
10890	1534	13
10890	1535	5
10890	1536	-3
10890	1537	-5
10890	1538	-11
10890	1539	-18
10890	1540	-14
10890	1541	-5
10890	1542	-4
10890	1543	-5
10890	1544	-2
10890	1545	1
10890	1546	-1
10890	1547	2
10890	1548	10
10890	1549	11
10890	1550	4
10890	1551	2
10890	1552	6
10890	1553	2
10890	1554	-5
10890	1555	-7
10890	1556	-7
10890	1557	-10
10890	1558	-9
10890	1559	-4
10890	1560	-5
10890	1561	-7
10890	1562	-4
10890	1563	7
10890	1564	16
10890	1565	13
10890	1566	5
10890	1567	3
10890	1568	7
10890	1569	8
10890	1570	4
10890	1571	-4
10890	1572	-11
10890	1573	-12
10890	1574	-7
10890	1575	-1
10890	1576	1
10890	1577	-1
10890	1578	-1
10890	1579	1
10890	1580	5
10890	1581	8
10890	1582	11
10890	1583	7
10890	1584	-3
10890	1585	-10
10890	1586	-10
10890	1587	-7
10890	1588	-5
10890	1589	-3
10890	1590	-1
10890	1591	-3
10890	1592	-7
10890	1593	-8
10890	1594	-6
10890	1595	-3
10890	1596	2
10890	1597	9
10890	1598	9
10890	1599	4
10890	1600	-3
10890	1601	-3
10890	1602	0
10890	1603	2
10890	1604	0
10890	1605	-9
10890	1606	-19
10890	1607	-16
10890	1608	-5
10890	1609	-1
10890	1610	-4
10890	1611	-1
10890	1612	9
10890	1613	13
10890	1614	7
10890	1615	4
10890	1616	6
10890	1617	5
10890	1618	-1
10890	1619	-4
10890	1620	-6
10890	1621	-12
10890	1622	-16
10890	1623	-12
10890	1624	-7
10890	1625	-4
10890	1626	-2
10890	1627	2
10890	1628	5
10890	1629	7
10890	1630	9
10890	1631	8
10890	1632	5
10890	1633	5
10890	1634	4
10890	1635	-5
10890	1636	-18
10890	1637	-19
10890	1638	-6
10890	1639	3
10890	1640	-3
10890	1641	-11
10890	1642	-8
10890	1643	4
10890	1644	10
10890	1645	6
10890	1646	2
10890	1647	8
10890	1648	13
10890	1649	5
10890	1650	-8
10890	1651	-9
10890	1652	-3
10890	1653	-2
10890	1654	-6
10890	1655	-6
10890	1656	-2
10890	1657	-4
10890	1658	-9
10890	1659	-2
10890	1660	11
10890	1661	15
10890	1662	10
10890	1663	7
10890	1664	6
10890	1665	2
10890	1666	1
10890	1667	3
10890	1668	-3
10890	1669	-14
10890	1670	-16
10890	1671	-4
10890	1672	7
10890	1673	7
10890	1674	2
10890	1675	0
10890	1676	2
10890	1677	6
10890	1678	8
10890	1679	7
10890	1680	6
10890	1681	6
10890	1682	4
10890	1683	-4
10890	1684	-10
10890	1685	-7
10890	1686	0
10890	1687	-1
10890	1688	-4
10890	1689	-5
10890	1690	-5
10890	1691	-3
10890	1692	5
10890	1693	15
10890	1694	13
10890	1695	-1
10890	1696	-8
10890	1697	0
10890	1698	8
10890	1699	4
10890	1700	-6
10890	1701	-14
10890	1702	-20
10890	1703	-21
10890	1704	-10
10890	1705	5
10890	1706	5
10890	1707	-7
10890	1708	-11
10890	1709	0
10890	1710	9
10890	1711	11
10890	1712	12
10890	1713	15
10890	1714	9
10890	1715	-5
10890	1716	-15
10890	1717	-14
10890	1718	-8
10890	1719	-2
10890	1720	2
10890	1721	3
10890	1722	0
10890	1723	-2
10890	1724	1
10890	1725	8
10890	1726	9
10890	1727	5
10890	1728	5
10890	1729	12
10890	1730	13
10890	1731	1
10890	1732	-16
10890	1733	-21
10890	1734	-10
10890	1735	1
10890	1736	1
10890	1737	-7
10890	1738	-8
10890	1739	0
10890	1740	8
10890	1741	7
10890	1742	4
10890	1743	8
10890	1744	14
10890	1745	14
10890	1746	11
10890	1747	11
10890	1748	9
10890	1749	-3
10890	1750	-14
10890	1751	-8
10890	1752	5
10890	1753	5
10890	1754	-4
10890	1755	-3
10890	1756	10
10890	1757	15
10890	1758	7
10890	1759	1
10890	1760	7
10890	1761	16
10890	1762	14
10890	1763	4
10890	1764	-4
10890	1765	-5
10890	1766	-8
10890	1767	-14
10890	1768	-17
10890	1769	-9
10890	1770	2
10890	1771	6
10890	1772	5
10890	1773	5
10890	1774	9
10890	1775	10
10890	1776	9
10890	1777	10
10890	1778	13
10890	1779	10
10890	1780	0
10890	1781	-8
10890	1782	-8
10890	1783	-6
10890	1784	-8
10890	1785	-12
10890	1786	-10
10890	1787	0
10890	1788	7
10890	1789	4
10890	1790	-1
10890	1791	3
10890	1792	15
10890	1793	20
10890	1794	12
10890	1795	2
10890	1796	1
10890	1797	4
10890	1798	3
10890	1799	-3
10890	1800	-4
10890	1801	-1
10890	1802	3
10890	1803	4
10890	1804	1
10890	1805	-1
10890	1806	1
10890	1807	11
10890	1808	21
10890	1809	22
10890	1810	13
10890	1811	3
10890	1812	2
10890	1813	6
10890	1814	4
10890	1815	-8
10890	1816	-15
10890	1817	-8
10890	1818	1
10890	1819	1
10890	1820	1
10890	1821	8
10890	1822	11
10890	1823	5
10890	1824	4
10890	1825	13
10890	1826	14
10890	1827	3
10890	1828	-2
10890	1829	10
10890	1830	17
10890	1831	7
10890	1832	-4
10890	1833	-4
10890	1834	-1
10890	1835	-3
10890	1836	0
10890	1837	15
10890	1838	25
10890	1839	15
10890	1840	2
10890	1841	2
10890	1842	8
10890	1843	9
10890	1844	4
10890	1845	0
10890	1846	-2
10890	1847	-2
10890	1848	1
10890	1849	2
10890	1850	-3
10890	1851	-8
10890	1852	-5
10890	1853	1
10890	1854	4
10890	1855	5
10890	1856	5
10890	1857	8
10890	1858	11
10890	1859	9
10890	1860	6
10890	1861	5
10890	1862	1
10890	1863	-7
10890	1864	-11
10890	1865	-7
10890	1866	-3
10890	1867	-6
10890	1868	-7
10890	1869	-2
10890	1870	3
10890	1871	4
10890	1872	4
10890	1873	2
10890	1874	2
10890	1875	7
10890	1876	13
10890	1877	3
10890	1878	-12
10890	1879	-11
10890	1880	1
10890	1881	-4
10890	1882	-14
10890	1883	-2
10890	1884	11
10890	1885	-17
10890	1886	-60
10890	1887	-56
10890	1888	-6
10890	1889	27
10890	1890	14
10890	1891	-5
10890	1892	-1
10890	1893	7
10890	1894	-1
10890	1895	-8
10890	1896	-6
10890	1897	-4
10890	1898	-10
10890	1899	-13
10890	1900	-5
10890	1901	5
10890	1902	4
10890	1903	-1
10890	1904	4
10890	1905	14
10890	1906	9
10890	1907	-11
10890	1908	-19
10890	1909	-5
10890	1910	7
10890	1911	-2
10890	1912	-15
10890	1913	-10
10890	1914	1
10890	1915	-3
10890	1916	-6
10890	1917	6
10890	1918	16
10890	1919	5
10890	1920	-4
10890	1921	4
10890	1922	14
10890	1923	11
10890	1924	1
10890	1925	1
10890	1926	7
10890	1927	9
10890	1928	2
10890	1929	-10
10890	1930	-14
10890	1931	-6
10890	1932	4
10890	1933	5
10890	1934	3
10890	1935	5
10890	1936	8
10890	1937	4
10890	1938	1
10890	1939	7
10890	1940	10
10890	1941	6
10890	1942	1
10890	1943	0
10890	1944	-5
10890	1945	-12
10890	1946	-7
10890	1947	6
10890	1948	12
10890	1949	4
10890	1950	-1
10890	1951	5
10890	1952	12
10890	1953	9
10890	1954	1
10890	1955	-2
10890	1956	2
10890	1957	4
10890	1958	0
10890	1959	-4
10890	1960	-4
10890	1961	-4
10890	1962	-8
10890	1963	-11
10890	1964	-4
10890	1965	7
10890	1966	3
10890	1967	-13
10890	1968	-17
10890	1969	-2
10890	1970	12
10890	1971	8
10890	1972	-2
10890	1973	-2
10890	1974	3
10890	1975	0
10890	1976	-5
10890	1977	-4
10890	1978	-3
10890	1979	-6
10890	1980	-10
10890	1981	-7
10890	1982	-1
10890	1983	5
10890	1984	6
10890	1985	4
10890	1986	4
10890	1987	9
10890	1988	15
10890	1989	11
10890	1990	1
10890	1991	-4
10890	1992	-6
10890	1993	-10
10890	1994	-16
10890	1995	-13
10890	1996	-4
10890	1997	-3
10890	1998	-6
10890	1999	6
[truncated: 78,640 more rows]
