# Supplementary material for: Are Complexity Metrics Reliable in Assessing HRV Control in Obese Patients During Sleep?
Source: PLoS One. 2015 Apr 20;10(4):e0124458. doi: 10.1371/journal.pone.0124458 (PMC4404104; doi:10.1371/journal.pone.0124458)
Supplement: S1 Dataset — (ZIP) [file pone.0124458.s001.zip › cabiddu_healthy_controls_data/SUBJECT (20)/T3RAA.txt]

2760	0	5
2760	1	-1
2760	2	-9
2760	3	-5
2760	4	10
2760	5	18
2760	6	11
2760	7	1
2760	8	1
2760	9	9
2760	10	7
2760	11	-6
2760	12	-14
2760	13	-11
2760	14	-7
2760	15	-5
2760	16	-1
2760	17	5
2760	18	7
2760	19	7
2760	20	9
2760	21	13
2760	22	12
2760	23	5
2760	24	1
2760	25	-5
2760	26	-14
2760	27	-13
2760	28	3
2760	29	15
2760	30	7
2760	31	-8
2760	32	-10
2760	33	-2
2760	34	4
2760	35	13
2760	36	27
2760	37	29
2760	38	15
2760	39	1
2760	40	-3
2760	41	-3
2760	42	-6
2760	43	-8
2760	44	-1
2760	45	8
2760	46	9
2760	47	-2
2760	48	-11
2760	49	-7
2760	50	2
2760	51	3
2760	52	-3
2760	53	-6
2760	54	-3
2760	55	1
2760	56	3
2760	57	5
2760	58	4
2760	59	-1
2760	60	-3
2760	61	-2
2760	62	-4
2760	63	-4
2760	64	13
2760	65	39
2760	66	41
2760	67	17
2760	68	-1
2760	69	5
2760	70	13
2760	71	10
2760	72	6
2760	73	7
2760	74	5
2760	75	-1
2760	76	-2
2760	77	3
2760	78	6
2760	79	3
2760	80	2
2760	81	2
2760	82	1
2760	83	5
2760	84	8
2760	85	7
2760	86	6
2760	87	9
2760	88	10
2760	89	6
2760	90	-4
2760	91	-18
2760	92	-29
2760	93	-23
2760	94	-4
2760	95	4
2760	96	-4
2760	97	-10
2760	98	-5
2760	99	0
2760	100	2
2760	101	5
2760	102	7
2760	103	4
2760	104	4
2760	105	5
2760	106	0
2760	107	-3
2760	108	5
2760	109	6
2760	110	-16
2760	111	-24
2760	112	17
2760	113	68
2760	114	61
2760	115	8
2760	116	-17
2760	117	2
2760	118	15
2760	119	3
2760	120	0
2760	121	11
2760	122	8
2760	123	-8
2760	124	-12
2760	125	-4
2760	126	-2
2760	127	-6
2760	128	-3
2760	129	-3
2760	130	-10
2760	131	-8
2760	132	8
2760	133	16
2760	134	6
2760	135	-3
2760	136	2
2760	137	7
2760	138	5
2760	139	0
2760	140	-4
2760	141	-10
2760	142	-9
2760	143	2
2760	144	4
2760	145	-5
2760	146	-5
2760	147	4
2760	148	8
2760	149	2
2760	150	1
2760	151	8
2760	152	10
2760	153	5
2760	154	5
2760	155	11
2760	156	6
2760	157	-9
2760	158	-14
2760	159	-6
2760	160	4
2760	161	8
2760	162	8
2760	163	5
2760	164	2
2760	165	3
2760	166	8
2760	167	10
2760	168	6
2760	169	3
2760	170	6
2760	171	8
2760	172	5
2760	173	-1
2760	174	-5
2760	175	-7
2760	176	-6
2760	177	-3
2760	178	-2
2760	179	-3
2760	180	0
2760	181	6
2760	182	8
2760	183	7
2760	184	7
2760	185	9
2760	186	7
2760	187	-1
2760	188	-5
2760	189	-6
2760	190	-6
2760	191	-10
2760	192	-15
2760	193	-16
2760	194	-10
2760	195	-1
2760	196	4
2760	197	4
2760	198	3
2760	199	4
2760	200	5
2760	201	4
2760	202	6
2760	203	4
2760	204	-5
2760	205	-13
2760	206	-9
2760	207	2
2760	208	5
2760	209	0
2760	210	-3
2760	211	-2
2760	212	-3
2760	213	0
2760	214	10
2760	215	17
2760	216	9
2760	217	-2
2760	218	-3
2760	219	-2
2760	220	-6
2760	221	-8
2760	222	-5
2760	223	-2
2760	224	-5
2760	225	-7
2760	226	-3
2760	227	4
2760	228	10
2760	229	14
2760	230	10
2760	231	0
2760	232	-1
2760	233	12
2760	234	20
2760	235	7
2760	236	-11
2760	237	-14
2760	238	-9
2760	239	-9
2760	240	-9
2760	241	-4
2760	242	-1
2760	243	-3
2760	244	-2
2760	245	5
2760	246	6
2760	247	3
2760	248	-3
2760	249	-8
2760	250	-7
2760	251	0
2760	252	-1
2760	253	-8
2760	254	-8
2760	255	0
2760	256	0
2760	257	-13
2760	258	-16
2760	259	-4
2760	260	2
2760	261	1
2760	262	7
2760	263	16
2760	264	10
2760	265	2
2760	266	8
2760	267	14
2760	268	5
2760	269	-5
2760	270	-2
2760	271	-2
2760	272	-8
2760	273	1
2760	274	12
2760	275	-12
2760	276	-57
2760	277	-61
2760	278	-12
2760	279	25
2760	280	14
2760	281	-6
2760	282	-3
2760	283	4
2760	284	-3
2760	285	-10
2760	286	-7
2760	287	-5
2760	288	-7
2760	289	-8
2760	290	-8
2760	291	-4
2760	292	3
2760	293	12
2760	294	13
2760	295	8
2760	296	7
2760	297	13
2760	298	13
2760	299	3
2760	300	-5
2760	301	-4
2760	302	-3
2760	303	-7
2760	304	-8
2760	305	-1
2760	306	1
2760	307	-2
2760	308	1
2760	309	11
2760	310	14
2760	311	7
2760	312	6
2760	313	13
2760	314	6
2760	315	-9
2760	316	-5
2760	317	8
2760	318	2
2760	319	-3
2760	320	29
2760	321	71
2760	322	63
2760	323	20
2760	324	5
2760	325	24
2760	326	28
2760	327	10
2760	328	2
2760	329	11
2760	330	12
2760	331	4
2760	332	0
2760	333	-4
2760	334	-9
2760	335	-6
2760	336	4
2760	337	7
2760	338	-1
2760	339	-3
2760	340	4
2760	341	7
2760	342	7
2760	343	11
2760	344	12
2760	345	4
2760	346	-2
2760	347	1
2760	348	1
2760	349	-8
2760	350	-11
2760	351	-6
2760	352	-4
2760	353	-4
2760	354	2
2760	355	3
2760	356	-2
2760	357	-7
2760	358	-1
2760	359	11
2760	360	13
2760	361	4
2760	362	-1
2760	363	7
2760	364	12
2760	365	1
2760	366	-14
2760	367	-11
2760	368	2
2760	369	6
2760	370	1
2760	371	1
2760	372	6
2760	373	5
2760	374	1
2760	375	3
2760	376	6
2760	377	5
2760	378	2
2760	379	-1
2760	380	-7
2760	381	-13
2760	382	-10
2760	383	-5
2760	384	-15
2760	385	-31
2760	386	-27
2760	387	-5
2760	388	10
2760	389	7
2760	390	2
2760	391	6
2760	392	10
2760	393	6
2760	394	-1
2760	395	-3
2760	396	-2
2760	397	-3
2760	398	-5
2760	399	-2
2760	400	2
2760	401	-2
2760	402	-9
2760	403	-4
2760	404	11
2760	405	19
2760	406	14
2760	407	6
2760	408	3
2760	409	1
2760	410	-1
2760	411	1
2760	412	2
2760	413	-3
2760	414	-7
2760	415	-6
2760	416	-4
2760	417	-7
2760	418	-7
2760	419	-1
2760	420	0
2760	421	-3
2760	422	4
2760	423	19
2760	424	26
2760	425	16
2760	426	3
2760	427	-2
2760	428	0
2760	429	-3
2760	430	-11
2760	431	-12
2760	432	-4
2760	433	1
2760	434	-3
2760	435	-4
2760	436	6
2760	437	12
2760	438	1
2760	439	-8
2760	440	3
2760	441	13
2760	442	4
2760	443	-6
2760	444	7
2760	445	20
2760	446	3
2760	447	-17
2760	448	-11
2760	449	-3
2760	450	-17
2760	451	-25
2760	452	-4
2760	453	14
2760	454	5
2760	455	-3
2760	456	8
2760	457	11
2760	458	-4
2760	459	-12
2760	460	-6
2760	461	-5
2760	462	-13
2760	463	-11
2760	464	-1
2760	465	-2
2760	466	-4
2760	467	2
2760	468	7
2760	469	1
2760	470	0
2760	471	7
2760	472	-6
2760	473	-37
2760	474	-42
2760	475	-12
2760	476	7
2760	477	-7
2760	478	-21
2760	479	-11
2760	480	0
2760	481	-2
2760	482	-2
2760	483	6
2760	484	9
2760	485	4
2760	486	3
2760	487	6
2760	488	7
2760	489	6
2760	490	5
2760	491	-1
2760	492	-7
2760	493	0
2760	494	6
2760	495	-5
2760	496	-13
2760	497	10
2760	498	41
2760	499	37
2760	500	8
2760	501	-5
2760	502	7
2760	503	14
2760	504	4
2760	505	-4
2760	506	-2
2760	507	3
2760	508	-1
2760	509	-11
2760	510	-17
2760	511	-15
2760	512	-6
2760	513	-1
2760	514	-7
2760	515	-12
2760	516	-5
2760	517	6
2760	518	9
2760	519	4
2760	520	3
2760	521	6
2760	522	4
2760	523	-3
2760	524	-7
2760	525	-6
2760	526	-3
2760	527	-3
2760	528	-7
2760	529	-10
2760	530	-4
2760	531	4
2760	532	5
2760	533	2
2760	534	3
2760	535	6
2760	536	6
2760	537	6
2760	538	6
2760	539	2
2760	540	-6
2760	541	-11
2760	542	-13
2760	543	-14
2760	544	-7
2760	545	8
2760	546	13
2760	547	2
2760	548	-9
2760	549	-2
2760	550	10
2760	551	14
2760	552	14
2760	553	14
2760	554	7
2760	555	-2
2760	556	-2
2760	557	2
2760	558	-3
2760	559	-12
2760	560	-8
2760	561	4
2760	562	10
2760	563	4
2760	564	-1
2760	565	4
2760	566	10
2760	567	13
2760	568	10
2760	569	4
2760	570	0
2760	571	-1
2760	572	-4
2760	573	-10
2760	574	-13
2760	575	-6
2760	576	-1
2760	577	-7
2760	578	-18
2760	579	-23
2760	580	-17
2760	581	-5
2760	582	5
2760	583	9
2760	584	6
2760	585	6
2760	586	13
2760	587	16
2760	588	5
2760	589	-10
2760	590	-15
2760	591	-11
2760	592	-12
2760	593	-19
2760	594	-15
2760	595	5
2760	596	22
2760	597	19
2760	598	5
2760	599	-1
2760	600	4
2760	601	8
2760	602	5
2760	603	0
2760	604	-5
2760	605	-11
2760	606	-15
2760	607	-14
2760	608	-9
2760	609	-5
2760	610	-4
2760	611	-3
2760	612	0
2760	613	0
2760	614	4
2760	615	11
2760	616	13
2760	617	8
2760	618	2
2760	619	-3
2760	620	-6
2760	621	-10
2760	622	-15
2760	623	-13
2760	624	-4
2760	625	1
2760	626	1
2760	627	3
2760	628	8
2760	629	10
2760	630	8
2760	631	9
2760	632	7
2760	633	-1
2760	634	-1
2760	635	12
2760	636	18
2760	637	-1
2760	638	-19
2760	639	-10
2760	640	3
2760	641	-12
2760	642	-28
2760	643	-4
2760	644	39
2760	645	43
2760	646	7
2760	647	-15
2760	648	-2
2760	649	14
2760	650	10
2760	651	0
2760	652	0
2760	653	-2
2760	654	-9
2760	655	-13
2760	656	-6
2760	657	-2
2760	658	-14
2760	659	-36
2760	660	-45
2760	661	-27
2760	662	3
2760	663	15
2760	664	4
2760	665	-4
2760	666	2
2760	667	9
2760	668	4
2760	669	-5
2760	670	-8
2760	671	-8
2760	672	-9
2760	673	-7
2760	674	-2
2760	675	2
2760	676	2
2760	677	5
2760	678	8
2760	679	8
2760	680	4
2760	681	5
2760	682	7
2760	683	3
2760	684	-3
2760	685	-4
2760	686	-4
2760	687	-9
2760	688	-12
2760	689	-6
2760	690	3
2760	691	1
2760	692	-5
2760	693	-2
2760	694	7
2760	695	10
2760	696	6
2760	697	4
2760	698	4
2760	699	0
2760	700	-4
2760	701	-7
2760	702	-10
2760	703	-10
2760	704	-5
2760	705	0
2760	706	-3
2760	707	-7
2760	708	-5
2760	709	-1
2760	710	1
2760	711	3
2760	712	8
2760	713	12
2760	714	11
2760	715	5
2760	716	-6
2760	717	-15
2760	718	-7
2760	719	11
2760	720	13
2760	721	-2
2760	722	-8
2760	723	6
2760	724	13
2760	725	-1
2760	726	-12
2760	727	0
2760	728	11
2760	729	6
2760	730	1
2760	731	9
2760	732	12
2760	733	2
2760	734	-8
2760	735	-7
2760	736	-7
2760	737	-10
2760	738	-7
2760	739	1
2760	740	6
2760	741	5
2760	742	7
2760	743	13
2760	744	12
2760	745	6
2760	746	4
2760	747	7
2760	748	7
2760	749	-1
2760	750	-9
2760	751	-14
2760	752	-14
2760	753	-10
2760	754	-2
2760	755	5
2760	756	6
2760	757	3
2760	758	6
2760	759	11
2760	760	11
2760	761	9
2760	762	16
2760	763	28
2760	764	26
2760	765	8
2760	766	-8
2760	767	-8
2760	768	-2
2760	769	-1
2760	770	-3
2760	771	-2
2760	772	1
2760	773	2
2760	774	4
2760	775	6
2760	776	2
2760	777	-3
2760	778	2
2760	779	11
2760	780	9
2760	781	-5
2760	782	-15
2760	783	-14
2760	784	-7
2760	785	-5
2760	786	-4
2760	787	-5
2760	788	-5
2760	789	-2
2760	790	5
2760	791	5
2760	792	0
2760	793	-1
2760	794	3
2760	795	2
2760	796	-7
2760	797	-16
2760	798	-15
2760	799	-11
2760	800	-6
2760	801	3
2760	802	13
2760	803	15
2760	804	4
2760	805	-6
2760	806	-2
2760	807	8
2760	808	9
2760	809	3
2760	810	3
2760	811	11
2760	812	14
2760	813	4
2760	814	-8
2760	815	-10
2760	816	-6
2760	817	-6
2760	818	-6
2760	819	0
2760	820	8
2760	821	9
2760	822	6
2760	823	6
2760	824	10
2760	825	12
2760	826	11
2760	827	7
2760	828	2
2760	829	-2
2760	830	-2
2760	831	-3
2760	832	-8
2760	833	-11
2760	834	-7
2760	835	-3
2760	836	-5
2760	837	-5
2760	838	5
2760	839	11
2760	840	8
2760	841	3
2760	842	3
2760	843	2
2760	844	-2
2760	845	-4
2760	846	0
2760	847	2
2760	848	-3
2760	849	-6
2760	850	-7
2760	851	-9
2760	852	-10
2760	853	-6
2760	854	3
2760	855	7
2760	856	4
2760	857	2
2760	858	4
2760	859	7
2760	860	8
2760	861	6
2760	862	-1
2760	863	-6
2760	864	-3
2760	865	2
2760	866	0
2760	867	-6
2760	868	-7
2760	869	-3
2760	870	-2
2760	871	2
2760	872	17
2760	873	33
2760	874	33
2760	875	17
2760	876	4
2760	877	1
2760	878	-1
2760	879	-8
2760	880	-10
2760	881	-2
2760	882	4
2760	883	1
2760	884	-5
2760	885	-2
2760	886	5
2760	887	7
2760	888	2
2760	889	0
2760	890	2
2760	891	1
2760	892	-2
2760	893	-1
2760	894	2
2760	895	3
2760	896	-2
2760	897	-8
2760	898	-9
2760	899	-4
2760	900	1
2760	901	0
2760	902	-2
2760	903	4
2760	904	12
2760	905	12
2760	906	5
2760	907	2
2760	908	3
2760	909	2
2760	910	-4
2760	911	-8
2760	912	-8
2760	913	-9
2760	914	-9
2760	915	-6
2760	916	-1
2760	917	-1
2760	918	-1
2760	919	4
2760	920	5
2760	921	3
2760	922	10
2760	923	20
2760	924	14
2760	925	-6
2760	926	-13
2760	927	1
2760	928	13
2760	929	11
2760	930	3
2760	931	-1
2760	932	-5
2760	933	-5
2760	934	5
2760	935	9
2760	936	3
2760	937	-2
2760	938	5
2760	939	11
2760	940	5
2760	941	-3
2760	942	-3
2760	943	-3
2760	944	-7
2760	945	-11
2760	946	-10
2760	947	-6
2760	948	0
2760	949	4
2760	950	4
2760	951	2
2760	952	4
2760	953	4
2760	954	0
2760	955	0
2760	956	2
2760	957	-2
2760	958	-7
2760	959	-3
2760	960	3
2760	961	-7
2760	962	-16
2760	963	8
2760	964	49
2760	965	53
2760	966	17
2760	967	-8
2760	968	1
2760	969	13
2760	970	9
2760	971	5
2760	972	7
2760	973	3
2760	974	-6
2760	975	-6
2760	976	0
2760	977	-4
2760	978	-9
2760	979	-2
2760	980	3
2760	981	-2
2760	982	-5
2760	983	1
2760	984	5
2760	985	5
2760	986	10
2760	987	15
2760	988	9
2760	989	-1
2760	990	-3
2760	991	-4
2760	992	-11
2760	993	-14
2760	994	-7
2760	995	0
2760	996	-1
2760	997	0
2760	998	4
2760	999	7
2760	1000	5
2760	1001	2
2760	1002	4
2760	1003	7
2760	1004	5
2760	1005	-3
2760	1006	-9
2760	1007	-9
2760	1008	-8
2760	1009	-8
2760	1010	-4
2760	1011	2
2760	1012	4
2760	1013	4
2760	1014	8
2760	1015	14
2760	1016	12
2760	1017	7
2760	1018	10
2760	1019	11
2760	1020	-5
2760	1021	-24
2760	1022	-24
2760	1023	-8
2760	1024	-3
2760	1025	-10
2760	1026	-13
2760	1027	-6
2760	1028	-1
2760	1029	2
2760	1030	3
2760	1031	3
2760	1032	2
2760	1033	7
2760	1034	13
2760	1035	11
2760	1036	0
2760	1037	-8
2760	1038	-10
2760	1039	-11
2760	1040	-13
2760	1041	-11
2760	1042	-10
2760	1043	-12
2760	1044	-11
2760	1045	-4
2760	1046	1
2760	1047	5
2760	1048	10
2760	1049	14
2760	1050	14
2760	1051	10
2760	1052	3
2760	1053	-3
2760	1054	-4
2760	1055	3
2760	1056	5
2760	1057	-1
2760	1058	-6
2760	1059	-5
2760	1060	-4
2760	1061	-2
2760	1062	3
2760	1063	5
2760	1064	1
2760	1065	3
2760	1066	10
2760	1067	8
2760	1068	0
2760	1069	1
2760	1070	6
2760	1071	-2
2760	1072	-15
2760	1073	-8
2760	1074	5
2760	1075	-10
2760	1076	-42
2760	1077	-42
2760	1078	-7
2760	1079	18
2760	1080	11
2760	1081	-3
2760	1082	-2
2760	1083	5
2760	1084	3
2760	1085	-5
2760	1086	-11
2760	1087	-15
2760	1088	-9
2760	1089	0
2760	1090	1
2760	1091	-8
2760	1092	-9
2760	1093	4
2760	1094	14
2760	1095	10
2760	1096	6
2760	1097	10
2760	1098	10
2760	1099	4
2760	1100	4
2760	1101	10
2760	1102	5
2760	1103	-14
2760	1104	-22
2760	1105	-12
2760	1106	-3
2760	1107	-4
2760	1108	-6
2760	1109	-7
2760	1110	-8
2760	1111	-7
2760	1112	8
2760	1113	29
2760	1114	31
2760	1115	15
2760	1116	4
2760	1117	5
2760	1118	4
2760	1119	-1
2760	1120	-2
2760	1121	-1
2760	1122	-4
2760	1123	-5
2760	1124	0
2760	1125	5
2760	1126	2
2760	1127	-1
2760	1128	2
2760	1129	6
2760	1130	5
2760	1131	3
2760	1132	0
2760	1133	-4
2760	1134	-6
2760	1135	-3
2760	1136	-6
2760	1137	-12
2760	1138	-10
2760	1139	2
2760	1140	7
2760	1141	2
2760	1142	0
2760	1143	10
2760	1144	17
2760	1145	11
2760	1146	2
2760	1147	-4
2760	1148	-5
2760	1149	-2
2760	1150	1
2760	1151	-1
2760	1152	-6
2760	1153	-6
2760	1154	-1
2760	1155	-1
2760	1156	-9
2760	1157	-15
2760	1158	-8
2760	1159	2
2760	1160	6
2760	1161	6
2760	1162	8
2760	1163	7
2760	1164	1
2760	1165	-5
2760	1166	-4
2760	1167	0
2760	1168	1
2760	1169	-5
2760	1170	-6
2760	1171	0
2760	1172	6
2760	1173	4
2760	1174	2
2760	1175	6
2760	1176	12
2760	1177	12
2760	1178	8
2760	1179	5
2760	1180	1
2760	1181	-8
2760	1182	-13
2760	1183	-9
2760	1184	-1
2760	1185	-1
2760	1186	-9
2760	1187	-13
2760	1188	-7
2760	1189	4
2760	1190	7
2760	1191	3
2760	1192	5
2760	1193	14
2760	1194	17
2760	1195	6
2760	1196	-1
2760	1197	6
2760	1198	12
2760	1199	0
2760	1200	-15
2760	1201	-11
2760	1202	1
2760	1203	2
2760	1204	-2
2760	1205	1
2760	1206	3
2760	1207	-3
2760	1208	-6
2760	1209	3
2760	1210	12
2760	1211	9
2760	1212	3
2760	1213	1
2760	1214	-1
2760	1215	-6
2760	1216	-6
2760	1217	-4
2760	1218	-6
2760	1219	-5
2760	1220	8
2760	1221	22
2760	1222	18
2760	1223	6
2760	1224	3
2760	1225	8
2760	1226	8
2760	1227	6
2760	1228	8
2760	1229	9
2760	1230	3
2760	1231	-5
2760	1232	-8
2760	1233	-7
2760	1234	-4
2760	1235	0
2760	1236	0
2760	1237	-5
2760	1238	-6
2760	1239	3
2760	1240	12
2760	1241	12
2760	1242	7
2760	1243	5
2760	1244	2
2760	1245	-2
2760	1246	-5
2760	1247	-4
2760	1248	0
2760	1249	1
2760	1250	-1
2760	1251	-7
2760	1252	-10
2760	1253	-4
2760	1254	6
2760	1255	6
2760	1256	2
2760	1257	6
2760	1258	12
2760	1259	5
2760	1260	-4
2760	1261	2
2760	1262	11
2760	1263	0
2760	1264	-17
2760	1265	-13
2760	1266	2
2760	1267	4
2760	1268	-2
2760	1269	1
2760	1270	7
2760	1271	6
2760	1272	5
2760	1273	9
2760	1274	11
2760	1275	6
2760	1276	7
2760	1277	13
2760	1278	7
2760	1279	-6
2760	1280	-6
2760	1281	5
2760	1282	-2
2760	1283	-21
2760	1284	-23
2760	1285	-4
2760	1286	7
2760	1287	4
2760	1288	3
2760	1289	9
2760	1290	7
2760	1291	0
2760	1292	0
2760	1293	2
2760	1294	-4
2760	1295	-11
2760	1296	-12
2760	1297	-12
2760	1298	-12
2760	1299	-6
2760	1300	2
2760	1301	0
2760	1302	-7
2760	1303	-2
2760	1304	6
2760	1305	-6
2760	1306	-26
2760	1307	-22
2760	1308	0
2760	1309	5
2760	1310	-9
2760	1311	-16
2760	1312	-9
2760	1313	-4
2760	1314	-7
2760	1315	-9
2760	1316	-5
2760	1317	4
2760	1318	8
2760	1319	2
2760	1320	-9
2760	1321	-7
2760	1322	7
2760	1323	10
2760	1324	1
2760	1325	2
2760	1326	11
2760	1327	7
2760	1328	-6
2760	1329	-1
2760	1330	10
2760	1331	-2
2760	1332	-17
2760	1333	9
2760	1334	51
2760	1335	50
2760	1336	11
2760	1337	-7
2760	1338	6
2760	1339	12
2760	1340	2
2760	1341	-2
2760	1342	3
2760	1343	1
2760	1344	-7
2760	1345	-5
2760	1346	2
2760	1347	1
2760	1348	-3
2760	1349	2
2760	1350	7
2760	1351	5
2760	1352	-1
2760	1353	-1
2760	1354	4
2760	1355	8
2760	1356	8
2760	1357	3
2760	1358	-5
2760	1359	-9
2760	1360	-4
2760	1361	0
2760	1362	-5
2760	1363	-10
2760	1364	-3
2760	1365	8
2760	1366	8
2760	1367	3
2760	1368	1
2760	1369	3
2760	1370	2
2760	1371	0
2760	1372	1
2760	1373	2
2760	1374	-5
2760	1375	-9
2760	1376	-5
2760	1377	3
2760	1378	4
2760	1379	-2
2760	1380	-7
2760	1381	-5
2760	1382	2
2760	1383	5
2760	1384	0
2760	1385	-4
2760	1386	2
2760	1387	9
2760	1388	-1
2760	1389	-24
2760	1390	-34
2760	1391	-23
2760	1392	-6
2760	1393	0
2760	1394	-2
2760	1395	-2
2760	1396	2
2760	1397	3
2760	1398	1
2760	1399	-2
2760	1400	0
2760	1401	8
2760	1402	13
2760	1403	8
2760	1404	-2
2760	1405	-5
2760	1406	-3
2760	1407	-3
2760	1408	-5
2760	1409	-7
2760	1410	-8
2760	1411	-8
2760	1412	-2
2760	1413	5
2760	1414	7
2760	1415	6
2760	1416	9
2760	1417	13
2760	1418	11
2760	1419	6
2760	1420	5
2760	1421	3
2760	1422	-4
2760	1423	-10
2760	1424	-12
2760	1425	-12
2760	1426	-7
2760	1427	2
2760	1428	8
2760	1429	5
2760	1430	3
2760	1431	6
2760	1432	9
2760	1433	8
2760	1434	8
2760	1435	11
2760	1436	8
2760	1437	-4
2760	1438	-14
2760	1439	-13
2760	1440	-9
2760	1441	-7
2760	1442	-3
2760	1443	4
2760	1444	5
2760	1445	-3
2760	1446	-5
2760	1447	2
2760	1448	10
2760	1449	11
2760	1450	7
2760	1451	1
2760	1452	-3
2760	1453	-5
2760	1454	-5
2760	1455	-8
2760	1456	-10
2760	1457	-8
2760	1458	-2
2760	1459	-1
2760	1460	-2
2760	1461	-2
2760	1462	2
2760	1463	6
2760	1464	5
2760	1465	-4
2760	1466	-10
2760	1467	-3
2760	1468	12
2760	1469	11
2760	1470	-6
2760	1471	-15
2760	1472	-5
2760	1473	1
2760	1474	-9
2760	1475	-13
2760	1476	6
2760	1477	23
2760	1478	13
2760	1479	-3
2760	1480	2
2760	1481	17
2760	1482	16
2760	1483	5
2760	1484	3
2760	1485	4
2760	1486	-3
2760	1487	-10
2760	1488	-9
2760	1489	-4
2760	1490	-1
2760	1491	5
2760	1492	11
2760	1493	8
2760	1494	0
2760	1495	2
2760	1496	10
2760	1497	8
2760	1498	1
2760	1499	3
2760	1500	9
2760	1501	5
2760	1502	0
2760	1503	6
2760	1504	12
2760	1505	4
2760	1506	-7
2760	1507	-2
2760	1508	7
2760	1509	5
2760	1510	0
2760	1511	6
2760	1512	14
2760	1513	11
2760	1514	2
2760	1515	-1
2760	1516	1
2760	1517	6
2760	1518	13
2760	1519	18
2760	1520	8
2760	1521	-5
2760	1522	-5
2760	1523	0
2760	1524	-2
2760	1525	-5
2760	1526	3
2760	1527	8
2760	1528	7
2760	1529	7
2760	1530	7
2760	1531	0
2760	1532	-6
2760	1533	2
2760	1534	15
2760	1535	12
2760	1536	-4
2760	1537	-12
2760	1538	-5
2760	1539	4
2760	1540	2
2760	1541	-3
2760	1542	-3
2760	1543	3
2760	1544	7
2760	1545	6
2760	1546	2
2760	1547	1
2760	1548	1
2760	1549	4
2760	1550	5
2760	1551	1
2760	1552	-6
2760	1553	-8
2760	1554	-4
2760	1555	-9
2760	1556	-27
2760	1557	-38
2760	1558	-30
2760	1559	-15
2760	1560	-11
2760	1561	-11
2760	1562	-3
2760	1563	8
2760	1564	11
2760	1565	9
2760	1566	3
2760	1567	-4
2760	1568	-11
2760	1569	-12
2760	1570	-12
2760	1571	-11
2760	1572	-5
2760	1573	8
2760	1574	13
2760	1575	7
2760	1576	3
2760	1577	7
2760	1578	9
2760	1579	3
2760	1580	-1
2760	1581	-1
2760	1582	-2
2760	1583	-8
2760	1584	-12
2760	1585	-10
2760	1586	-9
2760	1587	-10
2760	1588	-6
2760	1589	7
2760	1590	20
2760	1591	21
2760	1592	7
2760	1593	-1
2760	1594	13
2760	1595	32
2760	1596	28
2760	1597	2
2760	1598	-16
2760	1599	-15
2760	1600	-8
2760	1601	-5
2760	1602	-5
2760	1603	-5
2760	1604	-6
2760	1605	-3
2760	1606	2
2760	1607	6
2760	1608	8
2760	1609	10
2760	1610	8
2760	1611	1
2760	1612	-3
2760	1613	-3
2760	1614	-8
2760	1615	-16
2760	1616	-13
2760	1617	0
2760	1618	4
2760	1619	-4
2760	1620	-5
2760	1621	3
2760	1622	6
2760	1623	1
2760	1624	1
2760	1625	8
2760	1626	8
2760	1627	-1
2760	1628	-4
2760	1629	1
2760	1630	1
2760	1631	-8
2760	1632	-18
2760	1633	-17
2760	1634	-11
2760	1635	-3
2760	1636	2
2760	1637	6
2760	1638	7
2760	1639	7
2760	1640	9
2760	1641	13
2760	1642	11
2760	1643	2
2760	1644	-5
2760	1645	-5
2760	1646	-3
2760	1647	-7
2760	1648	-11
2760	1649	-9
2760	1650	-4
2760	1651	-3
2760	1652	-3
2760	1653	2
2760	1654	7
2760	1655	8
2760	1656	7
2760	1657	7
2760	1658	7
2760	1659	6
2760	1660	6
2760	1661	5
2760	1662	0
2760	1663	-4
2760	1664	-5
2760	1665	-3
2760	1666	-2
2760	1667	1
2760	1668	6
2760	1669	9
2760	1670	6
2760	1671	5
2760	1672	7
2760	1673	7
2760	1674	5
2760	1675	7
2760	1676	9
2760	1677	4
2760	1678	-5
2760	1679	-8
2760	1680	-7
2760	1681	-9
2760	1682	-10
2760	1683	-2
2760	1684	7
2760	1685	3
2760	1686	-7
2760	1687	-6
2760	1688	5
2760	1689	9
2760	1690	1
2760	1691	-4
2760	1692	1
2760	1693	3
2760	1694	-7
2760	1695	-18
2760	1696	-18
2760	1697	-9
2760	1698	-2
2760	1699	-6
2760	1700	-11
2760	1701	-4
2760	1702	10
2760	1703	15
2760	1704	9
2760	1705	4
2760	1706	9
2760	1707	15
2760	1708	13
2760	1709	6
2760	1710	-2
2760	1711	-9
2760	1712	-15
2760	1713	-16
2760	1714	-10
2760	1715	-2
2760	1716	4
2760	1717	4
2760	1718	3
2760	1719	6
2760	1720	10
2760	1721	10
2760	1722	6
2760	1723	3
2760	1724	2
2760	1725	-3
2760	1726	-9
2760	1727	-9
2760	1728	-2
2760	1729	3
2760	1730	0
2760	1731	-4
2760	1732	-4
2760	1733	0
2760	1734	5
2760	1735	5
2760	1736	4
2760	1737	5
2760	1738	6
2760	1739	4
2760	1740	-3
2760	1741	-9
2760	1742	-15
2760	1743	-17
2760	1744	-9
2760	1745	6
2760	1746	17
2760	1747	15
2760	1748	5
2760	1749	1
2760	1750	1
2760	1751	3
2760	1752	7
2760	1753	12
2760	1754	10
2760	1755	-1
2760	1756	-7
2760	1757	-6
2760	1758	-4
2760	1759	-7
2760	1760	-8
2760	1761	-7
2760	1762	-10
2760	1763	-10
2760	1764	-1
2760	1765	9
2760	1766	6
2760	1767	0
2760	1768	5
2760	1769	13
2760	1770	10
2760	1771	1
2760	1772	1
2760	1773	8
2760	1774	9
2760	1775	2
2760	1776	-3
2760	1777	-2
2760	1778	0
2760	1779	2
2760	1780	3
2760	1781	5
2760	1782	5
2760	1783	6
2760	1784	10
2760	1785	13
2760	1786	8
2760	1787	-4
2760	1788	-8
2760	1789	-1
2760	1790	2
2760	1791	-7
2760	1792	-15
2760	1793	-8
2760	1794	2
2760	1795	0
2760	1796	-5
2760	1797	1
2760	1798	13
2760	1799	13
2760	1800	3
2760	1801	0
2760	1802	4
2760	1803	8
2760	1804	4
2760	1805	-5
2760	1806	-13
2760	1807	-13
2760	1808	-6
2760	1809	0
2760	1810	-3
2760	1811	-8
2760	1812	-6
2760	1813	2
2760	1814	5
2760	1815	5
2760	1816	8
2760	1817	8
2760	1818	4
2760	1819	2
2760	1820	4
2760	1821	-3
2760	1822	-17
2760	1823	-21
2760	1824	-9
2760	1825	4
2760	1826	4
2760	1827	-1
2760	1828	1
2760	1829	6
2760	1830	6
2760	1831	2
2760	1832	3
2760	1833	5
2760	1834	4
2760	1835	2
2760	1836	2
2760	1837	-3
2760	1838	-11
2760	1839	-18
2760	1840	-18
2760	1841	-14
2760	1842	-10
2760	1843	-5
2760	1844	-1
2760	1845	1
2760	1846	3
2760	1847	8
2760	1848	10
2760	1849	4
2760	1850	-4
2760	1851	-6
2760	1852	-6
2760	1853	-15
2760	1854	-26
2760	1855	-26
2760	1856	-12
2760	1857	0
2760	1858	2
2760	1859	1
2760	1860	2
2760	1861	1
2760	1862	0
2760	1863	6
2760	1864	13
2760	1865	12
2760	1866	0
2760	1867	-10
2760	1868	-10
2760	1869	-6
2760	1870	-7
2760	1871	-14
2760	1872	-16
2760	1873	-11
2760	1874	-5
2760	1875	2
2760	1876	12
2760	1877	16
2760	1878	12
2760	1879	9
2760	1880	12
2760	1881	13
2760	1882	6
2760	1883	-2
2760	1884	-3
2760	1885	-1
2760	1886	0
2760	1887	0
2760	1888	0
2760	1889	-1
2760	1890	-2
2760	1891	-4
2760	1892	-8
2760	1893	-6
2760	1894	8
2760	1895	22
2760	1896	18
2760	1897	7
2760	1898	3
2760	1899	2
2760	1900	-6
2760	1901	-9
2760	1902	-1
2760	1903	0
2760	1904	-9
2760	1905	-4
2760	1906	15
2760	1907	22
2760	1908	9
2760	1909	-2
2760	1910	3
2760	1911	7
2760	1912	6
2760	1913	8
2760	1914	11
2760	1915	6
2760	1916	-1
2760	1917	-1
2760	1918	-3
2760	1919	-8
2760	1920	-7
2760	1921	-1
2760	1922	-5
2760	1923	-16
2760	1924	-15
2760	1925	-1
2760	1926	7
2760	1927	5
2760	1928	1
2760	1929	-2
2760	1930	-3
2760	1931	1
2760	1932	6
2760	1933	2
2760	1934	-7
2760	1935	-8
2760	1936	-3
2760	1937	-1
2760	1938	-4
2760	1939	-6
2760	1940	-9
2760	1941	-6
2760	1942	9
2760	1943	27
2760	1944	25
2760	1945	6
2760	1946	-5
2760	1947	0
2760	1948	3
2760	1949	-3
2760	1950	-9
2760	1951	-9
2760	1952	-9
2760	1953	-10
2760	1954	-9
2760	1955	-8
2760	1956	-7
2760	1957	-2
2760	1958	5
2760	1959	9
2760	1960	11
2760	1961	8
2760	1962	0
2760	1963	-7
2760	1964	-10
2760	1965	-13
2760	1966	-15
2760	1967	-12
2760	1968	-7
2760	1969	-8
2760	1970	-10
2760	1971	-3
2760	1972	5
2760	1973	1
2760	1974	-2
2760	1975	5
2760	1976	13
2760	1977	3
2760	1978	-16
2760	1979	-19
2760	1980	-6
2760	1981	-1
2760	1982	-10
2760	1983	-17
2760	1984	-10
2760	1985	-2
2760	1986	-4
2760	1987	-9
2760	1988	-2
2760	1989	7
2760	1990	11
2760	1991	8
2760	1992	8
2760	1993	18
2760	1994	26
2760	1995	15
2760	1996	-7
2760	1997	-14
2760	1998	-4
2760	1999	-4
[truncated: 78,640 more rows]
