# Supplementary material for: Are Complexity Metrics Reliable in Assessing HRV Control in Obese Patients During Sleep?
Source: PLoS One. 2015 Apr 20;10(4):e0124458. doi: 10.1371/journal.pone.0124458 (PMC4404104; doi:10.1371/journal.pone.0124458)
Supplement: S1 Dataset — (ZIP) [file pone.0124458.s001.zip › cabiddu_healthy_controls_data/SUBJECT (20)/TRRAA.txt]

13950	0	2
13950	1	-1
13950	2	1
13950	3	8
13950	4	9
13950	5	1
13950	6	-4
13950	7	-5
13950	8	-7
13950	9	-11
13950	10	-4
13950	11	10
13950	12	14
13950	13	7
13950	14	6
13950	15	16
13950	16	18
13950	17	7
13950	18	-1
13950	19	0
13950	20	0
13950	21	-6
13950	22	-12
13950	23	-11
13950	24	-9
13950	25	-7
13950	26	1
13950	27	7
13950	28	3
13950	29	1
13950	30	16
13950	31	34
13950	32	33
13950	33	14
13950	34	4
13950	35	9
13950	36	13
13950	37	8
13950	38	-1
13950	39	-9
13950	40	-10
13950	41	-7
13950	42	-1
13950	43	1
13950	44	1
13950	45	3
13950	46	6
13950	47	6
13950	48	5
13950	49	9
13950	50	12
13950	51	6
13950	52	-2
13950	53	-2
13950	54	1
13950	55	0
13950	56	-3
13950	57	-1
13950	58	2
13950	59	4
13950	60	5
13950	61	9
13950	62	12
13950	63	10
13950	64	7
13950	65	6
13950	66	3
13950	67	-3
13950	68	-7
13950	69	-3
13950	70	2
13950	71	0
13950	72	-5
13950	73	-5
13950	74	-1
13950	75	-1
13950	76	-2
13950	77	1
13950	78	2
13950	79	0
13950	80	1
13950	81	9
13950	82	11
13950	83	-1
13950	84	-11
13950	85	-7
13950	86	-2
13950	87	-2
13950	88	-1
13950	89	4
13950	90	0
13950	91	-10
13950	92	-11
13950	93	-5
13950	94	-4
13950	95	-5
13950	96	0
13950	97	6
13950	98	4
13950	99	-2
13950	100	1
13950	101	3
13950	102	-7
13950	103	-24
13950	104	-29
13950	105	-21
13950	106	-11
13950	107	-4
13950	108	0
13950	109	3
13950	110	4
13950	111	7
13950	112	10
13950	113	11
13950	114	7
13950	115	4
13950	116	4
13950	117	4
13950	118	0
13950	119	-6
13950	120	-10
13950	121	-12
13950	122	-15
13950	123	-11
13950	124	5
13950	125	24
13950	126	26
13950	127	9
13950	128	-5
13950	129	-4
13950	130	5
13950	131	6
13950	132	-1
13950	133	-5
13950	134	-3
13950	135	-3
13950	136	-8
13950	137	-10
13950	138	-9
13950	139	-7
13950	140	-4
13950	141	-2
13950	142	1
13950	143	2
13950	144	2
13950	145	3
13950	146	3
13950	147	-1
13950	148	-2
13950	149	5
13950	150	17
13950	151	17
13950	152	2
13950	153	-13
13950	154	-21
13950	155	-23
13950	156	-21
13950	157	-9
13950	158	4
13950	159	5
13950	160	0
13950	161	2
13950	162	7
13950	163	0
13950	164	-8
13950	165	2
13950	166	18
13950	167	17
13950	168	0
13950	169	-11
13950	170	-8
13950	171	-5
13950	172	-4
13950	173	-3
13950	174	-2
13950	175	0
13950	176	6
13950	177	12
13950	178	3
13950	179	-15
13950	180	-20
13950	181	-5
13950	182	9
13950	183	6
13950	184	-8
13950	185	-14
13950	186	-13
13950	187	-10
13950	188	-6
13950	189	1
13950	190	3
13950	191	0
13950	192	0
13950	193	8
13950	194	15
13950	195	13
13950	196	5
13950	197	2
13950	198	3
13950	199	2
13950	200	-6
13950	201	-12
13950	202	-11
13950	203	-7
13950	204	-8
13950	205	-9
13950	206	-1
13950	207	8
13950	208	8
13950	209	4
13950	210	5
13950	211	8
13950	212	5
13950	213	1
13950	214	0
13950	215	1
13950	216	-4
13950	217	-5
13950	218	-3
13950	219	-2
13950	220	-8
13950	221	-11
13950	222	-6
13950	223	2
13950	224	5
13950	225	3
13950	226	1
13950	227	3
13950	228	6
13950	229	6
13950	230	0
13950	231	-8
13950	232	-7
13950	233	1
13950	234	2
13950	235	-4
13950	236	-4
13950	237	5
13950	238	11
13950	239	8
13950	240	4
13950	241	5
13950	242	3
13950	243	-2
13950	244	2
13950	245	9
13950	246	5
13950	247	-2
13950	248	-2
13950	249	1
13950	250	-5
13950	251	-11
13950	252	-4
13950	253	2
13950	254	-5
13950	255	-11
13950	256	-2
13950	257	4
13950	258	1
13950	259	1
13950	260	7
13950	261	8
13950	262	1
13950	263	-5
13950	264	-4
13950	265	-5
13950	266	-10
13950	267	-13
13950	268	-7
13950	269	5
13950	270	11
13950	271	7
13950	272	2
13950	273	6
13950	274	12
13950	275	13
13950	276	9
13950	277	6
13950	278	0
13950	279	-7
13950	280	-3
13950	281	2
13950	282	-7
13950	283	-14
13950	284	3
13950	285	15
13950	286	-16
13950	287	-65
13950	288	-64
13950	289	-12
13950	290	22
13950	291	8
13950	292	-10
13950	293	1
13950	294	16
13950	295	9
13950	296	-5
13950	297	-3
13950	298	2
13950	299	-4
13950	300	-11
13950	301	-9
13950	302	-3
13950	303	-1
13950	304	3
13950	305	12
13950	306	14
13950	307	7
13950	308	3
13950	309	16
13950	310	33
13950	311	30
13950	312	7
13950	313	-14
13950	314	-17
13950	315	-11
13950	316	-7
13950	317	-8
13950	318	-7
13950	319	-5
13950	320	-3
13950	321	5
13950	322	9
13950	323	4
13950	324	1
13950	325	8
13950	326	11
13950	327	4
13950	328	-5
13950	329	-5
13950	330	-5
13950	331	-9
13950	332	-7
13950	333	1
13950	334	3
13950	335	-3
13950	336	-6
13950	337	0
13950	338	5
13950	339	8
13950	340	9
13950	341	7
13950	342	4
13950	343	5
13950	344	3
13950	345	-5
13950	346	-11
13950	347	-6
13950	348	-3
13950	349	-17
13950	350	-33
13950	351	-24
13950	352	2
13950	353	14
13950	354	8
13950	355	4
13950	356	9
13950	357	11
13950	358	5
13950	359	1
13950	360	0
13950	361	-5
13950	362	-9
13950	363	-7
13950	364	-5
13950	365	-5
13950	366	-2
13950	367	5
13950	368	6
13950	369	0
13950	370	-3
13950	371	3
13950	372	8
13950	373	3
13950	374	-6
13950	375	-9
13950	376	-7
13950	377	-5
13950	378	-6
13950	379	-5
13950	380	-4
13950	381	-6
13950	382	-13
13950	383	-15
13950	384	-2
13950	385	13
13950	386	16
13950	387	11
13950	388	9
13950	389	11
13950	390	11
13950	391	10
13950	392	4
13950	393	-6
13950	394	-14
13950	395	-12
13950	396	-1
13950	397	8
13950	398	6
13950	399	-1
13950	400	-5
13950	401	-1
13950	402	9
13950	403	16
13950	404	15
13950	405	11
13950	406	10
13950	407	11
13950	408	12
13950	409	10
13950	410	4
13950	411	-6
13950	412	-13
13950	413	-7
13950	414	3
13950	415	2
13950	416	-4
13950	417	-1
13950	418	6
13950	419	8
13950	420	7
13950	421	11
13950	422	16
13950	423	13
13950	424	6
13950	425	2
13950	426	-6
13950	427	-14
13950	428	-9
13950	429	8
13950	430	12
13950	431	-5
13950	432	-17
13950	433	-1
13950	434	21
13950	435	21
13950	436	7
13950	437	4
13950	438	7
13950	439	-1
13950	440	-11
13950	441	-7
13950	442	4
13950	443	3
13950	444	-6
13950	445	-4
13950	446	4
13950	447	3
13950	448	-5
13950	449	-3
13950	450	5
13950	451	6
13950	452	2
13950	453	5
13950	454	12
13950	455	9
13950	456	1
13950	457	1
13950	458	7
13950	459	3
13950	460	-6
13950	461	-6
13950	462	1
13950	463	2
13950	464	-1
13950	465	1
13950	466	8
13950	467	12
13950	468	14
13950	469	15
13950	470	15
13950	471	9
13950	472	6
13950	473	10
13950	474	9
13950	475	-5
13950	476	-17
13950	477	-13
13950	478	-2
13950	479	0
13950	480	-5
13950	481	-4
13950	482	4
13950	483	9
13950	484	7
13950	485	4
13950	486	8
13950	487	18
13950	488	21
13950	489	11
13950	490	-1
13950	491	-1
13950	492	4
13950	493	-5
13950	494	-16
13950	495	-12
13950	496	-2
13950	497	-2
13950	498	-2
13950	499	11
13950	500	24
13950	501	20
13950	502	11
13950	503	9
13950	504	-4
13950	505	-29
13950	506	-41
13950	507	-27
13950	508	-10
13950	509	-11
13950	510	-15
13950	511	-3
13950	512	8
13950	513	2
13950	514	-8
13950	515	-3
13950	516	7
13950	517	8
13950	518	4
13950	519	4
13950	520	4
13950	521	-3
13950	522	-11
13950	523	-11
13950	524	-10
13950	525	-12
13950	526	-9
13950	527	0
13950	528	7
13950	529	5
13950	530	2
13950	531	1
13950	532	1
13950	533	3
13950	534	10
13950	535	21
13950	536	24
13950	537	11
13950	538	-9
13950	539	-17
13950	540	-12
13950	541	-8
13950	542	-6
13950	543	-1
13950	544	3
13950	545	3
13950	546	-1
13950	547	-4
13950	548	-8
13950	549	-3
13950	550	9
13950	551	10
13950	552	0
13950	553	-3
13950	554	-1
13950	555	-5
13950	556	-9
13950	557	-5
13950	558	-3
13950	559	-10
13950	560	-9
13950	561	3
13950	562	5
13950	563	-4
13950	564	0
13950	565	14
13950	566	13
13950	567	3
13950	568	11
13950	569	23
13950	570	12
13950	571	-3
13950	572	-3
13950	573	-1
13950	574	-12
13950	575	-11
13950	576	7
13950	577	-3
13950	578	-48
13950	579	-67
13950	580	-28
13950	581	15
13950	582	15
13950	583	-3
13950	584	0
13950	585	8
13950	586	2
13950	587	-8
13950	588	-5
13950	589	4
13950	590	4
13950	591	-6
13950	592	-10
13950	593	6
13950	594	31
13950	595	34
13950	596	11
13950	597	-6
13950	598	3
13950	599	13
13950	600	7
13950	601	4
13950	602	8
13950	603	-7
13950	604	-35
13950	605	-38
13950	606	-12
13950	607	4
13950	608	-5
13950	609	-10
13950	610	1
13950	611	8
13950	612	7
13950	613	4
13950	614	3
13950	615	5
13950	616	9
13950	617	8
13950	618	1
13950	619	-6
13950	620	-9
13950	621	-9
13950	622	-7
13950	623	-8
13950	624	-10
13950	625	-10
13950	626	-4
13950	627	4
13950	628	-2
13950	629	-11
13950	630	-7
13950	631	7
13950	632	9
13950	633	-1
13950	634	-5
13950	635	0
13950	636	-2
13950	637	-10
13950	638	-11
13950	639	-6
13950	640	-5
13950	641	-4
13950	642	2
13950	643	5
13950	644	-2
13950	645	-6
13950	646	1
13950	647	8
13950	648	10
13950	649	7
13950	650	4
13950	651	-2
13950	652	-6
13950	653	-6
13950	654	-5
13950	655	-5
13950	656	-2
13950	657	3
13950	658	0
13950	659	-6
13950	660	-4
13950	661	3
13950	662	6
13950	663	3
13950	664	3
13950	665	5
13950	666	1
13950	667	-7
13950	668	-12
13950	669	-12
13950	670	-14
13950	671	-17
13950	672	-13
13950	673	1
13950	674	11
13950	675	10
13950	676	2
13950	677	-4
13950	678	-3
13950	679	0
13950	680	4
13950	681	9
13950	682	12
13950	683	8
13950	684	1
13950	685	-7
13950	686	-10
13950	687	-9
13950	688	-10
13950	689	-13
13950	690	-8
13950	691	10
13950	692	24
13950	693	22
13950	694	12
13950	695	7
13950	696	6
13950	697	2
13950	698	-1
13950	699	1
13950	700	1
13950	701	-6
13950	702	-11
13950	703	-5
13950	704	3
13950	705	4
13950	706	1
13950	707	2
13950	708	6
13950	709	9
13950	710	11
13950	711	11
13950	712	8
13950	713	9
13950	714	10
13950	715	1
13950	716	-14
13950	717	-16
13950	718	-2
13950	719	8
13950	720	0
13950	721	-10
13950	722	-8
13950	723	-1
13950	724	1
13950	725	1
13950	726	3
13950	727	7
13950	728	8
13950	729	7
13950	730	7
13950	731	4
13950	732	-3
13950	733	-8
13950	734	-6
13950	735	-4
13950	736	-4
13950	737	-2
13950	738	6
13950	739	8
13950	740	-1
13950	741	-7
13950	742	-2
13950	743	10
13950	744	12
13950	745	1
13950	746	-4
13950	747	1
13950	748	0
13950	749	-9
13950	750	-12
13950	751	-7
13950	752	-9
13950	753	-10
13950	754	0
13950	755	6
13950	756	-1
13950	757	-5
13950	758	6
13950	759	14
13950	760	7
13950	761	6
13950	762	10
13950	763	2
13950	764	-15
13950	765	-10
13950	766	7
13950	767	5
13950	768	-10
13950	769	-1
13950	770	12
13950	771	-13
13950	772	-61
13950	773	-64
13950	774	-18
13950	775	18
13950	776	14
13950	777	3
13950	778	7
13950	779	5
13950	780	-7
13950	781	-13
13950	782	-11
13950	783	-12
13950	784	-12
13950	785	-3
13950	786	4
13950	787	-2
13950	788	-6
13950	789	4
13950	790	20
13950	791	21
13950	792	8
13950	793	-2
13950	794	-1
13950	795	1
13950	796	-2
13950	797	-1
13950	798	10
13950	799	16
13950	800	2
13950	801	-11
13950	802	-3
13950	803	8
13950	804	1
13950	805	-4
13950	806	13
13950	807	22
13950	808	-1
13950	809	-21
13950	810	-7
13950	811	14
13950	812	5
13950	813	-15
13950	814	-15
13950	815	-5
13950	816	-6
13950	817	-9
13950	818	-1
13950	819	7
13950	820	4
13950	821	-2
13950	822	1
13950	823	9
13950	824	14
13950	825	12
13950	826	6
13950	827	-2
13950	828	-5
13950	829	-1
13950	830	1
13950	831	1
13950	832	3
13950	833	8
13950	834	7
13950	835	3
13950	836	4
13950	837	9
13950	838	8
13950	839	5
13950	840	10
13950	841	17
13950	842	14
13950	843	3
13950	844	-2
13950	845	4
13950	846	6
13950	847	-5
13950	848	-18
13950	849	-12
13950	850	3
13950	851	5
13950	852	-4
13950	853	-4
13950	854	6
13950	855	13
13950	856	13
13950	857	11
13950	858	8
13950	859	7
13950	860	10
13950	861	11
13950	862	4
13950	863	-5
13950	864	-4
13950	865	0
13950	866	-7
13950	867	-14
13950	868	-7
13950	869	2
13950	870	1
13950	871	3
13950	872	16
13950	873	21
13950	874	9
13950	875	-1
13950	876	0
13950	877	0
13950	878	-3
13950	879	4
13950	880	18
13950	881	14
13950	882	-3
13950	883	-7
13950	884	3
13950	885	6
13950	886	1
13950	887	2
13950	888	6
13950	889	2
13950	890	-2
13950	891	2
13950	892	6
13950	893	2
13950	894	-2
13950	895	-3
13950	896	-8
13950	897	-13
13950	898	-6
13950	899	8
13950	900	13
13950	901	10
13950	902	8
13950	903	5
13950	904	0
13950	905	3
13950	906	13
13950	907	13
13950	908	7
13950	909	5
13950	910	4
13950	911	-5
13950	912	-11
13950	913	-3
13950	914	5
13950	915	2
13950	916	-4
13950	917	1
13950	918	11
13950	919	12
13950	920	7
13950	921	6
13950	922	10
13950	923	9
13950	924	11
13950	925	20
13950	926	22
13950	927	3
13950	928	-20
13950	929	-21
13950	930	-7
13950	931	-1
13950	932	-6
13950	933	-1
13950	934	11
13950	935	10
13950	936	6
13950	937	20
13950	938	41
13950	939	36
13950	940	12
13950	941	4
13950	942	12
13950	943	8
13950	944	-8
13950	945	-12
13950	946	-6
13950	947	-4
13950	948	-3
13950	949	3
13950	950	2
13950	951	-5
13950	952	-2
13950	953	10
13950	954	7
13950	955	-6
13950	956	-4
13950	957	6
13950	958	-8
13950	959	-33
13950	960	-26
13950	961	5
13950	962	13
13950	963	-5
13950	964	-12
13950	965	3
13950	966	9
13950	967	1
13950	968	-2
13950	969	4
13950	970	13
13950	971	20
13950	972	21
13950	973	11
13950	974	-6
13950	975	-13
13950	976	-8
13950	977	-3
13950	978	-5
13950	979	-5
13950	980	-3
13950	981	-4
13950	982	-2
13950	983	5
13950	984	11
13950	985	7
13950	986	4
13950	987	11
13950	988	13
13950	989	-2
13950	990	-17
13950	991	-13
13950	992	1
13950	993	8
13950	994	6
13950	995	4
13950	996	4
13950	997	3
13950	998	0
13950	999	-2
13950	1000	-2
13950	1001	0
13950	1002	4
13950	1003	5
13950	1004	4
13950	1005	2
13950	1006	-2
13950	1007	-9
13950	1008	-15
13950	1009	-10
13950	1010	0
13950	1011	4
13950	1012	4
13950	1013	4
13950	1014	3
13950	1015	-1
13950	1016	0
13950	1017	8
13950	1018	10
13950	1019	7
13950	1020	9
13950	1021	10
13950	1022	1
13950	1023	-10
13950	1024	-12
13950	1025	-8
13950	1026	-9
13950	1027	-7
13950	1028	-1
13950	1029	-3
13950	1030	-7
13950	1031	3
13950	1032	19
13950	1033	20
13950	1034	7
13950	1035	5
13950	1036	10
13950	1037	2
13950	1038	-12
13950	1039	-14
13950	1040	-10
13950	1041	-8
13950	1042	-1
13950	1043	12
13950	1044	14
13950	1045	1
13950	1046	-3
13950	1047	6
13950	1048	8
13950	1049	0
13950	1050	-1
13950	1051	7
13950	1052	8
13950	1053	0
13950	1054	-5
13950	1055	-7
13950	1056	-11
13950	1057	-8
13950	1058	4
13950	1059	11
13950	1060	4
13950	1061	-3
13950	1062	-1
13950	1063	3
13950	1064	3
13950	1065	2
13950	1066	2
13950	1067	4
13950	1068	10
13950	1069	8
13950	1070	-5
13950	1071	-16
13950	1072	-10
13950	1073	2
13950	1074	1
13950	1075	-11
13950	1076	-10
13950	1077	0
13950	1078	4
13950	1079	2
13950	1080	3
13950	1081	8
13950	1082	10
13950	1083	8
13950	1084	8
13950	1085	8
13950	1086	5
13950	1087	-2
13950	1088	-7
13950	1089	-10
13950	1090	-9
13950	1091	-8
13950	1092	-6
13950	1093	-3
13950	1094	2
13950	1095	4
13950	1096	3
13950	1097	2
13950	1098	4
13950	1099	4
13950	1100	5
13950	1101	5
13950	1102	2
13950	1103	-8
13950	1104	-13
13950	1105	-1
13950	1106	14
13950	1107	12
13950	1108	-2
13950	1109	-9
13950	1110	-2
13950	1111	7
13950	1112	7
13950	1113	2
13950	1114	2
13950	1115	8
13950	1116	11
13950	1117	5
13950	1118	1
13950	1119	5
13950	1120	5
13950	1121	-6
13950	1122	-17
13950	1123	-12
13950	1124	-2
13950	1125	0
13950	1126	1
13950	1127	7
13950	1128	8
13950	1129	4
13950	1130	7
13950	1131	11
13950	1132	1
13950	1133	-14
13950	1134	-23
13950	1135	-32
13950	1136	-42
13950	1137	-36
13950	1138	-12
13950	1139	6
13950	1140	1
13950	1141	-7
13950	1142	-3
13950	1143	4
13950	1144	6
13950	1145	7
13950	1146	7
13950	1147	8
13950	1148	15
13950	1149	19
13950	1150	7
13950	1151	-6
13950	1152	-5
13950	1153	-3
13950	1154	-15
13950	1155	-15
13950	1156	16
13950	1157	41
13950	1158	24
13950	1159	-8
13950	1160	-9
13950	1161	12
13950	1162	21
13950	1163	15
13950	1164	12
13950	1165	10
13950	1166	4
13950	1167	2
13950	1168	6
13950	1169	2
13950	1170	-5
13950	1171	-7
13950	1172	-7
13950	1173	-11
13950	1174	-10
13950	1175	-3
13950	1176	2
13950	1177	0
13950	1178	3
13950	1179	8
13950	1180	7
13950	1181	2
13950	1182	4
13950	1183	3
13950	1184	-9
13950	1185	-16
13950	1186	-5
13950	1187	4
13950	1188	-1
13950	1189	-6
13950	1190	2
13950	1191	5
13950	1192	0
13950	1193	-2
13950	1194	3
13950	1195	4
13950	1196	2
13950	1197	4
13950	1198	10
13950	1199	5
13950	1200	-8
13950	1201	-14
13950	1202	-11
13950	1203	-9
13950	1204	-7
13950	1205	2
13950	1206	15
13950	1207	20
13950	1208	11
13950	1209	5
13950	1210	7
13950	1211	5
13950	1212	-1
13950	1213	-1
13950	1214	3
13950	1215	1
13950	1216	-4
13950	1217	-8
13950	1218	-8
13950	1219	-4
13950	1220	3
13950	1221	0
13950	1222	-14
13950	1223	-21
13950	1224	-8
13950	1225	9
13950	1226	14
13950	1227	13
13950	1228	13
13950	1229	9
13950	1230	5
13950	1231	9
13950	1232	11
13950	1233	-5
13950	1234	-21
13950	1235	-6
13950	1236	12
13950	1237	-16
13950	1238	-68
13950	1239	-69
13950	1240	-13
13950	1241	27
13950	1242	15
13950	1243	-6
13950	1244	1
13950	1245	15
13950	1246	8
13950	1247	-5
13950	1248	-9
13950	1249	-6
13950	1250	-4
13950	1251	-3
13950	1252	-3
13950	1253	-6
13950	1254	-5
13950	1255	-1
13950	1256	3
13950	1257	4
13950	1258	11
13950	1259	19
13950	1260	14
13950	1261	6
13950	1262	4
13950	1263	3
13950	1264	-9
13950	1265	-20
13950	1266	-13
13950	1267	-2
13950	1268	-4
13950	1269	-7
13950	1270	2
13950	1271	10
13950	1272	8
13950	1273	2
13950	1274	5
13950	1275	6
13950	1276	3
13950	1277	5
13950	1278	9
13950	1279	-1
13950	1280	-17
13950	1281	-11
13950	1282	9
13950	1283	10
13950	1284	-5
13950	1285	-8
13950	1286	2
13950	1287	3
13950	1288	-4
13950	1289	1
13950	1290	4
13950	1291	-15
13950	1292	-33
13950	1293	-19
13950	1294	7
13950	1295	12
13950	1296	2
13950	1297	2
13950	1298	8
13950	1299	4
13950	1300	-1
13950	1301	1
13950	1302	6
13950	1303	4
13950	1304	2
13950	1305	3
13950	1306	5
13950	1307	7
13950	1308	7
13950	1309	6
13950	1310	6
13950	1311	11
13950	1312	10
13950	1313	-2
13950	1314	-12
13950	1315	-6
13950	1316	-1
13950	1317	-8
13950	1318	-14
13950	1319	-5
13950	1320	4
13950	1321	0
13950	1322	-3
13950	1323	5
13950	1324	14
13950	1325	10
13950	1326	6
13950	1327	2
13950	1328	-1
13950	1329	-2
13950	1330	-1
13950	1331	-9
13950	1332	-19
13950	1333	-15
13950	1334	-1
13950	1335	5
13950	1336	-2
13950	1337	-2
13950	1338	5
13950	1339	6
13950	1340	0
13950	1341	2
13950	1342	8
13950	1343	11
13950	1344	9
13950	1345	4
13950	1346	0
13950	1347	0
13950	1348	3
13950	1349	1
13950	1350	-7
13950	1351	-3
13950	1352	11
13950	1353	12
13950	1354	-3
13950	1355	-4
13950	1356	12
13950	1357	16
13950	1358	1
13950	1359	-8
13950	1360	-3
13950	1361	0
13950	1362	-5
13950	1363	-7
13950	1364	-7
13950	1365	-8
13950	1366	-10
13950	1367	-12
13950	1368	-10
13950	1369	-3
13950	1370	3
13950	1371	-6
13950	1372	-23
13950	1373	-20
13950	1374	2
13950	1375	6
13950	1376	-13
13950	1377	-21
13950	1378	-6
13950	1379	5
13950	1380	-3
13950	1381	-7
13950	1382	0
13950	1383	0
13950	1384	-8
13950	1385	-6
13950	1386	1
13950	1387	4
13950	1388	4
13950	1389	7
13950	1390	4
13950	1391	-1
13950	1392	4
13950	1393	10
13950	1394	-1
13950	1395	-17
13950	1396	-13
13950	1397	2
13950	1398	3
13950	1399	-3
13950	1400	0
13950	1401	3
13950	1402	-3
13950	1403	-9
13950	1404	-1
13950	1405	7
13950	1406	6
13950	1407	1
13950	1408	1
13950	1409	1
13950	1410	-4
13950	1411	-7
13950	1412	-10
13950	1413	-9
13950	1414	3
13950	1415	26
13950	1416	30
13950	1417	0
13950	1418	-32
13950	1419	-31
13950	1420	-5
13950	1421	12
13950	1422	9
13950	1423	5
13950	1424	8
13950	1425	7
13950	1426	-3
13950	1427	-12
13950	1428	-10
13950	1429	-3
13950	1430	0
13950	1431	0
13950	1432	2
13950	1433	5
13950	1434	5
13950	1435	0
13950	1436	0
13950	1437	6
13950	1438	5
13950	1439	-4
13950	1440	-7
13950	1441	5
13950	1442	15
13950	1443	6
13950	1444	-7
13950	1445	-6
13950	1446	3
13950	1447	2
13950	1448	-4
13950	1449	-4
13950	1450	4
13950	1451	7
13950	1452	3
13950	1453	1
13950	1454	2
13950	1455	2
13950	1456	-2
13950	1457	-7
13950	1458	-12
13950	1459	-14
13950	1460	-10
13950	1461	-1
13950	1462	1
13950	1463	-3
13950	1464	-6
13950	1465	0
13950	1466	6
13950	1467	5
13950	1468	2
13950	1469	5
13950	1470	7
13950	1471	1
13950	1472	-8
13950	1473	-8
13950	1474	0
13950	1475	2
13950	1476	-6
13950	1477	-12
13950	1478	-9
13950	1479	-2
13950	1480	2
13950	1481	1
13950	1482	0
13950	1483	3
13950	1484	7
13950	1485	7
13950	1486	4
13950	1487	3
13950	1488	4
13950	1489	2
13950	1490	-5
13950	1491	-12
13950	1492	-12
13950	1493	-7
13950	1494	-5
13950	1495	-5
13950	1496	-3
13950	1497	1
13950	1498	5
13950	1499	6
13950	1500	5
13950	1501	2
13950	1502	1
13950	1503	1
13950	1504	1
13950	1505	0
13950	1506	-3
13950	1507	-6
13950	1508	-10
13950	1509	-10
13950	1510	-7
13950	1511	-6
13950	1512	-5
13950	1513	1
13950	1514	8
13950	1515	7
13950	1516	2
13950	1517	3
13950	1518	7
13950	1519	8
13950	1520	9
13950	1521	12
13950	1522	8
13950	1523	-8
13950	1524	-19
13950	1525	-16
13950	1526	-5
13950	1527	0
13950	1528	-3
13950	1529	-7
13950	1530	-7
13950	1531	-3
13950	1532	0
13950	1533	-3
13950	1534	-6
13950	1535	4
13950	1536	12
13950	1537	1
13950	1538	-21
13950	1539	-29
13950	1540	-17
13950	1541	-5
13950	1542	-7
13950	1543	-11
13950	1544	-7
13950	1545	-2
13950	1546	-2
13950	1547	-3
13950	1548	2
13950	1549	8
13950	1550	7
13950	1551	1
13950	1552	-4
13950	1553	-1
13950	1554	3
13950	1555	-1
13950	1556	-8
13950	1557	-10
13950	1558	-5
13950	1559	-3
13950	1560	-3
13950	1561	-1
13950	1562	2
13950	1563	-1
13950	1564	-6
13950	1565	-1
13950	1566	11
13950	1567	11
13950	1568	-1
13950	1569	-4
13950	1570	6
13950	1571	11
13950	1572	3
13950	1573	-8
13950	1574	-7
13950	1575	0
13950	1576	2
13950	1577	1
13950	1578	3
13950	1579	6
13950	1580	6
13950	1581	8
13950	1582	11
13950	1583	11
13950	1584	7
13950	1585	5
13950	1586	4
13950	1587	0
13950	1588	-7
13950	1589	-8
13950	1590	-5
13950	1591	-3
13950	1592	2
13950	1593	9
13950	1594	10
13950	1595	4
13950	1596	2
13950	1597	5
13950	1598	9
13950	1599	11
13950	1600	13
13950	1601	10
13950	1602	1
13950	1603	-5
13950	1604	-2
13950	1605	1
13950	1606	-3
13950	1607	-8
13950	1608	-9
13950	1609	-4
13950	1610	2
13950	1611	7
13950	1612	8
13950	1613	6
13950	1614	7
13950	1615	10
13950	1616	10
13950	1617	5
13950	1618	4
13950	1619	6
13950	1620	5
13950	1621	-1
13950	1622	-3
13950	1623	0
13950	1624	4
13950	1625	7
13950	1626	8
13950	1627	7
13950	1628	3
13950	1629	4
13950	1630	9
13950	1631	12
13950	1632	11
13950	1633	11
13950	1634	12
13950	1635	7
13950	1636	-6
13950	1637	-14
13950	1638	-10
13950	1639	-3
13950	1640	-2
13950	1641	-3
13950	1642	0
13950	1643	3
13950	1644	-1
13950	1645	-2
13950	1646	8
13950	1647	20
13950	1648	17
13950	1649	2
13950	1650	-4
13950	1651	1
13950	1652	0
13950	1653	-9
13950	1654	-9
13950	1655	4
13950	1656	10
13950	1657	2
13950	1658	-7
13950	1659	-4
13950	1660	2
13950	1661	4
13950	1662	7
13950	1663	10
13950	1664	8
13950	1665	4
13950	1666	5
13950	1667	4
13950	1668	-5
13950	1669	-10
13950	1670	-9
13950	1671	-6
13950	1672	-6
13950	1673	-1
13950	1674	5
13950	1675	4
13950	1676	0
13950	1677	2
13950	1678	4
13950	1679	1
13950	1680	1
13950	1681	8
13950	1682	6
13950	1683	-4
13950	1684	-1
13950	1685	11
13950	1686	5
13950	1687	-12
13950	1688	3
13950	1689	44
13950	1690	58
13950	1691	26
13950	1692	-3
13950	1693	4
13950	1694	16
13950	1695	8
13950	1696	0
13950	1697	9
13950	1698	18
13950	1699	7
13950	1700	-6
13950	1701	-6
13950	1702	-3
13950	1703	-7
13950	1704	-8
13950	1705	0
13950	1706	5
13950	1707	4
13950	1708	4
13950	1709	6
13950	1710	8
13950	1711	8
13950	1712	8
13950	1713	8
13950	1714	6
13950	1715	3
13950	1716	2
13950	1717	0
13950	1718	-8
13950	1719	-15
13950	1720	-15
13950	1721	-10
13950	1722	-5
13950	1723	-5
13950	1724	-3
13950	1725	1
13950	1726	4
13950	1727	6
13950	1728	10
13950	1729	12
13950	1730	9
13950	1731	8
13950	1732	8
13950	1733	5
13950	1734	-2
13950	1735	-6
13950	1736	-4
13950	1737	-3
13950	1738	-4
13950	1739	-3
13950	1740	2
13950	1741	5
13950	1742	3
13950	1743	3
13950	1744	6
13950	1745	8
13950	1746	7
13950	1747	3
13950	1748	-2
13950	1749	-6
13950	1750	-6
13950	1751	-1
13950	1752	0
13950	1753	-2
13950	1754	-2
13950	1755	3
13950	1756	8
13950	1757	11
13950	1758	10
13950	1759	7
13950	1760	5
13950	1761	8
13950	1762	13
13950	1763	8
13950	1764	-4
13950	1765	-9
13950	1766	-4
13950	1767	-5
13950	1768	-12
13950	1769	-13
13950	1770	-2
13950	1771	6
13950	1772	4
13950	1773	5
13950	1774	11
13950	1775	12
13950	1776	7
13950	1777	5
13950	1778	9
13950	1779	4
13950	1780	-8
13950	1781	-10
13950	1782	-5
13950	1783	-4
13950	1784	-4
13950	1785	-1
13950	1786	1
13950	1787	-2
13950	1788	0
13950	1789	9
13950	1790	10
13950	1791	2
13950	1792	3
13950	1793	13
13950	1794	12
13950	1795	-2
13950	1796	-8
13950	1797	-4
13950	1798	-3
13950	1799	-5
13950	1800	1
13950	1801	6
13950	1802	3
13950	1803	0
13950	1804	5
13950	1805	4
13950	1806	-2
13950	1807	8
13950	1808	32
13950	1809	36
13950	1810	15
13950	1811	1
13950	1812	8
13950	1813	7
13950	1814	-8
13950	1815	-6
13950	1816	16
13950	1817	20
13950	1818	-3
13950	1819	-14
13950	1820	1
13950	1821	14
13950	1822	4
13950	1823	-3
13950	1824	8
13950	1825	13
13950	1826	0
13950	1827	-12
13950	1828	-6
13950	1829	-1
13950	1830	-10
13950	1831	-14
13950	1832	-2
13950	1833	7
13950	1834	-3
13950	1835	-14
13950	1836	-8
13950	1837	3
13950	1838	5
13950	1839	5
13950	1840	7
13950	1841	5
13950	1842	-2
13950	1843	-3
13950	1844	1
13950	1845	-5
13950	1846	-14
13950	1847	-11
13950	1848	-2
13950	1849	-5
13950	1850	-15
13950	1851	-13
13950	1852	-3
13950	1853	2
13950	1854	2
13950	1855	4
13950	1856	3
13950	1857	-1
13950	1858	-1
13950	1859	3
13950	1860	2
13950	1861	-4
13950	1862	-6
13950	1863	-2
13950	1864	0
13950	1865	-3
13950	1866	-5
13950	1867	-6
13950	1868	-4
13950	1869	0
13950	1870	3
13950	1871	1
13950	1872	-1
13950	1873	1
13950	1874	5
13950	1875	2
13950	1876	-3
13950	1877	-5
13950	1878	-5
13950	1879	-8
13950	1880	-7
13950	1881	1
13950	1882	5
13950	1883	-2
13950	1884	-7
13950	1885	-2
13950	1886	3
13950	1887	-1
13950	1888	-3
13950	1889	4
13950	1890	14
13950	1891	13
13950	1892	0
13950	1893	-11
13950	1894	-11
13950	1895	-4
13950	1896	-1
13950	1897	-3
13950	1898	-8
13950	1899	-8
13950	1900	-4
13950	1901	2
13950	1902	4
13950	1903	6
13950	1904	11
13950	1905	16
13950	1906	14
13950	1907	8
13950	1908	6
13950	1909	6
13950	1910	1
13950	1911	-5
13950	1912	-7
13950	1913	-6
13950	1914	-4
13950	1915	1
13950	1916	4
13950	1917	-1
13950	1918	-2
13950	1919	11
13950	1920	26
13950	1921	22
13950	1922	4
13950	1923	-2
13950	1924	4
13950	1925	3
13950	1926	-11
13950	1927	-17
13950	1928	-12
13950	1929	-7
13950	1930	-6
13950	1931	-1
13950	1932	5
13950	1933	9
13950	1934	8
13950	1935	6
13950	1936	3
13950	1937	0
13950	1938	7
13950	1939	17
13950	1940	14
13950	1941	-3
13950	1942	-15
13950	1943	-13
13950	1944	-8
13950	1945	-11
13950	1946	-13
13950	1947	-7
13950	1948	3
13950	1949	7
13950	1950	4
13950	1951	3
13950	1952	8
13950	1953	13
13950	1954	10
13950	1955	0
13950	1956	1
13950	1957	15
13950	1958	22
13950	1959	8
13950	1960	-8
13950	1961	-7
13950	1962	-1
13950	1963	-11
13950	1964	-22
13950	1965	-14
13950	1966	2
13950	1967	4
13950	1968	2
13950	1969	13
13950	1970	25
13950	1971	21
13950	1972	9
13950	1973	3
13950	1974	-1
13950	1975	-14
13950	1976	-20
13950	1977	-10
13950	1978	3
13950	1979	6
13950	1980	5
13950	1981	2
13950	1982	-5
13950	1983	-10
13950	1984	-5
13950	1985	1
13950	1986	0
13950	1987	1
13950	1988	11
13950	1989	11
13950	1990	-3
13950	1991	-10
13950	1992	-3
13950	1993	-1
13950	1994	-12
13950	1995	-11
13950	1996	3
13950	1997	7
13950	1998	-2
13950	1999	-2
[truncated: 78,640 more rows]
