# Supplementary material for: Are Complexity Metrics Reliable in Assessing HRV Control in Obese Patients During Sleep?
Source: PLoS One. 2015 Apr 20;10(4):e0124458. doi: 10.1371/journal.pone.0124458 (PMC4404104; doi:10.1371/journal.pone.0124458)
Supplement: S1 Dataset — (ZIP) [file pone.0124458.s001.zip › cabiddu_healthy_controls_data/SUBJECT (20)/TVIGRAA.txt]

570	0	4
570	1	6
570	2	15
570	3	16
570	4	4
570	5	-8
570	6	-8
570	7	-6
570	8	-9
570	9	-11
570	10	-7
570	11	0
570	12	6
570	13	7
570	14	8
570	15	5
570	16	2
570	17	4
570	18	12
570	19	13
570	20	4
570	21	-3
570	22	-1
570	23	-1
570	24	-8
570	25	-13
570	26	-9
570	27	-3
570	28	-1
570	29	1
570	30	6
570	31	9
570	32	10
570	33	8
570	34	2
570	35	-2
570	36	2
570	37	5
570	38	-7
570	39	-22
570	40	-19
570	41	-7
570	42	-4
570	43	-7
570	44	5
570	45	25
570	46	27
570	47	10
570	48	-2
570	49	3
570	50	13
570	51	11
570	52	1
570	53	-5
570	54	-5
570	55	-6
570	56	-8
570	57	-5
570	58	1
570	59	3
570	60	5
570	61	9
570	62	9
570	63	4
570	64	3
570	65	10
570	66	11
570	67	0
570	68	-7
570	69	-6
570	70	-8
570	71	-13
570	72	-8
570	73	1
570	74	-11
570	75	-35
570	76	-38
570	77	-13
570	78	8
570	79	13
570	80	14
570	81	16
570	82	8
570	83	-5
570	84	-9
570	85	-11
570	86	-17
570	87	-15
570	88	-2
570	89	7
570	90	3
570	91	0
570	92	2
570	93	0
570	94	-1
570	95	9
570	96	21
570	97	17
570	98	6
570	99	2
570	100	1
570	101	-6
570	102	-7
570	103	3
570	104	5
570	105	-6
570	106	-10
570	107	1
570	108	8
570	109	6
570	110	1
570	111	2
570	112	8
570	113	11
570	114	8
570	115	3
570	116	1
570	117	-3
570	118	-12
570	119	-15
570	120	-9
570	121	0
570	122	1
570	123	-2
570	124	2
570	125	8
570	126	8
570	127	3
570	128	1
570	129	1
570	130	0
570	131	2
570	132	3
570	133	-2
570	134	-8
570	135	-2
570	136	9
570	137	11
570	138	2
570	139	-3
570	140	1
570	141	4
570	142	2
570	143	2
570	144	6
570	145	5
570	146	-1
570	147	-6
570	148	-3
570	149	3
570	150	1
570	151	-9
570	152	-15
570	153	-8
570	154	4
570	155	5
570	156	-1
570	157	2
570	158	14
570	159	18
570	160	10
570	161	1
570	162	-3
570	163	-4
570	164	-3
570	165	-3
570	166	-6
570	167	-11
570	168	-11
570	169	-5
570	170	2
570	171	4
570	172	3
570	173	-1
570	174	-3
570	175	2
570	176	9
570	177	11
570	178	8
570	179	10
570	180	10
570	181	-1
570	182	-12
570	183	-11
570	184	-1
570	185	0
570	186	-5
570	187	0
570	188	11
570	189	14
570	190	8
570	191	9
570	192	13
570	193	6
570	194	-4
570	195	-4
570	196	-3
570	197	-9
570	198	-12
570	199	-3
570	200	-1
570	201	-14
570	202	-17
570	203	2
570	204	16
570	205	8
570	206	-2
570	207	4
570	208	11
570	209	8
570	210	8
570	211	19
570	212	22
570	213	7
570	214	-12
570	215	-18
570	216	-12
570	217	-3
570	218	3
570	219	-3
570	220	-14
570	221	-12
570	222	3
570	223	10
570	224	1
570	225	-1
570	226	11
570	227	20
570	228	8
570	229	-8
570	230	-11
570	231	-8
570	232	-8
570	233	-6
570	234	7
570	235	23
570	236	24
570	237	12
570	238	2
570	239	1
570	240	2
570	241	1
570	242	0
570	243	-1
570	244	-3
570	245	-7
570	246	-12
570	247	-13
570	248	-10
570	249	-4
570	250	3
570	251	5
570	252	5
570	253	7
570	254	8
570	255	3
570	256	2
570	257	7
570	258	6
570	259	-4
570	260	-12
570	261	-3
570	262	10
570	263	9
570	264	-3
570	265	-10
570	266	-5
570	267	0
570	268	1
570	269	2
570	270	9
570	271	12
570	272	7
570	273	5
570	274	8
570	275	9
570	276	3
570	277	-5
570	278	-10
570	279	-12
570	280	-8
570	281	-1
570	282	3
570	283	1
570	284	2
570	285	5
570	286	4
570	287	-4
570	288	-12
570	289	-10
570	290	2
570	291	14
570	292	8
570	293	-12
570	294	-21
570	295	-12
570	296	-1
570	297	2
570	298	5
570	299	10
570	300	5
570	301	-2
570	302	12
570	303	34
570	304	30
570	305	4
570	306	-5
570	307	3
570	308	-7
570	309	-32
570	310	-33
570	311	-9
570	312	4
570	313	-3
570	314	-5
570	315	6
570	316	10
570	317	5
570	318	8
570	319	16
570	320	14
570	321	4
570	322	1
570	323	1
570	324	-7
570	325	-13
570	326	-8
570	327	-4
570	328	-9
570	329	-10
570	330	0
570	331	9
570	332	8
570	333	6
570	334	11
570	335	12
570	336	1
570	337	-14
570	338	-16
570	339	-5
570	340	1
570	341	-3
570	342	-7
570	343	-4
570	344	0
570	345	0
570	346	2
570	347	6
570	348	5
570	349	1
570	350	3
570	351	11
570	352	18
570	353	14
570	354	5
570	355	-3
570	356	-9
570	357	-10
570	358	-8
570	359	-5
570	360	-3
570	361	-3
570	362	-3
570	363	-2
570	364	0
570	365	5
570	366	16
570	367	25
570	368	21
570	369	5
570	370	-8
570	371	-4
570	372	3
570	373	1
570	374	-6
570	375	-4
570	376	2
570	377	5
570	378	4
570	379	3
570	380	2
570	381	4
570	382	7
570	383	7
570	384	4
570	385	2
570	386	-1
570	387	-4
570	388	-5
570	389	-5
570	390	-5
570	391	-4
570	392	0
570	393	3
570	394	2
570	395	-1
570	396	4
570	397	12
570	398	12
570	399	7
570	400	4
570	401	6
570	402	8
570	403	4
570	404	-7
570	405	-17
570	406	-14
570	407	-4
570	408	0
570	409	-5
570	410	-5
570	411	4
570	412	12
570	413	8
570	414	3
570	415	6
570	416	10
570	417	2
570	418	-14
570	419	-22
570	420	-16
570	421	-6
570	422	2
570	423	8
570	424	12
570	425	8
570	426	-4
570	427	-6
570	428	15
570	429	38
570	430	36
570	431	13
570	432	-3
570	433	2
570	434	10
570	435	5
570	436	-8
570	437	-14
570	438	-12
570	439	-8
570	440	-2
570	441	2
570	442	2
570	443	0
570	444	1
570	445	6
570	446	10
570	447	11
570	448	9
570	449	5
570	450	-2
570	451	-7
570	452	-6
570	453	0
570	454	1
570	455	-7
570	456	-10
570	457	-4
570	458	3
570	459	4
570	460	1
570	461	4
570	462	10
570	463	9
570	464	6
570	465	7
570	466	6
570	467	0
570	468	-5
570	469	-7
570	470	-8
570	471	-7
570	472	-1
570	473	5
570	474	6
570	475	6
570	476	7
570	477	6
570	478	3
570	479	4
570	480	6
570	481	0
570	482	-7
570	483	-4
570	484	-2
570	485	-11
570	486	-16
570	487	-7
570	488	4
570	489	2
570	490	-4
570	491	-1
570	492	5
570	493	5
570	494	6
570	495	16
570	496	24
570	497	17
570	498	3
570	499	-5
570	500	-7
570	501	-8
570	502	-8
570	503	-8
570	504	-9
570	505	-7
570	506	0
570	507	5
570	508	6
570	509	8
570	510	9
570	511	4
570	512	-7
570	513	-10
570	514	-4
570	515	0
570	516	-3
570	517	-6
570	518	-5
570	519	-4
570	520	-2
570	521	3
570	522	9
570	523	12
570	524	12
570	525	10
570	526	7
570	527	7
570	528	9
570	529	5
570	530	-9
570	531	-18
570	532	-13
570	533	-8
570	534	-17
570	535	-29
570	536	-22
570	537	-1
570	538	12
570	539	12
570	540	10
570	541	10
570	542	10
570	543	10
570	544	9
570	545	5
570	546	-2
570	547	-8
570	548	-6
570	549	0
570	550	1
570	551	-7
570	552	-14
570	553	-8
570	554	7
570	555	15
570	556	8
570	557	2
570	558	8
570	559	16
570	560	12
570	561	-2
570	562	-13
570	563	-19
570	564	-22
570	565	-18
570	566	-8
570	567	-2
570	568	-2
570	569	7
570	570	20
570	571	22
570	572	6
570	573	-6
570	574	1
570	575	11
570	576	3
570	577	-12
570	578	-15
570	579	-6
570	580	-3
570	581	-7
570	582	-4
570	583	2
570	584	0
570	585	-4
570	586	-2
570	587	4
570	588	7
570	589	7
570	590	9
570	591	10
570	592	5
570	593	-4
570	594	-11
570	595	-10
570	596	-5
570	597	-3
570	598	-8
570	599	-11
570	600	-5
570	601	2
570	602	3
570	603	1
570	604	9
570	605	25
570	606	27
570	607	9
570	608	-5
570	609	4
570	610	18
570	611	6
570	612	-21
570	613	-22
570	614	12
570	615	42
570	616	30
570	617	-4
570	618	-19
570	619	-2
570	620	14
570	621	8
570	622	-1
570	623	7
570	624	16
570	625	9
570	626	-7
570	627	-12
570	628	-8
570	629	-4
570	630	-1
570	631	0
570	632	-4
570	633	-7
570	634	1
570	635	9
570	636	8
570	637	4
570	638	5
570	639	5
570	640	5
570	641	7
570	642	2
570	643	-14
570	644	-17
570	645	2
570	646	9
570	647	-21
570	648	-53
570	649	-47
570	650	-12
570	651	12
570	652	13
570	653	7
570	654	6
570	655	5
570	656	3
570	657	-1
570	658	-6
570	659	-6
570	660	-3
570	661	-9
570	662	-14
570	663	3
570	664	34
570	665	39
570	666	14
570	667	1
570	668	21
570	669	34
570	670	15
570	671	-6
570	672	-7
570	673	-1
570	674	-7
570	675	-12
570	676	-9
570	677	-3
570	678	-3
570	679	-5
570	680	-5
570	681	-3
570	682	4
570	683	10
570	684	7
570	685	1
570	686	1
570	687	4
570	688	1
570	689	-4
570	690	-3
570	691	-1
570	692	-4
570	693	-8
570	694	-7
570	695	-6
570	696	-7
570	697	-2
570	698	6
570	699	5
570	700	0
570	701	1
570	702	5
570	703	5
570	704	1
570	705	-3
570	706	-6
570	707	-6
570	708	-5
570	709	-6
570	710	-9
570	711	-8
570	712	0
570	713	4
570	714	3
570	715	2
570	716	6
570	717	6
570	718	4
570	719	8
570	720	13
570	721	6
570	722	-6
570	723	-11
570	724	-11
570	725	-9
570	726	2
570	727	12
570	728	-6
570	729	-46
570	730	-54
570	731	-16
570	732	14
570	733	5
570	734	-3
570	735	18
570	736	27
570	737	-5
570	738	-36
570	739	-29
570	740	-8
570	741	-4
570	742	-7
570	743	-2
570	744	1
570	745	-3
570	746	0
570	747	10
570	748	12
570	749	3
570	750	0
570	751	3
570	752	1
570	753	-4
570	754	-5
570	755	-5
570	756	-7
570	757	-8
570	758	-6
570	759	-6
570	760	-4
570	761	2
570	762	4
570	763	1
570	764	0
570	765	7
570	766	15
570	767	13
570	768	8
570	769	6
570	770	0
570	771	-12
570	772	-15
570	773	-4
570	774	7
570	775	3
570	776	-6
570	777	-5
570	778	4
570	779	11
570	780	13
570	781	14
570	782	15
570	783	12
570	784	5
570	785	-1
570	786	-1
570	787	3
570	788	0
570	789	-11
570	790	-11
570	791	9
570	792	28
570	793	25
570	794	8
570	795	2
570	796	6
570	797	8
570	798	6
570	799	8
570	800	9
570	801	4
570	802	-2
570	803	1
570	804	5
570	805	1
570	806	-4
570	807	-2
570	808	0
570	809	3
570	810	11
570	811	16
570	812	10
570	813	4
570	814	6
570	815	8
570	816	-3
570	817	-12
570	818	-7
570	819	-1
570	820	-7
570	821	-12
570	822	-4
570	823	2
570	824	-4
570	825	-11
570	826	-8
570	827	1
570	828	8
570	829	11
570	830	4
570	831	-14
570	832	-29
570	833	-29
570	834	-19
570	835	-12
570	836	-10
570	837	-6
570	838	0
570	839	6
570	840	7
570	841	1
570	842	-1
570	843	8
570	844	19
570	845	16
570	846	1
570	847	-6
570	848	0
570	849	6
570	850	4
570	851	-1
570	852	-5
570	853	-8
570	854	-8
570	855	-1
570	856	3
570	857	1
570	858	-1
570	859	5
570	860	12
570	861	8
570	862	3
570	863	4
570	864	3
570	865	-6
570	866	-10
570	867	-5
570	868	-1
570	869	-4
570	870	-8
570	871	-7
570	872	-6
570	873	-5
570	874	1
570	875	8
570	876	8
570	877	3
570	878	2
570	879	2
570	880	-1
570	881	-8
570	882	-11
570	883	-11
570	884	-9
570	885	-7
570	886	-10
570	887	-13
570	888	-7
570	889	3
570	890	8
570	891	7
570	892	9
570	893	11
570	894	5
570	895	-4
570	896	-4
570	897	-5
570	898	-12
570	899	-12
570	900	3
570	901	10
570	902	-8
570	903	-28
570	904	-22
570	905	-1
570	906	8
570	907	3
570	908	3
570	909	9
570	910	11
570	911	6
570	912	-3
570	913	-6
570	914	5
570	915	22
570	916	22
570	917	1
570	918	-12
570	919	-3
570	920	9
570	921	9
570	922	6
570	923	8
570	924	7
570	925	4
570	926	7
570	927	10
570	928	5
570	929	-2
570	930	-3
570	931	-8
570	932	-21
570	933	-22
570	934	-6
570	935	11
570	936	8
570	937	5
570	938	5
570	939	4
570	940	3
570	941	8
570	942	11
570	943	5
570	944	-2
570	945	-6
570	946	-8
570	947	-9
570	948	-2
570	949	4
570	950	0
570	951	-7
570	952	-4
570	953	7
570	954	11
570	955	12
570	956	16
570	957	15
570	958	5
570	959	-3
570	960	-3
570	961	-4
570	962	-7
570	963	-2
570	964	1
570	965	-20
570	966	-57
570	967	-75
570	968	-61
570	969	-37
570	970	-18
570	971	1
570	972	18
570	973	20
570	974	4
570	975	-10
570	976	-13
570	977	-13
570	978	-9
570	979	-3
570	980	2
570	981	2
570	982	-2
570	983	-2
570	984	3
570	985	5
570	986	2
570	987	2
570	988	7
570	989	9
570	990	5
570	991	-2
570	992	-4
570	993	-2
570	994	0
570	995	-4
570	996	-8
570	997	-8
570	998	-1
570	999	7
570	1000	10
570	1001	2
570	1002	-3
570	1003	4
570	1004	10
570	1005	7
570	1006	5
570	1007	17
570	1008	28
570	1009	20
570	1010	0
570	1011	-11
570	1012	-6
570	1013	0
570	1014	-1
570	1015	0
570	1016	6
570	1017	11
570	1018	8
570	1019	3
570	1020	5
570	1021	10
570	1022	8
570	1023	3
570	1024	0
570	1025	-1
570	1026	-4
570	1027	-6
570	1028	-3
570	1029	3
570	1030	3
570	1031	-2
570	1032	-1
570	1033	5
570	1034	8
570	1035	8
570	1036	11
570	1037	13
570	1038	11
570	1039	4
570	1040	-4
570	1041	-7
570	1042	-6
570	1043	-1
570	1044	-2
570	1045	-7
570	1046	-4
570	1047	11
570	1048	19
570	1049	6
570	1050	-10
570	1051	-6
570	1052	10
570	1053	18
570	1054	16
570	1055	10
570	1056	5
570	1057	1
570	1058	-2
570	1059	-6
570	1060	-17
570	1061	-24
570	1062	-18
570	1063	-6
570	1064	2
570	1065	3
570	1066	6
570	1067	7
570	1068	3
570	1069	1
570	1070	6
570	1071	9
570	1072	4
570	1073	-5
570	1074	-10
570	1075	-10
570	1076	-6
570	1077	1
570	1078	4
570	1079	2
570	1080	-2
570	1081	-1
570	1082	2
570	1083	2
570	1084	4
570	1085	5
570	1086	2
570	1087	-4
570	1088	-8
570	1089	-10
570	1090	-12
570	1091	-12
570	1092	-10
570	1093	-10
570	1094	-14
570	1095	-10
570	1096	2
570	1097	8
570	1098	4
570	1099	1
570	1100	3
570	1101	4
570	1102	-1
570	1103	-6
570	1104	-9
570	1105	-9
570	1106	-7
570	1107	-3
570	1108	-4
570	1109	-12
570	1110	-15
570	1111	-10
570	1112	-5
570	1113	-5
570	1114	-1
570	1115	7
570	1116	9
570	1117	2
570	1118	-2
570	1119	-3
570	1120	-8
570	1121	-15
570	1122	-16
570	1123	-10
570	1124	-7
570	1125	-9
570	1126	-11
570	1127	-7
570	1128	-4
570	1129	-3
570	1130	2
570	1131	10
570	1132	12
570	1133	4
570	1134	0
570	1135	4
570	1136	5
570	1137	-4
570	1138	-14
570	1139	-13
570	1140	-6
570	1141	1
570	1142	5
570	1143	10
570	1144	11
570	1145	10
570	1146	12
570	1147	15
570	1148	13
570	1149	8
570	1150	10
570	1151	10
570	1152	-3
570	1153	-14
570	1154	-2
570	1155	19
570	1156	19
570	1157	-1
570	1158	-6
570	1159	8
570	1160	15
570	1161	3
570	1162	-5
570	1163	7
570	1164	22
570	1165	16
570	1166	-3
570	1167	-12
570	1168	-7
570	1169	-5
570	1170	-8
570	1171	-7
570	1172	2
570	1173	7
570	1174	7
570	1175	10
570	1176	16
570	1177	16
570	1178	9
570	1179	8
570	1180	13
570	1181	13
570	1182	5
570	1183	2
570	1184	5
570	1185	5
570	1186	-2
570	1187	-7
570	1188	-2
570	1189	1
570	1190	0
570	1191	1
570	1192	6
570	1193	11
570	1194	13
570	1195	13
570	1196	11
570	1197	7
570	1198	5
570	1199	7
570	1200	7
570	1201	-1
570	1202	-10
570	1203	-10
570	1204	-6
570	1205	-4
570	1206	-2
570	1207	5
570	1208	11
570	1209	12
570	1210	10
570	1211	9
570	1212	10
570	1213	11
570	1214	6
570	1215	-2
570	1216	-5
570	1217	-3
570	1218	-6
570	1219	-12
570	1220	-10
570	1221	-3
570	1222	0
570	1223	-1
570	1224	3
570	1225	4
570	1226	0
570	1227	4
570	1228	24
570	1229	37
570	1230	21
570	1231	-4
570	1232	-10
570	1233	-6
570	1234	-9
570	1235	-10
570	1236	-4
570	1237	-5
570	1238	-10
570	1239	8
570	1240	42
570	1241	46
570	1242	11
570	1243	-12
570	1244	1
570	1245	14
570	1246	1
570	1247	-13
570	1248	-7
570	1249	-4
570	1250	-13
570	1251	-17
570	1252	-6
570	1253	-2
570	1254	-10
570	1255	-10
570	1256	7
570	1257	20
570	1258	15
570	1259	6
570	1260	1
570	1261	0
570	1262	-3
570	1263	-5
570	1264	-6
570	1265	-9
570	1266	-8
570	1267	-4
570	1268	-1
570	1269	-2
570	1270	-2
570	1271	2
570	1272	4
570	1273	0
570	1274	-5
570	1275	-1
570	1276	5
570	1277	0
570	1278	-5
570	1279	1
570	1280	11
570	1281	7
570	1282	-6
570	1283	-12
570	1284	-6
570	1285	0
570	1286	-1
570	1287	-2
570	1288	0
570	1289	1
570	1290	1
570	1291	2
570	1292	8
570	1293	14
570	1294	8
570	1295	-4
570	1296	-9
570	1297	-3
570	1298	0
570	1299	-6
570	1300	-10
570	1301	-5
570	1302	-1
570	1303	-1
570	1304	3
570	1305	8
570	1306	5
570	1307	0
570	1308	3
570	1309	9
570	1310	5
570	1311	-4
570	1312	-6
570	1313	-2
570	1314	-6
570	1315	-11
570	1316	-6
570	1317	7
570	1318	13
570	1319	8
570	1320	2
570	1321	2
570	1322	5
570	1323	4
570	1324	1
570	1325	1
570	1326	6
570	1327	11
570	1328	8
570	1329	2
570	1330	0
570	1331	3
570	1332	3
570	1333	-3
570	1334	-7
570	1335	-10
570	1336	-14
570	1337	-14
570	1338	-3
570	1339	10
570	1340	13
570	1341	6
570	1342	5
570	1343	5
570	1344	-4
570	1345	-15
570	1346	-11
570	1347	4
570	1348	10
570	1349	7
570	1350	3
570	1351	0
570	1352	2
570	1353	9
570	1354	14
570	1355	10
570	1356	5
570	1357	4
570	1358	2
570	1359	0
570	1360	2
570	1361	2
570	1362	-7
570	1363	-13
570	1364	-8
570	1365	-4
570	1366	-11
570	1367	-14
570	1368	1
570	1369	12
570	1370	-8
570	1371	-30
570	1372	-24
570	1373	-2
570	1374	8
570	1375	7
570	1376	1
570	1377	-4
570	1378	-6
570	1379	-5
570	1380	-12
570	1381	-17
570	1382	3
570	1383	35
570	1384	40
570	1385	10
570	1386	-8
570	1387	3
570	1388	9
570	1389	1
570	1390	0
570	1391	4
570	1392	-3
570	1393	-12
570	1394	-6
570	1395	-1
570	1396	-9
570	1397	-6
570	1398	7
570	1399	-9
570	1400	-51
570	1401	-54
570	1402	-8
570	1403	22
570	1404	3
570	1405	-13
570	1406	-3
570	1407	1
570	1408	-11
570	1409	-6
570	1410	9
570	1411	5
570	1412	-9
570	1413	5
570	1414	38
570	1415	52
570	1416	42
570	1417	25
570	1418	9
570	1419	-3
570	1420	1
570	1421	14
570	1422	11
570	1423	-7
570	1424	-12
570	1425	0
570	1426	1
570	1427	-13
570	1428	-17
570	1429	-5
570	1430	4
570	1431	3
570	1432	6
570	1433	9
570	1434	9
570	1435	5
570	1436	8
570	1437	12
570	1438	7
570	1439	-4
570	1440	-6
570	1441	-4
570	1442	-5
570	1443	-8
570	1444	-6
570	1445	-3
570	1446	-1
570	1447	4
570	1448	6
570	1449	2
570	1450	-4
570	1451	-2
570	1452	5
570	1453	9
570	1454	9
570	1455	9
570	1456	8
570	1457	1
570	1458	-5
570	1459	-3
570	1460	0
570	1461	-1
570	1462	-3
570	1463	-2
570	1464	2
570	1465	5
570	1466	3
570	1467	2
570	1468	5
570	1469	8
570	1470	6
570	1471	3
570	1472	3
570	1473	1
570	1474	-6
570	1475	-11
570	1476	-6
570	1477	1
570	1478	-5
570	1479	-16
570	1480	-12
570	1481	5
570	1482	12
570	1483	4
570	1484	-2
570	1485	7
570	1486	16
570	1487	12
570	1488	0
570	1489	-8
570	1490	-8
570	1491	-9
570	1492	-13
570	1493	-13
570	1494	-8
570	1495	-3
570	1496	0
570	1497	3
570	1498	8
570	1499	16
570	1500	15
570	1501	3
570	1502	-11
570	1503	-14
570	1504	-7
570	1505	-2
570	1506	-7
570	1507	-14
570	1508	-12
570	1509	-4
570	1510	2
570	1511	3
570	1512	5
570	1513	6
570	1514	4
570	1515	5
570	1516	10
570	1517	11
570	1518	6
570	1519	3
570	1520	4
570	1521	4
570	1522	-6
570	1523	-16
570	1524	-13
570	1525	-2
570	1526	1
570	1527	-2
570	1528	-2
570	1529	4
570	1530	9
570	1531	9
570	1532	8
570	1533	8
570	1534	10
570	1535	14
570	1536	12
570	1537	-1
570	1538	-13
570	1539	-11
570	1540	-1
570	1541	0
570	1542	-3
570	1543	5
570	1544	14
570	1545	6
570	1546	-7
570	1547	-2
570	1548	10
570	1549	3
570	1550	-16
570	1551	-19
570	1552	-8
570	1553	-4
570	1554	-9
570	1555	-7
570	1556	0
570	1557	-1
570	1558	-3
570	1559	4
570	1560	9
570	1561	6
570	1562	2
570	1563	4
570	1564	5
570	1565	4
570	1566	9
570	1567	16
570	1568	9
570	1569	-8
570	1570	-14
570	1571	-8
570	1572	-5
570	1573	-9
570	1574	-9
570	1575	-6
570	1576	-7
570	1577	-8
570	1578	0
570	1579	9
570	1580	13
570	1581	12
570	1582	6
570	1583	-4
570	1584	-8
570	1585	-5
570	1586	-2
570	1587	-3
570	1588	-1
570	1589	4
570	1590	4
570	1591	-5
570	1592	-10
570	1593	-2
570	1594	8
570	1595	7
570	1596	1
570	1597	0
570	1598	3
570	1599	2
570	1600	-1
570	1601	-2
570	1602	1
570	1603	1
570	1604	-2
570	1605	-2
570	1606	3
570	1607	7
570	1608	0
570	1609	-9
570	1610	-7
570	1611	2
570	1612	8
570	1613	4
570	1614	-1
570	1615	-5
570	1616	-8
570	1617	-8
570	1618	-4
570	1619	-2
570	1620	-2
570	1621	-3
570	1622	0
570	1623	5
570	1624	5
570	1625	0
570	1626	0
570	1627	3
570	1628	4
570	1629	4
570	1630	6
570	1631	5
570	1632	-4
570	1633	-11
570	1634	-8
570	1635	-2
570	1636	-2
570	1637	-5
570	1638	-2
570	1639	2
570	1640	0
570	1641	0
570	1642	8
570	1643	16
570	1644	10
570	1645	-1
570	1646	-3
570	1647	4
570	1648	6
570	1649	0
570	1650	-5
570	1651	-2
570	1652	2
570	1653	-3
570	1654	-12
570	1655	-9
570	1656	4
570	1657	10
570	1658	4
570	1659	3
570	1660	12
570	1661	13
570	1662	2
570	1663	-4
570	1664	0
570	1665	-1
570	1666	-7
570	1667	-1
570	1668	14
570	1669	14
570	1670	-2
570	1671	-11
570	1672	-4
570	1673	4
570	1674	5
570	1675	7
570	1676	12
570	1677	11
570	1678	3
570	1679	-6
570	1680	-10
570	1681	-11
570	1682	-7
570	1683	-3
570	1684	-3
570	1685	-6
570	1686	-5
570	1687	3
570	1688	12
570	1689	13
570	1690	7
570	1691	-1
570	1692	-3
570	1693	4
570	1694	11
570	1695	9
570	1696	-2
570	1697	-10
570	1698	-10
570	1699	-8
570	1700	-9
570	1701	-8
570	1702	-1
570	1703	5
570	1704	5
570	1705	3
570	1706	6
570	1707	9
570	1708	2
570	1709	-8
570	1710	-7
570	1711	2
570	1712	2
570	1713	-7
570	1714	-11
570	1715	-1
570	1716	5
570	1717	-10
570	1718	-36
570	1719	-44
570	1720	-22
570	1721	7
570	1722	15
570	1723	2
570	1724	-6
570	1725	1
570	1726	9
570	1727	5
570	1728	-5
570	1729	-10
570	1730	-9
570	1731	-8
570	1732	-4
570	1733	-2
570	1734	-2
570	1735	-4
570	1736	-2
570	1737	0
570	1738	4
570	1739	8
570	1740	11
570	1741	11
570	1742	9
570	1743	8
570	1744	3
570	1745	-6
570	1746	-8
570	1747	-3
570	1748	-2
570	1749	-10
570	1750	-11
570	1751	1
570	1752	11
570	1753	11
570	1754	5
570	1755	4
570	1756	7
570	1757	8
570	1758	7
570	1759	-2
570	1760	-10
570	1761	-7
570	1762	7
570	1763	15
570	1764	6
570	1765	-6
570	1766	-4
570	1767	7
570	1768	9
570	1769	5
570	1770	4
570	1771	7
570	1772	9
570	1773	7
570	1774	3
570	1775	-7
570	1776	-14
570	1777	-10
570	1778	-3
570	1779	-4
570	1780	-11
570	1781	-12
570	1782	-5
570	1783	-1
570	1784	-1
570	1785	1
570	1786	1
570	1787	0
570	1788	2
570	1789	9
570	1790	16
570	1791	13
570	1792	0
570	1793	-15
570	1794	-16
570	1795	2
570	1796	9
570	1797	-16
570	1798	-49
570	1799	-43
570	1800	-6
570	1801	16
570	1802	7
570	1803	1
570	1804	8
570	1805	10
570	1806	1
570	1807	-1
570	1808	1
570	1809	-13
570	1810	-29
570	1811	-21
570	1812	-1
570	1813	4
570	1814	-7
570	1815	-8
570	1816	5
570	1817	11
570	1818	6
570	1819	0
570	1820	0
570	1821	1
570	1822	0
570	1823	0
570	1824	-5
570	1825	-16
570	1826	-22
570	1827	-18
570	1828	-11
570	1829	-9
570	1830	-9
570	1831	-5
570	1832	4
570	1833	7
570	1834	2
570	1835	2
570	1836	7
570	1837	12
570	1838	11
570	1839	6
570	1840	-4
570	1841	-14
570	1842	-18
570	1843	-13
570	1844	-4
570	1845	3
570	1846	4
570	1847	-1
570	1848	-2
570	1849	5
570	1850	14
570	1851	12
570	1852	3
570	1853	2
570	1854	9
570	1855	9
570	1856	1
570	1857	0
570	1858	1
570	1859	-12
570	1860	-29
570	1861	-23
570	1862	1
570	1863	13
570	1864	7
570	1865	6
570	1866	11
570	1867	8
570	1868	0
570	1869	0
570	1870	3
570	1871	-1
570	1872	-6
570	1873	-4
570	1874	-4
570	1875	-13
570	1876	-14
570	1877	1
570	1878	15
570	1879	15
570	1880	11
570	1881	11
570	1882	11
570	1883	10
570	1884	11
570	1885	10
570	1886	4
570	1887	-5
570	1888	-11
570	1889	-10
570	1890	-5
570	1891	0
570	1892	-7
570	1893	-21
570	1894	-23
570	1895	-5
570	1896	12
570	1897	11
570	1898	1
570	1899	-3
570	1900	-1
570	1901	0
570	1902	0
570	1903	5
570	1904	6
570	1905	1
570	1906	-3
570	1907	-3
570	1908	-1
570	1909	-2
570	1910	-1
570	1911	3
570	1912	6
570	1913	7
570	1914	7
570	1915	4
570	1916	1
570	1917	3
570	1918	6
570	1919	3
570	1920	-4
570	1921	-5
570	1922	-3
570	1923	-4
570	1924	-7
570	1925	-5
570	1926	-2
570	1927	0
570	1928	4
570	1929	8
570	1930	8
570	1931	6
570	1932	4
570	1933	2
570	1934	-4
570	1935	-5
570	1936	-1
570	1937	-4
570	1938	-16
570	1939	-19
570	1940	-9
570	1941	0
570	1942	-4
570	1943	-9
570	1944	-1
570	1945	8
570	1946	8
570	1947	8
570	1948	16
570	1949	17
570	1950	5
570	1951	-3
570	1952	4
570	1953	4
570	1954	-12
570	1955	-19
570	1956	-7
570	1957	1
570	1958	-5
570	1959	-6
570	1960	5
570	1961	8
570	1962	2
570	1963	7
570	1964	17
570	1965	9
570	1966	-5
570	1967	2
570	1968	12
570	1969	-7
570	1970	-38
570	1971	-38
570	1972	-15
570	1973	-5
570	1974	-9
570	1975	-2
570	1976	12
570	1977	14
570	1978	9
570	1979	11
570	1980	10
570	1981	1
570	1982	-3
570	1983	2
570	1984	2
570	1985	-6
570	1986	-8
570	1987	0
570	1988	1
570	1989	-7
570	1990	-6
570	1991	2
570	1992	4
570	1993	2
570	1994	4
570	1995	7
570	1996	4
570	1997	3
570	1998	5
570	1999	2
[truncated: 78,640 more rows]
