# Supplementary material for: Are Complexity Metrics Reliable in Assessing HRV Control in Obese Patients During Sleep?
Source: PLoS One. 2015 Apr 20;10(4):e0124458. doi: 10.1371/journal.pone.0124458 (PMC4404104; doi:10.1371/journal.pone.0124458)
Supplement: S1 Dataset — (ZIP) [file pone.0124458.s001.zip › cabiddu_healthy_controls_data/SUBJECT (3)/1/FC.txt]

210	0	-292
210	1	-578
210	2	-883
210	3	-1220
210	4	-1518
210	5	-1684
210	6	-1695
210	7	-1632
210	8	-1589
210	9	-1606
210	10	-1668
210	11	-1752
210	12	-1825
210	13	-1822
210	14	-1723
210	15	-1577
210	16	-1462
210	17	-1408
210	18	-1374
210	19	-1325
210	20	-1264
210	21	-1187
210	22	-1071
210	23	-930
210	24	-848
210	25	-809
210	26	-785
210	27	-757
210	28	-729
210	29	-715
210	30	-704
210	31	-667
210	32	-606
210	33	-552
210	34	-508
210	35	-451
210	36	-383
210	37	-339
210	38	-334
210	39	-335
210	40	-310
210	41	-268
210	42	-223
210	43	-160
210	44	-70
210	45	14
210	46	54
210	47	64
210	48	83
210	49	137
210	50	219
210	51	329
210	52	472
210	53	626
210	54	739
210	55	792
210	56	828
210	57	894
210	58	996
210	59	1121
210	60	1273
210	61	1445
210	62	1589
210	63	1645
210	64	1605
210	65	1508
210	66	1371
210	67	1187
210	68	961
210	69	727
210	70	504
210	71	271
210	72	12
210	73	-238
210	74	-452
210	75	-635
210	76	-806
210	77	-956
210	78	-1055
210	79	-1118
210	80	-1178
210	81	-1235
210	82	-1258
210	83	-1236
210	84	-1203
210	85	-1185
210	86	-1165
210	87	-1134
210	88	-1127
210	89	-1157
210	90	-1193
210	91	-1197
210	92	-1170
210	93	-1140
210	94	-1092
210	95	-1016
210	96	-935
210	97	-889
210	98	-883
210	99	-877
210	100	-845
210	101	-809
210	102	-782
210	103	-746
210	104	-694
210	105	-652
210	106	-647
210	107	-663
210	108	-671
210	109	-678
210	110	-702
210	111	-727
210	112	-718
210	113	-679
210	114	-643
210	115	-623
210	116	-592
210	117	-543
210	118	-507
210	119	-498
210	120	-494
210	121	-471
210	122	-446
210	123	-442
210	124	-444
210	125	-424
210	126	-393
210	127	-378
210	128	-373
210	129	-347
210	130	-292
210	131	-248
210	132	-231
210	133	-218
210	134	-204
210	135	-220
210	136	-269
210	137	-312
210	138	-311
210	139	-283
210	140	-255
210	141	-229
210	142	-202
210	143	-198
210	144	-245
210	145	-322
210	146	-363
210	147	-352
210	148	-310
210	149	-265
210	150	-224
210	151	-193
210	152	-195
210	153	-235
210	154	-269
210	155	-252
210	156	-202
210	157	-159
210	158	-140
210	159	-139
210	160	-159
210	161	-203
210	162	-242
210	163	-228
210	164	-146
210	165	-47
210	166	7
210	167	0
210	168	-71
210	169	-212
210	170	-400
210	171	-565
210	172	-645
210	173	-642
210	174	-594
210	175	-520
210	176	-413
210	177	-286
210	178	-171
210	179	-75
210	180	30
210	181	145
210	182	234
210	183	266
210	184	254
210	185	224
210	186	174
210	187	104
210	188	49
210	189	45
210	190	80
210	191	115
210	192	135
210	193	143
210	194	136
210	195	88
210	196	3
210	197	-76
210	198	-105
210	199	-95
210	200	-72
210	201	-26
210	202	40
210	203	91
210	204	96
210	205	61
210	206	24
210	207	-12
210	208	-59
210	209	-104
210	210	-121
210	211	-98
210	212	-68
210	213	-47
210	214	-13
210	215	46
210	216	111
210	217	170
210	218	247
210	219	361
210	220	494
210	221	599
210	222	667
210	223	717
210	224	742
210	225	718
210	226	648
210	227	541
210	228	441
210	229	375
210	230	313
210	231	257
210	232	213
210	233	154
210	234	69
210	235	-10
210	236	-40
210	237	-26
210	238	-5
210	239	1
210	240	1
210	241	-13
210	242	-58
210	243	-112
210	244	-127
210	245	-76
210	246	-3
210	247	37
210	248	29
210	249	-24
210	250	-99
210	251	-107
210	252	118
210	253	737
210	254	1816
210	255	3280
210	256	4943
210	257	6540
210	258	7747
210	259	8282
210	260	8024
210	261	7073
210	262	5663
210	263	4065
210	264	2547
210	265	1319
210	266	466
210	267	-87
210	268	-485
210	269	-825
210	270	-1150
210	271	-1466
210	272	-1761
210	273	-1977
210	274	-2044
210	275	-1974
210	276	-1853
210	277	-1753
210	278	-1692
210	279	-1658
210	280	-1648
210	281	-1644
210	282	-1599
210	283	-1494
210	284	-1380
210	285	-1327
210	286	-1350
210	287	-1414
210	288	-1478
210	289	-1501
210	290	-1441
210	291	-1258
210	292	-1017
210	293	-805
210	294	-652
210	295	-567
210	296	-540
210	297	-570
210	298	-625
210	299	-646
210	300	-589
210	301	-481
210	302	-386
210	303	-330
210	304	-308
210	305	-308
210	306	-336
210	307	-363
210	308	-341
210	309	-257
210	310	-147
210	311	-53
210	312	30
210	313	112
210	314	177
210	315	206
210	316	222
210	317	264
210	318	324
210	319	384
210	320	456
210	321	578
210	322	746
210	323	913
210	324	1044
210	325	1155
210	326	1259
210	327	1347
210	328	1418
210	329	1499
210	330	1599
210	331	1673
210	332	1658
210	333	1539
210	334	1342
210	335	1086
210	336	798
210	337	525
210	338	317
210	339	179
210	340	55
210	341	-100
210	342	-278
210	343	-461
210	344	-648
210	345	-831
210	346	-983
210	347	-1083
210	348	-1160
210	349	-1246
210	350	-1331
210	351	-1376
210	352	-1366
210	353	-1317
210	354	-1245
210	355	-1150
210	356	-1056
210	357	-1007
210	358	-1007
210	359	-1017
210	360	-987
210	361	-925
210	362	-860
210	363	-801
210	364	-751
210	365	-734
210	366	-766
210	367	-815
210	368	-818
210	369	-761
210	370	-678
210	371	-602
210	372	-527
210	373	-472
210	374	-462
210	375	-495
210	376	-524
210	377	-504
210	378	-448
210	379	-395
210	380	-359
210	381	-344
210	382	-365
210	383	-433
210	384	-516
210	385	-558
210	386	-534
210	387	-476
210	388	-409
210	389	-345
210	390	-290
210	391	-277
210	392	-314
210	393	-350
210	394	-337
210	395	-298
210	396	-270
210	397	-265
210	398	-263
210	399	-262
210	400	-276
210	401	-291
210	402	-266
210	403	-214
210	404	-177
210	405	-183
210	406	-206
210	407	-211
210	408	-200
210	409	-183
210	410	-144
210	411	-83
210	412	-38
210	413	-43
210	414	-86
210	415	-117
210	416	-112
210	417	-94
210	418	-70
210	419	-42
210	420	-20
210	421	-38
210	422	-86
210	423	-113
210	424	-83
210	425	-20
210	426	31
210	427	55
210	428	58
210	429	34
210	430	-26
210	431	-85
210	432	-94
210	433	-47
210	434	6
210	435	25
210	436	10
210	437	-19
210	438	-70
210	439	-127
210	440	-151
210	441	-120
210	442	-71
210	443	-45
210	444	-42
210	445	-35
210	446	-22
210	447	-10
210	448	11
210	449	65
210	450	134
210	451	167
210	452	144
210	453	94
210	454	52
210	455	31
210	456	28
210	457	58
210	458	123
210	459	187
210	460	201
210	461	168
210	462	116
210	463	66
210	464	21
210	465	8
210	466	52
210	467	133
210	468	190
210	469	187
210	470	151
210	471	117
210	472	93
210	473	77
210	474	90
210	475	145
210	476	205
210	477	226
210	478	214
210	479	209
210	480	230
210	481	272
210	482	338
210	483	454
210	484	602
210	485	729
210	486	793
210	487	807
210	488	778
210	489	723
210	490	619
210	491	468
210	492	315
210	493	210
210	494	140
210	495	107
210	496	104
210	497	94
210	498	34
210	499	-66
210	500	-133
210	501	-124
210	502	-67
210	503	-24
210	504	-28
210	505	-92
210	506	-220
210	507	-362
210	508	-428
210	509	-356
210	510	-198
210	511	-87
210	512	-114
210	513	-247
210	514	-330
210	515	-118
210	516	647
210	517	2115
210	518	4153
210	519	6330
210	520	8103
210	521	9018
210	522	8875
210	523	7753
210	524	5998
210	525	4087
210	526	2461
210	527	1311
210	528	583
210	529	104
210	530	-285
210	531	-681
210	532	-1112
210	533	-1510
210	534	-1773
210	535	-1854
210	536	-1812
210	537	-1745
210	538	-1713
210	539	-1723
210	540	-1767
210	541	-1820
210	542	-1836
210	543	-1777
210	544	-1669
210	545	-1574
210	546	-1524
210	547	-1502
210	548	-1474
210	549	-1445
210	550	-1406
210	551	-1326
210	552	-1189
210	553	-1050
210	554	-919
210	555	-789
210	556	-685
210	557	-650
210	558	-673
210	559	-718
210	560	-720
210	561	-665
210	562	-593
210	563	-542
210	564	-513
210	565	-498
210	566	-503
210	567	-510
210	568	-475
210	569	-373
210	570	-249
210	571	-161
210	572	-115
210	573	-91
210	574	-71
210	575	-50
210	576	0
210	577	105
210	578	247
210	579	370
210	580	438
210	581	474
210	582	518
210	583	581
210	584	666
210	585	792
210	586	959
210	587	1119
210	588	1225
210	589	1292
210	590	1350
210	591	1411
210	592	1467
210	593	1510
210	594	1546
210	595	1551
210	596	1472
210	597	1294
210	598	1064
210	599	831
210	600	603
210	601	387
210	602	192
210	603	14
210	604	-184
210	605	-431
210	606	-698
210	607	-920
210	608	-1064
210	609	-1144
210	610	-1180
210	611	-1170
210	612	-1143
210	613	-1140
210	614	-1170
210	615	-1193
210	616	-1178
210	617	-1137
210	618	-1098
210	619	-1061
210	620	-1012
210	621	-966
210	622	-947
210	623	-942
210	624	-917
210	625	-873
210	626	-843
210	627	-834
210	628	-818
210	629	-785
210	630	-747
210	631	-712
210	632	-650
210	633	-549
210	634	-447
210	635	-399
210	636	-408
210	637	-441
210	638	-485
210	639	-535
210	640	-566
210	641	-547
210	642	-486
210	643	-432
210	644	-403
210	645	-383
210	646	-356
210	647	-338
210	648	-329
210	649	-306
210	650	-262
210	651	-234
210	652	-257
210	653	-324
210	654	-379
210	655	-401
210	656	-400
210	657	-369
210	658	-297
210	659	-202
210	660	-139
210	661	-135
210	662	-167
210	663	-200
210	664	-242
210	665	-293
210	666	-320
210	667	-301
210	668	-262
210	669	-244
210	670	-251
210	671	-255
210	672	-249
210	673	-259
210	674	-284
210	675	-294
210	676	-268
210	677	-227
210	678	-186
210	679	-129
210	680	-54
210	681	-5
210	682	-17
210	683	-68
210	684	-116
210	685	-141
210	686	-155
210	687	-150
210	688	-117
210	689	-73
210	690	-66
210	691	-107
210	692	-148
210	693	-145
210	694	-121
210	695	-98
210	696	-79
210	697	-61
210	698	-73
210	699	-127
210	700	-191
210	701	-210
210	702	-186
210	703	-151
210	704	-116
210	705	-72
210	706	-35
210	707	-38
210	708	-80
210	709	-116
210	710	-114
210	711	-92
210	712	-77
210	713	-57
210	714	-15
210	715	23
210	716	33
210	717	28
210	718	36
210	719	53
210	720	52
210	721	31
210	722	22
210	723	36
210	724	53
210	725	60
210	726	74
210	727	105
210	728	122
210	729	96
210	730	47
210	731	6
210	732	-28
210	733	-59
210	734	-70
210	735	-38
210	736	29
210	737	99
210	738	148
210	739	188
210	740	215
210	741	203
210	742	149
210	743	104
210	744	109
210	745	148
210	746	196
210	747	253
210	748	324
210	749	390
210	750	432
210	751	471
210	752	548
210	753	657
210	754	763
210	755	819
210	756	823
210	757	762
210	758	676
210	759	550
210	760	420
210	761	342
210	762	303
210	763	279
210	764	260
210	765	243
210	766	198
210	767	94
210	768	-51
210	769	-167
210	770	-215
210	771	-220
210	772	-219
210	773	-210
210	774	-192
210	775	-189
210	776	-197
210	777	-184
210	778	-140
210	779	-118
210	780	-177
210	781	-287
210	782	-313
210	783	-75
210	784	592
210	785	1798
210	786	3513
210	787	5495
210	788	7309
210	789	8512
210	790	8811
210	791	8150
210	792	6691
210	793	4803
210	794	2934
210	795	1439
210	796	444
210	797	-143
210	798	-487
210	799	-744
210	800	-1026
210	801	-1364
210	802	-1685
210	803	-1888
210	804	-1930
210	805	-1878
210	806	-1821
210	807	-1802
210	808	-1818
210	809	-1854
210	810	-1883
210	811	-1851
210	812	-1736
210	813	-1594
210	814	-1502
210	815	-1487
210	816	-1506
210	817	-1516
210	818	-1501
210	819	-1435
210	820	-1304
210	821	-1131
210	822	-1012
210	823	-945
210	824	-913
210	825	-898
210	826	-891
210	827	-900
210	828	-897
210	829	-856
210	830	-791
210	831	-743
210	832	-715
210	833	-678
210	834	-610
210	835	-528
210	836	-454
210	837	-383
210	838	-314
210	839	-271
210	840	-277
210	841	-286
210	842	-249
210	843	-164
210	844	-55
210	845	69
210	846	208
210	847	336
210	848	425
210	849	471
210	850	519
210	851	590
210	852	671
210	853	754
210	854	863
210	855	1002
210	856	1135
210	857	1225
210	858	1286
210	859	1344
210	860	1391
210	861	1408
210	862	1402
210	863	1390
210	864	1352
210	865	1238
210	866	1035
210	867	787
210	868	531
210	869	279
210	870	42
210	871	-153
210	872	-298
210	873	-435
210	874	-604
210	875	-800
210	876	-970
210	877	-1095
210	878	-1181
210	879	-1222
210	880	-1205
210	881	-1159
210	882	-1140
210	883	-1171
210	884	-1213
210	885	-1240
210	886	-1254
210	887	-1263
210	888	-1248
210	889	-1197
210	890	-1137
210	891	-1097
210	892	-1066
210	893	-1012
210	894	-942
210	895	-896
210	896	-872
210	897	-837
210	898	-780
210	899	-717
210	900	-662
210	901	-603
210	902	-541
210	903	-514
210	904	-534
210	905	-561
210	906	-542
210	907	-473
210	908	-391
210	909	-320
210	910	-272
210	911	-262
210	912	-323
210	913	-422
210	914	-490
210	915	-486
210	916	-432
210	917	-371
210	918	-324
210	919	-304
210	920	-331
210	921	-397
210	922	-443
210	923	-416
210	924	-330
210	925	-241
210	926	-184
210	927	-162
210	928	-171
210	929	-212
210	930	-258
210	931	-258
210	932	-196
210	933	-120
210	934	-71
210	935	-54
210	936	-56
210	937	-81
210	938	-123
210	939	-142
210	940	-105
210	941	-33
210	942	20
210	943	33
210	944	22
210	945	3
210	946	-26
210	947	-53
210	948	-45
210	949	2
210	950	41
210	951	41
210	952	21
210	953	14
210	954	23
210	955	30
210	956	43
210	957	72
210	958	94
210	959	71
210	960	-1
210	961	-76
210	962	-117
210	963	-126
210	964	-102
210	965	-28
210	966	83
210	967	176
210	968	197
210	969	151
210	970	81
210	971	9
210	972	-53
210	973	-79
210	974	-47
210	975	16
210	976	71
210	977	91
210	978	96
210	979	99
210	980	92
210	981	75
210	982	67
210	983	82
210	984	93
210	985	72
210	986	42
210	987	37
210	988	57
210	989	78
210	990	93
210	991	117
210	992	136
210	993	122
210	994	78
210	995	41
210	996	31
210	997	31
210	998	22
210	999	25
210	1000	61
210	1001	102
210	1002	126
210	1003	147
210	1004	192
210	1005	257
210	1006	319
210	1007	383
210	1008	472
210	1009	585
210	1010	684
210	1011	737
210	1012	726
210	1013	659
210	1014	570
210	1015	439
210	1016	304
210	1017	204
210	1018	134
210	1019	75
210	1020	30
210	1021	6
210	1022	-22
210	1023	-82
210	1024	-157
210	1025	-198
210	1026	-189
210	1027	-162
210	1028	-147
210	1029	-133
210	1030	-112
210	1031	-100
210	1032	-110
210	1033	-126
210	1034	-136
210	1035	-164
210	1036	-201
210	1037	-156
210	1038	139
210	1039	828
210	1040	1962
210	1041	3491
210	1042	5232
210	1043	6862
210	1044	7987
210	1045	8318
210	1046	7792
210	1047	6563
210	1048	4915
210	1049	3195
210	1050	1727
210	1051	697
210	1052	84
210	1053	-268
210	1054	-514
210	1055	-752
210	1056	-1023
210	1057	-1325
210	1058	-1598
210	1059	-1759
210	1060	-1789
210	1061	-1748
210	1062	-1704
210	1063	-1671
210	1064	-1646
210	1065	-1626
210	1066	-1609
210	1067	-1569
210	1068	-1488
210	1069	-1394
210	1070	-1337
210	1071	-1317
210	1072	-1297
210	1073	-1260
210	1074	-1217
210	1075	-1167
210	1076	-1081
210	1077	-973
210	1078	-896
210	1079	-818
210	1080	-732
210	1081	-641
210	1082	-590
210	1083	-610
210	1084	-675
210	1085	-723
210	1086	-722
210	1087	-683
210	1088	-614
210	1089	-514
210	1090	-405
210	1091	-337
210	1092	-328
210	1093	-335
210	1094	-308
210	1095	-251
210	1096	-180
210	1097	-99
210	1098	-9
210	1099	63
210	1100	88
210	1101	96
210	1102	138
210	1103	231
210	1104	355
210	1105	487
210	1106	629
210	1107	767
210	1108	864
210	1109	918
210	1110	975
210	1111	1072
210	1112	1199
210	1113	1325
210	1114	1440
210	1115	1540
210	1116	1595
210	1117	1569
210	1118	1465
210	1119	1320
210	1120	1152
210	1121	946
210	1122	710
210	1123	479
210	1124	276
210	1125	83
210	1126	-118
210	1127	-310
210	1128	-479
210	1129	-646
210	1130	-831
210	1131	-1003
210	1132	-1120
210	1133	-1185
210	1134	-1226
210	1135	-1251
210	1136	-1252
210	1137	-1237
210	1138	-1238
210	1139	-1262
210	1140	-1269
210	1141	-1237
210	1142	-1183
210	1143	-1126
210	1144	-1054
210	1145	-963
210	1146	-880
210	1147	-841
210	1148	-837
210	1149	-830
210	1150	-811
210	1151	-800
210	1152	-792
210	1153	-757
210	1154	-696
210	1155	-643
210	1156	-626
210	1157	-627
210	1158	-624
210	1159	-620
210	1160	-618
210	1161	-597
210	1162	-541
210	1163	-480
210	1164	-452
210	1165	-448
210	1166	-436
210	1167	-410
210	1168	-396
210	1169	-400
210	1170	-403
210	1171	-399
210	1172	-409
210	1173	-432
210	1174	-426
210	1175	-368
210	1176	-290
210	1177	-242
210	1178	-238
210	1179	-260
210	1180	-307
210	1181	-367
210	1182	-405
210	1183	-380
210	1184	-302
210	1185	-220
210	1186	-177
210	1187	-168
210	1188	-175
210	1189	-200
210	1190	-234
210	1191	-237
210	1192	-191
210	1193	-138
210	1194	-122
210	1195	-142
210	1196	-162
210	1197	-171
210	1198	-177
210	1199	-173
210	1200	-144
210	1201	-110
210	1202	-114
210	1203	-164
210	1204	-209
210	1205	-210
210	1206	-172
210	1207	-123
210	1208	-67
210	1209	-11
210	1210	9
210	1211	-23
210	1212	-73
210	1213	-90
210	1214	-60
210	1215	-17
210	1216	18
210	1217	42
210	1218	46
210	1219	10
210	1220	-47
210	1221	-78
210	1222	-55
210	1223	-12
210	1224	19
210	1225	38
210	1226	52
210	1227	49
210	1228	13
210	1229	-28
210	1230	-34
210	1231	-2
210	1232	27
210	1233	36
210	1234	38
210	1235	40
210	1236	20
210	1237	-24
210	1238	-57
210	1239	-56
210	1240	-34
210	1241	-18
210	1242	0
210	1243	35
210	1244	69
210	1245	76
210	1246	63
210	1247	56
210	1248	57
210	1249	40
210	1250	12
210	1251	7
210	1252	38
210	1253	87
210	1254	131
210	1255	175
210	1256	226
210	1257	264
210	1258	269
210	1259	263
210	1260	284
210	1261	338
210	1262	403
210	1263	474
210	1264	561
210	1265	645
210	1266	688
210	1267	673
210	1268	610
210	1269	537
210	1270	503
210	1271	466
210	1272	431
210	1273	383
210	1274	302
210	1275	183
210	1276	65
210	1277	-4
210	1278	-28
210	1279	-51
210	1280	-93
210	1281	-136
210	1282	-167
210	1283	-196
210	1284	-213
210	1285	-184
210	1286	-102
210	1287	-20
210	1288	9
210	1289	-20
210	1290	-83
210	1291	-167
210	1292	-228
210	1293	-155
210	1294	199
210	1295	937
210	1296	2080
210	1297	3568
210	1298	5248
210	1299	6842
210	1300	7994
210	1301	8426
210	1302	8042
210	1303	6941
210	1304	5354
210	1305	3608
210	1306	2035
210	1307	861
210	1308	109
210	1309	-344
210	1310	-645
210	1311	-898
210	1312	-1154
210	1313	-1421
210	1314	-1647
210	1315	-1759
210	1316	-1747
210	1317	-1693
210	1318	-1668
210	1319	-1678
210	1320	-1700
210	1321	-1714
210	1322	-1699
210	1323	-1624
210	1324	-1487
210	1325	-1348
210	1326	-1277
210	1327	-1283
210	1328	-1311
210	1329	-1312
210	1330	-1276
210	1331	-1199
210	1332	-1072
210	1333	-942
210	1334	-885
210	1335	-867
210	1336	-857
210	1337	-813
210	1338	-757
210	1339	-717
210	1340	-687
210	1341	-645
210	1342	-598
210	1343	-569
210	1344	-559
210	1345	-535
210	1346	-489
210	1347	-441
210	1348	-405
210	1349	-351
210	1350	-271
210	1351	-187
210	1352	-123
210	1353	-65
210	1354	6
210	1355	73
210	1356	108
210	1357	124
210	1358	161
210	1359	229
210	1360	311
210	1361	406
210	1362	532
210	1363	682
210	1364	821
210	1365	924
210	1366	1013
210	1367	1113
210	1368	1209
210	1369	1294
210	1370	1380
210	1371	1466
210	1372	1520
210	1373	1496
210	1374	1398
210	1375	1270
210	1376	1141
210	1377	991
210	1378	815
210	1379	633
210	1380	444
210	1381	213
210	1382	-76
210	1383	-378
210	1384	-636
210	1385	-846
210	1386	-1023
210	1387	-1155
210	1388	-1234
210	1389	-1286
210	1390	-1353
210	1391	-1433
210	1392	-1483
210	1393	-1486
210	1394	-1456
210	1395	-1407
210	1396	-1333
210	1397	-1238
210	1398	-1163
210	1399	-1138
210	1400	-1135
210	1401	-1118
210	1402	-1087
210	1403	-1056
210	1404	-1011
210	1405	-940
210	1406	-870
210	1407	-840
210	1408	-851
210	1409	-859
210	1410	-841
210	1411	-806
210	1412	-764
210	1413	-704
210	1414	-626
210	1415	-565
210	1416	-559
210	1417	-577
210	1418	-571
210	1419	-549
210	1420	-537
210	1421	-534
210	1422	-517
210	1423	-496
210	1424	-499
210	1425	-522
210	1426	-517
210	1427	-469
210	1428	-415
210	1429	-381
210	1430	-355
210	1431	-331
210	1432	-337
210	1433	-388
210	1434	-449
210	1435	-476
210	1436	-475
210	1437	-471
210	1438	-460
210	1439	-431
210	1440	-394
210	1441	-369
210	1442	-368
210	1443	-362
210	1444	-329
210	1445	-285
210	1446	-261
210	1447	-245
210	1448	-228
210	1449	-232
210	1450	-274
210	1451	-327
210	1452	-351
210	1453	-340
210	1454	-312
210	1455	-282
210	1456	-235
210	1457	-177
210	1458	-145
210	1459	-153
210	1460	-171
210	1461	-177
210	1462	-187
210	1463	-212
210	1464	-232
210	1465	-212
210	1466	-168
210	1467	-126
210	1468	-83
210	1469	-34
210	1470	-5
210	1471	-39
210	1472	-132
210	1473	-234
210	1474	-303
210	1475	-331
210	1476	-314
210	1477	-244
210	1478	-140
210	1479	-69
210	1480	-58
210	1481	-94
210	1482	-126
210	1483	-128
210	1484	-102
210	1485	-43
210	1486	48
210	1487	135
210	1488	164
210	1489	121
210	1490	53
210	1491	-1
210	1492	-31
210	1493	-41
210	1494	-11
210	1495	55
210	1496	114
210	1497	129
210	1498	111
210	1499	96
210	1500	95
210	1501	95
210	1502	109
210	1503	160
210	1504	235
210	1505	293
210	1506	319
210	1507	340
210	1508	369
210	1509	380
210	1510	374
210	1511	363
210	1512	369
210	1513	371
210	1514	352
210	1515	333
210	1516	348
210	1517	390
210	1518	431
210	1519	473
210	1520	537
210	1521	620
210	1522	695
210	1523	760
210	1524	842
210	1525	945
210	1526	1030
210	1527	1065
210	1528	1044
210	1529	957
210	1530	872
210	1531	772
210	1532	666
210	1533	581
210	1534	503
210	1535	402
210	1536	279
210	1537	174
210	1538	104
210	1539	54
210	1540	10
210	1541	-5
210	1542	15
210	1543	37
210	1544	30
210	1545	14
210	1546	23
210	1547	38
210	1548	16
210	1549	-50
210	1550	-145
210	1551	-261
210	1552	-373
210	1553	-382
210	1554	-129
210	1555	534
210	1556	1651
210	1557	3152
210	1558	4872
210	1559	6527
210	1560	7751
210	1561	8250
210	1562	7929
210	1563	6887
210	1564	5367
210	1565	3683
210	1566	2150
210	1567	990
210	1568	235
210	1569	-239
210	1570	-586
210	1571	-902
210	1572	-1213
210	1573	-1521
210	1574	-1780
210	1575	-1913
210	1576	-1900
210	1577	-1814
210	1578	-1740
210	1579	-1709
210	1580	-1716
210	1581	-1736
210	1582	-1759
210	1583	-1745
210	1584	-1662
210	1585	-1523
210	1586	-1389
210	1587	-1316
210	1588	-1286
210	1589	-1261
210	1590	-1244
210	1591	-1224
210	1592	-1161
210	1593	-1038
210	1594	-940
210	1595	-867
210	1596	-816
210	1597	-780
210	1598	-755
210	1599	-761
210	1600	-774
210	1601	-747
210	1602	-670
210	1603	-593
210	1604	-550
210	1605	-535
210	1606	-520
210	1607	-507
210	1608	-494
210	1609	-446
210	1610	-342
210	1611	-212
210	1612	-124
210	1613	-97
210	1614	-103
210	1615	-110
210	1616	-106
210	1617	-64
210	1618	52
210	1619	231
210	1620	414
210	1621	556
210	1622	662
210	1623	755
210	1624	835
210	1625	898
210	1626	979
210	1627	1100
210	1628	1237
210	1629	1336
210	1630	1405
210	1631	1467
210	1632	1536
210	1633	1587
210	1634	1594
210	1635	1560
210	1636	1474
210	1637	1307
210	1638	1056
210	1639	761
210	1640	480
210	1641	219
210	1642	-33
210	1643	-259
210	1644	-435
210	1645	-592
210	1646	-745
210	1647	-911
210	1648	-1045
210	1649	-1135
210	1650	-1201
210	1651	-1253
210	1652	-1287
210	1653	-1299
210	1654	-1309
210	1655	-1347
210	1656	-1378
210	1657	-1365
210	1658	-1308
210	1659	-1239
210	1660	-1177
210	1661	-1118
210	1662	-1075
210	1663	-1050
210	1664	-1013
210	1665	-919
210	1666	-774
210	1667	-631
210	1668	-546
210	1669	-516
210	1670	-529
210	1671	-571
210	1672	-625
210	1673	-652
210	1674	-634
210	1675	-602
210	1676	-604
210	1677	-649
210	1678	-697
210	1679	-726
210	1680	-730
210	1681	-705
210	1682	-630
210	1683	-536
210	1684	-487
210	1685	-510
210	1686	-567
210	1687	-605
210	1688	-613
210	1689	-588
210	1690	-542
210	1691	-473
210	1692	-427
210	1693	-442
210	1694	-500
210	1695	-544
210	1696	-556
210	1697	-555
210	1698	-560
210	1699	-573
210	1700	-601
210	1701	-666
210	1702	-762
210	1703	-829
210	1704	-823
210	1705	-768
210	1706	-711
210	1707	-654
210	1708	-577
210	1709	-496
210	1710	-436
210	1711	-371
210	1712	-290
210	1713	-204
210	1714	-157
210	1715	-151
210	1716	-146
210	1717	-107
210	1718	-41
210	1719	44
210	1720	140
210	1721	239
210	1722	297
210	1723	287
210	1724	235
210	1725	194
210	1726	179
210	1727	184
210	1728	209
210	1729	281
210	1730	387
210	1731	477
210	1732	511
210	1733	509
210	1734	498
210	1735	472
210	1736	424
210	1737	388
210	1738	395
210	1739	415
210	1740	417
210	1741	395
210	1742	370
210	1743	342
210	1744	274
210	1745	177
210	1746	94
210	1747	65
210	1748	80
210	1749	113
210	1750	164
210	1751	230
210	1752	264
210	1753	230
210	1754	178
210	1755	150
210	1756	163
210	1757	200
210	1758	247
210	1759	310
210	1760	365
210	1761	372
210	1762	335
210	1763	309
210	1764	330
210	1765	390
210	1766	466
210	1767	562
210	1768	641
210	1769	689
210	1770	651
210	1771	517
210	1772	346
210	1773	227
210	1774	150
210	1775	116
210	1776	123
210	1777	117
210	1778	44
210	1779	-92
210	1780	-206
210	1781	-237
210	1782	-200
210	1783	-153
210	1784	-141
210	1785	-182
210	1786	-288
210	1787	-417
210	1788	-480
210	1789	-419
210	1790	-280
210	1791	-189
210	1792	-241
210	1793	-382
210	1794	-449
210	1795	-220
210	1796	557
210	1797	2008
210	1798	4008
210	1799	6149
210	1800	7907
210	1801	8843
210	1802	8758
210	1803	7717
210	1804	6027
210	1805	4146
210	1806	2494
210	1807	1288
210	1808	511
210	1809	6
210	1810	-374
210	1811	-730
210	1812	-1099
210	1813	-1422
210	1814	-1624
210	1815	-1678
210	1816	-1651
210	1817	-1645
210	1818	-1706
210	1819	-1813
210	1820	-1931
210	1821	-2035
210	1822	-2075
210	1823	-2029
210	1824	-1937
210	1825	-1860
210	1826	-1826
210	1827	-1790
210	1828	-1714
210	1829	-1608
210	1830	-1494
210	1831	-1375
210	1832	-1248
210	1833	-1171
210	1834	-1142
210	1835	-1116
210	1836	-1077
210	1837	-1051
210	1838	-1030
210	1839	-1020
210	1840	-992
210	1841	-946
210	1842	-913
210	1843	-900
210	1844	-873
210	1845	-810
210	1846	-736
210	1847	-682
210	1848	-637
210	1849	-586
210	1850	-544
210	1851	-527
210	1852	-510
210	1853	-448
210	1854	-350
210	1855	-258
210	1856	-187
210	1857	-132
210	1858	-78
210	1859	-36
210	1860	-7
210	1861	54
210	1862	167
210	1863	305
210	1864	434
210	1865	555
210	1866	690
210	1867	813
210	1868	890
210	1869	932
210	1870	977
210	1871	1035
210	1872	1083
210	1873	1106
210	1874	1110
210	1875	1075
210	1876	953
210	1877	727
210	1878	455
210	1879	183
210	1880	-78
210	1881	-334
210	1882	-572
210	1883	-777
210	1884	-970
210	1885	-1174
210	1886	-1377
210	1887	-1535
210	1888	-1638
210	1889	-1720
210	1890	-1793
210	1891	-1839
210	1892	-1845
210	1893	-1827
210	1894	-1800
210	1895	-1744
210	1896	-1645
210	1897	-1543
210	1898	-1486
210	1899	-1473
210	1900	-1482
210	1901	-1487
210	1902	-1473
210	1903	-1410
210	1904	-1273
210	1905	-1092
210	1906	-952
210	1907	-910
210	1908	-959
210	1909	-1056
210	1910	-1185
210	1911	-1312
210	1912	-1388
210	1913	-1391
210	1914	-1363
210	1915	-1356
210	1916	-1367
210	1917	-1366
210	1918	-1332
210	1919	-1272
210	1920	-1191
210	1921	-1082
210	1922	-963
210	1923	-878
210	1924	-840
210	1925	-806
210	1926	-733
210	1927	-633
210	1928	-529
210	1929	-422
210	1930	-315
210	1931	-229
210	1932	-184
210	1933	-157
210	1934	-106
210	1935	-21
210	1936	74
210	1937	160
210	1938	235
210	1939	305
210	1940	354
210	1941	379
210	1942	418
210	1943	499
210	1944	591
210	1945	649
210	1946	668
210	1947	663
210	1948	632
210	1949	581
210	1950	534
210	1951	526
210	1952	551
210	1953	558
210	1954	519
210	1955	461
210	1956	410
210	1957	352
210	1958	291
210	1959	253
210	1960	251
210	1961	256
210	1962	244
210	1963	226
210	1964	237
210	1965	263
210	1966	281
210	1967	290
210	1968	312
210	1969	345
210	1970	355
210	1971	329
210	1972	292
210	1973	261
210	1974	231
210	1975	204
210	1976	213
210	1977	285
210	1978	378
210	1979	427
210	1980	424
210	1981	399
210	1982	358
210	1983	299
210	1984	252
210	1985	262
210	1986	325
210	1987	390
210	1988	422
210	1989	428
210	1990	425
210	1991	404
210	1992	367
210	1993	341
210	1994	353
210	1995	386
210	1996	406
210	1997	421
210	1998	457
210	1999	522
[truncated: 159,280 more rows]
