# Supplementary material for: Are Complexity Metrics Reliable in Assessing HRV Control in Obese Patients During Sleep?
Source: PLoS One. 2015 Apr 20;10(4):e0124458. doi: 10.1371/journal.pone.0124458 (PMC4404104; doi:10.1371/journal.pone.0124458)
Supplement: S1 Dataset — (ZIP) [file pone.0124458.s001.zip › cabiddu_healthy_controls_data/SUBJECT (3)/2/FC.txt]

13890	0	-22
13890	1	-50
13890	2	-58
13890	3	-34
13890	4	-22
13890	5	-37
13890	6	-36
13890	7	1
13890	8	27
13890	9	10
13890	10	-15
13890	11	-11
13890	12	0
13890	13	-24
13890	14	-59
13890	15	-58
13890	16	-27
13890	17	-14
13890	18	-21
13890	19	-5
13890	20	40
13890	21	64
13890	22	46
13890	23	32
13890	24	51
13890	25	71
13890	26	60
13890	27	48
13890	28	68
13890	29	94
13890	30	76
13890	31	32
13890	32	13
13890	33	24
13890	34	23
13890	35	9
13890	36	26
13890	37	83
13890	38	129
13890	39	132
13890	40	131
13890	41	151
13890	42	158
13890	43	123
13890	44	79
13890	45	71
13890	46	81
13890	47	67
13890	48	37
13890	49	37
13890	50	67
13890	51	77
13890	52	59
13890	53	57
13890	54	89
13890	55	110
13890	56	89
13890	57	63
13890	58	63
13890	59	62
13890	60	27
13890	61	-12
13890	62	-13
13890	63	6
13890	64	-2
13890	65	-28
13890	66	-17
13890	67	45
13890	68	114
13890	69	170
13890	70	246
13890	71	347
13890	72	417
13890	73	412
13890	74	344
13890	75	279
13890	76	246
13890	77	203
13890	78	160
13890	79	143
13890	80	130
13890	81	72
13890	82	-24
13890	83	-88
13890	84	-94
13890	85	-84
13890	86	-86
13890	87	-78
13890	88	-54
13890	89	-55
13890	90	-101
13890	91	-129
13890	92	-81
13890	93	9
13890	94	63
13890	95	45
13890	96	-21
13890	97	-101
13890	98	-127
13890	99	65
13890	100	683
13890	101	1814
13890	102	3339
13890	103	5012
13890	104	6543
13890	105	7624
13890	106	7976
13890	107	7498
13890	108	6344
13890	109	4826
13890	110	3243
13890	111	1819
13890	112	720
13890	113	13
13890	114	-382
13890	115	-636
13890	116	-863
13890	117	-1071
13890	118	-1242
13890	119	-1394
13890	120	-1523
13890	121	-1581
13890	122	-1547
13890	123	-1486
13890	124	-1460
13890	125	-1458
13890	126	-1432
13890	127	-1385
13890	128	-1356
13890	129	-1335
13890	130	-1284
13890	131	-1205
13890	132	-1153
13890	133	-1136
13890	134	-1103
13890	135	-1025
13890	136	-939
13890	137	-878
13890	138	-809
13890	139	-737
13890	140	-704
13890	141	-698
13890	142	-692
13890	143	-645
13890	144	-583
13890	145	-556
13890	146	-564
13890	147	-552
13890	148	-505
13890	149	-465
13890	150	-450
13890	151	-421
13890	152	-363
13890	153	-320
13890	154	-321
13890	155	-329
13890	156	-296
13890	157	-238
13890	158	-197
13890	159	-164
13890	160	-106
13890	161	-37
13890	162	1
13890	163	16
13890	164	69
13890	165	176
13890	166	289
13890	167	369
13890	168	440
13890	169	522
13890	170	582
13890	171	602
13890	172	632
13890	173	720
13890	174	842
13890	175	937
13890	176	993
13890	177	1039
13890	178	1064
13890	179	1025
13890	180	921
13890	181	806
13890	182	699
13890	183	555
13890	184	352
13890	185	137
13890	186	-46
13890	187	-214
13890	188	-398
13890	189	-571
13890	190	-690
13890	191	-780
13890	192	-885
13890	193	-994
13890	194	-1056
13890	195	-1061
13890	196	-1059
13890	197	-1068
13890	198	-1051
13890	199	-997
13890	200	-953
13890	201	-943
13890	202	-931
13890	203	-879
13890	204	-822
13890	205	-809
13890	206	-818
13890	207	-801
13890	208	-766
13890	209	-751
13890	210	-745
13890	211	-706
13890	212	-630
13890	213	-574
13890	214	-560
13890	215	-546
13890	216	-504
13890	217	-472
13890	218	-477
13890	219	-484
13890	220	-453
13890	221	-416
13890	222	-413
13890	223	-427
13890	224	-409
13890	225	-368
13890	226	-354
13890	227	-367
13890	228	-361
13890	229	-322
13890	230	-296
13890	231	-301
13890	232	-295
13890	233	-253
13890	234	-215
13890	235	-222
13890	236	-243
13890	237	-236
13890	238	-218
13890	239	-225
13890	240	-238
13890	241	-217
13890	242	-172
13890	243	-159
13890	244	-187
13890	245	-206
13890	246	-194
13890	247	-186
13890	248	-203
13890	249	-207
13890	250	-172
13890	251	-141
13890	252	-155
13890	253	-185
13890	254	-184
13890	255	-159
13890	256	-152
13890	257	-154
13890	258	-126
13890	259	-77
13890	260	-59
13890	261	-83
13890	262	-95
13890	263	-72
13890	264	-57
13890	265	-78
13890	266	-97
13890	267	-84
13890	268	-67
13890	269	-84
13890	270	-110
13890	271	-106
13890	272	-82
13890	273	-83
13890	274	-102
13890	275	-86
13890	276	-31
13890	277	7
13890	278	5
13890	279	-1
13890	280	12
13890	281	8
13890	282	-37
13890	283	-78
13890	284	-72
13890	285	-43
13890	286	-39
13890	287	-47
13890	288	-26
13890	289	16
13890	290	33
13890	291	26
13890	292	40
13890	293	78
13890	294	91
13890	295	58
13890	296	27
13890	297	31
13890	298	38
13890	299	19
13890	300	0
13890	301	18
13890	302	44
13890	303	38
13890	304	19
13890	305	37
13890	306	87
13890	307	113
13890	308	102
13890	309	97
13890	310	116
13890	311	119
13890	312	92
13890	313	78
13890	314	105
13890	315	127
13890	316	99
13890	317	50
13890	318	30
13890	319	29
13890	320	23
13890	321	22
13890	322	63
13890	323	128
13890	324	154
13890	325	125
13890	326	94
13890	327	96
13890	328	99
13890	329	78
13890	330	68
13890	331	97
13890	332	123
13890	333	101
13890	334	52
13890	335	29
13890	336	22
13890	337	-6
13890	338	-41
13890	339	-28
13890	340	44
13890	341	125
13890	342	184
13890	343	253
13890	344	334
13890	345	367
13890	346	320
13890	347	209
13890	348	123
13890	349	95
13890	350	90
13890	351	110
13890	352	161
13890	353	189
13890	354	128
13890	355	-6
13890	356	-118
13890	357	-151
13890	358	-128
13890	359	-83
13890	360	-21
13890	361	43
13890	362	52
13890	363	0
13890	364	-34
13890	365	15
13890	366	105
13890	367	131
13890	368	46
13890	369	-109
13890	370	-240
13890	371	-203
13890	372	219
13890	373	1219
13890	374	2786
13890	375	4646
13890	376	6396
13890	377	7665
13890	378	8179
13890	379	7812
13890	380	6674
13890	381	5101
13890	382	3491
13890	383	2107
13890	384	1034
13890	385	284
13890	386	-192
13890	387	-510
13890	388	-794
13890	389	-1075
13890	390	-1288
13890	391	-1392
13890	392	-1430
13890	393	-1453
13890	394	-1458
13890	395	-1440
13890	396	-1433
13890	397	-1457
13890	398	-1471
13890	399	-1429
13890	400	-1352
13890	401	-1301
13890	402	-1282
13890	403	-1247
13890	404	-1183
13890	405	-1125
13890	406	-1083
13890	407	-1016
13890	408	-912
13890	409	-819
13890	410	-775
13890	411	-731
13890	412	-688
13890	413	-670
13890	414	-681
13890	415	-696
13890	416	-670
13890	417	-617
13890	418	-584
13890	419	-572
13890	420	-535
13890	421	-467
13890	422	-416
13890	423	-403
13890	424	-382
13890	425	-328
13890	426	-277
13890	427	-259
13890	428	-240
13890	429	-185
13890	430	-125
13890	431	-106
13890	432	-112
13890	433	-88
13890	434	-30
13890	435	25
13890	436	75
13890	437	162
13890	438	288
13890	439	391
13890	440	438
13890	441	471
13890	442	530
13890	443	593
13890	444	637
13890	445	696
13890	446	803
13890	447	926
13890	448	1000
13890	449	1022
13890	450	1032
13890	451	1029
13890	452	965
13890	453	835
13890	454	689
13890	455	548
13890	456	377
13890	457	158
13890	458	-60
13890	459	-234
13890	460	-392
13890	461	-571
13890	462	-741
13890	463	-856
13890	464	-929
13890	465	-1004
13890	466	-1074
13890	467	-1095
13890	468	-1071
13890	469	-1054
13890	470	-1067
13890	471	-1063
13890	472	-1024
13890	473	-989
13890	474	-985
13890	475	-975
13890	476	-927
13890	477	-874
13890	478	-857
13890	479	-855
13890	480	-826
13890	481	-779
13890	482	-764
13890	483	-776
13890	484	-765
13890	485	-717
13890	486	-676
13890	487	-656
13890	488	-619
13890	489	-550
13890	490	-496
13890	491	-498
13890	492	-520
13890	493	-515
13890	494	-498
13890	495	-501
13890	496	-506
13890	497	-473
13890	498	-420
13890	499	-399
13890	500	-412
13890	501	-408
13890	502	-365
13890	503	-323
13890	504	-306
13890	505	-285
13890	506	-242
13890	507	-220
13890	508	-251
13890	509	-293
13890	510	-293
13890	511	-264
13890	512	-250
13890	513	-250
13890	514	-232
13890	515	-201
13890	516	-201
13890	517	-233
13890	518	-239
13890	519	-200
13890	520	-167
13890	521	-174
13890	522	-190
13890	523	-181
13890	524	-178
13890	525	-204
13890	526	-223
13890	527	-190
13890	528	-132
13890	529	-105
13890	530	-119
13890	531	-129
13890	532	-128
13890	533	-150
13890	534	-194
13890	535	-205
13890	536	-164
13890	537	-121
13890	538	-120
13890	539	-128
13890	540	-110
13890	541	-89
13890	542	-103
13890	543	-125
13890	544	-110
13890	545	-77
13890	546	-76
13890	547	-103
13890	548	-104
13890	549	-64
13890	550	-26
13890	551	-12
13890	552	12
13890	553	59
13890	554	74
13890	555	29
13890	556	-34
13890	557	-64
13890	558	-72
13890	559	-90
13890	560	-102
13890	561	-71
13890	562	-18
13890	563	-3
13890	564	-33
13890	565	-55
13890	566	-48
13890	567	-46
13890	568	-67
13890	569	-68
13890	570	-27
13890	571	11
13890	572	3
13890	573	-19
13890	574	-13
13890	575	4
13890	576	-6
13890	577	-28
13890	578	-19
13890	579	13
13890	580	19
13890	581	-4
13890	582	-3
13890	583	39
13890	584	75
13890	585	73
13890	586	67
13890	587	80
13890	588	83
13890	589	48
13890	590	9
13890	591	13
13890	592	45
13890	593	47
13890	594	22
13890	595	20
13890	596	45
13890	597	53
13890	598	31
13890	599	22
13890	600	45
13890	601	52
13890	602	18
13890	603	-14
13890	604	-6
13890	605	15
13890	606	8
13890	607	-12
13890	608	-6
13890	609	12
13890	610	1
13890	611	-22
13890	612	-2
13890	613	74
13890	614	155
13890	615	212
13890	616	274
13890	617	349
13890	618	384
13890	619	355
13890	620	276
13890	621	229
13890	622	211
13890	623	181
13890	624	141
13890	625	107
13890	626	56
13890	627	-53
13890	628	-182
13890	629	-235
13890	630	-170
13890	631	-50
13890	632	45
13890	633	86
13890	634	61
13890	635	-43
13890	636	-181
13890	637	-239
13890	638	-146
13890	639	29
13890	640	131
13890	641	79
13890	642	-76
13890	643	-189
13890	644	-49
13890	645	597
13890	646	1912
13890	647	3787
13890	648	5812
13890	649	7475
13890	650	8377
13890	651	8324
13890	652	7350
13890	653	5734
13890	654	3933
13890	655	2371
13890	656	1233
13890	657	488
13890	658	13
13890	659	-309
13890	660	-580
13890	661	-866
13890	662	-1137
13890	663	-1299
13890	664	-1330
13890	665	-1310
13890	666	-1324
13890	667	-1375
13890	668	-1424
13890	669	-1472
13890	670	-1510
13890	671	-1497
13890	672	-1404
13890	673	-1282
13890	674	-1209
13890	675	-1196
13890	676	-1177
13890	677	-1126
13890	678	-1066
13890	679	-1016
13890	680	-945
13890	681	-849
13890	682	-781
13890	683	-775
13890	684	-765
13890	685	-744
13890	686	-721
13890	687	-723
13890	688	-734
13890	689	-706
13890	690	-649
13890	691	-610
13890	692	-590
13890	693	-551
13890	694	-484
13890	695	-439
13890	696	-436
13890	697	-424
13890	698	-373
13890	699	-324
13890	700	-310
13890	701	-302
13890	702	-261
13890	703	-210
13890	704	-187
13890	705	-167
13890	706	-104
13890	707	-6
13890	708	72
13890	709	122
13890	710	189
13890	711	285
13890	712	367
13890	713	414
13890	714	471
13890	715	571
13890	716	672
13890	717	738
13890	718	789
13890	719	862
13890	720	937
13890	721	970
13890	722	969
13890	723	977
13890	724	981
13890	725	921
13890	726	784
13890	727	619
13890	728	460
13890	729	279
13890	730	62
13890	731	-141
13890	732	-296
13890	733	-435
13890	734	-598
13890	735	-757
13890	736	-856
13890	737	-908
13890	738	-959
13890	739	-1007
13890	740	-1017
13890	741	-993
13890	742	-991
13890	743	-1020
13890	744	-1035
13890	745	-1006
13890	746	-975
13890	747	-973
13890	748	-967
13890	749	-920
13890	750	-860
13890	751	-829
13890	752	-808
13890	753	-759
13890	754	-696
13890	755	-676
13890	756	-695
13890	757	-694
13890	758	-653
13890	759	-613
13890	760	-592
13890	761	-558
13890	762	-494
13890	763	-447
13890	764	-449
13890	765	-462
13890	766	-436
13890	767	-391
13890	768	-370
13890	769	-365
13890	770	-336
13890	771	-295
13890	772	-289
13890	773	-319
13890	774	-326
13890	775	-292
13890	776	-268
13890	777	-281
13890	778	-294
13890	779	-277
13890	780	-256
13890	781	-262
13890	782	-260
13890	783	-213
13890	784	-155
13890	785	-141
13890	786	-168
13890	787	-186
13890	788	-181
13890	789	-187
13890	790	-207
13890	791	-194
13890	792	-142
13890	793	-108
13890	794	-124
13890	795	-156
13890	796	-160
13890	797	-162
13890	798	-189
13890	799	-213
13890	800	-195
13890	801	-154
13890	802	-139
13890	803	-147
13890	804	-131
13890	805	-84
13890	806	-58
13890	807	-66
13890	808	-65
13890	809	-32
13890	810	-9
13890	811	-25
13890	812	-48
13890	813	-41
13890	814	-34
13890	815	-62
13890	816	-101
13890	817	-99
13890	818	-66
13890	819	-45
13890	820	-47
13890	821	-33
13890	822	-1
13890	823	2
13890	824	-35
13890	825	-57
13890	826	-28
13890	827	12
13890	828	20
13890	829	16
13890	830	28
13890	831	32
13890	832	-5
13890	833	-52
13890	834	-52
13890	835	-10
13890	836	18
13890	837	18
13890	838	25
13890	839	51
13890	840	54
13890	841	21
13890	842	3
13890	843	30
13890	844	59
13890	845	46
13890	846	15
13890	847	11
13890	848	22
13890	849	12
13890	850	-4
13890	851	17
13890	852	65
13890	853	84
13890	854	59
13890	855	42
13890	856	57
13890	857	63
13890	858	37
13890	859	23
13890	860	47
13890	861	76
13890	862	69
13890	863	52
13890	864	68
13890	865	102
13890	866	107
13890	867	86
13890	868	90
13890	869	119
13890	870	130
13890	871	107
13890	872	98
13890	873	123
13890	874	138
13890	875	114
13890	876	86
13890	877	91
13890	878	94
13890	879	54
13890	880	-7
13890	881	-36
13890	882	-35
13890	883	-34
13890	884	-19
13890	885	59
13890	886	195
13890	887	317
13890	888	379
13890	889	388
13890	890	375
13890	891	348
13890	892	279
13890	893	208
13890	894	174
13890	895	159
13890	896	122
13890	897	75
13890	898	53
13890	899	44
13890	900	0
13890	901	-67
13890	902	-93
13890	903	-58
13890	904	-13
13890	905	2
13890	906	9
13890	907	29
13890	908	29
13890	909	-11
13890	910	-50
13890	911	-52
13890	912	-43
13890	913	-60
13890	914	-35
13890	915	193
13890	916	767
13890	917	1761
13890	918	3179
13890	919	4915
13890	920	6676
13890	921	8016
13890	922	8559
13890	923	8171
13890	924	6967
13890	925	5217
13890	926	3309
13890	927	1654
13890	928	520
13890	929	-96
13890	930	-388
13890	931	-555
13890	932	-719
13890	933	-930
13890	934	-1195
13890	935	-1442
13890	936	-1565
13890	937	-1539
13890	938	-1463
13890	939	-1431
13890	940	-1443
13890	941	-1458
13890	942	-1464
13890	943	-1463
13890	944	-1424
13890	945	-1327
13890	946	-1224
13890	947	-1185
13890	948	-1198
13890	949	-1183
13890	950	-1101
13890	951	-993
13890	952	-898
13890	953	-805
13890	954	-735
13890	955	-742
13890	956	-789
13890	957	-808
13890	958	-744
13890	959	-643
13890	960	-572
13890	961	-540
13890	962	-513
13890	963	-489
13890	964	-495
13890	965	-511
13890	966	-478
13890	967	-391
13890	968	-312
13890	969	-282
13890	970	-266
13890	971	-233
13890	972	-205
13890	973	-203
13890	974	-189
13890	975	-121
13890	976	-33
13890	977	27
13890	978	66
13890	979	133
13890	980	230
13890	981	311
13890	982	369
13890	983	446
13890	984	551
13890	985	640
13890	986	685
13890	987	733
13890	988	822
13890	989	920
13890	990	988
13890	991	1048
13890	992	1130
13890	993	1201
13890	994	1202
13890	995	1131
13890	996	1039
13890	997	927
13890	998	761
13890	999	542
13890	1000	330
13890	1001	155
13890	1002	-18
13890	1003	-218
13890	1004	-407
13890	1005	-552
13890	1006	-683
13890	1007	-839
13890	1008	-987
13890	1009	-1075
13890	1010	-1104
13890	1011	-1127
13890	1012	-1146
13890	1013	-1125
13890	1014	-1071
13890	1015	-1045
13890	1016	-1066
13890	1017	-1085
13890	1018	-1068
13890	1019	-1041
13890	1020	-1031
13890	1021	-1003
13890	1022	-927
13890	1023	-842
13890	1024	-796
13890	1025	-777
13890	1026	-736
13890	1027	-683
13890	1028	-662
13890	1029	-672
13890	1030	-659
13890	1031	-608
13890	1032	-565
13890	1033	-547
13890	1034	-515
13890	1035	-448
13890	1036	-394
13890	1037	-392
13890	1038	-411
13890	1039	-405
13890	1040	-383
13890	1041	-380
13890	1042	-382
13890	1043	-345
13890	1044	-282
13890	1045	-247
13890	1046	-256
13890	1047	-258
13890	1048	-232
13890	1049	-217
13890	1050	-233
13890	1051	-243
13890	1052	-220
13890	1053	-199
13890	1054	-218
13890	1055	-246
13890	1056	-235
13890	1057	-198
13890	1058	-186
13890	1059	-192
13890	1060	-174
13890	1061	-131
13890	1062	-115
13890	1063	-136
13890	1064	-146
13890	1065	-123
13890	1066	-116
13890	1067	-151
13890	1068	-185
13890	1069	-176
13890	1070	-153
13890	1071	-154
13890	1072	-160
13890	1073	-134
13890	1074	-95
13890	1075	-88
13890	1076	-110
13890	1077	-110
13890	1078	-77
13890	1079	-58
13890	1080	-69
13890	1081	-69
13890	1082	-36
13890	1083	-13
13890	1084	-30
13890	1085	-51
13890	1086	-35
13890	1087	-10
13890	1088	-19
13890	1089	-43
13890	1090	-38
13890	1091	-13
13890	1092	-17
13890	1093	-54
13890	1094	-73
13890	1095	-55
13890	1096	-41
13890	1097	-43
13890	1098	-21
13890	1099	44
13890	1100	100
13890	1101	98
13890	1102	65
13890	1103	46
13890	1104	34
13890	1105	5
13890	1106	-14
13890	1107	20
13890	1108	90
13890	1109	127
13890	1110	111
13890	1111	86
13890	1112	80
13890	1113	68
13890	1114	44
13890	1115	50
13890	1116	105
13890	1117	154
13890	1118	146
13890	1119	109
13890	1120	91
13890	1121	92
13890	1122	79
13890	1123	63
13890	1124	82
13890	1125	124
13890	1126	131
13890	1127	88
13890	1128	52
13890	1129	55
13890	1130	66
13890	1131	59
13890	1132	61
13890	1133	96
13890	1134	124
13890	1135	106
13890	1136	67
13890	1137	59
13890	1138	79
13890	1139	79
13890	1140	66
13890	1141	82
13890	1142	125
13890	1143	142
13890	1144	118
13890	1145	102
13890	1146	124
13890	1147	142
13890	1148	129
13890	1149	118
13890	1150	141
13890	1151	165
13890	1152	148
13890	1153	108
13890	1154	97
13890	1155	107
13890	1156	96
13890	1157	66
13890	1158	61
13890	1159	88
13890	1160	96
13890	1161	66
13890	1162	43
13890	1163	58
13890	1164	73
13890	1165	56
13890	1166	38
13890	1167	58
13890	1168	91
13890	1169	92
13890	1170	77
13890	1171	91
13890	1172	124
13890	1173	125
13890	1174	83
13890	1175	49
13890	1176	44
13890	1177	36
13890	1178	11
13890	1179	15
13890	1180	78
13890	1181	152
13890	1182	187
13890	1183	202
13890	1184	241
13890	1185	286
13890	1186	292
13890	1187	258
13890	1188	220
13890	1189	232
13890	1190	229
13890	1191	193
13890	1192	158
13890	1193	138
13890	1194	86
13890	1195	-11
13890	1196	-99
13890	1197	-118
13890	1198	-97
13890	1199	-84
13890	1200	-78
13890	1201	-62
13890	1202	-59
13890	1203	-96
13890	1204	-138
13890	1205	-110
13890	1206	-9
13890	1207	75
13890	1208	67
13890	1209	-15
13890	1210	-110
13890	1211	-131
13890	1212	80
13890	1213	732
13890	1214	1936
13890	1215	3573
13890	1216	5343
13890	1217	6902
13890	1218	7937
13890	1219	8205
13890	1220	7629
13890	1221	6372
13890	1222	4784
13890	1223	3199
13890	1224	1823
13890	1225	761
13890	1226	55
13890	1227	-359
13890	1228	-626
13890	1229	-861
13890	1230	-1072
13890	1231	-1223
13890	1232	-1329
13890	1233	-1427
13890	1234	-1509
13890	1235	-1537
13890	1236	-1523
13890	1237	-1517
13890	1238	-1523
13890	1239	-1492
13890	1240	-1413
13890	1241	-1342
13890	1242	-1310
13890	1243	-1283
13890	1244	-1227
13890	1245	-1175
13890	1246	-1149
13890	1247	-1121
13890	1248	-1052
13890	1249	-959
13890	1250	-891
13890	1251	-838
13890	1252	-767
13890	1253	-719
13890	1254	-698
13890	1255	-711
13890	1256	-706
13890	1257	-660
13890	1258	-609
13890	1259	-582
13890	1260	-548
13890	1261	-489
13890	1262	-445
13890	1263	-452
13890	1264	-477
13890	1265	-462
13890	1266	-412
13890	1267	-365
13890	1268	-325
13890	1269	-258
13890	1270	-175
13890	1271	-129
13890	1272	-132
13890	1273	-122
13890	1274	-62
13890	1275	16
13890	1276	79
13890	1277	151
13890	1278	255
13890	1279	352
13890	1280	400
13890	1281	426
13890	1282	487
13890	1283	579
13890	1284	663
13890	1285	739
13890	1286	843
13890	1287	974
13890	1288	1072
13890	1289	1117
13890	1290	1146
13890	1291	1184
13890	1292	1181
13890	1293	1095
13890	1294	958
13890	1295	810
13890	1296	641
13890	1297	420
13890	1298	184
13890	1299	-11
13890	1300	-166
13890	1301	-332
13890	1302	-520
13890	1303	-682
13890	1304	-804
13890	1305	-920
13890	1306	-1041
13890	1307	-1121
13890	1308	-1133
13890	1309	-1127
13890	1310	-1148
13890	1311	-1173
13890	1312	-1163
13890	1313	-1133
13890	1314	-1118
13890	1315	-1104
13890	1316	-1047
13890	1317	-957
13890	1318	-896
13890	1319	-880
13890	1320	-866
13890	1321	-828
13890	1322	-800
13890	1323	-799
13890	1324	-781
13890	1325	-722
13890	1326	-660
13890	1327	-647
13890	1328	-653
13890	1329	-632
13890	1330	-595
13890	1331	-586
13890	1332	-595
13890	1333	-574
13890	1334	-521
13890	1335	-486
13890	1336	-482
13890	1337	-464
13890	1338	-410
13890	1339	-367
13890	1340	-367
13890	1341	-376
13890	1342	-354
13890	1343	-327
13890	1344	-330
13890	1345	-343
13890	1346	-323
13890	1347	-284
13890	1348	-283
13890	1349	-312
13890	1350	-316
13890	1351	-284
13890	1352	-262
13890	1353	-271
13890	1354	-271
13890	1355	-240
13890	1356	-219
13890	1357	-239
13890	1358	-267
13890	1359	-261
13890	1360	-247
13890	1361	-263
13890	1362	-291
13890	1363	-281
13890	1364	-238
13890	1365	-212
13890	1366	-213
13890	1367	-202
13890	1368	-169
13890	1369	-164
13890	1370	-202
13890	1371	-234
13890	1372	-219
13890	1373	-192
13890	1374	-187
13890	1375	-183
13890	1376	-145
13890	1377	-101
13890	1378	-99
13890	1379	-126
13890	1380	-132
13890	1381	-114
13890	1382	-118
13890	1383	-149
13890	1384	-157
13890	1385	-124
13890	1386	-94
13890	1387	-95
13890	1388	-92
13890	1389	-60
13890	1390	-34
13890	1391	-50
13890	1392	-80
13890	1393	-69
13890	1394	-30
13890	1395	-13
13890	1396	-22
13890	1397	-16
13890	1398	3
13890	1399	-8
13890	1400	-55
13890	1401	-79
13890	1402	-52
13890	1403	-19
13890	1404	-20
13890	1405	-28
13890	1406	-14
13890	1407	-6
13890	1408	-30
13890	1409	-56
13890	1410	-36
13890	1411	13
13890	1412	35
13890	1413	21
13890	1414	18
13890	1415	40
13890	1416	47
13890	1417	29
13890	1418	30
13890	1419	76
13890	1420	114
13890	1421	107
13890	1422	83
13890	1423	83
13890	1424	87
13890	1425	60
13890	1426	23
13890	1427	24
13890	1428	54
13890	1429	65
13890	1430	50
13890	1431	52
13890	1432	82
13890	1433	95
13890	1434	73
13890	1435	60
13890	1436	86
13890	1437	113
13890	1438	101
13890	1439	77
13890	1440	78
13890	1441	84
13890	1442	54
13890	1443	10
13890	1444	4
13890	1445	35
13890	1446	51
13890	1447	38
13890	1448	38
13890	1449	62
13890	1450	67
13890	1451	35
13890	1452	14
13890	1453	38
13890	1454	65
13890	1455	57
13890	1456	38
13890	1457	48
13890	1458	74
13890	1459	72
13890	1460	46
13890	1461	45
13890	1462	70
13890	1463	72
13890	1464	45
13890	1465	33
13890	1466	59
13890	1467	80
13890	1468	66
13890	1469	52
13890	1470	70
13890	1471	87
13890	1472	63
13890	1473	23
13890	1474	10
13890	1475	18
13890	1476	7
13890	1477	-19
13890	1478	-4
13890	1479	60
13890	1480	126
13890	1481	169
13890	1482	229
13890	1483	315
13890	1484	373
13890	1485	362
13890	1486	288
13890	1487	224
13890	1488	193
13890	1489	158
13890	1490	129
13890	1491	127
13890	1492	123
13890	1493	59
13890	1494	-49
13890	1495	-117
13890	1496	-105
13890	1497	-57
13890	1498	-23
13890	1499	-5
13890	1500	-4
13890	1501	-51
13890	1502	-134
13890	1503	-167
13890	1504	-86
13890	1505	51
13890	1506	117
13890	1507	49
13890	1508	-108
13890	1509	-247
13890	1510	-200
13890	1511	259
13890	1512	1321
13890	1513	2961
13890	1514	4873
13890	1515	6629
13890	1516	7848
13890	1517	8272
13890	1518	7806
13890	1519	6590
13890	1520	4979
13890	1521	3374
13890	1522	2022
13890	1523	995
13890	1524	275
13890	1525	-195
13890	1526	-521
13890	1527	-817
13890	1528	-1105
13890	1529	-1317
13890	1530	-1418
13890	1531	-1462
13890	1532	-1505
13890	1533	-1539
13890	1534	-1542
13890	1535	-1537
13890	1536	-1547
13890	1537	-1535
13890	1538	-1465
13890	1539	-1369
13890	1540	-1313
13890	1541	-1302
13890	1542	-1281
13890	1543	-1228
13890	1544	-1178
13890	1545	-1141
13890	1546	-1082
13890	1547	-985
13890	1548	-892
13890	1549	-842
13890	1550	-789
13890	1551	-738
13890	1552	-712
13890	1553	-722
13890	1554	-739
13890	1555	-713
13890	1556	-646
13890	1557	-592
13890	1558	-562
13890	1559	-521
13890	1560	-469
13890	1561	-450
13890	1562	-473
13890	1563	-482
13890	1564	-438
13890	1565	-379
13890	1566	-351
13890	1567	-334
13890	1568	-300
13890	1569	-265
13890	1570	-252
13890	1571	-234
13890	1572	-155
13890	1573	-25
13890	1574	89
13890	1575	158
13890	1576	216
13890	1577	281
13890	1578	326
13890	1579	349
13890	1580	407
13890	1581	533
13890	1582	675
13890	1583	778
13890	1584	852
13890	1585	934
13890	1586	1013
13890	1587	1052
13890	1588	1066
13890	1589	1100
13890	1590	1137
13890	1591	1111
13890	1592	998
13890	1593	847
13890	1594	691
13890	1595	508
13890	1596	286
13890	1597	71
13890	1598	-103
13890	1599	-268
13890	1600	-462
13890	1601	-654
13890	1602	-795
13890	1603	-892
13890	1604	-987
13890	1605	-1079
13890	1606	-1130
13890	1607	-1142
13890	1608	-1163
13890	1609	-1207
13890	1610	-1224
13890	1611	-1190
13890	1612	-1151
13890	1613	-1140
13890	1614	-1125
13890	1615	-1076
13890	1616	-1020
13890	1617	-995
13890	1618	-979
13890	1619	-930
13890	1620	-862
13890	1621	-823
13890	1622	-817
13890	1623	-802
13890	1624	-762
13890	1625	-737
13890	1626	-736
13890	1627	-712
13890	1628	-641
13890	1629	-570
13890	1630	-544
13890	1631	-537
13890	1632	-510
13890	1633	-485
13890	1634	-495
13890	1635	-515
13890	1636	-497
13890	1637	-447
13890	1638	-420
13890	1639	-422
13890	1640	-410
13890	1641	-364
13890	1642	-328
13890	1643	-322
13890	1644	-306
13890	1645	-257
13890	1646	-221
13890	1647	-234
13890	1648	-268
13890	1649	-279
13890	1650	-278
13890	1651	-303
13890	1652	-335
13890	1653	-326
13890	1654	-274
13890	1655	-234
13890	1656	-225
13890	1657	-205
13890	1658	-162
13890	1659	-140
13890	1660	-161
13890	1661	-181
13890	1662	-163
13890	1663	-137
13890	1664	-144
13890	1665	-163
13890	1666	-154
13890	1667	-134
13890	1668	-142
13890	1669	-168
13890	1670	-158
13890	1671	-116
13890	1672	-96
13890	1673	-118
13890	1674	-137
13890	1675	-129
13890	1676	-125
13890	1677	-147
13890	1678	-154
13890	1679	-113
13890	1680	-64
13890	1681	-54
13890	1682	-73
13890	1683	-71
13890	1684	-55
13890	1685	-66
13890	1686	-95
13890	1687	-94
13890	1688	-57
13890	1689	-32
13890	1690	-42
13890	1691	-40
13890	1692	-3
13890	1693	28
13890	1694	14
13890	1695	-18
13890	1696	-26
13890	1697	-25
13890	1698	-48
13890	1699	-70
13890	1700	-46
13890	1701	8
13890	1702	33
13890	1703	16
13890	1704	7
13890	1705	28
13890	1706	40
13890	1707	29
13890	1708	30
13890	1709	64
13890	1710	86
13890	1711	50
13890	1712	-4
13890	1713	-18
13890	1714	-2
13890	1715	5
13890	1716	7
13890	1717	39
13890	1718	85
13890	1719	91
13890	1720	50
13890	1721	21
13890	1722	36
13890	1723	56
13890	1724	50
13890	1725	47
13890	1726	70
13890	1727	82
13890	1728	48
13890	1729	5
13890	1730	6
13890	1731	40
13890	1732	55
13890	1733	52
13890	1734	68
13890	1735	100
13890	1736	99
13890	1737	59
13890	1738	34
13890	1739	56
13890	1740	81
13890	1741	76
13890	1742	70
13890	1743	90
13890	1744	107
13890	1745	82
13890	1746	48
13890	1747	50
13890	1748	78
13890	1749	84
13890	1750	64
13890	1751	60
13890	1752	79
13890	1753	79
13890	1754	49
13890	1755	42
13890	1756	85
13890	1757	129
13890	1758	127
13890	1759	100
13890	1760	83
13890	1761	55
13890	1762	-7
13890	1763	-70
13890	1764	-73
13890	1765	-21
13890	1766	27
13890	1767	54
13890	1768	99
13890	1769	174
13890	1770	235
13890	1771	265
13890	1772	306
13890	1773	356
13890	1774	386
13890	1775	342
13890	1776	235
13890	1777	150
13890	1778	91
13890	1779	44
13890	1780	20
13890	1781	37
13890	1782	60
13890	1783	19
13890	1784	-82
13890	1785	-155
13890	1786	-141
13890	1787	-83
13890	1788	-38
13890	1789	-22
13890	1790	-32
13890	1791	-90
13890	1792	-184
13890	1793	-229
13890	1794	-165
13890	1795	-54
13890	1796	-18
13890	1797	-90
13890	1798	-159
13890	1799	-38
13890	1800	471
13890	1801	1543
13890	1802	3230
13890	1803	5307
13890	1804	7280
13890	1805	8613
13890	1806	8964
13890	1807	8275
13890	1808	6738
13890	1809	4756
13890	1810	2836
13890	1811	1378
13890	1812	488
13890	1813	13
13890	1814	-255
13890	1815	-468
13890	1816	-709
13890	1817	-1005
13890	1818	-1287
13890	1819	-1443
13890	1820	-1443
13890	1821	-1385
13890	1822	-1377
13890	1823	-1430
13890	1824	-1493
13890	1825	-1538
13890	1826	-1549
13890	1827	-1489
13890	1828	-1341
13890	1829	-1172
13890	1830	-1082
13890	1831	-1088
13890	1832	-1112
13890	1833	-1095
13890	1834	-1049
13890	1835	-995
13890	1836	-915
13890	1837	-809
13890	1838	-756
13890	1839	-767
13890	1840	-785
13890	1841	-767
13890	1842	-714
13890	1843	-678
13890	1844	-659
13890	1845	-619
13890	1846	-564
13890	1847	-539
13890	1848	-545
13890	1849	-527
13890	1850	-464
13890	1851	-398
13890	1852	-364
13890	1853	-333
13890	1854	-278
13890	1855	-235
13890	1856	-233
13890	1857	-237
13890	1858	-196
13890	1859	-122
13890	1860	-66
13890	1861	-28
13890	1862	36
13890	1863	130
13890	1864	206
13890	1865	254
13890	1866	315
13890	1867	408
13890	1868	487
13890	1869	525
13890	1870	565
13890	1871	645
13890	1872	741
13890	1873	813
13890	1874	878
13890	1875	968
13890	1876	1061
13890	1877	1097
13890	1878	1073
13890	1879	1039
13890	1880	1007
13890	1881	933
13890	1882	797
13890	1883	638
13890	1884	481
13890	1885	292
13890	1886	53
13890	1887	-184
13890	1888	-360
13890	1889	-492
13890	1890	-627
13890	1891	-757
13890	1892	-849
13890	1893	-917
13890	1894	-1004
13890	1895	-1105
13890	1896	-1160
13890	1897	-1149
13890	1898	-1120
13890	1899	-1108
13890	1900	-1083
13890	1901	-1029
13890	1902	-988
13890	1903	-991
13890	1904	-1000
13890	1905	-972
13890	1906	-927
13890	1907	-906
13890	1908	-901
13890	1909	-864
13890	1910	-796
13890	1911	-750
13890	1912	-736
13890	1913	-707
13890	1914	-646
13890	1915	-598
13890	1916	-586
13890	1917	-570
13890	1918	-518
13890	1919	-466
13890	1920	-456
13890	1921	-463
13890	1922	-445
13890	1923	-415
13890	1924	-410
13890	1925	-416
13890	1926	-388
13890	1927	-329
13890	1928	-298
13890	1929	-313
13890	1930	-324
13890	1931	-305
13890	1932	-285
13890	1933	-286
13890	1934	-269
13890	1935	-208
13890	1936	-152
13890	1937	-156
13890	1938	-197
13890	1939	-224
13890	1940	-231
13890	1941	-249
13890	1942	-268
13890	1943	-251
13890	1944	-202
13890	1945	-183
13890	1946	-214
13890	1947	-243
13890	1948	-236
13890	1949	-226
13890	1950	-239
13890	1951	-246
13890	1952	-217
13890	1953	-184
13890	1954	-189
13890	1955	-210
13890	1956	-196
13890	1957	-153
13890	1958	-134
13890	1959	-148
13890	1960	-152
13890	1961	-135
13890	1962	-138
13890	1963	-173
13890	1964	-192
13890	1965	-166
13890	1966	-139
13890	1967	-151
13890	1968	-175
13890	1969	-168
13890	1970	-145
13890	1971	-144
13890	1972	-150
13890	1973	-121
13890	1974	-66
13890	1975	-43
13890	1976	-67
13890	1977	-91
13890	1978	-89
13890	1979	-94
13890	1980	-120
13890	1981	-125
13890	1982	-87
13890	1983	-49
13890	1984	-55
13890	1985	-80
13890	1986	-75
13890	1987	-52
13890	1988	-52
13890	1989	-69
13890	1990	-61
13890	1991	-30
13890	1992	-26
13890	1993	-57
13890	1994	-63
13890	1995	-18
13890	1996	31
13890	1997	45
13890	1998	47
13890	1999	60
[truncated: 159,280 more rows]
