# Supplementary material for: Are Complexity Metrics Reliable in Assessing HRV Control in Obese Patients During Sleep?
Source: PLoS One. 2015 Apr 20;10(4):e0124458. doi: 10.1371/journal.pone.0124458 (PMC4404104; doi:10.1371/journal.pone.0124458)
Supplement: S1 Dataset — (ZIP) [file pone.0124458.s001.zip › cabiddu_healthy_controls_data/SUBJECT (3)/3/FC.txt]

15240	0	12
15240	1	9
15240	2	27
15240	3	71
15240	4	83
15240	5	44
15240	6	-2
15240	7	-7
15240	8	3
15240	9	-3
15240	10	0
15240	11	42
15240	12	93
15240	13	103
15240	14	84
15240	15	83
15240	16	103
15240	17	104
15240	18	73
15240	19	54
15240	20	63
15240	21	59
15240	22	20
15240	23	-17
15240	24	-17
15240	25	-6
15240	26	-29
15240	27	-60
15240	28	-53
15240	29	-21
15240	30	-2
15240	31	9
15240	32	55
15240	33	131
15240	34	186
15240	35	208
15240	36	243
15240	37	299
15240	38	343
15240	39	338
15240	40	280
15240	41	242
15240	42	203
15240	43	137
15240	44	68
15240	45	28
15240	46	-9
15240	47	-87
15240	48	-187
15240	49	-229
15240	50	-184
15240	51	-102
15240	52	-38
15240	53	4
15240	54	21
15240	55	-12
15240	56	-78
15240	57	-101
15240	58	-40
15240	59	36
15240	60	17
15240	61	-108
15240	62	-220
15240	63	-137
15240	64	346
15240	65	1423
15240	66	3149
15240	67	5299
15240	68	7382
15240	69	8854
15240	70	9355
15240	71	8779
15240	72	7286
15240	73	5275
15240	74	3270
15240	75	1688
15240	76	660
15240	77	75
15240	78	-262
15240	79	-511
15240	80	-785
15240	81	-1122
15240	82	-1446
15240	83	-1635
15240	84	-1653
15240	85	-1589
15240	86	-1546
15240	87	-1545
15240	88	-1565
15240	89	-1604
15240	90	-1637
15240	91	-1615
15240	92	-1510
15240	93	-1375
15240	94	-1298
15240	95	-1287
15240	96	-1284
15240	97	-1252
15240	98	-1208
15240	99	-1154
15240	100	-1059
15240	101	-921
15240	102	-823
15240	103	-791
15240	104	-771
15240	105	-760
15240	106	-751
15240	107	-766
15240	108	-776
15240	109	-737
15240	110	-668
15240	111	-626
15240	112	-618
15240	113	-601
15240	114	-567
15240	115	-549
15240	116	-555
15240	117	-536
15240	118	-472
15240	119	-411
15240	120	-387
15240	121	-367
15240	122	-310
15240	123	-240
15240	124	-193
15240	125	-156
15240	126	-95
15240	127	-30
15240	128	-3
15240	129	-8
15240	130	13
15240	131	81
15240	132	156
15240	133	211
15240	134	276
15240	135	367
15240	136	444
15240	137	482
15240	138	526
15240	139	619
15240	140	737
15240	141	828
15240	142	889
15240	143	952
15240	144	1010
15240	145	1027
15240	146	1007
15240	147	995
15240	148	995
15240	149	944
15240	150	810
15240	151	630
15240	152	447
15240	153	252
15240	154	32
15240	155	-173
15240	156	-325
15240	157	-449
15240	158	-596
15240	159	-756
15240	160	-878
15240	161	-952
15240	162	-1017
15240	163	-1081
15240	164	-1103
15240	165	-1079
15240	166	-1061
15240	167	-1081
15240	168	-1101
15240	169	-1084
15240	170	-1052
15240	171	-1037
15240	172	-1017
15240	173	-952
15240	174	-869
15240	175	-822
15240	176	-810
15240	177	-784
15240	178	-732
15240	179	-692
15240	180	-675
15240	181	-642
15240	182	-577
15240	183	-530
15240	184	-535
15240	185	-551
15240	186	-535
15240	187	-505
15240	188	-494
15240	189	-486
15240	190	-449
15240	191	-404
15240	192	-402
15240	193	-434
15240	194	-442
15240	195	-408
15240	196	-374
15240	197	-366
15240	198	-355
15240	199	-331
15240	200	-333
15240	201	-384
15240	202	-435
15240	203	-429
15240	204	-383
15240	205	-346
15240	206	-315
15240	207	-270
15240	208	-230
15240	209	-244
15240	210	-300
15240	211	-335
15240	212	-326
15240	213	-310
15240	214	-312
15240	215	-299
15240	216	-254
15240	217	-218
15240	218	-221
15240	219	-236
15240	220	-224
15240	221	-205
15240	222	-216
15240	223	-240
15240	224	-225
15240	225	-177
15240	226	-148
15240	227	-153
15240	228	-154
15240	229	-135
15240	230	-134
15240	231	-164
15240	232	-181
15240	233	-155
15240	234	-122
15240	235	-125
15240	236	-140
15240	237	-130
15240	238	-104
15240	239	-103
15240	240	-119
15240	241	-115
15240	242	-91
15240	243	-89
15240	244	-116
15240	245	-119
15240	246	-77
15240	247	-31
15240	248	-19
15240	249	-17
15240	250	1
15240	251	7
15240	252	-26
15240	253	-61
15240	254	-50
15240	255	-7
15240	256	13
15240	257	1
15240	258	-6
15240	259	1
15240	260	-9
15240	261	-39
15240	262	-36
15240	263	21
15240	264	80
15240	265	99
15240	266	99
15240	267	109
15240	268	110
15240	269	76
15240	270	35
15240	271	37
15240	272	70
15240	273	84
15240	274	67
15240	275	62
15240	276	81
15240	277	87
15240	278	72
15240	279	81
15240	280	133
15240	281	181
15240	282	179
15240	283	150
15240	284	129
15240	285	99
15240	286	33
15240	287	-37
15240	288	-56
15240	289	-27
15240	290	-3
15240	291	-6
15240	292	0
15240	293	25
15240	294	30
15240	295	8
15240	296	14
15240	297	84
15240	298	179
15240	299	249
15240	300	303
15240	301	366
15240	302	400
15240	303	372
15240	304	281
15240	305	192
15240	306	161
15240	307	140
15240	308	109
15240	309	90
15240	310	73
15240	311	15
15240	312	-88
15240	313	-159
15240	314	-137
15240	315	-58
15240	316	5
15240	317	21
15240	318	1
15240	319	-60
15240	320	-147
15240	321	-187
15240	322	-102
15240	323	72
15240	324	197
15240	325	165
15240	326	4
15240	327	-151
15240	328	-115
15240	329	345
15240	330	1427
15240	331	3124
15240	332	5132
15240	333	6974
15240	334	8216
15240	335	8593
15240	336	8040
15240	337	6718
15240	338	4998
15240	339	3314
15240	340	1953
15240	341	973
15240	342	309
15240	343	-126
15240	344	-432
15240	345	-713
15240	346	-1005
15240	347	-1246
15240	348	-1373
15240	349	-1419
15240	350	-1455
15240	351	-1498
15240	352	-1522
15240	353	-1523
15240	354	-1532
15240	355	-1533
15240	356	-1485
15240	357	-1393
15240	358	-1322
15240	359	-1303
15240	360	-1290
15240	361	-1238
15240	362	-1169
15240	363	-1113
15240	364	-1054
15240	365	-967
15240	366	-881
15240	367	-846
15240	368	-836
15240	369	-815
15240	370	-793
15240	371	-777
15240	372	-772
15240	373	-737
15240	374	-668
15240	375	-619
15240	376	-618
15240	377	-623
15240	378	-594
15240	379	-555
15240	380	-533
15240	381	-504
15240	382	-439
15240	383	-369
15240	384	-342
15240	385	-349
15240	386	-329
15240	387	-268
15240	388	-207
15240	389	-162
15240	390	-104
15240	391	-28
15240	392	19
15240	393	17
15240	394	22
15240	395	79
15240	396	169
15240	397	242
15240	398	306
15240	399	385
15240	400	463
15240	401	505
15240	402	528
15240	403	590
15240	404	699
15240	405	799
15240	406	858
15240	407	907
15240	408	964
15240	409	999
15240	410	990
15240	411	974
15240	412	980
15240	413	966
15240	414	879
15240	415	731
15240	416	571
15240	417	407
15240	418	216
15240	419	13
15240	420	-150
15240	421	-266
15240	422	-389
15240	423	-544
15240	424	-688
15240	425	-790
15240	426	-875
15240	427	-967
15240	428	-1035
15240	429	-1049
15240	430	-1038
15240	431	-1048
15240	432	-1072
15240	433	-1062
15240	434	-1018
15240	435	-986
15240	436	-973
15240	437	-937
15240	438	-868
15240	439	-816
15240	440	-805
15240	441	-789
15240	442	-740
15240	443	-683
15240	444	-657
15240	445	-637
15240	446	-593
15240	447	-552
15240	448	-555
15240	449	-587
15240	450	-594
15240	451	-564
15240	452	-534
15240	453	-518
15240	454	-478
15240	455	-411
15240	456	-366
15240	457	-370
15240	458	-379
15240	459	-355
15240	460	-327
15240	461	-328
15240	462	-341
15240	463	-330
15240	464	-312
15240	465	-325
15240	466	-355
15240	467	-355
15240	468	-319
15240	469	-298
15240	470	-311
15240	471	-317
15240	472	-294
15240	473	-277
15240	474	-287
15240	475	-287
15240	476	-250
15240	477	-207
15240	478	-205
15240	479	-227
15240	480	-230
15240	481	-220
15240	482	-237
15240	483	-269
15240	484	-267
15240	485	-224
15240	486	-188
15240	487	-185
15240	488	-175
15240	489	-139
15240	490	-114
15240	491	-131
15240	492	-152
15240	493	-143
15240	494	-132
15240	495	-154
15240	496	-195
15240	497	-206
15240	498	-189
15240	499	-185
15240	500	-200
15240	501	-190
15240	502	-149
15240	503	-124
15240	504	-136
15240	505	-144
15240	506	-117
15240	507	-86
15240	508	-84
15240	509	-81
15240	510	-43
15240	511	4
15240	512	9
15240	513	-17
15240	514	-27
15240	515	-18
15240	516	-31
15240	517	-61
15240	518	-59
15240	519	-7
15240	520	40
15240	521	46
15240	522	39
15240	523	48
15240	524	41
15240	525	-4
15240	526	-48
15240	527	-42
15240	528	-2
15240	529	19
15240	530	21
15240	531	41
15240	532	80
15240	533	97
15240	534	86
15240	535	94
15240	536	138
15240	537	168
15240	538	150
15240	539	117
15240	540	105
15240	541	94
15240	542	62
15240	543	38
15240	544	64
15240	545	116
15240	546	136
15240	547	116
15240	548	100
15240	549	100
15240	550	77
15240	551	24
15240	552	-10
15240	553	3
15240	554	25
15240	555	30
15240	556	55
15240	557	134
15240	558	228
15240	559	283
15240	560	307
15240	561	329
15240	562	347
15240	563	324
15240	564	250
15240	565	181
15240	566	171
15240	567	177
15240	568	171
15240	569	166
15240	570	160
15240	571	103
15240	572	-15
15240	573	-121
15240	574	-137
15240	575	-76
15240	576	-9
15240	577	24
15240	578	21
15240	579	-24
15240	580	-106
15240	581	-161
15240	582	-108
15240	583	39
15240	584	150
15240	585	118
15240	586	-23
15240	587	-115
15240	588	53
15240	589	710
15240	590	2028
15240	591	3952
15240	592	6120
15240	593	7985
15240	594	9068
15240	595	9127
15240	596	8185
15240	597	6503
15240	598	4531
15240	599	2747
15240	600	1434
15240	601	588
15240	602	59
15240	603	-301
15240	604	-602
15240	605	-917
15240	606	-1240
15240	607	-1484
15240	608	-1576
15240	609	-1558
15240	610	-1532
15240	611	-1549
15240	612	-1583
15240	613	-1604
15240	614	-1615
15240	615	-1603
15240	616	-1532
15240	617	-1411
15240	618	-1320
15240	619	-1299
15240	620	-1300
15240	621	-1260
15240	622	-1184
15240	623	-1114
15240	624	-1054
15240	625	-979
15240	626	-917
15240	627	-895
15240	628	-884
15240	629	-838
15240	630	-769
15240	631	-711
15240	632	-693
15240	633	-679
15240	634	-640
15240	635	-604
15240	636	-596
15240	637	-585
15240	638	-536
15240	639	-480
15240	640	-461
15240	641	-466
15240	642	-444
15240	643	-400
15240	644	-372
15240	645	-361
15240	646	-322
15240	647	-246
15240	648	-183
15240	649	-158
15240	650	-135
15240	651	-85
15240	652	-37
15240	653	-18
15240	654	9
15240	655	86
15240	656	189
15240	657	267
15240	658	324
15240	659	397
15240	660	484
15240	661	546
15240	662	583
15240	663	644
15240	664	745
15240	665	836
15240	666	890
15240	667	942
15240	668	1021
15240	669	1091
15240	670	1110
15240	671	1093
15240	672	1066
15240	673	1006
15240	674	870
15240	675	677
15240	676	488
15240	677	320
15240	678	136
15240	679	-68
15240	680	-249
15240	681	-392
15240	682	-538
15240	683	-712
15240	684	-867
15240	685	-964
15240	686	-1030
15240	687	-1099
15240	688	-1154
15240	689	-1164
15240	690	-1143
15240	691	-1136
15240	692	-1137
15240	693	-1103
15240	694	-1036
15240	695	-985
15240	696	-972
15240	697	-954
15240	698	-908
15240	699	-868
15240	700	-858
15240	701	-845
15240	702	-800
15240	703	-752
15240	704	-740
15240	705	-745
15240	706	-721
15240	707	-672
15240	708	-644
15240	709	-637
15240	710	-608
15240	711	-551
15240	712	-514
15240	713	-516
15240	714	-516
15240	715	-483
15240	716	-452
15240	717	-453
15240	718	-453
15240	719	-419
15240	720	-376
15240	721	-366
15240	722	-379
15240	723	-377
15240	724	-359
15240	725	-362
15240	726	-381
15240	727	-368
15240	728	-313
15240	729	-271
15240	730	-273
15240	731	-286
15240	732	-277
15240	733	-274
15240	734	-295
15240	735	-311
15240	736	-286
15240	737	-250
15240	738	-254
15240	739	-288
15240	740	-299
15240	741	-274
15240	742	-251
15240	743	-240
15240	744	-205
15240	745	-144
15240	746	-108
15240	747	-128
15240	748	-156
15240	749	-149
15240	750	-129
15240	751	-128
15240	752	-128
15240	753	-100
15240	754	-69
15240	755	-81
15240	756	-122
15240	757	-135
15240	758	-109
15240	759	-91
15240	760	-101
15240	761	-103
15240	762	-81
15240	763	-72
15240	764	-94
15240	765	-102
15240	766	-59
15240	767	-3
15240	768	16
15240	769	9
15240	770	12
15240	771	19
15240	772	-6
15240	773	-50
15240	774	-62
15240	775	-32
15240	776	-10
15240	777	-21
15240	778	-27
15240	779	-5
15240	780	11
15240	781	-4
15240	782	-15
15240	783	12
15240	784	46
15240	785	41
15240	786	11
15240	787	4
15240	788	14
15240	789	1
15240	790	-32
15240	791	-35
15240	792	4
15240	793	37
15240	794	40
15240	795	47
15240	796	81
15240	797	107
15240	798	90
15240	799	64
15240	800	69
15240	801	84
15240	802	69
15240	803	39
15240	804	36
15240	805	61
15240	806	69
15240	807	56
15240	808	66
15240	809	109
15240	810	139
15240	811	126
15240	812	109
15240	813	118
15240	814	123
15240	815	91
15240	816	51
15240	817	41
15240	818	42
15240	819	13
15240	820	-34
15240	821	-51
15240	822	-26
15240	823	-4
15240	824	9
15240	825	51
15240	826	135
15240	827	211
15240	828	243
15240	829	270
15240	830	327
15240	831	377
15240	832	377
15240	833	315
15240	834	251
15240	835	224
15240	836	187
15240	837	137
15240	838	108
15240	839	89
15240	840	32
15240	841	-63
15240	842	-128
15240	843	-119
15240	844	-74
15240	845	-49
15240	846	-42
15240	847	-40
15240	848	-58
15240	849	-102
15240	850	-111
15240	851	-31
15240	852	95
15240	853	145
15240	854	59
15240	855	-108
15240	856	-230
15240	857	-149
15240	858	343
15240	859	1422
15240	860	3065
15240	861	4989
15240	862	6768
15240	863	8022
15240	864	8496
15240	865	8091
15240	866	6925
15240	867	5325
15240	868	3688
15240	869	2278
15240	870	1179
15240	871	379
15240	872	-163
15240	873	-530
15240	874	-832
15240	875	-1109
15240	876	-1311
15240	877	-1407
15240	878	-1444
15240	879	-1484
15240	880	-1529
15240	881	-1547
15240	882	-1544
15240	883	-1550
15240	884	-1543
15240	885	-1484
15240	886	-1396
15240	887	-1345
15240	888	-1349
15240	889	-1350
15240	890	-1310
15240	891	-1250
15240	892	-1191
15240	893	-1112
15240	894	-1004
15240	895	-910
15240	896	-873
15240	897	-857
15240	898	-839
15240	899	-829
15240	900	-817
15240	901	-796
15240	902	-733
15240	903	-641
15240	904	-580
15240	905	-573
15240	906	-574
15240	907	-552
15240	908	-530
15240	909	-530
15240	910	-512
15240	911	-452
15240	912	-387
15240	913	-366
15240	914	-373
15240	915	-359
15240	916	-326
15240	917	-308
15240	918	-301
15240	919	-261
15240	920	-186
15240	921	-129
15240	922	-105
15240	923	-69
15240	924	8
15240	925	89
15240	926	139
15240	927	184
15240	928	254
15240	929	326
15240	930	363
15240	931	393
15240	932	470
15240	933	586
15240	934	689
15240	935	759
15240	936	832
15240	937	913
15240	938	963
15240	939	966
15240	940	965
15240	941	983
15240	942	964
15240	943	859
15240	944	687
15240	945	492
15240	946	280
15240	947	41
15240	948	-189
15240	949	-353
15240	950	-460
15240	951	-571
15240	952	-708
15240	953	-832
15240	954	-926
15240	955	-1021
15240	956	-1132
15240	957	-1213
15240	958	-1236
15240	959	-1242
15240	960	-1270
15240	961	-1298
15240	962	-1287
15240	963	-1253
15240	964	-1240
15240	965	-1242
15240	966	-1217
15240	967	-1163
15240	968	-1129
15240	969	-1122
15240	970	-1094
15240	971	-1024
15240	972	-955
15240	973	-917
15240	974	-883
15240	975	-827
15240	976	-783
15240	977	-784
15240	978	-803
15240	979	-792
15240	980	-755
15240	981	-739
15240	982	-741
15240	983	-723
15240	984	-685
15240	985	-671
15240	986	-695
15240	987	-704
15240	988	-671
15240	989	-631
15240	990	-621
15240	991	-616
15240	992	-589
15240	993	-570
15240	994	-593
15240	995	-629
15240	996	-629
15240	997	-594
15240	998	-575
15240	999	-578
15240	1000	-566
15240	1001	-531
15240	1002	-517
15240	1003	-540
15240	1004	-554
15240	1005	-531
15240	1006	-508
15240	1007	-520
15240	1008	-534
15240	1009	-515
15240	1010	-480
15240	1011	-474
15240	1012	-487
15240	1013	-480
15240	1014	-456
15240	1015	-462
15240	1016	-494
15240	1017	-501
15240	1018	-465
15240	1019	-434
15240	1020	-437
15240	1021	-440
15240	1022	-416
15240	1023	-391
15240	1024	-392
15240	1025	-391
15240	1026	-355
15240	1027	-316
15240	1028	-331
15240	1029	-389
15240	1030	-428
15240	1031	-423
15240	1032	-399
15240	1033	-366
15240	1034	-298
15240	1035	-214
15240	1036	-185
15240	1037	-242
15240	1038	-329
15240	1039	-375
15240	1040	-377
15240	1041	-357
15240	1042	-302
15240	1043	-208
15240	1044	-124
15240	1045	-115
15240	1046	-171
15240	1047	-213
15240	1048	-207
15240	1049	-183
15240	1050	-162
15240	1051	-125
15240	1052	-77
15240	1053	-71
15240	1054	-126
15240	1055	-181
15240	1056	-178
15240	1057	-136
15240	1058	-102
15240	1059	-83
15240	1060	-51
15240	1061	-30
15240	1062	-54
15240	1063	-107
15240	1064	-128
15240	1065	-100
15240	1066	-68
15240	1067	-61
15240	1068	-48
15240	1069	-7
15240	1070	24
15240	1071	15
15240	1072	2
15240	1073	26
15240	1074	56
15240	1075	53
15240	1076	32
15240	1077	36
15240	1078	62
15240	1079	70
15240	1080	52
15240	1081	53
15240	1082	82
15240	1083	89
15240	1084	51
15240	1085	8
15240	1086	-2
15240	1087	-8
15240	1088	-31
15240	1089	-38
15240	1090	12
15240	1091	93
15240	1092	156
15240	1093	202
15240	1094	273
15240	1095	360
15240	1096	411
15240	1097	409
15240	1098	360
15240	1099	331
15240	1100	296
15240	1101	232
15240	1102	177
15240	1103	153
15240	1104	122
15240	1105	45
15240	1106	-40
15240	1107	-69
15240	1108	-49
15240	1109	-25
15240	1110	-13
15240	1111	3
15240	1112	16
15240	1113	-8
15240	1114	-47
15240	1115	-24
15240	1116	83
15240	1117	192
15240	1118	207
15240	1119	111
15240	1120	-38
15240	1121	-151
15240	1122	-70
15240	1123	431
15240	1124	1516
15240	1125	3125
15240	1126	4974
15240	1127	6692
15240	1128	7933
15240	1129	8422
15240	1130	8034
15240	1131	6896
15240	1132	5350
15240	1133	3764
15240	1134	2369
15240	1135	1271
15240	1136	502
15240	1137	11
15240	1138	-330
15240	1139	-636
15240	1140	-913
15240	1141	-1105
15240	1142	-1206
15240	1143	-1265
15240	1144	-1310
15240	1145	-1323
15240	1146	-1311
15240	1147	-1319
15240	1148	-1351
15240	1149	-1353
15240	1150	-1292
15240	1151	-1213
15240	1152	-1165
15240	1153	-1133
15240	1154	-1082
15240	1155	-1026
15240	1156	-999
15240	1157	-979
15240	1158	-920
15240	1159	-823
15240	1160	-738
15240	1161	-683
15240	1162	-606
15240	1163	-550
15240	1164	-534
15240	1165	-559
15240	1166	-576
15240	1167	-549
15240	1168	-506
15240	1169	-480
15240	1170	-456
15240	1171	-402
15240	1172	-344
15240	1173	-328
15240	1174	-343
15240	1175	-329
15240	1176	-276
15240	1177	-225
15240	1178	-193
15240	1179	-143
15240	1180	-64
15240	1181	-4
15240	1182	13
15240	1183	27
15240	1184	73
15240	1185	124
15240	1186	140
15240	1187	139
15240	1188	162
15240	1189	203
15240	1190	230
15240	1191	257
15240	1192	335
15240	1193	464
15240	1194	585
15240	1195	665
15240	1196	736
15240	1197	820
15240	1198	888
15240	1199	924
15240	1200	971
15240	1201	1063
15240	1202	1160
15240	1203	1209
15240	1204	1212
15240	1205	1208
15240	1206	1192
15240	1207	1125
15240	1208	1008
15240	1209	888
15240	1210	774
15240	1211	621
15240	1212	411
15240	1213	193
15240	1214	8
15240	1215	-168
15240	1216	-358
15240	1217	-524
15240	1218	-628
15240	1219	-699
15240	1220	-780
15240	1221	-862
15240	1222	-900
15240	1223	-901
15240	1224	-912
15240	1225	-939
15240	1226	-938
15240	1227	-894
15240	1228	-858
15240	1229	-856
15240	1230	-847
15240	1231	-801
15240	1232	-751
15240	1233	-733
15240	1234	-721
15240	1235	-676
15240	1236	-618
15240	1237	-594
15240	1238	-594
15240	1239	-571
15240	1240	-519
15240	1241	-482
15240	1242	-471
15240	1243	-444
15240	1244	-386
15240	1245	-344
15240	1246	-346
15240	1247	-351
15240	1248	-324
15240	1249	-294
15240	1250	-295
15240	1251	-305
15240	1252	-283
15240	1253	-244
15240	1254	-234
15240	1255	-250
15240	1256	-240
15240	1257	-199
15240	1258	-177
15240	1259	-191
15240	1260	-198
15240	1261	-170
15240	1262	-148
15240	1263	-155
15240	1264	-155
15240	1265	-123
15240	1266	-91
15240	1267	-106
15240	1268	-150
15240	1269	-173
15240	1270	-172
15240	1271	-180
15240	1272	-193
15240	1273	-171
15240	1274	-115
15240	1275	-83
15240	1276	-98
15240	1277	-114
15240	1278	-98
15240	1279	-81
15240	1280	-91
15240	1281	-104
15240	1282	-88
15240	1283	-75
15240	1284	-104
15240	1285	-152
15240	1286	-159
15240	1287	-119
15240	1288	-79
15240	1289	-53
15240	1290	-13
15240	1291	43
15240	1292	62
15240	1293	29
15240	1294	-5
15240	1295	3
15240	1296	26
15240	1297	25
15240	1298	21
15240	1299	41
15240	1300	60
15240	1301	36
15240	1302	-12
15240	1303	-29
15240	1304	-8
15240	1305	8
15240	1306	7
15240	1307	24
15240	1308	69
15240	1309	93
15240	1310	71
15240	1311	46
15240	1312	56
15240	1313	74
15240	1314	69
15240	1315	66
15240	1316	96
15240	1317	137
15240	1318	143
15240	1319	122
15240	1320	122
15240	1321	149
15240	1322	162
15240	1323	141
15240	1324	127
15240	1325	137
15240	1326	138
15240	1327	110
15240	1328	97
15240	1329	131
15240	1330	172
15240	1331	170
15240	1332	140
15240	1333	124
15240	1334	122
15240	1335	105
15240	1336	87
15240	1337	111
15240	1338	175
15240	1339	214
15240	1340	194
15240	1341	155
15240	1342	131
15240	1343	101
15240	1344	50
15240	1345	24
15240	1346	48
15240	1347	85
15240	1348	85
15240	1349	62
15240	1350	68
15240	1351	111
15240	1352	156
15240	1353	199
15240	1354	270
15240	1355	364
15240	1356	418
15240	1357	404
15240	1358	334
15240	1359	288
15240	1360	279
15240	1361	264
15240	1362	247
15240	1363	242
15240	1364	211
15240	1365	122
15240	1366	15
15240	1367	-32
15240	1368	-6
15240	1369	39
15240	1370	63
15240	1371	78
15240	1372	81
15240	1373	42
15240	1374	-24
15240	1375	-39
15240	1376	40
15240	1377	146
15240	1378	180
15240	1379	111
15240	1380	-19
15240	1381	-144
15240	1382	-146
15240	1383	176
15240	1384	1014
15240	1385	2386
15240	1386	4097
15240	1387	5842
15240	1388	7304
15240	1389	8186
15240	1390	8271
15240	1391	7550
15240	1392	6250
15240	1393	4695
15240	1394	3151
15240	1395	1802
15240	1396	771
15240	1397	96
15240	1398	-318
15240	1399	-608
15240	1400	-851
15240	1401	-1039
15240	1402	-1173
15240	1403	-1293
15240	1404	-1407
15240	1405	-1472
15240	1406	-1472
15240	1407	-1454
15240	1408	-1452
15240	1409	-1436
15240	1410	-1368
15240	1411	-1283
15240	1412	-1227
15240	1413	-1188
15240	1414	-1128
15240	1415	-1056
15240	1416	-1016
15240	1417	-1003
15240	1418	-966
15240	1419	-892
15240	1420	-826
15240	1421	-783
15240	1422	-718
15240	1423	-649
15240	1424	-612
15240	1425	-602
15240	1426	-591
15240	1427	-543
15240	1428	-485
15240	1429	-462
15240	1430	-454
15240	1431	-416
15240	1432	-352
15240	1433	-312
15240	1434	-306
15240	1435	-293
15240	1436	-256
15240	1437	-234
15240	1438	-242
15240	1439	-236
15240	1440	-187
15240	1441	-134
15240	1442	-115
15240	1443	-104
15240	1444	-60
15240	1445	-4
15240	1446	28
15240	1447	46
15240	1448	98
15240	1449	185
15240	1450	259
15240	1451	304
15240	1452	362
15240	1453	449
15240	1454	521
15240	1455	552
15240	1456	585
15240	1457	662
15240	1458	755
15240	1459	827
15240	1460	897
15240	1461	999
15240	1462	1110
15240	1463	1173
15240	1464	1191
15240	1465	1205
15240	1466	1219
15240	1467	1184
15240	1468	1081
15240	1469	951
15240	1470	817
15240	1471	642
15240	1472	412
15240	1473	180
15240	1474	-10
15240	1475	-173
15240	1476	-347
15240	1477	-516
15240	1478	-640
15240	1479	-732
15240	1480	-832
15240	1481	-934
15240	1482	-991
15240	1483	-995
15240	1484	-998
15240	1485	-1027
15240	1486	-1043
15240	1487	-1023
15240	1488	-1000
15240	1489	-998
15240	1490	-985
15240	1491	-932
15240	1492	-867
15240	1493	-840
15240	1494	-836
15240	1495	-808
15240	1496	-754
15240	1497	-715
15240	1498	-696
15240	1499	-656
15240	1500	-592
15240	1501	-555
15240	1502	-562
15240	1503	-567
15240	1504	-527
15240	1505	-472
15240	1506	-442
15240	1507	-421
15240	1508	-381
15240	1509	-353
15240	1510	-374
15240	1511	-422
15240	1512	-433
15240	1513	-396
15240	1514	-357
15240	1515	-334
15240	1516	-299
15240	1517	-248
15240	1518	-228
15240	1519	-257
15240	1520	-285
15240	1521	-272
15240	1522	-244
15240	1523	-239
15240	1524	-243
15240	1525	-225
15240	1526	-206
15240	1527	-222
15240	1528	-259
15240	1529	-263
15240	1530	-227
15240	1531	-207
15240	1532	-219
15240	1533	-223
15240	1534	-197
15240	1535	-179
15240	1536	-193
15240	1537	-200
15240	1538	-170
15240	1539	-143
15240	1540	-149
15240	1541	-166
15240	1542	-151
15240	1543	-114
15240	1544	-104
15240	1545	-120
15240	1546	-116
15240	1547	-88
15240	1548	-80
15240	1549	-103
15240	1550	-110
15240	1551	-75
15240	1552	-42
15240	1553	-46
15240	1554	-62
15240	1555	-49
15240	1556	-30
15240	1557	-40
15240	1558	-61
15240	1559	-48
15240	1560	-10
15240	1561	4
15240	1562	-8
15240	1563	2
15240	1564	44
15240	1565	66
15240	1566	43
15240	1567	14
15240	1568	13
15240	1569	8
15240	1570	-21
15240	1571	-36
15240	1572	2
15240	1573	64
15240	1574	92
15240	1575	85
15240	1576	85
15240	1577	95
15240	1578	79
15240	1579	41
15240	1580	30
15240	1581	58
15240	1582	76
15240	1583	51
15240	1584	23
15240	1585	25
15240	1586	31
15240	1587	13
15240	1588	1
15240	1589	32
15240	1590	80
15240	1591	89
15240	1592	64
15240	1593	58
15240	1594	80
15240	1595	91
15240	1596	79
15240	1597	85
15240	1598	123
15240	1599	149
15240	1600	135
15240	1601	118
15240	1602	139
15240	1603	161
15240	1604	139
15240	1605	101
15240	1606	94
15240	1607	112
15240	1608	109
15240	1609	88
15240	1610	93
15240	1611	123
15240	1612	128
15240	1613	91
15240	1614	61
15240	1615	69
15240	1616	78
15240	1617	53
15240	1618	25
15240	1619	16
15240	1620	5
15240	1621	-35
15240	1622	-74
15240	1623	-55
15240	1624	15
15240	1625	81
15240	1626	131
15240	1627	196
15240	1628	286
15240	1629	352
15240	1630	368
15240	1631	347
15240	1632	332
15240	1633	329
15240	1634	288
15240	1635	227
15240	1636	183
15240	1637	139
15240	1638	69
15240	1639	-3
15240	1640	-27
15240	1641	-10
15240	1642	-5
15240	1643	-26
15240	1644	-36
15240	1645	-21
15240	1646	-23
15240	1647	-57
15240	1648	-73
15240	1649	-37
15240	1650	10
15240	1651	10
15240	1652	-35
15240	1653	-94
15240	1654	-159
15240	1655	-194
15240	1656	-67
15240	1657	407
15240	1658	1338
15240	1659	2686
15240	1660	4313
15240	1661	5999
15240	1662	7419
15240	1663	8210
15240	1664	8151
15240	1665	7283
15240	1666	5839
15240	1667	4125
15240	1668	2451
15240	1669	1098
15240	1670	208
15240	1671	-282
15240	1672	-565
15240	1673	-790
15240	1674	-1008
15240	1675	-1229
15240	1676	-1453
15240	1677	-1637
15240	1678	-1710
15240	1679	-1666
15240	1680	-1591
15240	1681	-1563
15240	1682	-1572
15240	1683	-1570
15240	1684	-1558
15240	1685	-1552
15240	1686	-1522
15240	1687	-1441
15240	1688	-1344
15240	1689	-1294
15240	1690	-1287
15240	1691	-1258
15240	1692	-1181
15240	1693	-1087
15240	1694	-1006
15240	1695	-912
15240	1696	-836
15240	1697	-828
15240	1698	-865
15240	1699	-889
15240	1700	-855
15240	1701	-786
15240	1702	-738
15240	1703	-708
15240	1704	-662
15240	1705	-610
15240	1706	-597
15240	1707	-619
15240	1708	-616
15240	1709	-567
15240	1710	-513
15240	1711	-482
15240	1712	-439
15240	1713	-363
15240	1714	-299
15240	1715	-280
15240	1716	-278
15240	1717	-251
15240	1718	-211
15240	1719	-192
15240	1720	-182
15240	1721	-134
15240	1722	-54
15240	1723	2
15240	1724	23
15240	1725	58
15240	1726	131
15240	1727	205
15240	1728	258
15240	1729	326
15240	1730	436
15240	1731	547
15240	1732	618
15240	1733	671
15240	1734	750
15240	1735	841
15240	1736	901
15240	1737	931
15240	1738	970
15240	1739	1012
15240	1740	1003
15240	1741	924
15240	1742	820
15240	1743	713
15240	1744	570
15240	1745	370
15240	1746	155
15240	1747	-30
15240	1748	-202
15240	1749	-395
15240	1750	-582
15240	1751	-718
15240	1752	-815
15240	1753	-923
15240	1754	-1042
15240	1755	-1122
15240	1756	-1153
15240	1757	-1178
15240	1758	-1216
15240	1759	-1227
15240	1760	-1192
15240	1761	-1159
15240	1762	-1161
15240	1763	-1170
15240	1764	-1146
15240	1765	-1108
15240	1766	-1090
15240	1767	-1074
15240	1768	-1020
15240	1769	-943
15240	1770	-896
15240	1771	-885
15240	1772	-865
15240	1773	-817
15240	1774	-781
15240	1775	-775
15240	1776	-759
15240	1777	-710
15240	1778	-661
15240	1779	-652
15240	1780	-652
15240	1781	-624
15240	1782	-586
15240	1783	-584
15240	1784	-604
15240	1785	-596
15240	1786	-557
15240	1787	-533
15240	1788	-534
15240	1789	-519
15240	1790	-471
15240	1791	-440
15240	1792	-450
15240	1793	-462
15240	1794	-441
15240	1795	-418
15240	1796	-427
15240	1797	-444
15240	1798	-431
15240	1799	-403
15240	1800	-406
15240	1801	-431
15240	1802	-426
15240	1803	-388
15240	1804	-367
15240	1805	-378
15240	1806	-377
15240	1807	-345
15240	1808	-323
15240	1809	-334
15240	1810	-341
15240	1811	-312
15240	1812	-281
15240	1813	-288
15240	1814	-314
15240	1815	-312
15240	1816	-287
15240	1817	-281
15240	1818	-290
15240	1819	-270
15240	1820	-220
15240	1821	-192
15240	1822	-206
15240	1823	-218
15240	1824	-202
15240	1825	-191
15240	1826	-213
15240	1827	-231
15240	1828	-209
15240	1829	-170
15240	1830	-161
15240	1831	-168
15240	1832	-152
15240	1833	-123
15240	1834	-126
15240	1835	-162
15240	1836	-176
15240	1837	-153
15240	1838	-136
15240	1839	-144
15240	1840	-140
15240	1841	-102
15240	1842	-69
15240	1843	-73
15240	1844	-86
15240	1845	-66
15240	1846	-39
15240	1847	-45
15240	1848	-75
15240	1849	-80
15240	1850	-58
15240	1851	-50
15240	1852	-64
15240	1853	-59
15240	1854	-26
15240	1855	-13
15240	1856	-42
15240	1857	-71
15240	1858	-59
15240	1859	-32
15240	1860	-21
15240	1861	-9
15240	1862	38
15240	1863	84
15240	1864	82
15240	1865	43
15240	1866	20
15240	1867	29
15240	1868	31
15240	1869	14
15240	1870	17
15240	1871	49
15240	1872	63
15240	1873	31
15240	1874	-1
15240	1875	11
15240	1876	41
15240	1877	47
15240	1878	42
15240	1879	62
15240	1880	90
15240	1881	85
15240	1882	57
15240	1883	60
15240	1884	97
15240	1885	117
15240	1886	99
15240	1887	81
15240	1888	88
15240	1889	84
15240	1890	43
15240	1891	5
15240	1892	5
15240	1893	12
15240	1894	-7
15240	1895	-32
15240	1896	-18
15240	1897	30
15240	1898	65
15240	1899	86
15240	1900	135
15240	1901	217
15240	1902	281
15240	1903	306
15240	1904	323
15240	1905	347
15240	1906	370
15240	1907	338
15240	1908	266
15240	1909	212
15240	1910	164
15240	1911	98
15240	1912	40
15240	1913	26
15240	1914	34
15240	1915	9
15240	1916	-48
15240	1917	-74
15240	1918	-42
15240	1919	0
15240	1920	8
15240	1921	-3
15240	1922	-14
15240	1923	-41
15240	1924	-84
15240	1925	-84
15240	1926	-11
15240	1927	71
15240	1928	69
15240	1929	-11
15240	1930	-29
15240	1931	206
15240	1932	872
15240	1933	2103
15240	1934	3901
15240	1935	6004
15240	1936	7910
15240	1937	9102
15240	1938	9277
15240	1939	8409
15240	1940	6716
15240	1941	4622
15240	1942	2638
15240	1943	1151
15240	1944	260
15240	1945	-186
15240	1946	-406
15240	1947	-568
15240	1948	-776
15240	1949	-1068
15240	1950	-1374
15240	1951	-1568
15240	1952	-1604
15240	1953	-1561
15240	1954	-1540
15240	1955	-1557
15240	1956	-1581
15240	1957	-1604
15240	1958	-1618
15240	1959	-1582
15240	1960	-1466
15240	1961	-1326
15240	1962	-1250
15240	1963	-1253
15240	1964	-1266
15240	1965	-1237
15240	1966	-1184
15240	1967	-1115
15240	1968	-1005
15240	1969	-866
15240	1970	-784
15240	1971	-761
15240	1972	-759
15240	1973	-740
15240	1974	-709
15240	1975	-704
15240	1976	-710
15240	1977	-685
15240	1978	-635
15240	1979	-611
15240	1980	-613
15240	1981	-593
15240	1982	-533
15240	1983	-475
15240	1984	-443
15240	1985	-407
15240	1986	-342
15240	1987	-290
15240	1988	-284
15240	1989	-288
15240	1990	-254
15240	1991	-195
15240	1992	-153
15240	1993	-118
15240	1994	-52
15240	1995	34
15240	1996	90
15240	1997	109
15240	1998	139
15240	1999	206
[truncated: 159,280 more rows]
