# Supplementary material for: Are Complexity Metrics Reliable in Assessing HRV Control in Obese Patients During Sleep?
Source: PLoS One. 2015 Apr 20;10(4):e0124458. doi: 10.1371/journal.pone.0124458 (PMC4404104; doi:10.1371/journal.pone.0124458)
Supplement: S1 Dataset — (ZIP) [file pone.0124458.s001.zip › cabiddu_healthy_controls_data/SUBJECT (3)/4/FC.txt]

18540	0	-538
18540	1	-633
18540	2	-738
18540	3	-855
18540	4	-933
18540	5	-958
18540	6	-975
18540	7	-1004
18540	8	-1016
18540	9	-991
18540	10	-966
18540	11	-968
18540	12	-976
18540	13	-950
18540	14	-911
18540	15	-893
18540	16	-887
18540	17	-845
18540	18	-773
18540	19	-715
18540	20	-685
18540	21	-648
18540	22	-593
18540	23	-558
18540	24	-562
18540	25	-567
18540	26	-536
18540	27	-500
18540	28	-492
18540	29	-487
18540	30	-452
18540	31	-400
18540	32	-376
18540	33	-375
18540	34	-355
18540	35	-315
18540	36	-298
18540	37	-311
18540	38	-308
18540	39	-267
18540	40	-228
18540	41	-223
18540	42	-229
18540	43	-221
18540	44	-227
18540	45	-270
18540	46	-317
18540	47	-315
18540	48	-270
18540	49	-226
18540	50	-195
18540	51	-150
18540	52	-100
18540	53	-90
18540	54	-131
18540	55	-166
18540	56	-164
18540	57	-156
18540	58	-171
18540	59	-184
18540	60	-171
18540	61	-155
18540	62	-169
18540	63	-192
18540	64	-178
18540	65	-136
18540	66	-111
18540	67	-112
18540	68	-100
18540	69	-62
18540	70	-38
18540	71	-44
18540	72	-43
18540	73	-14
18540	74	2
18540	75	-24
18540	76	-58
18540	77	-63
18540	78	-51
18540	79	-56
18540	80	-61
18540	81	-36
18540	82	13
18540	83	36
18540	84	25
18540	85	22
18540	86	45
18540	87	54
18540	88	26
18540	89	2
18540	90	7
18540	91	14
18540	92	1
18540	93	-2
18540	94	37
18540	95	89
18540	96	101
18540	97	75
18540	98	56
18540	99	56
18540	100	48
18540	101	32
18540	102	50
18540	103	108
18540	104	149
18540	105	138
18540	106	109
18540	107	102
18540	108	100
18540	109	83
18540	110	74
18540	111	103
18540	112	143
18540	113	144
18540	114	111
18540	115	92
18540	116	103
18540	117	109
18540	118	100
18540	119	110
18540	120	152
18540	121	179
18540	122	166
18540	123	147
18540	124	154
18540	125	164
18540	126	143
18540	127	115
18540	128	119
18540	129	143
18540	130	145
18540	131	125
18540	132	120
18540	133	137
18540	134	132
18540	135	95
18540	136	74
18540	137	90
18540	138	108
18540	139	97
18540	140	82
18540	141	90
18540	142	98
18540	143	82
18540	144	67
18540	145	99
18540	146	170
18540	147	231
18540	148	267
18540	149	314
18540	150	381
18540	151	424
18540	152	423
18540	153	377
18540	154	343
18540	155	321
18540	156	269
18540	157	206
18540	158	163
18540	159	121
18540	160	53
18540	161	-17
18540	162	-40
18540	163	-17
18540	164	2
18540	165	-4
18540	166	-10
18540	167	-6
18540	168	-23
18540	169	-55
18540	170	-45
18540	171	31
18540	172	117
18540	173	135
18540	174	69
18540	175	-46
18540	176	-153
18540	177	-141
18540	178	177
18540	179	989
18540	180	2326
18540	181	4024
18540	182	5801
18540	183	7337
18540	184	8308
18540	185	8464
18540	186	7762
18540	187	6418
18540	188	4761
18540	189	3092
18540	190	1637
18540	191	553
18540	192	-127
18540	193	-509
18540	194	-756
18540	195	-964
18540	196	-1142
18540	197	-1294
18540	198	-1442
18540	199	-1579
18540	200	-1657
18540	201	-1659
18540	202	-1636
18540	203	-1622
18540	204	-1591
18540	205	-1516
18540	206	-1435
18540	207	-1394
18540	208	-1377
18540	209	-1349
18540	210	-1313
18540	211	-1295
18540	212	-1277
18540	213	-1212
18540	214	-1094
18540	215	-975
18540	216	-889
18540	217	-803
18540	218	-748
18540	219	-752
18540	220	-787
18540	221	-807
18540	222	-781
18540	223	-739
18540	224	-721
18540	225	-713
18540	226	-676
18540	227	-616
18540	228	-579
18540	229	-565
18540	230	-532
18540	231	-471
18540	232	-422
18540	233	-407
18540	234	-385
18540	235	-334
18540	236	-292
18540	237	-283
18540	238	-276
18540	239	-233
18540	240	-174
18540	241	-138
18540	242	-116
18540	243	-65
18540	244	13
18540	245	74
18540	246	123
18540	247	200
18540	248	313
18540	249	411
18540	250	465
18540	251	508
18540	252	574
18540	253	647
18540	254	706
18540	255	775
18540	256	877
18540	257	974
18540	258	1003
18540	259	963
18540	260	894
18540	261	812
18540	262	693
18540	263	540
18540	264	396
18540	265	266
18540	266	105
18540	267	-111
18540	268	-329
18540	269	-499
18540	270	-631
18540	271	-751
18540	272	-845
18540	273	-893
18540	274	-930
18540	275	-999
18540	276	-1089
18540	277	-1143
18540	278	-1142
18540	279	-1125
18540	280	-1107
18540	281	-1067
18540	282	-1000
18540	283	-958
18540	284	-961
18540	285	-971
18540	286	-943
18540	287	-894
18540	288	-861
18540	289	-831
18540	290	-774
18540	291	-712
18540	292	-688
18540	293	-698
18540	294	-689
18540	295	-642
18540	296	-595
18540	297	-564
18540	298	-520
18540	299	-452
18540	300	-408
18540	301	-420
18540	302	-450
18540	303	-454
18540	304	-445
18540	305	-447
18540	306	-448
18540	307	-415
18540	308	-362
18540	309	-335
18540	310	-337
18540	311	-323
18540	312	-279
18540	313	-245
18540	314	-241
18540	315	-230
18540	316	-197
18540	317	-178
18540	318	-201
18540	319	-234
18540	320	-239
18540	321	-233
18540	322	-249
18540	323	-273
18540	324	-261
18540	325	-219
18540	326	-192
18540	327	-191
18540	328	-177
18540	329	-141
18540	330	-129
18540	331	-158
18540	332	-188
18540	333	-186
18540	334	-173
18540	335	-174
18540	336	-171
18540	337	-138
18540	338	-102
18540	339	-106
18540	340	-137
18540	341	-145
18540	342	-124
18540	343	-114
18540	344	-123
18540	345	-113
18540	346	-74
18540	347	-50
18540	348	-61
18540	349	-71
18540	350	-49
18540	351	-29
18540	352	-39
18540	353	-58
18540	354	-52
18540	355	-34
18540	356	-42
18540	357	-67
18540	358	-62
18540	359	-22
18540	360	8
18540	361	5
18540	362	9
18540	363	32
18540	364	38
18540	365	7
18540	366	-18
18540	367	-7
18540	368	16
18540	369	14
18540	370	1
18540	371	6
18540	372	18
18540	373	-1
18540	374	-38
18540	375	-41
18540	376	1
18540	377	37
18540	378	45
18540	379	54
18540	380	81
18540	381	91
18540	382	67
18540	383	47
18540	384	64
18540	385	91
18540	386	87
18540	387	60
18540	388	50
18540	389	57
18540	390	49
18540	391	31
18540	392	47
18540	393	101
18540	394	141
18540	395	138
18540	396	124
18540	397	129
18540	398	126
18540	399	99
18540	400	82
18540	401	105
18540	402	133
18540	403	119
18540	404	76
18540	405	52
18540	406	58
18540	407	57
18540	408	43
18540	409	44
18540	410	61
18540	411	42
18540	412	-29
18540	413	-95
18540	414	-107
18540	415	-79
18540	416	-43
18540	417	17
18540	418	117
18540	419	216
18540	420	259
18540	421	259
18540	422	271
18540	423	302
18540	424	311
18540	425	278
18540	426	212
18540	427	177
18540	428	140
18540	429	83
18540	430	39
18540	431	32
18540	432	15
18540	433	-46
18540	434	-118
18540	435	-141
18540	436	-111
18540	437	-74
18540	438	-48
18540	439	-24
18540	440	-13
18540	441	-45
18540	442	-95
18540	443	-87
18540	444	-2
18540	445	78
18540	446	57
18540	447	-64
18540	448	-209
18540	449	-247
18540	450	12
18540	451	793
18540	452	2203
18540	453	4091
18540	454	6072
18540	455	7703
18540	456	8623
18540	457	8625
18540	458	7710
18540	459	6138
18540	460	4336
18540	461	2695
18540	462	1408
18540	463	510
18540	464	-46
18540	465	-373
18540	466	-616
18540	467	-874
18540	468	-1133
18540	469	-1322
18540	470	-1423
18540	471	-1486
18540	472	-1537
18540	473	-1560
18540	474	-1558
18540	475	-1563
18540	476	-1577
18540	477	-1552
18540	478	-1467
18540	479	-1378
18540	480	-1334
18540	481	-1317
18540	482	-1287
18540	483	-1246
18540	484	-1216
18540	485	-1176
18540	486	-1091
18540	487	-970
18540	488	-872
18540	489	-814
18540	490	-756
18540	491	-723
18540	492	-712
18540	493	-723
18540	494	-713
18540	495	-658
18540	496	-595
18540	497	-563
18540	498	-544
18540	499	-509
18540	500	-475
18540	501	-473
18540	502	-487
18540	503	-470
18540	504	-423
18540	505	-392
18540	506	-391
18540	507	-376
18540	508	-329
18540	509	-285
18540	510	-264
18540	511	-234
18540	512	-168
18540	513	-106
18540	514	-81
18540	515	-69
18540	516	-24
18540	517	52
18540	518	119
18540	519	179
18540	520	266
18540	521	376
18540	522	458
18540	523	504
18540	524	557
18540	525	642
18540	526	728
18540	527	781
18540	528	827
18540	529	889
18540	530	925
18540	531	894
18540	532	816
18540	533	735
18540	534	650
18540	535	527
18540	536	367
18540	537	212
18540	538	71
18540	539	-93
18540	540	-285
18540	541	-452
18540	542	-563
18540	543	-652
18540	544	-749
18540	545	-836
18540	546	-891
18540	547	-938
18540	548	-1010
18540	549	-1079
18540	550	-1097
18540	551	-1063
18540	552	-1025
18540	553	-998
18540	554	-955
18540	555	-893
18540	556	-859
18540	557	-865
18540	558	-863
18540	559	-824
18540	560	-780
18540	561	-761
18540	562	-743
18540	563	-693
18540	564	-632
18540	565	-600
18540	566	-585
18540	567	-550
18540	568	-498
18540	569	-473
18540	570	-479
18540	571	-466
18540	572	-417
18540	573	-371
18540	574	-352
18540	575	-334
18540	576	-299
18540	577	-283
18540	578	-311
18540	579	-350
18540	580	-353
18540	581	-331
18540	582	-323
18540	583	-326
18540	584	-303
18540	585	-259
18540	586	-236
18540	587	-242
18540	588	-235
18540	589	-199
18540	590	-181
18540	591	-204
18540	592	-231
18540	593	-227
18540	594	-212
18540	595	-213
18540	596	-213
18540	597	-182
18540	598	-146
18540	599	-146
18540	600	-177
18540	601	-186
18540	602	-158
18540	603	-131
18540	604	-122
18540	605	-102
18540	606	-64
18540	607	-54
18540	608	-94
18540	609	-137
18540	610	-144
18540	611	-134
18540	612	-140
18540	613	-147
18540	614	-123
18540	615	-87
18540	616	-80
18540	617	-101
18540	618	-104
18540	619	-77
18540	620	-57
18540	621	-61
18540	622	-51
18540	623	-7
18540	624	31
18540	625	30
18540	626	19
18540	627	29
18540	628	37
18540	629	14
18540	630	-21
18540	631	-24
18540	632	1
18540	633	8
18540	634	-10
18540	635	-16
18540	636	3
18540	637	7
18540	638	-14
18540	639	-17
18540	640	19
18540	641	55
18540	642	51
18540	643	35
18540	644	40
18540	645	51
18540	646	38
18540	647	15
18540	648	23
18540	649	57
18540	650	73
18540	651	58
18540	652	57
18540	653	81
18540	654	95
18540	655	76
18540	656	65
18540	657	83
18540	658	99
18540	659	81
18540	660	54
18540	661	58
18540	662	77
18540	663	75
18540	664	59
18540	665	69
18540	666	101
18540	667	104
18540	668	64
18540	669	23
18540	670	2
18540	671	-22
18540	672	-58
18540	673	-60
18540	674	0
18540	675	81
18540	676	134
18540	677	169
18540	678	214
18540	679	267
18540	680	295
18540	681	307
18540	682	308
18540	683	324
18540	684	319
18540	685	255
18540	686	167
18540	687	86
18540	688	7
18540	689	-68
18540	690	-100
18540	691	-69
18540	692	-29
18540	693	-34
18540	694	-69
18540	695	-83
18540	696	-70
18540	697	-64
18540	698	-68
18540	699	-48
18540	700	-8
18540	701	4
18540	702	-26
18540	703	-59
18540	704	-74
18540	705	-96
18540	706	-107
18540	707	18
18540	708	455
18540	709	1310
18540	710	2601
18540	711	4255
18540	712	6061
18540	713	7641
18540	714	8574
18540	715	8602
18540	716	7732
18540	717	6180
18540	718	4278
18540	719	2424
18540	720	968
18540	721	62
18540	722	-394
18540	723	-617
18540	724	-771
18540	725	-944
18540	726	-1174
18540	727	-1439
18540	728	-1647
18540	729	-1717
18540	730	-1662
18540	731	-1583
18540	732	-1544
18540	733	-1531
18540	734	-1521
18540	735	-1520
18540	736	-1519
18540	737	-1473
18540	738	-1380
18540	739	-1304
18540	740	-1291
18540	741	-1312
18540	742	-1305
18540	743	-1257
18540	744	-1191
18540	745	-1103
18540	746	-963
18540	747	-839
18540	748	-780
18540	749	-770
18540	750	-761
18540	751	-735
18540	752	-723
18540	753	-737
18540	754	-730
18540	755	-673
18540	756	-600
18540	757	-562
18540	758	-548
18540	759	-525
18540	760	-497
18540	761	-493
18540	762	-496
18540	763	-460
18540	764	-387
18540	765	-330
18540	766	-312
18540	767	-294
18540	768	-251
18540	769	-211
18540	770	-189
18540	771	-150
18540	772	-71
18540	773	14
18540	774	61
18540	775	87
18540	776	136
18540	777	208
18540	778	266
18540	779	316
18540	780	400
18540	781	517
18540	782	617
18540	783	679
18540	784	742
18540	785	826
18540	786	893
18540	787	909
18540	788	891
18540	789	866
18540	790	809
18540	791	691
18540	792	534
18540	793	392
18540	794	265
18540	795	114
18540	796	-67
18540	797	-233
18540	798	-368
18540	799	-512
18540	800	-672
18540	801	-800
18540	802	-869
18540	803	-914
18540	804	-972
18540	805	-1019
18540	806	-1024
18540	807	-1012
18540	808	-1019
18540	809	-1034
18540	810	-1017
18540	811	-972
18540	812	-941
18540	813	-933
18540	814	-908
18540	815	-851
18540	816	-808
18540	817	-802
18540	818	-797
18540	819	-765
18540	820	-737
18540	821	-735
18540	822	-730
18540	823	-682
18540	824	-610
18540	825	-561
18540	826	-535
18540	827	-494
18540	828	-438
18540	829	-411
18540	830	-415
18540	831	-403
18540	832	-355
18540	833	-314
18540	834	-308
18540	835	-306
18540	836	-282
18540	837	-266
18540	838	-290
18540	839	-326
18540	840	-329
18540	841	-307
18540	842	-303
18540	843	-312
18540	844	-297
18540	845	-253
18540	846	-228
18540	847	-235
18540	848	-235
18540	849	-206
18540	850	-186
18540	851	-199
18540	852	-213
18540	853	-194
18540	854	-167
18540	855	-167
18540	856	-177
18540	857	-159
18540	858	-124
18540	859	-114
18540	860	-129
18540	861	-128
18540	862	-100
18540	863	-85
18540	864	-98
18540	865	-103
18540	866	-80
18540	867	-65
18540	868	-86
18540	869	-109
18540	870	-98
18540	871	-74
18540	872	-74
18540	873	-84
18540	874	-65
18540	875	-28
18540	876	-18
18540	877	-41
18540	878	-52
18540	879	-37
18540	880	-30
18540	881	-49
18540	882	-56
18540	883	-26
18540	884	-2
18540	885	-14
18540	886	-38
18540	887	-35
18540	888	-24
18540	889	-36
18540	890	-58
18540	891	-43
18540	892	5
18540	893	41
18540	894	46
18540	895	54
18540	896	73
18540	897	63
18540	898	11
18540	899	-31
18540	900	-24
18540	901	5
18540	902	15
18540	903	20
18540	904	38
18540	905	53
18540	906	30
18540	907	-13
18540	908	-17
18540	909	24
18540	910	59
18540	911	62
18540	912	60
18540	913	66
18540	914	52
18540	915	10
18540	916	-7
18540	917	33
18540	918	97
18540	919	130
18540	920	137
18540	921	148
18540	922	155
18540	923	136
18540	924	106
18540	925	108
18540	926	140
18540	927	146
18540	928	108
18540	929	70
18540	930	65
18540	931	67
18540	932	56
18540	933	56
18540	934	81
18540	935	91
18540	936	50
18540	937	-10
18540	938	-25
18540	939	14
18540	940	70
18540	941	131
18540	942	215
18540	943	310
18540	944	366
18540	945	373
18540	946	380
18540	947	400
18540	948	422
18540	949	386
18540	950	292
18540	951	208
18540	952	136
18540	953	69
18540	954	40
18540	955	69
18540	956	117
18540	957	110
18540	958	46
18540	959	-5
18540	960	4
18540	961	46
18540	962	82
18540	963	110
18540	964	119
18540	965	80
18540	966	1
18540	967	-43
18540	968	5
18540	969	88
18540	970	107
18540	971	41
18540	972	-4
18540	973	155
18540	974	720
18540	975	1872
18540	976	3657
18540	977	5838
18540	978	7909
18540	979	9319
18540	980	9702
18540	981	8973
18540	982	7320
18540	983	5173
18540	984	3076
18540	985	1455
18540	986	446
18540	987	-84
18540	988	-350
18540	989	-536
18540	990	-762
18540	991	-1072
18540	992	-1394
18540	993	-1599
18540	994	-1641
18540	995	-1596
18540	996	-1561
18540	997	-1559
18540	998	-1572
18540	999	-1598
18540	1000	-1624
18540	1001	-1601
18540	1002	-1503
18540	1003	-1379
18540	1004	-1305
18540	1005	-1291
18540	1006	-1281
18540	1007	-1234
18540	1008	-1172
18540	1009	-1108
18540	1010	-1019
18540	1011	-906
18540	1012	-846
18540	1013	-840
18540	1014	-836
18540	1015	-819
18540	1016	-785
18540	1017	-770
18540	1018	-756
18540	1019	-708
18540	1020	-638
18540	1021	-590
18540	1022	-569
18540	1023	-535
18540	1024	-479
18540	1025	-438
18540	1026	-430
18540	1027	-415
18540	1028	-375
18540	1029	-349
18540	1030	-360
18540	1031	-374
18540	1032	-352
18540	1033	-307
18540	1034	-272
18540	1035	-237
18540	1036	-169
18540	1037	-78
18540	1038	-12
18540	1039	24
18540	1040	77
18540	1041	160
18540	1042	237
18540	1043	285
18540	1044	340
18540	1045	424
18540	1046	505
18540	1047	559
18540	1048	612
18540	1049	701
18540	1050	802
18540	1051	871
18540	1052	910
18540	1053	952
18540	1054	990
18540	1055	977
18540	1056	899
18540	1057	800
18540	1058	693
18540	1059	544
18540	1060	337
18540	1061	123
18540	1062	-59
18540	1063	-226
18540	1064	-406
18540	1065	-575
18540	1066	-694
18540	1067	-782
18540	1068	-879
18540	1069	-980
18540	1070	-1039
18540	1071	-1049
18540	1072	-1058
18540	1073	-1075
18540	1074	-1066
18540	1075	-1016
18540	1076	-972
18540	1077	-964
18540	1078	-960
18540	1079	-929
18540	1080	-894
18540	1081	-883
18540	1082	-871
18540	1083	-820
18540	1084	-747
18540	1085	-703
18540	1086	-690
18540	1087	-664
18540	1088	-616
18540	1089	-584
18540	1090	-573
18540	1091	-543
18540	1092	-475
18540	1093	-415
18540	1094	-402
18540	1095	-407
18540	1096	-395
18540	1097	-383
18540	1098	-392
18540	1099	-398
18540	1100	-358
18540	1101	-290
18540	1102	-250
18540	1103	-252
18540	1104	-255
18540	1105	-244
18540	1106	-247
18540	1107	-270
18540	1108	-266
18540	1109	-220
18540	1110	-181
18540	1111	-187
18540	1112	-211
18540	1113	-213
18540	1114	-206
18540	1115	-219
18540	1116	-233
18540	1117	-217
18540	1118	-181
18540	1119	-171
18540	1120	-190
18540	1121	-191
18540	1122	-155
18540	1123	-123
18540	1124	-121
18540	1125	-120
18540	1126	-103
18540	1127	-104
18540	1128	-146
18540	1129	-193
18540	1130	-200
18540	1131	-184
18540	1132	-182
18540	1133	-191
18540	1134	-176
18540	1135	-141
18540	1136	-128
18540	1137	-147
18540	1138	-151
18540	1139	-123
18540	1140	-99
18540	1141	-102
18540	1142	-97
18540	1143	-60
18540	1144	-21
18540	1145	-15
18540	1146	-22
18540	1147	-8
18540	1148	10
18540	1149	-10
18540	1150	-57
18540	1151	-82
18540	1152	-75
18540	1153	-70
18540	1154	-79
18540	1155	-63
18540	1156	-14
18540	1157	24
18540	1158	20
18540	1159	9
18540	1160	21
18540	1161	35
18540	1162	19
18540	1163	-2
18540	1164	11
18540	1165	44
18540	1166	56
18540	1167	45
18540	1168	48
18540	1169	72
18540	1170	79
18540	1171	60
18540	1172	58
18540	1173	95
18540	1174	130
18540	1175	131
18540	1176	121
18540	1177	129
18540	1178	131
18540	1179	98
18540	1180	59
18540	1181	65
18540	1182	104
18540	1183	131
18540	1184	135
18540	1185	148
18540	1186	175
18540	1187	178
18540	1188	146
18540	1189	124
18540	1190	137
18540	1191	150
18540	1192	133
18540	1193	111
18540	1194	120
18540	1195	139
18540	1196	132
18540	1197	113
18540	1198	120
18540	1199	147
18540	1200	152
18540	1201	131
18540	1202	122
18540	1203	134
18540	1204	124
18540	1205	73
18540	1206	20
18540	1207	0
18540	1208	-7
18540	1209	-18
18540	1210	-5
18540	1211	66
18540	1212	163
18540	1213	234
18540	1214	272
18540	1215	315
18540	1216	369
18540	1217	397
18540	1218	392
18540	1219	356
18540	1220	338
18540	1221	321
18540	1222	264
18540	1223	192
18540	1224	130
18540	1225	55
18540	1226	-46
18540	1227	-128
18540	1228	-140
18540	1229	-98
18540	1230	-55
18540	1231	-34
18540	1232	-12
18540	1233	0
18540	1234	-31
18540	1235	-91
18540	1236	-106
18540	1237	-43
18540	1238	39
18540	1239	71
18540	1240	38
18540	1241	-37
18540	1242	-120
18540	1243	-108
18540	1244	208
18540	1245	1021
18540	1246	2370
18540	1247	4086
18540	1248	5890
18540	1249	7447
18540	1250	8411
18540	1251	8522
18540	1252	7759
18540	1253	6360
18540	1254	4675
18540	1255	3009
18540	1256	1592
18540	1257	564
18540	1258	-75
18540	1259	-461
18540	1260	-753
18540	1261	-1020
18540	1262	-1241
18540	1263	-1406
18540	1264	-1531
18540	1265	-1606
18540	1266	-1604
18540	1267	-1550
18540	1268	-1515
18540	1269	-1533
18540	1270	-1557
18540	1271	-1544
18540	1272	-1512
18540	1273	-1485
18540	1274	-1439
18540	1275	-1356
18540	1276	-1274
18540	1277	-1234
18540	1278	-1217
18540	1279	-1173
18540	1280	-1094
18540	1281	-1019
18540	1282	-957
18540	1283	-863
18540	1284	-784
18540	1285	-754
18540	1286	-755
18540	1287	-743
18540	1288	-696
18540	1289	-648
18540	1290	-634
18540	1291	-625
18540	1292	-583
18540	1293	-527
18540	1294	-499
18540	1295	-494
18540	1296	-476
18540	1297	-437
18540	1298	-414
18540	1299	-413
18540	1300	-390
18540	1301	-334
18540	1302	-292
18540	1303	-286
18540	1304	-280
18540	1305	-239
18540	1306	-183
18540	1307	-145
18540	1308	-104
18540	1309	-29
18540	1310	57
18540	1311	115
18540	1312	148
18540	1313	209
18540	1314	307
18540	1315	404
18540	1316	482
18540	1317	574
18540	1318	686
18540	1319	772
18540	1320	804
18540	1321	824
18540	1322	874
18540	1323	928
18540	1324	949
18540	1325	941
18540	1326	932
18540	1327	899
18540	1328	802
18540	1329	646
18540	1330	486
18540	1331	340
18540	1332	171
18540	1333	-31
18540	1334	-224
18540	1335	-383
18540	1336	-534
18540	1337	-696
18540	1338	-831
18540	1339	-905
18540	1340	-948
18540	1341	-1005
18540	1342	-1064
18540	1343	-1087
18540	1344	-1073
18540	1345	-1061
18540	1346	-1054
18540	1347	-1019
18540	1348	-953
18540	1349	-907
18540	1350	-903
18540	1351	-895
18540	1352	-851
18540	1353	-799
18540	1354	-768
18540	1355	-740
18540	1356	-687
18540	1357	-638
18540	1358	-629
18540	1359	-641
18540	1360	-622
18540	1361	-568
18540	1362	-524
18540	1363	-500
18540	1364	-466
18540	1365	-413
18540	1366	-384
18540	1367	-397
18540	1368	-405
18540	1369	-377
18540	1370	-344
18540	1371	-343
18540	1372	-355
18540	1373	-350
18540	1374	-338
18540	1375	-352
18540	1376	-375
18540	1377	-358
18540	1378	-303
18540	1379	-264
18540	1380	-259
18540	1381	-254
18540	1382	-234
18540	1383	-233
18540	1384	-262
18540	1385	-279
18540	1386	-254
18540	1387	-218
18540	1388	-212
18540	1389	-215
18540	1390	-200
18540	1391	-177
18540	1392	-183
18540	1393	-205
18540	1394	-207
18540	1395	-181
18540	1396	-169
18540	1397	-184
18540	1398	-181
18540	1399	-144
18540	1400	-111
18540	1401	-112
18540	1402	-113
18540	1403	-89
18540	1404	-66
18540	1405	-80
18540	1406	-109
18540	1407	-111
18540	1408	-95
18540	1409	-96
18540	1410	-110
18540	1411	-97
18540	1412	-57
18540	1413	-37
18540	1414	-59
18540	1415	-83
18540	1416	-80
18540	1417	-79
18540	1418	-95
18540	1419	-95
18540	1420	-51
18540	1421	4
18540	1422	21
18540	1423	8
18540	1424	3
18540	1425	3
18540	1426	-20
18540	1427	-62
18540	1428	-69
18540	1429	-35
18540	1430	-2
18540	1431	0
18540	1432	3
18540	1433	29
18540	1434	47
18540	1435	32
18540	1436	17
18540	1437	36
18540	1438	66
18540	1439	62
18540	1440	34
18540	1441	24
18540	1442	37
18540	1443	38
18540	1444	26
18540	1445	41
18540	1446	88
18540	1447	119
18540	1448	107
18540	1449	85
18540	1450	85
18540	1451	83
18540	1452	50
18540	1453	17
18540	1454	21
18540	1455	43
18540	1456	40
18540	1457	18
18540	1458	18
18540	1459	36
18540	1460	36
18540	1461	11
18540	1462	5
18540	1463	40
18540	1464	73
18540	1465	76
18540	1466	79
18540	1467	106
18540	1468	126
18540	1469	98
18540	1470	49
18540	1471	16
18540	1472	-7
18540	1473	-50
18540	1474	-99
18540	1475	-103
18540	1476	-54
18540	1477	-4
18540	1478	29
18540	1479	79
18540	1480	156
18540	1481	223
18540	1482	253
18540	1483	280
18540	1484	332
18540	1485	364
18540	1486	343
18540	1487	253
18540	1488	162
18540	1489	111
18540	1490	64
18540	1491	18
18540	1492	-5
18540	1493	-20
18540	1494	-73
18540	1495	-158
18540	1496	-199
18540	1497	-151
18540	1498	-56
18540	1499	16
18540	1500	40
18540	1501	18
18540	1502	-57
18540	1503	-157
18540	1504	-196
18540	1505	-110
18540	1506	49
18540	1507	142
18540	1508	85
18540	1509	-75
18540	1510	-185
18540	1511	-38
18540	1512	605
18540	1513	1915
18540	1514	3815
18540	1515	5931
18540	1516	7751
18540	1517	8838
18540	1518	8955
18540	1519	8097
18540	1520	6504
18540	1521	4615
18540	1522	2877
18540	1523	1546
18540	1524	638
18540	1525	55
18540	1526	-316
18540	1527	-597
18540	1528	-880
18540	1529	-1174
18540	1530	-1400
18540	1531	-1506
18540	1532	-1536
18540	1533	-1555
18540	1534	-1581
18540	1535	-1596
18540	1536	-1609
18540	1537	-1633
18540	1538	-1636
18540	1539	-1573
18540	1540	-1464
18540	1541	-1377
18540	1542	-1341
18540	1543	-1316
18540	1544	-1270
18540	1545	-1227
18540	1546	-1200
18540	1547	-1157
18540	1548	-1073
18540	1549	-980
18540	1550	-922
18540	1551	-863
18540	1552	-799
18540	1553	-752
18540	1554	-734
18540	1555	-739
18540	1556	-722
18540	1557	-680
18540	1558	-653
18540	1559	-654
18540	1560	-646
18540	1561	-609
18540	1562	-576
18540	1563	-566
18540	1564	-542
18540	1565	-475
18540	1566	-401
18540	1567	-362
18540	1568	-349
18540	1569	-328
18540	1570	-302
18540	1571	-300
18540	1572	-308
18540	1573	-274
18540	1574	-194
18540	1575	-119
18540	1576	-72
18540	1577	-19
18540	1578	63
18540	1579	145
18540	1580	203
18540	1581	267
18540	1582	364
18540	1583	458
18540	1584	509
18540	1585	534
18540	1586	580
18540	1587	654
18540	1588	723
18540	1589	779
18540	1590	848
18540	1591	923
18540	1592	944
18540	1593	885
18540	1594	789
18540	1595	694
18540	1596	578
18540	1597	418
18540	1598	248
18540	1599	98
18540	1600	-54
18540	1601	-242
18540	1602	-443
18540	1603	-603
18540	1604	-713
18540	1605	-813
18540	1606	-912
18540	1607	-974
18540	1608	-992
18540	1609	-1008
18540	1610	-1043
18540	1611	-1059
18540	1612	-1031
18540	1613	-992
18540	1614	-981
18540	1615	-979
18540	1616	-952
18540	1617	-912
18540	1618	-895
18540	1619	-892
18540	1620	-861
18540	1621	-803
18540	1622	-762
18540	1623	-746
18540	1624	-713
18540	1625	-651
18540	1626	-603
18540	1627	-597
18540	1628	-598
18540	1629	-576
18540	1630	-555
18540	1631	-563
18540	1632	-570
18540	1633	-540
18540	1634	-496
18540	1635	-484
18540	1636	-501
18540	1637	-497
18540	1638	-455
18540	1639	-413
18540	1640	-386
18540	1641	-341
18540	1642	-277
18540	1643	-245
18540	1644	-274
18540	1645	-319
18540	1646	-336
18540	1647	-322
18540	1648	-311
18540	1649	-295
18540	1650	-256
18540	1651	-219
18540	1652	-231
18540	1653	-274
18540	1654	-290
18540	1655	-256
18540	1656	-215
18540	1657	-196
18540	1658	-176
18540	1659	-148
18540	1660	-143
18540	1661	-181
18540	1662	-213
18540	1663	-200
18540	1664	-166
18540	1665	-158
18540	1666	-170
18540	1667	-163
18540	1668	-138
18540	1669	-127
18540	1670	-134
18540	1671	-121
18540	1672	-90
18540	1673	-93
18540	1674	-151
18540	1675	-216
18540	1676	-244
18540	1677	-249
18540	1678	-246
18540	1679	-212
18540	1680	-133
18540	1681	-51
18540	1682	-21
18540	1683	-33
18540	1684	-39
18540	1685	-30
18540	1686	-39
18540	1687	-71
18540	1688	-82
18540	1689	-62
18540	1690	-50
18540	1691	-62
18540	1692	-60
18540	1693	-16
18540	1694	29
18540	1695	32
18540	1696	12
18540	1697	7
18540	1698	10
18540	1699	-6
18540	1700	-25
18540	1701	-5
18540	1702	48
18540	1703	76
18540	1704	59
18540	1705	36
18540	1706	35
18540	1707	29
18540	1708	10
18540	1709	12
18540	1710	60
18540	1711	100
18540	1712	98
18540	1713	70
18540	1714	58
18540	1715	57
18540	1716	36
18540	1717	4
18540	1718	3
18540	1719	34
18540	1720	50
18540	1721	36
18540	1722	33
18540	1723	61
18540	1724	82
18540	1725	70
18540	1726	56
18540	1727	73
18540	1728	96
18540	1729	88
18540	1730	72
18540	1731	83
18540	1732	112
18540	1733	117
18540	1734	98
18540	1735	95
18540	1736	112
18540	1737	104
18540	1738	53
18540	1739	3
18540	1740	-14
18540	1741	-20
18540	1742	-31
18540	1743	-10
18540	1744	69
18540	1745	168
18540	1746	232
18540	1747	259
18540	1748	287
18540	1749	321
18540	1750	331
18540	1751	321
18540	1752	303
18540	1753	309
18540	1754	317
18540	1755	279
18540	1756	219
18540	1757	161
18540	1758	94
18540	1759	9
18540	1760	-50
18540	1761	-49
18540	1762	-24
18540	1763	-28
18540	1764	-59
18540	1765	-72
18540	1766	-65
18540	1767	-69
18540	1768	-83
18540	1769	-64
18540	1770	-3
18540	1771	50
18540	1772	54
18540	1773	29
18540	1774	-9
18540	1775	-72
18540	1776	-127
18540	1777	-27
18540	1778	413
18540	1779	1307
18540	1780	2648
18540	1781	4331
18540	1782	6128
18540	1783	7668
18540	1784	8548
18540	1785	8528
18540	1786	7635
18540	1787	6101
18540	1788	4252
18540	1789	2456
18540	1790	1039
18540	1791	141
18540	1792	-330
18540	1793	-575
18540	1794	-752
18540	1795	-928
18540	1796	-1134
18540	1797	-1360
18540	1798	-1535
18540	1799	-1588
18540	1800	-1533
18540	1801	-1467
18540	1802	-1457
18540	1803	-1481
18540	1804	-1502
18540	1805	-1516
18540	1806	-1516
18540	1807	-1467
18540	1808	-1359
18540	1809	-1259
18540	1810	-1225
18540	1811	-1237
18540	1812	-1230
18540	1813	-1183
18540	1814	-1118
18540	1815	-1038
18540	1816	-917
18540	1817	-810
18540	1818	-768
18540	1819	-768
18540	1820	-761
18540	1821	-719
18540	1822	-681
18540	1823	-673
18540	1824	-664
18540	1825	-623
18540	1826	-578
18540	1827	-570
18540	1828	-590
18540	1829	-592
18540	1830	-569
18540	1831	-550
18540	1832	-533
18540	1833	-477
18540	1834	-382
18540	1835	-305
18540	1836	-277
18540	1837	-262
18540	1838	-230
18540	1839	-202
18540	1840	-196
18540	1841	-177
18540	1842	-114
18540	1843	-31
18540	1844	25
18540	1845	64
18540	1846	126
18540	1847	212
18540	1848	278
18540	1849	320
18540	1850	380
18540	1851	469
18540	1852	548
18540	1853	595
18540	1854	651
18540	1855	743
18540	1856	831
18540	1857	873
18540	1858	877
18540	1859	870
18540	1860	835
18540	1861	736
18540	1862	591
18540	1863	448
18540	1864	316
18540	1865	158
18540	1866	-31
18540	1867	-205
18540	1868	-336
18540	1869	-460
18540	1870	-595
18540	1871	-708
18540	1872	-778
18540	1873	-836
18540	1874	-921
18540	1875	-1009
18540	1876	-1055
18540	1877	-1064
18540	1878	-1073
18540	1879	-1077
18540	1880	-1042
18540	1881	-970
18540	1882	-914
18540	1883	-889
18540	1884	-858
18540	1885	-804
18540	1886	-763
18540	1887	-761
18540	1888	-763
18540	1889	-729
18540	1890	-681
18540	1891	-656
18540	1892	-639
18540	1893	-599
18540	1894	-552
18540	1895	-543
18540	1896	-567
18540	1897	-568
18540	1898	-530
18540	1899	-491
18540	1900	-471
18540	1901	-434
18540	1902	-368
18540	1903	-318
18540	1904	-319
18540	1905	-340
18540	1906	-339
18540	1907	-330
18540	1908	-339
18540	1909	-350
18540	1910	-325
18540	1911	-274
18540	1912	-248
18540	1913	-259
18540	1914	-267
18540	1915	-256
18540	1916	-257
18540	1917	-281
18540	1918	-284
18540	1919	-239
18540	1920	-190
18540	1921	-181
18540	1922	-191
18540	1923	-191
18540	1924	-195
18540	1925	-229
18540	1926	-267
18540	1927	-259
18540	1928	-210
18540	1929	-173
18540	1930	-170
18540	1931	-168
18540	1932	-153
18540	1933	-157
18540	1934	-193
18540	1935	-217
18540	1936	-197
18540	1937	-169
18540	1938	-171
18540	1939	-185
18540	1940	-174
18540	1941	-150
18540	1942	-146
18540	1943	-154
18540	1944	-136
18540	1945	-94
18540	1946	-78
18540	1947	-99
18540	1948	-111
18540	1949	-90
18540	1950	-70
18540	1951	-73
18540	1952	-70
18540	1953	-43
18540	1954	-28
18540	1955	-56
18540	1956	-101
18540	1957	-117
18540	1958	-101
18540	1959	-92
18540	1960	-91
18540	1961	-66
18540	1962	-24
18540	1963	-13
18540	1964	-44
18540	1965	-66
18540	1966	-47
18540	1967	-20
18540	1968	-15
18540	1969	-11
18540	1970	11
18540	1971	18
18540	1972	-20
18540	1973	-73
18540	1974	-86
18540	1975	-61
18540	1976	-38
18540	1977	-29
18540	1978	-6
18540	1979	32
18540	1980	40
18540	1981	8
18540	1982	-11
18540	1983	13
18540	1984	43
18540	1985	41
18540	1986	28
18540	1987	32
18540	1988	37
18540	1989	16
18540	1990	-11
18540	1991	-2
18540	1992	35
18540	1993	47
18540	1994	24
18540	1995	13
18540	1996	32
18540	1997	51
18540	1998	53
18540	1999	69
[truncated: 159,280 more rows]
