# Supplementary material for: Are Complexity Metrics Reliable in Assessing HRV Control in Obese Patients During Sleep?
Source: PLoS One. 2015 Apr 20;10(4):e0124458. doi: 10.1371/journal.pone.0124458 (PMC4404104; doi:10.1371/journal.pone.0124458)
Supplement: S1 Dataset — (ZIP) [file pone.0124458.s001.zip › cabiddu_healthy_controls_data/SUBJECT (4)/1/FC.txt]

7050	0	-56
7050	1	-22
7050	2	0
7050	3	29
7050	4	57
7050	5	53
7050	6	23
7050	7	4
7050	8	2
7050	9	-16
7050	10	-61
7050	11	-98
7050	12	-105
7050	13	-101
7050	14	-103
7050	15	-90
7050	16	-53
7050	17	-16
7050	18	-17
7050	19	-53
7050	20	-83
7050	21	-98
7050	22	-118
7050	23	-140
7050	24	-132
7050	25	-96
7050	26	-70
7050	27	-75
7050	28	-84
7050	29	-83
7050	30	-89
7050	31	-121
7050	32	-155
7050	33	-162
7050	34	-153
7050	35	-154
7050	36	-158
7050	37	-142
7050	38	-120
7050	39	-130
7050	40	-173
7050	41	-208
7050	42	-215
7050	43	-216
7050	44	-220
7050	45	-202
7050	46	-152
7050	47	-98
7050	48	-73
7050	49	-62
7050	50	-35
7050	51	-4
7050	52	6
7050	53	-1
7050	54	8
7050	55	34
7050	56	46
7050	57	37
7050	58	37
7050	59	58
7050	60	71
7050	61	58
7050	62	47
7050	63	66
7050	64	91
7050	65	96
7050	66	91
7050	67	97
7050	68	107
7050	69	95
7050	70	69
7050	71	63
7050	72	77
7050	73	77
7050	74	53
7050	75	37
7050	76	50
7050	77	70
7050	78	79
7050	79	97
7050	80	137
7050	81	168
7050	82	152
7050	83	106
7050	84	67
7050	85	47
7050	86	30
7050	87	20
7050	88	40
7050	89	80
7050	90	91
7050	91	56
7050	92	18
7050	93	12
7050	94	27
7050	95	49
7050	96	91
7050	97	158
7050	98	218
7050	99	228
7050	100	200
7050	101	179
7050	102	173
7050	103	155
7050	104	120
7050	105	96
7050	106	89
7050	107	73
7050	108	40
7050	109	32
7050	110	68
7050	111	114
7050	112	133
7050	113	132
7050	114	134
7050	115	132
7050	116	113
7050	117	96
7050	118	112
7050	119	148
7050	120	159
7050	121	134
7050	122	110
7050	123	104
7050	124	94
7050	125	69
7050	126	57
7050	127	74
7050	128	93
7050	129	88
7050	130	79
7050	131	102
7050	132	142
7050	133	163
7050	134	159
7050	135	155
7050	136	149
7050	137	115
7050	138	58
7050	139	24
7050	140	32
7050	141	51
7050	142	55
7050	143	56
7050	144	75
7050	145	90
7050	146	79
7050	147	68
7050	148	91
7050	149	136
7050	150	163
7050	151	170
7050	152	190
7050	153	227
7050	154	254
7050	155	259
7050	156	268
7050	157	282
7050	158	271
7050	159	215
7050	160	150
7050	161	115
7050	162	103
7050	163	92
7050	164	82
7050	165	90
7050	166	97
7050	167	63
7050	168	-9
7050	169	-72
7050	170	-102
7050	171	-125
7050	172	-150
7050	173	-157
7050	174	-138
7050	175	-124
7050	176	-135
7050	177	-144
7050	178	-123
7050	179	-92
7050	180	-86
7050	181	-97
7050	182	-88
7050	183	-57
7050	184	-38
7050	185	-36
7050	186	-30
7050	187	-22
7050	188	-44
7050	189	-101
7050	190	-138
7050	191	-105
7050	192	-10
7050	193	119
7050	194	266
7050	195	408
7050	196	493
7050	197	474
7050	198	368
7050	199	235
7050	200	104
7050	201	-40
7050	202	-204
7050	203	-367
7050	204	-527
7050	205	-700
7050	206	-876
7050	207	-986
7050	208	-982
7050	209	-885
7050	210	-752
7050	211	-617
7050	212	-497
7050	213	-428
7050	214	-432
7050	215	-475
7050	216	-493
7050	217	-464
7050	218	-422
7050	219	-387
7050	220	-349
7050	221	-304
7050	222	-284
7050	223	-295
7050	224	-300
7050	225	-270
7050	226	-224
7050	227	-191
7050	228	-164
7050	229	-119
7050	230	-67
7050	231	-38
7050	232	-31
7050	233	-19
7050	234	-2
7050	235	-12
7050	236	-51
7050	237	-76
7050	238	-63
7050	239	-36
7050	240	-22
7050	241	-10
7050	242	17
7050	243	42
7050	244	37
7050	245	25
7050	246	38
7050	247	75
7050	248	95
7050	249	86
7050	250	73
7050	251	57
7050	252	17
7050	253	-45
7050	254	-85
7050	255	-78
7050	256	-52
7050	257	-38
7050	258	-29
7050	259	-7
7050	260	14
7050	261	9
7050	262	-4
7050	263	10
7050	264	35
7050	265	27
7050	266	-24
7050	267	-83
7050	268	-123
7050	269	-154
7050	270	-173
7050	271	-156
7050	272	-99
7050	273	-49
7050	274	-51
7050	275	-90
7050	276	-131
7050	277	-165
7050	278	-204
7050	279	-229
7050	280	-208
7050	281	-155
7050	282	-121
7050	283	-126
7050	284	-140
7050	285	-140
7050	286	-142
7050	287	-148
7050	288	-130
7050	289	-75
7050	290	-17
7050	291	8
7050	292	7
7050	293	9
7050	294	9
7050	295	-18
7050	296	-59
7050	297	-72
7050	298	-54
7050	299	-42
7050	300	-52
7050	301	-60
7050	302	-56
7050	303	-63
7050	304	-90
7050	305	-101
7050	306	-70
7050	307	-20
7050	308	13
7050	309	28
7050	310	48
7050	311	62
7050	312	43
7050	313	5
7050	314	-13
7050	315	-4
7050	316	-6
7050	317	-35
7050	318	-61
7050	319	-62
7050	320	-55
7050	321	-57
7050	322	-44
7050	323	-2
7050	324	45
7050	325	61
7050	326	54
7050	327	58
7050	328	79
7050	329	88
7050	330	79
7050	331	79
7050	332	87
7050	333	73
7050	334	31
7050	335	1
7050	336	14
7050	337	47
7050	338	72
7050	339	98
7050	340	139
7050	341	172
7050	342	171
7050	343	151
7050	344	149
7050	345	162
7050	346	156
7050	347	123
7050	348	96
7050	349	83
7050	350	59
7050	351	20
7050	352	0
7050	353	20
7050	354	50
7050	355	60
7050	356	64
7050	357	84
7050	358	108
7050	359	109
7050	360	95
7050	361	101
7050	362	130
7050	363	148
7050	364	147
7050	365	156
7050	366	180
7050	367	185
7050	368	152
7050	369	111
7050	370	94
7050	371	88
7050	372	76
7050	373	75
7050	374	110
7050	375	161
7050	376	181
7050	377	165
7050	378	142
7050	379	121
7050	380	85
7050	381	39
7050	382	20
7050	383	38
7050	384	59
7050	385	56
7050	386	47
7050	387	57
7050	388	72
7050	389	77
7050	390	86
7050	391	125
7050	392	169
7050	393	176
7050	394	144
7050	395	118
7050	396	119
7050	397	129
7050	398	145
7050	399	184
7050	400	240
7050	401	262
7050	402	221
7050	403	146
7050	404	84
7050	405	48
7050	406	24
7050	407	23
7050	408	60
7050	409	103
7050	410	93
7050	411	27
7050	412	-46
7050	413	-93
7050	414	-120
7050	415	-134
7050	416	-114
7050	417	-68
7050	418	-43
7050	419	-66
7050	420	-106
7050	421	-120
7050	422	-110
7050	423	-108
7050	424	-108
7050	425	-82
7050	426	-37
7050	427	-7
7050	428	-1
7050	429	11
7050	430	26
7050	431	10
7050	432	-42
7050	433	-76
7050	434	-41
7050	435	65
7050	436	212
7050	437	384
7050	438	557
7050	439	668
7050	440	662
7050	441	552
7050	442	405
7050	443	259
7050	444	108
7050	445	-53
7050	446	-207
7050	447	-360
7050	448	-544
7050	449	-749
7050	450	-909
7050	451	-968
7050	452	-934
7050	453	-849
7050	454	-733
7050	455	-604
7050	456	-498
7050	457	-458
7050	458	-463
7050	459	-456
7050	460	-412
7050	461	-363
7050	462	-331
7050	463	-304
7050	464	-276
7050	465	-272
7050	466	-292
7050	467	-294
7050	468	-246
7050	469	-171
7050	470	-109
7050	471	-68
7050	472	-31
7050	473	-6
7050	474	-16
7050	475	-46
7050	476	-52
7050	477	-25
7050	478	-7
7050	479	-17
7050	480	-30
7050	481	-28
7050	482	-27
7050	483	-36
7050	484	-26
7050	485	30
7050	486	102
7050	487	143
7050	488	142
7050	489	127
7050	490	102
7050	491	56
7050	492	4
7050	493	-10
7050	494	18
7050	495	39
7050	496	22
7050	497	-10
7050	498	-32
7050	499	-51
7050	500	-71
7050	501	-66
7050	502	-17
7050	503	42
7050	504	59
7050	505	33
7050	506	5
7050	507	-8
7050	508	-24
7050	509	-40
7050	510	-35
7050	511	-13
7050	512	-22
7050	513	-79
7050	514	-142
7050	515	-170
7050	516	-170
7050	517	-162
7050	518	-140
7050	519	-90
7050	520	-44
7050	521	-39
7050	522	-72
7050	523	-97
7050	524	-95
7050	525	-89
7050	526	-82
7050	527	-48
7050	528	8
7050	529	45
7050	530	43
7050	531	30
7050	532	38
7050	533	50
7050	534	38
7050	535	19
7050	536	18
7050	537	25
7050	538	12
7050	539	-14
7050	540	-14
7050	541	15
7050	542	32
7050	543	20
7050	544	3
7050	545	-6
7050	546	-25
7050	547	-62
7050	548	-78
7050	549	-46
7050	550	7
7050	551	37
7050	552	42
7050	553	46
7050	554	51
7050	555	34
7050	556	6
7050	557	4
7050	558	28
7050	559	37
7050	560	14
7050	561	-11
7050	562	-11
7050	563	-1
7050	564	7
7050	565	34
7050	566	94
7050	567	160
7050	568	188
7050	569	180
7050	570	167
7050	571	157
7050	572	132
7050	573	98
7050	574	98
7050	575	131
7050	576	159
7050	577	157
7050	578	149
7050	579	151
7050	580	141
7050	581	103
7050	582	66
7050	583	69
7050	584	103
7050	585	137
7050	586	164
7050	587	192
7050	588	203
7050	589	161
7050	590	77
7050	591	13
7050	592	3
7050	593	26
7050	594	53
7050	595	92
7050	596	139
7050	597	164
7050	598	149
7050	599	128
7050	600	141
7050	601	177
7050	602	194
7050	603	178
7050	604	153
7050	605	129
7050	606	87
7050	607	41
7050	608	33
7050	609	70
7050	610	105
7050	611	102
7050	612	76
7050	613	56
7050	614	39
7050	615	20
7050	616	22
7050	617	71
7050	618	144
7050	619	190
7050	620	193
7050	621	181
7050	622	167
7050	623	131
7050	624	76
7050	625	43
7050	626	49
7050	627	63
7050	628	60
7050	629	55
7050	630	73
7050	631	91
7050	632	82
7050	633	60
7050	634	61
7050	635	84
7050	636	98
7050	637	99
7050	638	112
7050	639	140
7050	640	148
7050	641	130
7050	642	127
7050	643	159
7050	644	206
7050	645	238
7050	646	262
7050	647	286
7050	648	287
7050	649	241
7050	650	170
7050	651	121
7050	652	101
7050	653	76
7050	654	37
7050	655	12
7050	656	4
7050	657	-15
7050	658	-54
7050	659	-77
7050	660	-61
7050	661	-36
7050	662	-40
7050	663	-60
7050	664	-69
7050	665	-76
7050	666	-93
7050	667	-106
7050	668	-89
7050	669	-54
7050	670	-50
7050	671	-86
7050	672	-127
7050	673	-143
7050	674	-151
7050	675	-162
7050	676	-156
7050	677	-120
7050	678	-84
7050	679	-65
7050	680	-27
7050	681	76
7050	682	233
7050	683	390
7050	684	509
7050	685	581
7050	686	584
7050	687	493
7050	688	331
7050	689	165
7050	690	35
7050	691	-84
7050	692	-231
7050	693	-398
7050	694	-569
7050	695	-741
7050	696	-902
7050	697	-994
7050	698	-968
7050	699	-840
7050	700	-685
7050	701	-557
7050	702	-463
7050	703	-415
7050	704	-427
7050	705	-474
7050	706	-494
7050	707	-457
7050	708	-397
7050	709	-357
7050	710	-328
7050	711	-291
7050	712	-253
7050	713	-231
7050	714	-209
7050	715	-158
7050	716	-98
7050	717	-77
7050	718	-96
7050	719	-117
7050	720	-114
7050	721	-110
7050	722	-112
7050	723	-99
7050	724	-64
7050	725	-37
7050	726	-42
7050	727	-50
7050	728	-25
7050	729	17
7050	730	38
7050	731	38
7050	732	47
7050	733	58
7050	734	42
7050	735	0
7050	736	-24
7050	737	-15
7050	738	0
7050	739	2
7050	740	17
7050	741	57
7050	742	97
7050	743	106
7050	744	104
7050	745	116
7050	746	133
7050	747	122
7050	748	87
7050	749	58
7050	750	39
7050	751	1
7050	752	-50
7050	753	-79
7050	754	-74
7050	755	-70
7050	756	-90
7050	757	-111
7050	758	-104
7050	759	-85
7050	760	-74
7050	761	-58
7050	762	-15
7050	763	31
7050	764	36
7050	765	-3
7050	766	-46
7050	767	-82
7050	768	-125
7050	769	-175
7050	770	-192
7050	771	-170
7050	772	-144
7050	773	-141
7050	774	-139
7050	775	-113
7050	776	-72
7050	777	-45
7050	778	-21
7050	779	20
7050	780	62
7050	781	69
7050	782	39
7050	783	16
7050	784	13
7050	785	2
7050	786	-27
7050	787	-50
7050	788	-50
7050	789	-55
7050	790	-80
7050	791	-104
7050	792	-101
7050	793	-82
7050	794	-75
7050	795	-70
7050	796	-40
7050	797	11
7050	798	40
7050	799	41
7050	800	41
7050	801	47
7050	802	37
7050	803	5
7050	804	-9
7050	805	19
7050	806	61
7050	807	84
7050	808	98
7050	809	124
7050	810	149
7050	811	148
7050	812	135
7050	813	144
7050	814	170
7050	815	171
7050	816	137
7050	817	105
7050	818	89
7050	819	74
7050	820	52
7050	821	52
7050	822	91
7050	823	130
7050	824	131
7050	825	107
7050	826	87
7050	827	71
7050	828	44
7050	829	18
7050	830	27
7050	831	68
7050	832	94
7050	833	88
7050	834	74
7050	835	67
7050	836	40
7050	837	-11
7050	838	-48
7050	839	-37
7050	840	3
7050	841	37
7050	842	67
7050	843	106
7050	844	134
7050	845	117
7050	846	65
7050	847	27
7050	848	22
7050	849	25
7050	850	24
7050	851	39
7050	852	72
7050	853	90
7050	854	75
7050	855	58
7050	856	72
7050	857	100
7050	858	108
7050	859	103
7050	860	111
7050	861	125
7050	862	119
7050	863	96
7050	864	91
7050	865	109
7050	866	113
7050	867	89
7050	868	65
7050	869	64
7050	870	67
7050	871	56
7050	872	55
7050	873	87
7050	874	127
7050	875	143
7050	876	137
7050	877	139
7050	878	141
7050	879	111
7050	880	51
7050	881	3
7050	882	-12
7050	883	-19
7050	884	-30
7050	885	-17
7050	886	28
7050	887	75
7050	888	90
7050	889	94
7050	890	119
7050	891	157
7050	892	181
7050	893	192
7050	894	214
7050	895	234
7050	896	211
7050	897	141
7050	898	70
7050	899	29
7050	900	3
7050	901	-21
7050	902	-24
7050	903	-4
7050	904	4
7050	905	-35
7050	906	-99
7050	907	-144
7050	908	-164
7050	909	-183
7050	910	-199
7050	911	-194
7050	912	-178
7050	913	-188
7050	914	-230
7050	915	-264
7050	916	-271
7050	917	-276
7050	918	-291
7050	919	-288
7050	920	-247
7050	921	-188
7050	922	-146
7050	923	-115
7050	924	-75
7050	925	-39
7050	926	-37
7050	927	-56
7050	928	-44
7050	929	17
7050	930	99
7050	931	179
7050	932	267
7050	933	354
7050	934	394
7050	935	363
7050	936	292
7050	937	216
7050	938	126
7050	939	-8
7050	940	-180
7050	941	-363
7050	942	-546
7050	943	-736
7050	944	-893
7050	945	-953
7050	946	-902
7050	947	-797
7050	948	-693
7050	949	-609
7050	950	-549
7050	951	-532
7050	952	-551
7050	953	-550
7050	954	-478
7050	955	-356
7050	956	-245
7050	957	-173
7050	958	-135
7050	959	-137
7050	960	-190
7050	961	-264
7050	962	-297
7050	963	-269
7050	964	-216
7050	965	-175
7050	966	-141
7050	967	-108
7050	968	-98
7050	969	-119
7050	970	-139
7050	971	-117
7050	972	-64
7050	973	-22
7050	974	1
7050	975	24
7050	976	42
7050	977	22
7050	978	-28
7050	979	-61
7050	980	-54
7050	981	-36
7050	982	-32
7050	983	-20
7050	984	13
7050	985	44
7050	986	49
7050	987	46
7050	988	68
7050	989	105
7050	990	116
7050	991	95
7050	992	71
7050	993	47
7050	994	-1
7050	995	-63
7050	996	-91
7050	997	-65
7050	998	-18
7050	999	13
7050	1000	33
7050	1001	50
7050	1002	45
7050	1003	-2
7050	1004	-62
7050	1005	-87
7050	1006	-80
7050	1007	-79
7050	1008	-93
7050	1009	-99
7050	1010	-96
7050	1011	-111
7050	1012	-154
7050	1013	-187
7050	1014	-190
7050	1015	-187
7050	1016	-195
7050	1017	-193
7050	1018	-155
7050	1019	-104
7050	1020	-80
7050	1021	-73
7050	1022	-54
7050	1023	-23
7050	1024	-10
7050	1025	-15
7050	1026	-8
7050	1027	19
7050	1028	29
7050	1029	10
7050	1030	-3
7050	1031	17
7050	1032	43
7050	1033	49
7050	1034	45
7050	1035	54
7050	1036	66
7050	1037	54
7050	1038	33
7050	1039	42
7050	1040	80
7050	1041	106
7050	1042	106
7050	1043	106
7050	1044	113
7050	1045	101
7050	1046	66
7050	1047	44
7050	1048	63
7050	1049	100
7050	1050	119
7050	1051	130
7050	1052	153
7050	1053	176
7050	1054	170
7050	1055	146
7050	1056	137
7050	1057	146
7050	1058	138
7050	1059	103
7050	1060	74
7050	1061	70
7050	1062	66
7050	1063	49
7050	1064	47
7050	1065	83
7050	1066	132
7050	1067	158
7050	1068	165
7050	1069	177
7050	1070	184
7050	1071	160
7050	1072	111
7050	1073	78
7050	1074	69
7050	1075	52
7050	1076	24
7050	1077	14
7050	1078	34
7050	1079	58
7050	1080	60
7050	1081	63
7050	1082	91
7050	1083	126
7050	1084	137
7050	1085	127
7050	1086	125
7050	1087	126
7050	1088	104
7050	1089	68
7050	1090	61
7050	1091	88
7050	1092	112
7050	1093	110
7050	1094	105
7050	1095	109
7050	1096	102
7050	1097	71
7050	1098	45
7050	1099	52
7050	1100	73
7050	1101	80
7050	1102	77
7050	1103	95
7050	1104	130
7050	1105	148
7050	1106	145
7050	1107	151
7050	1108	172
7050	1109	172
7050	1110	136
7050	1111	102
7050	1112	99
7050	1113	112
7050	1114	120
7050	1115	135
7050	1116	177
7050	1117	220
7050	1118	224
7050	1119	193
7050	1120	169
7050	1121	157
7050	1122	132
7050	1123	93
7050	1124	75
7050	1125	87
7050	1126	96
7050	1127	84
7050	1128	77
7050	1129	95
7050	1130	118
7050	1131	122
7050	1132	123
7050	1133	146
7050	1134	182
7050	1135	201
7050	1136	210
7050	1137	239
7050	1138	282
7050	1139	295
7050	1140	259
7050	1141	213
7050	1142	177
7050	1143	137
7050	1144	87
7050	1145	57
7050	1146	62
7050	1147	74
7050	1148	57
7050	1149	25
7050	1150	11
7050	1151	11
7050	1152	-5
7050	1153	-37
7050	1154	-52
7050	1155	-51
7050	1156	-67
7050	1157	-112
7050	1158	-148
7050	1159	-149
7050	1160	-130
7050	1161	-113
7050	1162	-88
7050	1163	-45
7050	1164	-11
7050	1165	-17
7050	1166	-42
7050	1167	-44
7050	1168	-20
7050	1169	-4
7050	1170	-12
7050	1171	-21
7050	1172	-25
7050	1173	-39
7050	1174	-47
7050	1175	6
7050	1176	147
7050	1177	331
7050	1178	492
7050	1179	599
7050	1180	642
7050	1181	597
7050	1182	453
7050	1183	259
7050	1184	84
7050	1185	-51
7050	1186	-177
7050	1187	-317
7050	1188	-453
7050	1189	-577
7050	1190	-703
7050	1191	-822
7050	1192	-883
7050	1193	-857
7050	1194	-777
7050	1195	-689
7050	1196	-594
7050	1197	-483
7050	1198	-377
7050	1199	-312
7050	1200	-285
7050	1201	-262
7050	1202	-239
7050	1203	-247
7050	1204	-285
7050	1205	-307
7050	1206	-290
7050	1207	-258
7050	1208	-233
7050	1209	-196
7050	1210	-137
7050	1211	-85
7050	1212	-71
7050	1213	-74
7050	1214	-60
7050	1215	-31
7050	1216	-20
7050	1217	-25
7050	1218	-20
7050	1219	-3
7050	1220	-10
7050	1221	-43
7050	1222	-70
7050	1223	-73
7050	1224	-72
7050	1225	-76
7050	1226	-55
7050	1227	9
7050	1228	83
7050	1229	125
7050	1230	141
7050	1231	158
7050	1232	170
7050	1233	153
7050	1234	114
7050	1235	88
7050	1236	79
7050	1237	53
7050	1238	1
7050	1239	-43
7050	1240	-55
7050	1241	-53
7050	1242	-61
7050	1243	-60
7050	1244	-33
7050	1245	0
7050	1246	-2
7050	1247	-28
7050	1248	-44
7050	1249	-47
7050	1250	-64
7050	1251	-96
7050	1252	-113
7050	1253	-113
7050	1254	-126
7050	1255	-162
7050	1256	-185
7050	1257	-173
7050	1258	-150
7050	1259	-143
7050	1260	-139
7050	1261	-114
7050	1262	-89
7050	1263	-95
7050	1264	-120
7050	1265	-132
7050	1266	-128
7050	1267	-134
7050	1268	-148
7050	1269	-135
7050	1270	-87
7050	1271	-39
7050	1272	-14
7050	1273	7
7050	1274	38
7050	1275	56
7050	1276	42
7050	1277	18
7050	1278	22
7050	1279	41
7050	1280	39
7050	1281	14
7050	1282	-1
7050	1283	-5
7050	1284	-26
7050	1285	-66
7050	1286	-84
7050	1287	-67
7050	1288	-47
7050	1289	-46
7050	1290	-44
7050	1291	-17
7050	1292	12
7050	1293	15
7050	1294	8
7050	1295	23
7050	1296	51
7050	1297	55
7050	1298	40
7050	1299	36
7050	1300	52
7050	1301	56
7050	1302	41
7050	1303	39
7050	1304	65
7050	1305	85
7050	1306	77
7050	1307	63
7050	1308	71
7050	1309	91
7050	1310	95
7050	1311	94
7050	1312	109
7050	1313	128
7050	1314	119
7050	1315	86
7050	1316	69
7050	1317	84
7050	1318	92
7050	1319	78
7050	1320	61
7050	1321	57
7050	1322	43
7050	1323	9
7050	1324	-14
7050	1325	11
7050	1326	64
7050	1327	104
7050	1328	126
7050	1329	149
7050	1330	162
7050	1331	133
7050	1332	70
7050	1333	22
7050	1334	7
7050	1335	-2
7050	1336	-21
7050	1337	-26
7050	1338	4
7050	1339	47
7050	1340	76
7050	1341	105
7050	1342	155
7050	1343	206
7050	1344	217
7050	1345	194
7050	1346	167
7050	1347	143
7050	1348	100
7050	1349	41
7050	1350	9
7050	1351	19
7050	1352	37
7050	1353	40
7050	1354	47
7050	1355	73
7050	1356	93
7050	1357	84
7050	1358	63
7050	1359	63
7050	1360	76
7050	1361	72
7050	1362	51
7050	1363	44
7050	1364	54
7050	1365	47
7050	1366	16
7050	1367	-3
7050	1368	0
7050	1369	0
7050	1370	-22
7050	1371	-37
7050	1372	-21
7050	1373	13
7050	1374	38
7050	1375	59
7050	1376	99
7050	1377	138
7050	1378	139
7050	1379	104
7050	1380	79
7050	1381	76
7050	1382	74
7050	1383	61
7050	1384	63
7050	1385	87
7050	1386	98
7050	1387	74
7050	1388	47
7050	1389	50
7050	1390	72
7050	1391	84
7050	1392	88
7050	1393	107
7050	1394	127
7050	1395	113
7050	1396	76
7050	1397	62
7050	1398	93
7050	1399	140
7050	1400	179
7050	1401	222
7050	1402	267
7050	1403	275
7050	1404	228
7050	1405	157
7050	1406	111
7050	1407	92
7050	1408	75
7050	1409	63
7050	1410	80
7050	1411	107
7050	1412	100
7050	1413	55
7050	1414	11
7050	1415	-10
7050	1416	-31
7050	1417	-68
7050	1418	-94
7050	1419	-93
7050	1420	-85
7050	1421	-89
7050	1422	-86
7050	1423	-52
7050	1424	-11
7050	1425	-8
7050	1426	-39
7050	1427	-62
7050	1428	-63
7050	1429	-64
7050	1430	-75
7050	1431	-73
7050	1432	-53
7050	1433	-49
7050	1434	-60
7050	1435	-33
7050	1436	75
7050	1437	240
7050	1438	404
7050	1439	535
7050	1440	616
7050	1441	611
7050	1442	499
7050	1443	320
7050	1444	149
7050	1445	23
7050	1446	-95
7050	1447	-233
7050	1448	-382
7050	1449	-531
7050	1450	-692
7050	1451	-847
7050	1452	-937
7050	1453	-921
7050	1454	-830
7050	1455	-725
7050	1456	-633
7050	1457	-551
7050	1458	-489
7050	1459	-470
7050	1460	-478
7050	1461	-463
7050	1462	-416
7050	1463	-376
7050	1464	-364
7050	1465	-355
7050	1466	-327
7050	1467	-300
7050	1468	-291
7050	1469	-274
7050	1470	-229
7050	1471	-176
7050	1472	-150
7050	1473	-141
7050	1474	-116
7050	1475	-76
7050	1476	-57
7050	1477	-70
7050	1478	-82
7050	1479	-83
7050	1480	-93
7050	1481	-115
7050	1482	-114
7050	1483	-71
7050	1484	-20
7050	1485	2
7050	1486	10
7050	1487	34
7050	1488	62
7050	1489	66
7050	1490	53
7050	1491	55
7050	1492	71
7050	1493	66
7050	1494	38
7050	1495	23
7050	1496	35
7050	1497	45
7050	1498	35
7050	1499	33
7050	1500	56
7050	1501	79
7050	1502	74
7050	1503	52
7050	1504	44
7050	1505	44
7050	1506	22
7050	1507	-11
7050	1508	-18
7050	1509	-2
7050	1510	1
7050	1511	-22
7050	1512	-38
7050	1513	-32
7050	1514	-29
7050	1515	-48
7050	1516	-64
7050	1517	-58
7050	1518	-51
7050	1519	-69
7050	1520	-93
7050	1521	-87
7050	1522	-60
7050	1523	-49
7050	1524	-59
7050	1525	-63
7050	1526	-62
7050	1527	-82
7050	1528	-121
7050	1529	-136
7050	1530	-108
7050	1531	-67
7050	1532	-46
7050	1533	-33
7050	1534	-9
7050	1535	11
7050	1536	6
7050	1537	-8
7050	1538	3
7050	1539	31
7050	1540	36
7050	1541	11
7050	1542	-12
7050	1543	-20
7050	1544	-32
7050	1545	-45
7050	1546	-28
7050	1547	27
7050	1548	79
7050	1549	85
7050	1550	56
7050	1551	26
7050	1552	-1
7050	1553	-31
7050	1554	-40
7050	1555	0
7050	1556	72
7050	1557	116
7050	1558	109
7050	1559	80
7050	1560	50
7050	1561	9
7050	1562	-40
7050	1563	-59
7050	1564	-34
7050	1565	0
7050	1566	8
7050	1567	4
7050	1568	22
7050	1569	57
7050	1570	82
7050	1571	94
7050	1572	113
7050	1573	131
7050	1574	110
7050	1575	53
7050	1576	8
7050	1577	5
7050	1578	24
7050	1579	42
7050	1580	68
7050	1581	110
7050	1582	136
7050	1583	120
7050	1584	87
7050	1585	77
7050	1586	88
7050	1587	88
7050	1588	78
7050	1589	84
7050	1590	107
7050	1591	111
7050	1592	91
7050	1593	81
7050	1594	96
7050	1595	106
7050	1596	87
7050	1597	65
7050	1598	68
7050	1599	84
7050	1600	86
7050	1601	82
7050	1602	94
7050	1603	110
7050	1604	96
7050	1605	57
7050	1606	32
7050	1607	27
7050	1608	13
7050	1609	-23
7050	1610	-43
7050	1611	-28
7050	1612	-2
7050	1613	15
7050	1614	42
7050	1615	93
7050	1616	141
7050	1617	149
7050	1618	127
7050	1619	114
7050	1620	112
7050	1621	93
7050	1622	54
7050	1623	28
7050	1624	20
7050	1625	-1
7050	1626	-42
7050	1627	-60
7050	1628	-29
7050	1629	21
7050	1630	58
7050	1631	82
7050	1632	105
7050	1633	112
7050	1634	83
7050	1635	44
7050	1636	42
7050	1637	73
7050	1638	95
7050	1639	87
7050	1640	73
7050	1641	65
7050	1642	44
7050	1643	12
7050	1644	9
7050	1645	52
7050	1646	105
7050	1647	125
7050	1648	118
7050	1649	113
7050	1650	105
7050	1651	79
7050	1652	51
7050	1653	54
7050	1654	78
7050	1655	78
7050	1656	41
7050	1657	5
7050	1658	0
7050	1659	19
7050	1660	49
7050	1661	109
7050	1662	198
7050	1663	270
7050	1664	281
7050	1665	246
7050	1666	206
7050	1667	176
7050	1668	133
7050	1669	90
7050	1670	71
7050	1671	64
7050	1672	26
7050	1673	-57
7050	1674	-137
7050	1675	-179
7050	1676	-196
7050	1677	-201
7050	1678	-179
7050	1679	-122
7050	1680	-62
7050	1681	-42
7050	1682	-53
7050	1683	-57
7050	1684	-55
7050	1685	-77
7050	1686	-125
7050	1687	-164
7050	1688	-176
7050	1689	-182
7050	1690	-189
7050	1691	-167
7050	1692	-108
7050	1693	-57
7050	1694	-55
7050	1695	-85
7050	1696	-102
7050	1697	-97
7050	1698	-72
7050	1699	-4
7050	1700	133
7050	1701	304
7050	1702	434
7050	1703	485
7050	1704	476
7050	1705	427
7050	1706	332
7050	1707	202
7050	1708	78
7050	1709	-22
7050	1710	-136
7050	1711	-300
7050	1712	-489
7050	1713	-655
7050	1714	-776
7050	1715	-856
7050	1716	-875
7050	1717	-807
7050	1718	-680
7050	1719	-562
7050	1720	-494
7050	1721	-456
7050	1722	-430
7050	1723	-427
7050	1724	-443
7050	1725	-434
7050	1726	-378
7050	1727	-308
7050	1728	-267
7050	1729	-250
7050	1730	-233
7050	1731	-221
7050	1732	-227
7050	1733	-239
7050	1734	-217
7050	1735	-160
7050	1736	-115
7050	1737	-96
7050	1738	-84
7050	1739	-60
7050	1740	-51
7050	1741	-73
7050	1742	-94
7050	1743	-81
7050	1744	-55
7050	1745	-40
7050	1746	-28
7050	1747	9
7050	1748	58
7050	1749	80
7050	1750	70
7050	1751	60
7050	1752	57
7050	1753	34
7050	1754	-13
7050	1755	-45
7050	1756	-41
7050	1757	-26
7050	1758	-22
7050	1759	-14
7050	1760	17
7050	1761	51
7050	1762	53
7050	1763	38
7050	1764	36
7050	1765	48
7050	1766	41
7050	1767	9
7050	1768	-12
7050	1769	-14
7050	1770	-27
7050	1771	-62
7050	1772	-90
7050	1773	-89
7050	1774	-82
7050	1775	-92
7050	1776	-100
7050	1777	-80
7050	1778	-53
7050	1779	-51
7050	1780	-73
7050	1781	-82
7050	1782	-78
7050	1783	-92
7050	1784	-121
7050	1785	-132
7050	1786	-114
7050	1787	-95
7050	1788	-93
7050	1789	-86
7050	1790	-52
7050	1791	-18
7050	1792	-7
7050	1793	-2
7050	1794	25
7050	1795	62
7050	1796	74
7050	1797	68
7050	1798	78
7050	1799	99
7050	1800	97
7050	1801	62
7050	1802	35
7050	1803	37
7050	1804	45
7050	1805	41
7050	1806	42
7050	1807	64
7050	1808	83
7050	1809	69
7050	1810	44
7050	1811	47
7050	1812	74
7050	1813	89
7050	1814	81
7050	1815	75
7050	1816	71
7050	1817	43
7050	1818	-8
7050	1819	-38
7050	1820	-23
7050	1821	8
7050	1822	26
7050	1823	42
7050	1824	76
7050	1825	104
7050	1826	99
7050	1827	75
7050	1828	70
7050	1829	79
7050	1830	68
7050	1831	35
7050	1832	11
7050	1833	8
7050	1834	-3
7050	1835	-22
7050	1836	-15
7050	1837	36
7050	1838	93
7050	1839	123
7050	1840	131
7050	1841	144
7050	1842	148
7050	1843	119
7050	1844	78
7050	1845	65
7050	1846	86
7050	1847	106
7050	1848	111
7050	1849	122
7050	1850	139
7050	1851	125
7050	1852	66
7050	1853	5
7050	1854	-22
7050	1855	-23
7050	1856	-14
7050	1857	17
7050	1858	85
7050	1859	151
7050	1860	166
7050	1861	128
7050	1862	84
7050	1863	58
7050	1864	37
7050	1865	27
7050	1866	54
7050	1867	110
7050	1868	143
7050	1869	125
7050	1870	85
7050	1871	64
7050	1872	59
7050	1873	53
7050	1874	59
7050	1875	93
7050	1876	131
7050	1877	131
7050	1878	98
7050	1879	76
7050	1880	81
7050	1881	89
7050	1882	87
7050	1883	97
7050	1884	120
7050	1885	124
7050	1886	92
7050	1887	59
7050	1888	58
7050	1889	75
7050	1890	79
7050	1891	78
7050	1892	94
7050	1893	118
7050	1894	112
7050	1895	81
7050	1896	60
7050	1897	54
7050	1898	32
7050	1899	-13
7050	1900	-41
7050	1901	-25
7050	1902	11
7050	1903	38
7050	1904	67
7050	1905	108
7050	1906	138
7050	1907	132
7050	1908	105
7050	1909	98
7050	1910	110
7050	1911	108
7050	1912	82
7050	1913	63
7050	1914	63
7050	1915	65
7050	1916	63
7050	1917	88
7050	1918	153
7050	1919	220
7050	1920	251
7050	1921	255
7050	1922	255
7050	1923	244
7050	1924	206
7050	1925	160
7050	1926	143
7050	1927	151
7050	1928	141
7050	1929	100
7050	1930	58
7050	1931	29
7050	1932	-10
7050	1933	-65
7050	1934	-104
7050	1935	-104
7050	1936	-94
7050	1937	-106
7050	1938	-129
7050	1939	-132
7050	1940	-125
7050	1941	-136
7050	1942	-160
7050	1943	-162
7050	1944	-140
7050	1945	-128
7050	1946	-132
7050	1947	-125
7050	1948	-96
7050	1949	-81
7050	1950	-97
7050	1951	-111
7050	1952	-86
7050	1953	-30
7050	1954	39
7050	1955	128
7050	1956	250
7050	1957	368
7050	1958	423
7050	1959	403
7050	1960	344
7050	1961	271
7050	1962	173
7050	1963	53
7050	1964	-56
7050	1965	-148
7050	1966	-263
7050	1967	-429
7050	1968	-608
7050	1969	-749
7050	1970	-834
7050	1971	-869
7050	1972	-840
7050	1973	-741
7050	1974	-617
7050	1975	-537
7050	1976	-514
7050	1977	-514
7050	1978	-510
7050	1979	-510
7050	1980	-509
7050	1981	-477
7050	1982	-411
7050	1983	-353
7050	1984	-331
7050	1985	-317
7050	1986	-274
7050	1987	-214
7050	1988	-173
7050	1989	-153
7050	1990	-129
7050	1991	-103
7050	1992	-102
7050	1993	-116
7050	1994	-106
7050	1995	-62
7050	1996	-30
7050	1997	-37
7050	1998	-59
7050	1999	-66
[truncated: 159,280 more rows]
