# Supplementary material for: Are Complexity Metrics Reliable in Assessing HRV Control in Obese Patients During Sleep?
Source: PLoS One. 2015 Apr 20;10(4):e0124458. doi: 10.1371/journal.pone.0124458 (PMC4404104; doi:10.1371/journal.pone.0124458)
Supplement: S1 Dataset — (ZIP) [file pone.0124458.s001.zip › cabiddu_healthy_controls_data/SUBJECT (4)/2/FC.txt]

16770	0	304
16770	1	286
16770	2	254
16770	3	244
16770	4	263
16770	5	273
16770	6	250
16770	7	222
16770	8	215
16770	9	212
16770	10	191
16770	11	175
16770	12	198
16770	13	242
16770	14	269
16770	15	281
16770	16	308
16770	17	344
16770	18	350
16770	19	318
16770	20	285
16770	21	273
16770	22	255
16770	23	219
16770	24	195
16770	25	207
16770	26	229
16770	27	225
16770	28	210
16770	29	213
16770	30	227
16770	31	220
16770	32	193
16770	33	179
16770	34	181
16770	35	162
16770	36	114
16770	37	75
16770	38	69
16770	39	69
16770	40	58
16770	41	56
16770	42	83
16770	43	111
16770	44	107
16770	45	87
16770	46	90
16770	47	115
16770	48	126
16770	49	121
16770	50	128
16770	51	150
16770	52	149
16770	53	116
16770	54	88
16770	55	90
16770	56	96
16770	57	83
16770	58	73
16770	59	96
16770	60	132
16770	61	151
16770	62	160
16770	63	184
16770	64	213
16770	65	207
16770	66	167
16770	67	132
16770	68	122
16770	69	111
16770	70	84
16770	71	70
16770	72	84
16770	73	94
16770	74	74
16770	75	48
16770	76	51
16770	77	70
16770	78	72
16770	79	63
16770	80	71
16770	81	93
16770	82	94
16770	83	68
16770	84	50
16770	85	50
16770	86	35
16770	87	-11
16770	88	-54
16770	89	-59
16770	90	-33
16770	91	4
16770	92	66
16770	93	168
16770	94	270
16770	95	316
16770	96	297
16770	97	252
16770	98	203
16770	99	135
16770	100	57
16770	101	6
16770	102	-9
16770	103	-27
16770	104	-81
16770	105	-137
16770	106	-158
16770	107	-148
16770	108	-141
16770	109	-132
16770	110	-106
16770	111	-81
16770	112	-85
16770	113	-110
16770	114	-118
16770	115	-107
16770	116	-118
16770	117	-162
16770	118	-201
16770	119	-200
16770	120	-175
16770	121	-147
16770	122	-107
16770	123	-53
16770	124	-23
16770	125	-48
16770	126	-89
16770	127	-68
16770	128	39
16770	129	198
16770	130	367
16770	131	516
16770	132	589
16770	133	522
16770	134	311
16770	135	40
16770	136	-210
16770	137	-422
16770	138	-613
16770	139	-782
16770	140	-920
16770	141	-1047
16770	142	-1172
16770	143	-1245
16770	144	-1199
16770	145	-1033
16770	146	-825
16770	147	-642
16770	148	-507
16770	149	-435
16770	150	-442
16770	151	-501
16770	152	-535
16770	153	-494
16770	154	-412
16770	155	-345
16770	156	-307
16770	157	-279
16770	158	-262
16770	159	-267
16770	160	-270
16770	161	-229
16770	162	-156
16770	163	-108
16770	164	-113
16770	165	-139
16770	166	-157
16770	167	-178
16770	168	-203
16770	169	-206
16770	170	-170
16770	171	-128
16770	172	-112
16770	173	-109
16770	174	-83
16770	175	-45
16770	176	-34
16770	177	-50
16770	178	-54
16770	179	-43
16770	180	-50
16770	181	-81
16770	182	-98
16770	183	-82
16770	184	-65
16770	185	-70
16770	186	-76
16770	187	-60
16770	188	-39
16770	189	-42
16770	190	-57
16770	191	-48
16770	192	-25
16770	193	-21
16770	194	-40
16770	195	-46
16770	196	-35
16770	197	-44
16770	198	-90
16770	199	-135
16770	200	-149
16770	201	-151
16770	202	-154
16770	203	-142
16770	204	-91
16770	205	-37
16770	206	-28
16770	207	-64
16770	208	-106
16770	209	-137
16770	210	-171
16770	211	-198
16770	212	-182
16770	213	-123
16770	214	-77
16770	215	-77
16770	216	-95
16770	217	-99
16770	218	-98
16770	219	-106
16770	220	-102
16770	221	-64
16770	222	-18
16770	223	-5
16770	224	-25
16770	225	-36
16770	226	-28
16770	227	-31
16770	228	-52
16770	229	-66
16770	230	-63
16770	231	-80
16770	232	-128
16770	233	-169
16770	234	-167
16770	235	-137
16770	236	-114
16770	237	-96
16770	238	-63
16770	239	-30
16770	240	-32
16770	241	-61
16770	242	-76
16770	243	-69
16770	244	-79
16770	245	-116
16770	246	-146
16770	247	-149
16770	248	-147
16770	249	-159
16770	250	-159
16770	251	-127
16770	252	-89
16770	253	-81
16770	254	-93
16770	255	-88
16770	256	-68
16770	257	-69
16770	258	-90
16770	259	-101
16770	260	-99
16770	261	-123
16770	262	-182
16770	263	-237
16770	264	-255
16770	265	-253
16770	266	-256
16770	267	-245
16770	268	-209
16770	269	-172
16770	270	-174
16770	271	-202
16770	272	-215
16770	273	-212
16770	274	-221
16770	275	-250
16770	276	-266
16770	277	-262
16770	278	-268
16770	279	-296
16770	280	-313
16770	281	-296
16770	282	-273
16770	283	-277
16770	284	-292
16770	285	-287
16770	286	-272
16770	287	-274
16770	288	-280
16770	289	-257
16770	290	-212
16770	291	-186
16770	292	-190
16770	293	-194
16770	294	-183
16770	295	-185
16770	296	-216
16770	297	-244
16770	298	-243
16770	299	-237
16770	300	-249
16770	301	-261
16770	302	-242
16770	303	-203
16770	304	-183
16770	305	-188
16770	306	-189
16770	307	-181
16770	308	-195
16770	309	-235
16770	310	-260
16770	311	-257
16770	312	-260
16770	313	-293
16770	314	-332
16770	315	-343
16770	316	-336
16770	317	-334
16770	318	-320
16770	319	-269
16770	320	-202
16770	321	-168
16770	322	-175
16770	323	-186
16770	324	-184
16770	325	-188
16770	326	-200
16770	327	-189
16770	328	-142
16770	329	-100
16770	330	-94
16770	331	-108
16770	332	-110
16770	333	-113
16770	334	-142
16770	335	-185
16770	336	-209
16770	337	-218
16770	338	-247
16770	339	-298
16770	340	-338
16770	341	-351
16770	342	-368
16770	343	-401
16770	344	-422
16770	345	-411
16770	346	-396
16770	347	-400
16770	348	-398
16770	349	-364
16770	350	-320
16770	351	-309
16770	352	-332
16770	353	-351
16770	354	-354
16770	355	-365
16770	356	-378
16770	357	-360
16770	358	-314
16770	359	-290
16770	360	-311
16770	361	-340
16770	362	-323
16770	363	-256
16770	364	-155
16770	365	-19
16770	366	137
16770	367	249
16770	368	246
16770	369	129
16770	370	-39
16770	371	-207
16770	372	-368
16770	373	-514
16770	374	-625
16770	375	-713
16770	376	-836
16770	377	-1012
16770	378	-1187
16770	379	-1288
16770	380	-1298
16770	381	-1232
16770	382	-1101
16770	383	-915
16770	384	-729
16770	385	-611
16770	386	-564
16770	387	-538
16770	388	-503
16770	389	-480
16770	390	-476
16770	391	-467
16770	392	-442
16770	393	-430
16770	394	-447
16770	395	-454
16770	396	-411
16770	397	-341
16770	398	-283
16770	399	-245
16770	400	-207
16770	401	-180
16770	402	-187
16770	403	-217
16770	404	-219
16770	405	-184
16770	406	-152
16770	407	-143
16770	408	-134
16770	409	-108
16770	410	-91
16770	411	-103
16770	412	-116
16770	413	-96
16770	414	-56
16770	415	-33
16770	416	-29
16770	417	-14
16770	418	6
16770	419	-2
16770	420	-38
16770	421	-65
16770	422	-67
16770	423	-73
16770	424	-101
16770	425	-120
16770	426	-110
16770	427	-93
16770	428	-99
16770	429	-109
16770	430	-92
16770	431	-62
16770	432	-51
16770	433	-53
16770	434	-38
16770	435	-10
16770	436	-6
16770	437	-36
16770	438	-63
16770	439	-69
16770	440	-79
16770	441	-107
16770	442	-124
16770	443	-105
16770	444	-75
16770	445	-66
16770	446	-65
16770	447	-47
16770	448	-24
16770	449	-31
16770	450	-65
16770	451	-83
16770	452	-78
16770	453	-80
16770	454	-100
16770	455	-104
16770	456	-81
16770	457	-60
16770	458	-63
16770	459	-62
16770	460	-27
16770	461	24
16770	462	61
16770	463	87
16770	464	123
16770	465	155
16770	466	141
16770	467	89
16770	468	48
16770	469	38
16770	470	35
16770	471	24
16770	472	22
16770	473	36
16770	474	33
16770	475	-6
16770	476	-44
16770	477	-41
16770	478	-7
16770	479	23
16770	480	45
16770	481	78
16770	482	111
16770	483	109
16770	484	76
16770	485	55
16770	486	60
16770	487	58
16770	488	30
16770	489	8
16770	490	16
16770	491	32
16770	492	37
16770	493	47
16770	494	87
16770	495	135
16770	496	147
16770	497	127
16770	498	114
16770	499	112
16770	500	91
16770	501	49
16770	502	23
16770	503	28
16770	504	31
16770	505	15
16770	506	9
16770	507	33
16770	508	59
16770	509	52
16770	510	26
16770	511	16
16770	512	16
16770	513	1
16770	514	-17
16770	515	-2
16770	516	45
16770	517	77
16770	518	71
16770	519	56
16770	520	50
16770	521	33
16770	522	-3
16770	523	-22
16770	524	7
16770	525	56
16770	526	84
16770	527	96
16770	528	115
16770	529	134
16770	530	122
16770	531	82
16770	532	57
16770	533	57
16770	534	49
16770	535	25
16770	536	18
16770	537	43
16770	538	69
16770	539	64
16770	540	45
16770	541	41
16770	542	37
16770	543	11
16770	544	-17
16770	545	-8
16770	546	31
16770	547	52
16770	548	40
16770	549	23
16770	550	16
16770	551	-4
16770	552	-30
16770	553	-19
16770	554	54
16770	555	149
16770	556	217
16770	557	254
16770	558	275
16770	559	265
16770	560	205
16770	561	123
16770	562	65
16770	563	34
16770	564	-7
16770	565	-66
16770	566	-107
16770	567	-114
16770	568	-111
16770	569	-114
16770	570	-103
16770	571	-71
16770	572	-61
16770	573	-103
16770	574	-166
16770	575	-193
16770	576	-181
16770	577	-161
16770	578	-144
16770	579	-117
16770	580	-91
16770	581	-99
16770	582	-133
16770	583	-146
16770	584	-113
16770	585	-76
16770	586	-68
16770	587	-70
16770	588	-44
16770	589	13
16770	590	99
16770	591	234
16770	592	423
16770	593	602
16770	594	677
16770	595	613
16770	596	445
16770	597	222
16770	598	-29
16770	599	-273
16770	600	-458
16770	601	-582
16770	602	-704
16770	603	-862
16770	604	-1022
16770	605	-1121
16770	606	-1138
16770	607	-1080
16770	608	-952
16770	609	-759
16770	610	-562
16770	611	-437
16770	612	-396
16770	613	-390
16770	614	-375
16770	615	-356
16770	616	-338
16770	617	-297
16770	618	-231
16770	619	-180
16770	620	-171
16770	621	-168
16770	622	-131
16770	623	-69
16770	624	-20
16770	625	14
16770	626	55
16770	627	92
16770	628	93
16770	629	63
16770	630	47
16770	631	63
16770	632	77
16770	633	69
16770	634	66
16770	635	92
16770	636	118
16770	637	116
16770	638	104
16770	639	112
16770	640	137
16770	641	148
16770	642	146
16770	643	159
16770	644	179
16770	645	167
16770	646	119
16770	647	75
16770	648	59
16770	649	45
16770	650	16
16770	651	-2
16770	652	13
16770	653	40
16770	654	54
16770	655	69
16770	656	115
16770	657	174
16770	658	202
16770	659	192
16770	660	177
16770	661	165
16770	662	130
16770	663	73
16770	664	34
16770	665	33
16770	666	36
16770	667	16
16770	668	-5
16770	669	0
16770	670	13
16770	671	5
16770	672	-12
16770	673	-6
16770	674	12
16770	675	4
16770	676	-30
16770	677	-57
16770	678	-65
16770	679	-88
16770	680	-132
16770	681	-156
16770	682	-137
16770	683	-99
16770	684	-66
16770	685	-21
16770	686	52
16770	687	125
16770	688	164
16770	689	175
16770	690	200
16770	691	238
16770	692	259
16770	693	259
16770	694	266
16770	695	281
16770	696	269
16770	697	216
16770	698	164
16770	699	146
16770	700	144
16770	701	133
16770	702	125
16770	703	142
16770	704	163
16770	705	156
16770	706	133
16770	707	132
16770	708	158
16770	709	172
16770	710	161
16770	711	154
16770	712	160
16770	713	149
16770	714	110
16770	715	80
16770	716	89
16770	717	110
16770	718	114
16770	719	112
16770	720	135
16770	721	170
16770	722	182
16770	723	177
16770	724	184
16770	725	204
16770	726	198
16770	727	157
16770	728	120
16770	729	106
16770	730	93
16770	731	62
16770	732	41
16770	733	55
16770	734	78
16770	735	81
16770	736	75
16770	737	91
16770	738	120
16770	739	124
16770	740	99
16770	741	86
16770	742	92
16770	743	88
16770	744	65
16770	745	57
16770	746	82
16770	747	107
16770	748	104
16770	749	96
16770	750	114
16770	751	145
16770	752	157
16770	753	165
16770	754	197
16770	755	239
16770	756	246
16770	757	207
16770	758	161
16770	759	128
16770	760	87
16770	761	37
16770	762	16
16770	763	43
16770	764	86
16770	765	109
16770	766	122
16770	767	152
16770	768	185
16770	769	191
16770	770	182
16770	771	194
16770	772	224
16770	773	233
16770	774	214
16770	775	199
16770	776	203
16770	777	194
16770	778	159
16770	779	129
16770	780	130
16770	781	141
16770	782	136
16770	783	134
16770	784	160
16770	785	195
16770	786	200
16770	787	177
16770	788	161
16770	789	158
16770	790	138
16770	791	94
16770	792	61
16770	793	51
16770	794	34
16770	795	-3
16770	796	-26
16770	797	3
16770	798	67
16770	799	130
16770	800	190
16770	801	253
16770	802	288
16770	803	256
16770	804	167
16770	805	79
16770	806	21
16770	807	-26
16770	808	-70
16770	809	-93
16770	810	-95
16770	811	-114
16770	812	-166
16770	813	-213
16770	814	-218
16770	815	-198
16770	816	-187
16770	817	-179
16770	818	-140
16770	819	-80
16770	820	-46
16770	821	-47
16770	822	-54
16770	823	-59
16770	824	-81
16770	825	-115
16770	826	-119
16770	827	-73
16770	828	-20
16770	829	-6
16770	830	-22
16770	831	-30
16770	832	-17
16770	833	19
16770	834	110
16770	835	278
16770	836	474
16770	837	602
16770	838	605
16770	839	499
16770	840	319
16770	841	80
16770	842	-182
16770	843	-407
16770	844	-568
16770	845	-707
16770	846	-867
16770	847	-1022
16770	848	-1115
16770	849	-1122
16770	850	-1056
16770	851	-922
16770	852	-723
16770	853	-514
16770	854	-374
16770	855	-328
16770	856	-324
16770	857	-316
16770	858	-304
16770	859	-292
16770	860	-258
16770	861	-193
16770	862	-135
16770	863	-114
16770	864	-108
16770	865	-72
16770	866	-18
16770	867	14
16770	868	15
16770	869	17
16770	870	27
16770	871	19
16770	872	-3
16770	873	-1
16770	874	39
16770	875	73
16770	876	68
16770	877	52
16770	878	65
16770	879	97
16770	880	120
16770	881	136
16770	882	165
16770	883	193
16770	884	188
16770	885	153
16770	886	132
16770	887	137
16770	888	136
16770	889	115
16770	890	105
16770	891	123
16770	892	140
16770	893	134
16770	894	124
16770	895	142
16770	896	169
16770	897	173
16770	898	162
16770	899	173
16770	900	204
16770	901	214
16770	902	197
16770	903	185
16770	904	185
16770	905	165
16770	906	110
16770	907	58
16770	908	37
16770	909	30
16770	910	11
16770	911	0
16770	912	23
16770	913	57
16770	914	66
16770	915	53
16770	916	54
16770	917	69
16770	918	61
16770	919	29
16770	920	10
16770	921	19
16770	922	24
16770	923	6
16770	924	-6
16770	925	10
16770	926	31
16770	927	29
16770	928	23
16770	929	46
16770	930	85
16770	931	100
16770	932	89
16770	933	84
16770	934	94
16770	935	87
16770	936	59
16770	937	45
16770	938	56
16770	939	55
16770	940	18
16770	941	-31
16770	942	-54
16770	943	-58
16770	944	-62
16770	945	-50
16770	946	1
16770	947	70
16770	948	106
16770	949	105
16770	950	104
16770	951	118
16770	952	119
16770	953	98
16770	954	84
16770	955	94
16770	956	97
16770	957	75
16770	958	57
16770	959	76
16770	960	113
16770	961	129
16770	962	124
16770	963	127
16770	964	132
16770	965	113
16770	966	76
16770	967	62
16770	968	77
16770	969	83
16770	970	58
16770	971	32
16770	972	29
16770	973	31
16770	974	19
16770	975	14
16770	976	39
16770	977	72
16770	978	74
16770	979	53
16770	980	52
16770	981	79
16770	982	95
16770	983	89
16770	984	86
16770	985	96
16770	986	89
16770	987	55
16770	988	36
16770	989	60
16770	990	99
16770	991	114
16770	992	112
16770	993	117
16770	994	121
16770	995	100
16770	996	66
16770	997	58
16770	998	75
16770	999	78
16770	1000	54
16770	1001	42
16770	1002	64
16770	1003	94
16770	1004	112
16770	1005	134
16770	1006	168
16770	1007	183
16770	1008	147
16770	1009	92
16770	1010	65
16770	1011	75
16770	1012	87
16770	1013	95
16770	1014	114
16770	1015	136
16770	1016	120
16770	1017	64
16770	1018	16
16770	1019	12
16770	1020	30
16770	1021	43
16770	1022	62
16770	1023	97
16770	1024	119
16770	1025	102
16770	1026	67
16770	1027	56
16770	1028	74
16770	1029	82
16770	1030	70
16770	1031	66
16770	1032	76
16770	1033	71
16770	1034	44
16770	1035	35
16770	1036	67
16770	1037	107
16770	1038	124
16770	1039	125
16770	1040	138
16770	1041	148
16770	1042	134
16770	1043	109
16770	1044	113
16770	1045	145
16770	1046	164
16770	1047	155
16770	1048	144
16770	1049	139
16770	1050	114
16770	1051	61
16770	1052	24
16770	1053	39
16770	1054	88
16770	1055	139
16770	1056	195
16770	1057	266
16770	1058	317
16770	1059	306
16770	1060	240
16770	1061	171
16770	1062	123
16770	1063	78
16770	1064	29
16770	1065	4
16770	1066	2
16770	1067	-18
16770	1068	-78
16770	1069	-140
16770	1070	-160
16770	1071	-145
16770	1072	-131
16770	1073	-118
16770	1074	-91
16770	1075	-64
16770	1076	-62
16770	1077	-75
16770	1078	-65
16770	1079	-36
16770	1080	-33
16770	1081	-71
16770	1082	-107
16770	1083	-106
16770	1084	-81
16770	1085	-54
16770	1086	-18
16770	1087	26
16770	1088	43
16770	1089	9
16770	1090	-27
16770	1091	13
16770	1092	149
16770	1093	330
16770	1094	496
16770	1095	608
16770	1096	617
16770	1097	479
16770	1098	224
16770	1099	-44
16770	1100	-245
16770	1101	-382
16770	1102	-502
16770	1103	-626
16770	1104	-756
16770	1105	-902
16770	1106	-1050
16770	1107	-1128
16770	1108	-1066
16770	1109	-875
16770	1110	-645
16770	1111	-454
16770	1112	-322
16770	1113	-254
16770	1114	-255
16770	1115	-291
16770	1116	-293
16770	1117	-227
16770	1118	-137
16770	1119	-83
16770	1120	-69
16770	1121	-57
16770	1122	-41
16770	1123	-27
16770	1124	0
16770	1125	61
16770	1126	132
16770	1127	155
16770	1128	118
16770	1129	72
16770	1130	56
16770	1131	60
16770	1132	72
16770	1133	105
16770	1134	164
16770	1135	211
16770	1136	220
16770	1137	210
16770	1138	222
16770	1139	241
16770	1140	232
16770	1141	200
16770	1142	185
16770	1143	195
16770	1144	199
16770	1145	189
16770	1146	196
16770	1147	229
16770	1148	251
16770	1149	235
16770	1150	209
16770	1151	207
16770	1152	217
16770	1153	215
16770	1154	213
16770	1155	241
16770	1156	286
16770	1157	301
16770	1158	283
16770	1159	268
16770	1160	266
16770	1161	247
16770	1162	202
16770	1163	164
16770	1164	155
16770	1165	148
16770	1166	122
16770	1167	99
16770	1168	110
16770	1169	133
16770	1170	135
16770	1171	119
16770	1172	119
16770	1173	132
16770	1174	129
16770	1175	107
16770	1176	105
16770	1177	129
16770	1178	142
16770	1179	120
16770	1180	92
16770	1181	83
16770	1182	75
16770	1183	56
16770	1184	49
16770	1185	86
16770	1186	144
16770	1187	179
16770	1188	186
16770	1189	198
16770	1190	215
16770	1191	207
16770	1192	169
16770	1193	139
16770	1194	130
16770	1195	110
16770	1196	63
16770	1197	25
16770	1198	28
16770	1199	51
16770	1200	63
16770	1201	76
16770	1202	110
16770	1203	146
16770	1204	144
16770	1205	110
16770	1206	87
16770	1207	85
16770	1208	72
16770	1209	40
16770	1210	20
16770	1211	29
16770	1212	35
16770	1213	18
16770	1214	6
16770	1215	24
16770	1216	47
16770	1217	39
16770	1218	11
16770	1219	1
16770	1220	11
16770	1221	9
16770	1222	-4
16770	1223	4
16770	1224	32
16770	1225	37
16770	1226	6
16770	1227	-24
16770	1228	-26
16770	1229	-18
16770	1230	-19
16770	1231	-9
16770	1232	31
16770	1233	69
16770	1234	67
16770	1235	36
16770	1236	18
16770	1237	21
16770	1238	15
16770	1239	-5
16770	1240	-10
16770	1241	0
16770	1242	-17
16770	1243	-68
16770	1244	-113
16770	1245	-116
16770	1246	-96
16770	1247	-79
16770	1248	-55
16770	1249	-7
16770	1250	37
16770	1251	37
16770	1252	6
16770	1253	-11
16770	1254	-5
16770	1255	-5
16770	1256	-18
16770	1257	-15
16770	1258	6
16770	1259	7
16770	1260	-27
16770	1261	-57
16770	1262	-51
16770	1263	-25
16770	1264	-11
16770	1265	1
16770	1266	38
16770	1267	76
16770	1268	77
16770	1269	49
16770	1270	35
16770	1271	46
16770	1272	46
16770	1273	22
16770	1274	5
16770	1275	8
16770	1276	2
16770	1277	-31
16770	1278	-57
16770	1279	-50
16770	1280	-35
16770	1281	-48
16770	1282	-81
16770	1283	-96
16770	1284	-93
16770	1285	-100
16770	1286	-112
16770	1287	-100
16770	1288	-67
16770	1289	-57
16770	1290	-85
16770	1291	-110
16770	1292	-106
16770	1293	-94
16770	1294	-100
16770	1295	-105
16770	1296	-83
16770	1297	-61
16770	1298	-67
16770	1299	-77
16770	1300	-46
16770	1301	28
16770	1302	104
16770	1303	159
16770	1304	206
16770	1305	235
16770	1306	204
16770	1307	111
16770	1308	14
16770	1309	-40
16770	1310	-69
16770	1311	-100
16770	1312	-128
16770	1313	-134
16770	1314	-142
16770	1315	-183
16770	1316	-238
16770	1317	-253
16770	1318	-226
16770	1319	-202
16770	1320	-204
16770	1321	-212
16770	1322	-216
16770	1323	-239
16770	1324	-283
16770	1325	-307
16770	1326	-283
16770	1327	-245
16770	1328	-233
16770	1329	-234
16770	1330	-210
16770	1331	-163
16770	1332	-129
16770	1333	-113
16770	1334	-97
16770	1335	-90
16770	1336	-126
16770	1337	-190
16770	1338	-212
16770	1339	-149
16770	1340	-31
16770	1341	90
16770	1342	193
16770	1343	259
16770	1344	245
16770	1345	131
16770	1346	-24
16770	1347	-144
16770	1348	-210
16770	1349	-269
16770	1350	-353
16770	1351	-461
16770	1352	-597
16770	1353	-778
16770	1354	-965
16770	1355	-1074
16770	1356	-1056
16770	1357	-956
16770	1358	-836
16770	1359	-722
16770	1360	-619
16770	1361	-550
16770	1362	-526
16770	1363	-507
16770	1364	-440
16770	1365	-337
16770	1366	-258
16770	1367	-233
16770	1368	-235
16770	1369	-243
16770	1370	-269
16770	1371	-301
16770	1372	-293
16770	1373	-226
16770	1374	-147
16770	1375	-100
16770	1376	-77
16770	1377	-47
16770	1378	-17
16770	1379	-11
16770	1380	-18
16770	1381	-9
16770	1382	11
16770	1383	7
16770	1384	-26
16770	1385	-43
16770	1386	-25
16770	1387	-8
16770	1388	-9
16770	1389	-2
16770	1390	30
16770	1391	60
16770	1392	57
16770	1393	38
16770	1394	37
16770	1395	48
16770	1396	40
16770	1397	20
16770	1398	27
16770	1399	58
16770	1400	71
16770	1401	51
16770	1402	34
16770	1403	38
16770	1404	33
16770	1405	4
16770	1406	-17
16770	1407	-2
16770	1408	20
16770	1409	15
16770	1410	-7
16770	1411	-15
16770	1412	-17
16770	1413	-42
16770	1414	-84
16770	1415	-99
16770	1416	-84
16770	1417	-79
16770	1418	-103
16770	1419	-126
16770	1420	-133
16770	1421	-150
16770	1422	-194
16770	1423	-232
16770	1424	-231
16770	1425	-206
16770	1426	-196
16770	1427	-194
16770	1428	-170
16770	1429	-133
16770	1430	-120
16770	1431	-129
16770	1432	-120
16770	1433	-81
16770	1434	-46
16770	1435	-34
16770	1436	-19
16770	1437	14
16770	1438	34
16770	1439	16
16770	1440	-14
16770	1441	-13
16770	1442	7
16770	1443	17
16770	1444	24
16770	1445	55
16770	1446	99
16770	1447	112
16770	1448	85
16770	1449	59
16770	1450	54
16770	1451	42
16770	1452	11
16770	1453	-6
16770	1454	14
16770	1455	41
16770	1456	47
16770	1457	48
16770	1458	71
16770	1459	99
16770	1460	94
16770	1461	61
16770	1462	37
16770	1463	28
16770	1464	5
16770	1465	-34
16770	1466	-46
16770	1467	-18
16770	1468	13
16770	1469	19
16770	1470	20
16770	1471	42
16770	1472	64
16770	1473	59
16770	1474	49
16770	1475	63
16770	1476	90
16770	1477	89
16770	1478	60
16770	1479	44
16770	1480	53
16770	1481	57
16770	1482	45
16770	1483	47
16770	1484	73
16770	1485	83
16770	1486	55
16770	1487	20
16770	1488	13
16770	1489	19
16770	1490	12
16770	1491	0
16770	1492	13
16770	1493	38
16770	1494	37
16770	1495	7
16770	1496	-13
16770	1497	-12
16770	1498	-27
16770	1499	-69
16770	1500	-104
16770	1501	-110
16770	1502	-110
16770	1503	-126
16770	1504	-129
16770	1505	-93
16770	1506	-41
16770	1507	-15
16770	1508	-10
16770	1509	10
16770	1510	41
16770	1511	51
16770	1512	35
16770	1513	28
16770	1514	40
16770	1515	33
16770	1516	-8
16770	1517	-43
16770	1518	-46
16770	1519	-37
16770	1520	-43
16770	1521	-46
16770	1522	-24
16770	1523	0
16770	1524	-10
16770	1525	-44
16770	1526	-56
16770	1527	-38
16770	1528	-25
16770	1529	-28
16770	1530	-22
16770	1531	-1
16770	1532	-1
16770	1533	-41
16770	1534	-82
16770	1535	-90
16770	1536	-80
16770	1537	-85
16770	1538	-91
16770	1539	-74
16770	1540	-53
16770	1541	-60
16770	1542	-84
16770	1543	-80
16770	1544	-37
16770	1545	6
16770	1546	28
16770	1547	49
16770	1548	74
16770	1549	70
16770	1550	22
16770	1551	-27
16770	1552	-36
16770	1553	-23
16770	1554	-25
16770	1555	-45
16770	1556	-57
16770	1557	-72
16770	1558	-117
16770	1559	-178
16770	1560	-202
16770	1561	-176
16770	1562	-147
16770	1563	-148
16770	1564	-162
16770	1565	-172
16770	1566	-194
16770	1567	-229
16770	1568	-239
16770	1569	-195
16770	1570	-138
16770	1571	-123
16770	1572	-151
16770	1573	-177
16770	1574	-185
16770	1575	-193
16770	1576	-196
16770	1577	-171
16770	1578	-131
16770	1579	-126
16770	1580	-165
16770	1581	-184
16770	1582	-121
16770	1583	10
16770	1584	166
16770	1585	317
16770	1586	429
16770	1587	441
16770	1588	310
16770	1589	78
16770	1590	-158
16770	1591	-345
16770	1592	-499
16770	1593	-640
16770	1594	-763
16770	1595	-879
16770	1596	-1018
16770	1597	-1162
16770	1598	-1237
16770	1599	-1187
16770	1600	-1044
16770	1601	-871
16770	1602	-707
16770	1603	-562
16770	1604	-462
16770	1605	-430
16770	1606	-431
16770	1607	-400
16770	1608	-328
16770	1609	-266
16770	1610	-244
16770	1611	-242
16770	1612	-241
16770	1613	-255
16770	1614	-279
16770	1615	-273
16770	1616	-209
16770	1617	-127
16770	1618	-77
16770	1619	-57
16770	1620	-35
16770	1621	-7
16770	1622	2
16770	1623	1
16770	1624	26
16770	1625	75
16770	1626	108
16770	1627	110
16770	1628	117
16770	1629	144
16770	1630	159
16770	1631	140
16770	1632	120
16770	1633	133
16770	1634	168
16770	1635	191
16770	1636	206
16770	1637	241
16770	1638	280
16770	1639	283
16770	1640	248
16770	1641	218
16770	1642	212
16770	1643	202
16770	1644	178
16770	1645	171
16770	1646	198
16770	1647	221
16770	1648	209
16770	1649	180
16770	1650	174
16770	1651	179
16770	1652	169
16770	1653	158
16770	1654	178
16770	1655	216
16770	1656	228
16770	1657	201
16770	1658	170
16770	1659	154
16770	1660	125
16770	1661	74
16770	1662	38
16770	1663	43
16770	1664	62
16770	1665	60
16770	1666	56
16770	1667	84
16770	1668	127
16770	1669	145
16770	1670	137
16770	1671	133
16770	1672	138
16770	1673	122
16770	1674	84
16770	1675	70
16770	1676	98
16770	1677	127
16770	1678	129
16770	1679	127
16770	1680	148
16770	1681	173
16770	1682	181
16770	1683	191
16770	1684	230
16770	1685	278
16770	1686	288
16770	1687	258
16770	1688	223
16770	1689	202
16770	1690	170
16770	1691	124
16770	1692	101
16770	1693	116
16770	1694	130
16770	1695	113
16770	1696	91
16770	1697	99
16770	1698	119
16770	1699	126
16770	1700	124
16770	1701	148
16770	1702	183
16770	1703	188
16770	1704	167
16770	1705	159
16770	1706	179
16770	1707	190
16770	1708	175
16770	1709	163
16770	1710	172
16770	1711	179
16770	1712	162
16770	1713	148
16770	1714	173
16770	1715	219
16770	1716	248
16770	1717	260
16770	1718	284
16770	1719	313
16770	1720	309
16770	1721	269
16770	1722	233
16770	1723	219
16770	1724	199
16770	1725	163
16770	1726	142
16770	1727	161
16770	1728	188
16770	1729	192
16770	1730	185
16770	1731	196
16770	1732	217
16770	1733	223
16770	1734	219
16770	1735	234
16770	1736	261
16770	1737	258
16770	1738	216
16770	1739	171
16770	1740	150
16770	1741	133
16770	1742	109
16770	1743	106
16770	1744	142
16770	1745	188
16770	1746	205
16770	1747	204
16770	1748	218
16770	1749	241
16770	1750	243
16770	1751	223
16770	1752	214
16770	1753	216
16770	1754	193
16770	1755	139
16770	1756	97
16770	1757	94
16770	1758	107
16770	1759	110
16770	1760	121
16770	1761	158
16770	1762	192
16770	1763	191
16770	1764	171
16770	1765	171
16770	1766	189
16770	1767	191
16770	1768	170
16770	1769	158
16770	1770	162
16770	1771	150
16770	1772	121
16770	1773	114
16770	1774	147
16770	1775	181
16770	1776	180
16770	1777	157
16770	1778	138
16770	1779	114
16770	1780	72
16770	1781	37
16770	1782	51
16770	1783	101
16770	1784	135
16770	1785	133
16770	1786	124
16770	1787	118
16770	1788	94
16770	1789	52
16770	1790	33
16770	1791	58
16770	1792	91
16770	1793	95
16770	1794	83
16770	1795	85
16770	1796	90
16770	1797	78
16770	1798	63
16770	1799	76
16770	1800	106
16770	1801	106
16770	1802	69
16770	1803	39
16770	1804	43
16770	1805	64
16770	1806	90
16770	1807	141
16770	1808	221
16770	1809	284
16770	1810	286
16770	1811	244
16770	1812	202
16770	1813	166
16770	1814	120
16770	1815	76
16770	1816	66
16770	1817	82
16770	1818	75
16770	1819	30
16770	1820	-18
16770	1821	-42
16770	1822	-62
16770	1823	-91
16770	1824	-110
16770	1825	-101
16770	1826	-96
16770	1827	-117
16770	1828	-136
16770	1829	-116
16770	1830	-67
16770	1831	-40
16770	1832	-47
16770	1833	-56
16770	1834	-50
16770	1835	-48
16770	1836	-49
16770	1837	-25
16770	1838	22
16770	1839	40
16770	1840	-1
16770	1841	-53
16770	1842	-50
16770	1843	30
16770	1844	173
16770	1845	363
16770	1846	575
16770	1847	731
16770	1848	745
16770	1849	607
16770	1850	387
16770	1851	154
16770	1852	-74
16770	1853	-291
16770	1854	-474
16770	1855	-630
16770	1856	-795
16770	1857	-977
16770	1858	-1110
16770	1859	-1117
16770	1860	-993
16770	1861	-794
16770	1862	-569
16770	1863	-353
16770	1864	-199
16770	1865	-156
16770	1866	-199
16770	1867	-242
16770	1868	-229
16770	1869	-180
16770	1870	-123
16770	1871	-62
16770	1872	-1
16770	1873	27
16770	1874	8
16770	1875	-16
16770	1876	2
16770	1877	54
16770	1878	95
16770	1879	113
16770	1880	130
16770	1881	147
16770	1882	139
16770	1883	111
16770	1884	105
16770	1885	134
16770	1886	162
16770	1887	167
16770	1888	174
16770	1889	203
16770	1890	228
16770	1891	211
16770	1892	174
16770	1893	160
16770	1894	171
16770	1895	178
16770	1896	181
16770	1897	201
16770	1898	231
16770	1899	233
16770	1900	198
16770	1901	165
16770	1902	161
16770	1903	162
16770	1904	144
16770	1905	129
16770	1906	142
16770	1907	159
16770	1908	150
16770	1909	132
16770	1910	135
16770	1911	153
16770	1912	145
16770	1913	112
16770	1914	89
16770	1915	90
16770	1916	86
16770	1917	69
16770	1918	74
16770	1919	114
16770	1920	155
16770	1921	163
16770	1922	155
16770	1923	162
16770	1924	172
16770	1925	159
16770	1926	139
16770	1927	147
16770	1928	172
16770	1929	173
16770	1930	142
16770	1931	111
16770	1932	97
16770	1933	75
16770	1934	39
16770	1935	27
16770	1936	58
16770	1937	100
16770	1938	115
16770	1939	115
16770	1940	127
16770	1941	140
16770	1942	126
16770	1943	100
16770	1944	98
16770	1945	120
16770	1946	128
16770	1947	108
16770	1948	90
16770	1949	87
16770	1950	70
16770	1951	28
16770	1952	-2
16770	1953	4
16770	1954	21
16770	1955	20
16770	1956	13
16770	1957	31
16770	1958	67
16770	1959	85
16770	1960	87
16770	1961	102
16770	1962	126
16770	1963	120
16770	1964	81
16770	1965	52
16770	1966	55
16770	1967	67
16770	1968	63
16770	1969	62
16770	1970	83
16770	1971	100
16770	1972	85
16770	1973	59
16770	1974	66
16770	1975	100
16770	1976	124
16770	1977	130
16770	1978	143
16770	1979	160
16770	1980	145
16770	1981	89
16770	1982	35
16770	1983	15
16770	1984	7
16770	1985	-9
16770	1986	-11
16770	1987	23
16770	1988	61
16770	1989	65
16770	1990	41
16770	1991	28
16770	1992	28
16770	1993	10
16770	1994	-21
16770	1995	-27
16770	1996	0
16770	1997	24
16770	1998	26
16770	1999	31
[truncated: 159,280 more rows]
