# Supplementary material for: Are Complexity Metrics Reliable in Assessing HRV Control in Obese Patients During Sleep?
Source: PLoS One. 2015 Apr 20;10(4):e0124458. doi: 10.1371/journal.pone.0124458 (PMC4404104; doi:10.1371/journal.pone.0124458)
Supplement: S1 Dataset — (ZIP) [file pone.0124458.s001.zip › cabiddu_healthy_controls_data/SUBJECT (4)/3/FC.txt]

21300	0	213
21300	1	202
21300	2	184
21300	3	185
21300	4	199
21300	5	195
21300	6	175
21300	7	173
21300	8	195
21300	9	205
21300	10	188
21300	11	175
21300	12	188
21300	13	208
21300	14	217
21300	15	229
21300	16	258
21300	17	279
21300	18	258
21300	19	210
21300	20	179
21300	21	174
21300	22	173
21300	23	170
21300	24	185
21300	25	213
21300	26	219
21300	27	188
21300	28	153
21300	29	150
21300	30	165
21300	31	169
21300	32	169
21300	33	180
21300	34	190
21300	35	170
21300	36	135
21300	37	123
21300	38	138
21300	39	144
21300	40	127
21300	41	116
21300	42	125
21300	43	133
21300	44	130
21300	45	141
21300	46	181
21300	47	218
21300	48	217
21300	49	187
21300	50	165
21300	51	153
21300	52	127
21300	53	96
21300	54	89
21300	55	106
21300	56	112
21300	57	101
21300	58	104
21300	59	134
21300	60	162
21300	61	165
21300	62	157
21300	63	158
21300	64	154
21300	65	128
21300	66	98
21300	67	98
21300	68	122
21300	69	129
21300	70	115
21300	71	105
21300	72	107
21300	73	96
21300	74	68
21300	75	51
21300	76	61
21300	77	70
21300	78	55
21300	79	39
21300	80	52
21300	81	83
21300	82	98
21300	83	99
21300	84	107
21300	85	114
21300	86	87
21300	87	35
21300	88	2
21300	89	2
21300	90	8
21300	91	4
21300	92	8
21300	93	34
21300	94	59
21300	95	65
21300	96	69
21300	97	98
21300	98	131
21300	99	131
21300	100	104
21300	101	88
21300	102	94
21300	103	104
21300	104	118
21300	105	161
21300	106	229
21300	107	275
21300	108	273
21300	109	242
21300	110	215
21300	111	187
21300	112	150
21300	113	124
21300	114	128
21300	115	136
21300	116	106
21300	117	35
21300	118	-37
21300	119	-96
21300	120	-156
21300	121	-211
21300	122	-226
21300	123	-206
21300	124	-192
21300	125	-215
21300	126	-245
21300	127	-239
21300	128	-201
21300	129	-164
21300	130	-133
21300	131	-103
21300	132	-99
21300	133	-146
21300	134	-216
21300	135	-249
21300	136	-226
21300	137	-186
21300	138	-165
21300	139	-159
21300	140	-155
21300	141	-155
21300	142	-141
21300	143	-61
21300	144	107
21300	145	307
21300	146	448
21300	147	480
21300	148	410
21300	149	258
21300	150	47
21300	151	-169
21300	152	-333
21300	153	-447
21300	154	-575
21300	155	-759
21300	156	-966
21300	157	-1136
21300	158	-1234
21300	159	-1235
21300	160	-1117
21300	161	-895
21300	162	-654
21300	163	-486
21300	164	-414
21300	165	-397
21300	166	-393
21300	167	-391
21300	168	-374
21300	169	-314
21300	170	-228
21300	171	-171
21300	172	-161
21300	173	-161
21300	174	-134
21300	175	-91
21300	176	-58
21300	177	-34
21300	178	-6
21300	179	7
21300	180	-18
21300	181	-58
21300	182	-66
21300	183	-35
21300	184	-7
21300	185	-2
21300	186	1
21300	187	24
21300	188	42
21300	189	46
21300	190	58
21300	191	93
21300	192	128
21300	193	134
21300	194	121
21300	195	122
21300	196	133
21300	197	122
21300	198	94
21300	199	80
21300	200	82
21300	201	71
21300	202	42
21300	203	27
21300	204	42
21300	205	59
21300	206	56
21300	207	50
21300	208	66
21300	209	85
21300	210	81
21300	211	64
21300	212	64
21300	213	70
21300	214	51
21300	215	8
21300	216	-22
21300	217	-30
21300	218	-43
21300	219	-66
21300	220	-74
21300	221	-46
21300	222	-10
21300	223	10
21300	224	26
21300	225	57
21300	226	83
21300	227	70
21300	228	28
21300	229	-6
21300	230	-25
21300	231	-52
21300	232	-81
21300	233	-81
21300	234	-44
21300	235	-7
21300	236	7
21300	237	17
21300	238	40
21300	239	55
21300	240	42
21300	241	23
21300	242	22
21300	243	27
21300	244	4
21300	245	-41
21300	246	-72
21300	247	-87
21300	248	-111
21300	249	-145
21300	250	-156
21300	251	-136
21300	252	-116
21300	253	-116
21300	254	-117
21300	255	-100
21300	256	-83
21300	257	-89
21300	258	-101
21300	259	-93
21300	260	-74
21300	261	-79
21300	262	-103
21300	263	-111
21300	264	-100
21300	265	-97
21300	266	-106
21300	267	-96
21300	268	-58
21300	269	-24
21300	270	-18
21300	271	-24
21300	272	-20
21300	273	-19
21300	274	-41
21300	275	-72
21300	276	-75
21300	277	-58
21300	278	-57
21300	279	-75
21300	280	-80
21300	281	-69
21300	282	-75
21300	283	-104
21300	284	-125
21300	285	-123
21300	286	-119
21300	287	-134
21300	288	-146
21300	289	-135
21300	290	-116
21300	291	-120
21300	292	-141
21300	293	-149
21300	294	-149
21300	295	-169
21300	296	-203
21300	297	-213
21300	298	-192
21300	299	-173
21300	300	-172
21300	301	-168
21300	302	-148
21300	303	-130
21300	304	-134
21300	305	-139
21300	306	-114
21300	307	-82
21300	308	-80
21300	309	-112
21300	310	-141
21300	311	-162
21300	312	-193
21300	313	-227
21300	314	-227
21300	315	-188
21300	316	-152
21300	317	-145
21300	318	-149
21300	319	-144
21300	320	-149
21300	321	-175
21300	322	-201
21300	323	-193
21300	324	-168
21300	325	-162
21300	326	-176
21300	327	-181
21300	328	-173
21300	329	-182
21300	330	-208
21300	331	-215
21300	332	-188
21300	333	-154
21300	334	-132
21300	335	-103
21300	336	-52
21300	337	-5
21300	338	3
21300	339	-15
21300	340	-31
21300	341	-50
21300	342	-95
21300	343	-154
21300	344	-184
21300	345	-177
21300	346	-164
21300	347	-157
21300	348	-135
21300	349	-84
21300	350	-37
21300	351	-13
21300	352	9
21300	353	51
21300	354	91
21300	355	96
21300	356	74
21300	357	55
21300	358	36
21300	359	-7
21300	360	-66
21300	361	-104
21300	362	-114
21300	363	-131
21300	364	-171
21300	365	-208
21300	366	-222
21300	367	-232
21300	368	-247
21300	369	-241
21300	370	-198
21300	371	-145
21300	372	-129
21300	373	-155
21300	374	-190
21300	375	-223
21300	376	-265
21300	377	-305
21300	378	-314
21300	379	-292
21300	380	-278
21300	381	-291
21300	382	-299
21300	383	-268
21300	384	-212
21300	385	-166
21300	386	-131
21300	387	-102
21300	388	-95
21300	389	-124
21300	390	-150
21300	391	-110
21300	392	5
21300	393	140
21300	394	244
21300	395	302
21300	396	304
21300	397	236
21300	398	122
21300	399	27
21300	400	-17
21300	401	-46
21300	402	-128
21300	403	-284
21300	404	-493
21300	405	-727
21300	406	-952
21300	407	-1104
21300	408	-1120
21300	409	-1011
21300	410	-859
21300	411	-728
21300	412	-631
21300	413	-566
21300	414	-536
21300	415	-532
21300	416	-508
21300	417	-438
21300	418	-355
21300	419	-305
21300	420	-289
21300	421	-277
21300	422	-264
21300	423	-268
21300	424	-281
21300	425	-268
21300	426	-229
21300	427	-201
21300	428	-195
21300	429	-181
21300	430	-143
21300	431	-101
21300	432	-86
21300	433	-82
21300	434	-62
21300	435	-40
21300	436	-43
21300	437	-62
21300	438	-65
21300	439	-60
21300	440	-75
21300	441	-107
21300	442	-118
21300	443	-95
21300	444	-66
21300	445	-49
21300	446	-27
21300	447	13
21300	448	45
21300	449	48
21300	450	47
21300	451	72
21300	452	109
21300	453	124
21300	454	117
21300	455	114
21300	456	114
21300	457	94
21300	458	57
21300	459	42
21300	460	62
21300	461	89
21300	462	102
21300	463	119
21300	464	154
21300	465	181
21300	466	172
21300	467	145
21300	468	136
21300	469	137
21300	470	122
21300	471	97
21300	472	91
21300	473	98
21300	474	83
21300	475	42
21300	476	14
21300	477	19
21300	478	36
21300	479	46
21300	480	62
21300	481	97
21300	482	124
21300	483	120
21300	484	102
21300	485	112
21300	486	146
21300	487	170
21300	488	179
21300	489	192
21300	490	208
21300	491	197
21300	492	160
21300	493	136
21300	494	145
21300	495	161
21300	496	161
21300	497	159
21300	498	175
21300	499	192
21300	500	181
21300	501	157
21300	502	146
21300	503	143
21300	504	114
21300	505	63
21300	506	29
21300	507	28
21300	508	31
21300	509	32
21300	510	51
21300	511	92
21300	512	125
21300	513	122
21300	514	102
21300	515	96
21300	516	95
21300	517	72
21300	518	36
21300	519	21
21300	520	22
21300	521	6
21300	522	-28
21300	523	-49
21300	524	-47
21300	525	-50
21300	526	-71
21300	527	-80
21300	528	-61
21300	529	-34
21300	530	-30
21300	531	-35
21300	532	-27
21300	533	-19
21300	534	-39
21300	535	-73
21300	536	-84
21300	537	-70
21300	538	-66
21300	539	-81
21300	540	-87
21300	541	-75
21300	542	-69
21300	543	-81
21300	544	-80
21300	545	-51
21300	546	-15
21300	547	-4
21300	548	-9
21300	549	-8
21300	550	-10
21300	551	-43
21300	552	-95
21300	553	-127
21300	554	-132
21300	555	-142
21300	556	-163
21300	557	-168
21300	558	-146
21300	559	-125
21300	560	-127
21300	561	-128
21300	562	-105
21300	563	-75
21300	564	-68
21300	565	-75
21300	566	-69
21300	567	-62
21300	568	-82
21300	569	-120
21300	570	-136
21300	571	-116
21300	572	-88
21300	573	-68
21300	574	-36
21300	575	12
21300	576	43
21300	577	37
21300	578	17
21300	579	17
21300	580	31
21300	581	30
21300	582	19
21300	583	18
21300	584	18
21300	585	-14
21300	586	-73
21300	587	-116
21300	588	-124
21300	589	-125
21300	590	-128
21300	591	-111
21300	592	-56
21300	593	14
21300	594	74
21300	595	133
21300	596	205
21300	597	262
21300	598	264
21300	599	211
21300	600	146
21300	601	86
21300	602	22
21300	603	-35
21300	604	-46
21300	605	-11
21300	606	21
21300	607	19
21300	608	-6
21300	609	-31
21300	610	-68
21300	611	-123
21300	612	-164
21300	613	-159
21300	614	-129
21300	615	-122
21300	616	-145
21300	617	-162
21300	618	-160
21300	619	-162
21300	620	-174
21300	621	-173
21300	622	-159
21300	623	-164
21300	624	-193
21300	625	-209
21300	626	-172
21300	627	-104
21300	628	-55
21300	629	-39
21300	630	-43
21300	631	-69
21300	632	-115
21300	633	-132
21300	634	-58
21300	635	106
21300	636	286
21300	637	408
21300	638	447
21300	639	397
21300	640	256
21300	641	54
21300	642	-138
21300	643	-275
21300	644	-379
21300	645	-511
21300	646	-685
21300	647	-869
21300	648	-1029
21300	649	-1147
21300	650	-1178
21300	651	-1084
21300	652	-888
21300	653	-677
21300	654	-522
21300	655	-426
21300	656	-368
21300	657	-344
21300	658	-338
21300	659	-313
21300	660	-244
21300	661	-167
21300	662	-134
21300	663	-148
21300	664	-164
21300	665	-163
21300	666	-156
21300	667	-140
21300	668	-91
21300	669	-18
21300	670	31
21300	671	37
21300	672	30
21300	673	37
21300	674	49
21300	675	43
21300	676	33
21300	677	45
21300	678	68
21300	679	67
21300	680	49
21300	681	43
21300	682	51
21300	683	49
21300	684	33
21300	685	37
21300	686	67
21300	687	94
21300	688	95
21300	689	91
21300	690	106
21300	691	124
21300	692	121
21300	693	113
21300	694	122
21300	695	136
21300	696	124
21300	697	87
21300	698	64
21300	699	64
21300	700	56
21300	701	37
21300	702	36
21300	703	66
21300	704	100
21300	705	118
21300	706	137
21300	707	176
21300	708	212
21300	709	213
21300	710	188
21300	711	165
21300	712	141
21300	713	95
21300	714	39
21300	715	12
21300	716	25
21300	717	42
21300	718	48
21300	719	62
21300	720	92
21300	721	114
21300	722	107
21300	723	93
21300	724	98
21300	725	112
21300	726	106
21300	727	89
21300	728	89
21300	729	104
21300	730	104
21300	731	90
21300	732	92
21300	733	114
21300	734	124
21300	735	111
21300	736	104
21300	737	123
21300	738	146
21300	739	147
21300	740	140
21300	741	142
21300	742	139
21300	743	102
21300	744	49
21300	745	22
21300	746	28
21300	747	39
21300	748	46
21300	749	70
21300	750	116
21300	751	147
21300	752	149
21300	753	145
21300	754	156
21300	755	166
21300	756	150
21300	757	123
21300	758	118
21300	759	125
21300	760	112
21300	761	82
21300	762	70
21300	763	72
21300	764	61
21300	765	32
21300	766	21
21300	767	41
21300	768	67
21300	769	77
21300	770	89
21300	771	116
21300	772	138
21300	773	129
21300	774	105
21300	775	101
21300	776	109
21300	777	98
21300	778	65
21300	779	41
21300	780	34
21300	781	21
21300	782	-1
21300	783	1
21300	784	39
21300	785	79
21300	786	92
21300	787	91
21300	788	97
21300	789	101
21300	790	82
21300	791	61
21300	792	68
21300	793	92
21300	794	93
21300	795	67
21300	796	49
21300	797	52
21300	798	58
21300	799	57
21300	800	80
21300	801	131
21300	802	172
21300	803	174
21300	804	152
21300	805	142
21300	806	139
21300	807	125
21300	808	111
21300	809	124
21300	810	150
21300	811	146
21300	812	103
21300	813	58
21300	814	31
21300	815	10
21300	816	-5
21300	817	16
21300	818	81
21300	819	150
21300	820	185
21300	821	194
21300	822	200
21300	823	199
21300	824	171
21300	825	132
21300	826	119
21300	827	133
21300	828	137
21300	829	127
21300	830	131
21300	831	159
21300	832	185
21300	833	188
21300	834	191
21300	835	212
21300	836	229
21300	837	219
21300	838	198
21300	839	204
21300	840	236
21300	841	265
21300	842	292
21300	843	337
21300	844	389
21300	845	404
21300	846	370
21300	847	323
21300	848	291
21300	849	263
21300	850	231
21300	851	218
21300	852	240
21300	853	266
21300	854	255
21300	855	214
21300	856	174
21300	857	137
21300	858	86
21300	859	35
21300	860	17
21300	861	29
21300	862	32
21300	863	9
21300	864	-3
21300	865	23
21300	866	65
21300	867	93
21300	868	112
21300	869	135
21300	870	151
21300	871	139
21300	872	125
21300	873	147
21300	874	194
21300	875	217
21300	876	196
21300	877	166
21300	878	160
21300	879	185
21300	880	259
21300	881	407
21300	882	612
21300	883	790
21300	884	862
21300	885	817
21300	886	694
21300	887	523
21300	888	323
21300	889	129
21300	890	-30
21300	891	-178
21300	892	-370
21300	893	-606
21300	894	-820
21300	895	-944
21300	896	-960
21300	897	-868
21300	898	-674
21300	899	-422
21300	900	-198
21300	901	-70
21300	902	-28
21300	903	-16
21300	904	-9
21300	905	-4
21300	906	11
21300	907	57
21300	908	113
21300	909	137
21300	910	124
21300	911	118
21300	912	148
21300	913	193
21300	914	234
21300	915	278
21300	916	332
21300	917	371
21300	918	368
21300	919	343
21300	920	333
21300	921	333
21300	922	314
21300	923	280
21300	924	274
21300	925	304
21300	926	334
21300	927	348
21300	928	358
21300	929	374
21300	930	373
21300	931	348
21300	932	330
21300	933	348
21300	934	385
21300	935	403
21300	936	404
21300	937	409
21300	938	416
21300	939	399
21300	940	366
21300	941	353
21300	942	367
21300	943	378
21300	944	372
21300	945	375
21300	946	399
21300	947	419
21300	948	416
21300	949	410
21300	950	426
21300	951	446
21300	952	439
21300	953	413
21300	954	397
21300	955	389
21300	956	360
21300	957	314
21300	958	286
21300	959	288
21300	960	291
21300	961	279
21300	962	278
21300	963	304
21300	964	335
21300	965	347
21300	966	351
21300	967	371
21300	968	391
21300	969	377
21300	970	336
21300	971	308
21300	972	298
21300	973	281
21300	974	260
21300	975	265
21300	976	299
21300	977	329
21300	978	332
21300	979	327
21300	980	333
21300	981	334
21300	982	310
21300	983	275
21300	984	258
21300	985	248
21300	986	219
21300	987	176
21300	988	160
21300	989	175
21300	990	188
21300	991	187
21300	992	191
21300	993	207
21300	994	209
21300	995	186
21300	996	170
21300	997	188
21300	998	224
21300	999	245
21300	1000	250
21300	1001	260
21300	1002	264
21300	1003	237
21300	1004	190
21300	1005	164
21300	1006	169
21300	1007	174
21300	1008	165
21300	1009	170
21300	1010	201
21300	1011	230
21300	1012	234
21300	1013	233
21300	1014	249
21300	1015	260
21300	1016	237
21300	1017	189
21300	1018	152
21300	1019	128
21300	1020	91
21300	1021	45
21300	1022	25
21300	1023	37
21300	1024	48
21300	1025	45
21300	1026	46
21300	1027	65
21300	1028	81
21300	1029	72
21300	1030	60
21300	1031	71
21300	1032	88
21300	1033	82
21300	1034	57
21300	1035	43
21300	1036	42
21300	1037	27
21300	1038	-2
21300	1039	-10
21300	1040	12
21300	1041	34
21300	1042	36
21300	1043	40
21300	1044	60
21300	1045	78
21300	1046	71
21300	1047	58
21300	1048	64
21300	1049	78
21300	1050	63
21300	1051	22
21300	1052	-12
21300	1053	-30
21300	1054	-54
21300	1055	-83
21300	1056	-85
21300	1057	-56
21300	1058	-27
21300	1059	-24
21300	1060	-24
21300	1061	0
21300	1062	32
21300	1063	45
21300	1064	46
21300	1065	56
21300	1066	59
21300	1067	28
21300	1068	-28
21300	1069	-66
21300	1070	-74
21300	1071	-77
21300	1072	-81
21300	1073	-64
21300	1074	-21
21300	1075	12
21300	1076	9
21300	1077	-8
21300	1078	-11
21300	1079	-9
21300	1080	-27
21300	1081	-50
21300	1082	-49
21300	1083	-34
21300	1084	-40
21300	1085	-72
21300	1086	-98
21300	1087	-111
21300	1088	-133
21300	1089	-163
21300	1090	-164
21300	1091	-116
21300	1092	-45
21300	1093	15
21300	1094	61
21300	1095	98
21300	1096	104
21300	1097	50
21300	1098	-35
21300	1099	-100
21300	1100	-128
21300	1101	-149
21300	1102	-170
21300	1103	-178
21300	1104	-181
21300	1105	-214
21300	1106	-280
21300	1107	-340
21300	1108	-362
21300	1109	-356
21300	1110	-343
21300	1111	-329
21300	1112	-306
21300	1113	-301
21300	1114	-338
21300	1115	-391
21300	1116	-410
21300	1117	-395
21300	1118	-383
21300	1119	-394
21300	1120	-403
21300	1121	-394
21300	1122	-378
21300	1123	-358
21300	1124	-315
21300	1125	-254
21300	1126	-221
21300	1127	-254
21300	1128	-320
21300	1129	-351
21300	1130	-306
21300	1131	-193
21300	1132	-21
21300	1133	185
21300	1134	352
21300	1135	388
21300	1136	276
21300	1137	85
21300	1138	-109
21300	1139	-275
21300	1140	-411
21300	1141	-518
21300	1142	-619
21300	1143	-767
21300	1144	-987
21300	1145	-1221
21300	1146	-1376
21300	1147	-1403
21300	1148	-1320
21300	1149	-1156
21300	1150	-944
21300	1151	-746
21300	1152	-634
21300	1153	-612
21300	1154	-620
21300	1155	-604
21300	1156	-565
21300	1157	-520
21300	1158	-467
21300	1159	-406
21300	1160	-366
21300	1161	-369
21300	1162	-390
21300	1163	-381
21300	1164	-340
21300	1165	-303
21300	1166	-284
21300	1167	-262
21300	1168	-233
21300	1169	-225
21300	1170	-239
21300	1171	-240
21300	1172	-217
21300	1173	-197
21300	1174	-205
21300	1175	-214
21300	1176	-198
21300	1177	-170
21300	1178	-164
21300	1179	-179
21300	1180	-183
21300	1181	-179
21300	1182	-198
21300	1183	-241
21300	1184	-270
21300	1185	-274
21300	1186	-277
21300	1187	-283
21300	1188	-264
21300	1189	-205
21300	1190	-138
21300	1191	-103
21300	1192	-95
21300	1193	-89
21300	1194	-94
21300	1195	-129
21300	1196	-176
21300	1197	-195
21300	1198	-182
21300	1199	-168
21300	1200	-161
21300	1201	-136
21300	1202	-88
21300	1203	-52
21300	1204	-48
21300	1205	-55
21300	1206	-53
21300	1207	-58
21300	1208	-92
21300	1209	-131
21300	1210	-145
21300	1211	-142
21300	1212	-153
21300	1213	-179
21300	1214	-189
21300	1215	-184
21300	1216	-192
21300	1217	-218
21300	1218	-229
21300	1219	-206
21300	1220	-167
21300	1221	-135
21300	1222	-95
21300	1223	-37
21300	1224	6
21300	1225	1
21300	1226	-40
21300	1227	-80
21300	1228	-112
21300	1229	-150
21300	1230	-183
21300	1231	-183
21300	1232	-154
21300	1233	-136
21300	1234	-147
21300	1235	-160
21300	1236	-154
21300	1237	-150
21300	1238	-161
21300	1239	-168
21300	1240	-147
21300	1241	-124
21300	1242	-132
21300	1243	-164
21300	1244	-182
21300	1245	-180
21300	1246	-187
21300	1247	-200
21300	1248	-194
21300	1249	-166
21300	1250	-151
21300	1251	-163
21300	1252	-172
21300	1253	-158
21300	1254	-141
21300	1255	-144
21300	1256	-154
21300	1257	-146
21300	1258	-134
21300	1259	-149
21300	1260	-180
21300	1261	-200
21300	1262	-208
21300	1263	-235
21300	1264	-281
21300	1265	-306
21300	1266	-294
21300	1267	-272
21300	1268	-259
21300	1269	-240
21300	1270	-207
21300	1271	-188
21300	1272	-205
21300	1273	-240
21300	1274	-254
21300	1275	-253
21300	1276	-263
21300	1277	-281
21300	1278	-284
21300	1279	-274
21300	1280	-282
21300	1281	-308
21300	1282	-313
21300	1283	-283
21300	1284	-246
21300	1285	-223
21300	1286	-202
21300	1287	-172
21300	1288	-152
21300	1289	-168
21300	1290	-197
21300	1291	-200
21300	1292	-182
21300	1293	-174
21300	1294	-181
21300	1295	-177
21300	1296	-166
21300	1297	-178
21300	1298	-210
21300	1299	-222
21300	1300	-191
21300	1301	-142
21300	1302	-111
21300	1303	-90
21300	1304	-72
21300	1305	-70
21300	1306	-105
21300	1307	-153
21300	1308	-171
21300	1309	-160
21300	1310	-155
21300	1311	-171
21300	1312	-186
21300	1313	-197
21300	1314	-225
21300	1315	-263
21300	1316	-269
21300	1317	-222
21300	1318	-155
21300	1319	-111
21300	1320	-86
21300	1321	-65
21300	1322	-53
21300	1323	-66
21300	1324	-82
21300	1325	-61
21300	1326	-10
21300	1327	23
21300	1328	21
21300	1329	7
21300	1330	-9
21300	1331	-46
21300	1332	-101
21300	1333	-136
21300	1334	-127
21300	1335	-100
21300	1336	-92
21300	1337	-94
21300	1338	-89
21300	1339	-89
21300	1340	-126
21300	1341	-191
21300	1342	-237
21300	1343	-258
21300	1344	-286
21300	1345	-325
21300	1346	-346
21300	1347	-342
21300	1348	-335
21300	1349	-335
21300	1350	-318
21300	1351	-271
21300	1352	-225
21300	1353	-217
21300	1354	-236
21300	1355	-244
21300	1356	-239
21300	1357	-242
21300	1358	-248
21300	1359	-233
21300	1360	-207
21300	1361	-206
21300	1362	-227
21300	1363	-217
21300	1364	-142
21300	1365	-20
21300	1366	115
21300	1367	249
21300	1368	362
21300	1369	404
21300	1370	351
21300	1371	237
21300	1372	122
21300	1373	23
21300	1374	-86
21300	1375	-225
21300	1376	-385
21300	1377	-571
21300	1378	-793
21300	1379	-1016
21300	1380	-1157
21300	1381	-1163
21300	1382	-1061
21300	1383	-909
21300	1384	-745
21300	1385	-598
21300	1386	-506
21300	1387	-484
21300	1388	-494
21300	1389	-474
21300	1390	-418
21300	1391	-364
21300	1392	-337
21300	1393	-319
21300	1394	-304
21300	1395	-306
21300	1396	-315
21300	1397	-289
21300	1398	-218
21300	1399	-141
21300	1400	-99
21300	1401	-81
21300	1402	-63
21300	1403	-43
21300	1404	-34
21300	1405	-26
21300	1406	0
21300	1407	29
21300	1408	27
21300	1409	-8
21300	1410	-34
21300	1411	-25
21300	1412	-3
21300	1413	14
21300	1414	43
21300	1415	88
21300	1416	114
21300	1417	99
21300	1418	63
21300	1419	43
21300	1420	38
21300	1421	21
21300	1422	-5
21300	1423	-18
21300	1424	-18
21300	1425	-34
21300	1426	-61
21300	1427	-62
21300	1428	-24
21300	1429	21
21300	1430	50
21300	1431	80
21300	1432	123
21300	1433	161
21300	1434	166
21300	1435	149
21300	1436	135
21300	1437	113
21300	1438	59
21300	1439	-10
21300	1440	-48
21300	1441	-43
21300	1442	-27
21300	1443	-20
21300	1444	-8
21300	1445	9
21300	1446	8
21300	1447	-22
21300	1448	-49
21300	1449	-41
21300	1450	-17
21300	1451	-11
21300	1452	-23
21300	1453	-29
21300	1454	-32
21300	1455	-56
21300	1456	-86
21300	1457	-82
21300	1458	-41
21300	1459	6
21300	1460	35
21300	1461	66
21300	1462	113
21300	1463	147
21300	1464	148
21300	1465	136
21300	1466	135
21300	1467	130
21300	1468	98
21300	1469	55
21300	1470	37
21300	1471	42
21300	1472	40
21300	1473	27
21300	1474	29
21300	1475	49
21300	1476	59
21300	1477	47
21300	1478	41
21300	1479	59
21300	1480	75
21300	1481	66
21300	1482	51
21300	1483	57
21300	1484	75
21300	1485	78
21300	1486	72
21300	1487	83
21300	1488	99
21300	1489	86
21300	1490	43
21300	1491	8
21300	1492	-4
21300	1493	-12
21300	1494	-32
21300	1495	-40
21300	1496	-25
21300	1497	-9
21300	1498	-16
21300	1499	-26
21300	1500	-11
21300	1501	16
21300	1502	20
21300	1503	2
21300	1504	-10
21300	1505	-11
21300	1506	-24
21300	1507	-48
21300	1508	-51
21300	1509	-24
21300	1510	-1
21300	1511	-4
21300	1512	-15
21300	1513	-17
21300	1514	-23
21300	1515	-46
21300	1516	-70
21300	1517	-63
21300	1518	-39
21300	1519	-35
21300	1520	-54
21300	1521	-66
21300	1522	-63
21300	1523	-66
21300	1524	-75
21300	1525	-58
21300	1526	-12
21300	1527	29
21300	1528	37
21300	1529	31
21300	1530	37
21300	1531	42
21300	1532	27
21300	1533	3
21300	1534	-1
21300	1535	6
21300	1536	-6
21300	1537	-38
21300	1538	-51
21300	1539	-38
21300	1540	-26
21300	1541	-29
21300	1542	-23
21300	1543	2
21300	1544	23
21300	1545	26
21300	1546	36
21300	1547	75
21300	1548	121
21300	1549	135
21300	1550	116
21300	1551	93
21300	1552	70
21300	1553	33
21300	1554	-4
21300	1555	3
21300	1556	57
21300	1557	115
21300	1558	147
21300	1559	162
21300	1560	168
21300	1561	145
21300	1562	86
21300	1563	24
21300	1564	-3
21300	1565	1
21300	1566	1
21300	1567	-8
21300	1568	-6
21300	1569	-8
21300	1570	-43
21300	1571	-105
21300	1572	-153
21300	1573	-165
21300	1574	-156
21300	1575	-142
21300	1576	-115
21300	1577	-72
21300	1578	-50
21300	1579	-70
21300	1580	-103
21300	1581	-105
21300	1582	-82
21300	1583	-72
21300	1584	-83
21300	1585	-92
21300	1586	-96
21300	1587	-111
21300	1588	-126
21300	1589	-106
21300	1590	-44
21300	1591	9
21300	1592	19
21300	1593	7
21300	1594	20
21300	1595	69
21300	1596	156
21300	1597	292
21300	1598	465
21300	1599	611
21300	1600	651
21300	1601	567
21300	1602	408
21300	1603	220
21300	1604	20
21300	1605	-172
21300	1606	-331
21300	1607	-466
21300	1608	-619
21300	1609	-808
21300	1610	-977
21300	1611	-1058
21300	1612	-1031
21300	1613	-924
21300	1614	-757
21300	1615	-560
21300	1616	-393
21300	1617	-313
21300	1618	-313
21300	1619	-330
21300	1620	-321
21300	1621	-293
21300	1622	-254
21300	1623	-192
21300	1624	-110
21300	1625	-43
21300	1626	-14
21300	1627	3
21300	1628	40
21300	1629	82
21300	1630	96
21300	1631	88
21300	1632	92
21300	1633	110
21300	1634	121
21300	1635	126
21300	1636	156
21300	1637	205
21300	1638	230
21300	1639	218
21300	1640	203
21300	1641	210
21300	1642	223
21300	1643	218
21300	1644	205
21300	1645	210
21300	1646	222
21300	1647	212
21300	1648	185
21300	1649	175
21300	1650	178
21300	1651	163
21300	1652	129
21300	1653	108
21300	1654	114
21300	1655	122
21300	1656	121
21300	1657	134
21300	1658	178
21300	1659	228
21300	1660	251
21300	1661	255
21300	1662	265
21300	1663	268
21300	1664	236
21300	1665	184
21300	1666	150
21300	1667	147
21300	1668	145
21300	1669	135
21300	1670	141
21300	1671	167
21300	1672	182
21300	1673	168
21300	1674	149
21300	1675	155
21300	1676	172
21300	1677	176
21300	1678	174
21300	1679	192
21300	1680	214
21300	1681	206
21300	1682	171
21300	1683	148
21300	1684	149
21300	1685	150
21300	1686	144
21300	1687	154
21300	1688	188
21300	1689	220
21300	1690	225
21300	1691	222
21300	1692	237
21300	1693	254
21300	1694	242
21300	1695	212
21300	1696	194
21300	1697	184
21300	1698	155
21300	1699	112
21300	1700	91
21300	1701	106
21300	1702	128
21300	1703	141
21300	1704	163
21300	1705	200
21300	1706	223
21300	1707	206
21300	1708	174
21300	1709	161
21300	1710	169
21300	1711	173
21300	1712	177
21300	1713	202
21300	1714	231
21300	1715	223
21300	1716	175
21300	1717	133
21300	1718	122
21300	1719	126
21300	1720	136
21300	1721	169
21300	1722	227
21300	1723	273
21300	1724	276
21300	1725	255
21300	1726	247
21300	1727	253
21300	1728	243
21300	1729	224
21300	1730	220
21300	1731	230
21300	1732	221
21300	1733	194
21300	1734	184
21300	1735	201
21300	1736	218
21300	1737	214
21300	1738	208
21300	1739	217
21300	1740	220
21300	1741	198
21300	1742	171
21300	1743	171
21300	1744	193
21300	1745	201
21300	1746	192
21300	1747	193
21300	1748	206
21300	1749	205
21300	1750	185
21300	1751	181
21300	1752	205
21300	1753	229
21300	1754	232
21300	1755	234
21300	1756	259
21300	1757	292
21300	1758	306
21300	1759	312
21300	1760	333
21300	1761	358
21300	1762	352
21300	1763	316
21300	1764	289
21300	1765	284
21300	1766	282
21300	1767	277
21300	1768	293
21300	1769	337
21300	1770	375
21300	1771	379
21300	1772	365
21300	1773	360
21300	1774	356
21300	1775	332
21300	1776	301
21300	1777	291
21300	1778	295
21300	1779	280
21300	1780	245
21300	1781	222
21300	1782	222
21300	1783	221
21300	1784	207
21300	1785	209
21300	1786	242
21300	1787	278
21300	1788	292
21300	1789	297
21300	1790	321
21300	1791	356
21300	1792	374
21300	1793	385
21300	1794	415
21300	1795	457
21300	1796	475
21300	1797	460
21300	1798	442
21300	1799	431
21300	1800	402
21300	1801	348
21300	1802	304
21300	1803	299
21300	1804	315
21300	1805	320
21300	1806	315
21300	1807	317
21300	1808	307
21300	1809	258
21300	1810	186
21300	1811	141
21300	1812	138
21300	1813	148
21300	1814	149
21300	1815	153
21300	1816	159
21300	1817	145
21300	1818	114
21300	1819	98
21300	1820	120
21300	1821	145
21300	1822	137
21300	1823	99
21300	1824	73
21300	1825	68
21300	1826	66
21300	1827	70
21300	1828	96
21300	1829	128
21300	1830	130
21300	1831	109
21300	1832	124
21300	1833	219
21300	1834	373
21300	1835	544
21300	1836	696
21300	1837	794
21300	1838	786
21300	1839	650
21300	1840	438
21300	1841	234
21300	1842	65
21300	1843	-94
21300	1844	-271
21300	1845	-460
21300	1846	-665
21300	1847	-884
21300	1848	-1069
21300	1849	-1130
21300	1850	-1021
21300	1851	-784
21300	1852	-511
21300	1853	-270
21300	1854	-103
21300	1855	-40
21300	1856	-80
21300	1857	-157
21300	1858	-185
21300	1859	-147
21300	1860	-87
21300	1861	-36
21300	1862	6
21300	1863	38
21300	1864	45
21300	1865	38
21300	1866	57
21300	1867	119
21300	1868	186
21300	1869	218
21300	1870	220
21300	1871	219
21300	1872	219
21300	1873	206
21300	1874	191
21300	1875	198
21300	1876	218
21300	1877	217
21300	1878	194
21300	1879	187
21300	1880	207
21300	1881	227
21300	1882	232
21300	1883	247
21300	1884	285
21300	1885	321
21300	1886	323
21300	1887	301
21300	1888	285
21300	1889	272
21300	1890	239
21300	1891	195
21300	1892	173
21300	1893	177
21300	1894	175
21300	1895	163
21300	1896	171
21300	1897	209
21300	1898	252
21300	1899	272
21300	1900	287
21300	1901	314
21300	1902	333
21300	1903	321
21300	1904	295
21300	1905	291
21300	1906	302
21300	1907	298
21300	1908	276
21300	1909	265
21300	1910	268
21300	1911	257
21300	1912	226
21300	1913	204
21300	1914	210
21300	1915	217
21300	1916	206
21300	1917	196
21300	1918	203
21300	1919	209
21300	1920	190
21300	1921	160
21300	1922	155
21300	1923	171
21300	1924	176
21300	1925	165
21300	1926	169
21300	1927	189
21300	1928	199
21300	1929	187
21300	1930	179
21300	1931	192
21300	1932	201
21300	1933	182
21300	1934	156
21300	1935	149
21300	1936	147
21300	1937	124
21300	1938	88
21300	1939	71
21300	1940	69
21300	1941	50
21300	1942	15
21300	1943	0
21300	1944	16
21300	1945	40
21300	1946	58
21300	1947	90
21300	1948	150
21300	1949	204
21300	1950	224
21300	1951	219
21300	1952	219
21300	1953	220
21300	1954	200
21300	1955	171
21300	1956	166
21300	1957	180
21300	1958	180
21300	1959	159
21300	1960	147
21300	1961	162
21300	1962	177
21300	1963	181
21300	1964	191
21300	1965	222
21300	1966	247
21300	1967	240
21300	1968	216
21300	1969	208
21300	1970	216
21300	1971	208
21300	1972	187
21300	1973	180
21300	1974	181
21300	1975	158
21300	1976	112
21300	1977	77
21300	1978	75
21300	1979	80
21300	1980	71
21300	1981	64
21300	1982	76
21300	1983	83
21300	1984	61
21300	1985	30
21300	1986	25
21300	1987	45
21300	1988	56
21300	1989	50
21300	1990	51
21300	1991	60
21300	1992	46
21300	1993	9
21300	1994	-12
21300	1995	1
21300	1996	27
21300	1997	40
21300	1998	53
21300	1999	85
[truncated: 159,280 more rows]
