# Supplementary material for: Are Complexity Metrics Reliable in Assessing HRV Control in Obese Patients During Sleep?
Source: PLoS One. 2015 Apr 20;10(4):e0124458. doi: 10.1371/journal.pone.0124458 (PMC4404104; doi:10.1371/journal.pone.0124458)
Supplement: S1 Dataset — (ZIP) [file pone.0124458.s001.zip › cabiddu_healthy_controls_data/SUBJECT (4)/4/FC.txt]

12540	0	-499
12540	1	-459
12540	2	-430
12540	3	-424
12540	4	-424
12540	5	-390
12540	6	-324
12540	7	-273
12540	8	-250
12540	9	-225
12540	10	-174
12540	11	-126
12540	12	-103
12540	13	-89
12540	14	-57
12540	15	-26
12540	16	-27
12540	17	-41
12540	18	-31
12540	19	3
12540	20	17
12540	21	10
12540	22	13
12540	23	40
12540	24	56
12540	25	49
12540	26	45
12540	27	63
12540	28	80
12540	29	74
12540	30	71
12540	31	96
12540	32	130
12540	33	132
12540	34	108
12540	35	96
12540	36	100
12540	37	93
12540	38	77
12540	39	85
12540	40	121
12540	41	142
12540	42	124
12540	43	100
12540	44	96
12540	45	94
12540	46	73
12540	47	50
12540	48	53
12540	49	64
12540	50	41
12540	51	-7
12540	52	-40
12540	53	-49
12540	54	-60
12540	55	-79
12540	56	-77
12540	57	-46
12540	58	-26
12540	59	-37
12540	60	-51
12540	61	-37
12540	62	-11
12540	63	-5
12540	64	-6
12540	65	15
12540	66	44
12540	67	42
12540	68	15
12540	69	2
12540	70	15
12540	71	22
12540	72	15
12540	73	27
12540	74	66
12540	75	99
12540	76	102
12540	77	100
12540	78	120
12540	79	144
12540	80	142
12540	81	123
12540	82	122
12540	83	131
12540	84	115
12540	85	77
12540	86	56
12540	87	63
12540	88	62
12540	89	42
12540	90	36
12540	91	62
12540	92	93
12540	93	103
12540	94	108
12540	95	135
12540	96	160
12540	97	149
12540	98	111
12540	99	88
12540	100	81
12540	101	62
12540	102	33
12540	103	29
12540	104	58
12540	105	78
12540	106	71
12540	107	64
12540	108	84
12540	109	105
12540	110	103
12540	111	94
12540	112	107
12540	113	123
12540	114	107
12540	115	68
12540	116	46
12540	117	50
12540	118	47
12540	119	31
12540	120	34
12540	121	59
12540	122	69
12540	123	46
12540	124	25
12540	125	36
12540	126	64
12540	127	75
12540	128	80
12540	129	100
12540	130	120
12540	131	103
12540	132	60
12540	133	39
12540	134	51
12540	135	64
12540	136	67
12540	137	84
12540	138	123
12540	139	146
12540	140	129
12540	141	102
12540	142	101
12540	143	112
12540	144	105
12540	145	90
12540	146	96
12540	147	110
12540	148	94
12540	149	54
12540	150	34
12540	151	48
12540	152	64
12540	153	66
12540	154	80
12540	155	120
12540	156	152
12540	157	150
12540	158	139
12540	159	147
12540	160	161
12540	161	147
12540	162	118
12540	163	116
12540	164	141
12540	165	159
12540	166	170
12540	167	202
12540	168	253
12540	169	275
12540	170	244
12540	171	192
12540	172	150
12540	173	111
12540	174	64
12540	175	35
12540	176	47
12540	177	73
12540	178	63
12540	179	18
12540	180	-24
12540	181	-54
12540	182	-94
12540	183	-139
12540	184	-147
12540	185	-115
12540	186	-87
12540	187	-89
12540	188	-94
12540	189	-75
12540	190	-53
12540	191	-61
12540	192	-85
12540	193	-94
12540	194	-94
12540	195	-108
12540	196	-122
12540	197	-100
12540	198	-52
12540	199	-30
12540	200	-55
12540	201	-87
12540	202	-86
12540	203	-52
12540	204	16
12540	205	136
12540	206	302
12540	207	446
12540	208	493
12540	209	444
12540	210	351
12540	211	249
12540	212	138
12540	213	35
12540	214	-39
12540	215	-115
12540	216	-261
12540	217	-488
12540	218	-730
12540	219	-910
12540	220	-1002
12540	221	-1005
12540	222	-913
12540	223	-749
12540	224	-589
12540	225	-508
12540	226	-504
12540	227	-516
12540	228	-511
12540	229	-495
12540	230	-465
12540	231	-397
12540	232	-309
12540	233	-255
12540	234	-253
12540	235	-263
12540	236	-245
12540	237	-215
12540	238	-196
12540	239	-174
12540	240	-127
12540	241	-81
12540	242	-72
12540	243	-90
12540	244	-91
12540	245	-72
12540	246	-66
12540	247	-80
12540	248	-76
12540	249	-41
12540	250	-9
12540	251	-1
12540	252	5
12540	253	29
12540	254	49
12540	255	38
12540	256	16
12540	257	18
12540	258	33
12540	259	23
12540	260	-5
12540	261	-14
12540	262	-2
12540	263	-5
12540	264	-29
12540	265	-40
12540	266	-23
12540	267	-9
12540	268	-17
12540	269	-23
12540	270	-5
12540	271	14
12540	272	2
12540	273	-24
12540	274	-28
12540	275	-18
12540	276	-28
12540	277	-58
12540	278	-69
12540	279	-59
12540	280	-61
12540	281	-88
12540	282	-104
12540	283	-91
12540	284	-80
12540	285	-94
12540	286	-111
12540	287	-101
12540	288	-80
12540	289	-80
12540	290	-86
12540	291	-68
12540	292	-32
12540	293	-18
12540	294	-26
12540	295	-19
12540	296	12
12540	297	35
12540	298	33
12540	299	37
12540	300	64
12540	301	86
12540	302	79
12540	303	62
12540	304	66
12540	305	77
12540	306	59
12540	307	23
12540	308	8
12540	309	13
12540	310	4
12540	311	-23
12540	312	-32
12540	313	-13
12540	314	3
12540	315	-1
12540	316	6
12540	317	46
12540	318	90
12540	319	104
12540	320	99
12540	321	105
12540	322	109
12540	323	86
12540	324	51
12540	325	47
12540	326	75
12540	327	93
12540	328	85
12540	329	80
12540	330	92
12540	331	94
12540	332	77
12540	333	72
12540	334	102
12540	335	134
12540	336	129
12540	337	98
12540	338	75
12540	339	60
12540	340	29
12540	341	-8
12540	342	-12
12540	343	16
12540	344	31
12540	345	22
12540	346	20
12540	347	44
12540	348	70
12540	349	76
12540	350	83
12540	351	111
12540	352	135
12540	353	121
12540	354	88
12540	355	77
12540	356	85
12540	357	81
12540	358	61
12540	359	59
12540	360	78
12540	361	82
12540	362	60
12540	363	47
12540	364	65
12540	365	86
12540	366	86
12540	367	86
12540	368	110
12540	369	137
12540	370	134
12540	371	108
12540	372	95
12540	373	95
12540	374	74
12540	375	35
12540	376	18
12540	377	34
12540	378	52
12540	379	56
12540	380	70
12540	381	109
12540	382	140
12540	383	131
12540	384	102
12540	385	88
12540	386	86
12540	387	65
12540	388	38
12540	389	37
12540	390	60
12540	391	66
12540	392	51
12540	393	59
12540	394	108
12540	395	169
12540	396	219
12540	397	269
12540	398	322
12540	399	341
12540	400	293
12540	401	207
12540	402	138
12540	403	98
12540	404	63
12540	405	30
12540	406	23
12540	407	29
12540	408	5
12540	409	-54
12540	410	-102
12540	411	-111
12540	412	-101
12540	413	-96
12540	414	-84
12540	415	-53
12540	416	-33
12540	417	-55
12540	418	-96
12540	419	-112
12540	420	-104
12540	421	-112
12540	422	-137
12540	423	-144
12540	424	-123
12540	425	-106
12540	426	-101
12540	427	-86
12540	428	-51
12540	429	-31
12540	430	-47
12540	431	-59
12540	432	-19
12540	433	66
12540	434	155
12540	435	235
12540	436	308
12540	437	347
12540	438	312
12540	439	223
12540	440	150
12540	441	127
12540	442	119
12540	443	86
12540	444	20
12540	445	-86
12540	446	-262
12540	447	-502
12540	448	-731
12540	449	-869
12540	450	-901
12540	451	-867
12540	452	-794
12540	453	-687
12540	454	-581
12540	455	-525
12540	456	-513
12540	457	-493
12540	458	-439
12540	459	-381
12540	460	-344
12540	461	-312
12540	462	-266
12540	463	-231
12540	464	-224
12540	465	-221
12540	466	-191
12540	467	-147
12540	468	-130
12540	469	-138
12540	470	-133
12540	471	-107
12540	472	-92
12540	473	-90
12540	474	-71
12540	475	-27
12540	476	3
12540	477	-1
12540	478	-12
12540	479	2
12540	480	21
12540	481	13
12540	482	-11
12540	483	-15
12540	484	-8
12540	485	-23
12540	486	-54
12540	487	-66
12540	488	-52
12540	489	-48
12540	490	-65
12540	491	-69
12540	492	-44
12540	493	-22
12540	494	-28
12540	495	-42
12540	496	-39
12540	497	-39
12540	498	-69
12540	499	-114
12540	500	-136
12540	501	-135
12540	502	-148
12540	503	-180
12540	504	-195
12540	505	-186
12540	506	-187
12540	507	-207
12540	508	-212
12540	509	-181
12540	510	-145
12540	511	-134
12540	512	-133
12540	513	-118
12540	514	-106
12540	515	-125
12540	516	-162
12540	517	-177
12540	518	-166
12540	519	-163
12540	520	-170
12540	521	-153
12540	522	-104
12540	523	-61
12540	524	-45
12540	525	-31
12540	526	3
12540	527	34
12540	528	34
12540	529	24
12540	530	36
12540	531	57
12540	532	53
12540	533	31
12540	534	29
12540	535	48
12540	536	53
12540	537	35
12540	538	26
12540	539	41
12540	540	50
12540	541	42
12540	542	44
12540	543	82
12540	544	126
12540	545	141
12540	546	131
12540	547	127
12540	548	121
12540	549	86
12540	550	37
12540	551	19
12540	552	36
12540	553	50
12540	554	44
12540	555	44
12540	556	61
12540	557	66
12540	558	44
12540	559	24
12540	560	33
12540	561	53
12540	562	50
12540	563	35
12540	564	42
12540	565	62
12540	566	61
12540	567	37
12540	568	24
12540	569	29
12540	570	21
12540	571	-10
12540	572	-24
12540	573	4
12540	574	47
12540	575	73
12540	576	94
12540	577	131
12540	578	158
12540	579	143
12540	580	101
12540	581	78
12540	582	78
12540	583	67
12540	584	41
12540	585	35
12540	586	56
12540	587	73
12540	588	69
12540	589	77
12540	590	113
12540	591	151
12540	592	157
12540	593	149
12540	594	155
12540	595	164
12540	596	146
12540	597	111
12540	598	100
12540	599	114
12540	600	117
12540	601	103
12540	602	102
12540	603	123
12540	604	132
12540	605	112
12540	606	93
12540	607	105
12540	608	127
12540	609	130
12540	610	127
12540	611	143
12540	612	162
12540	613	147
12540	614	105
12540	615	80
12540	616	82
12540	617	80
12540	618	63
12540	619	58
12540	620	77
12540	621	84
12540	622	64
12540	623	54
12540	624	91
12540	625	158
12540	626	215
12540	627	260
12540	628	307
12540	629	334
12540	630	300
12540	631	215
12540	632	136
12540	633	90
12540	634	55
12540	635	21
12540	636	10
12540	637	27
12540	638	36
12540	639	12
12540	640	-23
12540	641	-32
12540	642	-24
12540	643	-31
12540	644	-48
12540	645	-46
12540	646	-38
12540	647	-60
12540	648	-105
12540	649	-130
12540	650	-123
12540	651	-117
12540	652	-128
12540	653	-127
12540	654	-93
12540	655	-50
12540	656	-30
12540	657	-20
12540	658	-1
12540	659	6
12540	660	-27
12540	661	-70
12540	662	-62
12540	663	16
12540	664	126
12540	665	242
12540	666	361
12540	667	454
12540	668	468
12540	669	388
12540	670	272
12540	671	177
12540	672	106
12540	673	29
12540	674	-61
12540	675	-160
12540	676	-297
12540	677	-496
12540	678	-714
12540	679	-865
12540	680	-913
12540	681	-884
12540	682	-808
12540	683	-698
12540	684	-580
12540	685	-509
12540	686	-500
12540	687	-503
12540	688	-470
12540	689	-410
12540	690	-356
12540	691	-310
12540	692	-258
12540	693	-213
12540	694	-205
12540	695	-218
12540	696	-208
12540	697	-167
12540	698	-137
12540	699	-134
12540	700	-129
12540	701	-101
12540	702	-74
12540	703	-61
12540	704	-40
12540	705	5
12540	706	45
12540	707	43
12540	708	16
12540	709	8
12540	710	26
12540	711	31
12540	712	18
12540	713	17
12540	714	29
12540	715	21
12540	716	-13
12540	717	-30
12540	718	-7
12540	719	29
12540	720	49
12540	721	62
12540	722	90
12540	723	112
12540	724	97
12540	725	59
12540	726	42
12540	727	47
12540	728	35
12540	729	1
12540	730	-20
12540	731	-18
12540	732	-22
12540	733	-45
12540	734	-57
12540	735	-36
12540	736	-14
12540	737	-22
12540	738	-44
12540	739	-48
12540	740	-42
12540	741	-58
12540	742	-87
12540	743	-90
12540	744	-73
12540	745	-73
12540	746	-99
12540	747	-115
12540	748	-104
12540	749	-93
12540	750	-95
12540	751	-80
12540	752	-26
12540	753	36
12540	754	68
12540	755	79
12540	756	101
12540	757	126
12540	758	122
12540	759	98
12540	760	93
12540	761	110
12540	762	111
12540	763	83
12540	764	62
12540	765	68
12540	766	77
12540	767	67
12540	768	65
12540	769	89
12540	770	118
12540	771	113
12540	772	89
12540	773	84
12540	774	97
12540	775	94
12540	776	77
12540	777	75
12540	778	92
12540	779	90
12540	780	60
12540	781	40
12540	782	55
12540	783	79
12540	784	85
12540	785	89
12540	786	113
12540	787	137
12540	788	126
12540	789	93
12540	790	79
12540	791	85
12540	792	80
12540	793	61
12540	794	60
12540	795	86
12540	796	101
12540	797	89
12540	798	78
12540	799	89
12540	800	103
12540	801	96
12540	802	90
12540	803	112
12540	804	142
12540	805	140
12540	806	112
12540	807	94
12540	808	92
12540	809	77
12540	810	50
12540	811	49
12540	812	82
12540	813	112
12540	814	114
12540	815	113
12540	816	129
12540	817	139
12540	818	117
12540	819	84
12540	820	77
12540	821	87
12540	822	81
12540	823	58
12540	824	50
12540	825	58
12540	826	48
12540	827	17
12540	828	5
12540	829	32
12540	830	68
12540	831	88
12540	832	110
12540	833	151
12540	834	184
12540	835	178
12540	836	150
12540	837	139
12540	838	142
12540	839	128
12540	840	95
12540	841	82
12540	842	89
12540	843	87
12540	844	64
12540	845	58
12540	846	85
12540	847	116
12540	848	122
12540	849	120
12540	850	137
12540	851	158
12540	852	151
12540	853	132
12540	854	133
12540	855	152
12540	856	153
12540	857	141
12540	858	155
12540	859	205
12540	860	253
12540	861	276
12540	862	292
12540	863	306
12540	864	288
12540	865	222
12540	866	146
12540	867	110
12540	868	105
12540	869	93
12540	870	69
12540	871	58
12540	872	48
12540	873	3
12540	874	-69
12540	875	-118
12540	876	-122
12540	877	-114
12540	878	-117
12540	879	-117
12540	880	-92
12540	881	-67
12540	882	-67
12540	883	-77
12540	884	-67
12540	885	-51
12540	886	-60
12540	887	-84
12540	888	-78
12540	889	-45
12540	890	-27
12540	891	-40
12540	892	-58
12540	893	-57
12540	894	-49
12540	895	-27
12540	896	54
12540	897	215
12540	898	400
12540	899	532
12540	900	582
12540	901	564
12540	902	480
12540	903	332
12540	904	168
12540	905	47
12540	906	-28
12540	907	-121
12540	908	-269
12540	909	-452
12540	910	-631
12540	911	-792
12540	912	-908
12540	913	-933
12540	914	-846
12540	915	-703
12540	916	-584
12540	917	-512
12540	918	-465
12540	919	-436
12540	920	-436
12540	921	-445
12540	922	-418
12540	923	-356
12540	924	-310
12540	925	-300
12540	926	-296
12540	927	-267
12540	928	-228
12540	929	-203
12540	930	-176
12540	931	-125
12540	932	-75
12540	933	-64
12540	934	-81
12540	935	-83
12540	936	-67
12540	937	-63
12540	938	-76
12540	939	-72
12540	940	-41
12540	941	-15
12540	942	-10
12540	943	-1
12540	944	28
12540	945	52
12540	946	47
12540	947	36
12540	948	52
12540	949	79
12540	950	76
12540	951	44
12540	952	18
12540	953	8
12540	954	-14
12540	955	-46
12540	956	-50
12540	957	-18
12540	958	12
12540	959	13
12540	960	10
12540	961	24
12540	962	40
12540	963	30
12540	964	9
12540	965	7
12540	966	12
12540	967	-12
12540	968	-59
12540	969	-85
12540	970	-83
12540	971	-88
12540	972	-106
12540	973	-110
12540	974	-89
12540	975	-75
12540	976	-88
12540	977	-102
12540	978	-92
12540	979	-74
12540	980	-82
12540	981	-104
12540	982	-101
12540	983	-79
12540	984	-69
12540	985	-69
12540	986	-46
12540	987	2
12540	988	34
12540	989	31
12540	990	27
12540	991	43
12540	992	58
12540	993	54
12540	994	49
12540	995	68
12540	996	87
12540	997	71
12540	998	31
12540	999	9
12540	1000	13
12540	1001	6
12540	1002	-13
12540	1003	-13
12540	1004	11
12540	1005	22
12540	1006	4
12540	1007	-6
12540	1008	15
12540	1009	44
12540	1010	53
12540	1011	56
12540	1012	78
12540	1013	98
12540	1014	84
12540	1015	47
12540	1016	29
12540	1017	37
12540	1018	36
12540	1019	20
12540	1020	20
12540	1021	42
12540	1022	51
12540	1023	32
12540	1024	20
12540	1025	43
12540	1026	78
12540	1027	89
12540	1028	86
12540	1029	93
12540	1030	98
12540	1031	70
12540	1032	25
12540	1033	9
12540	1034	29
12540	1035	45
12540	1036	40
12540	1037	40
12540	1038	55
12540	1039	58
12540	1040	37
12540	1041	26
12540	1042	55
12540	1043	102
12540	1044	128
12540	1045	133
12540	1046	143
12540	1047	147
12540	1048	115
12540	1049	59
12540	1050	26
12540	1051	30
12540	1052	33
12540	1053	23
12540	1054	25
12540	1055	54
12540	1056	80
12540	1057	79
12540	1058	77
12540	1059	103
12540	1060	138
12540	1061	144
12540	1062	130
12540	1063	127
12540	1064	134
12540	1065	120
12540	1066	87
12540	1067	74
12540	1068	90
12540	1069	99
12540	1070	86
12540	1071	78
12540	1072	98
12540	1073	119
12540	1074	114
12540	1075	104
12540	1076	115
12540	1077	132
12540	1078	119
12540	1079	85
12540	1080	69
12540	1081	72
12540	1082	62
12540	1083	38
12540	1084	37
12540	1085	70
12540	1086	101
12540	1087	111
12540	1088	129
12540	1089	176
12540	1090	226
12540	1091	252
12540	1092	264
12540	1093	286
12540	1094	295
12540	1095	255
12540	1096	175
12540	1097	104
12540	1098	63
12540	1099	27
12540	1100	-9
12540	1101	-18
12540	1102	3
12540	1103	12
12540	1104	-15
12540	1105	-51
12540	1106	-62
12540	1107	-62
12540	1108	-76
12540	1109	-95
12540	1110	-91
12540	1111	-81
12540	1112	-100
12540	1113	-140
12540	1114	-158
12540	1115	-145
12540	1116	-135
12540	1117	-142
12540	1118	-137
12540	1119	-102
12540	1120	-67
12540	1121	-56
12540	1122	-51
12540	1123	-29
12540	1124	-9
12540	1125	-18
12540	1126	-29
12540	1127	7
12540	1128	93
12540	1129	185
12540	1130	262
12540	1131	332
12540	1132	377
12540	1133	358
12540	1134	281
12540	1135	204
12540	1136	170
12540	1137	154
12540	1138	110
12540	1139	23
12540	1140	-105
12540	1141	-292
12540	1142	-541
12540	1143	-788
12540	1144	-939
12540	1145	-967
12540	1146	-913
12540	1147	-818
12540	1148	-695
12540	1149	-573
12540	1150	-498
12540	1151	-480
12540	1152	-468
12540	1153	-423
12540	1154	-366
12540	1155	-332
12540	1156	-314
12540	1157	-287
12540	1158	-260
12540	1159	-261
12540	1160	-272
12540	1161	-252
12540	1162	-207
12540	1163	-180
12540	1164	-183
12540	1165	-184
12540	1166	-165
12540	1167	-148
12540	1168	-142
12540	1169	-118
12540	1170	-60
12540	1171	0
12540	1172	24
12540	1173	21
12540	1174	26
12540	1175	31
12540	1176	6
12540	1177	-38
12540	1178	-60
12540	1179	-51
12540	1180	-44
12540	1181	-48
12540	1182	-35
12540	1183	7
12540	1184	41
12540	1185	42
12540	1186	28
12540	1187	27
12540	1188	24
12540	1189	-6
12540	1190	-44
12540	1191	-51
12540	1192	-35
12540	1193	-38
12540	1194	-61
12540	1195	-75
12540	1196	-71
12540	1197	-84
12540	1198	-122
12540	1199	-147
12540	1200	-140
12540	1201	-124
12540	1202	-127
12540	1203	-126
12540	1204	-100
12540	1205	-70
12540	1206	-74
12540	1207	-103
12540	1208	-120
12540	1209	-125
12540	1210	-147
12540	1211	-183
12540	1212	-194
12540	1213	-171
12540	1214	-149
12540	1215	-146
12540	1216	-136
12540	1217	-98
12540	1218	-62
12540	1219	-51
12540	1220	-44
12540	1221	-10
12540	1222	36
12540	1223	54
12540	1224	45
12540	1225	41
12540	1226	43
12540	1227	20
12540	1228	-23
12540	1229	-43
12540	1230	-25
12540	1231	1
12540	1232	10
12540	1233	23
12540	1234	57
12540	1235	84
12540	1236	77
12540	1237	55
12540	1238	56
12540	1239	72
12540	1240	70
12540	1241	53
12540	1242	56
12540	1243	76
12540	1244	75
12540	1245	46
12540	1246	24
12540	1247	29
12540	1248	35
12540	1249	24
12540	1250	23
12540	1251	52
12540	1252	87
12540	1253	93
12540	1254	82
12540	1255	86
12540	1256	98
12540	1257	83
12540	1258	47
12540	1259	28
12540	1260	36
12540	1261	36
12540	1262	21
12540	1263	23
12540	1264	61
12540	1265	103
12540	1266	119
12540	1267	127
12540	1268	151
12540	1269	170
12540	1270	157
12540	1271	124
12540	1272	109
12540	1273	110
12540	1274	91
12540	1275	53
12540	1276	35
12540	1277	48
12540	1278	59
12540	1279	53
12540	1280	60
12540	1281	97
12540	1282	133
12540	1283	139
12540	1284	132
12540	1285	141
12540	1286	155
12540	1287	141
12540	1288	109
12540	1289	94
12540	1290	96
12540	1291	78
12540	1292	41
12540	1293	26
12540	1294	48
12540	1295	72
12540	1296	80
12540	1297	91
12540	1298	120
12540	1299	142
12540	1300	128
12540	1301	104
12540	1302	107
12540	1303	126
12540	1304	123
12540	1305	99
12540	1306	85
12540	1307	83
12540	1308	62
12540	1309	26
12540	1310	15
12540	1311	45
12540	1312	81
12540	1313	93
12540	1314	99
12540	1315	124
12540	1316	148
12540	1317	148
12540	1318	146
12540	1319	176
12540	1320	223
12540	1321	243
12540	1322	227
12540	1323	210
12540	1324	197
12540	1325	161
12540	1326	106
12540	1327	72
12540	1328	79
12540	1329	91
12540	1330	77
12540	1331	52
12540	1332	40
12540	1333	23
12540	1334	-22
12540	1335	-76
12540	1336	-97
12540	1337	-90
12540	1338	-98
12540	1339	-125
12540	1340	-139
12540	1341	-132
12540	1342	-133
12540	1343	-153
12540	1344	-166
12540	1345	-153
12540	1346	-140
12540	1347	-145
12540	1348	-140
12540	1349	-93
12540	1350	-29
12540	1351	2
12540	1352	-6
12540	1353	-24
12540	1354	-44
12540	1355	-74
12540	1356	-86
12540	1357	-26
12540	1358	110
12540	1359	254
12540	1360	345
12540	1361	377
12540	1362	361
12540	1363	294
12540	1364	185
12540	1365	87
12540	1366	42
12540	1367	14
12540	1368	-66
12540	1369	-224
12540	1370	-422
12540	1371	-630
12540	1372	-829
12540	1373	-976
12540	1374	-1011
12540	1375	-934
12540	1376	-817
12540	1377	-723
12540	1378	-656
12540	1379	-597
12540	1380	-550
12540	1381	-524
12540	1382	-489
12540	1383	-419
12540	1384	-339
12540	1385	-303
12540	1386	-311
12540	1387	-319
12540	1388	-304
12540	1389	-288
12540	1390	-273
12540	1391	-234
12540	1392	-168
12540	1393	-116
12540	1394	-104
12540	1395	-105
12540	1396	-83
12540	1397	-54
12540	1398	-46
12540	1399	-52
12540	1400	-45
12540	1401	-32
12540	1402	-45
12540	1403	-76
12540	1404	-82
12540	1405	-55
12540	1406	-34
12540	1407	-33
12540	1408	-24
12540	1409	7
12540	1410	29
12540	1411	21
12540	1412	8
12540	1413	20
12540	1414	44
12540	1415	43
12540	1416	26
12540	1417	26
12540	1418	35
12540	1419	17
12540	1420	-23
12540	1421	-45
12540	1422	-36
12540	1423	-26
12540	1424	-32
12540	1425	-30
12540	1426	-7
12540	1427	7
12540	1428	-16
12540	1429	-49
12540	1430	-55
12540	1431	-42
12540	1432	-46
12540	1433	-61
12540	1434	-60
12540	1435	-47
12540	1436	-56
12540	1437	-87
12540	1438	-99
12540	1439	-77
12540	1440	-52
12540	1441	-46
12540	1442	-40
12540	1443	-13
12540	1444	8
12540	1445	2
12540	1446	-8
12540	1447	13
12540	1448	51
12540	1449	67
12540	1450	62
12540	1451	68
12540	1452	88
12540	1453	89
12540	1454	69
12540	1455	67
12540	1456	99
12540	1457	130
12540	1458	134
12540	1459	132
12540	1460	148
12540	1461	159
12540	1462	141
12540	1463	112
12540	1464	108
12540	1465	121
12540	1466	114
12540	1467	87
12540	1468	76
12540	1469	87
12540	1470	91
12540	1471	79
12540	1472	82
12540	1473	115
12540	1474	146
12540	1475	145
12540	1476	135
12540	1477	144
12540	1478	157
12540	1479	145
12540	1480	123
12540	1481	124
12540	1482	139
12540	1483	130
12540	1484	96
12540	1485	76
12540	1486	83
12540	1487	86
12540	1488	69
12540	1489	63
12540	1490	81
12540	1491	95
12540	1492	78
12540	1493	51
12540	1494	48
12540	1495	55
12540	1496	42
12540	1497	18
12540	1498	16
12540	1499	35
12540	1500	34
12540	1501	13
12540	1502	9
12540	1503	37
12540	1504	63
12540	1505	73
12540	1506	91
12540	1507	134
12540	1508	172
12540	1509	173
12540	1510	157
12540	1511	157
12540	1512	163
12540	1513	143
12540	1514	106
12540	1515	91
12540	1516	99
12540	1517	98
12540	1518	80
12540	1519	78
12540	1520	103
12540	1521	120
12540	1522	110
12540	1523	100
12540	1524	112
12540	1525	129
12540	1526	117
12540	1527	94
12540	1528	95
12540	1529	110
12540	1530	105
12540	1531	81
12540	1532	72
12540	1533	84
12540	1534	78
12540	1535	50
12540	1536	39
12540	1537	61
12540	1538	91
12540	1539	104
12540	1540	119
12540	1541	157
12540	1542	198
12540	1543	209
12540	1544	209
12540	1545	237
12540	1546	284
12540	1547	310
12540	1548	304
12540	1549	294
12540	1550	282
12540	1551	243
12540	1552	179
12540	1553	138
12540	1554	149
12540	1555	177
12540	1556	184
12540	1557	175
12540	1558	169
12540	1559	146
12540	1560	82
12540	1561	5
12540	1562	-33
12540	1563	-30
12540	1564	-27
12540	1565	-38
12540	1566	-40
12540	1567	-25
12540	1568	-19
12540	1569	-35
12540	1570	-41
12540	1571	-19
12540	1572	-1
12540	1573	-14
12540	1574	-34
12540	1575	-21
12540	1576	14
12540	1577	33
12540	1578	32
12540	1579	37
12540	1580	49
12540	1581	48
12540	1582	51
12540	1583	115
12540	1584	250
12540	1585	397
12540	1586	499
12540	1587	546
12540	1588	545
12540	1589	487
12540	1590	377
12540	1591	265
12540	1592	196
12540	1593	146
12540	1594	43
12540	1595	-138
12540	1596	-363
12540	1597	-599
12540	1598	-820
12540	1599	-974
12540	1600	-997
12540	1601	-885
12540	1602	-717
12540	1603	-574
12540	1604	-479
12540	1605	-420
12540	1606	-402
12540	1607	-420
12540	1608	-432
12540	1609	-394
12540	1610	-327
12540	1611	-284
12540	1612	-276
12540	1613	-266
12540	1614	-238
12540	1615	-212
12540	1616	-193
12540	1617	-153
12540	1618	-89
12540	1619	-41
12540	1620	-36
12540	1621	-48
12540	1622	-35
12540	1623	-6
12540	1624	10
12540	1625	16
12540	1626	33
12540	1627	51
12540	1628	34
12540	1629	-10
12540	1630	-33
12540	1631	-20
12540	1632	-6
12540	1633	-6
12540	1634	3
12540	1635	31
12540	1636	52
12540	1637	43
12540	1638	29
12540	1639	45
12540	1640	71
12540	1641	70
12540	1642	44
12540	1643	26
12540	1644	16
12540	1645	-12
12540	1646	-53
12540	1647	-70
12540	1648	-51
12540	1649	-35
12540	1650	-45
12540	1651	-56
12540	1652	-47
12540	1653	-38
12540	1654	-51
12540	1655	-68
12540	1656	-60
12540	1657	-42
12540	1658	-51
12540	1659	-84
12540	1660	-101
12540	1661	-97
12540	1662	-108
12540	1663	-137
12540	1664	-151
12540	1665	-138
12540	1666	-127
12540	1667	-136
12540	1668	-137
12540	1669	-104
12540	1670	-63
12540	1671	-47
12540	1672	-49
12540	1673	-36
12540	1674	-16
12540	1675	-21
12540	1676	-39
12540	1677	-34
12540	1678	-1
12540	1679	20
12540	1680	13
12540	1681	11
12540	1682	28
12540	1683	39
12540	1684	24
12540	1685	10
12540	1686	20
12540	1687	37
12540	1688	28
12540	1689	9
12540	1690	17
12540	1691	47
12540	1692	57
12540	1693	43
12540	1694	37
12540	1695	43
12540	1696	33
12540	1697	2
12540	1698	-12
12540	1699	13
12540	1700	46
12540	1701	57
12540	1702	60
12540	1703	79
12540	1704	97
12540	1705	83
12540	1706	50
12540	1707	39
12540	1708	45
12540	1709	33
12540	1710	2
12540	1711	-10
12540	1712	9
12540	1713	28
12540	1714	30
12540	1715	40
12540	1716	72
12540	1717	94
12540	1718	76
12540	1719	43
12540	1720	34
12540	1721	43
12540	1722	36
12540	1723	19
12540	1724	21
12540	1725	34
12540	1726	24
12540	1727	-12
12540	1728	-32
12540	1729	-18
12540	1730	-2
12540	1731	-3
12540	1732	-1
12540	1733	24
12540	1734	49
12540	1735	47
12540	1736	40
12540	1737	58
12540	1738	89
12540	1739	93
12540	1740	69
12540	1741	54
12540	1742	53
12540	1743	39
12540	1744	11
12540	1745	3
12540	1746	32
12540	1747	59
12540	1748	59
12540	1749	53
12540	1750	64
12540	1751	76
12540	1752	62
12540	1753	40
12540	1754	40
12540	1755	56
12540	1756	48
12540	1757	20
12540	1758	10
12540	1759	26
12540	1760	35
12540	1761	25
12540	1762	28
12540	1763	56
12540	1764	80
12540	1765	75
12540	1766	70
12540	1767	96
12540	1768	140
12540	1769	170
12540	1770	192
12540	1771	232
12540	1772	275
12540	1773	276
12540	1774	230
12540	1775	177
12540	1776	138
12540	1777	92
12540	1778	43
12540	1779	23
12540	1780	46
12540	1781	73
12540	1782	64
12540	1783	33
12540	1784	13
12540	1785	-2
12540	1786	-35
12540	1787	-71
12540	1788	-79
12540	1789	-72
12540	1790	-92
12540	1791	-146
12540	1792	-186
12540	1793	-187
12540	1794	-173
12540	1795	-169
12540	1796	-156
12540	1797	-124
12540	1798	-103
12540	1799	-114
12540	1800	-130
12540	1801	-111
12540	1802	-74
12540	1803	-64
12540	1804	-87
12540	1805	-104
12540	1806	-95
12540	1807	-71
12540	1808	-19
12540	1809	95
12540	1810	257
12540	1811	393
12540	1812	446
12540	1813	430
12540	1814	382
12540	1815	316
12540	1816	234
12540	1817	159
12540	1818	109
12540	1819	38
12540	1820	-122
12540	1821	-365
12540	1822	-618
12540	1823	-817
12540	1824	-943
12540	1825	-980
12540	1826	-911
12540	1827	-763
12540	1828	-618
12540	1829	-539
12540	1830	-508
12540	1831	-481
12540	1832	-451
12540	1833	-435
12540	1834	-419
12540	1835	-383
12540	1836	-345
12540	1837	-344
12540	1838	-370
12540	1839	-370
12540	1840	-325
12540	1841	-268
12540	1842	-227
12540	1843	-184
12540	1844	-132
12540	1845	-100
12540	1846	-107
12540	1847	-121
12540	1848	-105
12540	1849	-72
12540	1850	-63
12540	1851	-76
12540	1852	-76
12540	1853	-63
12540	1854	-68
12540	1855	-87
12540	1856	-86
12540	1857	-59
12540	1858	-38
12540	1859	-41
12540	1860	-41
12540	1861	-13
12540	1862	18
12540	1863	24
12540	1864	23
12540	1865	42
12540	1866	64
12540	1867	51
12540	1868	11
12540	1869	-13
12540	1870	-12
12540	1871	-14
12540	1872	-23
12540	1873	-7
12540	1874	38
12540	1875	70
12540	1876	64
12540	1877	44
12540	1878	43
12540	1879	46
12540	1880	27
12540	1881	5
12540	1882	7
12540	1883	20
12540	1884	2
12540	1885	-41
12540	1886	-66
12540	1887	-58
12540	1888	-48
12540	1889	-48
12540	1890	-32
12540	1891	5
12540	1892	26
12540	1893	13
12540	1894	-2
12540	1895	15
12540	1896	54
12540	1897	81
12540	1898	101
12540	1899	135
12540	1900	166
12540	1901	159
12540	1902	120
12540	1903	95
12540	1904	100
12540	1905	104
12540	1906	94
12540	1907	98
12540	1908	130
12540	1909	159
12540	1910	158
12540	1911	149
12540	1912	161
12540	1913	176
12540	1914	161
12540	1915	129
12540	1916	118
12540	1917	130
12540	1918	126
12540	1919	106
12540	1920	102
12540	1921	122
12540	1922	130
12540	1923	111
12540	1924	101
12540	1925	125
12540	1926	157
12540	1927	163
12540	1928	160
12540	1929	172
12540	1930	185
12540	1931	168
12540	1932	133
12540	1933	118
12540	1934	125
12540	1935	118
12540	1936	91
12540	1937	79
12540	1938	99
12540	1939	122
12540	1940	132
12540	1941	152
12540	1942	194
12540	1943	227
12540	1944	218
12540	1945	184
12540	1946	165
12540	1947	160
12540	1948	140
12540	1949	115
12540	1950	118
12540	1951	147
12540	1952	161
12540	1953	152
12540	1954	155
12540	1955	185
12540	1956	212
12540	1957	212
12540	1958	209
12540	1959	227
12540	1960	246
12540	1961	240
12540	1962	228
12540	1963	243
12540	1964	271
12540	1965	272
12540	1966	245
12540	1967	227
12540	1968	229
12540	1969	223
12540	1970	206
12540	1971	210
12540	1972	250
12540	1973	291
12540	1974	301
12540	1975	294
12540	1976	300
12540	1977	304
12540	1978	280
12540	1979	247
12540	1980	242
12540	1981	262
12540	1982	263
12540	1983	242
12540	1984	230
12540	1985	236
12540	1986	231
12540	1987	205
12540	1988	192
12540	1989	215
12540	1990	248
12540	1991	258
12540	1992	262
12540	1993	287
12540	1994	318
12540	1995	324
12540	1996	319
12540	1997	337
12540	1998	377
12540	1999	393
[truncated: 159,280 more rows]
