# Supplementary material for: Are Complexity Metrics Reliable in Assessing HRV Control in Obese Patients During Sleep?
Source: PLoS One. 2015 Apr 20;10(4):e0124458. doi: 10.1371/journal.pone.0124458 (PMC4404104; doi:10.1371/journal.pone.0124458)
Supplement: S1 Dataset — (ZIP) [file pone.0124458.s001.zip › cabiddu_healthy_controls_data/SUBJECT (5)/1/FC.txt]

1830	0	-376
1830	1	-349
1830	2	-325
1830	3	-284
1830	4	-215
1830	5	-152
1830	6	-132
1830	7	-133
1830	8	-113
1830	9	-69
1830	10	-23
1830	11	28
1830	12	105
1830	13	197
1830	14	251
1830	15	244
1830	16	209
1830	17	175
1830	18	127
1830	19	58
1830	20	-4
1830	21	-30
1830	22	-45
1830	23	-85
1830	24	-139
1830	25	-171
1830	26	-183
1830	27	-206
1830	28	-235
1830	29	-236
1830	30	-204
1830	31	-181
1830	32	-186
1830	33	-200
1830	34	-192
1830	35	-185
1830	36	-216
1830	37	-266
1830	38	-265
1830	39	-216
1830	40	-164
1830	41	-133
1830	42	-121
1830	43	-135
1830	44	-181
1830	45	-217
1830	46	-189
1830	47	-100
1830	48	-27
1830	49	-36
1830	50	-107
1830	51	-183
1830	52	-218
1830	53	-184
1830	54	-71
1830	55	78
1830	56	155
1830	57	90
1830	58	-33
1830	59	5
1830	60	414
1830	61	1268
1830	62	2459
1830	63	3701
1830	64	4566
1830	65	4643
1830	66	3773
1830	67	2160
1830	68	266
1830	69	-1407
1830	70	-2482
1830	71	-2799
1830	72	-2464
1830	73	-1807
1830	74	-1190
1830	75	-812
1830	76	-658
1830	77	-618
1830	78	-582
1830	79	-477
1830	80	-288
1830	81	-81
1830	82	36
1830	83	21
1830	84	-57
1830	85	-98
1830	86	-67
1830	87	10
1830	88	101
1830	89	183
1830	90	214
1830	91	177
1830	92	119
1830	93	116
1830	94	185
1830	95	270
1830	96	316
1830	97	325
1830	98	308
1830	99	276
1830	100	252
1830	101	267
1830	102	308
1830	103	348
1830	104	350
1830	105	334
1830	106	345
1830	107	382
1830	108	418
1830	109	452
1830	110	514
1830	111	592
1830	112	647
1830	113	666
1830	114	684
1830	115	729
1830	116	781
1830	117	817
1830	118	857
1830	119	930
1830	120	1016
1830	121	1082
1830	122	1134
1830	123	1201
1830	124	1272
1830	125	1302
1830	126	1287
1830	127	1264
1830	128	1249
1830	129	1224
1830	130	1183
1830	131	1160
1830	132	1173
1830	133	1187
1830	134	1159
1830	135	1094
1830	136	1018
1830	137	915
1830	138	763
1830	139	579
1830	140	406
1830	141	244
1830	142	60
1830	143	-144
1830	144	-329
1830	145	-477
1830	146	-612
1830	147	-748
1830	148	-860
1830	149	-927
1830	150	-975
1830	151	-1031
1830	152	-1072
1830	153	-1064
1830	154	-1024
1830	155	-994
1830	156	-982
1830	157	-963
1830	158	-942
1830	159	-949
1830	160	-982
1830	161	-996
1830	162	-969
1830	163	-931
1830	164	-905
1830	165	-877
1830	166	-827
1830	167	-784
1830	168	-776
1830	169	-779
1830	170	-755
1830	171	-708
1830	172	-673
1830	173	-652
1830	174	-619
1830	175	-573
1830	176	-552
1830	177	-563
1830	178	-567
1830	179	-540
1830	180	-506
1830	181	-490
1830	182	-468
1830	183	-423
1830	184	-375
1830	185	-357
1830	186	-356
1830	187	-341
1830	188	-317
1830	189	-318
1830	190	-340
1830	191	-345
1830	192	-323
1830	193	-307
1830	194	-310
1830	195	-309
1830	196	-284
1830	197	-263
1830	198	-266
1830	199	-268
1830	200	-239
1830	201	-200
1830	202	-191
1830	203	-207
1830	204	-218
1830	205	-222
1830	206	-242
1830	207	-272
1830	208	-267
1830	209	-220
1830	210	-173
1830	211	-149
1830	212	-128
1830	213	-84
1830	214	-36
1830	215	-2
1830	216	42
1830	217	118
1830	218	196
1830	219	225
1830	220	204
1830	221	168
1830	222	125
1830	223	58
1830	224	-24
1830	225	-83
1830	226	-108
1830	227	-138
1830	228	-196
1830	229	-251
1830	230	-275
1830	231	-285
1830	232	-301
1830	233	-306
1830	234	-275
1830	235	-228
1830	236	-211
1830	237	-225
1830	238	-243
1830	239	-243
1830	240	-259
1830	241	-300
1830	242	-336
1830	243	-314
1830	244	-254
1830	245	-191
1830	246	-140
1830	247	-113
1830	248	-135
1830	249	-202
1830	250	-244
1830	251	-198
1830	252	-86
1830	253	6
1830	254	20
1830	255	-32
1830	256	-116
1830	257	-190
1830	258	-199
1830	259	-102
1830	260	51
1830	261	143
1830	262	101
1830	263	8
1830	264	60
1830	265	441
1830	266	1234
1830	267	2372
1830	268	3587
1830	269	4447
1830	270	4542
1830	271	3721
1830	272	2169
1830	273	308
1830	274	-1382
1830	275	-2504
1830	276	-2867
1830	277	-2572
1830	278	-1944
1830	279	-1327
1830	280	-907
1830	281	-688
1830	282	-592
1830	283	-518
1830	284	-378
1830	285	-152
1830	286	78
1830	287	200
1830	288	189
1830	289	119
1830	290	71
1830	291	77
1830	292	131
1830	293	223
1830	294	320
1830	295	363
1830	296	333
1830	297	289
1830	298	296
1830	299	354
1830	300	412
1830	301	447
1830	302	465
1830	303	453
1830	304	417
1830	305	384
1830	306	395
1830	307	431
1830	308	458
1830	309	456
1830	310	463
1830	311	501
1830	312	541
1830	313	554
1830	314	557
1830	315	589
1830	316	642
1830	317	683
1830	318	719
1830	319	777
1830	320	850
1830	321	896
1830	322	910
1830	323	928
1830	324	974
1830	325	1025
1830	326	1063
1830	327	1109
1830	328	1177
1830	329	1234
1830	330	1244
1830	331	1227
1830	332	1217
1830	333	1215
1830	334	1190
1830	335	1152
1830	336	1134
1830	337	1135
1830	338	1115
1830	339	1058
1830	340	990
1830	341	922
1830	342	825
1830	343	678
1830	344	513
1830	345	360
1830	346	208
1830	347	35
1830	348	-141
1830	349	-286
1830	350	-412
1830	351	-550
1830	352	-694
1830	353	-806
1830	354	-880
1830	355	-944
1830	356	-1011
1830	357	-1054
1830	358	-1062
1830	359	-1066
1830	360	-1086
1830	361	-1094
1830	362	-1064
1830	363	-1014
1830	364	-980
1830	365	-961
1830	366	-928
1830	367	-889
1830	368	-877
1830	369	-887
1830	370	-883
1830	371	-853
1830	372	-827
1830	373	-815
1830	374	-792
1830	375	-739
1830	376	-684
1830	377	-654
1830	378	-631
1830	379	-587
1830	380	-536
1830	381	-507
1830	382	-487
1830	383	-444
1830	384	-384
1830	385	-343
1830	386	-335
1830	387	-325
1830	388	-302
1830	389	-294
1830	390	-313
1830	391	-325
1830	392	-309
1830	393	-290
1830	394	-296
1830	395	-307
1830	396	-286
1830	397	-248
1830	398	-226
1830	399	-222
1830	400	-213
1830	401	-204
1830	402	-229
1830	403	-281
1830	404	-314
1830	405	-300
1830	406	-269
1830	407	-244
1830	408	-211
1830	409	-162
1830	410	-123
1830	411	-115
1830	412	-106
1830	413	-52
1830	414	36
1830	415	114
1830	416	165
1830	417	207
1830	418	229
1830	419	204
1830	420	136
1830	421	76
1830	422	46
1830	423	18
1830	424	-34
1830	425	-94
1830	426	-138
1830	427	-183
1830	428	-248
1830	429	-305
1830	430	-321
1830	431	-307
1830	432	-306
1830	433	-317
1830	434	-310
1830	435	-284
1830	436	-273
1830	437	-288
1830	438	-304
1830	439	-293
1830	440	-286
1830	441	-318
1830	442	-356
1830	443	-333
1830	444	-264
1830	445	-200
1830	446	-168
1830	447	-164
1830	448	-190
1830	449	-243
1830	450	-279
1830	451	-248
1830	452	-163
1830	453	-103
1830	454	-118
1830	455	-181
1830	456	-232
1830	457	-236
1830	458	-182
1830	459	-75
1830	460	36
1830	461	65
1830	462	-19
1830	463	-93
1830	464	71
1830	465	645
1830	466	1634
1830	467	2865
1830	468	4013
1830	469	4655
1830	470	4451
1830	471	3336
1830	472	1593
1830	473	-285
1830	474	-1821
1830	475	-2702
1830	476	-2839
1830	477	-2400
1830	478	-1725
1830	479	-1151
1830	480	-825
1830	481	-700
1830	482	-650
1830	483	-581
1830	484	-439
1830	485	-227
1830	486	-22
1830	487	74
1830	488	38
1830	489	-44
1830	490	-73
1830	491	-26
1830	492	58
1830	493	143
1830	494	206
1830	495	211
1830	496	152
1830	497	82
1830	498	81
1830	499	157
1830	500	248
1830	501	296
1830	502	305
1830	503	285
1830	504	253
1830	505	233
1830	506	246
1830	507	294
1830	508	346
1830	509	367
1830	510	373
1830	511	401
1830	512	447
1830	513	484
1830	514	518
1830	515	578
1830	516	657
1830	517	713
1830	518	732
1830	519	749
1830	520	793
1830	521	842
1830	522	877
1830	523	922
1830	524	993
1830	525	1063
1830	526	1098
1830	527	1114
1830	528	1146
1830	529	1192
1830	530	1218
1830	531	1221
1830	532	1230
1830	533	1249
1830	534	1246
1830	535	1218
1830	536	1196
1830	537	1197
1830	538	1184
1830	539	1120
1830	540	1017
1830	541	900
1830	542	759
1830	543	578
1830	544	384
1830	545	218
1830	546	76
1830	547	-81
1830	548	-261
1830	549	-428
1830	550	-570
1830	551	-707
1830	552	-844
1830	553	-947
1830	554	-996
1830	555	-1024
1830	556	-1062
1830	557	-1097
1830	558	-1096
1830	559	-1073
1830	560	-1059
1830	561	-1046
1830	562	-1010
1830	563	-966
1830	564	-954
1830	565	-978
1830	566	-994
1830	567	-981
1830	568	-958
1830	569	-936
1830	570	-895
1830	571	-826
1830	572	-763
1830	573	-740
1830	574	-736
1830	575	-710
1830	576	-668
1830	577	-637
1830	578	-615
1830	579	-578
1830	580	-536
1830	581	-524
1830	582	-544
1830	583	-554
1830	584	-530
1830	585	-499
1830	586	-480
1830	587	-451
1830	588	-396
1830	589	-346
1830	590	-329
1830	591	-327
1830	592	-308
1830	593	-280
1830	594	-277
1830	595	-292
1830	596	-294
1830	597	-282
1830	598	-293
1830	599	-332
1830	600	-361
1830	601	-359
1830	602	-347
1830	603	-345
1830	604	-330
1830	605	-292
1830	606	-262
1830	607	-275
1830	608	-312
1830	609	-325
1830	610	-309
1830	611	-290
1830	612	-268
1830	613	-224
1830	614	-169
1830	615	-147
1830	616	-167
1830	617	-185
1830	618	-163
1830	619	-113
1830	620	-56
1830	621	17
1830	622	111
1830	623	190
1830	624	208
1830	625	178
1830	626	141
1830	627	104
1830	628	45
1830	629	-31
1830	630	-92
1830	631	-131
1830	632	-181
1830	633	-248
1830	634	-299
1830	635	-309
1830	636	-304
1830	637	-313
1830	638	-319
1830	639	-295
1830	640	-259
1830	641	-246
1830	642	-250
1830	643	-244
1830	644	-220
1830	645	-229
1830	646	-281
1830	647	-344
1830	648	-357
1830	649	-324
1830	650	-268
1830	651	-204
1830	652	-156
1830	653	-168
1830	654	-239
1830	655	-298
1830	656	-271
1830	657	-171
1830	658	-77
1830	659	-43
1830	660	-71
1830	661	-143
1830	662	-222
1830	663	-246
1830	664	-162
1830	665	-17
1830	666	67
1830	667	15
1830	668	-100
1830	669	-84
1830	670	255
1830	671	1030
1830	672	2202
1830	673	3514
1830	674	4516
1830	675	4758
1830	676	4038
1830	677	2507
1830	678	577
1830	679	-1241
1830	680	-2494
1830	681	-2939
1830	682	-2660
1830	683	-1995
1830	684	-1323
1830	685	-869
1830	686	-667
1830	687	-638
1830	688	-647
1830	689	-568
1830	690	-361
1830	691	-114
1830	692	42
1830	693	60
1830	694	0
1830	695	-61
1830	696	-85
1830	697	-56
1830	698	29
1830	699	129
1830	700	174
1830	701	141
1830	702	88
1830	703	85
1830	704	137
1830	705	206
1830	706	269
1830	707	322
1830	708	344
1830	709	331
1830	710	308
1830	711	315
1830	712	330
1830	713	323
1830	714	291
1830	715	277
1830	716	308
1830	717	352
1830	718	378
1830	719	405
1830	720	457
1830	721	521
1830	722	569
1830	723	612
1830	724	679
1830	725	756
1830	726	804
1830	727	820
1830	728	844
1830	729	894
1830	730	948
1830	731	994
1830	732	1055
1830	733	1136
1830	734	1202
1830	735	1224
1830	736	1226
1830	737	1246
1830	738	1278
1830	739	1292
1830	740	1291
1830	741	1293
1830	742	1287
1830	743	1235
1830	744	1139
1830	745	1041
1830	746	959
1830	747	860
1830	748	721
1830	749	564
1830	750	408
1830	751	234
1830	752	26
1830	753	-183
1830	754	-351
1830	755	-483
1830	756	-617
1830	757	-747
1830	758	-847
1830	759	-918
1830	760	-992
1830	761	-1070
1830	762	-1118
1830	763	-1124
1830	764	-1121
1830	765	-1134
1830	766	-1138
1830	767	-1111
1830	768	-1079
1830	769	-1067
1830	770	-1059
1830	771	-1024
1830	772	-971
1830	773	-936
1830	774	-917
1830	775	-884
1830	776	-836
1830	777	-809
1830	778	-809
1830	779	-802
1830	780	-769
1830	781	-732
1830	782	-713
1830	783	-689
1830	784	-636
1830	785	-579
1830	786	-548
1830	787	-531
1830	788	-494
1830	789	-443
1830	790	-415
1830	791	-407
1830	792	-388
1830	793	-355
1830	794	-341
1830	795	-357
1830	796	-365
1830	797	-343
1830	798	-319
1830	799	-315
1830	800	-317
1830	801	-303
1830	802	-290
1830	803	-308
1830	804	-337
1830	805	-330
1830	806	-284
1830	807	-229
1830	808	-169
1830	809	-87
1830	810	8
1830	811	69
1830	812	71
1830	813	46
1830	814	29
1830	815	10
1830	816	-21
1830	817	-39
1830	818	-20
1830	819	9
1830	820	7
1830	821	-21
1830	822	-37
1830	823	-37
1830	824	-45
1830	825	-62
1830	826	-58
1830	827	-26
1830	828	-2
1830	829	-5
1830	830	2
1830	831	50
1830	832	119
1830	833	176
1830	834	227
1830	835	289
1830	836	330
1830	837	316
1830	838	261
1830	839	212
1830	840	180
1830	841	138
1830	842	78
1830	843	25
1830	844	-14
1830	845	-71
1830	846	-158
1830	847	-238
1830	848	-274
1830	849	-285
1830	850	-295
1830	851	-294
1830	852	-260
1830	853	-218
1830	854	-209
1830	855	-236
1830	856	-263
1830	857	-268
1830	858	-287
1830	859	-328
1830	860	-325
1830	861	-253
1830	862	-166
1830	863	-129
1830	864	-148
1830	865	-194
1830	866	-246
1830	867	-279
1830	868	-246
1830	869	-133
1830	870	-7
1830	871	33
1830	872	-37
1830	873	-147
1830	874	-212
1830	875	-196
1830	876	-102
1830	877	33
1830	878	125
1830	879	92
1830	880	-31
1830	881	-43
1830	882	301
1830	883	1111
1830	884	2283
1830	885	3528
1830	886	4440
1830	887	4614
1830	888	3840
1830	889	2264
1830	890	344
1830	891	-1382
1830	892	-2512
1830	893	-2888
1830	894	-2602
1830	895	-1946
1830	896	-1292
1830	897	-885
1830	898	-740
1830	899	-717
1830	900	-674
1830	901	-548
1830	902	-339
1830	903	-101
1830	904	66
1830	905	85
1830	906	-9
1830	907	-102
1830	908	-109
1830	909	-39
1830	910	56
1830	911	140
1830	912	191
1830	913	183
1830	914	128
1830	915	94
1830	916	137
1830	917	231
1830	918	307
1830	919	334
1830	920	334
1830	921	315
1830	922	289
1830	923	268
1830	924	264
1830	925	291
1830	926	320
1830	927	332
1830	928	356
1830	929	410
1830	930	472
1830	931	512
1830	932	545
1830	933	599
1830	934	660
1830	935	695
1830	936	710
1830	937	741
1830	938	792
1830	939	833
1830	940	860
1830	941	902
1830	942	973
1830	943	1040
1830	944	1078
1830	945	1108
1830	946	1157
1830	947	1205
1830	948	1226
1830	949	1234
1830	950	1260
1830	951	1290
1830	952	1287
1830	953	1252
1830	954	1219
1830	955	1194
1830	956	1143
1830	957	1057
1830	958	965
1830	959	876
1830	960	757
1830	961	589
1830	962	400
1830	963	233
1830	964	81
1830	965	-78
1830	966	-231
1830	967	-353
1830	968	-461
1830	969	-596
1830	970	-754
1830	971	-889
1830	972	-981
1830	973	-1050
1830	974	-1104
1830	975	-1118
1830	976	-1093
1830	977	-1071
1830	978	-1080
1830	979	-1096
1830	980	-1083
1830	981	-1052
1830	982	-1032
1830	983	-1016
1830	984	-976
1830	985	-923
1830	986	-893
1830	987	-889
1830	988	-873
1830	989	-837
1830	990	-814
1830	991	-822
1830	992	-832
1830	993	-817
1830	994	-792
1830	995	-777
1830	996	-749
1830	997	-685
1830	998	-608
1830	999	-559
1830	1000	-539
1830	1001	-514
1830	1002	-482
1830	1003	-469
1830	1004	-470
1830	1005	-446
1830	1006	-394
1830	1007	-353
1830	1008	-351
1830	1009	-366
1830	1010	-367
1830	1011	-367
1830	1012	-380
1830	1013	-383
1830	1014	-348
1830	1015	-296
1830	1016	-273
1830	1017	-282
1830	1018	-291
1830	1019	-292
1830	1020	-311
1830	1021	-348
1830	1022	-368
1830	1023	-357
1830	1024	-349
1830	1025	-364
1830	1026	-371
1830	1027	-345
1830	1028	-305
1830	1029	-284
1830	1030	-271
1830	1031	-238
1830	1032	-194
1830	1033	-167
1830	1034	-143
1830	1035	-85
1830	1036	5
1830	1037	80
1830	1038	114
1830	1039	123
1830	1040	127
1830	1041	103
1830	1042	45
1830	1043	-8
1830	1044	-22
1830	1045	-21
1830	1046	-51
1830	1047	-110
1830	1048	-172
1830	1049	-236
1830	1050	-320
1830	1051	-402
1830	1052	-435
1830	1053	-411
1830	1054	-374
1830	1055	-353
1830	1056	-331
1830	1057	-291
1830	1058	-262
1830	1059	-266
1830	1060	-282
1830	1061	-277
1830	1062	-263
1830	1063	-283
1830	1064	-319
1830	1065	-306
1830	1066	-247
1830	1067	-193
1830	1068	-180
1830	1069	-195
1830	1070	-220
1830	1071	-250
1830	1072	-262
1830	1073	-219
1830	1074	-125
1830	1075	-51
1830	1076	-59
1830	1077	-127
1830	1078	-181
1830	1079	-179
1830	1080	-124
1830	1081	-33
1830	1082	53
1830	1083	69
1830	1084	-8
1830	1085	-64
1830	1086	115
1830	1087	697
1830	1088	1667
1830	1089	2826
1830	1090	3848
1830	1091	4363
1830	1092	4077
1830	1093	2946
1830	1094	1257
1830	1095	-511
1830	1096	-1910
1830	1097	-2678
1830	1098	-2769
1830	1099	-2341
1830	1100	-1702
1830	1101	-1155
1830	1102	-839
1830	1103	-702
1830	1104	-622
1830	1105	-517
1830	1106	-360
1830	1107	-161
1830	1108	30
1830	1109	140
1830	1110	139
1830	1111	92
1830	1112	88
1830	1113	149
1830	1114	224
1830	1115	274
1830	1116	293
1830	1117	279
1830	1118	232
1830	1119	189
1830	1120	213
1830	1121	312
1830	1122	421
1830	1123	477
1830	1124	480
1830	1125	461
1830	1126	434
1830	1127	415
1830	1128	420
1830	1129	456
1830	1130	510
1830	1131	541
1830	1132	550
1830	1133	570
1830	1134	609
1830	1135	638
1830	1136	648
1830	1137	669
1830	1138	720
1830	1139	769
1830	1140	795
1830	1141	823
1830	1142	879
1830	1143	947
1830	1144	996
1830	1145	1034
1830	1146	1092
1830	1147	1155
1830	1148	1186
1830	1149	1184
1830	1150	1188
1830	1151	1209
1830	1152	1219
1830	1153	1210
1830	1154	1209
1830	1155	1229
1830	1156	1241
1830	1157	1219
1830	1158	1184
1830	1159	1167
1830	1160	1153
1830	1161	1108
1830	1162	1034
1830	1163	958
1830	1164	867
1830	1165	727
1830	1166	541
1830	1167	354
1830	1168	191
1830	1169	29
1830	1170	-146
1830	1171	-310
1830	1172	-441
1830	1173	-562
1830	1174	-692
1830	1175	-806
1830	1176	-868
1830	1177	-894
1830	1178	-922
1830	1179	-951
1830	1180	-959
1830	1181	-952
1830	1182	-962
1830	1183	-990
1830	1184	-993
1830	1185	-962
1830	1186	-927
1830	1187	-911
1830	1188	-895
1830	1189	-862
1830	1190	-835
1830	1191	-834
1830	1192	-831
1830	1193	-792
1830	1194	-730
1830	1195	-686
1830	1196	-662
1830	1197	-633
1830	1198	-600
1830	1199	-592
1830	1200	-612
1830	1201	-622
1830	1202	-605
1830	1203	-585
1830	1204	-582
1830	1205	-568
1830	1206	-517
1830	1207	-453
1830	1208	-408
1830	1209	-373
1830	1210	-326
1830	1211	-280
1830	1212	-272
1830	1213	-292
1830	1214	-298
1830	1215	-275
1830	1216	-255
1830	1217	-251
1830	1218	-242
1830	1219	-224
1830	1220	-228
1830	1221	-270
1830	1222	-314
1830	1223	-313
1830	1224	-278
1830	1225	-239
1830	1226	-199
1830	1227	-144
1830	1228	-94
1830	1229	-84
1830	1230	-99
1830	1231	-85
1830	1232	-24
1830	1233	57
1830	1234	132
1830	1235	205
1830	1236	270
1830	1237	287
1830	1238	234
1830	1239	150
1830	1240	81
1830	1241	26
1830	1242	-42
1830	1243	-113
1830	1244	-159
1830	1245	-187
1830	1246	-231
1830	1247	-288
1830	1248	-322
1830	1249	-320
1830	1250	-320
1830	1251	-337
1830	1252	-342
1830	1253	-310
1830	1254	-268
1830	1255	-250
1830	1256	-252
1830	1257	-237
1830	1258	-219
1830	1259	-238
1830	1260	-293
1830	1261	-324
1830	1262	-292
1830	1263	-228
1830	1264	-164
1830	1265	-122
1830	1266	-124
1830	1267	-188
1830	1268	-280
1830	1269	-317
1830	1270	-253
1830	1271	-137
1830	1272	-52
1830	1273	-35
1830	1274	-65
1830	1275	-111
1830	1276	-137
1830	1277	-96
1830	1278	21
1830	1279	137
1830	1280	143
1830	1281	35
1830	1282	-38
1830	1283	139
1830	1284	718
1830	1285	1716
1830	1286	2973
1830	1287	4130
1830	1288	4731
1830	1289	4440
1830	1290	3246
1830	1291	1466
1830	1292	-418
1830	1293	-1934
1830	1294	-2750
1830	1295	-2795
1830	1296	-2287
1830	1297	-1602
1830	1298	-1048
1830	1299	-733
1830	1300	-613
1830	1301	-581
1830	1302	-531
1830	1303	-390
1830	1304	-175
1830	1305	9
1830	1306	70
1830	1307	27
1830	1308	-30
1830	1309	-37
1830	1310	8
1830	1311	89
1830	1312	182
1830	1313	243
1830	1314	223
1830	1315	140
1830	1316	78
1830	1317	92
1830	1318	161
1830	1319	230
1830	1320	282
1830	1321	308
1830	1322	304
1830	1323	281
1830	1324	277
1830	1325	307
1830	1326	345
1830	1327	355
1830	1328	342
1830	1329	348
1830	1330	385
1830	1331	421
1830	1332	444
1830	1333	479
1830	1334	541
1830	1335	597
1830	1336	622
1830	1337	642
1830	1338	689
1830	1339	752
1830	1340	801
1830	1341	845
1830	1342	914
1830	1343	999
1830	1344	1061
1830	1345	1096
1830	1346	1138
1830	1347	1192
1830	1348	1230
1830	1349	1237
1830	1350	1241
1830	1351	1267
1830	1352	1288
1830	1353	1277
1830	1354	1254
1830	1355	1247
1830	1356	1237
1830	1357	1188
1830	1358	1104
1830	1359	1015
1830	1360	918
1830	1361	777
1830	1362	590
1830	1363	397
1830	1364	222
1830	1365	40
1830	1366	-158
1830	1367	-338
1830	1368	-480
1830	1369	-604
1830	1370	-737
1830	1371	-860
1830	1372	-938
1830	1373	-982
1830	1374	-1026
1830	1375	-1067
1830	1376	-1079
1830	1377	-1066
1830	1378	-1069
1830	1379	-1093
1830	1380	-1107
1830	1381	-1094
1830	1382	-1078
1830	1383	-1072
1830	1384	-1053
1830	1385	-996
1830	1386	-931
1830	1387	-894
1830	1388	-873
1830	1389	-840
1830	1390	-803
1830	1391	-793
1830	1392	-797
1830	1393	-780
1830	1394	-738
1830	1395	-710
1830	1396	-706
1830	1397	-697
1830	1398	-667
1830	1399	-641
1830	1400	-637
1830	1401	-631
1830	1402	-597
1830	1403	-556
1830	1404	-541
1830	1405	-539
1830	1406	-514
1830	1407	-471
1830	1408	-447
1830	1409	-445
1830	1410	-433
1830	1411	-402
1830	1412	-384
1830	1413	-387
1830	1414	-380
1830	1415	-346
1830	1416	-317
1830	1417	-321
1830	1418	-336
1830	1419	-329
1830	1420	-312
1830	1421	-315
1830	1422	-329
1830	1423	-326
1830	1424	-317
1830	1425	-334
1830	1426	-374
1830	1427	-392
1830	1428	-367
1830	1429	-328
1830	1430	-299
1830	1431	-263
1830	1432	-211
1830	1433	-174
1830	1434	-173
1830	1435	-172
1830	1436	-127
1830	1437	-45
1830	1438	33
1830	1439	93
1830	1440	146
1830	1441	177
1830	1442	152
1830	1443	81
1830	1444	18
1830	1445	-11
1830	1446	-37
1830	1447	-86
1830	1448	-142
1830	1449	-190
1830	1450	-247
1830	1451	-326
1830	1452	-390
1830	1453	-396
1830	1454	-355
1830	1455	-313
1830	1456	-286
1830	1457	-264
1830	1458	-241
1830	1459	-249
1830	1460	-288
1830	1461	-326
1830	1462	-340
1830	1463	-358
1830	1464	-356
1830	1465	-301
1830	1466	-194
1830	1467	-112
1830	1468	-122
1830	1469	-205
1830	1470	-280
1830	1471	-293
1830	1472	-242
1830	1473	-142
1830	1474	-28
1830	1475	30
1830	1476	-28
1830	1477	-164
1830	1478	-258
1830	1479	-212
1830	1480	-56
1830	1481	100
1830	1482	161
1830	1483	93
1830	1484	-51
1830	1485	-92
1830	1486	232
1830	1487	1098
1830	1488	2407
1830	1489	3777
1830	1490	4720
1830	1491	4842
1830	1492	3978
1830	1493	2287
1830	1494	234
1830	1495	-1570
1830	1496	-2664
1830	1497	-2925
1830	1498	-2543
1830	1499	-1851
1830	1500	-1185
1830	1501	-773
1830	1502	-654
1830	1503	-676
1830	1504	-643
1830	1505	-477
1830	1506	-244
1830	1507	-51
1830	1508	41
1830	1509	18
1830	1510	-85
1830	1511	-186
1830	1512	-183
1830	1513	-55
1830	1514	109
1830	1515	205
1830	1516	210
1830	1517	167
1830	1518	122
1830	1519	103
1830	1520	144
1830	1521	255
1830	1522	363
1830	1523	400
1830	1524	357
1830	1525	304
1830	1526	287
1830	1527	301
1830	1528	307
1830	1529	333
1830	1530	388
1830	1531	440
1830	1532	453
1830	1533	446
1830	1534	460
1830	1535	498
1830	1536	536
1830	1537	580
1830	1538	654
1830	1539	743
1830	1540	801
1830	1541	819
1830	1542	835
1830	1543	873
1830	1544	914
1830	1545	948
1830	1546	997
1830	1547	1076
1830	1548	1155
1830	1549	1202
1830	1550	1229
1830	1551	1271
1830	1552	1318
1830	1553	1338
1830	1554	1336
1830	1555	1344
1830	1556	1365
1830	1557	1366
1830	1558	1334
1830	1559	1297
1830	1560	1264
1830	1561	1201
1830	1562	1083
1830	1563	933
1830	1564	782
1830	1565	621
1830	1566	430
1830	1567	230
1830	1568	54
1830	1569	-105
1830	1570	-283
1830	1571	-474
1830	1572	-641
1830	1573	-770
1830	1574	-889
1830	1575	-1002
1830	1576	-1076
1830	1577	-1099
1830	1578	-1105
1830	1579	-1125
1830	1580	-1140
1830	1581	-1124
1830	1582	-1094
1830	1583	-1082
1830	1584	-1076
1830	1585	-1047
1830	1586	-1005
1830	1587	-983
1830	1588	-981
1830	1589	-963
1830	1590	-919
1830	1591	-882
1830	1592	-864
1830	1593	-838
1830	1594	-788
1830	1595	-742
1830	1596	-726
1830	1597	-715
1830	1598	-677
1830	1599	-626
1830	1600	-592
1830	1601	-571
1830	1602	-538
1830	1603	-504
1830	1604	-502
1830	1605	-526
1830	1606	-536
1830	1607	-514
1830	1608	-485
1830	1609	-472
1830	1610	-450
1830	1611	-407
1830	1612	-374
1830	1613	-375
1830	1614	-383
1830	1615	-364
1830	1616	-327
1830	1617	-309
1830	1618	-309
1830	1619	-302
1830	1620	-296
1830	1621	-319
1830	1622	-368
1830	1623	-396
1830	1624	-384
1830	1625	-357
1830	1626	-340
1830	1627	-321
1830	1628	-282
1830	1629	-257
1830	1630	-269
1830	1631	-289
1830	1632	-275
1830	1633	-234
1830	1634	-200
1830	1635	-179
1830	1636	-147
1830	1637	-108
1830	1638	-96
1830	1639	-107
1830	1640	-95
1830	1641	-36
1830	1642	38
1830	1643	96
1830	1644	145
1830	1645	193
1830	1646	212
1830	1647	178
1830	1648	118
1830	1649	76
1830	1650	51
1830	1651	9
1830	1652	-51
1830	1653	-101
1830	1654	-137
1830	1655	-189
1830	1656	-261
1830	1657	-314
1830	1658	-330
1830	1659	-337
1830	1660	-356
1830	1661	-367
1830	1662	-349
1830	1663	-320
1830	1664	-314
1830	1665	-326
1830	1666	-328
1830	1667	-322
1830	1668	-348
1830	1669	-364
1830	1670	-319
1830	1671	-222
1830	1672	-147
1830	1673	-145
1830	1674	-194
1830	1675	-242
1830	1676	-266
1830	1677	-256
1830	1678	-196
1830	1679	-101
1830	1680	-46
1830	1681	-84
1830	1682	-171
1830	1683	-207
1830	1684	-141
1830	1685	-13
1830	1686	103
1830	1687	142
1830	1688	65
1830	1689	-85
1830	1690	-130
1830	1691	183
1830	1692	1001
1830	1693	2221
1830	1694	3507
1830	1695	4434
1830	1696	4627
1830	1697	3899
1830	1698	2366
1830	1699	459
1830	1700	-1260
1830	1701	-2367
1830	1702	-2731
1830	1703	-2478
1830	1704	-1881
1830	1705	-1263
1830	1706	-864
1830	1707	-728
1830	1708	-717
1830	1709	-668
1830	1710	-517
1830	1711	-309
1830	1712	-107
1830	1713	32
1830	1714	66
1830	1715	5
1830	1716	-68
1830	1717	-59
1830	1718	40
1830	1719	152
1830	1720	210
1830	1721	208
1830	1722	174
1830	1723	127
1830	1724	96
1830	1725	130
1830	1726	236
1830	1727	342
1830	1728	388
1830	1729	382
1830	1730	372
1830	1731	374
1830	1732	382
1830	1733	374
1830	1734	386
1830	1735	423
1830	1736	454
1830	1737	467
1830	1738	489
1830	1739	533
1830	1740	571
1830	1741	583
1830	1742	597
1830	1743	642
1830	1744	703
1830	1745	749
1830	1746	787
1830	1747	844
1830	1748	905
1830	1749	937
1830	1750	946
1830	1751	978
1830	1752	1043
1830	1753	1111
1830	1754	1163
1830	1755	1216
1830	1756	1276
1830	1757	1307
1830	1758	1287
1830	1759	1248
1830	1760	1232
1830	1761	1231
1830	1762	1219
1830	1763	1202
1830	1764	1200
1830	1765	1188
1830	1766	1118
1830	1767	989
1830	1768	841
1830	1769	700
1830	1770	545
1830	1771	374
1830	1772	216
1830	1773	83
1830	1774	-64
1830	1775	-249
1830	1776	-445
1830	1777	-607
1830	1778	-736
1830	1779	-854
1830	1780	-949
1830	1781	-995
1830	1782	-1011
1830	1783	-1040
1830	1784	-1087
1830	1785	-1118
1830	1786	-1119
1830	1787	-1118
1830	1788	-1126
1830	1789	-1122
1830	1790	-1088
1830	1791	-1055
1830	1792	-1051
1830	1793	-1052
1830	1794	-1024
1830	1795	-975
1830	1796	-942
1830	1797	-922
1830	1798	-888
1830	1799	-842
1830	1800	-817
1830	1801	-814
1830	1802	-791
1830	1803	-740
1830	1804	-693
1830	1805	-674
1830	1806	-663
1830	1807	-632
1830	1808	-600
1830	1809	-583
1830	1810	-558
1830	1811	-498
1830	1812	-427
1830	1813	-393
1830	1814	-402
1830	1815	-415
1830	1816	-417
1830	1817	-426
1830	1818	-437
1830	1819	-419
1830	1820	-366
1830	1821	-320
1830	1822	-314
1830	1823	-325
1830	1824	-319
1830	1825	-307
1830	1826	-311
1830	1827	-316
1830	1828	-296
1830	1829	-264
1830	1830	-260
1830	1831	-277
1830	1832	-272
1830	1833	-234
1830	1834	-195
1830	1835	-176
1830	1836	-154
1830	1837	-118
1830	1838	-94
1830	1839	-93
1830	1840	-77
1830	1841	-7
1830	1842	92
1830	1843	175
1830	1844	229
1830	1845	268
1830	1846	276
1830	1847	224
1830	1848	127
1830	1849	34
1830	1850	-34
1830	1851	-103
1830	1852	-186
1830	1853	-252
1830	1854	-281
1830	1855	-296
1830	1856	-321
1830	1857	-336
1830	1858	-321
1830	1859	-296
1830	1860	-294
1830	1861	-299
1830	1862	-271
1830	1863	-211
1830	1864	-163
1830	1865	-147
1830	1866	-151
1830	1867	-160
1830	1868	-205
1830	1869	-291
1830	1870	-342
1830	1871	-307
1830	1872	-221
1830	1873	-155
1830	1874	-136
1830	1875	-149
1830	1876	-184
1830	1877	-222
1830	1878	-216
1830	1879	-133
1830	1880	-18
1830	1881	41
1830	1882	7
1830	1883	-66
1830	1884	-108
1830	1885	-88
1830	1886	-15
1830	1887	87
1830	1888	158
1830	1889	131
1830	1890	37
1830	1891	54
1830	1892	409
1830	1893	1206
1830	1894	2339
1830	1895	3530
1830	1896	4399
1830	1897	4568
1830	1898	3833
1830	1899	2318
1830	1900	444
1830	1901	-1268
1830	1902	-2426
1830	1903	-2867
1830	1904	-2651
1830	1905	-2037
1830	1906	-1370
1830	1907	-902
1830	1908	-675
1830	1909	-578
1830	1910	-490
1830	1911	-360
1830	1912	-182
1830	1913	11
1830	1914	149
1830	1915	167
1830	1916	93
1830	1917	26
1830	1918	39
1830	1919	116
1830	1920	200
1830	1921	261
1830	1922	292
1830	1923	281
1830	1924	233
1830	1925	203
1830	1926	243
1830	1927	328
1830	1928	391
1830	1929	403
1830	1930	388
1830	1931	365
1830	1932	345
1830	1933	338
1830	1934	354
1830	1935	399
1830	1936	443
1830	1937	459
1830	1938	471
1830	1939	508
1830	1940	558
1830	1941	592
1830	1942	621
1830	1943	678
1830	1944	751
1830	1945	800
1830	1946	823
1830	1947	856
1830	1948	908
1830	1949	949
1830	1950	970
1830	1951	997
1830	1952	1053
1830	1953	1111
1830	1954	1142
1830	1955	1167
1830	1956	1210
1830	1957	1254
1830	1958	1264
1830	1959	1252
1830	1960	1253
1830	1961	1267
1830	1962	1262
1830	1963	1236
1830	1964	1218
1830	1965	1210
1830	1966	1176
1830	1967	1091
1830	1968	984
1830	1969	881
1830	1970	764
1830	1971	608
1830	1972	436
1830	1973	279
1830	1974	126
1830	1975	-53
1830	1976	-240
1830	1977	-398
1830	1978	-519
1830	1979	-636
1830	1980	-755
1830	1981	-849
1830	1982	-902
1830	1983	-948
1830	1984	-999
1830	1985	-1029
1830	1986	-1018
1830	1987	-994
1830	1988	-994
1830	1989	-1007
1830	1990	-1004
1830	1991	-988
1830	1992	-985
1830	1993	-979
1830	1994	-940
1830	1995	-871
1830	1996	-820
1830	1997	-804
1830	1998	-797
1830	1999	-780
[truncated: 159,280 more rows]
