# Supplementary material for: Are Complexity Metrics Reliable in Assessing HRV Control in Obese Patients During Sleep?
Source: PLoS One. 2015 Apr 20;10(4):e0124458. doi: 10.1371/journal.pone.0124458 (PMC4404104; doi:10.1371/journal.pone.0124458)
Supplement: S1 Dataset — (ZIP) [file pone.0124458.s001.zip › cabiddu_healthy_controls_data/SUBJECT (5)/2/FC.txt]

4740	0	-936
4740	1	-952
4740	2	-975
4740	3	-1016
4740	4	-1033
4740	5	-1010
4740	6	-983
4740	7	-982
4740	8	-980
4740	9	-950
4740	10	-921
4740	11	-926
4740	12	-935
4740	13	-905
4740	14	-845
4740	15	-802
4740	16	-777
4740	17	-738
4740	18	-688
4740	19	-664
4740	20	-674
4740	21	-671
4740	22	-632
4740	23	-592
4740	24	-580
4740	25	-569
4740	26	-534
4740	27	-503
4740	28	-513
4740	29	-540
4740	30	-539
4740	31	-515
4740	32	-505
4740	33	-509
4740	34	-491
4740	35	-450
4740	36	-429
4740	37	-446
4740	38	-455
4740	39	-428
4740	40	-394
4740	41	-381
4740	42	-365
4740	43	-322
4740	44	-280
4740	45	-275
4740	46	-280
4740	47	-241
4740	48	-158
4740	49	-74
4740	50	-2
4740	51	79
4740	52	162
4740	53	196
4740	54	163
4740	55	104
4740	56	59
4740	57	3
4740	58	-91
4740	59	-196
4740	60	-272
4740	61	-337
4740	62	-424
4740	63	-512
4740	64	-554
4740	65	-554
4740	66	-553
4740	67	-563
4740	68	-548
4740	69	-495
4740	70	-447
4740	71	-426
4740	72	-404
4740	73	-373
4740	74	-366
4740	75	-408
4740	76	-475
4740	77	-528
4740	78	-525
4740	79	-472
4740	80	-377
4740	81	-264
4740	82	-199
4740	83	-241
4740	84	-353
4740	85	-415
4740	86	-351
4740	87	-209
4740	88	-85
4740	89	-39
4740	90	-88
4740	91	-220
4740	92	-359
4740	93	-378
4740	94	-215
4740	95	25
4740	96	148
4740	97	58
4740	98	-146
4740	99	-212
4740	100	147
4740	101	1148
4740	102	2780
4740	103	4670
4740	104	6157
4740	105	6603
4740	106	5721
4740	107	3682
4740	108	1021
4740	109	-1532
4740	110	-3302
4740	111	-3940
4740	112	-3577
4740	113	-2680
4740	114	-1751
4740	115	-1097
4740	116	-797
4740	117	-757
4740	118	-777
4740	119	-668
4740	120	-401
4740	121	-118
4740	122	29
4740	123	11
4740	124	-92
4740	125	-189
4740	126	-224
4740	127	-159
4740	128	-6
4740	129	140
4740	130	181
4740	131	121
4740	132	61
4740	133	81
4740	134	173
4740	135	286
4740	136	396
4740	137	478
4740	138	481
4740	139	406
4740	140	343
4740	141	359
4740	142	399
4740	143	411
4740	144	402
4740	145	420
4740	146	471
4740	147	512
4740	148	534
4740	149	575
4740	150	643
4740	151	699
4740	152	718
4740	153	740
4740	154	799
4740	155	866
4740	156	906
4740	157	936
4740	158	985
4740	159	1033
4740	160	1038
4740	161	1016
4740	162	1020
4740	163	1059
4740	164	1097
4740	165	1117
4740	166	1146
4740	167	1191
4740	168	1205
4740	169	1165
4740	170	1112
4740	171	1087
4740	172	1071
4740	173	1031
4740	174	981
4740	175	956
4740	176	938
4740	177	879
4740	178	778
4740	179	674
4740	180	578
4740	181	450
4740	182	281
4740	183	113
4740	184	-29
4740	185	-178
4740	186	-356
4740	187	-528
4740	188	-653
4740	189	-750
4740	190	-856
4740	191	-955
4740	192	-1009
4740	193	-1031
4740	194	-1064
4740	195	-1107
4740	196	-1118
4740	197	-1085
4740	198	-1049
4740	199	-1032
4740	200	-1004
4740	201	-951
4740	202	-912
4740	203	-920
4740	204	-941
4740	205	-929
4740	206	-898
4740	207	-879
4740	208	-861
4740	209	-810
4740	210	-739
4740	211	-696
4740	212	-682
4740	213	-656
4740	214	-601
4740	215	-554
4740	216	-538
4740	217	-517
4740	218	-467
4740	219	-421
4740	220	-414
4740	221	-420
4740	222	-402
4740	223	-379
4740	224	-391
4740	225	-429
4740	226	-443
4740	227	-422
4740	228	-402
4740	229	-388
4740	230	-343
4740	231	-260
4740	232	-185
4740	233	-151
4740	234	-125
4740	235	-73
4740	236	-18
4740	237	10
4740	238	35
4740	239	90
4740	240	154
4740	241	179
4740	242	166
4740	243	150
4740	244	132
4740	245	76
4740	246	-24
4740	247	-118
4740	248	-175
4740	249	-229
4740	250	-306
4740	251	-377
4740	252	-416
4740	253	-449
4740	254	-510
4740	255	-572
4740	256	-588
4740	257	-561
4740	258	-531
4740	259	-503
4740	260	-445
4740	261	-372
4740	262	-334
4740	263	-354
4740	264	-396
4740	265	-434
4740	266	-491
4740	267	-530
4740	268	-494
4740	269	-370
4740	270	-250
4740	271	-237
4740	272	-325
4740	273	-421
4740	274	-448
4740	275	-388
4740	276	-257
4740	277	-94
4740	278	8
4740	279	-42
4740	280	-220
4740	281	-373
4740	282	-360
4740	283	-185
4740	284	24
4740	285	133
4740	286	75
4740	287	-111
4740	288	-206
4740	289	146
4740	290	1216
4740	291	2936
4740	292	4837
4740	293	6245
4740	294	6564
4740	295	5498
4740	296	3192
4740	297	264
4740	298	-2418
4740	299	-4126
4740	300	-4595
4740	301	-4029
4740	302	-2906
4740	303	-1758
4740	304	-981
4740	305	-694
4740	306	-718
4740	307	-752
4740	308	-619
4740	309	-348
4740	310	-68
4740	311	117
4740	312	159
4740	313	67
4740	314	-65
4740	315	-100
4740	316	19
4740	317	199
4740	318	310
4740	319	306
4740	320	235
4740	321	155
4740	322	104
4740	323	131
4740	324	250
4740	325	403
4740	326	483
4740	327	459
4740	328	404
4740	329	390
4740	330	411
4740	331	412
4740	332	422
4740	333	470
4740	334	531
4740	335	560
4740	336	568
4740	337	592
4740	338	630
4740	339	649
4740	340	659
4740	341	703
4740	342	790
4740	343	873
4740	344	927
4740	345	981
4740	346	1057
4740	347	1119
4740	348	1142
4740	349	1160
4740	350	1210
4740	351	1271
4740	352	1299
4740	353	1306
4740	354	1329
4740	355	1359
4740	356	1356
4740	357	1321
4740	358	1302
4740	359	1314
4740	360	1319
4740	361	1295
4740	362	1272
4740	363	1267
4740	364	1241
4740	365	1153
4740	366	1031
4740	367	913
4740	368	783
4740	369	606
4740	370	397
4740	371	207
4740	372	37
4740	373	-147
4740	374	-345
4740	375	-513
4740	376	-634
4740	377	-747
4740	378	-879
4740	379	-996
4740	380	-1066
4740	381	-1116
4740	382	-1173
4740	383	-1210
4740	384	-1196
4740	385	-1155
4740	386	-1140
4740	387	-1156
4740	388	-1160
4740	389	-1144
4740	390	-1136
4740	391	-1138
4740	392	-1105
4740	393	-1028
4740	394	-954
4740	395	-921
4740	396	-901
4740	397	-860
4740	398	-814
4740	399	-792
4740	400	-773
4740	401	-722
4740	402	-660
4740	403	-632
4740	404	-634
4740	405	-618
4740	406	-571
4740	407	-531
4740	408	-513
4740	409	-486
4740	410	-438
4740	411	-410
4740	412	-432
4740	413	-465
4740	414	-465
4740	415	-452
4740	416	-459
4740	417	-474
4740	418	-462
4740	419	-434
4740	420	-432
4740	421	-452
4740	422	-448
4740	423	-409
4740	424	-379
4740	425	-379
4740	426	-380
4740	427	-361
4740	428	-351
4740	429	-374
4740	430	-392
4740	431	-368
4740	432	-321
4740	433	-299
4740	434	-297
4740	435	-279
4740	436	-241
4740	437	-215
4740	438	-191
4740	439	-127
4740	440	-14
4740	441	95
4740	442	162
4740	443	206
4740	444	248
4740	445	257
4740	446	207
4740	447	133
4740	448	79
4740	449	26
4740	450	-62
4740	451	-172
4740	452	-257
4740	453	-307
4740	454	-357
4740	455	-414
4740	456	-440
4740	457	-423
4740	458	-408
4740	459	-417
4740	460	-411
4740	461	-360
4740	462	-303
4740	463	-286
4740	464	-306
4740	465	-333
4740	466	-378
4740	467	-460
4740	468	-500
4740	469	-432
4740	470	-283
4740	471	-173
4740	472	-172
4740	473	-244
4740	474	-307
4740	475	-318
4740	476	-257
4740	477	-121
4740	478	28
4740	479	71
4740	480	-55
4740	481	-258
4740	482	-371
4740	483	-302
4740	484	-104
4740	485	100
4740	486	185
4740	487	88
4740	488	-114
4740	489	-137
4740	490	401
4740	491	1693
4740	492	3535
4740	493	5383
4740	494	6571
4740	495	6553
4740	496	5119
4740	497	2556
4740	498	-396
4740	499	-2864
4740	500	-4246
4740	501	-4413
4740	502	-3648
4740	503	-2453
4740	504	-1358
4740	505	-706
4740	506	-523
4740	507	-565
4740	508	-559
4740	509	-407
4740	510	-166
4740	511	57
4740	512	178
4740	513	150
4740	514	9
4740	515	-112
4740	516	-89
4740	517	70
4740	518	242
4740	519	327
4740	520	316
4740	521	252
4740	522	174
4740	523	135
4740	524	197
4740	525	347
4740	526	487
4740	527	526
4740	528	483
4740	529	428
4740	530	396
4740	531	374
4740	532	347
4740	533	364
4740	534	426
4740	535	491
4740	536	534
4740	537	580
4740	538	638
4740	539	675
4740	540	673
4740	541	677
4740	542	727
4740	543	795
4740	544	841
4740	545	880
4740	546	941
4740	547	1007
4740	548	1043
4740	549	1060
4740	550	1104
4740	551	1179
4740	552	1240
4740	553	1265
4740	554	1287
4740	555	1324
4740	556	1343
4740	557	1323
4740	558	1299
4740	559	1302
4740	560	1305
4740	561	1271
4740	562	1216
4740	563	1187
4740	564	1175
4740	565	1138
4740	566	1072
4740	567	1009
4740	568	948
4740	569	844
4740	570	684
4740	571	510
4740	572	354
4740	573	189
4740	574	-9
4740	575	-209
4740	576	-374
4740	577	-525
4740	578	-691
4740	579	-848
4740	580	-955
4740	581	-1017
4740	582	-1083
4740	583	-1160
4740	584	-1209
4740	585	-1216
4740	586	-1218
4740	587	-1229
4740	588	-1214
4740	589	-1154
4740	590	-1096
4740	591	-1080
4740	592	-1081
4740	593	-1060
4740	594	-1025
4740	595	-1007
4740	596	-993
4740	597	-946
4740	598	-877
4740	599	-832
4740	600	-818
4740	601	-791
4740	602	-732
4740	603	-677
4740	604	-650
4740	605	-622
4740	606	-573
4740	607	-536
4740	608	-545
4740	609	-570
4740	610	-562
4740	611	-533
4740	612	-521
4740	613	-526
4740	614	-516
4740	615	-490
4740	616	-491
4740	617	-522
4740	618	-534
4740	619	-503
4740	620	-465
4740	621	-450
4740	622	-436
4740	623	-398
4740	624	-369
4740	625	-385
4740	626	-418
4740	627	-428
4740	628	-420
4740	629	-433
4740	630	-463
4740	631	-465
4740	632	-435
4740	633	-414
4740	634	-414
4740	635	-399
4740	636	-353
4740	637	-318
4740	638	-323
4740	639	-338
4740	640	-326
4740	641	-303
4740	642	-301
4740	643	-301
4740	644	-262
4740	645	-193
4740	646	-138
4740	647	-99
4740	648	-40
4740	649	49
4740	650	127
4740	651	171
4740	652	215
4740	653	277
4740	654	316
4740	655	297
4740	656	248
4740	657	204
4740	658	152
4740	659	61
4740	660	-50
4740	661	-133
4740	662	-192
4740	663	-264
4740	664	-348
4740	665	-398
4740	666	-399
4740	667	-391
4740	668	-396
4740	669	-383
4740	670	-332
4740	671	-281
4740	672	-273
4740	673	-296
4740	674	-317
4740	675	-348
4740	676	-424
4740	677	-509
4740	678	-499
4740	679	-378
4740	680	-232
4740	681	-146
4740	682	-137
4740	683	-186
4740	684	-269
4740	685	-330
4740	686	-286
4740	687	-138
4740	688	4
4740	689	23
4740	690	-78
4740	691	-197
4740	692	-241
4740	693	-175
4740	694	-19
4740	695	146
4740	696	186
4740	697	27
4740	698	-196
4740	699	-143
4740	700	520
4740	701	1880
4740	702	3710
4740	703	5519
4740	704	6673
4740	705	6619
4740	706	5187
4740	707	2736
4740	708	3
4740	709	-2256
4740	710	-3539
4740	711	-3721
4740	712	-3050
4740	713	-2024
4740	714	-1161
4740	715	-720
4740	716	-634
4740	717	-678
4740	718	-665
4740	719	-525
4740	720	-275
4740	721	-18
4740	722	106
4740	723	40
4740	724	-120
4740	725	-219
4740	726	-185
4740	727	-68
4740	728	54
4740	729	135
4740	730	149
4740	731	88
4740	732	7
4740	733	6
4740	734	121
4740	735	270
4740	736	360
4740	737	374
4740	738	347
4740	739	306
4740	740	265
4740	741	250
4740	742	272
4740	743	322
4740	744	359
4740	745	382
4740	746	429
4740	747	503
4740	748	564
4740	749	586
4740	750	601
4740	751	637
4740	752	669
4740	753	671
4740	754	676
4740	755	725
4740	756	803
4740	757	862
4740	758	904
4740	759	962
4740	760	1027
4740	761	1063
4740	762	1068
4740	763	1088
4740	764	1142
4740	765	1187
4740	766	1188
4740	767	1173
4740	768	1172
4740	769	1162
4740	770	1117
4740	771	1067
4740	772	1054
4740	773	1058
4740	774	1030
4740	775	972
4740	776	928
4740	777	902
4740	778	857
4740	779	777
4740	780	691
4740	781	608
4740	782	482
4740	783	287
4740	784	69
4740	785	-119
4740	786	-285
4740	787	-450
4740	788	-596
4740	789	-692
4740	790	-760
4740	791	-847
4740	792	-950
4740	793	-1020
4740	794	-1041
4740	795	-1052
4740	796	-1069
4740	797	-1062
4740	798	-1016
4740	799	-971
4740	800	-960
4740	801	-952
4740	802	-916
4740	803	-876
4740	804	-871
4740	805	-884
4740	806	-872
4740	807	-835
4740	808	-811
4740	809	-803
4740	810	-771
4740	811	-709
4740	812	-665
4740	813	-659
4740	814	-652
4740	815	-614
4740	816	-575
4740	817	-564
4740	818	-560
4740	819	-532
4740	820	-503
4740	821	-511
4740	822	-536
4740	823	-534
4740	824	-499
4740	825	-479
4740	826	-485
4740	827	-478
4740	828	-449
4740	829	-434
4740	830	-452
4740	831	-467
4740	832	-449
4740	833	-427
4740	834	-441
4740	835	-471
4740	836	-478
4740	837	-473
4740	838	-487
4740	839	-506
4740	840	-484
4740	841	-422
4740	842	-373
4740	843	-360
4740	844	-353
4740	845	-337
4740	846	-344
4740	847	-384
4740	848	-408
4740	849	-376
4740	850	-315
4740	851	-271
4740	852	-232
4740	853	-173
4740	854	-108
4740	855	-74
4740	856	-59
4740	857	-11
4740	858	78
4740	859	164
4740	860	220
4740	861	270
4740	862	323
4740	863	335
4740	864	276
4740	865	185
4740	866	107
4740	867	28
4740	868	-80
4740	869	-196
4740	870	-273
4740	871	-319
4740	872	-372
4740	873	-430
4740	874	-449
4740	875	-424
4740	876	-396
4740	877	-386
4740	878	-360
4740	879	-300
4740	880	-248
4740	881	-248
4740	882	-284
4740	883	-322
4740	884	-371
4740	885	-456
4740	886	-496
4740	887	-425
4740	888	-278
4740	889	-165
4740	890	-154
4740	891	-210
4740	892	-268
4740	893	-291
4740	894	-251
4740	895	-131
4740	896	18
4740	897	74
4740	898	-22
4740	899	-190
4740	900	-276
4740	901	-213
4740	902	-40
4740	903	138
4740	904	210
4740	905	105
4740	906	-113
4740	907	-174
4740	908	293
4740	909	1489
4740	910	3252
4740	911	5096
4740	912	6404
4740	913	6632
4740	914	5518
4740	915	3266
4740	916	529
4740	917	-1885
4740	918	-3388
4740	919	-3806
4740	920	-3332
4740	921	-2391
4740	922	-1470
4740	923	-906
4740	924	-741
4740	925	-762
4740	926	-733
4740	927	-567
4740	928	-313
4740	929	-65
4740	930	87
4740	931	78
4740	932	-64
4740	933	-202
4740	934	-209
4740	935	-86
4740	936	59
4740	937	146
4740	938	166
4740	939	145
4740	940	105
4740	941	94
4740	942	169
4740	943	318
4740	944	445
4740	945	476
4740	946	437
4740	947	399
4740	948	378
4740	949	366
4740	950	346
4740	951	354
4740	952	386
4740	953	408
4740	954	421
4740	955	462
4740	956	537
4740	957	600
4740	958	628
4740	959	657
4740	960	714
4740	961	771
4740	962	796
4740	963	817
4740	964	866
4740	965	924
4740	966	953
4740	967	966
4740	968	1005
4740	969	1065
4740	970	1104
4740	971	1109
4740	972	1117
4740	973	1141
4740	974	1146
4740	975	1117
4740	976	1095
4740	977	1109
4740	978	1127
4740	979	1106
4740	980	1065
4740	981	1040
4740	982	1016
4740	983	957
4740	984	879
4740	985	827
4740	986	799
4740	987	744
4740	988	645
4740	989	533
4740	990	426
4740	991	288
4740	992	103
4740	993	-85
4740	994	-239
4740	995	-382
4740	996	-544
4740	997	-702
4740	998	-814
4740	999	-890
4740	1000	-972
4740	1001	-1054
4740	1002	-1095
4740	1003	-1090
4740	1004	-1084
4740	1005	-1093
4740	1006	-1081
4740	1007	-1033
4740	1008	-990
4740	1009	-981
4740	1010	-975
4740	1011	-939
4740	1012	-893
4740	1013	-872
4740	1014	-860
4740	1015	-823
4740	1016	-773
4740	1017	-752
4740	1018	-758
4740	1019	-744
4740	1020	-698
4740	1021	-659
4740	1022	-645
4740	1023	-625
4740	1024	-583
4740	1025	-554
4740	1026	-565
4740	1027	-578
4740	1028	-553
4740	1029	-515
4740	1030	-503
4740	1031	-510
4740	1032	-496
4740	1033	-473
4740	1034	-474
4740	1035	-497
4740	1036	-492
4740	1037	-449
4740	1038	-413
4740	1039	-410
4740	1040	-407
4740	1041	-381
4740	1042	-361
4740	1043	-375
4740	1044	-388
4740	1045	-361
4740	1046	-314
4740	1047	-288
4740	1048	-273
4740	1049	-230
4740	1050	-159
4740	1051	-97
4740	1052	-49
4740	1053	23
4740	1054	124
4740	1055	205
4740	1056	230
4740	1057	224
4740	1058	213
4740	1059	171
4740	1060	74
4740	1061	-43
4740	1062	-137
4740	1063	-213
4740	1064	-305
4740	1065	-403
4740	1066	-463
4740	1067	-482
4740	1068	-499
4740	1069	-526
4740	1070	-528
4740	1071	-492
4740	1072	-453
4740	1073	-441
4740	1074	-421
4740	1075	-373
4740	1076	-330
4740	1077	-328
4740	1078	-357
4740	1079	-386
4740	1080	-432
4740	1081	-485
4740	1082	-490
4740	1083	-401
4740	1084	-260
4740	1085	-180
4740	1086	-210
4740	1087	-293
4740	1088	-338
4740	1089	-320
4740	1090	-251
4740	1091	-147
4740	1092	-63
4740	1093	-82
4740	1094	-223
4740	1095	-380
4740	1096	-403
4740	1097	-251
4740	1098	-32
4740	1099	111
4740	1100	96
4740	1101	-53
4740	1102	-174
4740	1103	38
4740	1104	891
4740	1105	2434
4740	1106	4315
4740	1107	5915
4740	1108	6620
4740	1109	6059
4740	1110	4244
4740	1111	1622
4740	1112	-1041
4740	1113	-2990
4740	1114	-3827
4740	1115	-3633
4740	1116	-2799
4740	1117	-1810
4740	1118	-1056
4740	1119	-728
4740	1120	-736
4740	1121	-814
4740	1122	-748
4740	1123	-521
4740	1124	-252
4740	1125	-56
4740	1126	16
4740	1127	-40
4740	1128	-163
4740	1129	-239
4740	1130	-180
4740	1131	-20
4740	1132	114
4740	1133	146
4740	1134	106
4740	1135	57
4740	1136	28
4740	1137	46
4740	1138	132
4740	1139	267
4740	1140	357
4740	1141	342
4740	1142	274
4740	1143	236
4740	1144	251
4740	1145	260
4740	1146	256
4740	1147	285
4740	1148	355
4740	1149	423
4740	1150	467
4740	1151	515
4740	1152	580
4740	1153	625
4740	1154	633
4740	1155	648
4740	1156	708
4740	1157	786
4740	1158	835
4740	1159	865
4740	1160	908
4740	1161	953
4740	1162	970
4740	1163	972
4740	1164	1009
4740	1165	1081
4740	1166	1137
4740	1167	1151
4740	1168	1156
4740	1169	1178
4740	1170	1188
4740	1171	1164
4740	1172	1142
4740	1173	1151
4740	1174	1161
4740	1175	1127
4740	1176	1064
4740	1177	1018
4740	1178	986
4740	1179	934
4740	1180	859
4740	1181	797
4740	1182	744
4740	1183	649
4740	1184	494
4740	1185	323
4740	1186	171
4740	1187	16
4740	1188	-167
4740	1189	-346
4740	1190	-488
4740	1191	-611
4740	1192	-751
4740	1193	-885
4740	1194	-971
4740	1195	-1010
4740	1196	-1050
4740	1197	-1097
4740	1198	-1115
4740	1199	-1096
4740	1200	-1080
4740	1201	-1089
4740	1202	-1083
4740	1203	-1036
4740	1204	-984
4740	1205	-965
4740	1206	-960
4740	1207	-935
4740	1208	-903
4740	1209	-901
4740	1210	-908
4740	1211	-878
4740	1212	-812
4740	1213	-756
4740	1214	-727
4740	1215	-691
4740	1216	-632
4740	1217	-588
4740	1218	-580
4740	1219	-570
4740	1220	-530
4740	1221	-491
4740	1222	-492
4740	1223	-508
4740	1224	-496
4740	1225	-465
4740	1226	-452
4740	1227	-454
4740	1228	-432
4740	1229	-385
4740	1230	-359
4740	1231	-366
4740	1232	-363
4740	1233	-329
4740	1234	-300
4740	1235	-308
4740	1236	-326
4740	1237	-322
4740	1238	-318
4740	1239	-341
4740	1240	-362
4740	1241	-338
4740	1242	-279
4740	1243	-238
4740	1244	-223
4740	1245	-193
4740	1246	-134
4740	1247	-79
4740	1248	-37
4740	1249	29
4740	1250	130
4740	1251	215
4740	1252	236
4740	1253	215
4740	1254	188
4740	1255	145
4740	1256	62
4740	1257	-36
4740	1258	-106
4740	1259	-161
4740	1260	-247
4740	1261	-364
4740	1262	-459
4740	1263	-504
4740	1264	-528
4740	1265	-549
4740	1266	-542
4740	1267	-496
4740	1268	-452
4740	1269	-448
4740	1270	-451
4740	1271	-431
4740	1272	-404
4740	1273	-406
4740	1274	-437
4740	1275	-470
4740	1276	-504
4740	1277	-516
4740	1278	-477
4740	1279	-360
4740	1280	-216
4740	1281	-149
4740	1282	-200
4740	1283	-296
4740	1284	-333
4740	1285	-287
4740	1286	-190
4740	1287	-88
4740	1288	-27
4740	1289	-66
4740	1290	-206
4740	1291	-336
4740	1292	-322
4740	1293	-150
4740	1294	47
4740	1295	118
4740	1296	26
4740	1297	-129
4740	1298	-131
4740	1299	312
4740	1300	1424
4740	1301	3132
4740	1302	4972
4740	1303	6269
4740	1304	6467
4740	1305	5355
4740	1306	3138
4740	1307	402
4740	1308	-2065
4740	1309	-3597
4740	1310	-3952
4740	1311	-3370
4740	1312	-2353
4740	1313	-1384
4740	1314	-773
4740	1315	-598
4740	1316	-701
4740	1317	-801
4740	1318	-709
4740	1319	-454
4740	1320	-199
4740	1321	-65
4740	1322	-70
4740	1323	-165
4740	1324	-275
4740	1325	-300
4740	1326	-182
4740	1327	19
4740	1328	165
4740	1329	176
4740	1330	102
4740	1331	35
4740	1332	20
4740	1333	63
4740	1334	164
4740	1335	295
4740	1336	370
4740	1337	337
4740	1338	258
4740	1339	231
4740	1340	272
4740	1341	305
4740	1342	312
4740	1343	330
4740	1344	376
4740	1345	410
4740	1346	416
4740	1347	437
4740	1348	499
4740	1349	566
4740	1350	594
4740	1351	605
4740	1352	638
4740	1353	683
4740	1354	712
4740	1355	743
4740	1356	817
4740	1357	926
4740	1358	1017
4740	1359	1069
4740	1360	1121
4740	1361	1189
4740	1362	1240
4740	1363	1254
4740	1364	1262
4740	1365	1288
4740	1366	1297
4740	1367	1253
4740	1368	1185
4740	1369	1145
4740	1370	1129
4740	1371	1104
4740	1372	1070
4740	1373	1062
4740	1374	1070
4740	1375	1043
4740	1376	965
4740	1377	876
4740	1378	797
4740	1379	691
4740	1380	530
4740	1381	353
4740	1382	194
4740	1383	31
4740	1384	-164
4740	1385	-364
4740	1386	-522
4740	1387	-645
4740	1388	-772
4740	1389	-897
4740	1390	-977
4740	1391	-1003
4740	1392	-1024
4740	1393	-1063
4740	1394	-1088
4740	1395	-1078
4740	1396	-1069
4740	1397	-1084
4740	1398	-1088
4740	1399	-1046
4740	1400	-991
4740	1401	-969
4740	1402	-968
4740	1403	-949
4740	1404	-916
4740	1405	-897
4740	1406	-887
4740	1407	-844
4740	1408	-765
4740	1409	-702
4740	1410	-685
4740	1411	-681
4740	1412	-658
4740	1413	-638
4740	1414	-639
4740	1415	-629
4740	1416	-577
4740	1417	-516
4740	1418	-498
4740	1419	-515
4740	1420	-520
4740	1421	-507
4740	1422	-503
4740	1423	-507
4740	1424	-483
4740	1425	-427
4740	1426	-388
4740	1427	-391
4740	1428	-403
4740	1429	-390
4740	1430	-383
4740	1431	-411
4740	1432	-449
4740	1433	-456
4740	1434	-447
4740	1435	-456
4740	1436	-469
4740	1437	-447
4740	1438	-401
4740	1439	-382
4740	1440	-404
4740	1441	-425
4740	1442	-418
4740	1443	-403
4740	1444	-396
4740	1445	-361
4740	1446	-280
4740	1447	-198
4740	1448	-163
4740	1449	-158
4740	1450	-136
4740	1451	-91
4740	1452	-47
4740	1453	1
4740	1454	85
4740	1455	188
4740	1456	249
4740	1457	241
4740	1458	202
4740	1459	164
4740	1460	108
4740	1461	23
4740	1462	-55
4740	1463	-94
4740	1464	-128
4740	1465	-197
4740	1466	-280
4740	1467	-330
4740	1468	-351
4740	1469	-380
4740	1470	-415
4740	1471	-414
4740	1472	-373
4740	1473	-337
4740	1474	-331
4740	1475	-333
4740	1476	-324
4740	1477	-334
4740	1478	-397
4740	1479	-469
4740	1480	-456
4740	1481	-364
4740	1482	-262
4740	1483	-206
4740	1484	-205
4740	1485	-257
4740	1486	-345
4740	1487	-394
4740	1488	-322
4740	1489	-145
4740	1490	10
4740	1491	39
4740	1492	-47
4740	1493	-162
4740	1494	-230
4740	1495	-199
4740	1496	-55
4740	1497	123
4740	1498	180
4740	1499	24
4740	1500	-207
4740	1501	-184
4740	1502	406
4740	1503	1670
4740	1504	3434
4740	1505	5251
4740	1506	6483
4740	1507	6551
4740	1508	5252
4740	1509	2912
4740	1510	224
4740	1511	-2080
4740	1512	-3468
4740	1513	-3751
4740	1514	-3141
4740	1515	-2142
4740	1516	-1278
4740	1517	-809
4740	1518	-691
4740	1519	-728
4740	1520	-738
4740	1521	-613
4740	1522	-347
4740	1523	-56
4740	1524	96
4740	1525	50
4740	1526	-95
4740	1527	-189
4740	1528	-174
4740	1529	-83
4740	1530	40
4740	1531	144
4740	1532	172
4740	1533	103
4740	1534	6
4740	1535	-11
4740	1536	80
4740	1537	209
4740	1538	303
4740	1539	358
4740	1540	381
4740	1541	365
4740	1542	333
4740	1543	324
4740	1544	341
4740	1545	364
4740	1546	361
4740	1547	359
4740	1548	393
4740	1549	449
4740	1550	485
4740	1551	500
4740	1552	535
4740	1553	595
4740	1554	642
4740	1555	664
4740	1556	699
4740	1557	769
4740	1558	836
4740	1559	866
4740	1560	888
4740	1561	940
4740	1562	1001
4740	1563	1034
4740	1564	1051
4740	1565	1089
4740	1566	1136
4740	1567	1151
4740	1568	1131
4740	1569	1122
4740	1570	1141
4740	1571	1151
4740	1572	1131
4740	1573	1115
4740	1574	1124
4740	1575	1123
4740	1576	1079
4740	1577	1018
4740	1578	976
4740	1579	935
4740	1580	854
4740	1581	742
4740	1582	638
4740	1583	543
4740	1584	418
4740	1585	253
4740	1586	88
4740	1587	-57
4740	1588	-213
4740	1589	-396
4740	1590	-563
4740	1591	-678
4740	1592	-770
4740	1593	-876
4740	1594	-976
4740	1595	-1033
4740	1596	-1060
4740	1597	-1095
4740	1598	-1128
4740	1599	-1123
4740	1600	-1081
4740	1601	-1051
4740	1602	-1046
4740	1603	-1028
4740	1604	-975
4740	1605	-919
4740	1606	-886
4740	1607	-848
4740	1608	-781
4740	1609	-722
4740	1610	-709
4740	1611	-722
4740	1612	-715
4740	1613	-690
4740	1614	-683
4740	1615	-690
4740	1616	-670
4740	1617	-620
4740	1618	-582
4740	1619	-575
4740	1620	-558
4740	1621	-505
4740	1622	-456
4740	1623	-444
4740	1624	-445
4740	1625	-426
4740	1626	-411
4740	1627	-430
4740	1628	-460
4740	1629	-455
4740	1630	-422
4740	1631	-411
4740	1632	-427
4740	1633	-432
4740	1634	-411
4740	1635	-397
4740	1636	-402
4740	1637	-392
4740	1638	-347
4740	1639	-312
4740	1640	-324
4740	1641	-356
4740	1642	-363
4740	1643	-359
4740	1644	-376
4740	1645	-403
4740	1646	-400
4740	1647	-377
4740	1648	-374
4740	1649	-388
4740	1650	-372
4740	1651	-306
4740	1652	-235
4740	1653	-188
4740	1654	-141
4740	1655	-75
4740	1656	-19
4740	1657	3
4740	1658	26
4740	1659	94
4740	1660	184
4740	1661	245
4740	1662	269
4740	1663	289
4740	1664	299
4740	1665	266
4740	1666	190
4740	1667	123
4740	1668	85
4740	1669	37
4740	1670	-48
4740	1671	-138
4740	1672	-198
4740	1673	-251
4740	1674	-322
4740	1675	-386
4740	1676	-404
4740	1677	-388
4740	1678	-381
4740	1679	-381
4740	1680	-351
4740	1681	-301
4740	1682	-274
4740	1683	-289
4740	1684	-321
4740	1685	-357
4740	1686	-383
4740	1687	-380
4740	1688	-314
4740	1689	-203
4740	1690	-140
4740	1691	-194
4740	1692	-316
4740	1693	-391
4740	1694	-357
4740	1695	-241
4740	1696	-100
4740	1697	10
4740	1698	25
4740	1699	-83
4740	1700	-238
4740	1701	-286
4740	1702	-154
4740	1703	63
4740	1704	193
4740	1705	147
4740	1706	-22
4740	1707	-132
4740	1708	101
4740	1709	954
4740	1710	2480
4740	1711	4351
4740	1712	5933
4740	1713	6595
4740	1714	5992
4740	1715	4183
4740	1716	1625
4740	1717	-959
4740	1718	-2844
4740	1719	-3632
4740	1720	-3413
4740	1721	-2613
4740	1722	-1709
4740	1723	-1041
4740	1724	-747
4740	1725	-747
4740	1726	-808
4740	1727	-719
4740	1728	-459
4740	1729	-171
4740	1730	0
4740	1731	21
4740	1732	-59
4740	1733	-169
4740	1734	-222
4740	1735	-146
4740	1736	37
4740	1737	200
4740	1738	233
4740	1739	154
4740	1740	59
4740	1741	16
4740	1742	38
4740	1743	123
4740	1744	252
4740	1745	367
4740	1746	388
4740	1747	330
4740	1748	288
4740	1749	318
4740	1750	357
4740	1751	365
4740	1752	372
4740	1753	411
4740	1754	457
4740	1755	468
4740	1756	463
4740	1757	483
4740	1758	520
4740	1759	540
4740	1760	550
4740	1761	590
4740	1762	663
4740	1763	723
4740	1764	749
4740	1765	780
4740	1766	839
4740	1767	894
4740	1768	919
4740	1769	944
4740	1770	997
4740	1771	1048
4740	1772	1055
4740	1773	1036
4740	1774	1038
4740	1775	1059
4740	1776	1060
4740	1777	1045
4740	1778	1050
4740	1779	1080
4740	1780	1087
4740	1781	1050
4740	1782	1010
4740	1783	996
4740	1784	975
4740	1785	917
4740	1786	842
4740	1787	776
4740	1788	691
4740	1789	551
4740	1790	380
4740	1791	230
4740	1792	104
4740	1793	-34
4740	1794	-191
4740	1795	-331
4740	1796	-442
4740	1797	-562
4740	1798	-705
4740	1799	-823
4740	1800	-885
4740	1801	-923
4740	1802	-974
4740	1803	-1020
4740	1804	-1031
4740	1805	-1027
4740	1806	-1044
4740	1807	-1067
4740	1808	-1048
4740	1809	-991
4740	1810	-941
4740	1811	-913
4740	1812	-875
4740	1813	-812
4740	1814	-764
4740	1815	-754
4740	1816	-745
4740	1817	-707
4740	1818	-667
4740	1819	-658
4740	1820	-655
4740	1821	-621
4740	1822	-571
4740	1823	-546
4740	1824	-544
4740	1825	-524
4740	1826	-486
4740	1827	-465
4740	1828	-468
4740	1829	-451
4740	1830	-396
4740	1831	-345
4740	1832	-329
4740	1833	-326
4740	1834	-308
4740	1835	-302
4740	1836	-337
4740	1837	-384
4740	1838	-398
4740	1839	-386
4740	1840	-389
4740	1841	-408
4740	1842	-404
4740	1843	-374
4740	1844	-360
4740	1845	-375
4740	1846	-380
4740	1847	-351
4740	1848	-322
4740	1849	-321
4740	1850	-316
4740	1851	-274
4740	1852	-221
4740	1853	-197
4740	1854	-185
4740	1855	-142
4740	1856	-72
4740	1857	-15
4740	1858	30
4740	1859	98
4740	1860	192
4740	1861	265
4740	1862	285
4740	1863	279
4740	1864	267
4740	1865	219
4740	1866	114
4740	1867	-8
4740	1868	-100
4740	1869	-169
4740	1870	-253
4740	1871	-339
4740	1872	-390
4740	1873	-409
4740	1874	-440
4740	1875	-482
4740	1876	-491
4740	1877	-451
4740	1878	-403
4740	1879	-374
4740	1880	-347
4740	1881	-309
4740	1882	-301
4740	1883	-346
4740	1884	-421
4740	1885	-469
4740	1886	-445
4740	1887	-374
4740	1888	-280
4740	1889	-191
4740	1890	-156
4740	1891	-215
4740	1892	-315
4740	1893	-344
4740	1894	-246
4740	1895	-92
4740	1896	13
4740	1897	23
4740	1898	-49
4740	1899	-168
4740	1900	-261
4740	1901	-232
4740	1902	-59
4740	1903	131
4740	1904	165
4740	1905	6
4740	1906	-170
4740	1907	-76
4740	1908	542
4740	1909	1802
4740	1910	3558
4740	1911	5341
4740	1912	6481
4740	1913	6443
4740	1914	5109
4740	1915	2817
4740	1916	191
4740	1917	-2069
4740	1918	-3417
4740	1919	-3669
4740	1920	-3085
4740	1921	-2169
4740	1922	-1368
4740	1923	-889
4740	1924	-718
4740	1925	-718
4740	1926	-707
4740	1927	-551
4740	1928	-270
4740	1929	-21
4740	1930	61
4740	1931	-9
4740	1932	-120
4740	1933	-182
4740	1934	-161
4740	1935	-54
4740	1936	104
4740	1937	218
4740	1938	214
4740	1939	117
4740	1940	44
4740	1941	69
4740	1942	167
4740	1943	278
4740	1944	375
4740	1945	437
4740	1946	429
4740	1947	354
4740	1948	303
4740	1949	319
4740	1950	349
4740	1951	354
4740	1952	343
4740	1953	363
4740	1954	411
4740	1955	447
4740	1956	463
4740	1957	500
4740	1958	570
4740	1959	627
4740	1960	650
4740	1961	673
4740	1962	729
4740	1963	789
4740	1964	822
4740	1965	849
4740	1966	903
4740	1967	962
4740	1968	982
4740	1969	974
4740	1970	984
4740	1971	1018
4740	1972	1041
4740	1973	1043
4740	1974	1061
4740	1975	1103
4740	1976	1125
4740	1977	1098
4740	1978	1056
4740	1979	1036
4740	1980	1018
4740	1981	971
4740	1982	919
4740	1983	896
4740	1984	886
4740	1985	843
4740	1986	764
4740	1987	689
4740	1988	618
4740	1989	510
4740	1990	350
4740	1991	181
4740	1992	30
4740	1993	-129
4740	1994	-315
4740	1995	-492
4740	1996	-621
4740	1997	-727
4740	1998	-847
4740	1999	-964
[truncated: 128,560 more rows]
