# Supplementary material for: Are Complexity Metrics Reliable in Assessing HRV Control in Obese Patients During Sleep?
Source: PLoS One. 2015 Apr 20;10(4):e0124458. doi: 10.1371/journal.pone.0124458 (PMC4404104; doi:10.1371/journal.pone.0124458)
Supplement: S1 Dataset — (ZIP) [file pone.0124458.s001.zip › cabiddu_healthy_controls_data/SUBJECT (5)/3/FC.txt]

10140	0	524
10140	1	447
10140	2	370
10140	3	275
10140	4	166
10140	5	85
10140	6	44
10140	7	-4
10140	8	-98
10140	9	-204
10140	10	-269
10140	11	-294
10140	12	-303
10140	13	-284
10140	14	-227
10140	15	-163
10140	16	-146
10140	17	-196
10140	18	-262
10140	19	-323
10140	20	-357
10140	21	-331
10140	22	-222
10140	23	-82
10140	24	-22
10140	25	-104
10140	26	-259
10140	27	-361
10140	28	-347
10140	29	-243
10140	30	-101
10140	31	14
10140	32	25
10140	33	-95
10140	34	-248
10140	35	-273
10140	36	-107
10140	37	136
10140	38	277
10140	39	226
10140	40	40
10140	41	-89
10140	42	147
10140	43	1037
10140	44	2615
10140	45	4501
10140	46	6024
10140	47	6546
10140	48	5741
10140	49	3716
10140	50	994
10140	51	-1633
10140	52	-3415
10140	53	-3991
10140	54	-3515
10140	55	-2480
10140	56	-1416
10140	57	-694
10140	58	-449
10140	59	-551
10140	60	-713
10140	61	-693
10140	62	-470
10140	63	-192
10140	64	-8
10140	65	37
10140	66	-27
10140	67	-134
10140	68	-188
10140	69	-112
10140	70	65
10140	71	215
10140	72	243
10140	73	174
10140	74	103
10140	75	78
10140	76	106
10140	77	188
10140	78	307
10140	79	389
10140	80	374
10140	81	303
10140	82	265
10140	83	304
10140	84	344
10140	85	343
10140	86	342
10140	87	374
10140	88	410
10140	89	419
10140	90	428
10140	91	469
10140	92	517
10140	93	534
10140	94	535
10140	95	562
10140	96	614
10140	97	650
10140	98	665
10140	99	698
10140	100	759
10140	101	811
10140	102	835
10140	103	871
10140	104	943
10140	105	1013
10140	106	1045
10140	107	1058
10140	108	1088
10140	109	1117
10140	110	1112
10140	111	1088
10140	112	1087
10140	113	1114
10140	114	1126
10140	115	1113
10140	116	1115
10140	117	1142
10140	118	1151
10140	119	1118
10140	120	1073
10140	121	1046
10140	122	1007
10140	123	919
10140	124	803
10140	125	698
10140	126	587
10140	127	430
10140	128	240
10140	129	65
10140	130	-86
10140	131	-249
10140	132	-435
10140	133	-601
10140	134	-725
10140	135	-839
10140	136	-965
10140	137	-1066
10140	138	-1110
10140	139	-1124
10140	140	-1152
10140	141	-1183
10140	142	-1181
10140	143	-1155
10140	144	-1143
10140	145	-1141
10140	146	-1104
10140	147	-1031
10140	148	-969
10140	149	-942
10140	150	-919
10140	151	-879
10140	152	-854
10140	153	-867
10140	154	-882
10140	155	-856
10140	156	-812
10140	157	-790
10140	158	-780
10140	159	-745
10140	160	-698
10140	161	-681
10140	162	-693
10140	163	-685
10140	164	-638
10140	165	-590
10140	166	-563
10140	167	-532
10140	168	-484
10140	169	-462
10140	170	-495
10140	171	-547
10140	172	-565
10140	173	-552
10140	174	-540
10140	175	-525
10140	176	-477
10140	177	-417
10140	178	-398
10140	179	-426
10140	180	-449
10140	181	-441
10140	182	-435
10140	183	-450
10140	184	-456
10140	185	-434
10140	186	-419
10140	187	-440
10140	188	-466
10140	189	-450
10140	190	-406
10140	191	-380
10140	192	-376
10140	193	-362
10140	194	-340
10140	195	-346
10140	196	-376
10140	197	-380
10140	198	-342
10140	199	-306
10140	200	-307
10140	201	-318
10140	202	-308
10140	203	-297
10140	204	-310
10140	205	-314
10140	206	-279
10140	207	-227
10140	208	-210
10140	209	-232
10140	210	-245
10140	211	-232
10140	212	-219
10140	213	-209
10140	214	-162
10140	215	-70
10140	216	18
10140	217	63
10140	218	95
10140	219	150
10140	220	213
10140	221	257
10140	222	299
10140	223	372
10140	224	451
10140	225	481
10140	226	457
10140	227	420
10140	228	383
10140	229	315
10140	230	210
10140	231	112
10140	232	48
10140	233	-15
10140	234	-106
10140	235	-190
10140	236	-230
10140	237	-243
10140	238	-260
10140	239	-267
10140	240	-231
10140	241	-173
10140	242	-149
10140	243	-178
10140	244	-216
10140	245	-247
10140	246	-292
10140	247	-306
10140	248	-243
10140	249	-125
10140	250	-58
10140	251	-118
10140	252	-257
10140	253	-362
10140	254	-369
10140	255	-286
10140	256	-147
10140	257	-11
10140	258	34
10140	259	-66
10140	260	-233
10140	261	-301
10140	262	-177
10140	263	59
10140	264	243
10140	265	256
10140	266	91
10140	267	-115
10140	268	-72
10140	269	563
10140	270	1941
10140	271	3809
10140	272	5565
10140	273	6539
10140	274	6268
10140	275	4675
10140	276	2123
10140	277	-649
10140	278	-2824
10140	279	-3883
10140	280	-3809
10140	281	-2978
10140	282	-1905
10140	283	-1031
10140	284	-599
10140	285	-573
10140	286	-697
10140	287	-702
10140	288	-504
10140	289	-211
10140	290	29
10140	291	142
10140	292	117
10140	293	-2
10140	294	-109
10140	295	-92
10140	296	53
10140	297	210
10140	298	268
10140	299	227
10140	300	155
10140	301	102
10140	302	91
10140	303	143
10140	304	255
10140	305	356
10140	306	368
10140	307	307
10140	308	253
10140	309	263
10140	310	304
10140	311	314
10140	312	329
10140	313	374
10140	314	416
10140	315	422
10140	316	418
10140	317	438
10140	318	465
10140	319	465
10140	320	457
10140	321	483
10140	322	546
10140	323	600
10140	324	635
10140	325	685
10140	326	758
10140	327	810
10140	328	823
10140	329	837
10140	330	884
10140	331	935
10140	332	956
10140	333	971
10140	334	1010
10140	335	1054
10140	336	1062
10140	337	1047
10140	338	1056
10140	339	1090
10140	340	1108
10140	341	1098
10140	342	1098
10140	343	1119
10140	344	1121
10140	345	1080
10140	346	1033
10140	347	1008
10140	348	975
10140	349	897
10140	350	794
10140	351	702
10140	352	601
10140	353	453
10140	354	272
10140	355	107
10140	356	-29
10140	357	-175
10140	358	-341
10140	359	-491
10140	360	-608
10140	361	-727
10140	362	-868
10140	363	-995
10140	364	-1063
10140	365	-1096
10140	366	-1127
10140	367	-1141
10140	368	-1108
10140	369	-1049
10140	370	-1014
10140	371	-1006
10140	372	-984
10140	373	-941
10140	374	-915
10140	375	-919
10140	376	-911
10140	377	-868
10140	378	-828
10140	379	-823
10140	380	-824
10140	381	-795
10140	382	-759
10140	383	-750
10140	384	-748
10140	385	-715
10140	386	-660
10140	387	-629
10140	388	-626
10140	389	-612
10140	390	-572
10140	391	-542
10140	392	-539
10140	393	-523
10140	394	-474
10140	395	-431
10140	396	-430
10140	397	-445
10140	398	-441
10140	399	-430
10140	400	-442
10140	401	-462
10140	402	-448
10140	403	-408
10140	404	-392
10140	405	-405
10140	406	-409
10140	407	-385
10140	408	-369
10140	409	-382
10140	410	-386
10140	411	-361
10140	412	-343
10140	413	-367
10140	414	-405
10140	415	-415
10140	416	-403
10140	417	-405
10140	418	-413
10140	419	-391
10140	420	-346
10140	421	-324
10140	422	-336
10140	423	-339
10140	424	-312
10140	425	-287
10140	426	-286
10140	427	-273
10140	428	-223
10140	429	-163
10140	430	-131
10140	431	-105
10140	432	-48
10140	433	28
10140	434	86
10140	435	127
10140	436	193
10140	437	278
10140	438	333
10140	439	335
10140	440	319
10140	441	306
10140	442	261
10140	443	166
10140	444	62
10140	445	-16
10140	446	-84
10140	447	-176
10140	448	-272
10140	449	-327
10140	450	-346
10140	451	-369
10140	452	-393
10140	453	-378
10140	454	-319
10140	455	-264
10140	456	-246
10140	457	-245
10140	458	-245
10140	459	-271
10140	460	-357
10140	461	-433
10140	462	-407
10140	463	-301
10140	464	-202
10140	465	-166
10140	466	-185
10140	467	-236
10140	468	-292
10140	469	-292
10140	470	-183
10140	471	-12
10140	472	91
10140	473	43
10140	474	-102
10140	475	-224
10140	476	-245
10140	477	-150
10140	478	25
10140	479	177
10140	480	169
10140	481	-21
10140	482	-175
10140	483	66
10140	484	963
10140	485	2487
10140	486	4306
10140	487	5869
10140	488	6554
10140	489	5927
10140	490	4014
10140	491	1354
10140	492	-1269
10140	493	-3171
10140	494	-3994
10140	495	-3760
10140	496	-2834
10140	497	-1764
10140	498	-998
10140	499	-674
10140	500	-639
10140	501	-659
10140	502	-586
10140	503	-382
10140	504	-102
10140	505	128
10140	506	184
10140	507	63
10140	508	-97
10140	509	-154
10140	510	-85
10140	511	37
10140	512	143
10140	513	193
10140	514	159
10140	515	56
10140	516	-34
10140	517	-13
10140	518	120
10140	519	269
10140	520	359
10140	521	387
10140	522	382
10140	523	345
10140	524	305
10140	525	287
10140	526	299
10140	527	326
10140	528	340
10140	529	355
10140	530	401
10140	531	459
10140	532	485
10140	533	485
10140	534	504
10140	535	557
10140	536	601
10140	537	622
10140	538	653
10140	539	714
10140	540	768
10140	541	785
10140	542	794
10140	543	830
10140	544	872
10140	545	884
10140	546	878
10140	547	898
10140	548	944
10140	549	979
10140	550	1001
10140	551	1047
10140	552	1122
10140	553	1172
10140	554	1171
10140	555	1149
10140	556	1136
10140	557	1111
10140	558	1056
10140	559	1006
10140	560	1000
10140	561	1013
10140	562	992
10140	563	933
10140	564	870
10140	565	797
10140	566	676
10140	567	509
10140	568	345
10140	569	203
10140	570	47
10140	571	-148
10140	572	-345
10140	573	-511
10140	574	-667
10140	575	-836
10140	576	-990
10140	577	-1086
10140	578	-1140
10140	579	-1195
10140	580	-1247
10140	581	-1258
10140	582	-1227
10140	583	-1199
10140	584	-1188
10140	585	-1159
10140	586	-1103
10140	587	-1054
10140	588	-1041
10140	589	-1026
10140	590	-976
10140	591	-920
10140	592	-895
10140	593	-885
10140	594	-853
10140	595	-806
10140	596	-781
10140	597	-773
10140	598	-740
10140	599	-680
10140	600	-640
10140	601	-637
10140	602	-631
10140	603	-598
10140	604	-568
10140	605	-568
10140	606	-567
10140	607	-535
10140	608	-498
10140	609	-495
10140	610	-507
10140	611	-496
10140	612	-465
10140	613	-452
10140	614	-461
10140	615	-454
10140	616	-424
10140	617	-411
10140	618	-431
10140	619	-439
10140	620	-412
10140	621	-387
10140	622	-399
10140	623	-423
10140	624	-427
10140	625	-426
10140	626	-451
10140	627	-480
10140	628	-469
10140	629	-425
10140	630	-400
10140	631	-404
10140	632	-399
10140	633	-370
10140	634	-350
10140	635	-350
10140	636	-339
10140	637	-293
10140	638	-257
10140	639	-267
10140	640	-298
10140	641	-306
10140	642	-293
10140	643	-287
10140	644	-274
10140	645	-215
10140	646	-120
10140	647	-40
10140	648	10
10140	649	66
10140	650	147
10140	651	214
10140	652	246
10140	653	274
10140	654	319
10140	655	346
10140	656	317
10140	657	252
10140	658	194
10140	659	135
10140	660	42
10140	661	-69
10140	662	-154
10140	663	-204
10140	664	-259
10140	665	-326
10140	666	-364
10140	667	-352
10140	668	-329
10140	669	-323
10140	670	-311
10140	671	-274
10140	672	-246
10140	673	-269
10140	674	-331
10140	675	-384
10140	676	-436
10140	677	-463
10140	678	-417
10140	679	-274
10140	680	-104
10140	681	-27
10140	682	-87
10140	683	-203
10140	684	-267
10140	685	-240
10140	686	-142
10140	687	-13
10140	688	79
10140	689	49
10140	690	-108
10140	691	-267
10140	692	-270
10140	693	-91
10140	694	140
10140	695	256
10140	696	189
10140	697	1
10140	698	-100
10140	699	215
10140	700	1231
10140	701	2918
10140	702	4828
10140	703	6274
10140	704	6645
10140	705	5657
10140	706	3460
10140	707	640
10140	708	-1968
10140	709	-3636
10140	710	-4079
10140	711	-3512
10140	712	-2440
10140	713	-1378
10140	714	-680
10140	715	-451
10140	716	-529
10140	717	-622
10140	718	-530
10140	719	-282
10140	720	-37
10140	721	86
10140	722	64
10140	723	-59
10140	724	-194
10140	725	-225
10140	726	-92
10140	727	129
10140	728	282
10140	729	288
10140	730	198
10140	731	111
10140	732	78
10140	733	118
10140	734	238
10140	735	390
10140	736	474
10140	737	438
10140	738	345
10140	739	290
10140	740	305
10140	741	316
10140	742	310
10140	743	327
10140	744	374
10140	745	412
10140	746	427
10140	747	459
10140	748	525
10140	749	585
10140	750	608
10140	751	622
10140	752	663
10140	753	708
10140	754	724
10140	755	732
10140	756	769
10140	757	822
10140	758	847
10140	759	848
10140	760	871
10140	761	931
10140	762	993
10140	763	1041
10140	764	1102
10140	765	1182
10140	766	1231
10140	767	1211
10140	768	1159
10140	769	1130
10140	770	1122
10140	771	1109
10140	772	1104
10140	773	1132
10140	774	1169
10140	775	1160
10140	776	1100
10140	777	1041
10140	778	1011
10140	779	979
10140	780	922
10140	781	859
10140	782	789
10140	783	664
10140	784	453
10140	785	204
10140	786	-23
10140	787	-222
10140	788	-418
10140	789	-600
10140	790	-734
10140	791	-830
10140	792	-933
10140	793	-1047
10140	794	-1125
10140	795	-1148
10140	796	-1158
10140	797	-1183
10140	798	-1197
10140	799	-1178
10140	800	-1157
10140	801	-1163
10140	802	-1166
10140	803	-1126
10140	804	-1064
10140	805	-1025
10140	806	-1007
10140	807	-973
10140	808	-919
10140	809	-883
10140	810	-874
10140	811	-848
10140	812	-792
10140	813	-747
10140	814	-738
10140	815	-731
10140	816	-693
10140	817	-650
10140	818	-637
10140	819	-635
10140	820	-606
10140	821	-562
10140	822	-545
10140	823	-550
10140	824	-535
10140	825	-496
10140	826	-478
10140	827	-493
10140	828	-501
10140	829	-478
10140	830	-456
10140	831	-461
10140	832	-465
10140	833	-442
10140	834	-417
10140	835	-429
10140	836	-456
10140	837	-455
10140	838	-429
10140	839	-416
10140	840	-422
10140	841	-409
10140	842	-372
10140	843	-352
10140	844	-362
10140	845	-360
10140	846	-323
10140	847	-289
10140	848	-292
10140	849	-309
10140	850	-308
10140	851	-308
10140	852	-335
10140	853	-369
10140	854	-360
10140	855	-315
10140	856	-285
10140	857	-281
10140	858	-271
10140	859	-245
10140	860	-237
10140	861	-260
10140	862	-273
10140	863	-245
10140	864	-209
10140	865	-198
10140	866	-188
10140	867	-143
10140	868	-77
10140	869	-29
10140	870	12
10140	871	84
10140	872	180
10140	873	253
10140	874	292
10140	875	332
10140	876	386
10140	877	414
10140	878	393
10140	879	356
10140	880	325
10140	881	275
10140	882	174
10140	883	54
10140	884	-38
10140	885	-102
10140	886	-175
10140	887	-251
10140	888	-293
10140	889	-300
10140	890	-307
10140	891	-320
10140	892	-297
10140	893	-231
10140	894	-172
10140	895	-165
10140	896	-194
10140	897	-223
10140	898	-273
10140	899	-317
10140	900	-294
10140	901	-181
10140	902	-62
10140	903	-42
10140	904	-132
10140	905	-237
10140	906	-267
10140	907	-200
10140	908	-60
10140	909	103
10140	910	200
10140	911	141
10140	912	-57
10140	913	-234
10140	914	-239
10140	915	-63
10140	916	154
10140	917	261
10140	918	184
10140	919	-16
10140	920	-119
10140	921	224
10140	922	1288
10140	923	3008
10140	924	4909
10140	925	6310
10140	926	6624
10140	927	5579
10140	928	3346
10140	929	530
10140	930	-2023
10140	931	-3615
10140	932	-4007
10140	933	-3430
10140	934	-2374
10140	935	-1344
10140	936	-690
10140	937	-497
10140	938	-584
10140	939	-656
10140	940	-541
10140	941	-283
10140	942	-34
10140	943	100
10140	944	91
10140	945	-36
10140	946	-188
10140	947	-241
10140	948	-139
10140	949	35
10140	950	150
10140	951	153
10140	952	97
10140	953	45
10140	954	29
10140	955	73
10140	956	187
10140	957	326
10140	958	394
10140	959	361
10140	960	295
10140	961	268
10140	962	287
10140	963	286
10140	964	274
10140	965	291
10140	966	335
10140	967	363
10140	968	373
10140	969	400
10140	970	445
10140	971	469
10140	972	470
10140	973	496
10140	974	569
10140	975	646
10140	976	689
10140	977	718
10140	978	755
10140	979	778
10140	980	765
10140	981	751
10140	982	785
10140	983	858
10140	984	920
10140	985	963
10140	986	1018
10140	987	1084
10140	988	1118
10140	989	1110
10140	990	1103
10140	991	1121
10140	992	1128
10140	993	1100
10140	994	1063
10140	995	1052
10140	996	1045
10140	997	1010
10140	998	964
10140	999	948
10140	1000	946
10140	1001	913
10140	1002	843
10140	1003	770
10140	1004	695
10140	1005	578
10140	1006	403
10140	1007	215
10140	1008	49
10140	1009	-119
10140	1010	-308
10140	1011	-484
10140	1012	-615
10140	1013	-722
10140	1014	-844
10140	1015	-968
10140	1016	-1049
10140	1017	-1086
10140	1018	-1116
10140	1019	-1144
10140	1020	-1136
10140	1021	-1088
10140	1022	-1048
10140	1023	-1041
10140	1024	-1032
10140	1025	-994
10140	1026	-955
10140	1027	-946
10140	1028	-944
10140	1029	-915
10140	1030	-883
10140	1031	-884
10140	1032	-904
10140	1033	-892
10140	1034	-843
10140	1035	-795
10140	1036	-763
10140	1037	-715
10140	1038	-651
10140	1039	-612
10140	1040	-620
10140	1041	-636
10140	1042	-619
10140	1043	-588
10140	1044	-574
10140	1045	-558
10140	1046	-513
10140	1047	-460
10140	1048	-443
10140	1049	-459
10140	1050	-461
10140	1051	-438
10140	1052	-426
10140	1053	-439
10140	1054	-436
10140	1055	-401
10140	1056	-373
10140	1057	-378
10140	1058	-386
10140	1059	-368
10140	1060	-353
10140	1061	-377
10140	1062	-418
10140	1063	-433
10140	1064	-420
10140	1065	-416
10140	1066	-418
10140	1067	-388
10140	1068	-327
10140	1069	-293
10140	1070	-305
10140	1071	-324
10140	1072	-318
10140	1073	-309
10140	1074	-320
10140	1075	-323
10140	1076	-291
10140	1077	-259
10140	1078	-266
10140	1079	-295
10140	1080	-300
10140	1081	-278
10140	1082	-269
10140	1083	-273
10140	1084	-256
10140	1085	-214
10140	1086	-193
10140	1087	-204
10140	1088	-204
10140	1089	-160
10140	1090	-105
10140	1091	-73
10140	1092	-47
10140	1093	1
10140	1094	51
10140	1095	73
10140	1096	85
10140	1097	138
10140	1098	231
10140	1099	314
10140	1100	369
10140	1101	419
10140	1102	468
10140	1103	470
10140	1104	408
10140	1105	329
10140	1106	269
10140	1107	203
10140	1108	102
10140	1109	-7
10140	1110	-82
10140	1111	-136
10140	1112	-203
10140	1113	-268
10140	1114	-289
10140	1115	-264
10140	1116	-237
10140	1117	-222
10140	1118	-200
10140	1119	-167
10140	1120	-156
10140	1121	-201
10140	1122	-271
10140	1123	-320
10140	1124	-309
10140	1125	-256
10140	1126	-173
10140	1127	-94
10140	1128	-83
10140	1129	-170
10140	1130	-286
10140	1131	-308
10140	1132	-193
10140	1133	-18
10140	1134	109
10140	1135	136
10140	1136	58
10140	1137	-89
10140	1138	-204
10140	1139	-168
10140	1140	35
10140	1141	256
10140	1142	308
10140	1143	154
10140	1144	-35
10140	1145	25
10140	1146	609
10140	1147	1856
10140	1148	3617
10140	1149	5384
10140	1150	6456
10140	1151	6296
10140	1152	4812
10140	1153	2380
10140	1154	-324
10140	1155	-2555
10140	1156	-3756
10140	1157	-3795
10140	1158	-3012
10140	1159	-1973
10140	1160	-1140
10140	1161	-704
10140	1162	-619
10140	1163	-697
10140	1164	-710
10140	1165	-524
10140	1166	-199
10140	1167	72
10140	1168	147
10140	1169	52
10140	1170	-91
10140	1171	-180
10140	1172	-165
10140	1173	-37
10140	1174	143
10140	1175	258
10140	1176	224
10140	1177	94
10140	1178	-1
10140	1179	11
10140	1180	110
10140	1181	240
10140	1182	367
10140	1183	440
10140	1184	410
10140	1185	315
10140	1186	247
10140	1187	254
10140	1188	274
10140	1189	275
10140	1190	281
10140	1191	325
10140	1192	382
10140	1193	406
10140	1194	407
10140	1195	429
10140	1196	481
10140	1197	524
10140	1198	549
10140	1199	590
10140	1200	654
10140	1201	697
10140	1202	692
10140	1203	680
10140	1204	697
10140	1205	726
10140	1206	744
10140	1207	774
10140	1208	845
10140	1209	932
10140	1210	979
10140	1211	985
10140	1212	991
10140	1213	1012
10140	1214	1020
10140	1215	1010
10140	1216	1023
10140	1217	1069
10140	1218	1098
10140	1219	1074
10140	1220	1027
10140	1221	996
10140	1222	970
10140	1223	929
10140	1224	890
10140	1225	884
10140	1226	888
10140	1227	846
10140	1228	746
10140	1229	629
10140	1230	509
10140	1231	359
10140	1232	173
10140	1233	-4
10140	1234	-148
10140	1235	-292
10140	1236	-464
10140	1237	-630
10140	1238	-749
10140	1239	-837
10140	1240	-925
10140	1241	-1001
10140	1242	-1028
10140	1243	-1017
10140	1244	-1018
10140	1245	-1038
10140	1246	-1035
10140	1247	-1000
10140	1248	-969
10140	1249	-961
10140	1250	-940
10140	1251	-887
10140	1252	-840
10140	1253	-835
10140	1254	-843
10140	1255	-826
10140	1256	-796
10140	1257	-787
10140	1258	-787
10140	1259	-755
10140	1260	-698
10140	1261	-662
10140	1262	-655
10140	1263	-639
10140	1264	-595
10140	1265	-563
10140	1266	-561
10140	1267	-557
10140	1268	-525
10140	1269	-498
10140	1270	-509
10140	1271	-531
10140	1272	-524
10140	1273	-498
10140	1274	-493
10140	1275	-502
10140	1276	-485
10140	1277	-445
10140	1278	-423
10140	1279	-432
10140	1280	-432
10140	1281	-404
10140	1282	-387
10140	1283	-404
10140	1284	-427
10140	1285	-425
10140	1286	-421
10140	1287	-445
10140	1288	-471
10140	1289	-459
10140	1290	-426
10140	1291	-413
10140	1292	-416
10140	1293	-395
10140	1294	-348
10140	1295	-318
10140	1296	-319
10140	1297	-317
10140	1298	-295
10140	1299	-290
10140	1300	-328
10140	1301	-369
10140	1302	-373
10140	1303	-351
10140	1304	-335
10140	1305	-308
10140	1306	-237
10140	1307	-144
10140	1308	-78
10140	1309	-49
10140	1310	-15
10140	1311	41
10140	1312	87
10140	1313	113
10140	1314	159
10140	1315	239
10140	1316	307
10140	1317	318
10140	1318	291
10140	1319	258
10140	1320	208
10140	1321	114
10140	1322	3
10140	1323	-77
10140	1324	-128
10140	1325	-191
10140	1326	-271
10140	1327	-324
10140	1328	-340
10140	1329	-356
10140	1330	-388
10140	1331	-392
10140	1332	-347
10140	1333	-292
10140	1334	-273
10140	1335	-288
10140	1336	-305
10140	1337	-329
10140	1338	-403
10140	1339	-487
10140	1340	-479
10140	1341	-369
10140	1342	-244
10140	1343	-179
10140	1344	-178
10140	1345	-214
10140	1346	-265
10140	1347	-283
10140	1348	-206
10140	1349	-42
10140	1350	92
10140	1351	96
10140	1352	-13
10140	1353	-125
10140	1354	-150
10140	1355	-74
10140	1356	70
10140	1357	202
10140	1358	209
10140	1359	53
10140	1360	-101
10140	1361	85
10140	1362	894
10140	1363	2339
10140	1364	4119
10140	1365	5714
10140	1366	6520
10140	1367	6074
10140	1368	4325
10140	1369	1730
10140	1370	-938
10140	1371	-2959
10140	1372	-3922
10140	1373	-3806
10140	1374	-2930
10140	1375	-1820
10140	1376	-964
10140	1377	-570
10140	1378	-529
10140	1379	-594
10140	1380	-586
10140	1381	-448
10140	1382	-212
10140	1383	18
10140	1384	109
10140	1385	24
10140	1386	-134
10140	1387	-214
10140	1388	-154
10140	1389	-17
10140	1390	114
10140	1391	197
10140	1392	208
10140	1393	144
10140	1394	59
10140	1395	47
10140	1396	140
10140	1397	261
10140	1398	326
10140	1399	328
10140	1400	300
10140	1401	259
10140	1402	230
10140	1403	227
10140	1404	253
10140	1405	302
10140	1406	334
10140	1407	347
10140	1408	374
10140	1409	425
10140	1410	468
10140	1411	486
10140	1412	512
10140	1413	565
10140	1414	608
10140	1415	608
10140	1416	594
10140	1417	606
10140	1418	638
10140	1419	663
10140	1420	695
10140	1421	768
10140	1422	867
10140	1423	937
10140	1424	964
10140	1425	990
10140	1426	1038
10140	1427	1078
10140	1428	1090
10140	1429	1103
10140	1430	1138
10140	1431	1156
10140	1432	1124
10140	1433	1072
10140	1434	1049
10140	1435	1053
10140	1436	1046
10140	1437	1030
10140	1438	1031
10140	1439	1039
10140	1440	1009
10140	1441	930
10140	1442	850
10140	1443	790
10140	1444	712
10140	1445	589
10140	1446	442
10140	1447	297
10140	1448	129
10140	1449	-89
10140	1450	-318
10140	1451	-507
10140	1452	-654
10140	1453	-795
10140	1454	-924
10140	1455	-1009
10140	1456	-1051
10140	1457	-1092
10140	1458	-1144
10140	1459	-1168
10140	1460	-1143
10140	1461	-1109
10140	1462	-1097
10140	1463	-1084
10140	1464	-1040
10140	1465	-993
10140	1466	-980
10140	1467	-981
10140	1468	-955
10140	1469	-910
10140	1470	-884
10140	1471	-878
10140	1472	-849
10140	1473	-790
10140	1474	-746
10140	1475	-735
10140	1476	-721
10140	1477	-680
10140	1478	-647
10140	1479	-646
10140	1480	-646
10140	1481	-614
10140	1482	-573
10140	1483	-563
10140	1484	-571
10140	1485	-556
10140	1486	-522
10140	1487	-504
10140	1488	-507
10140	1489	-491
10140	1490	-451
10140	1491	-429
10140	1492	-446
10140	1493	-464
10140	1494	-452
10140	1495	-438
10140	1496	-450
10140	1497	-466
10140	1498	-450
10140	1499	-424
10140	1500	-429
10140	1501	-451
10140	1502	-450
10140	1503	-425
10140	1504	-415
10140	1505	-426
10140	1506	-417
10140	1507	-377
10140	1508	-346
10140	1509	-350
10140	1510	-355
10140	1511	-338
10140	1512	-322
10140	1513	-337
10140	1514	-356
10140	1515	-336
10140	1516	-296
10140	1517	-278
10140	1518	-285
10140	1519	-280
10140	1520	-259
10140	1521	-255
10140	1522	-266
10140	1523	-242
10140	1524	-163
10140	1525	-73
10140	1526	-10
10140	1527	44
10140	1528	109
10140	1529	159
10140	1530	169
10140	1531	170
10140	1532	209
10140	1533	272
10140	1534	314
10140	1535	318
10140	1536	313
10140	1537	298
10140	1538	238
10140	1539	133
10140	1540	37
10140	1541	-22
10140	1542	-75
10140	1543	-152
10140	1544	-228
10140	1545	-276
10140	1546	-315
10140	1547	-373
10140	1548	-425
10140	1549	-422
10140	1550	-371
10140	1551	-325
10140	1552	-309
10140	1553	-297
10140	1554	-289
10140	1555	-316
10140	1556	-396
10140	1557	-436
10140	1558	-367
10140	1559	-231
10140	1560	-122
10140	1561	-85
10140	1562	-115
10140	1563	-195
10140	1564	-287
10140	1565	-310
10140	1566	-217
10140	1567	-68
10140	1568	7
10140	1569	-49
10140	1570	-169
10140	1571	-250
10140	1572	-232
10140	1573	-107
10140	1574	76
10140	1575	202
10140	1576	139
10140	1577	-88
10140	1578	-214
10140	1579	124
10140	1580	1142
10140	1581	2765
10140	1582	4619
10140	1583	6114
10140	1584	6619
10140	1585	5755
10140	1586	3647
10140	1587	905
10140	1588	-1667
10140	1589	-3417
10140	1590	-4038
10140	1591	-3617
10140	1592	-2581
10140	1593	-1505
10140	1594	-807
10140	1595	-566
10140	1596	-598
10140	1597	-665
10140	1598	-626
10140	1599	-438
10140	1600	-170
10140	1601	36
10140	1602	64
10140	1603	-61
10140	1604	-190
10140	1605	-197
10140	1606	-85
10140	1607	66
10140	1608	191
10140	1609	245
10140	1610	198
10140	1611	81
10140	1612	-1
10140	1613	40
10140	1614	175
10140	1615	302
10140	1616	366
10140	1617	370
10140	1618	347
10140	1619	306
10140	1620	285
10140	1621	296
10140	1622	338
10140	1623	371
10140	1624	373
10140	1625	378
10140	1626	416
10140	1627	463
10140	1628	490
10140	1629	510
10140	1630	554
10140	1631	607
10140	1632	633
10140	1633	636
10140	1634	667
10140	1635	736
10140	1636	801
10140	1637	837
10140	1638	873
10140	1639	926
10140	1640	963
10140	1641	965
10140	1642	970
10140	1643	1016
10140	1644	1081
10140	1645	1118
10140	1646	1131
10140	1647	1153
10140	1648	1187
10140	1649	1197
10140	1650	1185
10140	1651	1195
10140	1652	1232
10140	1653	1249
10140	1654	1218
10140	1655	1175
10140	1656	1153
10140	1657	1127
10140	1658	1069
10140	1659	1001
10140	1660	948
10140	1661	878
10140	1662	744
10140	1663	559
10140	1664	375
10140	1665	205
10140	1666	18
10140	1667	-184
10140	1668	-360
10140	1669	-498
10140	1670	-638
10140	1671	-799
10140	1672	-944
10140	1673	-1036
10140	1674	-1105
10140	1675	-1181
10140	1676	-1243
10140	1677	-1258
10140	1678	-1240
10140	1679	-1234
10140	1680	-1234
10140	1681	-1202
10140	1682	-1142
10140	1683	-1098
10140	1684	-1082
10140	1685	-1055
10140	1686	-1002
10140	1687	-959
10140	1688	-947
10140	1689	-937
10140	1690	-895
10140	1691	-849
10140	1692	-834
10140	1693	-826
10140	1694	-787
10140	1695	-733
10140	1696	-710
10140	1697	-716
10140	1698	-708
10140	1699	-675
10140	1700	-650
10140	1701	-642
10140	1702	-611
10140	1703	-544
10140	1704	-488
10140	1705	-479
10140	1706	-492
10140	1707	-487
10140	1708	-482
10140	1709	-500
10140	1710	-518
10140	1711	-499
10140	1712	-458
10140	1713	-438
10140	1714	-444
10140	1715	-435
10140	1716	-399
10140	1717	-374
10140	1718	-378
10140	1719	-380
10140	1720	-362
10140	1721	-357
10140	1722	-391
10140	1723	-428
10140	1724	-425
10140	1725	-395
10140	1726	-379
10140	1727	-372
10140	1728	-349
10140	1729	-320
10140	1730	-325
10140	1731	-360
10140	1732	-368
10140	1733	-328
10140	1734	-280
10140	1735	-253
10140	1736	-226
10140	1737	-190
10140	1738	-179
10140	1739	-217
10140	1740	-265
10140	1741	-273
10140	1742	-248
10140	1743	-226
10140	1744	-203
10140	1745	-143
10140	1746	-57
10140	1747	11
10140	1748	55
10140	1749	115
10140	1750	209
10140	1751	293
10140	1752	339
10140	1753	372
10140	1754	418
10140	1755	442
10140	1756	412
10140	1757	352
10140	1758	300
10140	1759	250
10140	1760	170
10140	1761	66
10140	1762	-15
10140	1763	-64
10140	1764	-120
10140	1765	-192
10140	1766	-241
10140	1767	-248
10140	1768	-242
10140	1769	-246
10140	1770	-226
10140	1771	-168
10140	1772	-111
10140	1773	-114
10140	1774	-176
10140	1775	-245
10140	1776	-324
10140	1777	-401
10140	1778	-405
10140	1779	-297
10140	1780	-137
10140	1781	-51
10140	1782	-95
10140	1783	-205
10140	1784	-281
10140	1785	-278
10140	1786	-199
10140	1787	-65
10140	1788	57
10140	1789	66
10140	1790	-64
10140	1791	-223
10140	1792	-254
10140	1793	-114
10140	1794	92
10140	1795	218
10140	1796	178
10140	1797	1
10140	1798	-139
10140	1799	75
10140	1800	953
10140	1801	2533
10140	1802	4440
10140	1803	6027
10140	1804	6666
10140	1805	5991
10140	1806	4044
10140	1807	1322
10140	1808	-1372
10140	1809	-3268
10140	1810	-3986
10140	1811	-3645
10140	1812	-2684
10140	1813	-1618
10140	1814	-850
10140	1815	-542
10140	1816	-579
10140	1817	-669
10140	1818	-594
10140	1819	-346
10140	1820	-65
10140	1821	118
10140	1822	149
10140	1823	39
10140	1824	-129
10140	1825	-222
10140	1826	-148
10140	1827	40
10140	1828	201
10140	1829	246
10140	1830	199
10140	1831	132
10140	1832	90
10140	1833	101
10140	1834	190
10140	1835	326
10140	1836	411
10140	1837	385
10140	1838	299
10140	1839	237
10140	1840	245
10140	1841	270
10140	1842	287
10140	1843	328
10140	1844	390
10140	1845	431
10140	1846	438
10140	1847	453
10140	1848	497
10140	1849	535
10140	1850	541
10140	1851	544
10140	1852	573
10140	1853	609
10140	1854	623
10140	1855	637
10140	1856	692
10140	1857	769
10140	1858	823
10140	1859	849
10140	1860	886
10140	1861	942
10140	1862	981
10140	1863	995
10140	1864	1022
10140	1865	1079
10140	1866	1123
10140	1867	1123
10140	1868	1108
10140	1869	1117
10140	1870	1127
10140	1871	1111
10140	1872	1090
10140	1873	1104
10140	1874	1136
10140	1875	1138
10140	1876	1104
10140	1877	1071
10140	1878	1050
10140	1879	999
10140	1880	905
10140	1881	806
10140	1882	723
10140	1883	620
10140	1884	466
10140	1885	285
10140	1886	114
10140	1887	-63
10140	1888	-274
10140	1889	-492
10140	1890	-666
10140	1891	-789
10140	1892	-900
10140	1893	-1002
10140	1894	-1060
10140	1895	-1069
10140	1896	-1078
10140	1897	-1108
10140	1898	-1125
10140	1899	-1105
10140	1900	-1078
10140	1901	-1075
10140	1902	-1072
10140	1903	-1038
10140	1904	-995
10140	1905	-980
10140	1906	-982
10140	1907	-959
10140	1908	-911
10140	1909	-879
10140	1910	-872
10140	1911	-846
10140	1912	-791
10140	1913	-748
10140	1914	-741
10140	1915	-734
10140	1916	-699
10140	1917	-661
10140	1918	-650
10140	1919	-641
10140	1920	-604
10140	1921	-555
10140	1922	-541
10140	1923	-558
10140	1924	-560
10140	1925	-538
10140	1926	-524
10140	1927	-523
10140	1928	-502
10140	1929	-453
10140	1930	-424
10140	1931	-446
10140	1932	-481
10140	1933	-490
10140	1934	-487
10140	1935	-501
10140	1936	-510
10140	1937	-484
10140	1938	-440
10140	1939	-424
10140	1940	-440
10140	1941	-441
10140	1942	-420
10140	1943	-405
10140	1944	-410
10140	1945	-397
10140	1946	-353
10140	1947	-321
10140	1948	-330
10140	1949	-348
10140	1950	-340
10140	1951	-325
10140	1952	-332
10140	1953	-347
10140	1954	-337
10140	1955	-315
10140	1956	-325
10140	1957	-359
10140	1958	-364
10140	1959	-318
10140	1960	-252
10140	1961	-192
10140	1962	-116
10140	1963	-17
10140	1964	59
10140	1965	82
10140	1966	89
10140	1967	130
10140	1968	197
10140	1969	252
10140	1970	296
10140	1971	353
10140	1972	401
10140	1973	393
10140	1974	330
10140	1975	268
10140	1976	233
10140	1977	187
10140	1978	106
10140	1979	16
10140	1980	-57
10140	1981	-143
10140	1982	-256
10140	1983	-353
10140	1984	-388
10140	1985	-373
10140	1986	-353
10140	1987	-330
10140	1988	-284
10140	1989	-229
10140	1990	-212
10140	1991	-248
10140	1992	-289
10140	1993	-323
10140	1994	-355
10140	1995	-351
10140	1996	-278
10140	1997	-158
10140	1998	-90
10140	1999	-140
[truncated: 174,640 more rows]
