# Supplementary material for: Are Complexity Metrics Reliable in Assessing HRV Control in Obese Patients During Sleep?
Source: PLoS One. 2015 Apr 20;10(4):e0124458. doi: 10.1371/journal.pone.0124458 (PMC4404104; doi:10.1371/journal.pone.0124458)
Supplement: S1 Dataset — (ZIP) [file pone.0124458.s001.zip › cabiddu_healthy_controls_data/SUBJECT (5)/4/FC.txt]

11220	0	-595
11220	1	-488
11220	2	-237
11220	3	42
11220	4	182
11220	5	130
11220	6	-11
11220	7	-96
11220	8	-75
11220	9	19
11220	10	141
11220	11	236
11220	12	244
11220	13	153
11220	14	46
11220	15	33
11220	16	135
11220	17	269
11220	18	360
11220	19	402
11220	20	400
11220	21	355
11220	22	311
11220	23	320
11220	24	363
11220	25	401
11220	26	400
11220	27	388
11220	28	406
11220	29	443
11220	30	464
11220	31	481
11220	32	529
11220	33	601
11220	34	650
11220	35	661
11220	36	675
11220	37	721
11220	38	769
11220	39	795
11220	40	829
11220	41	897
11220	42	962
11220	43	986
11220	44	985
11220	45	1010
11220	46	1060
11220	47	1099
11220	48	1129
11220	49	1184
11220	50	1257
11220	51	1295
11220	52	1276
11220	53	1241
11220	54	1225
11220	55	1205
11220	56	1160
11220	57	1120
11220	58	1116
11220	59	1111
11220	60	1055
11220	61	956
11220	62	856
11220	63	749
11220	64	599
11220	65	408
11220	66	219
11220	67	48
11220	68	-136
11220	69	-344
11220	70	-528
11220	71	-654
11220	72	-755
11220	73	-866
11220	74	-967
11220	75	-1027
11220	76	-1067
11220	77	-1122
11220	78	-1177
11220	79	-1186
11220	80	-1153
11220	81	-1129
11220	82	-1130
11220	83	-1118
11220	84	-1078
11220	85	-1042
11220	86	-1026
11220	87	-991
11220	88	-917
11220	89	-843
11220	90	-816
11220	91	-817
11220	92	-801
11220	93	-772
11220	94	-761
11220	95	-757
11220	96	-723
11220	97	-663
11220	98	-629
11220	99	-634
11220	100	-633
11220	101	-595
11220	102	-548
11220	103	-519
11220	104	-486
11220	105	-433
11220	106	-393
11220	107	-405
11220	108	-441
11220	109	-449
11220	110	-422
11220	111	-399
11220	112	-383
11220	113	-346
11220	114	-295
11220	115	-279
11220	116	-309
11220	117	-340
11220	118	-336
11220	119	-326
11220	120	-337
11220	121	-346
11220	122	-326
11220	123	-302
11220	124	-316
11220	125	-356
11220	126	-375
11220	127	-366
11220	128	-364
11220	129	-365
11220	130	-327
11220	131	-247
11220	132	-175
11220	133	-140
11220	134	-109
11220	135	-56
11220	136	-4
11220	137	23
11220	138	58
11220	139	133
11220	140	216
11220	141	254
11220	142	240
11220	143	212
11220	144	172
11220	145	94
11220	146	-11
11220	147	-94
11220	148	-138
11220	149	-185
11220	150	-267
11220	151	-352
11220	152	-405
11220	153	-448
11220	154	-507
11220	155	-550
11220	156	-535
11220	157	-482
11220	158	-441
11220	159	-417
11220	160	-388
11220	161	-358
11220	162	-357
11220	163	-404
11220	164	-460
11220	165	-446
11220	166	-373
11220	167	-288
11220	168	-221
11220	169	-199
11220	170	-251
11220	171	-359
11220	172	-426
11220	173	-362
11220	174	-196
11220	175	-46
11220	176	-5
11220	177	-68
11220	178	-178
11220	179	-268
11220	180	-254
11220	181	-94
11220	182	126
11220	183	228
11220	184	109
11220	185	-105
11220	186	-111
11220	187	390
11220	188	1543
11220	189	3238
11220	190	5051
11220	191	6318
11220	192	6427
11220	193	5152
11220	194	2794
11220	195	24
11220	196	-2402
11220	197	-3884
11220	198	-4174
11220	199	-3478
11220	200	-2341
11220	201	-1319
11220	202	-707
11220	203	-498
11220	204	-519
11220	205	-568
11220	206	-480
11220	207	-227
11220	208	62
11220	209	212
11220	210	171
11220	211	41
11220	212	-51
11220	213	-50
11220	214	33
11220	215	163
11220	216	275
11220	217	287
11220	218	185
11220	219	66
11220	220	40
11220	221	123
11220	222	242
11220	223	335
11220	224	394
11220	225	401
11220	226	350
11220	227	298
11220	228	312
11220	229	363
11220	230	401
11220	231	399
11220	232	397
11220	233	430
11220	234	470
11220	235	485
11220	236	498
11220	237	544
11220	238	603
11220	239	635
11220	240	645
11220	241	678
11220	242	744
11220	243	803
11220	244	844
11220	245	897
11220	246	979
11220	247	1042
11220	248	1058
11220	249	1062
11220	250	1094
11220	251	1135
11220	252	1160
11220	253	1185
11220	254	1245
11220	255	1316
11220	256	1348
11220	257	1337
11220	258	1327
11220	259	1334
11220	260	1329
11220	261	1298
11220	262	1273
11220	263	1268
11220	264	1237
11220	265	1139
11220	266	1001
11220	267	858
11220	268	703
11220	269	507
11220	270	286
11220	271	88
11220	272	-88
11220	273	-277
11220	274	-478
11220	275	-640
11220	276	-749
11220	277	-845
11220	278	-951
11220	279	-1034
11220	280	-1069
11220	281	-1085
11220	282	-1114
11220	283	-1132
11220	284	-1111
11220	285	-1074
11220	286	-1067
11220	287	-1084
11220	288	-1080
11220	289	-1047
11220	290	-1022
11220	291	-1007
11220	292	-965
11220	293	-887
11220	294	-824
11220	295	-810
11220	296	-812
11220	297	-795
11220	298	-775
11220	299	-778
11220	300	-779
11220	301	-739
11220	302	-678
11220	303	-642
11220	304	-628
11220	305	-592
11220	306	-532
11220	307	-488
11220	308	-471
11220	309	-441
11220	310	-387
11220	311	-346
11220	312	-344
11220	313	-349
11220	314	-331
11220	315	-311
11220	316	-323
11220	317	-345
11220	318	-336
11220	319	-309
11220	320	-303
11220	321	-318
11220	322	-312
11220	323	-280
11220	324	-264
11220	325	-279
11220	326	-287
11220	327	-268
11220	328	-255
11220	329	-274
11220	330	-296
11220	331	-286
11220	332	-268
11220	333	-278
11220	334	-302
11220	335	-302
11220	336	-279
11220	337	-271
11220	338	-273
11220	339	-243
11220	340	-170
11220	341	-99
11220	342	-61
11220	343	-27
11220	344	27
11220	345	72
11220	346	86
11220	347	102
11220	348	157
11220	349	227
11220	350	261
11220	351	256
11220	352	249
11220	353	240
11220	354	192
11220	355	106
11220	356	29
11220	357	-21
11220	358	-86
11220	359	-187
11220	360	-287
11220	361	-346
11220	362	-385
11220	363	-430
11220	364	-458
11220	365	-433
11220	366	-378
11220	367	-345
11220	368	-341
11220	369	-339
11220	370	-333
11220	371	-351
11220	372	-413
11220	373	-476
11220	374	-458
11220	375	-376
11220	376	-283
11220	377	-215
11220	378	-191
11220	379	-243
11220	380	-346
11220	381	-402
11220	382	-325
11220	383	-148
11220	384	-5
11220	385	13
11220	386	-80
11220	387	-214
11220	388	-310
11220	389	-288
11220	390	-111
11220	391	123
11220	392	219
11220	393	74
11220	394	-169
11220	395	-181
11220	396	353
11220	397	1570
11220	398	3336
11220	399	5188
11220	400	6436
11220	401	6459
11220	402	5066
11220	403	2609
11220	404	-188
11220	405	-2544
11220	406	-3879
11220	407	-3996
11220	408	-3165
11220	409	-1974
11220	410	-996
11220	411	-499
11220	412	-429
11220	413	-568
11220	414	-683
11220	415	-614
11220	416	-352
11220	417	-45
11220	418	117
11220	419	78
11220	420	-53
11220	421	-139
11220	422	-126
11220	423	-34
11220	424	98
11220	425	201
11220	426	197
11220	427	82
11220	428	-42
11220	429	-56
11220	430	46
11220	431	184
11220	432	291
11220	433	352
11220	434	353
11220	435	294
11220	436	238
11220	437	247
11220	438	295
11220	439	334
11220	440	339
11220	441	345
11220	442	383
11220	443	427
11220	444	442
11220	445	447
11220	446	481
11220	447	532
11220	448	561
11220	449	575
11220	450	619
11220	451	694
11220	452	759
11220	453	797
11220	454	841
11220	455	913
11220	456	977
11220	457	1010
11220	458	1040
11220	459	1105
11220	460	1179
11220	461	1224
11220	462	1253
11220	463	1300
11220	464	1352
11220	465	1365
11220	466	1338
11220	467	1322
11220	468	1335
11220	469	1345
11220	470	1333
11220	471	1326
11220	472	1332
11220	473	1300
11220	474	1191
11220	475	1031
11220	476	865
11220	477	687
11220	478	476
11220	479	250
11220	480	56
11220	481	-115
11220	482	-301
11220	483	-504
11220	484	-677
11220	485	-801
11220	486	-910
11220	487	-1025
11220	488	-1115
11220	489	-1155
11220	490	-1177
11220	491	-1212
11220	492	-1235
11220	493	-1211
11220	494	-1162
11220	495	-1136
11220	496	-1134
11220	497	-1117
11220	498	-1083
11220	499	-1067
11220	500	-1074
11220	501	-1060
11220	502	-1006
11220	503	-957
11220	504	-939
11220	505	-921
11220	506	-875
11220	507	-826
11220	508	-810
11220	509	-804
11220	510	-770
11220	511	-723
11220	512	-702
11220	513	-702
11220	514	-681
11220	515	-630
11220	516	-594
11220	517	-588
11220	518	-574
11220	519	-535
11220	520	-505
11220	521	-508
11220	522	-508
11220	523	-477
11220	524	-438
11220	525	-432
11220	526	-447
11220	527	-442
11220	528	-421
11220	529	-417
11220	530	-426
11220	531	-408
11220	532	-359
11220	533	-325
11220	534	-326
11220	535	-325
11220	536	-297
11220	537	-274
11220	538	-286
11220	539	-306
11220	540	-304
11220	541	-302
11220	542	-336
11220	543	-387
11220	544	-405
11220	545	-386
11220	546	-372
11220	547	-367
11220	548	-339
11220	549	-287
11220	550	-254
11220	551	-263
11220	552	-275
11220	553	-262
11220	554	-248
11220	555	-262
11220	556	-278
11220	557	-258
11220	558	-217
11220	559	-192
11220	560	-171
11220	561	-112
11220	562	-17
11220	563	67
11220	564	126
11220	565	196
11220	566	285
11220	567	349
11220	568	365
11220	569	364
11220	570	375
11220	571	366
11220	572	300
11220	573	202
11220	574	117
11220	575	44
11220	576	-46
11220	577	-142
11220	578	-200
11220	579	-221
11220	580	-250
11220	581	-301
11220	582	-332
11220	583	-321
11220	584	-301
11220	585	-297
11220	586	-282
11220	587	-246
11220	588	-223
11220	589	-254
11220	590	-328
11220	591	-401
11220	592	-462
11220	593	-474
11220	594	-404
11220	595	-248
11220	596	-91
11220	597	-45
11220	598	-131
11220	599	-247
11220	600	-281
11220	601	-210
11220	602	-86
11220	603	29
11220	604	72
11220	605	-13
11220	606	-193
11220	607	-325
11220	608	-266
11220	609	-33
11220	610	204
11220	611	273
11220	612	138
11220	613	-69
11220	614	-83
11220	615	427
11220	616	1677
11220	617	3523
11220	618	5406
11220	619	6590
11220	620	6521
11220	621	5061
11220	622	2535
11220	623	-355
11220	624	-2758
11220	625	-4037
11220	626	-4064
11220	627	-3203
11220	628	-2033
11220	629	-1051
11220	630	-522
11220	631	-446
11220	632	-598
11220	633	-674
11220	634	-517
11220	635	-210
11220	636	50
11220	637	142
11220	638	69
11220	639	-90
11220	640	-233
11220	641	-249
11220	642	-104
11220	643	112
11220	644	244
11220	645	221
11220	646	112
11220	647	23
11220	648	3
11220	649	58
11220	650	181
11220	651	328
11220	652	398
11220	653	351
11220	654	259
11220	655	219
11220	656	245
11220	657	264
11220	658	274
11220	659	318
11220	660	396
11220	661	450
11220	662	460
11220	663	465
11220	664	496
11220	665	530
11220	666	545
11220	667	573
11220	668	638
11220	669	708
11220	670	737
11220	671	743
11220	672	770
11220	673	821
11220	674	862
11220	675	897
11220	676	961
11220	677	1057
11220	678	1134
11220	679	1170
11220	680	1202
11220	681	1252
11220	682	1290
11220	683	1286
11220	684	1268
11220	685	1269
11220	686	1275
11220	687	1253
11220	688	1220
11220	689	1219
11220	690	1246
11220	691	1246
11220	692	1203
11220	693	1148
11220	694	1084
11220	695	972
11220	696	793
11220	697	594
11220	698	410
11220	699	220
11220	700	0
11220	701	-219
11220	702	-398
11220	703	-551
11220	704	-716
11220	705	-882
11220	706	-1000
11220	707	-1065
11220	708	-1117
11220	709	-1166
11220	710	-1177
11220	711	-1146
11220	712	-1122
11220	713	-1134
11220	714	-1148
11220	715	-1128
11220	716	-1094
11220	717	-1078
11220	718	-1063
11220	719	-1017
11220	720	-960
11220	721	-939
11220	722	-946
11220	723	-934
11220	724	-889
11220	725	-847
11220	726	-820
11220	727	-770
11220	728	-690
11220	729	-632
11220	730	-630
11220	731	-651
11220	732	-655
11220	733	-649
11220	734	-659
11220	735	-661
11220	736	-618
11220	737	-547
11220	738	-502
11220	739	-490
11220	740	-472
11220	741	-439
11220	742	-425
11220	743	-440
11220	744	-443
11220	745	-409
11220	746	-381
11220	747	-390
11220	748	-410
11220	749	-404
11220	750	-389
11220	751	-399
11220	752	-418
11220	753	-408
11220	754	-375
11220	755	-364
11220	756	-379
11220	757	-379
11220	758	-351
11220	759	-335
11220	760	-350
11220	761	-357
11220	762	-328
11220	763	-295
11220	764	-294
11220	765	-304
11220	766	-296
11220	767	-286
11220	768	-314
11220	769	-361
11220	770	-376
11220	771	-351
11220	772	-327
11220	773	-317
11220	774	-290
11220	775	-242
11220	776	-218
11220	777	-237
11220	778	-259
11220	779	-242
11220	780	-209
11220	781	-190
11220	782	-167
11220	783	-110
11220	784	-40
11220	785	2
11220	786	24
11220	787	77
11220	788	167
11220	789	249
11220	790	301
11220	791	347
11220	792	396
11220	793	406
11220	794	354
11220	795	279
11220	796	222
11220	797	160
11220	798	59
11220	799	-61
11220	800	-156
11220	801	-232
11220	802	-317
11220	803	-396
11220	804	-423
11220	805	-394
11220	806	-359
11220	807	-339
11220	808	-307
11220	809	-246
11220	810	-196
11220	811	-198
11220	812	-233
11220	813	-258
11220	814	-284
11220	815	-354
11220	816	-396
11220	817	-337
11220	818	-207
11220	819	-107
11220	820	-101
11220	821	-156
11220	822	-214
11220	823	-242
11220	824	-204
11220	825	-82
11220	826	75
11220	827	145
11220	828	57
11220	829	-113
11220	830	-220
11220	831	-188
11220	832	-43
11220	833	124
11220	834	207
11220	835	117
11220	836	-99
11220	837	-185
11220	838	229
11220	839	1359
11220	840	3068
11220	841	4896
11220	842	6229
11220	843	6499
11220	844	5415
11220	845	3156
11220	846	373
11220	847	-2106
11220	848	-3656
11220	849	-4066
11220	850	-3519
11220	851	-2458
11220	852	-1404
11220	853	-739
11220	854	-528
11220	855	-565
11220	856	-593
11220	857	-496
11220	858	-292
11220	859	-57
11220	860	110
11220	861	130
11220	862	15
11220	863	-110
11220	864	-120
11220	865	-10
11220	866	121
11220	867	195
11220	868	204
11220	869	169
11220	870	111
11220	871	77
11220	872	129
11220	873	259
11220	874	372
11220	875	398
11220	876	360
11220	877	313
11220	878	286
11220	879	282
11220	880	276
11220	881	289
11220	882	321
11220	883	342
11220	884	355
11220	885	398
11220	886	471
11220	887	527
11220	888	544
11220	889	558
11220	890	599
11220	891	639
11220	892	657
11220	893	678
11220	894	729
11220	895	784
11220	896	805
11220	897	811
11220	898	852
11220	899	932
11220	900	1006
11220	901	1060
11220	902	1120
11220	903	1188
11220	904	1220
11220	905	1202
11220	906	1184
11220	907	1199
11220	908	1220
11220	909	1216
11220	910	1202
11220	911	1214
11220	912	1229
11220	913	1211
11220	914	1169
11220	915	1140
11220	916	1116
11220	917	1049
11220	918	926
11220	919	786
11220	920	648
11220	921	480
11220	922	270
11220	923	56
11220	924	-127
11220	925	-301
11220	926	-491
11220	927	-667
11220	928	-786
11220	929	-862
11220	930	-938
11220	931	-1018
11220	932	-1063
11220	933	-1072
11220	934	-1083
11220	935	-1103
11220	936	-1095
11220	937	-1045
11220	938	-999
11220	939	-993
11220	940	-997
11220	941	-977
11220	942	-953
11220	943	-953
11220	944	-954
11220	945	-919
11220	946	-865
11220	947	-837
11220	948	-836
11220	949	-816
11220	950	-764
11220	951	-718
11220	952	-694
11220	953	-662
11220	954	-606
11220	955	-568
11220	956	-574
11220	957	-589
11220	958	-569
11220	959	-534
11220	960	-519
11220	961	-511
11220	962	-475
11220	963	-422
11220	964	-398
11220	965	-404
11220	966	-398
11220	967	-365
11220	968	-342
11220	969	-348
11220	970	-343
11220	971	-309
11220	972	-279
11220	973	-292
11220	974	-320
11220	975	-324
11220	976	-321
11220	977	-340
11220	978	-363
11220	979	-346
11220	980	-297
11220	981	-267
11220	982	-272
11220	983	-275
11220	984	-262
11220	985	-263
11220	986	-292
11220	987	-302
11220	988	-267
11220	989	-224
11220	990	-218
11220	991	-235
11220	992	-236
11220	993	-228
11220	994	-235
11220	995	-239
11220	996	-196
11220	997	-109
11220	998	-31
11220	999	16
11220	1000	68
11220	1001	144
11220	1002	216
11220	1003	259
11220	1004	303
11220	1005	364
11220	1006	399
11220	1007	366
11220	1008	283
11220	1009	196
11220	1010	111
11220	1011	4
11220	1012	-110
11220	1013	-188
11220	1014	-226
11220	1015	-267
11220	1016	-329
11220	1017	-371
11220	1018	-370
11220	1019	-364
11220	1020	-382
11220	1021	-397
11220	1022	-375
11220	1023	-335
11220	1024	-315
11220	1025	-310
11220	1026	-292
11220	1027	-271
11220	1028	-292
11220	1029	-367
11220	1030	-445
11220	1031	-441
11220	1032	-359
11220	1033	-241
11220	1034	-130
11220	1035	-71
11220	1036	-115
11220	1037	-242
11220	1038	-337
11220	1039	-303
11220	1040	-163
11220	1041	-32
11220	1042	6
11220	1043	-55
11220	1044	-174
11220	1045	-277
11220	1046	-269
11220	1047	-102
11220	1048	131
11220	1049	239
11220	1050	124
11220	1051	-83
11220	1052	-78
11220	1053	438
11220	1054	1617
11220	1055	3349
11220	1056	5185
11220	1057	6432
11220	1058	6475
11220	1059	5115
11220	1060	2689
11220	1061	-108
11220	1062	-2500
11220	1063	-3886
11220	1064	-4051
11220	1065	-3255
11220	1066	-2083
11220	1067	-1093
11220	1068	-557
11220	1069	-442
11220	1070	-550
11220	1071	-651
11220	1072	-574
11220	1073	-310
11220	1074	-19
11220	1075	119
11220	1076	61
11220	1077	-79
11220	1078	-172
11220	1079	-162
11220	1080	-55
11220	1081	105
11220	1082	236
11220	1083	247
11220	1084	136
11220	1085	17
11220	1086	-1
11220	1087	88
11220	1088	209
11220	1089	309
11220	1090	363
11220	1091	348
11220	1092	273
11220	1093	210
11220	1094	225
11220	1095	288
11220	1096	350
11220	1097	386
11220	1098	428
11220	1099	484
11220	1100	511
11220	1101	490
11220	1102	458
11220	1103	464
11220	1104	493
11220	1105	513
11220	1106	535
11220	1107	595
11220	1108	683
11220	1109	751
11220	1110	800
11220	1111	868
11220	1112	966
11220	1113	1049
11220	1114	1096
11220	1115	1137
11220	1116	1197
11220	1117	1245
11220	1118	1256
11220	1119	1259
11220	1120	1289
11220	1121	1325
11220	1122	1326
11220	1123	1302
11220	1124	1299
11220	1125	1317
11220	1126	1318
11220	1127	1295
11220	1128	1284
11220	1129	1290
11220	1130	1266
11220	1131	1182
11220	1132	1071
11220	1133	954
11220	1134	805
11220	1135	594
11220	1136	352
11220	1137	127
11220	1138	-86
11220	1139	-314
11220	1140	-541
11220	1141	-721
11220	1142	-847
11220	1143	-958
11220	1144	-1066
11220	1145	-1136
11220	1146	-1159
11220	1147	-1179
11220	1148	-1225
11220	1149	-1267
11220	1150	-1268
11220	1151	-1249
11220	1152	-1239
11220	1153	-1218
11220	1154	-1158
11220	1155	-1084
11220	1156	-1049
11220	1157	-1054
11220	1158	-1054
11220	1159	-1033
11220	1160	-1017
11220	1161	-1010
11220	1162	-974
11220	1163	-897
11220	1164	-832
11220	1165	-815
11220	1166	-816
11220	1167	-799
11220	1168	-775
11220	1169	-769
11220	1170	-761
11220	1171	-716
11220	1172	-650
11220	1173	-605
11220	1174	-585
11220	1175	-549
11220	1176	-487
11220	1177	-440
11220	1178	-430
11220	1179	-421
11220	1180	-392
11220	1181	-372
11220	1182	-385
11220	1183	-397
11220	1184	-372
11220	1185	-335
11220	1186	-330
11220	1187	-351
11220	1188	-358
11220	1189	-347
11220	1190	-352
11220	1191	-370
11220	1192	-360
11220	1193	-317
11220	1194	-291
11220	1195	-308
11220	1196	-334
11220	1197	-335
11220	1198	-334
11220	1199	-356
11220	1200	-376
11220	1201	-363
11220	1202	-335
11220	1203	-338
11220	1204	-357
11220	1205	-345
11220	1206	-300
11220	1207	-266
11220	1208	-256
11220	1209	-238
11220	1210	-203
11220	1211	-189
11220	1212	-212
11220	1213	-233
11220	1214	-218
11220	1215	-194
11220	1216	-199
11220	1217	-214
11220	1218	-205
11220	1219	-182
11220	1220	-180
11220	1221	-192
11220	1222	-176
11220	1223	-134
11220	1224	-114
11220	1225	-131
11220	1226	-142
11220	1227	-121
11220	1228	-88
11220	1229	-61
11220	1230	-8
11220	1231	88
11220	1232	184
11220	1233	230
11220	1234	243
11220	1235	271
11220	1236	317
11220	1237	353
11220	1238	388
11220	1239	451
11220	1240	527
11220	1241	555
11220	1242	508
11220	1243	426
11220	1244	346
11220	1245	255
11220	1246	145
11220	1247	48
11220	1248	-7
11220	1249	-52
11220	1250	-129
11220	1251	-225
11220	1252	-290
11220	1253	-320
11220	1254	-344
11220	1255	-355
11220	1256	-318
11220	1257	-233
11220	1258	-167
11220	1259	-162
11220	1260	-189
11220	1261	-216
11220	1262	-271
11220	1263	-347
11220	1264	-351
11220	1265	-244
11220	1266	-101
11220	1267	-42
11220	1268	-98
11220	1269	-205
11220	1270	-284
11220	1271	-292
11220	1272	-205
11220	1273	-38
11220	1274	116
11220	1275	131
11220	1276	-16
11220	1277	-198
11220	1278	-258
11220	1279	-151
11220	1280	48
11220	1281	211
11220	1282	226
11220	1283	61
11220	1284	-145
11220	1285	-45
11220	1286	715
11220	1287	2219
11220	1288	4149
11220	1289	5898
11220	1290	6805
11220	1291	6400
11220	1292	4611
11220	1293	1882
11220	1294	-958
11220	1295	-3084
11220	1296	-4042
11220	1297	-3858
11220	1298	-2911
11220	1299	-1745
11220	1300	-852
11220	1301	-468
11220	1302	-496
11220	1303	-631
11220	1304	-631
11220	1305	-454
11220	1306	-194
11220	1307	27
11220	1308	116
11220	1309	39
11220	1310	-129
11220	1311	-228
11220	1312	-165
11220	1313	7
11220	1314	152
11220	1315	196
11220	1316	151
11220	1317	58
11220	1318	-35
11220	1319	-61
11220	1320	28
11220	1321	183
11220	1322	296
11220	1323	307
11220	1324	260
11220	1325	225
11220	1326	230
11220	1327	248
11220	1328	268
11220	1329	320
11220	1330	381
11220	1331	410
11220	1332	413
11220	1333	430
11220	1334	465
11220	1335	483
11220	1336	485
11220	1337	514
11220	1338	579
11220	1339	635
11220	1340	660
11220	1341	685
11220	1342	736
11220	1343	784
11220	1344	804
11220	1345	826
11220	1346	886
11220	1347	966
11220	1348	1021
11220	1349	1059
11220	1350	1113
11220	1351	1180
11220	1352	1219
11220	1353	1228
11220	1354	1249
11220	1355	1297
11220	1356	1335
11220	1357	1339
11220	1358	1338
11220	1359	1359
11220	1360	1366
11220	1361	1325
11220	1362	1260
11220	1363	1207
11220	1364	1155
11220	1365	1062
11220	1366	930
11220	1367	797
11220	1368	661
11220	1369	481
11220	1370	251
11220	1371	21
11220	1372	-179
11220	1373	-370
11220	1374	-566
11220	1375	-733
11220	1376	-842
11220	1377	-930
11220	1378	-1035
11220	1379	-1142
11220	1380	-1206
11220	1381	-1229
11220	1382	-1248
11220	1383	-1260
11220	1384	-1232
11220	1385	-1171
11220	1386	-1128
11220	1387	-1118
11220	1388	-1101
11220	1389	-1051
11220	1390	-997
11220	1391	-966
11220	1392	-934
11220	1393	-880
11220	1394	-832
11220	1395	-830
11220	1396	-850
11220	1397	-840
11220	1398	-802
11220	1399	-772
11220	1400	-755
11220	1401	-715
11220	1402	-650
11220	1403	-603
11220	1404	-592
11220	1405	-579
11220	1406	-541
11220	1407	-512
11220	1408	-525
11220	1409	-549
11220	1410	-548
11220	1411	-532
11220	1412	-529
11220	1413	-528
11220	1414	-492
11220	1415	-431
11220	1416	-398
11220	1417	-404
11220	1418	-408
11220	1419	-393
11220	1420	-391
11220	1421	-417
11220	1422	-434
11220	1423	-415
11220	1424	-394
11220	1425	-403
11220	1426	-424
11220	1427	-416
11220	1428	-394
11220	1429	-392
11220	1430	-400
11220	1431	-378
11220	1432	-332
11220	1433	-305
11220	1434	-310
11220	1435	-311
11220	1436	-291
11220	1437	-281
11220	1438	-298
11220	1439	-304
11220	1440	-274
11220	1441	-239
11220	1442	-240
11220	1443	-261
11220	1444	-266
11220	1445	-263
11220	1446	-281
11220	1447	-306
11220	1448	-294
11220	1449	-246
11220	1450	-214
11220	1451	-217
11220	1452	-219
11220	1453	-197
11220	1454	-179
11220	1455	-182
11220	1456	-177
11220	1457	-140
11220	1458	-105
11220	1459	-116
11220	1460	-152
11220	1461	-166
11220	1462	-150
11220	1463	-136
11220	1464	-128
11220	1465	-95
11220	1466	-47
11220	1467	-32
11220	1468	-67
11220	1469	-99
11220	1470	-92
11220	1471	-69
11220	1472	-56
11220	1473	-38
11220	1474	5
11220	1475	40
11220	1476	26
11220	1477	-13
11220	1478	-27
11220	1479	-11
11220	1480	-4
11220	1481	-15
11220	1482	-10
11220	1483	17
11220	1484	28
11220	1485	7
11220	1486	-1
11220	1487	26
11220	1488	52
11220	1489	40
11220	1490	13
11220	1491	1
11220	1492	-5
11220	1493	-32
11220	1494	-58
11220	1495	-37
11220	1496	31
11220	1497	93
11220	1498	130
11220	1499	176
11220	1500	242
11220	1501	297
11220	1502	328
11220	1503	371
11220	1504	449
11220	1505	520
11220	1506	539
11220	1507	515
11220	1508	490
11220	1509	458
11220	1510	390
11220	1511	302
11220	1512	239
11220	1513	199
11220	1514	137
11220	1515	40
11220	1516	-44
11220	1517	-87
11220	1518	-118
11220	1519	-153
11220	1520	-166
11220	1521	-136
11220	1522	-106
11220	1523	-128
11220	1524	-197
11220	1525	-257
11220	1526	-298
11220	1527	-355
11220	1528	-374
11220	1529	-288
11220	1530	-124
11220	1531	-4
11220	1532	-4
11220	1533	-95
11220	1534	-198
11220	1535	-263
11220	1536	-256
11220	1537	-154
11220	1538	-5
11220	1539	69
11220	1540	-18
11220	1541	-200
11220	1542	-322
11220	1543	-283
11220	1544	-102
11220	1545	117
11220	1546	251
11220	1547	200
11220	1548	-12
11220	1549	-145
11220	1550	180
11220	1551	1222
11220	1552	2883
11220	1553	4720
11220	1554	6116
11220	1555	6493
11220	1556	5528
11220	1557	3366
11220	1558	623
11220	1559	-1870
11220	1560	-3464
11220	1561	-3921
11220	1562	-3416
11220	1563	-2383
11220	1564	-1339
11220	1565	-677
11220	1566	-482
11220	1567	-552
11220	1568	-617
11220	1569	-546
11220	1570	-360
11220	1571	-146
11220	1572	-4
11220	1573	-1
11220	1574	-125
11220	1575	-253
11220	1576	-252
11220	1577	-107
11220	1578	72
11220	1579	178
11220	1580	191
11220	1581	139
11220	1582	57
11220	1583	-3
11220	1584	24
11220	1585	141
11220	1586	254
11220	1587	280
11220	1588	233
11220	1589	179
11220	1590	160
11220	1591	176
11220	1592	196
11220	1593	233
11220	1594	290
11220	1595	333
11220	1596	350
11220	1597	379
11220	1598	434
11220	1599	471
11220	1600	464
11220	1601	446
11220	1602	460
11220	1603	495
11220	1604	526
11220	1605	568
11220	1606	648
11220	1607	739
11220	1608	788
11220	1609	796
11220	1610	817
11220	1611	870
11220	1612	925
11220	1613	963
11220	1614	1014
11220	1615	1088
11220	1616	1141
11220	1617	1144
11220	1618	1130
11220	1619	1141
11220	1620	1163
11220	1621	1161
11220	1622	1146
11220	1623	1153
11220	1624	1170
11220	1625	1160
11220	1626	1125
11220	1627	1109
11220	1628	1122
11220	1629	1114
11220	1630	1053
11220	1631	965
11220	1632	868
11220	1633	736
11220	1634	546
11220	1635	337
11220	1636	154
11220	1637	-23
11220	1638	-226
11220	1639	-440
11220	1640	-617
11220	1641	-748
11220	1642	-865
11220	1643	-972
11220	1644	-1032
11220	1645	-1045
11220	1646	-1061
11220	1647	-1109
11220	1648	-1154
11220	1649	-1166
11220	1650	-1164
11220	1651	-1175
11220	1652	-1179
11220	1653	-1147
11220	1654	-1098
11220	1655	-1076
11220	1656	-1070
11220	1657	-1036
11220	1658	-970
11220	1659	-913
11220	1660	-878
11220	1661	-835
11220	1662	-773
11220	1663	-729
11220	1664	-726
11220	1665	-726
11220	1666	-694
11220	1667	-654
11220	1668	-644
11220	1669	-643
11220	1670	-618
11220	1671	-578
11220	1672	-564
11220	1673	-570
11220	1674	-558
11220	1675	-521
11220	1676	-502
11220	1677	-512
11220	1678	-511
11220	1679	-475
11220	1680	-439
11220	1681	-432
11220	1682	-430
11220	1683	-411
11220	1684	-401
11220	1685	-431
11220	1686	-475
11220	1687	-482
11220	1688	-452
11220	1689	-430
11220	1690	-421
11220	1691	-395
11220	1692	-353
11220	1693	-331
11220	1694	-344
11220	1695	-350
11220	1696	-322
11220	1697	-296
11220	1698	-302
11220	1699	-318
11220	1700	-312
11220	1701	-303
11220	1702	-322
11220	1703	-353
11220	1704	-353
11220	1705	-326
11220	1706	-315
11220	1707	-327
11220	1708	-324
11220	1709	-294
11220	1710	-272
11220	1711	-275
11220	1712	-268
11220	1713	-230
11220	1714	-198
11220	1715	-208
11220	1716	-234
11220	1717	-240
11220	1718	-235
11220	1719	-250
11220	1720	-271
11220	1721	-253
11220	1722	-203
11220	1723	-168
11220	1724	-162
11220	1725	-149
11220	1726	-114
11220	1727	-92
11220	1728	-100
11220	1729	-105
11220	1730	-84
11220	1731	-70
11220	1732	-99
11220	1733	-142
11220	1734	-157
11220	1735	-146
11220	1736	-144
11220	1737	-145
11220	1738	-119
11220	1739	-75
11220	1740	-56
11220	1741	-70
11220	1742	-70
11220	1743	-35
11220	1744	3
11220	1745	13
11220	1746	18
11220	1747	37
11220	1748	43
11220	1749	6
11220	1750	-42
11220	1751	-56
11220	1752	-39
11220	1753	-32
11220	1754	-37
11220	1755	-22
11220	1756	14
11220	1757	37
11220	1758	40
11220	1759	66
11220	1760	130
11220	1761	191
11220	1762	215
11220	1763	231
11220	1764	276
11220	1765	333
11220	1766	373
11220	1767	409
11220	1768	469
11220	1769	529
11220	1770	536
11220	1771	487
11220	1772	427
11220	1773	375
11220	1774	307
11220	1775	215
11220	1776	135
11220	1777	83
11220	1778	23
11220	1779	-77
11220	1780	-177
11220	1781	-229
11220	1782	-242
11220	1783	-249
11220	1784	-259
11220	1785	-250
11220	1786	-227
11220	1787	-236
11220	1788	-296
11220	1789	-327
11220	1790	-268
11220	1791	-164
11220	1792	-89
11220	1793	-72
11220	1794	-110
11220	1795	-199
11220	1796	-294
11220	1797	-307
11220	1798	-199
11220	1799	-43
11220	1800	31
11220	1801	-21
11220	1802	-140
11220	1803	-232
11220	1804	-237
11220	1805	-129
11220	1806	61
11220	1807	210
11220	1808	177
11220	1809	-19
11220	1810	-127
11220	1811	191
11220	1812	1133
11220	1813	2643
11220	1814	4384
11220	1815	5801
11220	1816	6281
11220	1817	5459
11220	1818	3456
11220	1819	846
11220	1820	-1616
11220	1821	-3310
11220	1822	-3926
11220	1823	-3534
11220	1824	-2545
11220	1825	-1516
11220	1826	-842
11220	1827	-592
11220	1828	-598
11220	1829	-648
11220	1830	-602
11220	1831	-416
11220	1832	-155
11220	1833	36
11220	1834	47
11220	1835	-83
11220	1836	-205
11220	1837	-210
11220	1838	-106
11220	1839	41
11220	1840	174
11220	1841	240
11220	1842	202
11220	1843	92
11220	1844	19
11220	1845	59
11220	1846	174
11220	1847	272
11220	1848	314
11220	1849	305
11220	1850	258
11220	1851	197
11220	1852	173
11220	1853	204
11220	1854	269
11220	1855	322
11220	1856	347
11220	1857	375
11220	1858	423
11220	1859	457
11220	1860	456
11220	1861	451
11220	1862	479
11220	1863	516
11220	1864	529
11220	1865	530
11220	1866	562
11220	1867	618
11220	1868	660
11220	1869	683
11220	1870	729
11220	1871	807
11220	1872	875
11220	1873	909
11220	1874	940
11220	1875	993
11220	1876	1036
11220	1877	1040
11220	1878	1032
11220	1879	1052
11220	1880	1087
11220	1881	1099
11220	1882	1094
11220	1883	1107
11220	1884	1132
11220	1885	1125
11220	1886	1082
11220	1887	1048
11220	1888	1046
11220	1889	1039
11220	1890	997
11220	1891	944
11220	1892	894
11220	1893	810
11220	1894	658
11220	1895	471
11220	1896	299
11220	1897	142
11220	1898	-30
11220	1899	-210
11220	1900	-361
11220	1901	-485
11220	1902	-622
11220	1903	-776
11220	1904	-895
11220	1905	-953
11220	1906	-985
11220	1907	-1025
11220	1908	-1054
11220	1909	-1053
11220	1910	-1054
11220	1911	-1088
11220	1912	-1126
11220	1913	-1119
11220	1914	-1075
11220	1915	-1036
11220	1916	-1011
11220	1917	-966
11220	1918	-901
11220	1919	-856
11220	1920	-845
11220	1921	-824
11220	1922	-771
11220	1923	-722
11220	1924	-709
11220	1925	-703
11220	1926	-671
11220	1927	-630
11220	1928	-617
11220	1929	-617
11220	1930	-594
11220	1931	-554
11220	1932	-538
11220	1933	-545
11220	1934	-529
11220	1935	-479
11220	1936	-437
11220	1937	-425
11220	1938	-414
11220	1939	-386
11220	1940	-372
11220	1941	-396
11220	1942	-426
11220	1943	-422
11220	1944	-402
11220	1945	-405
11220	1946	-422
11220	1947	-415
11220	1948	-387
11220	1949	-381
11220	1950	-402
11220	1951	-408
11220	1952	-386
11220	1953	-372
11220	1954	-390
11220	1955	-407
11220	1956	-394
11220	1957	-379
11220	1958	-393
11220	1959	-412
11220	1960	-400
11220	1961	-367
11220	1962	-355
11220	1963	-357
11220	1964	-336
11220	1965	-295
11220	1966	-277
11220	1967	-290
11220	1968	-291
11220	1969	-257
11220	1970	-227
11220	1971	-225
11220	1972	-225
11220	1973	-203
11220	1974	-188
11220	1975	-213
11220	1976	-255
11220	1977	-268
11220	1978	-258
11220	1979	-264
11220	1980	-280
11220	1981	-271
11220	1982	-238
11220	1983	-221
11220	1984	-231
11220	1985	-229
11220	1986	-198
11220	1987	-174
11220	1988	-183
11220	1989	-197
11220	1990	-179
11220	1991	-146
11220	1992	-126
11220	1993	-102
11220	1994	-38
11220	1995	50
11220	1996	111
11220	1997	143
11220	1998	186
11220	1999	255
[truncated: 159,280 more rows]
