# Supplementary material for: Are Complexity Metrics Reliable in Assessing HRV Control in Obese Patients During Sleep?
Source: PLoS One. 2015 Apr 20;10(4):e0124458. doi: 10.1371/journal.pone.0124458 (PMC4404104; doi:10.1371/journal.pone.0124458)
Supplement: S1 Dataset — (ZIP) [file pone.0124458.s001.zip › cabiddu_healthy_controls_data/SUBJECT (6)/1/FC.txt]

240	0	-700
240	1	-813
240	2	-821
240	3	-783
240	4	-815
240	5	-856
240	6	-788
240	7	-649
240	8	-581
240	9	-599
240	10	-603
240	11	-562
240	12	-588
240	13	-718
240	14	-817
240	15	-790
240	16	-737
240	17	-748
240	18	-732
240	19	-585
240	20	-395
240	21	-324
240	22	-344
240	23	-333
240	24	-288
240	25	-298
240	26	-368
240	27	-383
240	28	-315
240	29	-295
240	30	-389
240	31	-467
240	32	-424
240	33	-356
240	34	-372
240	35	-404
240	36	-343
240	37	-253
240	38	-262
240	39	-318
240	40	-291
240	41	-185
240	42	-130
240	43	-181
240	44	-233
240	45	-237
240	46	-279
240	47	-394
240	48	-423
240	49	-259
240	50	-22
240	51	115
240	52	168
240	53	236
240	54	273
240	55	201
240	56	83
240	57	79
240	58	185
240	59	269
240	60	245
240	61	210
240	62	232
240	63	207
240	64	78
240	65	-40
240	66	-20
240	67	59
240	68	68
240	69	29
240	70	8
240	71	-54
240	72	-249
240	73	-489
240	74	-582
240	75	-485
240	76	-362
240	77	-355
240	78	-422
240	79	-499
240	80	-616
240	81	-729
240	82	-647
240	83	-292
240	84	90
240	85	161
240	86	-145
240	87	-597
240	88	-897
240	89	-735
240	90	192
240	91	1972
240	92	4214
240	93	6143
240	94	7050
240	95	6711
240	96	5307
240	97	3238
240	98	1106
240	99	-424
240	100	-996
240	101	-822
240	102	-408
240	103	-115
240	104	-42
240	105	-196
240	106	-512
240	107	-797
240	108	-844
240	109	-675
240	110	-546
240	111	-641
240	112	-857
240	113	-1019
240	114	-1103
240	115	-1126
240	116	-1011
240	117	-732
240	118	-465
240	119	-401
240	120	-492
240	121	-541
240	122	-484
240	123	-415
240	124	-381
240	125	-348
240	126	-319
240	127	-380
240	128	-541
240	129	-601
240	130	-459
240	131	-235
240	132	-95
240	133	-8
240	134	124
240	135	240
240	136	242
240	137	200
240	138	255
240	139	410
240	140	528
240	141	543
240	142	539
240	143	563
240	144	530
240	145	412
240	146	368
240	147	517
240	148	756
240	149	915
240	150	1019
240	151	1150
240	152	1264
240	153	1250
240	154	1167
240	155	1146
240	156	1206
240	157	1208
240	158	1105
240	159	980
240	160	911
240	161	794
240	162	574
240	163	386
240	164	339
240	165	337
240	166	224
240	167	45
240	168	-83
240	169	-182
240	170	-348
240	171	-545
240	172	-668
240	173	-706
240	174	-800
240	175	-994
240	176	-1161
240	177	-1190
240	178	-1161
240	179	-1142
240	180	-1055
240	181	-835
240	182	-611
240	183	-548
240	184	-592
240	185	-602
240	186	-553
240	187	-538
240	188	-546
240	189	-495
240	190	-399
240	191	-416
240	192	-599
240	193	-795
240	194	-865
240	195	-864
240	196	-865
240	197	-796
240	198	-589
240	199	-367
240	200	-287
240	201	-306
240	202	-266
240	203	-161
240	204	-100
240	205	-119
240	206	-139
240	207	-154
240	208	-282
240	209	-538
240	210	-734
240	211	-729
240	212	-607
240	213	-504
240	214	-405
240	215	-249
240	216	-130
240	217	-161
240	218	-266
240	219	-268
240	220	-154
240	221	-50
240	222	-29
240	223	-14
240	224	6
240	225	-71
240	226	-275
240	227	-436
240	228	-416
240	229	-298
240	230	-216
240	231	-140
240	232	16
240	233	171
240	234	201
240	235	138
240	236	139
240	237	211
240	238	259
240	239	236
240	240	261
240	241	368
240	242	437
240	243	390
240	244	324
240	245	324
240	246	279
240	247	87
240	248	-139
240	249	-236
240	250	-224
240	251	-265
240	252	-384
240	253	-475
240	254	-493
240	255	-491
240	256	-482
240	257	-370
240	258	-184
240	259	-130
240	260	-335
240	261	-633
240	262	-780
240	263	-728
240	264	-570
240	265	-356
240	266	-157
240	267	-163
240	268	-471
240	269	-835
240	270	-755
240	271	123
240	272	1752
240	273	3778
240	274	5730
240	275	7023
240	276	7114
240	277	5881
240	278	3827
240	279	1718
240	280	100
240	281	-807
240	282	-994
240	283	-654
240	284	-219
240	285	-92
240	286	-344
240	287	-723
240	288	-994
240	289	-1119
240	290	-1152
240	291	-1063
240	292	-902
240	293	-847
240	294	-967
240	295	-1084
240	296	-1000
240	297	-762
240	298	-558
240	299	-437
240	300	-349
240	301	-311
240	302	-397
240	303	-555
240	304	-639
240	305	-608
240	306	-614
240	307	-749
240	308	-856
240	309	-804
240	310	-658
240	311	-541
240	312	-419
240	313	-221
240	314	-43
240	315	11
240	316	-7
240	317	51
240	318	189
240	319	279
240	320	275
240	321	266
240	322	305
240	323	293
240	324	200
240	325	181
240	326	352
240	327	605
240	328	785
240	329	919
240	330	1097
240	331	1263
240	332	1303
240	333	1268
240	334	1280
240	335	1351
240	336	1348
240	337	1227
240	338	1090
240	339	1015
240	340	910
240	341	738
240	342	619
240	343	644
240	344	692
240	345	599
240	346	422
240	347	276
240	348	143
240	349	-68
240	350	-314
240	351	-468
240	352	-513
240	353	-571
240	354	-692
240	355	-772
240	356	-744
240	357	-722
240	358	-794
240	359	-860
240	360	-810
240	361	-720
240	362	-719
240	363	-741
240	364	-682
240	365	-578
240	366	-559
240	367	-622
240	368	-656
240	369	-614
240	370	-607
240	371	-664
240	372	-679
240	373	-584
240	374	-497
240	375	-520
240	376	-567
240	377	-520
240	378	-447
240	379	-467
240	380	-527
240	381	-507
240	382	-432
240	383	-422
240	384	-497
240	385	-541
240	386	-517
240	387	-512
240	388	-571
240	389	-563
240	390	-416
240	391	-260
240	392	-228
240	393	-260
240	394	-240
240	395	-208
240	396	-257
240	397	-322
240	398	-275
240	399	-150
240	400	-87
240	401	-136
240	402	-194
240	403	-206
240	404	-252
240	405	-369
240	406	-418
240	407	-314
240	408	-189
240	409	-188
240	410	-251
240	411	-233
240	412	-148
240	413	-91
240	414	-35
240	415	104
240	416	275
240	417	326
240	418	226
240	419	129
240	420	129
240	421	163
240	422	152
240	423	188
240	424	322
240	425	420
240	426	343
240	427	148
240	428	-12
240	429	-89
240	430	-164
240	431	-183
240	432	-108
240	433	-23
240	434	-94
240	435	-341
240	436	-552
240	437	-565
240	438	-457
240	439	-360
240	440	-282
240	441	-232
240	442	-318
240	443	-569
240	444	-763
240	445	-664
240	446	-336
240	447	-63
240	448	-52
240	449	-286
240	450	-638
240	451	-877
240	452	-642
240	453	453
240	454	2397
240	455	4617
240	456	6340
240	457	7037
240	458	6528
240	459	4917
240	460	2654
240	461	507
240	462	-834
240	463	-1213
240	464	-939
240	465	-448
240	466	-41
240	467	70
240	468	-201
240	469	-705
240	470	-1089
240	471	-1152
240	472	-1023
240	473	-911
240	474	-852
240	475	-786
240	476	-753
240	477	-800
240	478	-824
240	479	-710
240	480	-540
240	481	-494
240	482	-610
240	483	-740
240	484	-775
240	485	-768
240	486	-757
240	487	-662
240	488	-463
240	489	-314
240	490	-315
240	491	-352
240	492	-277
240	493	-171
240	494	-136
240	495	-143
240	496	-47
240	497	126
240	498	231
240	499	216
240	500	169
240	501	144
240	502	67
240	503	-75
240	504	-112
240	505	63
240	506	325
240	507	504
240	508	623
240	509	773
240	510	901
240	511	906
240	512	861
240	513	902
240	514	1046
240	515	1141
240	516	1134
240	517	1098
240	518	1088
240	519	1002
240	520	803
240	521	640
240	522	636
240	523	690
240	524	659
240	525	586
240	526	565
240	527	549
240	528	417
240	529	206
240	530	40
240	531	-61
240	532	-212
240	533	-451
240	534	-663
240	535	-768
240	536	-870
240	537	-1028
240	538	-1118
240	539	-1035
240	540	-882
240	541	-815
240	542	-796
240	543	-728
240	544	-644
240	545	-664
240	546	-746
240	547	-766
240	548	-685
240	549	-631
240	550	-657
240	551	-658
240	552	-571
240	553	-507
240	554	-548
240	555	-591
240	556	-521
240	557	-421
240	558	-429
240	559	-495
240	560	-485
240	561	-415
240	562	-394
240	563	-424
240	564	-405
240	565	-325
240	566	-315
240	567	-428
240	568	-528
240	569	-514
240	570	-480
240	571	-519
240	572	-548
240	573	-460
240	574	-326
240	575	-279
240	576	-275
240	577	-197
240	578	-80
240	579	-60
240	580	-170
240	581	-289
240	582	-356
240	583	-439
240	584	-565
240	585	-587
240	586	-428
240	587	-223
240	588	-119
240	589	-70
240	590	43
240	591	178
240	592	222
240	593	217
240	594	282
240	595	388
240	596	418
240	597	342
240	598	275
240	599	279
240	600	231
240	601	72
240	602	-111
240	603	-199
240	604	-251
240	605	-337
240	606	-380
240	607	-296
240	608	-200
240	609	-252
240	610	-420
240	611	-521
240	612	-498
240	613	-437
240	614	-416
240	615	-397
240	616	-379
240	617	-458
240	618	-627
240	619	-664
240	620	-436
240	621	-114
240	622	9
240	623	-155
240	624	-481
240	625	-793
240	626	-830
240	627	-231
240	628	1243
240	629	3345
240	630	5397
240	631	6671
240	632	6799
240	633	5765
240	634	3830
240	635	1573
240	636	-237
240	637	-1103
240	638	-1113
240	639	-721
240	640	-320
240	641	-116
240	642	-223
240	643	-599
240	644	-996
240	645	-1123
240	646	-951
240	647	-723
240	648	-665
240	649	-748
240	650	-864
240	651	-995
240	652	-1095
240	653	-1025
240	654	-735
240	655	-427
240	656	-333
240	657	-436
240	658	-544
240	659	-577
240	660	-572
240	661	-523
240	662	-377
240	663	-201
240	664	-154
240	665	-302
240	666	-441
240	667	-452
240	668	-410
240	669	-412
240	670	-381
240	671	-216
240	672	-11
240	673	85
240	674	104
240	675	173
240	676	300
240	677	371
240	678	376
240	679	429
240	680	571
240	681	677
240	682	689
240	683	731
240	684	889
240	685	1051
240	686	1094
240	687	1085
240	688	1149
240	689	1240
240	690	1237
240	691	1189
240	692	1215
240	693	1312
240	694	1340
240	695	1258
240	696	1162
240	697	1101
240	698	959
240	699	679
240	700	406
240	701	267
240	702	186
240	703	44
240	704	-94
240	705	-120
240	706	-107
240	707	-206
240	708	-391
240	709	-534
240	710	-589
240	711	-648
240	712	-725
240	713	-713
240	714	-569
240	715	-452
240	716	-476
240	717	-533
240	718	-514
240	719	-484
240	720	-558
240	721	-660
240	722	-674
240	723	-633
240	724	-664
240	725	-746
240	726	-751
240	727	-651
240	728	-564
240	729	-548
240	730	-499
240	731	-363
240	732	-269
240	733	-303
240	734	-353
240	735	-293
240	736	-192
240	737	-182
240	738	-218
240	739	-188
240	740	-124
240	741	-147
240	742	-247
240	743	-306
240	744	-284
240	745	-294
240	746	-377
240	747	-405
240	748	-292
240	749	-156
240	750	-107
240	751	-86
240	752	-12
240	753	31
240	754	-71
240	755	-246
240	756	-322
240	757	-282
240	758	-230
240	759	-202
240	760	-129
240	761	-17
240	762	6
240	763	-103
240	764	-178
240	765	-94
240	766	58
240	767	153
240	768	231
240	769	374
240	770	510
240	771	526
240	772	481
240	773	505
240	774	589
240	775	555
240	776	363
240	777	107
240	778	-89
240	779	-288
240	780	-521
240	781	-686
240	782	-710
240	783	-694
240	784	-725
240	785	-697
240	786	-485
240	787	-206
240	788	-75
240	789	-138
240	790	-272
240	791	-383
240	792	-449
240	793	-419
240	794	-220
240	795	34
240	796	36
240	797	-384
240	798	-974
240	799	-1283
240	800	-979
240	801	84
240	802	1893
240	803	4114
240	804	6015
240	805	6863
240	806	6368
240	807	4835
240	808	2817
240	809	900
240	810	-453
240	811	-951
240	812	-742
240	813	-341
240	814	-204
240	815	-373
240	816	-650
240	817	-901
240	818	-1053
240	819	-996
240	820	-715
240	821	-426
240	822	-385
240	823	-601
240	824	-843
240	825	-957
240	826	-955
240	827	-910
240	828	-788
240	829	-623
240	830	-571
240	831	-685
240	832	-789
240	833	-699
240	834	-482
240	835	-321
240	836	-247
240	837	-190
240	838	-179
240	839	-251
240	840	-374
240	841	-384
240	842	-293
240	843	-214
240	844	-230
240	845	-222
240	846	-117
240	847	-25
240	848	-32
240	849	-41
240	850	75
240	851	253
240	852	352
240	853	406
240	854	514
240	855	654
240	856	701
240	857	654
240	858	638
240	859	713
240	860	771
240	861	765
240	862	810
240	863	979
240	864	1149
240	865	1199
240	866	1194
240	867	1248
240	868	1306
240	869	1237
240	870	1092
240	871	980
240	872	902
240	873	734
240	874	464
240	875	202
240	876	33
240	877	-138
240	878	-349
240	879	-475
240	880	-436
240	881	-360
240	882	-406
240	883	-528
240	884	-613
240	885	-684
240	886	-823
240	887	-962
240	888	-977
240	889	-864
240	890	-781
240	891	-789
240	892	-817
240	893	-807
240	894	-862
240	895	-1018
240	896	-1117
240	897	-1032
240	898	-854
240	899	-737
240	900	-652
240	901	-511
240	902	-374
240	903	-357
240	904	-415
240	905	-408
240	906	-307
240	907	-233
240	908	-253
240	909	-291
240	910	-298
240	911	-379
240	912	-581
240	913	-740
240	914	-711
240	915	-569
240	916	-475
240	917	-413
240	918	-306
240	919	-196
240	920	-194
240	921	-262
240	922	-266
240	923	-176
240	924	-119
240	925	-172
240	926	-233
240	927	-227
240	928	-254
240	929	-370
240	930	-455
240	931	-390
240	932	-259
240	933	-225
240	934	-253
240	935	-231
240	936	-166
240	937	-158
240	938	-203
240	939	-176
240	940	-69
240	941	0
240	942	-42
240	943	-64
240	944	22
240	945	116
240	946	126
240	947	137
240	948	255
240	949	398
240	950	427
240	951	385
240	952	367
240	953	365
240	954	233
240	955	7
240	956	-171
240	957	-214
240	958	-248
240	959	-368
240	960	-474
240	961	-465
240	962	-403
240	963	-359
240	964	-267
240	965	-72
240	966	75
240	967	-18
240	968	-311
240	969	-570
240	970	-659
240	971	-602
240	972	-467
240	973	-295
240	974	-237
240	975	-490
240	976	-1004
240	977	-1325
240	978	-955
240	979	261
240	980	2117
240	981	4214
240	982	5998
240	983	6802
240	984	6247
240	985	4538
240	986	2380
240	987	470
240	988	-776
240	989	-1239
240	990	-1026
240	991	-511
240	992	-189
240	993	-321
240	994	-701
240	995	-991
240	996	-1059
240	997	-963
240	998	-757
240	999	-499
240	1000	-380
240	1001	-520
240	1002	-796
240	1003	-944
240	1004	-870
240	1005	-710
240	1006	-623
240	1007	-615
240	1008	-667
240	1009	-841
240	1010	-1109
240	1011	-1252
240	1012	-1116
240	1013	-820
240	1014	-587
240	1015	-450
240	1016	-310
240	1017	-189
240	1018	-142
240	1019	-181
240	1020	-169
240	1021	-126
240	1022	-151
240	1023	-296
240	1024	-418
240	1025	-403
240	1026	-327
240	1027	-256
240	1028	-117
240	1029	162
240	1030	456
240	1031	590
240	1032	606
240	1033	636
240	1034	709
240	1035	739
240	1036	746
240	1037	815
240	1038	960
240	1039	1032
240	1040	974
240	1041	920
240	1042	979
240	1043	1070
240	1044	1093
240	1045	1105
240	1046	1184
240	1047	1236
240	1048	1120
240	1049	912
240	1050	755
240	1051	673
240	1052	556
240	1053	372
240	1054	201
240	1055	71
240	1056	-129
240	1057	-427
240	1058	-668
240	1059	-736
240	1060	-728
240	1061	-772
240	1062	-817
240	1063	-768
240	1064	-689
240	1065	-701
240	1066	-767
240	1067	-772
240	1068	-714
240	1069	-726
240	1070	-814
240	1071	-868
240	1072	-819
240	1073	-774
240	1074	-809
240	1075	-822
240	1076	-731
240	1077	-639
240	1078	-660
240	1079	-706
240	1080	-649
240	1081	-538
240	1082	-505
240	1083	-533
240	1084	-524
240	1085	-465
240	1086	-460
240	1087	-530
240	1088	-557
240	1089	-489
240	1090	-447
240	1091	-527
240	1092	-610
240	1093	-583
240	1094	-514
240	1095	-508
240	1096	-494
240	1097	-366
240	1098	-195
240	1099	-127
240	1100	-180
240	1101	-230
240	1102	-245
240	1103	-303
240	1104	-422
240	1105	-475
240	1106	-400
240	1107	-326
240	1108	-343
240	1109	-357
240	1110	-257
240	1111	-118
240	1112	-65
240	1113	-44
240	1114	52
240	1115	172
240	1116	199
240	1117	140
240	1118	124
240	1119	183
240	1120	214
240	1121	162
240	1122	139
240	1123	207
240	1124	249
240	1125	166
240	1126	62
240	1127	67
240	1128	121
240	1129	85
240	1130	-12
240	1131	-75
240	1132	-73
240	1133	-108
240	1134	-177
240	1135	-218
240	1136	-238
240	1137	-353
240	1138	-567
240	1139	-679
240	1140	-555
240	1141	-318
240	1142	-158
240	1143	-113
240	1144	-134
240	1145	-252
240	1146	-452
240	1147	-562
240	1148	-403
240	1149	-102
240	1150	19
240	1151	-246
240	1152	-773
240	1153	-1260
240	1154	-1364
240	1155	-727
240	1156	903
240	1157	3319
240	1158	5743
240	1159	7272
240	1160	7410
240	1161	6197
240	1162	4028
240	1163	1561
240	1164	-407
240	1165	-1324
240	1166	-1235
240	1167	-660
240	1168	-162
240	1169	-17
240	1170	-254
240	1171	-784
240	1172	-1354
240	1173	-1604
240	1174	-1401
240	1175	-990
240	1176	-711
240	1177	-648
240	1178	-685
240	1179	-760
240	1180	-854
240	1181	-860
240	1182	-676
240	1183	-410
240	1184	-280
240	1185	-378
240	1186	-569
240	1187	-710
240	1188	-832
240	1189	-957
240	1190	-981
240	1191	-833
240	1192	-628
240	1193	-507
240	1194	-419
240	1195	-259
240	1196	-112
240	1197	-61
240	1198	-70
240	1199	15
240	1200	196
240	1201	321
240	1202	301
240	1203	222
240	1204	172
240	1205	92
240	1206	-23
240	1207	-10
240	1208	244
240	1209	599
240	1210	837
240	1211	942
240	1212	1006
240	1213	1028
240	1214	951
240	1215	849
240	1216	864
240	1217	1011
240	1218	1127
240	1219	1111
240	1220	1048
240	1221	1015
240	1222	934
240	1223	761
240	1224	621
240	1225	640
240	1226	730
240	1227	724
240	1228	640
240	1229	565
240	1230	478
240	1231	271
240	1232	-19
240	1233	-238
240	1234	-314
240	1235	-349
240	1236	-415
240	1237	-428
240	1238	-354
240	1239	-337
240	1240	-486
240	1241	-699
240	1242	-808
240	1243	-828
240	1244	-860
240	1245	-872
240	1246	-786
240	1247	-653
240	1248	-624
240	1249	-704
240	1250	-758
240	1251	-704
240	1252	-641
240	1253	-640
240	1254	-613
240	1255	-508
240	1256	-441
240	1257	-508
240	1258	-596
240	1259	-548
240	1260	-404
240	1261	-305
240	1262	-264
240	1263	-206
240	1264	-154
240	1265	-200
240	1266	-316
240	1267	-339
240	1268	-201
240	1269	-40
240	1270	23
240	1271	54
240	1272	115
240	1273	118
240	1274	-26
240	1275	-200
240	1276	-256
240	1277	-226
240	1278	-243
240	1279	-301
240	1280	-298
240	1281	-227
240	1282	-196
240	1283	-233
240	1284	-233
240	1285	-159
240	1286	-147
240	1287	-276
240	1288	-403
240	1289	-382
240	1290	-261
240	1291	-152
240	1292	-20
240	1293	197
240	1294	395
240	1295	428
240	1296	320
240	1297	245
240	1298	270
240	1299	339
240	1300	387
240	1301	481
240	1302	604
240	1303	594
240	1304	379
240	1305	103
240	1306	-68
240	1307	-155
240	1308	-250
240	1309	-284
240	1310	-176
240	1311	-4
240	1312	25
240	1313	-123
240	1314	-318
240	1315	-453
240	1316	-537
240	1317	-573
240	1318	-467
240	1319	-251
240	1320	-152
240	1321	-314
240	1322	-589
240	1323	-725
240	1324	-654
240	1325	-467
240	1326	-238
240	1327	-52
240	1328	-109
240	1329	-488
240	1330	-940
240	1331	-926
240	1332	-63
240	1333	1621
240	1334	3741
240	1335	5799
240	1336	7180
240	1337	7302
240	1338	6039
240	1339	3903
240	1340	1705
240	1341	40
240	1342	-864
240	1343	-1011
240	1344	-635
240	1345	-185
240	1346	-69
240	1347	-355
240	1348	-758
240	1349	-1002
240	1350	-1049
240	1351	-988
240	1352	-829
240	1353	-642
240	1354	-608
240	1355	-796
240	1356	-1013
240	1357	-1023
240	1358	-846
240	1359	-669
240	1360	-563
240	1361	-485
240	1362	-455
240	1363	-540
240	1364	-698
240	1365	-769
240	1366	-709
240	1367	-662
240	1368	-738
240	1369	-789
240	1370	-673
240	1371	-463
240	1372	-305
240	1373	-190
240	1374	-42
240	1375	63
240	1376	49
240	1377	-19
240	1378	18
240	1379	166
240	1380	276
240	1381	275
240	1382	242
240	1383	263
240	1384	260
240	1385	220
240	1386	289
240	1387	563
240	1388	902
240	1389	1108
240	1390	1188
240	1391	1244
240	1392	1258
240	1393	1155
240	1394	1013
240	1395	968
240	1396	1046
240	1397	1074
240	1398	982
240	1399	862
240	1400	806
240	1401	737
240	1402	609
240	1403	536
240	1404	601
240	1405	680
240	1406	598
240	1407	389
240	1408	190
240	1409	30
240	1410	-158
240	1411	-327
240	1412	-371
240	1413	-298
240	1414	-281
240	1415	-422
240	1416	-615
240	1417	-756
240	1418	-902
240	1419	-1090
240	1420	-1194
240	1421	-1097
240	1422	-897
240	1423	-764
240	1424	-696
240	1425	-597
240	1426	-479
240	1427	-456
240	1428	-517
240	1429	-562
240	1430	-544
240	1431	-608
240	1432	-781
240	1433	-932
240	1434	-935
240	1435	-868
240	1436	-820
240	1437	-734
240	1438	-526
240	1439	-299
240	1440	-211
240	1441	-241
240	1442	-254
240	1443	-242
240	1444	-307
240	1445	-460
240	1446	-581
240	1447	-619
240	1448	-671
240	1449	-785
240	1450	-817
240	1451	-675
240	1452	-474
240	1453	-362
240	1454	-308
240	1455	-221
240	1456	-154
240	1457	-207
240	1458	-313
240	1459	-307
240	1460	-179
240	1461	-49
240	1462	-1
240	1463	28
240	1464	57
240	1465	-29
240	1466	-274
240	1467	-508
240	1468	-580
240	1469	-556
240	1470	-556
240	1471	-524
240	1472	-367
240	1473	-165
240	1474	-51
240	1475	-20
240	1476	51
240	1477	173
240	1478	243
240	1479	220
240	1480	217
240	1481	291
240	1482	326
240	1483	234
240	1484	133
240	1485	143
240	1486	182
240	1487	107
240	1488	-42
240	1489	-157
240	1490	-201
240	1491	-257
240	1492	-277
240	1493	-199
240	1494	-84
240	1495	-96
240	1496	-288
240	1497	-463
240	1498	-466
240	1499	-367
240	1500	-298
240	1501	-254
240	1502	-216
240	1503	-276
240	1504	-479
240	1505	-634
240	1506	-538
240	1507	-246
240	1508	-30
240	1509	-90
240	1510	-376
240	1511	-723
240	1512	-878
240	1513	-506
240	1514	745
240	1515	2819
240	1516	5091
240	1517	6757
240	1518	7310
240	1519	6634
240	1520	4906
240	1521	2630
240	1522	561
240	1523	-657
240	1524	-927
240	1525	-622
240	1526	-221
240	1527	-1
240	1528	-96
240	1529	-505
240	1530	-1041
240	1531	-1338
240	1532	-1228
240	1533	-905
240	1534	-657
240	1535	-568
240	1536	-560
240	1537	-625
240	1538	-772
240	1539	-881
240	1540	-824
240	1541	-666
240	1542	-587
240	1543	-640
240	1544	-689
240	1545	-640
240	1546	-568
240	1547	-553
240	1548	-522
240	1549	-426
240	1550	-370
240	1551	-432
240	1552	-492
240	1553	-412
240	1554	-295
240	1555	-262
240	1556	-311
240	1557	-288
240	1558	-173
240	1559	-73
240	1560	-31
240	1561	39
240	1562	172
240	1563	247
240	1564	203
240	1565	179
240	1566	305
240	1567	500
240	1568	629
240	1569	724
240	1570	866
240	1571	1001
240	1572	1012
240	1573	951
240	1574	945
240	1575	1029
240	1576	1070
240	1577	1020
240	1578	971
240	1579	992
240	1580	980
240	1581	864
240	1582	753
240	1583	758
240	1584	792
240	1585	710
240	1586	579
240	1587	498
240	1588	450
240	1589	310
240	1590	93
240	1591	-98
240	1592	-230
240	1593	-404
240	1594	-630
240	1595	-765
240	1596	-715
240	1597	-604
240	1598	-557
240	1599	-529
240	1600	-455
240	1601	-431
240	1602	-566
240	1603	-759
240	1604	-836
240	1605	-790
240	1606	-758
240	1607	-778
240	1608	-788
240	1609	-781
240	1610	-859
240	1611	-1028
240	1612	-1119
240	1613	-1025
240	1614	-856
240	1615	-753
240	1616	-679
240	1617	-548
240	1618	-431
240	1619	-440
240	1620	-504
240	1621	-502
240	1622	-449
240	1623	-478
240	1624	-596
240	1625	-677
240	1626	-655
240	1627	-610
240	1628	-602
240	1629	-523
240	1630	-328
240	1631	-166
240	1632	-172
240	1633	-269
240	1634	-313
240	1635	-335
240	1636	-424
240	1637	-533
240	1638	-541
240	1639	-466
240	1640	-437
240	1641	-481
240	1642	-486
240	1643	-398
240	1644	-330
240	1645	-358
240	1646	-372
240	1647	-290
240	1648	-210
240	1649	-243
240	1650	-307
240	1651	-262
240	1652	-164
240	1653	-138
240	1654	-171
240	1655	-161
240	1656	-98
240	1657	-87
240	1658	-145
240	1659	-138
240	1660	-8
240	1661	117
240	1662	135
240	1663	138
240	1664	224
240	1665	315
240	1666	307
240	1667	268
240	1668	315
240	1669	400
240	1670	378
240	1671	258
240	1672	114
240	1673	0
240	1674	-169
240	1675	-342
240	1676	-382
240	1677	-247
240	1678	-146
240	1679	-227
240	1680	-393
240	1681	-467
240	1682	-434
240	1683	-366
240	1684	-241
240	1685	-43
240	1686	72
240	1687	-48
240	1688	-339
240	1689	-538
240	1690	-510
240	1691	-359
240	1692	-272
240	1693	-323
240	1694	-549
240	1695	-963
240	1696	-1339
240	1697	-1168
240	1698	-51
240	1699	1891
240	1700	4091
240	1701	5907
240	1702	6807
240	1703	6435
240	1704	4823
240	1705	2531
240	1706	413
240	1707	-913
240	1708	-1332
240	1709	-1100
240	1710	-538
240	1711	-17
240	1712	104
240	1713	-238
240	1714	-729
240	1715	-993
240	1716	-955
240	1717	-784
240	1718	-604
240	1719	-452
240	1720	-417
240	1721	-562
240	1722	-784
240	1723	-882
240	1724	-789
240	1725	-677
240	1726	-701
240	1727	-785
240	1728	-820
240	1729	-832
240	1730	-850
240	1731	-755
240	1732	-471
240	1733	-144
240	1734	21
240	1735	10
240	1736	-10
240	1737	-34
240	1738	-122
240	1739	-304
240	1740	-437
240	1741	-460
240	1742	-463
240	1743	-515
240	1744	-494
240	1745	-311
240	1746	-70
240	1747	89
240	1748	214
240	1749	405
240	1750	605
240	1751	695
240	1752	721
240	1753	803
240	1754	944
240	1755	1003
240	1756	932
240	1757	824
240	1758	757
240	1759	651
240	1760	482
240	1761	409
240	1762	550
240	1763	801
240	1764	978
240	1765	1080
240	1766	1167
240	1767	1181
240	1768	1022
240	1769	751
240	1770	531
240	1771	425
240	1772	321
240	1773	183
240	1774	99
240	1775	116
240	1776	99
240	1777	-48
240	1778	-222
240	1779	-306
240	1780	-370
240	1781	-532
240	1782	-714
240	1783	-790
240	1784	-785
240	1785	-819
240	1786	-897
240	1787	-925
240	1788	-885
240	1789	-891
240	1790	-969
240	1791	-990
240	1792	-872
240	1793	-735
240	1794	-684
240	1795	-656
240	1796	-553
240	1797	-451
240	1798	-471
240	1799	-543
240	1800	-536
240	1801	-459
240	1802	-434
240	1803	-479
240	1804	-494
240	1805	-451
240	1806	-453
240	1807	-544
240	1808	-590
240	1809	-505
240	1810	-406
240	1811	-406
240	1812	-433
240	1813	-364
240	1814	-251
240	1815	-216
240	1816	-218
240	1817	-162
240	1818	-82
240	1819	-112
240	1820	-259
240	1821	-383
240	1822	-411
240	1823	-425
240	1824	-492
240	1825	-499
240	1826	-384
240	1827	-268
240	1828	-269
240	1829	-306
240	1830	-238
240	1831	-115
240	1832	-67
240	1833	-78
240	1834	-36
240	1835	53
240	1836	100
240	1837	89
240	1838	141
240	1839	283
240	1840	378
240	1841	320
240	1842	236
240	1843	249
240	1844	305
240	1845	314
240	1846	324
240	1847	392
240	1848	420
240	1849	248
240	1850	-43
240	1851	-256
240	1852	-296
240	1853	-287
240	1854	-315
240	1855	-342
240	1856	-337
240	1857	-392
240	1858	-518
240	1859	-548
240	1860	-388
240	1861	-196
240	1862	-181
240	1863	-313
240	1864	-417
240	1865	-431
240	1866	-395
240	1867	-317
240	1868	-213
240	1869	-228
240	1870	-528
240	1871	-1006
240	1872	-1203
240	1873	-667
240	1874	701
240	1875	2675
240	1876	4845
240	1877	6608
240	1878	7275
240	1879	6495
240	1880	4572
240	1881	2282
240	1882	323
240	1883	-886
240	1884	-1237
240	1885	-888
240	1886	-290
240	1887	22
240	1888	-175
240	1889	-645
240	1890	-1037
240	1891	-1218
240	1892	-1191
240	1893	-963
240	1894	-613
240	1895	-377
240	1896	-418
240	1897	-619
240	1898	-727
240	1899	-674
240	1900	-583
240	1901	-535
240	1902	-499
240	1903	-474
240	1904	-543
240	1905	-690
240	1906	-735
240	1907	-590
240	1908	-425
240	1909	-414
240	1910	-496
240	1911	-527
240	1912	-521
240	1913	-529
240	1914	-524
240	1915	-381
240	1916	-170
240	1917	-20
240	1918	-3
240	1919	-3
240	1920	31
240	1921	18
240	1922	-75
240	1923	-81
240	1924	96
240	1925	328
240	1926	461
240	1927	544
240	1928	684
240	1929	828
240	1930	864
240	1931	849
240	1932	914
240	1933	1069
240	1934	1179
240	1935	1205
240	1936	1238
240	1937	1329
240	1938	1352
240	1939	1243
240	1940	1134
240	1941	1131
240	1942	1130
240	1943	995
240	1944	787
240	1945	628
240	1946	491
240	1947	281
240	1948	57
240	1949	-53
240	1950	-42
240	1951	-59
240	1952	-178
240	1953	-321
240	1954	-414
240	1955	-548
240	1956	-760
240	1957	-888
240	1958	-811
240	1959	-648
240	1960	-583
240	1961	-595
240	1962	-585
240	1963	-571
240	1964	-633
240	1965	-729
240	1966	-728
240	1967	-627
240	1968	-585
240	1969	-689
240	1970	-831
240	1971	-911
240	1972	-997
240	1973	-1130
240	1974	-1175
240	1975	-1015
240	1976	-764
240	1977	-605
240	1978	-518
240	1979	-421
240	1980	-327
240	1981	-345
240	1982	-443
240	1983	-482
240	1984	-405
240	1985	-324
240	1986	-305
240	1987	-260
240	1988	-132
240	1989	-54
240	1990	-138
240	1991	-279
240	1992	-330
240	1993	-334
240	1994	-393
240	1995	-463
240	1996	-425
240	1997	-311
240	1998	-259
240	1999	-308
[truncated: 159,280 more rows]
