# Supplementary material for: Are Complexity Metrics Reliable in Assessing HRV Control in Obese Patients During Sleep?
Source: PLoS One. 2015 Apr 20;10(4):e0124458. doi: 10.1371/journal.pone.0124458 (PMC4404104; doi:10.1371/journal.pone.0124458)
Supplement: S1 Dataset — (ZIP) [file pone.0124458.s001.zip › cabiddu_healthy_controls_data/SUBJECT (6)/2/FC.txt]

4770	0	-395
4770	1	-432
4770	2	-561
4770	3	-681
4770	4	-633
4770	5	-419
4770	6	-267
4770	7	-314
4770	8	-398
4770	9	-364
4770	10	-271
4770	11	-259
4770	12	-262
4770	13	-145
4770	14	-15
4770	15	-6
4770	16	-72
4770	17	-53
4770	18	56
4770	19	113
4770	20	75
4770	21	57
4770	22	125
4770	23	162
4770	24	109
4770	25	119
4770	26	330
4770	27	589
4770	28	718
4770	29	779
4770	30	902
4770	31	1042
4770	32	1068
4770	33	1036
4770	34	1103
4770	35	1293
4770	36	1449
4770	37	1502
4770	38	1549
4770	39	1665
4770	40	1726
4770	41	1656
4770	42	1607
4770	43	1731
4770	44	1897
4770	45	1908
4770	46	1798
4770	47	1686
4770	48	1542
4770	49	1246
4770	50	846
4770	51	510
4770	52	299
4770	53	74
4770	54	-232
4770	55	-507
4770	56	-662
4770	57	-828
4770	58	-1111
4770	59	-1371
4770	60	-1433
4770	61	-1384
4770	62	-1398
4770	63	-1446
4770	64	-1412
4770	65	-1327
4770	66	-1335
4770	67	-1437
4770	68	-1488
4770	69	-1425
4770	70	-1370
4770	71	-1395
4770	72	-1376
4770	73	-1207
4770	74	-1040
4770	75	-1026
4770	76	-1072
4770	77	-1021
4770	78	-931
4770	79	-941
4770	80	-1000
4770	81	-957
4770	82	-818
4770	83	-735
4770	84	-762
4770	85	-790
4770	86	-750
4770	87	-753
4770	88	-858
4770	89	-901
4770	90	-745
4770	91	-533
4770	92	-454
4770	93	-454
4770	94	-401
4770	95	-340
4770	96	-383
4770	97	-477
4770	98	-460
4770	99	-319
4770	100	-216
4770	101	-240
4770	102	-290
4770	103	-286
4770	104	-328
4770	105	-484
4770	106	-577
4770	107	-442
4770	108	-215
4770	109	-102
4770	110	-97
4770	111	-79
4770	112	-73
4770	113	-173
4770	114	-328
4770	115	-367
4770	116	-253
4770	117	-152
4770	118	-171
4770	119	-208
4770	120	-169
4770	121	-162
4770	122	-283
4770	123	-391
4770	124	-313
4770	125	-150
4770	126	-88
4770	127	-112
4770	128	-92
4770	129	-42
4770	130	-78
4770	131	-197
4770	132	-250
4770	133	-185
4770	134	-136
4770	135	-191
4770	136	-217
4770	137	-99
4770	138	25
4770	139	8
4770	140	-63
4770	141	-38
4770	142	19
4770	143	-31
4770	144	-138
4770	145	-140
4770	146	-31
4770	147	41
4770	148	20
4770	149	12
4770	150	76
4770	151	96
4770	152	12
4770	153	-4
4770	154	194
4770	155	457
4770	156	586
4770	157	609
4770	158	653
4770	159	671
4770	160	575
4770	161	422
4770	162	388
4770	163	489
4770	164	527
4770	165	439
4770	166	263
4770	167	95
4770	168	-146
4770	169	-441
4770	170	-583
4770	171	-431
4770	172	-182
4770	173	-111
4770	174	-214
4770	175	-311
4770	176	-342
4770	177	-357
4770	178	-348
4770	179	-245
4770	180	-114
4770	181	-128
4770	182	-315
4770	183	-432
4770	184	-296
4770	185	-55
4770	186	20
4770	187	-141
4770	188	-442
4770	189	-813
4770	190	-1029
4770	191	-616
4770	192	813
4770	193	3099
4770	194	5548
4770	195	7343
4770	196	7924
4770	197	7065
4770	198	4921
4770	199	2134
4770	200	-301
4770	201	-1637
4770	202	-1847
4770	203	-1386
4770	204	-721
4770	205	-207
4770	206	-141
4770	207	-559
4770	208	-1121
4770	209	-1388
4770	210	-1236
4770	211	-906
4770	212	-674
4770	213	-605
4770	214	-677
4770	215	-898
4770	216	-1180
4770	217	-1247
4770	218	-951
4770	219	-536
4770	220	-319
4770	221	-322
4770	222	-388
4770	223	-455
4770	224	-552
4770	225	-588
4770	226	-454
4770	227	-214
4770	228	-74
4770	229	-162
4770	230	-261
4770	231	-256
4770	232	-224
4770	233	-297
4770	234	-333
4770	235	-177
4770	236	36
4770	237	121
4770	238	110
4770	239	144
4770	240	217
4770	241	215
4770	242	165
4770	243	204
4770	244	364
4770	245	484
4770	246	478
4770	247	471
4770	248	584
4770	249	698
4770	250	698
4770	251	702
4770	252	855
4770	253	1069
4770	254	1176
4770	255	1223
4770	256	1347
4770	257	1537
4770	258	1643
4770	259	1633
4770	260	1626
4770	261	1686
4770	262	1700
4770	263	1610
4770	264	1563
4770	265	1682
4770	266	1809
4770	267	1762
4770	268	1603
4770	269	1468
4770	270	1307
4770	271	1005
4770	272	628
4770	273	341
4770	274	162
4770	275	-56
4770	276	-372
4770	277	-675
4770	278	-885
4770	279	-1106
4770	280	-1395
4770	281	-1589
4770	282	-1539
4770	283	-1386
4770	284	-1327
4770	285	-1328
4770	286	-1273
4770	287	-1205
4770	288	-1247
4770	289	-1354
4770	290	-1366
4770	291	-1247
4770	292	-1148
4770	293	-1157
4770	294	-1174
4770	295	-1114
4770	296	-1099
4770	297	-1217
4770	298	-1309
4770	299	-1195
4770	300	-978
4770	301	-850
4770	302	-797
4770	303	-709
4770	304	-619
4770	305	-647
4770	306	-768
4770	307	-815
4770	308	-728
4770	309	-641
4770	310	-642
4770	311	-619
4770	312	-480
4770	313	-363
4770	314	-401
4770	315	-480
4770	316	-429
4770	317	-320
4770	318	-303
4770	319	-345
4770	320	-305
4770	321	-197
4770	322	-168
4770	323	-260
4770	324	-338
4770	325	-334
4770	326	-354
4770	327	-459
4770	328	-492
4770	329	-329
4770	330	-124
4770	331	-56
4770	332	-71
4770	333	-35
4770	334	3
4770	335	-77
4770	336	-207
4770	337	-219
4770	338	-97
4770	339	-12
4770	340	-52
4770	341	-119
4770	342	-138
4770	343	-206
4770	344	-373
4770	345	-460
4770	346	-311
4770	347	-75
4770	348	28
4770	349	21
4770	350	29
4770	351	38
4770	352	-44
4770	353	-159
4770	354	-143
4770	355	24
4770	356	173
4770	357	201
4770	358	209
4770	359	296
4770	360	356
4770	361	295
4770	362	251
4770	363	378
4770	364	559
4770	365	612
4770	366	561
4770	367	556
4770	368	582
4770	369	511
4770	370	355
4770	371	218
4770	372	145
4770	373	-11
4770	374	-242
4770	375	-364
4770	376	-221
4770	377	-19
4770	378	3
4770	379	-125
4770	380	-239
4770	381	-326
4770	382	-422
4770	383	-436
4770	384	-263
4770	385	-29
4770	386	13
4770	387	-204
4770	388	-456
4770	389	-531
4770	390	-452
4770	391	-343
4770	392	-229
4770	393	-169
4770	394	-347
4770	395	-720
4770	396	-800
4770	397	-12
4770	398	1762
4770	399	4140
4770	400	6487
4770	401	8134
4770	402	8453
4770	403	7152
4770	404	4581
4770	405	1679
4770	406	-616
4770	407	-1868
4770	408	-2119
4770	409	-1609
4770	410	-764
4770	411	-184
4770	412	-216
4770	413	-670
4770	414	-1088
4770	415	-1237
4770	416	-1168
4770	417	-990
4770	418	-764
4770	419	-616
4770	420	-699
4770	421	-971
4770	422	-1147
4770	423	-1041
4770	424	-804
4770	425	-670
4770	426	-636
4770	427	-579
4770	428	-546
4770	429	-606
4770	430	-634
4770	431	-483
4770	432	-228
4770	433	-97
4770	434	-171
4770	435	-271
4770	436	-298
4770	437	-304
4770	438	-381
4770	439	-373
4770	440	-199
4770	441	5
4770	442	67
4770	443	60
4770	444	130
4770	445	221
4770	446	202
4770	447	136
4770	448	175
4770	449	323
4770	450	416
4770	451	397
4770	452	381
4770	453	452
4770	454	502
4770	455	473
4770	456	515
4770	457	763
4770	458	1060
4770	459	1208
4770	460	1267
4770	461	1378
4770	462	1513
4770	463	1548
4770	464	1527
4770	465	1595
4770	466	1771
4770	467	1894
4770	468	1888
4770	469	1861
4770	470	1902
4770	471	1887
4770	472	1722
4770	473	1542
4770	474	1502
4770	475	1476
4770	476	1279
4770	477	958
4770	478	659
4770	479	382
4770	480	21
4770	481	-386
4770	482	-683
4770	483	-819
4770	484	-939
4770	485	-1125
4770	486	-1261
4770	487	-1250
4770	488	-1233
4770	489	-1337
4770	490	-1445
4770	491	-1399
4770	492	-1280
4770	493	-1251
4770	494	-1276
4770	495	-1227
4770	496	-1121
4770	497	-1104
4770	498	-1196
4770	499	-1256
4770	500	-1211
4770	501	-1173
4770	502	-1205
4770	503	-1173
4770	504	-969
4770	505	-757
4770	506	-711
4770	507	-750
4770	508	-720
4770	509	-664
4770	510	-700
4770	511	-775
4770	512	-739
4770	513	-597
4770	514	-513
4770	515	-562
4770	516	-630
4770	517	-635
4770	518	-672
4770	519	-802
4770	520	-856
4770	521	-693
4770	522	-463
4770	523	-365
4770	524	-364
4770	525	-326
4770	526	-282
4770	527	-336
4770	528	-443
4770	529	-443
4770	530	-318
4770	531	-227
4770	532	-262
4770	533	-311
4770	534	-285
4770	535	-293
4770	536	-423
4770	537	-522
4770	538	-425
4770	539	-247
4770	540	-184
4770	541	-212
4770	542	-195
4770	543	-146
4770	544	-182
4770	545	-288
4770	546	-317
4770	547	-231
4770	548	-172
4770	549	-222
4770	550	-251
4770	551	-150
4770	552	-52
4770	553	-93
4770	554	-176
4770	555	-141
4770	556	-67
4770	557	-96
4770	558	-174
4770	559	-156
4770	560	-60
4770	561	-40
4770	562	-139
4770	563	-231
4770	564	-237
4770	565	-258
4770	566	-349
4770	567	-361
4770	568	-181
4770	569	29
4770	570	79
4770	571	35
4770	572	44
4770	573	63
4770	574	-22
4770	575	-154
4770	576	-171
4770	577	-62
4770	578	15
4770	579	-9
4770	580	-23
4770	581	47
4770	582	90
4770	583	28
4770	584	19
4770	585	213
4770	586	466
4770	587	582
4770	588	597
4770	589	642
4770	590	684
4770	591	623
4770	592	495
4770	593	461
4770	594	540
4770	595	571
4770	596	477
4770	597	330
4770	598	228
4770	599	49
4770	600	-227
4770	601	-412
4770	602	-333
4770	603	-130
4770	604	-67
4770	605	-163
4770	606	-270
4770	607	-336
4770	608	-400
4770	609	-438
4770	610	-349
4770	611	-191
4770	612	-166
4770	613	-352
4770	614	-517
4770	615	-435
4770	616	-184
4770	617	14
4770	618	74
4770	619	-8
4770	620	-310
4770	621	-737
4770	622	-833
4770	623	-50
4770	624	1736
4770	625	4112
4770	626	6391
4770	627	7929
4770	628	8206
4770	629	6992
4770	630	4602
4770	631	1941
4770	632	-93
4770	633	-1154
4770	634	-1370
4770	635	-1014
4770	636	-447
4770	637	-124
4770	638	-302
4770	639	-809
4770	640	-1221
4770	641	-1310
4770	642	-1172
4770	643	-993
4770	644	-837
4770	645	-750
4770	646	-848
4770	647	-1111
4770	648	-1259
4770	649	-1069
4770	650	-706
4770	651	-459
4770	652	-393
4770	653	-399
4770	654	-456
4770	655	-591
4770	656	-695
4770	657	-608
4770	658	-358
4770	659	-173
4770	660	-197
4770	661	-272
4770	662	-274
4770	663	-262
4770	664	-356
4770	665	-413
4770	666	-282
4770	667	-83
4770	668	9
4770	669	12
4770	670	64
4770	671	159
4770	672	173
4770	673	113
4770	674	112
4770	675	220
4770	676	291
4770	677	252
4770	678	240
4770	679	390
4770	680	569
4770	681	641
4770	682	693
4770	683	853
4770	684	1045
4770	685	1109
4770	686	1104
4770	687	1186
4770	688	1376
4770	689	1518
4770	690	1560
4770	691	1599
4770	692	1696
4770	693	1732
4770	694	1649
4770	695	1606
4770	696	1751
4770	697	1934
4770	698	1957
4770	699	1868
4770	700	1790
4770	701	1675
4770	702	1403
4770	703	1034
4770	704	733
4770	705	535
4770	706	292
4770	707	-59
4770	708	-400
4770	709	-634
4770	710	-861
4770	711	-1158
4770	712	-1373
4770	713	-1349
4770	714	-1220
4770	715	-1191
4770	716	-1230
4770	717	-1219
4770	718	-1183
4770	719	-1241
4770	720	-1363
4770	721	-1396
4770	722	-1296
4770	723	-1208
4770	724	-1213
4770	725	-1197
4770	726	-1068
4770	727	-966
4770	728	-1013
4770	729	-1086
4770	730	-1021
4770	731	-898
4770	732	-872
4770	733	-904
4770	734	-855
4770	735	-748
4770	736	-722
4770	737	-800
4770	738	-846
4770	739	-794
4770	740	-760
4770	741	-810
4770	742	-802
4770	743	-627
4770	744	-435
4770	745	-396
4770	746	-430
4770	747	-385
4770	748	-324
4770	749	-372
4770	750	-479
4770	751	-487
4770	752	-398
4770	753	-357
4770	754	-429
4770	755	-493
4770	756	-479
4770	757	-486
4770	758	-583
4770	759	-609
4770	760	-435
4770	761	-218
4770	762	-153
4770	763	-197
4770	764	-207
4770	765	-212
4770	766	-307
4770	767	-437
4770	768	-440
4770	769	-303
4770	770	-194
4770	771	-212
4770	772	-255
4770	773	-240
4770	774	-268
4770	775	-414
4770	776	-515
4770	777	-410
4770	778	-223
4770	779	-148
4770	780	-162
4770	781	-131
4770	782	-74
4770	783	-104
4770	784	-204
4770	785	-231
4770	786	-155
4770	787	-116
4770	788	-192
4770	789	-251
4770	790	-181
4770	791	-101
4770	792	-144
4770	793	-203
4770	794	-131
4770	795	-22
4770	796	-35
4770	797	-116
4770	798	-112
4770	799	-30
4770	800	-17
4770	801	-112
4770	802	-196
4770	803	-208
4770	804	-243
4770	805	-345
4770	806	-351
4770	807	-146
4770	808	99
4770	809	182
4770	810	153
4770	811	151
4770	812	141
4770	813	28
4770	814	-103
4770	815	-83
4770	816	80
4770	817	208
4770	818	211
4770	819	195
4770	820	243
4770	821	267
4770	822	211
4770	823	232
4770	824	452
4770	825	696
4770	826	764
4770	827	697
4770	828	661
4770	829	640
4770	830	538
4770	831	405
4770	832	364
4770	833	418
4770	834	350
4770	835	113
4770	836	-147
4770	837	-237
4770	838	-258
4770	839	-334
4770	840	-401
4770	841	-351
4770	842	-293
4770	843	-341
4770	844	-387
4770	845	-267
4770	846	-68
4770	847	-13
4770	848	-175
4770	849	-388
4770	850	-500
4770	851	-501
4770	852	-413
4770	853	-193
4770	854	46
4770	855	-15
4770	856	-517
4770	857	-1097
4770	858	-1135
4770	859	-280
4770	860	1472
4770	861	3857
4770	862	6320
4770	863	8003
4770	864	8156
4770	865	6639
4770	866	4052
4770	867	1295
4770	868	-901
4770	869	-2098
4770	870	-2143
4770	871	-1339
4770	872	-422
4770	873	-13
4770	874	-171
4770	875	-570
4770	876	-951
4770	877	-1188
4770	878	-1185
4770	879	-925
4770	880	-607
4770	881	-519
4770	882	-719
4770	883	-959
4770	884	-1017
4770	885	-932
4770	886	-834
4770	887	-693
4770	888	-480
4770	889	-361
4770	890	-459
4770	891	-601
4770	892	-571
4770	893	-389
4770	894	-253
4770	895	-229
4770	896	-204
4770	897	-150
4770	898	-125
4770	899	-196
4770	900	-216
4770	901	-144
4770	902	-92
4770	903	-182
4770	904	-268
4770	905	-177
4770	906	-9
4770	907	62
4770	908	73
4770	909	148
4770	910	265
4770	911	285
4770	912	219
4770	913	208
4770	914	318
4770	915	416
4770	916	433
4770	917	488
4770	918	689
4770	919	885
4770	920	936
4770	921	946
4770	922	1075
4770	923	1256
4770	924	1340
4770	925	1368
4770	926	1476
4770	927	1650
4770	928	1733
4770	929	1690
4770	930	1648
4770	931	1679
4770	932	1674
4770	933	1564
4770	934	1488
4770	935	1564
4770	936	1631
4770	937	1509
4770	938	1265
4770	939	1047
4770	940	823
4770	941	478
4770	942	77
4770	943	-210
4770	944	-356
4770	945	-512
4770	946	-751
4770	947	-970
4770	948	-1090
4770	949	-1227
4770	950	-1450
4770	951	-1598
4770	952	-1514
4770	953	-1340
4770	954	-1278
4770	955	-1301
4770	956	-1284
4770	957	-1253
4770	958	-1318
4770	959	-1431
4770	960	-1434
4770	961	-1298
4770	962	-1184
4770	963	-1184
4770	964	-1190
4770	965	-1109
4770	966	-1056
4770	967	-1125
4770	968	-1179
4770	969	-1061
4770	970	-880
4770	971	-819
4770	972	-843
4770	973	-806
4770	974	-721
4770	975	-708
4770	976	-776
4770	977	-794
4770	978	-724
4770	979	-690
4770	980	-757
4770	981	-777
4770	982	-634
4770	983	-468
4770	984	-443
4770	985	-482
4770	986	-444
4770	987	-395
4770	988	-454
4770	989	-550
4770	990	-523
4770	991	-381
4770	992	-291
4770	993	-327
4770	994	-384
4770	995	-388
4770	996	-430
4770	997	-552
4770	998	-585
4770	999	-406
4770	1000	-184
4770	1001	-123
4770	1002	-171
4770	1003	-178
4770	1004	-165
4770	1005	-235
4770	1006	-338
4770	1007	-331
4770	1008	-217
4770	1009	-164
4770	1010	-246
4770	1011	-336
4770	1012	-333
4770	1013	-336
4770	1014	-427
4770	1015	-465
4770	1016	-313
4770	1017	-112
4770	1018	-55
4770	1019	-96
4770	1020	-87
4770	1021	-45
4770	1022	-85
4770	1023	-186
4770	1024	-207
4770	1025	-122
4770	1026	-76
4770	1027	-143
4770	1028	-193
4770	1029	-118
4770	1030	-48
4770	1031	-108
4770	1032	-189
4770	1033	-133
4770	1034	-30
4770	1035	-34
4770	1036	-92
4770	1037	-57
4770	1038	46
4770	1039	65
4770	1040	-33
4770	1041	-118
4770	1042	-126
4770	1043	-162
4770	1044	-269
4770	1045	-287
4770	1046	-97
4770	1047	136
4770	1048	233
4770	1049	253
4770	1050	340
4770	1051	434
4770	1052	416
4770	1053	350
4770	1054	394
4770	1055	533
4770	1056	609
4770	1057	551
4770	1058	487
4770	1059	485
4770	1060	443
4770	1061	303
4770	1062	196
4770	1063	248
4770	1064	289
4770	1065	137
4770	1066	-69
4770	1067	-135
4770	1068	-87
4770	1069	-111
4770	1070	-239
4770	1071	-349
4770	1072	-388
4770	1073	-420
4770	1074	-455
4770	1075	-381
4770	1076	-204
4770	1077	-147
4770	1078	-361
4770	1079	-637
4770	1080	-670
4770	1081	-454
4770	1082	-160
4770	1083	87
4770	1084	186
4770	1085	-47
4770	1086	-642
4770	1087	-1205
4770	1088	-1067
4770	1089	202
4770	1090	2462
4770	1091	5133
4770	1092	7493
4770	1093	8777
4770	1094	8369
4770	1095	6258
4770	1096	3244
4770	1097	440
4770	1098	-1430
4770	1099	-2164
4770	1100	-1906
4770	1101	-1067
4770	1102	-273
4770	1103	-36
4770	1104	-394
4770	1105	-945
4770	1106	-1298
4770	1107	-1370
4770	1108	-1258
4770	1109	-1005
4770	1110	-702
4770	1111	-576
4770	1112	-726
4770	1113	-922
4770	1114	-889
4770	1115	-672
4770	1116	-494
4770	1117	-440
4770	1118	-436
4770	1119	-456
4770	1120	-549
4770	1121	-661
4770	1122	-631
4770	1123	-425
4770	1124	-257
4770	1125	-290
4770	1126	-368
4770	1127	-312
4770	1128	-178
4770	1129	-107
4770	1130	-89
4770	1131	-4
4770	1132	81
4770	1133	53
4770	1134	-50
4770	1135	-62
4770	1136	50
4770	1137	135
4770	1138	118
4770	1139	101
4770	1140	175
4770	1141	221
4770	1142	153
4770	1143	123
4770	1144	294
4770	1145	545
4770	1146	683
4770	1147	739
4770	1148	837
4770	1149	966
4770	1150	1007
4770	1151	982
4770	1152	1032
4770	1153	1200
4770	1154	1335
4770	1155	1352
4770	1156	1370
4770	1157	1502
4770	1158	1623
4770	1159	1609
4770	1160	1572
4770	1161	1659
4770	1162	1779
4770	1163	1765
4770	1164	1654
4770	1165	1585
4770	1166	1544
4770	1167	1386
4770	1168	1079
4770	1169	751
4770	1170	480
4770	1171	167
4770	1172	-223
4770	1173	-524
4770	1174	-598
4770	1175	-600
4770	1176	-710
4770	1177	-871
4770	1178	-954
4770	1179	-1011
4770	1180	-1165
4770	1181	-1349
4770	1182	-1402
4770	1183	-1317
4770	1184	-1261
4770	1185	-1313
4770	1186	-1374
4770	1187	-1364
4770	1188	-1382
4770	1189	-1488
4770	1190	-1518
4770	1191	-1328
4770	1192	-1072
4770	1193	-959
4770	1194	-952
4770	1195	-912
4770	1196	-859
4770	1197	-897
4770	1198	-980
4770	1199	-957
4770	1200	-813
4770	1201	-714
4770	1202	-751
4770	1203	-805
4770	1204	-773
4770	1205	-757
4770	1206	-845
4770	1207	-897
4770	1208	-753
4770	1209	-536
4770	1210	-443
4770	1211	-448
4770	1212	-413
4770	1213	-349
4770	1214	-375
4770	1215	-480
4770	1216	-518
4770	1217	-439
4770	1218	-382
4770	1219	-423
4770	1220	-432
4770	1221	-303
4770	1222	-180
4770	1223	-207
4770	1224	-286
4770	1225	-258
4770	1226	-191
4770	1227	-224
4770	1228	-305
4770	1229	-285
4770	1230	-176
4770	1231	-139
4770	1232	-224
4770	1233	-307
4770	1234	-314
4770	1235	-346
4770	1236	-456
4770	1237	-484
4770	1238	-309
4770	1239	-92
4770	1240	-27
4770	1241	-52
4770	1242	-29
4770	1243	2
4770	1244	-72
4770	1245	-193
4770	1246	-201
4770	1247	-88
4770	1248	-16
4770	1249	-63
4770	1250	-122
4770	1251	-114
4770	1252	-143
4770	1253	-277
4770	1254	-353
4770	1255	-217
4770	1256	-10
4770	1257	69
4770	1258	55
4770	1259	76
4770	1260	105
4770	1261	30
4770	1262	-110
4770	1263	-155
4770	1264	-75
4770	1265	-11
4770	1266	-53
4770	1267	-90
4770	1268	-37
4770	1269	-13
4770	1270	-125
4770	1271	-228
4770	1272	-149
4770	1273	17
4770	1274	96
4770	1275	113
4770	1276	187
4770	1277	292
4770	1278	302
4770	1279	221
4770	1280	198
4770	1281	293
4770	1282	385
4770	1283	390
4770	1284	424
4770	1285	578
4770	1286	721
4770	1287	698
4770	1288	603
4770	1289	592
4770	1290	614
4770	1291	502
4770	1292	346
4770	1293	230
4770	1294	178
4770	1295	52
4770	1296	-125
4770	1297	-238
4770	1298	-242
4770	1299	-298
4770	1300	-492
4770	1301	-641
4770	1302	-557
4770	1303	-334
4770	1304	-157
4770	1305	-41
4770	1306	56
4770	1307	27
4770	1308	-207
4770	1309	-483
4770	1310	-519
4770	1311	-273
4770	1312	11
4770	1313	68
4770	1314	-138
4770	1315	-501
4770	1316	-860
4770	1317	-884
4770	1318	-56
4770	1319	1849
4770	1320	4363
4770	1321	6630
4770	1322	7931
4770	1323	7903
4770	1324	6487
4770	1325	4052
4770	1326	1396
4770	1327	-588
4770	1328	-1474
4770	1329	-1455
4770	1330	-1022
4770	1331	-561
4770	1332	-333
4770	1333	-517
4770	1334	-1032
4770	1335	-1469
4770	1336	-1476
4770	1337	-1154
4770	1338	-828
4770	1339	-660
4770	1340	-619
4770	1341	-692
4770	1342	-873
4770	1343	-1042
4770	1344	-1011
4770	1345	-791
4770	1346	-624
4770	1347	-675
4770	1348	-806
4770	1349	-826
4770	1350	-772
4770	1351	-717
4770	1352	-589
4770	1353	-330
4770	1354	-116
4770	1355	-105
4770	1356	-265
4770	1357	-318
4770	1358	-255
4770	1359	-192
4770	1360	-233
4770	1361	-256
4770	1362	-213
4770	1363	-203
4770	1364	-292
4770	1365	-318
4770	1366	-142
4770	1367	84
4770	1368	171
4770	1369	181
4770	1370	249
4770	1371	339
4770	1372	326
4770	1373	267
4770	1374	310
4770	1375	480
4770	1376	613
4770	1377	643
4770	1378	676
4770	1379	797
4770	1380	887
4770	1381	873
4770	1382	905
4770	1383	1136
4770	1384	1437
4770	1385	1612
4770	1386	1694
4770	1387	1801
4770	1388	1905
4770	1389	1889
4770	1390	1789
4770	1391	1758
4770	1392	1832
4770	1393	1856
4770	1394	1738
4770	1395	1577
4770	1396	1468
4770	1397	1289
4770	1398	941
4770	1399	572
4770	1400	358
4770	1401	217
4770	1402	-17
4770	1403	-300
4770	1404	-504
4770	1405	-639
4770	1406	-836
4770	1407	-1097
4770	1408	-1285
4770	1409	-1343
4770	1410	-1395
4770	1411	-1508
4770	1412	-1553
4770	1413	-1416
4770	1414	-1249
4770	1415	-1217
4770	1416	-1239
4770	1417	-1178
4770	1418	-1094
4770	1419	-1122
4770	1420	-1197
4770	1421	-1169
4770	1422	-1038
4770	1423	-963
4770	1424	-1003
4770	1425	-1055
4770	1426	-1043
4770	1427	-1064
4770	1428	-1166
4770	1429	-1184
4770	1430	-984
4770	1431	-724
4770	1432	-608
4770	1433	-597
4770	1434	-558
4770	1435	-525
4770	1436	-598
4770	1437	-713
4770	1438	-709
4770	1439	-574
4770	1440	-471
4770	1441	-494
4770	1442	-536
4770	1443	-512
4770	1444	-522
4770	1445	-641
4770	1446	-709
4770	1447	-566
4770	1448	-346
4770	1449	-254
4770	1450	-261
4770	1451	-234
4770	1452	-194
4770	1453	-249
4770	1454	-369
4770	1455	-397
4770	1456	-300
4770	1457	-227
4770	1458	-263
4770	1459	-291
4770	1460	-216
4770	1461	-159
4770	1462	-238
4770	1463	-329
4770	1464	-269
4770	1465	-150
4770	1466	-136
4770	1467	-190
4770	1468	-171
4770	1469	-98
4770	1470	-110
4770	1471	-222
4770	1472	-297
4770	1473	-273
4770	1474	-262
4770	1475	-330
4770	1476	-332
4770	1477	-161
4770	1478	26
4770	1479	55
4770	1480	-1
4770	1481	8
4770	1482	29
4770	1483	-49
4770	1484	-163
4770	1485	-157
4770	1486	-41
4770	1487	22
4770	1488	-38
4770	1489	-107
4770	1490	-109
4770	1491	-143
4770	1492	-258
4770	1493	-295
4770	1494	-119
4770	1495	108
4770	1496	184
4770	1497	148
4770	1498	136
4770	1499	119
4770	1500	5
4770	1501	-142
4770	1502	-155
4770	1503	-26
4770	1504	74
4770	1505	47
4770	1506	-13
4770	1507	-19
4770	1508	-62
4770	1509	-203
4770	1510	-270
4770	1511	-102
4770	1512	166
4770	1513	323
4770	1514	375
4770	1515	442
4770	1516	509
4770	1517	478
4770	1518	387
4770	1519	388
4770	1520	506
4770	1521	598
4770	1522	563
4770	1523	526
4770	1524	580
4770	1525	614
4770	1526	512
4770	1527	386
4770	1528	342
4770	1529	305
4770	1530	132
4770	1531	-47
4770	1532	-67
4770	1533	45
4770	1534	67
4770	1535	-91
4770	1536	-309
4770	1537	-464
4770	1538	-562
4770	1539	-609
4770	1540	-481
4770	1541	-173
4770	1542	55
4770	1543	-14
4770	1544	-243
4770	1545	-341
4770	1546	-255
4770	1547	-109
4770	1548	-5
4770	1549	7
4770	1550	-185
4770	1551	-598
4770	1552	-925
4770	1553	-595
4770	1554	752
4770	1555	2922
4770	1556	5305
4770	1557	7254
4770	1558	8171
4770	1559	7577
4770	1560	5531
4770	1561	2792
4770	1562	363
4770	1563	-1141
4770	1564	-1635
4770	1565	-1356
4770	1566	-693
4770	1567	-146
4770	1568	-105
4770	1569	-564
4770	1570	-1116
4770	1571	-1385
4770	1572	-1356
4770	1573	-1208
4770	1574	-1005
4770	1575	-774
4770	1576	-685
4770	1577	-822
4770	1578	-995
4770	1579	-962
4770	1580	-757
4770	1581	-592
4770	1582	-569
4770	1583	-605
4770	1584	-635
4770	1585	-707
4770	1586	-801
4770	1587	-769
4770	1588	-555
4770	1589	-367
4770	1590	-392
4770	1591	-499
4770	1592	-458
4770	1593	-343
4770	1594	-279
4770	1595	-276
4770	1596	-201
4770	1597	-93
4770	1598	-69
4770	1599	-148
4770	1600	-194
4770	1601	-148
4770	1602	-123
4770	1603	-181
4770	1604	-186
4770	1605	-13
4770	1606	188
4770	1607	258
4770	1608	281
4770	1609	384
4770	1610	515
4770	1611	539
4770	1612	523
4770	1613	611
4770	1614	810
4770	1615	956
4770	1616	993
4770	1617	1019
4770	1618	1112
4770	1619	1172
4770	1620	1150
4770	1621	1203
4770	1622	1468
4770	1623	1781
4770	1624	1931
4770	1625	1955
4770	1626	1972
4770	1627	1954
4770	1628	1805
4770	1629	1598
4770	1630	1491
4770	1631	1502
4770	1632	1452
4770	1633	1242
4770	1634	961
4770	1635	700
4770	1636	378
4770	1637	-54
4770	1638	-412
4770	1639	-522
4770	1640	-520
4770	1641	-613
4770	1642	-785
4770	1643	-919
4770	1644	-1029
4770	1645	-1211
4770	1646	-1416
4770	1647	-1486
4770	1648	-1391
4770	1649	-1298
4770	1650	-1313
4770	1651	-1339
4770	1652	-1274
4770	1653	-1234
4770	1654	-1320
4770	1655	-1396
4770	1656	-1303
4770	1657	-1133
4770	1658	-1058
4770	1659	-1047
4770	1660	-971
4770	1661	-849
4770	1662	-818
4770	1663	-898
4770	1664	-954
4770	1665	-925
4770	1666	-920
4770	1667	-997
4770	1668	-1010
4770	1669	-844
4770	1670	-651
4770	1671	-605
4770	1672	-633
4770	1673	-591
4770	1674	-534
4770	1675	-578
4770	1676	-659
4770	1677	-624
4770	1678	-484
4770	1679	-403
4770	1680	-455
4770	1681	-526
4770	1682	-533
4770	1683	-561
4770	1684	-657
4770	1685	-665
4770	1686	-462
4770	1687	-218
4770	1688	-139
4770	1689	-179
4770	1690	-198
4770	1691	-219
4770	1692	-331
4770	1693	-470
4770	1694	-480
4770	1695	-355
4770	1696	-262
4770	1697	-293
4770	1698	-348
4770	1699	-339
4770	1700	-364
4770	1701	-495
4770	1702	-573
4770	1703	-436
4770	1704	-214
4770	1705	-109
4770	1706	-101
4770	1707	-66
4770	1708	-27
4770	1709	-92
4770	1710	-223
4770	1711	-265
4770	1712	-179
4770	1713	-112
4770	1714	-157
4770	1715	-204
4770	1716	-152
4770	1717	-117
4770	1718	-205
4770	1719	-287
4770	1720	-201
4770	1721	-48
4770	1722	-1
4770	1723	-39
4770	1724	-29
4770	1725	19
4770	1726	-19
4770	1727	-144
4770	1728	-219
4770	1729	-186
4770	1730	-170
4770	1731	-244
4770	1732	-264
4770	1733	-109
4770	1734	78
4770	1735	132
4770	1736	122
4770	1737	177
4770	1738	219
4770	1739	125
4770	1740	-37
4770	1741	-84
4770	1742	5
4770	1743	90
4770	1744	97
4770	1745	115
4770	1746	193
4770	1747	218
4770	1748	133
4770	1749	116
4770	1750	314
4770	1751	574
4770	1752	700
4770	1753	715
4770	1754	758
4770	1755	777
4770	1756	677
4770	1757	515
4770	1758	448
4770	1759	492
4770	1760	436
4770	1761	211
4770	1762	-66
4770	1763	-221
4770	1764	-312
4770	1765	-415
4770	1766	-447
4770	1767	-329
4770	1768	-215
4770	1769	-254
4770	1770	-339
4770	1771	-285
4770	1772	-131
4770	1773	-71
4770	1774	-178
4770	1775	-334
4770	1776	-439
4770	1777	-493
4770	1778	-481
4770	1779	-301
4770	1780	-15
4770	1781	49
4770	1782	-342
4770	1783	-941
4770	1784	-1217
4770	1785	-799
4770	1786	458
4770	1787	2514
4770	1788	4987
4770	1789	7064
4770	1790	7881
4770	1791	7063
4770	1792	4962
4770	1793	2324
4770	1794	-97
4770	1795	-1702
4770	1796	-2131
4770	1797	-1533
4770	1798	-600
4770	1799	-26
4770	1800	2
4770	1801	-307
4770	1802	-728
4770	1803	-1087
4770	1804	-1189
4770	1805	-954
4770	1806	-583
4770	1807	-413
4770	1808	-558
4770	1809	-820
4770	1810	-973
4770	1811	-1003
4770	1812	-976
4770	1813	-831
4770	1814	-552
4770	1815	-352
4770	1816	-391
4770	1817	-519
4770	1818	-519
4770	1819	-392
4770	1820	-301
4770	1821	-286
4770	1822	-252
4770	1823	-193
4770	1824	-179
4770	1825	-264
4770	1826	-295
4770	1827	-232
4770	1828	-195
4770	1829	-287
4770	1830	-338
4770	1831	-184
4770	1832	54
4770	1833	175
4770	1834	208
4770	1835	272
4770	1836	350
4770	1837	329
4770	1838	249
4770	1839	256
4770	1840	389
4770	1841	490
4770	1842	480
4770	1843	476
4770	1844	594
4770	1845	713
4770	1846	724
4770	1847	745
4770	1848	913
4770	1849	1133
4770	1850	1228
4770	1851	1247
4770	1852	1331
4770	1853	1484
4770	1854	1565
4770	1855	1551
4770	1856	1552
4770	1857	1618
4770	1858	1623
4770	1859	1511
4770	1860	1433
4770	1861	1517
4770	1862	1619
4770	1863	1560
4770	1864	1400
4770	1865	1264
4770	1866	1089
4770	1867	764
4770	1868	371
4770	1869	89
4770	1870	-62
4770	1871	-234
4770	1872	-495
4770	1873	-744
4770	1874	-910
4770	1875	-1087
4770	1876	-1322
4770	1877	-1451
4770	1878	-1335
4770	1879	-1142
4770	1880	-1082
4770	1881	-1118
4770	1882	-1120
4770	1883	-1117
4770	1884	-1205
4770	1885	-1320
4770	1886	-1308
4770	1887	-1159
4770	1888	-1045
4770	1889	-1061
4770	1890	-1103
4770	1891	-1082
4770	1892	-1092
4770	1893	-1206
4770	1894	-1267
4770	1895	-1120
4770	1896	-896
4770	1897	-787
4770	1898	-776
4770	1899	-733
4770	1900	-682
4770	1901	-725
4770	1902	-831
4770	1903	-847
4770	1904	-735
4770	1905	-638
4770	1906	-646
4770	1907	-647
4770	1908	-544
4770	1909	-457
4770	1910	-505
4770	1911	-564
4770	1912	-479
4770	1913	-345
4770	1914	-318
4770	1915	-364
4770	1916	-343
4770	1917	-271
4770	1918	-278
4770	1919	-379
4770	1920	-444
4770	1921	-419
4770	1922	-418
4770	1923	-504
4770	1924	-535
4770	1925	-394
4770	1926	-225
4770	1927	-197
4770	1928	-229
4770	1929	-185
4770	1930	-131
4770	1931	-188
4770	1932	-297
4770	1933	-302
4770	1934	-203
4770	1935	-149
4770	1936	-209
4770	1937	-271
4770	1938	-268
4770	1939	-299
4770	1940	-421
4770	1941	-472
4770	1942	-312
4770	1943	-89
4770	1944	2
4770	1945	-1
4770	1946	28
4770	1947	45
4770	1948	-48
4770	1949	-193
4770	1950	-220
4770	1951	-112
4770	1952	-26
4770	1953	-60
4770	1954	-117
4770	1955	-118
4770	1956	-158
4770	1957	-309
4770	1958	-396
4770	1959	-253
4770	1960	-7
4770	1961	138
4770	1962	193
4770	1963	275
4770	1964	356
4770	1965	336
4770	1966	253
4770	1967	265
4770	1968	396
4770	1969	501
4770	1970	479
4770	1971	455
4770	1972	515
4770	1973	544
4770	1974	426
4770	1975	293
4770	1976	279
4770	1977	287
4770	1978	128
4770	1979	-84
4770	1980	-170
4770	1981	-99
4770	1982	-56
4770	1983	-139
4770	1984	-283
4770	1985	-421
4770	1986	-584
4770	1987	-742
4770	1988	-693
4770	1989	-375
4770	1990	-49
4770	1991	0
4770	1992	-181
4770	1993	-348
4770	1994	-405
4770	1995	-367
4770	1996	-219
4770	1997	10
4770	1998	92
4770	1999	-208
[truncated: 159,280 more rows]
