# Supplementary material for: Are Complexity Metrics Reliable in Assessing HRV Control in Obese Patients During Sleep?
Source: PLoS One. 2015 Apr 20;10(4):e0124458. doi: 10.1371/journal.pone.0124458 (PMC4404104; doi:10.1371/journal.pone.0124458)
Supplement: S1 Dataset — (ZIP) [file pone.0124458.s001.zip › cabiddu_healthy_controls_data/SUBJECT (6)/3/FC.txt]

8010	0	-21
8010	1	-73
8010	2	11
8010	3	203
8010	4	319
8010	5	294
8010	6	263
8010	7	300
8010	8	299
8010	9	189
8010	10	156
8010	11	336
8010	12	551
8010	13	591
8010	14	534
8010	15	490
8010	16	405
8010	17	134
8010	18	-162
8010	19	-277
8010	20	-170
8010	21	-83
8010	22	-168
8010	23	-341
8010	24	-484
8010	25	-632
8010	26	-788
8010	27	-751
8010	28	-432
8010	29	-109
8010	30	-79
8010	31	-285
8010	32	-457
8010	33	-487
8010	34	-416
8010	35	-278
8010	36	-98
8010	37	-62
8010	38	-377
8010	39	-910
8010	40	-1093
8010	41	-403
8010	42	1192
8010	43	3312
8010	44	5458
8010	45	7015
8010	46	7277
8010	47	5973
8010	48	3599
8010	49	1113
8010	50	-736
8010	51	-1649
8010	52	-1672
8010	53	-1077
8010	54	-377
8010	55	-119
8010	56	-455
8010	57	-997
8010	58	-1295
8010	59	-1281
8010	60	-1103
8010	61	-822
8010	62	-506
8010	63	-385
8010	64	-588
8010	65	-896
8010	66	-979
8010	67	-788
8010	68	-548
8010	69	-432
8010	70	-411
8010	71	-438
8010	72	-573
8010	73	-766
8010	74	-770
8010	75	-447
8010	76	-60
8010	77	105
8010	78	77
8010	79	60
8010	80	41
8010	81	-42
8010	82	-160
8010	83	-127
8010	84	15
8010	85	102
8010	86	54
8010	87	16
8010	88	78
8010	89	110
8010	90	29
8010	91	9
8010	92	206
8010	93	451
8010	94	536
8010	95	528
8010	96	581
8010	97	666
8010	98	656
8010	99	606
8010	100	682
8010	101	897
8010	102	1063
8010	103	1092
8010	104	1118
8010	105	1253
8010	106	1359
8010	107	1328
8010	108	1321
8010	109	1493
8010	110	1702
8010	111	1751
8010	112	1699
8010	113	1688
8010	114	1684
8010	115	1536
8010	116	1255
8010	117	987
8010	118	785
8010	119	520
8010	120	146
8010	121	-167
8010	122	-281
8010	123	-348
8010	124	-537
8010	125	-736
8010	126	-797
8010	127	-820
8010	128	-951
8010	129	-1111
8010	130	-1134
8010	131	-1046
8010	132	-1024
8010	133	-1118
8010	134	-1196
8010	135	-1191
8010	136	-1223
8010	137	-1341
8010	138	-1360
8010	139	-1141
8010	140	-870
8010	141	-767
8010	142	-758
8010	143	-707
8010	144	-673
8010	145	-769
8010	146	-903
8010	147	-889
8010	148	-734
8010	149	-622
8010	150	-640
8010	151	-667
8010	152	-625
8010	153	-627
8010	154	-742
8010	155	-786
8010	156	-603
8010	157	-359
8010	158	-270
8010	159	-280
8010	160	-251
8010	161	-226
8010	162	-321
8010	163	-469
8010	164	-488
8010	165	-361
8010	166	-262
8010	167	-284
8010	168	-308
8010	169	-245
8010	170	-232
8010	171	-368
8010	172	-474
8010	173	-364
8010	174	-179
8010	175	-117
8010	176	-136
8010	177	-97
8010	178	-46
8010	179	-115
8010	180	-272
8010	181	-337
8010	182	-270
8010	183	-226
8010	184	-287
8010	185	-309
8010	186	-190
8010	187	-81
8010	188	-130
8010	189	-199
8010	190	-128
8010	191	-23
8010	192	-48
8010	193	-130
8010	194	-111
8010	195	-19
8010	196	-20
8010	197	-134
8010	198	-214
8010	199	-196
8010	200	-199
8010	201	-286
8010	202	-297
8010	203	-110
8010	204	95
8010	205	115
8010	206	46
8010	207	49
8010	208	60
8010	209	-30
8010	210	-133
8010	211	-78
8010	212	114
8010	213	252
8010	214	260
8010	215	259
8010	216	323
8010	217	336
8010	218	228
8010	219	190
8010	220	371
8010	221	597
8010	222	652
8010	223	605
8010	224	585
8010	225	555
8010	226	339
8010	227	50
8010	228	-131
8010	229	-107
8010	230	-54
8010	231	-87
8010	232	-170
8010	233	-259
8010	234	-449
8010	235	-743
8010	236	-862
8010	237	-605
8010	238	-185
8010	239	57
8010	240	44
8010	241	-94
8010	242	-291
8010	243	-492
8010	244	-541
8010	245	-303
8010	246	44
8010	247	97
8010	248	-338
8010	249	-945
8010	250	-1208
8010	251	-786
8010	252	456
8010	253	2509
8010	254	4952
8010	255	6846
8010	256	7347
8010	257	6287
8010	258	4171
8010	259	1720
8010	260	-381
8010	261	-1596
8010	262	-1716
8010	263	-1076
8010	264	-385
8010	265	-170
8010	266	-401
8010	267	-778
8010	268	-1118
8010	269	-1324
8010	270	-1222
8010	271	-810
8010	272	-424
8010	273	-378
8010	274	-609
8010	275	-815
8010	276	-846
8010	277	-770
8010	278	-664
8010	279	-517
8010	280	-389
8010	281	-443
8010	282	-690
8010	283	-851
8010	284	-691
8010	285	-370
8010	286	-146
8010	287	-40
8010	288	44
8010	289	33
8010	290	-100
8010	291	-275
8010	292	-275
8010	293	-154
8010	294	-75
8010	295	-119
8010	296	-145
8010	297	-77
8010	298	-37
8010	299	-107
8010	300	-125
8010	301	66
8010	302	311
8010	303	402
8010	304	410
8010	305	473
8010	306	559
8010	307	539
8010	308	476
8010	309	531
8010	310	721
8010	311	868
8010	312	889
8010	313	907
8010	314	1035
8010	315	1141
8010	316	1116
8010	317	1124
8010	318	1318
8010	319	1560
8010	320	1648
8010	321	1639
8010	322	1674
8010	323	1718
8010	324	1625
8010	325	1412
8010	326	1228
8010	327	1115
8010	328	926
8010	329	602
8010	330	305
8010	331	169
8010	332	48
8010	333	-211
8010	334	-481
8010	335	-607
8010	336	-680
8010	337	-852
8010	338	-1038
8010	339	-1079
8010	340	-1007
8010	341	-1010
8010	342	-1128
8010	343	-1230
8010	344	-1246
8010	345	-1288
8010	346	-1397
8010	347	-1402
8010	348	-1180
8010	349	-924
8010	350	-846
8010	351	-857
8010	352	-809
8010	353	-766
8010	354	-847
8010	355	-966
8010	356	-951
8010	357	-813
8010	358	-731
8010	359	-772
8010	360	-807
8010	361	-763
8010	362	-757
8010	363	-859
8010	364	-889
8010	365	-702
8010	366	-467
8010	367	-385
8010	368	-393
8010	369	-349
8010	370	-306
8010	371	-384
8010	372	-515
8010	373	-519
8010	374	-390
8010	375	-303
8010	376	-346
8010	377	-397
8010	378	-371
8010	379	-381
8010	380	-514
8010	381	-589
8010	382	-438
8010	383	-210
8010	384	-118
8010	385	-124
8010	386	-87
8010	387	-45
8010	388	-118
8010	389	-258
8010	390	-289
8010	391	-184
8010	392	-114
8010	393	-168
8010	394	-211
8010	395	-136
8010	396	-72
8010	397	-151
8010	398	-224
8010	399	-138
8010	400	-16
8010	401	-32
8010	402	-115
8010	403	-102
8010	404	-17
8010	405	-16
8010	406	-117
8010	407	-178
8010	408	-145
8010	409	-143
8010	410	-228
8010	411	-234
8010	412	-48
8010	413	144
8010	414	143
8010	415	52
8010	416	38
8010	417	47
8010	418	-33
8010	419	-109
8010	420	-20
8010	421	189
8010	422	320
8010	423	306
8010	424	277
8010	425	317
8010	426	324
8010	427	237
8010	428	238
8010	429	451
8010	430	692
8010	431	743
8010	432	679
8010	433	643
8010	434	601
8010	435	390
8010	436	98
8010	437	-99
8010	438	-123
8010	439	-115
8010	440	-158
8010	441	-198
8010	442	-219
8010	443	-355
8010	444	-635
8010	445	-785
8010	446	-589
8010	447	-222
8010	448	13
8010	449	36
8010	450	-60
8010	451	-256
8010	452	-502
8010	453	-601
8010	454	-363
8010	455	63
8010	456	261
8010	457	-39
8010	458	-635
8010	459	-1084
8010	460	-1017
8010	461	-160
8010	462	1670
8010	463	4189
8010	464	6477
8010	465	7553
8010	466	7024
8010	467	5167
8010	468	2595
8010	469	65
8010	470	-1680
8010	471	-2200
8010	472	-1686
8010	473	-834
8010	474	-289
8010	475	-211
8010	476	-442
8010	477	-832
8010	478	-1205
8010	479	-1264
8010	480	-912
8010	481	-471
8010	482	-309
8010	483	-443
8010	484	-625
8010	485	-713
8010	486	-729
8010	487	-689
8010	488	-553
8010	489	-399
8010	490	-431
8010	491	-682
8010	492	-875
8010	493	-759
8010	494	-462
8010	495	-219
8010	496	-52
8010	497	97
8010	498	115
8010	499	-36
8010	500	-232
8010	501	-242
8010	502	-105
8010	503	-2
8010	504	-23
8010	505	-41
8010	506	13
8010	507	18
8010	508	-87
8010	509	-120
8010	510	69
8010	511	312
8010	512	406
8010	513	423
8010	514	501
8010	515	590
8010	516	561
8010	517	483
8010	518	532
8010	519	723
8010	520	877
8010	521	913
8010	522	945
8010	523	1066
8010	524	1145
8010	525	1094
8010	526	1086
8010	527	1279
8010	528	1526
8010	529	1618
8010	530	1606
8010	531	1630
8010	532	1657
8010	533	1551
8010	534	1349
8010	535	1214
8010	536	1170
8010	537	1047
8010	538	765
8010	539	474
8010	540	296
8010	541	103
8010	542	-217
8010	543	-504
8010	544	-595
8010	545	-612
8010	546	-741
8010	547	-919
8010	548	-990
8010	549	-968
8010	550	-1006
8010	551	-1113
8010	552	-1154
8010	553	-1091
8010	554	-1082
8010	555	-1195
8010	556	-1258
8010	557	-1127
8010	558	-957
8010	559	-922
8010	560	-922
8010	561	-824
8010	562	-722
8010	563	-769
8010	564	-878
8010	565	-866
8010	566	-736
8010	567	-662
8010	568	-702
8010	569	-737
8010	570	-704
8010	571	-725
8010	572	-859
8010	573	-908
8010	574	-718
8010	575	-464
8010	576	-357
8010	577	-343
8010	578	-287
8010	579	-250
8010	580	-350
8010	581	-505
8010	582	-527
8010	583	-402
8010	584	-312
8010	585	-342
8010	586	-376
8010	587	-339
8010	588	-354
8010	589	-496
8010	590	-580
8010	591	-437
8010	592	-216
8010	593	-129
8010	594	-132
8010	595	-89
8010	596	-50
8010	597	-135
8010	598	-291
8010	599	-337
8010	600	-243
8010	601	-176
8010	602	-221
8010	603	-252
8010	604	-179
8010	605	-148
8010	606	-276
8010	607	-396
8010	608	-323
8010	609	-177
8010	610	-142
8010	611	-173
8010	612	-131
8010	613	-54
8010	614	-86
8010	615	-212
8010	616	-265
8010	617	-195
8010	618	-142
8010	619	-183
8010	620	-167
8010	621	22
8010	622	225
8010	623	277
8010	624	292
8010	625	414
8010	626	530
8010	627	495
8010	628	377
8010	629	365
8010	630	448
8010	631	460
8010	632	370
8010	633	273
8010	634	216
8010	635	28
8010	636	-281
8010	637	-482
8010	638	-358
8010	639	-111
8010	640	-23
8010	641	-90
8010	642	-190
8010	643	-327
8010	644	-516
8010	645	-612
8010	646	-461
8010	647	-180
8010	648	-68
8010	649	-252
8010	650	-527
8010	651	-660
8010	652	-636
8010	653	-535
8010	654	-337
8010	655	-124
8010	656	-195
8010	657	-640
8010	658	-1022
8010	659	-712
8010	660	564
8010	661	2616
8010	662	4962
8010	663	6954
8010	664	7837
8010	665	7091
8010	666	4865
8010	667	2031
8010	668	-408
8010	669	-1890
8010	670	-2319
8010	671	-1828
8010	672	-844
8010	673	-60
8010	674	58
8010	675	-353
8010	676	-826
8010	677	-1076
8010	678	-1094
8010	679	-942
8010	680	-679
8010	681	-470
8010	682	-526
8010	683	-824
8010	684	-1043
8010	685	-947
8010	686	-683
8010	687	-507
8010	688	-419
8010	689	-331
8010	690	-322
8010	691	-455
8010	692	-555
8010	693	-435
8010	694	-165
8010	695	-3
8010	696	-56
8010	697	-160
8010	698	-217
8010	699	-261
8010	700	-374
8010	701	-371
8010	702	-166
8010	703	74
8010	704	152
8010	705	156
8010	706	235
8010	707	313
8010	708	260
8010	709	166
8010	710	204
8010	711	364
8010	712	464
8010	713	443
8010	714	426
8010	715	496
8010	716	536
8010	717	486
8010	718	520
8010	719	778
8010	720	1085
8010	721	1227
8010	722	1276
8010	723	1379
8010	724	1487
8010	725	1473
8010	726	1403
8010	727	1438
8010	728	1581
8010	729	1651
8010	730	1571
8010	731	1470
8010	732	1434
8010	733	1336
8010	734	1077
8010	735	822
8010	736	731
8010	737	669
8010	738	448
8010	739	142
8010	740	-88
8010	741	-268
8010	742	-524
8010	743	-814
8010	744	-977
8010	745	-986
8010	746	-1007
8010	747	-1120
8010	748	-1192
8010	749	-1122
8010	750	-1061
8010	751	-1144
8010	752	-1222
8010	753	-1132
8010	754	-987
8010	755	-962
8010	756	-991
8010	757	-926
8010	758	-804
8010	759	-780
8010	760	-862
8010	761	-899
8010	762	-837
8010	763	-809
8010	764	-876
8010	765	-879
8010	766	-698
8010	767	-500
8010	768	-466
8010	769	-487
8010	770	-411
8010	771	-325
8010	772	-367
8010	773	-462
8010	774	-438
8010	775	-317
8010	776	-269
8010	777	-339
8010	778	-395
8010	779	-367
8010	780	-373
8010	781	-473
8010	782	-492
8010	783	-294
8010	784	-60
8010	785	10
8010	786	-11
8010	787	19
8010	788	41
8010	789	-63
8010	790	-211
8010	791	-226
8010	792	-112
8010	793	-45
8010	794	-103
8010	795	-161
8010	796	-133
8010	797	-147
8010	798	-281
8010	799	-355
8010	800	-213
8010	801	-10
8010	802	49
8010	803	24
8010	804	51
8010	805	80
8010	806	-11
8010	807	-166
8010	808	-203
8010	809	-101
8010	810	-29
8010	811	-80
8010	812	-129
8010	813	-85
8010	814	-83
8010	815	-227
8010	816	-336
8010	817	-224
8010	818	-16
8010	819	90
8010	820	131
8010	821	236
8010	822	359
8010	823	362
8010	824	273
8010	825	260
8010	826	366
8010	827	449
8010	828	421
8010	829	431
8010	830	575
8010	831	691
8010	832	625
8010	833	515
8010	834	482
8010	835	433
8010	836	202
8010	837	-46
8010	838	-110
8010	839	6
8010	840	61
8010	841	-58
8010	842	-252
8010	843	-425
8010	844	-601
8010	845	-750
8010	846	-673
8010	847	-325
8010	848	-4
8010	849	0
8010	850	-211
8010	851	-355
8010	852	-362
8010	853	-291
8010	854	-163
8010	855	-5
8010	856	-18
8010	857	-374
8010	858	-880
8010	859	-960
8010	860	-141
8010	861	1570
8010	862	3763
8010	863	5914
8010	864	7374
8010	865	7444
8010	866	5916
8010	867	3383
8010	868	836
8010	869	-996
8010	870	-1842
8010	871	-1747
8010	872	-1024
8010	873	-250
8010	874	27
8010	875	-314
8010	876	-889
8010	877	-1268
8010	878	-1350
8010	879	-1246
8010	880	-980
8010	881	-622
8010	882	-440
8010	883	-581
8010	884	-835
8010	885	-894
8010	886	-743
8010	887	-575
8010	888	-496
8010	889	-449
8010	890	-430
8010	891	-524
8010	892	-689
8010	893	-714
8010	894	-489
8010	895	-241
8010	896	-201
8010	897	-263
8010	898	-218
8010	899	-147
8010	900	-156
8010	901	-215
8010	902	-156
8010	903	-31
8010	904	22
8010	905	-23
8010	906	-35
8010	907	28
8010	908	29
8010	909	-82
8010	910	-126
8010	911	48
8010	912	279
8010	913	385
8010	914	464
8010	915	640
8010	916	816
8010	917	844
8010	918	812
8010	919	892
8010	920	1082
8010	921	1206
8010	922	1213
8010	923	1223
8010	924	1307
8010	925	1342
8010	926	1273
8010	927	1282
8010	928	1513
8010	929	1783
8010	930	1876
8010	931	1858
8010	932	1853
8010	933	1799
8010	934	1568
8010	935	1240
8010	936	997
8010	937	857
8010	938	651
8010	939	315
8010	940	-18
8010	941	-249
8010	942	-495
8010	943	-825
8010	944	-1061
8010	945	-1046
8010	946	-937
8010	947	-949
8010	948	-1028
8010	949	-1039
8010	950	-1029
8010	951	-1125
8010	952	-1266
8010	953	-1282
8010	954	-1151
8010	955	-1051
8010	956	-1075
8010	957	-1100
8010	958	-1028
8010	959	-992
8010	960	-1099
8010	961	-1173
8010	962	-1043
8010	963	-844
8010	964	-775
8010	965	-792
8010	966	-747
8010	967	-671
8010	968	-697
8010	969	-803
8010	970	-820
8010	971	-713
8010	972	-638
8010	973	-680
8010	974	-693
8010	975	-564
8010	976	-443
8010	977	-484
8010	978	-554
8010	979	-486
8010	980	-380
8010	981	-392
8010	982	-455
8010	983	-410
8010	984	-285
8010	985	-250
8010	986	-342
8010	987	-416
8010	988	-407
8010	989	-430
8010	990	-541
8010	991	-569
8010	992	-381
8010	993	-157
8010	994	-100
8010	995	-129
8010	996	-94
8010	997	-63
8010	998	-158
8010	999	-296
8010	1000	-300
8010	1001	-183
8010	1002	-127
8010	1003	-199
8010	1004	-271
8010	1005	-258
8010	1006	-277
8010	1007	-397
8010	1008	-445
8010	1009	-277
8010	1010	-62
8010	1011	0
8010	1012	-23
8010	1013	15
8010	1014	55
8010	1015	-34
8010	1016	-196
8010	1017	-253
8010	1018	-182
8010	1019	-138
8010	1020	-187
8010	1021	-199
8010	1022	-92
8010	1023	-10
8010	1024	-72
8010	1025	-111
8010	1026	48
8010	1027	281
8010	1028	397
8010	1029	435
8010	1030	521
8010	1031	590
8010	1032	523
8010	1033	356
8010	1034	280
8010	1035	342
8010	1036	387
8010	1037	336
8010	1038	270
8010	1039	278
8010	1040	195
8010	1041	-50
8010	1042	-251
8010	1043	-224
8010	1044	-108
8010	1045	-143
8010	1046	-305
8010	1047	-418
8010	1048	-445
8010	1049	-464
8010	1050	-479
8010	1051	-402
8010	1052	-283
8010	1053	-324
8010	1054	-577
8010	1055	-759
8010	1056	-624
8010	1057	-283
8010	1058	-14
8010	1059	90
8010	1060	18
8010	1061	-316
8010	1062	-803
8010	1063	-963
8010	1064	-242
8010	1065	1457
8010	1066	3683
8010	1067	5741
8010	1068	7041
8010	1069	7132
8010	1070	5838
8010	1071	3516
8010	1072	1090
8010	1073	-587
8010	1074	-1289
8010	1075	-1248
8010	1076	-776
8010	1077	-210
8010	1078	41
8010	1079	-217
8010	1080	-748
8010	1081	-1103
8010	1082	-1095
8010	1083	-891
8010	1084	-711
8010	1085	-597
8010	1086	-560
8010	1087	-695
8010	1088	-972
8010	1089	-1091
8010	1090	-856
8010	1091	-482
8010	1092	-282
8010	1093	-288
8010	1094	-357
8010	1095	-455
8010	1096	-612
8010	1097	-712
8010	1098	-600
8010	1099	-329
8010	1100	-156
8010	1101	-215
8010	1102	-312
8010	1103	-301
8010	1104	-259
8010	1105	-323
8010	1106	-344
8010	1107	-172
8010	1108	41
8010	1109	110
8010	1110	85
8010	1111	123
8010	1112	208
8010	1113	199
8010	1114	115
8010	1115	108
8010	1116	224
8010	1117	302
8010	1118	267
8010	1119	272
8010	1120	453
8010	1121	649
8010	1122	705
8010	1123	745
8010	1124	909
8010	1125	1102
8010	1126	1161
8010	1127	1157
8010	1128	1248
8010	1129	1419
8010	1130	1500
8010	1131	1459
8010	1132	1430
8010	1133	1489
8010	1134	1505
8010	1135	1408
8010	1136	1352
8010	1137	1467
8010	1138	1564
8010	1139	1441
8010	1140	1190
8010	1141	965
8010	1142	722
8010	1143	355
8010	1144	-44
8010	1145	-298
8010	1146	-406
8010	1147	-540
8010	1148	-770
8010	1149	-971
8010	1150	-1056
8010	1151	-1144
8010	1152	-1317
8010	1153	-1406
8010	1154	-1269
8010	1155	-1075
8010	1156	-1035
8010	1157	-1080
8010	1158	-1062
8010	1159	-1021
8010	1160	-1084
8010	1161	-1195
8010	1162	-1190
8010	1163	-1055
8010	1164	-963
8010	1165	-996
8010	1166	-1020
8010	1167	-934
8010	1168	-873
8010	1169	-952
8010	1170	-1006
8010	1171	-870
8010	1172	-678
8010	1173	-617
8010	1174	-632
8010	1175	-579
8010	1176	-504
8010	1177	-541
8010	1178	-667
8010	1179	-716
8010	1180	-638
8010	1181	-569
8010	1182	-586
8010	1183	-559
8010	1184	-394
8010	1185	-255
8010	1186	-304
8010	1187	-400
8010	1188	-369
8010	1189	-296
8010	1190	-327
8010	1191	-386
8010	1192	-329
8010	1193	-203
8010	1194	-181
8010	1195	-289
8010	1196	-384
8010	1197	-393
8010	1198	-423
8010	1199	-528
8010	1200	-545
8010	1201	-358
8010	1202	-147
8010	1203	-112
8010	1204	-155
8010	1205	-121
8010	1206	-83
8010	1207	-171
8010	1208	-299
8010	1209	-300
8010	1210	-196
8010	1211	-159
8010	1212	-239
8010	1213	-309
8010	1214	-286
8010	1215	-288
8010	1216	-390
8010	1217	-428
8010	1218	-265
8010	1219	-63
8010	1220	-19
8010	1221	-53
8010	1222	-20
8010	1223	21
8010	1224	-50
8010	1225	-173
8010	1226	-183
8010	1227	-77
8010	1228	-15
8010	1229	-69
8010	1230	-111
8010	1231	-51
8010	1232	-6
8010	1233	-68
8010	1234	-73
8010	1235	139
8010	1236	414
8010	1237	543
8010	1238	563
8010	1239	612
8010	1240	641
8010	1241	554
8010	1242	404
8010	1243	373
8010	1244	488
8010	1245	553
8010	1246	466
8010	1247	278
8010	1248	134
8010	1249	-63
8010	1250	-315
8010	1251	-429
8010	1252	-287
8010	1253	-102
8010	1254	-129
8010	1255	-310
8010	1256	-416
8010	1257	-392
8010	1258	-331
8010	1259	-288
8010	1260	-217
8010	1261	-181
8010	1262	-319
8010	1263	-604
8010	1264	-721
8010	1265	-479
8010	1266	-92
8010	1267	72
8010	1268	-75
8010	1269	-412
8010	1270	-820
8010	1271	-1011
8010	1272	-498
8010	1273	1059
8010	1274	3369
8010	1275	5620
8010	1276	6977
8010	1277	7010
8010	1278	5687
8010	1279	3350
8010	1280	735
8010	1281	-1194
8010	1282	-1866
8010	1283	-1504
8010	1284	-754
8010	1285	-102
8010	1286	200
8010	1287	8
8010	1288	-575
8010	1289	-1137
8010	1290	-1271
8010	1291	-979
8010	1292	-609
8010	1293	-459
8010	1294	-525
8010	1295	-691
8010	1296	-912
8010	1297	-1104
8010	1298	-1035
8010	1299	-637
8010	1300	-223
8010	1301	-107
8010	1302	-246
8010	1303	-408
8010	1304	-509
8010	1305	-585
8010	1306	-570
8010	1307	-386
8010	1308	-140
8010	1309	-39
8010	1310	-159
8010	1311	-266
8010	1312	-263
8010	1313	-235
8010	1314	-329
8010	1315	-366
8010	1316	-186
8010	1317	60
8010	1318	168
8010	1319	183
8010	1320	239
8010	1321	307
8010	1322	262
8010	1323	155
8010	1324	144
8010	1325	270
8010	1326	365
8010	1327	355
8010	1328	365
8010	1329	513
8010	1330	657
8010	1331	672
8010	1332	705
8010	1333	901
8010	1334	1139
8010	1335	1234
8010	1336	1251
8010	1337	1336
8010	1338	1471
8010	1339	1507
8010	1340	1442
8010	1341	1410
8010	1342	1463
8010	1343	1458
8010	1344	1326
8010	1345	1221
8010	1346	1271
8010	1347	1301
8010	1348	1133
8010	1349	871
8010	1350	667
8010	1351	454
8010	1352	111
8010	1353	-258
8010	1354	-472
8010	1355	-539
8010	1356	-640
8010	1357	-840
8010	1358	-1027
8010	1359	-1128
8010	1360	-1252
8010	1361	-1442
8010	1362	-1515
8010	1363	-1331
8010	1364	-1078
8010	1365	-978
8010	1366	-972
8010	1367	-930
8010	1368	-906
8010	1369	-1005
8010	1370	-1139
8010	1371	-1128
8010	1372	-978
8010	1373	-879
8010	1374	-921
8010	1375	-981
8010	1376	-963
8010	1377	-965
8010	1378	-1055
8010	1379	-1054
8010	1380	-821
8010	1381	-536
8010	1382	-426
8010	1383	-449
8010	1384	-457
8010	1385	-467
8010	1386	-569
8010	1387	-685
8010	1388	-645
8010	1389	-456
8010	1390	-317
8010	1391	-342
8010	1392	-403
8010	1393	-391
8010	1394	-408
8010	1395	-545
8010	1396	-621
8010	1397	-475
8010	1398	-260
8010	1399	-182
8010	1400	-202
8010	1401	-175
8010	1402	-128
8010	1403	-181
8010	1404	-314
8010	1405	-367
8010	1406	-309
8010	1407	-292
8010	1408	-391
8010	1409	-454
8010	1410	-352
8010	1411	-230
8010	1412	-249
8010	1413	-286
8010	1414	-204
8010	1415	-112
8010	1416	-167
8010	1417	-279
8010	1418	-272
8010	1419	-158
8010	1420	-111
8010	1421	-177
8010	1422	-237
8010	1423	-238
8010	1424	-298
8010	1425	-455
8010	1426	-512
8010	1427	-324
8010	1428	-67
8010	1429	50
8010	1430	94
8010	1431	193
8010	1432	273
8010	1433	220
8010	1434	131
8010	1435	186
8010	1436	368
8010	1437	486
8010	1438	450
8010	1439	387
8010	1440	368
8010	1441	300
8010	1442	138
8010	1443	65
8010	1444	228
8010	1445	428
8010	1446	376
8010	1447	174
8010	1448	1
8010	1449	-88
8010	1450	-193
8010	1451	-284
8010	1452	-286
8010	1453	-252
8010	1454	-340
8010	1455	-545
8010	1456	-641
8010	1457	-508
8010	1458	-331
8010	1459	-330
8010	1460	-430
8010	1461	-462
8010	1462	-450
8010	1463	-436
8010	1464	-306
8010	1465	-8
8010	1466	192
8010	1467	-29
8010	1468	-651
8010	1469	-1238
8010	1470	-1292
8010	1471	-519
8010	1472	1142
8010	1473	3517
8010	1474	5980
8010	1475	7547
8010	1476	7482
8010	1477	5868
8010	1478	3383
8010	1479	778
8010	1480	-1270
8010	1481	-2235
8010	1482	-2018
8010	1483	-1130
8010	1484	-327
8010	1485	-62
8010	1486	-286
8010	1487	-737
8010	1488	-1205
8010	1489	-1503
8010	1490	-1432
8010	1491	-1024
8010	1492	-653
8010	1493	-626
8010	1494	-810
8010	1495	-916
8010	1496	-893
8010	1497	-828
8010	1498	-712
8010	1499	-507
8010	1500	-337
8010	1501	-376
8010	1502	-585
8010	1503	-730
8010	1504	-667
8010	1505	-541
8010	1506	-492
8010	1507	-430
8010	1508	-261
8010	1509	-106
8010	1510	-68
8010	1511	-84
8010	1512	2
8010	1513	65
8010	1514	-8
8010	1515	-141
8010	1516	-141
8010	1517	-4
8010	1518	98
8010	1519	91
8010	1520	87
8010	1521	166
8010	1522	201
8010	1523	123
8010	1524	107
8010	1525	309
8010	1526	577
8010	1527	705
8010	1528	756
8010	1529	860
8010	1530	974
8010	1531	975
8010	1532	933
8010	1533	1008
8010	1534	1217
8010	1535	1377
8010	1536	1402
8010	1537	1410
8010	1538	1502
8010	1539	1551
8010	1540	1463
8010	1541	1406
8010	1542	1533
8010	1543	1694
8010	1544	1673
8010	1545	1513
8010	1546	1349
8010	1547	1163
8010	1548	841
8010	1549	439
8010	1550	133
8010	1551	-32
8010	1552	-212
8010	1553	-487
8010	1554	-717
8010	1555	-782
8010	1556	-827
8010	1557	-987
8010	1558	-1125
8010	1559	-1090
8010	1560	-998
8010	1561	-1025
8010	1562	-1108
8010	1563	-1094
8010	1564	-1008
8010	1565	-1010
8010	1566	-1117
8010	1567	-1184
8010	1568	-1148
8010	1569	-1138
8010	1570	-1210
8010	1571	-1199
8010	1572	-978
8010	1573	-731
8010	1574	-661
8010	1575	-674
8010	1576	-626
8010	1577	-584
8010	1578	-664
8010	1579	-771
8010	1580	-731
8010	1581	-565
8010	1582	-463
8010	1583	-501
8010	1584	-563
8010	1585	-571
8010	1586	-627
8010	1587	-774
8010	1588	-821
8010	1589	-623
8010	1590	-364
8010	1591	-260
8010	1592	-256
8010	1593	-213
8010	1594	-186
8010	1595	-277
8010	1596	-407
8010	1597	-400
8010	1598	-267
8010	1599	-192
8010	1600	-264
8010	1601	-353
8010	1602	-357
8010	1603	-376
8010	1604	-483
8010	1605	-515
8010	1606	-334
8010	1607	-108
8010	1608	-50
8010	1609	-99
8010	1610	-102
8010	1611	-85
8010	1612	-166
8010	1613	-297
8010	1614	-317
8010	1615	-209
8010	1616	-139
8010	1617	-190
8010	1618	-229
8010	1619	-158
8010	1620	-116
8010	1621	-230
8010	1622	-334
8010	1623	-256
8010	1624	-109
8010	1625	-64
8010	1626	-63
8010	1627	35
8010	1628	179
8010	1629	218
8010	1630	153
8010	1631	142
8010	1632	241
8010	1633	319
8010	1634	297
8010	1635	327
8010	1636	502
8010	1637	666
8010	1638	638
8010	1639	542
8010	1640	543
8010	1641	566
8010	1642	430
8010	1643	206
8010	1644	45
8010	1645	-1
8010	1646	-56
8010	1647	-148
8010	1648	-206
8010	1649	-231
8010	1650	-367
8010	1651	-634
8010	1652	-761
8010	1653	-547
8010	1654	-174
8010	1655	65
8010	1656	121
8010	1657	74
8010	1658	-103
8010	1659	-381
8010	1660	-534
8010	1661	-337
8010	1662	73
8010	1663	289
8010	1664	50
8010	1665	-486
8010	1666	-938
8010	1667	-949
8010	1668	-189
8010	1669	1596
8010	1670	4163
8010	1671	6594
8010	1672	7882
8010	1673	7578
8010	1674	5877
8010	1675	3313
8010	1676	641
8010	1677	-1314
8010	1678	-2019
8010	1679	-1621
8010	1680	-801
8010	1681	-215
8010	1682	-78
8010	1683	-306
8010	1684	-761
8010	1685	-1223
8010	1686	-1336
8010	1687	-971
8010	1688	-469
8010	1689	-243
8010	1690	-336
8010	1691	-528
8010	1692	-688
8010	1693	-794
8010	1694	-782
8010	1695	-582
8010	1696	-309
8010	1697	-221
8010	1698	-393
8010	1699	-589
8010	1700	-571
8010	1701	-426
8010	1702	-317
8010	1703	-201
8010	1704	-14
8010	1705	92
8010	1706	24
8010	1707	-97
8010	1708	-56
8010	1709	77
8010	1710	134
8010	1711	64
8010	1712	17
8010	1713	46
8010	1714	34
8010	1715	-64
8010	1716	-74
8010	1717	137
8010	1718	386
8010	1719	476
8010	1720	501
8010	1721	599
8010	1722	701
8010	1723	677
8010	1724	630
8010	1725	725
8010	1726	947
8010	1727	1104
8010	1728	1133
8010	1729	1148
8010	1730	1233
8010	1731	1272
8010	1732	1219
8010	1733	1248
8010	1734	1499
8010	1735	1788
8010	1736	1898
8010	1737	1901
8010	1738	1929
8010	1739	1926
8010	1740	1769
8010	1741	1534
8010	1742	1385
8010	1743	1322
8010	1744	1168
8010	1745	855
8010	1746	518
8010	1747	264
8010	1748	-9
8010	1749	-365
8010	1750	-630
8010	1751	-649
8010	1752	-583
8010	1753	-641
8010	1754	-773
8010	1755	-840
8010	1756	-878
8010	1757	-1006
8010	1758	-1166
8010	1759	-1194
8010	1760	-1074
8010	1761	-983
8010	1762	-1015
8010	1763	-1045
8010	1764	-972
8010	1765	-924
8010	1766	-1015
8010	1767	-1074
8010	1768	-942
8010	1769	-754
8010	1770	-705
8010	1771	-737
8010	1772	-701
8010	1773	-620
8010	1774	-628
8010	1775	-708
8010	1776	-714
8010	1777	-612
8010	1778	-553
8010	1779	-612
8010	1780	-633
8010	1781	-494
8010	1782	-342
8010	1783	-342
8010	1784	-374
8010	1785	-292
8010	1786	-202
8010	1787	-245
8010	1788	-340
8010	1789	-315
8010	1790	-194
8010	1791	-142
8010	1792	-207
8010	1793	-265
8010	1794	-260
8010	1795	-299
8010	1796	-426
8010	1797	-459
8010	1798	-263
8010	1799	-20
8010	1800	56
8010	1801	37
8010	1802	61
8010	1803	64
8010	1804	-61
8010	1805	-215
8010	1806	-220
8010	1807	-91
8010	1808	-13
8010	1809	-71
8010	1810	-148
8010	1811	-166
8010	1812	-222
8010	1813	-368
8010	1814	-417
8010	1815	-230
8010	1816	10
8010	1817	87
8010	1818	62
8010	1819	76
8010	1820	95
8010	1821	7
8010	1822	-118
8010	1823	-118
8010	1824	-1
8010	1825	57
8010	1826	-21
8010	1827	-102
8010	1828	-88
8010	1829	-87
8010	1830	-193
8010	1831	-244
8010	1832	-88
8010	1833	124
8010	1834	197
8010	1835	186
8010	1836	238
8010	1837	317
8010	1838	304
8010	1839	231
8010	1840	256
8010	1841	395
8010	1842	492
8010	1843	459
8010	1844	438
8010	1845	531
8010	1846	616
8010	1847	554
8010	1848	481
8010	1849	552
8010	1850	657
8010	1851	592
8010	1852	429
8010	1853	277
8010	1854	181
8010	1855	28
8010	1856	-116
8010	1857	-148
8010	1858	-95
8010	1859	-155
8010	1860	-400
8010	1861	-595
8010	1862	-530
8010	1863	-299
8010	1864	-120
8010	1865	1
8010	1866	96
8010	1867	25
8010	1868	-260
8010	1869	-527
8010	1870	-479
8010	1871	-153
8010	1872	132
8010	1873	101
8010	1874	-235
8010	1875	-702
8010	1876	-1051
8010	1877	-886
8010	1878	272
8010	1879	2474
8010	1880	5040
8010	1881	6992
8010	1882	7696
8010	1883	6975
8010	1884	4984
8010	1885	2302
8010	1886	-153
8010	1887	-1575
8010	1888	-1793
8010	1889	-1262
8010	1890	-596
8010	1891	-171
8010	1892	-141
8010	1893	-529
8010	1894	-1118
8010	1895	-1440
8010	1896	-1231
8010	1897	-750
8010	1898	-412
8010	1899	-338
8010	1900	-430
8010	1901	-633
8010	1902	-893
8010	1903	-1030
8010	1904	-883
8010	1905	-553
8010	1906	-346
8010	1907	-414
8010	1908	-599
8010	1909	-698
8010	1910	-736
8010	1911	-765
8010	1912	-662
8010	1913	-366
8010	1914	-108
8010	1915	-71
8010	1916	-171
8010	1917	-180
8010	1918	-150
8010	1919	-188
8010	1920	-300
8010	1921	-300
8010	1922	-168
8010	1923	-66
8010	1924	-88
8010	1925	-98
8010	1926	19
8010	1927	115
8010	1928	67
8010	1929	34
8010	1930	172
8010	1931	371
8010	1932	447
8010	1933	466
8010	1934	566
8010	1935	724
8010	1936	779
8010	1937	733
8010	1938	726
8010	1939	826
8010	1940	905
8010	1941	903
8010	1942	974
8010	1943	1236
8010	1944	1503
8010	1945	1584
8010	1946	1579
8010	1947	1632
8010	1948	1668
8010	1949	1553
8010	1950	1375
8010	1951	1293
8010	1952	1285
8010	1953	1166
8010	1954	887
8010	1955	581
8010	1956	334
8010	1957	52
8010	1958	-309
8010	1959	-575
8010	1960	-605
8010	1961	-579
8010	1962	-701
8010	1963	-889
8010	1964	-989
8010	1965	-1054
8010	1966	-1198
8010	1967	-1352
8010	1968	-1358
8010	1969	-1236
8010	1970	-1173
8010	1971	-1245
8010	1972	-1319
8010	1973	-1296
8010	1974	-1288
8010	1975	-1376
8010	1976	-1389
8010	1977	-1187
8010	1978	-936
8010	1979	-844
8010	1980	-854
8010	1981	-818
8010	1982	-775
8010	1983	-833
8010	1984	-941
8010	1985	-933
8010	1986	-799
8010	1987	-704
8010	1988	-738
8010	1989	-775
8010	1990	-715
8010	1991	-678
8010	1992	-780
8010	1993	-851
8010	1994	-726
8010	1995	-535
8010	1996	-470
8010	1997	-478
8010	1998	-422
8010	1999	-346
[truncated: 159,280 more rows]
