# Supplementary material for: Are Complexity Metrics Reliable in Assessing HRV Control in Obese Patients During Sleep?
Source: PLoS One. 2015 Apr 20;10(4):e0124458. doi: 10.1371/journal.pone.0124458 (PMC4404104; doi:10.1371/journal.pone.0124458)
Supplement: S1 Dataset — (ZIP) [file pone.0124458.s001.zip › cabiddu_healthy_controls_data/SUBJECT (6)/4/FC.txt]

11430	0	-613
11430	1	-650
11430	2	-770
11430	3	-795
11430	4	-691
11430	5	-615
11430	6	-639
11430	7	-626
11430	8	-495
11430	9	-398
11430	10	-451
11430	11	-524
11430	12	-457
11430	13	-343
11430	14	-347
11430	15	-413
11430	16	-383
11430	17	-289
11430	18	-283
11430	19	-371
11430	20	-402
11430	21	-338
11430	22	-323
11430	23	-418
11430	24	-453
11430	25	-320
11430	26	-167
11430	27	-154
11430	28	-193
11430	29	-134
11430	30	-60
11430	31	-118
11430	32	-237
11430	33	-239
11430	34	-136
11430	35	-97
11430	36	-158
11430	37	-189
11430	38	-136
11430	39	-135
11430	40	-253
11430	41	-320
11430	42	-211
11430	43	-73
11430	44	-77
11430	45	-144
11430	46	-117
11430	47	-59
11430	48	-110
11430	49	-220
11430	50	-222
11430	51	-113
11430	52	-57
11430	53	-98
11430	54	-92
11430	55	29
11430	56	115
11430	57	76
11430	58	71
11430	59	240
11430	60	457
11430	61	540
11430	62	543
11430	63	604
11430	64	660
11430	65	578
11430	66	404
11430	67	337
11430	68	401
11430	69	441
11430	70	391
11430	71	350
11430	72	392
11430	73	324
11430	74	37
11430	75	-261
11430	76	-334
11430	77	-223
11430	78	-147
11430	79	-140
11430	80	-135
11430	81	-189
11430	82	-377
11430	83	-584
11430	84	-576
11430	85	-349
11430	86	-155
11430	87	-186
11430	88	-325
11430	89	-400
11430	90	-411
11430	91	-379
11430	92	-214
11430	93	74
11430	94	180
11430	95	-149
11430	96	-707
11430	97	-930
11430	98	-374
11430	99	1084
11430	100	3278
11430	101	5784
11430	102	7815
11430	103	8506
11430	104	7498
11430	105	5240
11430	106	2588
11430	107	272
11430	108	-1237
11430	109	-1691
11430	110	-1241
11430	111	-514
11430	112	-148
11430	113	-300
11430	114	-690
11430	115	-1036
11430	116	-1230
11430	117	-1238
11430	118	-1033
11430	119	-774
11430	120	-748
11430	121	-1036
11430	122	-1332
11430	123	-1330
11430	124	-1072
11430	125	-781
11430	126	-537
11430	127	-339
11430	128	-301
11430	129	-499
11430	130	-745
11430	131	-762
11430	132	-514
11430	133	-248
11430	134	-157
11430	135	-165
11430	136	-203
11430	137	-300
11430	138	-456
11430	139	-496
11430	140	-305
11430	141	-58
11430	142	43
11430	143	28
11430	144	54
11430	145	105
11430	146	66
11430	147	-12
11430	148	22
11430	149	177
11430	150	263
11430	151	212
11430	152	170
11430	153	259
11430	154	355
11430	155	362
11430	156	403
11430	157	607
11430	158	844
11430	159	926
11430	160	918
11430	161	982
11430	162	1120
11430	163	1186
11430	164	1179
11430	165	1227
11430	166	1355
11430	167	1399
11430	168	1304
11430	169	1247
11430	170	1349
11430	171	1466
11430	172	1434
11430	173	1334
11430	174	1296
11430	175	1229
11430	176	977
11430	177	623
11430	178	357
11430	179	199
11430	180	-4
11430	181	-276
11430	182	-488
11430	183	-592
11430	184	-738
11430	185	-985
11430	186	-1158
11430	187	-1121
11430	188	-1014
11430	189	-1024
11430	190	-1082
11430	191	-1053
11430	192	-1005
11430	193	-1083
11430	194	-1215
11430	195	-1220
11430	196	-1084
11430	197	-981
11430	198	-970
11430	199	-933
11430	200	-814
11430	201	-766
11430	202	-861
11430	203	-925
11430	204	-809
11430	205	-640
11430	206	-600
11430	207	-636
11430	208	-602
11430	209	-548
11430	210	-608
11430	211	-731
11430	212	-742
11430	213	-623
11430	214	-541
11430	215	-569
11430	216	-569
11430	217	-465
11430	218	-404
11430	219	-483
11430	220	-554
11430	221	-465
11430	222	-327
11430	223	-320
11430	224	-384
11430	225	-364
11430	226	-294
11430	227	-315
11430	228	-415
11430	229	-437
11430	230	-350
11430	231	-312
11430	232	-390
11430	233	-431
11430	234	-335
11430	235	-252
11430	236	-314
11430	237	-406
11430	238	-366
11430	239	-277
11430	240	-293
11430	241	-358
11430	242	-319
11430	243	-209
11430	244	-193
11430	245	-288
11430	246	-341
11430	247	-291
11430	248	-272
11430	249	-350
11430	250	-365
11430	251	-216
11430	252	-57
11430	253	-55
11430	254	-121
11430	255	-97
11430	256	-48
11430	257	-114
11430	258	-239
11430	259	-255
11430	260	-160
11430	261	-115
11430	262	-157
11430	263	-145
11430	264	-27
11430	265	51
11430	266	6
11430	267	2
11430	268	172
11430	269	382
11430	270	454
11430	271	448
11430	272	503
11430	273	554
11430	274	470
11430	275	308
11430	276	269
11430	277	367
11430	278	430
11430	279	392
11430	280	334
11430	281	327
11430	282	184
11430	283	-162
11430	284	-466
11430	285	-486
11430	286	-313
11430	287	-201
11430	288	-199
11430	289	-222
11430	290	-303
11430	291	-492
11430	292	-657
11430	293	-584
11430	294	-310
11430	295	-115
11430	296	-180
11430	297	-362
11430	298	-459
11430	299	-468
11430	300	-422
11430	301	-253
11430	302	1
11430	303	36
11430	304	-351
11430	305	-883
11430	306	-962
11430	307	-182
11430	308	1479
11430	309	3750
11430	310	6125
11430	311	7821
11430	312	8081
11430	313	6711
11430	314	4306
11430	315	1772
11430	316	-232
11430	317	-1371
11430	318	-1540
11430	319	-983
11430	320	-330
11430	321	-140
11430	322	-443
11430	323	-879
11430	324	-1157
11430	325	-1226
11430	326	-1117
11430	327	-860
11430	328	-624
11430	329	-668
11430	330	-1013
11430	331	-1317
11430	332	-1277
11430	333	-974
11430	334	-663
11430	335	-431
11430	336	-269
11430	337	-269
11430	338	-491
11430	339	-732
11430	340	-727
11430	341	-463
11430	342	-200
11430	343	-120
11430	344	-127
11430	345	-155
11430	346	-232
11430	347	-381
11430	348	-425
11430	349	-251
11430	350	-12
11430	351	87
11430	352	78
11430	353	110
11430	354	159
11430	355	107
11430	356	18
11430	357	52
11430	358	219
11430	359	324
11430	360	294
11430	361	269
11430	362	357
11430	363	439
11430	364	420
11430	365	443
11430	366	642
11430	367	886
11430	368	977
11430	369	972
11430	370	1030
11430	371	1140
11430	372	1164
11430	373	1121
11430	374	1154
11430	375	1291
11430	376	1362
11430	377	1302
11430	378	1272
11430	379	1374
11430	380	1461
11430	381	1383
11430	382	1235
11430	383	1169
11430	384	1099
11430	385	870
11430	386	559
11430	387	341
11430	388	213
11430	389	13
11430	390	-278
11430	391	-515
11430	392	-636
11430	393	-778
11430	394	-996
11430	395	-1122
11430	396	-1048
11430	397	-937
11430	398	-975
11430	399	-1080
11430	400	-1092
11430	401	-1069
11430	402	-1145
11430	403	-1251
11430	404	-1222
11430	405	-1067
11430	406	-970
11430	407	-990
11430	408	-990
11430	409	-904
11430	410	-865
11430	411	-943
11430	412	-968
11430	413	-813
11430	414	-622
11430	415	-581
11430	416	-626
11430	417	-598
11430	418	-543
11430	419	-591
11430	420	-696
11430	421	-688
11430	422	-562
11430	423	-485
11430	424	-520
11430	425	-529
11430	426	-434
11430	427	-382
11430	428	-467
11430	429	-538
11430	430	-446
11430	431	-301
11430	432	-281
11430	433	-324
11430	434	-279
11430	435	-188
11430	436	-210
11430	437	-329
11430	438	-383
11430	439	-336
11430	440	-329
11430	441	-413
11430	442	-433
11430	443	-304
11430	444	-193
11430	445	-242
11430	446	-338
11430	447	-320
11430	448	-260
11430	449	-298
11430	450	-360
11430	451	-293
11430	452	-145
11430	453	-95
11430	454	-176
11430	455	-236
11430	456	-221
11430	457	-246
11430	458	-350
11430	459	-364
11430	460	-194
11430	461	-11
11430	462	2
11430	463	-67
11430	464	-57
11430	465	-23
11430	466	-100
11430	467	-223
11430	468	-230
11430	469	-133
11430	470	-98
11430	471	-155
11430	472	-163
11430	473	-68
11430	474	-20
11430	475	-103
11430	476	-164
11430	477	-74
11430	478	38
11430	479	22
11430	480	-30
11430	481	45
11430	482	173
11430	483	199
11430	484	153
11430	485	195
11430	486	330
11430	487	408
11430	488	381
11430	489	391
11430	490	494
11430	491	541
11430	492	432
11430	493	340
11430	494	415
11430	495	541
11430	496	536
11430	497	443
11430	498	357
11430	499	237
11430	500	-51
11430	501	-361
11430	502	-463
11430	503	-312
11430	504	-159
11430	505	-175
11430	506	-280
11430	507	-362
11430	508	-460
11430	509	-572
11430	510	-529
11430	511	-264
11430	512	-24
11430	513	-75
11430	514	-344
11430	515	-524
11430	516	-485
11430	517	-299
11430	518	-77
11430	519	93
11430	520	15
11430	521	-471
11430	522	-1145
11430	523	-1344
11430	524	-500
11430	525	1381
11430	526	3813
11430	527	6152
11430	528	7688
11430	529	7742
11430	530	6131
11430	531	3463
11430	532	793
11430	533	-1070
11430	534	-1859
11430	535	-1717
11430	536	-1010
11430	537	-301
11430	538	-125
11430	539	-578
11430	540	-1208
11430	541	-1527
11430	542	-1447
11430	543	-1161
11430	544	-804
11430	545	-485
11430	546	-410
11430	547	-669
11430	548	-1020
11430	549	-1111
11430	550	-886
11430	551	-593
11430	552	-446
11430	553	-435
11430	554	-512
11430	555	-719
11430	556	-980
11430	557	-1035
11430	558	-746
11430	559	-344
11430	560	-133
11430	561	-113
11430	562	-107
11430	563	-123
11430	564	-213
11430	565	-341
11430	566	-319
11430	567	-167
11430	568	-51
11430	569	-67
11430	570	-85
11430	571	-22
11430	572	-8
11430	573	-108
11430	574	-155
11430	575	3
11430	576	232
11430	577	328
11430	578	341
11430	579	410
11430	580	515
11430	581	517
11430	582	455
11430	583	484
11430	584	633
11430	585	726
11430	586	707
11430	587	728
11430	588	896
11430	589	1066
11430	590	1107
11430	591	1121
11430	592	1251
11430	593	1392
11430	594	1379
11430	595	1289
11430	596	1286
11430	597	1355
11430	598	1330
11430	599	1189
11430	600	1060
11430	601	983
11430	602	814
11430	603	511
11430	604	255
11430	605	169
11430	606	108
11430	607	-88
11430	608	-332
11430	609	-468
11430	610	-564
11430	611	-761
11430	612	-987
11430	613	-1070
11430	614	-1018
11430	615	-1006
11430	616	-1077
11430	617	-1107
11430	618	-1041
11430	619	-1026
11430	620	-1130
11430	621	-1183
11430	622	-1054
11430	623	-882
11430	624	-845
11430	625	-870
11430	626	-812
11430	627	-730
11430	628	-770
11430	629	-882
11430	630	-890
11430	631	-782
11430	632	-716
11430	633	-742
11430	634	-722
11430	635	-595
11430	636	-514
11430	637	-580
11430	638	-635
11430	639	-538
11430	640	-404
11430	641	-406
11430	642	-475
11430	643	-456
11430	644	-393
11430	645	-428
11430	646	-531
11430	647	-535
11430	648	-422
11430	649	-353
11430	650	-396
11430	651	-408
11430	652	-307
11430	653	-247
11430	654	-338
11430	655	-433
11430	656	-373
11430	657	-255
11430	658	-252
11430	659	-311
11430	660	-277
11430	661	-190
11430	662	-203
11430	663	-315
11430	664	-365
11430	665	-314
11430	666	-307
11430	667	-401
11430	668	-435
11430	669	-303
11430	670	-167
11430	671	-177
11430	672	-229
11430	673	-170
11430	674	-85
11430	675	-127
11430	676	-234
11430	677	-240
11430	678	-158
11430	679	-145
11430	680	-225
11430	681	-250
11430	682	-178
11430	683	-159
11430	684	-267
11430	685	-328
11430	686	-208
11430	687	-43
11430	688	-6
11430	689	-23
11430	690	39
11430	691	97
11430	692	7
11430	693	-161
11430	694	-211
11430	695	-118
11430	696	-35
11430	697	-25
11430	698	31
11430	699	168
11430	700	227
11430	701	136
11430	702	82
11430	703	225
11430	704	444
11430	705	545
11430	706	561
11430	707	615
11430	708	640
11430	709	526
11430	710	336
11430	711	271
11430	712	354
11430	713	396
11430	714	312
11430	715	165
11430	716	46
11430	717	-150
11430	718	-433
11430	719	-572
11430	720	-418
11430	721	-168
11430	722	-102
11430	723	-218
11430	724	-326
11430	725	-373
11430	726	-412
11430	727	-419
11430	728	-302
11430	729	-155
11430	730	-193
11430	731	-449
11430	732	-634
11430	733	-523
11430	734	-244
11430	735	-48
11430	736	-24
11430	737	-173
11430	738	-532
11430	739	-958
11430	740	-950
11430	741	13
11430	742	1936
11430	743	4279
11430	744	6311
11430	745	7443
11430	746	7269
11430	747	5713
11430	748	3254
11430	749	844
11430	750	-720
11430	751	-1272
11430	752	-1119
11430	753	-625
11430	754	-130
11430	755	-2
11430	756	-373
11430	757	-941
11430	758	-1249
11430	759	-1158
11430	760	-883
11430	761	-667
11430	762	-570
11430	763	-616
11430	764	-861
11430	765	-1206
11430	766	-1330
11430	767	-1063
11430	768	-633
11430	769	-366
11430	770	-307
11430	771	-320
11430	772	-379
11430	773	-516
11430	774	-597
11430	775	-464
11430	776	-192
11430	777	-28
11430	778	-88
11430	779	-176
11430	780	-195
11430	781	-225
11430	782	-334
11430	783	-371
11430	784	-192
11430	785	56
11430	786	153
11430	787	135
11430	788	147
11430	789	178
11430	790	116
11430	791	24
11430	792	59
11430	793	232
11430	794	346
11430	795	325
11430	796	311
11430	797	419
11430	798	525
11430	799	525
11430	800	551
11430	801	738
11430	802	962
11430	803	1031
11430	804	1008
11430	805	1056
11430	806	1167
11430	807	1193
11430	808	1140
11430	809	1150
11430	810	1253
11430	811	1288
11430	812	1198
11430	813	1150
11430	814	1254
11430	815	1350
11430	816	1273
11430	817	1111
11430	818	1015
11430	819	909
11430	820	651
11430	821	326
11430	822	114
11430	823	15
11430	824	-137
11430	825	-373
11430	826	-558
11430	827	-637
11430	828	-754
11430	829	-968
11430	830	-1108
11430	831	-1050
11430	832	-942
11430	833	-965
11430	834	-1039
11430	835	-1015
11430	836	-953
11430	837	-998
11430	838	-1095
11430	839	-1079
11430	840	-947
11430	841	-868
11430	842	-892
11430	843	-884
11430	844	-777
11430	845	-722
11430	846	-806
11430	847	-861
11430	848	-745
11430	849	-578
11430	850	-537
11430	851	-563
11430	852	-510
11430	853	-433
11430	854	-476
11430	855	-595
11430	856	-610
11430	857	-497
11430	858	-419
11430	859	-447
11430	860	-448
11430	861	-349
11430	862	-302
11430	863	-403
11430	864	-496
11430	865	-415
11430	866	-270
11430	867	-241
11430	868	-283
11430	869	-249
11430	870	-181
11430	871	-222
11430	872	-349
11430	873	-389
11430	874	-306
11430	875	-255
11430	876	-308
11430	877	-320
11430	878	-203
11430	879	-111
11430	880	-177
11430	881	-276
11430	882	-241
11430	883	-156
11430	884	-181
11430	885	-262
11430	886	-243
11430	887	-146
11430	888	-124
11430	889	-195
11430	890	-210
11430	891	-125
11430	892	-91
11430	893	-177
11430	894	-221
11430	895	-108
11430	896	18
11430	897	-4
11430	898	-80
11430	899	-50
11430	900	17
11430	901	-27
11430	902	-129
11430	903	-128
11430	904	-27
11430	905	11
11430	906	-52
11430	907	-75
11430	908	3
11430	909	28
11430	910	-81
11430	911	-159
11430	912	-60
11430	913	87
11430	914	106
11430	915	61
11430	916	93
11430	917	139
11430	918	58
11430	919	-95
11430	920	-132
11430	921	-23
11430	922	75
11430	923	90
11430	924	144
11430	925	286
11430	926	359
11430	927	275
11430	928	205
11430	929	316
11430	930	496
11430	931	560
11430	932	542
11430	933	583
11430	934	633
11430	935	569
11430	936	422
11430	937	371
11430	938	451
11430	939	464
11430	940	329
11430	941	130
11430	942	17
11430	943	-90
11430	944	-238
11430	945	-290
11430	946	-156
11430	947	-31
11430	948	-133
11430	949	-376
11430	950	-493
11430	951	-418
11430	952	-284
11430	953	-190
11430	954	-118
11430	955	-129
11430	956	-339
11430	957	-670
11430	958	-779
11430	959	-476
11430	960	-19
11430	961	192
11430	962	27
11430	963	-377
11430	964	-832
11430	965	-1003
11430	966	-381
11430	967	1354
11430	968	3868
11430	969	6279
11430	970	7704
11430	971	7709
11430	972	6292
11430	973	3827
11430	974	1086
11430	975	-952
11430	976	-1730
11430	977	-1461
11430	978	-790
11430	979	-215
11430	980	29
11430	981	-169
11430	982	-711
11430	983	-1221
11430	984	-1313
11430	985	-997
11430	986	-630
11430	987	-496
11430	988	-569
11430	989	-728
11430	990	-945
11430	991	-1143
11430	992	-1099
11430	993	-745
11430	994	-356
11430	995	-239
11430	996	-356
11430	997	-480
11430	998	-526
11430	999	-558
11430	1000	-537
11430	1001	-382
11430	1002	-178
11430	1003	-117
11430	1004	-258
11430	1005	-354
11430	1006	-311
11430	1007	-247
11430	1008	-281
11430	1009	-284
11430	1010	-117
11430	1011	90
11430	1012	142
11430	1013	94
11430	1014	109
11430	1015	184
11430	1016	183
11430	1017	124
11430	1018	149
11430	1019	287
11430	1020	361
11430	1021	311
11430	1022	306
11430	1023	462
11430	1024	638
11430	1025	684
11430	1026	699
11430	1027	831
11430	1028	993
11430	1029	1022
11430	1030	988
11430	1031	1056
11430	1032	1216
11430	1033	1294
11430	1034	1261
11430	1035	1254
11430	1036	1328
11430	1037	1334
11430	1038	1213
11430	1039	1132
11430	1040	1214
11430	1041	1306
11430	1042	1224
11430	1043	1048
11430	1044	929
11430	1045	807
11430	1046	541
11430	1047	199
11430	1048	-39
11430	1049	-152
11430	1050	-300
11430	1051	-518
11430	1052	-671
11430	1053	-699
11430	1054	-760
11430	1055	-945
11430	1056	-1093
11430	1057	-1061
11430	1058	-973
11430	1059	-1005
11430	1060	-1092
11430	1061	-1084
11430	1062	-1033
11430	1063	-1079
11430	1064	-1181
11430	1065	-1162
11430	1066	-1006
11430	1067	-889
11430	1068	-890
11430	1069	-875
11430	1070	-771
11430	1071	-729
11430	1072	-840
11430	1073	-938
11430	1074	-852
11430	1075	-687
11430	1076	-629
11430	1077	-641
11430	1078	-584
11430	1079	-503
11430	1080	-543
11430	1081	-675
11430	1082	-718
11430	1083	-628
11430	1084	-560
11430	1085	-589
11430	1086	-573
11430	1087	-421
11430	1088	-294
11430	1089	-329
11430	1090	-404
11430	1091	-359
11430	1092	-278
11430	1093	-318
11430	1094	-417
11430	1095	-407
11430	1096	-311
11430	1097	-286
11430	1098	-357
11430	1099	-381
11430	1100	-315
11430	1101	-305
11430	1102	-413
11430	1103	-465
11430	1104	-343
11430	1105	-195
11430	1106	-193
11430	1107	-254
11430	1108	-225
11430	1109	-173
11430	1110	-239
11430	1111	-356
11430	1112	-342
11430	1113	-206
11430	1114	-118
11430	1115	-141
11430	1116	-148
11430	1117	-93
11430	1118	-117
11430	1119	-277
11430	1120	-377
11430	1121	-262
11430	1122	-66
11430	1123	11
11430	1124	3
11430	1125	34
11430	1126	46
11430	1127	-83
11430	1128	-269
11430	1129	-310
11430	1130	-182
11430	1131	-69
11430	1132	-64
11430	1133	-60
11430	1134	9
11430	1135	10
11430	1136	-127
11430	1137	-214
11430	1138	-90
11430	1139	124
11430	1140	222
11430	1141	240
11430	1142	316
11430	1143	410
11430	1144	392
11430	1145	302
11430	1146	308
11430	1147	427
11430	1148	494
11430	1149	431
11430	1150	403
11430	1151	505
11430	1152	591
11430	1153	525
11430	1154	410
11430	1155	363
11430	1156	287
11430	1157	23
11430	1158	-273
11430	1159	-362
11430	1160	-244
11430	1161	-157
11430	1162	-222
11430	1163	-353
11430	1164	-479
11430	1165	-631
11430	1166	-751
11430	1167	-631
11430	1168	-244
11430	1169	91
11430	1170	77
11430	1171	-195
11430	1172	-419
11430	1173	-470
11430	1174	-383
11430	1175	-181
11430	1176	61
11430	1177	71
11430	1178	-381
11430	1179	-1074
11430	1180	-1339
11430	1181	-591
11430	1182	1252
11430	1183	3816
11430	1184	6490
11430	1185	8434
11430	1186	8775
11430	1187	7194
11430	1188	4290
11430	1189	1190
11430	1190	-1177
11430	1191	-2363
11430	1192	-2331
11430	1193	-1433
11430	1194	-380
11430	1195	123
11430	1196	-128
11430	1197	-752
11430	1198	-1263
11430	1199	-1480
11430	1200	-1418
11430	1201	-1096
11430	1202	-643
11430	1203	-381
11430	1204	-498
11430	1205	-789
11430	1206	-903
11430	1207	-783
11430	1208	-615
11430	1209	-510
11430	1210	-432
11430	1211	-405
11430	1212	-525
11430	1213	-725
11430	1214	-765
11430	1215	-542
11430	1216	-281
11430	1217	-202
11430	1218	-225
11430	1219	-182
11430	1220	-127
11430	1221	-164
11430	1222	-235
11430	1223	-183
11430	1224	-57
11430	1225	-11
11430	1226	-60
11430	1227	-63
11430	1228	15
11430	1229	27
11430	1230	-68
11430	1231	-90
11430	1232	74
11430	1233	271
11430	1234	334
11430	1235	349
11430	1236	463
11430	1237	597
11430	1238	603
11430	1239	562
11430	1240	643
11430	1241	832
11430	1242	953
11430	1243	967
11430	1244	999
11430	1245	1102
11430	1246	1134
11430	1247	1044
11430	1248	1012
11430	1249	1167
11430	1250	1364
11430	1251	1417
11430	1252	1393
11430	1253	1431
11430	1254	1459
11430	1255	1335
11430	1256	1123
11430	1257	996
11430	1258	957
11430	1259	841
11430	1260	598
11430	1261	363
11430	1262	211
11430	1263	7
11430	1264	-317
11430	1265	-586
11430	1266	-663
11430	1267	-676
11430	1268	-806
11430	1269	-988
11430	1270	-1071
11430	1271	-1095
11430	1272	-1194
11430	1273	-1325
11430	1274	-1327
11430	1275	-1194
11430	1276	-1106
11430	1277	-1132
11430	1278	-1137
11430	1279	-1035
11430	1280	-973
11430	1281	-1048
11430	1282	-1113
11430	1283	-1016
11430	1284	-869
11430	1285	-846
11430	1286	-887
11430	1287	-838
11430	1288	-733
11430	1289	-727
11430	1290	-806
11430	1291	-816
11430	1292	-725
11430	1293	-680
11430	1294	-738
11430	1295	-739
11430	1296	-585
11430	1297	-439
11430	1298	-454
11430	1299	-522
11430	1300	-483
11430	1301	-411
11430	1302	-451
11430	1303	-533
11430	1304	-490
11430	1305	-352
11430	1306	-298
11430	1307	-358
11430	1308	-387
11430	1309	-334
11430	1310	-328
11430	1311	-423
11430	1312	-450
11430	1313	-302
11430	1314	-137
11430	1315	-135
11430	1316	-211
11430	1317	-203
11430	1318	-171
11430	1319	-254
11430	1320	-386
11430	1321	-394
11430	1322	-288
11430	1323	-235
11430	1324	-281
11430	1325	-281
11430	1326	-176
11430	1327	-114
11430	1328	-181
11430	1329	-216
11430	1330	-92
11430	1331	51
11430	1332	36
11430	1333	-53
11430	1334	-61
11430	1335	-39
11430	1336	-123
11430	1337	-264
11430	1338	-280
11430	1339	-162
11430	1340	-79
11430	1341	-102
11430	1342	-101
11430	1343	-15
11430	1344	3
11430	1345	-132
11430	1346	-243
11430	1347	-164
11430	1348	-2
11430	1349	61
11430	1350	76
11430	1351	182
11430	1352	323
11430	1353	347
11430	1354	277
11430	1355	287
11430	1356	403
11430	1357	471
11430	1358	419
11430	1359	395
11430	1360	493
11430	1361	566
11430	1362	492
11430	1363	393
11430	1364	418
11430	1365	463
11430	1366	333
11430	1367	81
11430	1368	-120
11430	1369	-185
11430	1370	-224
11430	1371	-249
11430	1372	-213
11430	1373	-168
11430	1374	-294
11430	1375	-585
11430	1376	-744
11430	1377	-563
11430	1378	-211
11430	1379	25
11430	1380	73
11430	1381	4
11430	1382	-195
11430	1383	-487
11430	1384	-625
11430	1385	-386
11430	1386	59
11430	1387	262
11430	1388	-36
11430	1389	-645
11430	1390	-1152
11430	1391	-1142
11430	1392	-232
11430	1393	1811
11430	1394	4651
11430	1395	7283
11430	1396	8624
11430	1397	8202
11430	1398	6270
11430	1399	3451
11430	1400	583
11430	1401	-1446
11430	1402	-2106
11430	1403	-1612
11430	1404	-730
11430	1405	-156
11430	1406	-110
11430	1407	-486
11430	1408	-1094
11430	1409	-1638
11430	1410	-1745
11430	1411	-1324
11430	1412	-750
11430	1413	-466
11430	1414	-534
11430	1415	-721
11430	1416	-878
11430	1417	-977
11430	1418	-944
11430	1419	-709
11430	1420	-418
11430	1421	-348
11430	1422	-556
11430	1423	-783
11430	1424	-800
11430	1425	-680
11430	1426	-559
11430	1427	-403
11430	1428	-173
11430	1429	-21
11430	1430	-77
11430	1431	-217
11430	1432	-226
11430	1433	-158
11430	1434	-149
11430	1435	-214
11430	1436	-191
11430	1437	-71
11430	1438	-19
11430	1439	-97
11430	1440	-129
11430	1441	12
11430	1442	189
11430	1443	245
11430	1444	269
11430	1445	399
11430	1446	536
11430	1447	529
11430	1448	462
11430	1449	518
11430	1450	699
11430	1451	828
11430	1452	858
11430	1453	907
11430	1454	1023
11430	1455	1062
11430	1456	983
11430	1457	972
11430	1458	1163
11430	1459	1403
11430	1460	1496
11430	1461	1500
11430	1462	1551
11430	1463	1590
11430	1464	1480
11430	1465	1299
11430	1466	1228
11430	1467	1271
11430	1468	1236
11430	1469	1057
11430	1470	861
11430	1471	715
11430	1472	485
11430	1473	119
11430	1474	-198
11430	1475	-312
11430	1476	-348
11430	1477	-494
11430	1478	-694
11430	1479	-806
11430	1480	-875
11430	1481	-1035
11430	1482	-1233
11430	1483	-1294
11430	1484	-1198
11430	1485	-1121
11430	1486	-1137
11430	1487	-1122
11430	1488	-1005
11430	1489	-944
11430	1490	-1038
11430	1491	-1128
11430	1492	-1046
11430	1493	-901
11430	1494	-868
11430	1495	-895
11430	1496	-839
11430	1497	-739
11430	1498	-745
11430	1499	-840
11430	1500	-858
11430	1501	-758
11430	1502	-700
11430	1503	-749
11430	1504	-749
11430	1505	-604
11430	1506	-469
11430	1507	-486
11430	1508	-548
11430	1509	-499
11430	1510	-418
11430	1511	-456
11430	1512	-540
11430	1513	-503
11430	1514	-370
11430	1515	-315
11430	1516	-372
11430	1517	-406
11430	1518	-366
11430	1519	-389
11430	1520	-520
11430	1521	-579
11430	1522	-445
11430	1523	-272
11430	1524	-241
11430	1525	-281
11430	1526	-241
11430	1527	-188
11430	1528	-260
11430	1529	-386
11430	1530	-387
11430	1531	-270
11430	1532	-204
11430	1533	-244
11430	1534	-256
11430	1535	-178
11430	1536	-152
11430	1537	-253
11430	1538	-310
11430	1539	-193
11430	1540	-40
11430	1541	-35
11430	1542	-112
11430	1543	-118
11430	1544	-97
11430	1545	-178
11430	1546	-306
11430	1547	-306
11430	1548	-175
11430	1549	-97
11430	1550	-145
11430	1551	-179
11430	1552	-116
11430	1553	-94
11430	1554	-199
11430	1555	-277
11430	1556	-184
11430	1557	-45
11430	1558	-43
11430	1559	-120
11430	1560	-111
11430	1561	-47
11430	1562	-72
11430	1563	-172
11430	1564	-188
11430	1565	-102
11430	1566	-73
11430	1567	-162
11430	1568	-198
11430	1569	-77
11430	1570	54
11430	1571	63
11430	1572	63
11430	1573	194
11430	1574	352
11430	1575	374
11430	1576	327
11430	1577	384
11430	1578	516
11430	1579	561
11430	1580	489
11430	1581	462
11430	1582	512
11430	1583	498
11430	1584	365
11430	1585	276
11430	1586	345
11430	1587	380
11430	1588	190
11430	1589	-101
11430	1590	-269
11430	1591	-280
11430	1592	-299
11430	1593	-333
11430	1594	-310
11430	1595	-286
11430	1596	-385
11430	1597	-549
11430	1598	-548
11430	1599	-331
11430	1600	-134
11430	1601	-167
11430	1602	-326
11430	1603	-424
11430	1604	-445
11430	1605	-406
11430	1606	-214
11430	1607	137
11430	1608	328
11430	1609	40
11430	1610	-616
11430	1611	-1106
11430	1612	-908
11430	1613	227
11430	1614	2262
11430	1615	4876
11430	1616	7303
11430	1617	8553
11430	1618	8039
11430	1619	6033
11430	1620	3342
11430	1621	768
11430	1622	-1086
11430	1623	-1830
11430	1624	-1503
11430	1625	-698
11430	1626	-139
11430	1627	-134
11430	1628	-497
11430	1629	-929
11430	1630	-1265
11430	1631	-1397
11430	1632	-1226
11430	1633	-863
11430	1634	-656
11430	1635	-791
11430	1636	-1047
11430	1637	-1108
11430	1638	-958
11430	1639	-765
11430	1640	-585
11430	1641	-395
11430	1642	-299
11430	1643	-418
11430	1644	-641
11430	1645	-718
11430	1646	-567
11430	1647	-399
11430	1648	-375
11430	1649	-388
11430	1650	-326
11430	1651	-245
11430	1652	-232
11430	1653	-193
11430	1654	-28
11430	1655	99
11430	1656	52
11430	1657	-87
11430	1658	-103
11430	1659	22
11430	1660	120
11430	1661	144
11430	1662	193
11430	1663	295
11430	1664	293
11430	1665	153
11430	1666	75
11430	1667	215
11430	1668	441
11430	1669	560
11430	1670	637
11430	1671	787
11430	1672	944
11430	1673	955
11430	1674	902
11430	1675	966
11430	1676	1159
11430	1677	1294
11430	1678	1310
11430	1679	1330
11430	1680	1428
11430	1681	1462
11430	1682	1374
11430	1683	1335
11430	1684	1484
11430	1685	1674
11430	1686	1693
11430	1687	1582
11430	1688	1481
11430	1689	1360
11430	1690	1093
11430	1691	748
11430	1692	507
11430	1693	398
11430	1694	248
11430	1695	-11
11430	1696	-242
11430	1697	-353
11430	1698	-489
11430	1699	-745
11430	1700	-967
11430	1701	-995
11430	1702	-936
11430	1703	-976
11430	1704	-1065
11430	1705	-1055
11430	1706	-983
11430	1707	-1010
11430	1708	-1124
11430	1709	-1160
11430	1710	-1079
11430	1711	-1035
11430	1712	-1091
11430	1713	-1086
11430	1714	-927
11430	1715	-779
11430	1716	-791
11430	1717	-853
11430	1718	-801
11430	1719	-711
11430	1720	-733
11430	1721	-801
11430	1722	-748
11430	1723	-602
11430	1724	-539
11430	1725	-595
11430	1726	-624
11430	1727	-571
11430	1728	-570
11430	1729	-672
11430	1730	-699
11430	1731	-530
11430	1732	-326
11430	1733	-282
11430	1734	-329
11430	1735	-310
11430	1736	-284
11430	1737	-380
11430	1738	-525
11430	1739	-532
11430	1740	-404
11430	1741	-316
11430	1742	-335
11430	1743	-327
11430	1744	-238
11430	1745	-214
11430	1746	-327
11430	1747	-403
11430	1748	-301
11430	1749	-153
11430	1750	-141
11430	1751	-200
11430	1752	-182
11430	1753	-135
11430	1754	-201
11430	1755	-331
11430	1756	-350
11430	1757	-245
11430	1758	-179
11430	1759	-221
11430	1760	-230
11430	1761	-133
11430	1762	-86
11430	1763	-190
11430	1764	-289
11430	1765	-224
11430	1766	-103
11430	1767	-97
11430	1768	-152
11430	1769	-123
11430	1770	-58
11430	1771	-108
11430	1772	-251
11430	1773	-311
11430	1774	-239
11430	1775	-185
11430	1776	-225
11430	1777	-224
11430	1778	-100
11430	1779	-12
11430	1780	-86
11430	1781	-187
11430	1782	-146
11430	1783	-48
11430	1784	-63
11430	1785	-142
11430	1786	-135
11430	1787	-65
11430	1788	-76
11430	1789	-168
11430	1790	-181
11430	1791	-70
11430	1792	6
11430	1793	-31
11430	1794	-22
11430	1795	148
11430	1796	342
11430	1797	397
11430	1798	401
11430	1799	497
11430	1800	596
11430	1801	553
11430	1802	426
11430	1803	410
11430	1804	509
11430	1805	544
11430	1806	471
11430	1807	373
11430	1808	288
11430	1809	68
11430	1810	-291
11430	1811	-517
11430	1812	-415
11430	1813	-163
11430	1814	-50
11430	1815	-106
11430	1816	-198
11430	1817	-318
11430	1818	-488
11430	1819	-587
11430	1820	-455
11430	1821	-198
11430	1822	-96
11430	1823	-259
11430	1824	-463
11430	1825	-493
11430	1826	-380
11430	1827	-251
11430	1828	-117
11430	1829	-44
11430	1830	-245
11430	1831	-740
11430	1832	-1072
11430	1833	-617
11430	1834	848
11430	1835	3031
11430	1836	5370
11430	1837	7220
11430	1838	7898
11430	1839	6985
11430	1840	4725
11430	1841	2022
11430	1842	-181
11430	1843	-1438
11430	1844	-1751
11430	1845	-1320
11430	1846	-551
11430	1847	-29
11430	1848	-115
11430	1849	-622
11430	1850	-1074
11430	1851	-1223
11430	1852	-1141
11430	1853	-959
11430	1854	-742
11430	1855	-619
11430	1856	-756
11430	1857	-1090
11430	1858	-1281
11430	1859	-1117
11430	1860	-777
11430	1861	-544
11430	1862	-463
11430	1863	-431
11430	1864	-476
11430	1865	-637
11430	1866	-746
11430	1867	-616
11430	1868	-318
11430	1869	-116
11430	1870	-136
11430	1871	-214
11430	1872	-255
11430	1873	-322
11430	1874	-467
11430	1875	-519
11430	1876	-356
11430	1877	-124
11430	1878	-17
11430	1879	13
11430	1880	102
11430	1881	186
11430	1882	131
11430	1883	12
11430	1884	16
11430	1885	162
11430	1886	267
11430	1887	269
11430	1888	290
11430	1889	404
11430	1890	464
11430	1891	400
11430	1892	383
11430	1893	563
11430	1894	809
11430	1895	930
11430	1896	973
11430	1897	1078
11430	1898	1202
11430	1899	1203
11430	1900	1126
11430	1901	1146
11430	1902	1285
11430	1903	1369
11430	1904	1324
11430	1905	1291
11430	1906	1353
11430	1907	1363
11430	1908	1210
11430	1909	1034
11430	1910	991
11430	1911	972
11430	1912	795
11430	1913	516
11430	1914	296
11430	1915	122
11430	1916	-135
11430	1917	-450
11430	1918	-659
11430	1919	-725
11430	1920	-815
11430	1921	-1003
11430	1922	-1130
11430	1923	-1091
11430	1924	-1033
11430	1925	-1104
11430	1926	-1199
11430	1927	-1157
11430	1928	-1066
11430	1929	-1092
11430	1930	-1173
11430	1931	-1146
11430	1932	-1020
11430	1933	-968
11430	1934	-1017
11430	1935	-1023
11430	1936	-929
11430	1937	-887
11430	1938	-955
11430	1939	-967
11430	1940	-799
11430	1941	-608
11430	1942	-579
11430	1943	-637
11430	1944	-623
11430	1945	-585
11430	1946	-658
11430	1947	-767
11430	1948	-736
11430	1949	-567
11430	1950	-446
11430	1951	-442
11430	1952	-417
11430	1953	-309
11430	1954	-259
11430	1955	-349
11430	1956	-414
11430	1957	-314
11430	1958	-177
11430	1959	-186
11430	1960	-266
11430	1961	-254
11430	1962	-193
11430	1963	-232
11430	1964	-343
11430	1965	-362
11430	1966	-272
11430	1967	-236
11430	1968	-313
11430	1969	-349
11430	1970	-262
11430	1971	-210
11430	1972	-309
11430	1973	-411
11430	1974	-359
11430	1975	-250
11430	1976	-250
11430	1977	-299
11430	1978	-249
11430	1979	-149
11430	1980	-168
11430	1981	-297
11430	1982	-361
11430	1983	-307
11430	1984	-274
11430	1985	-322
11430	1986	-306
11430	1987	-146
11430	1988	-12
11430	1989	-53
11430	1990	-147
11430	1991	-121
11430	1992	-48
11430	1993	-83
11430	1994	-178
11430	1995	-176
11430	1996	-97
11430	1997	-93
11430	1998	-177
11430	1999	-192
[truncated: 159,280 more rows]
