# Supplementary material for: Are Complexity Metrics Reliable in Assessing HRV Control in Obese Patients During Sleep?
Source: PLoS One. 2015 Apr 20;10(4):e0124458. doi: 10.1371/journal.pone.0124458 (PMC4404104; doi:10.1371/journal.pone.0124458)
Supplement: S1 Dataset — (ZIP) [file pone.0124458.s001.zip › cabiddu_healthy_controls_data/SUBJECT (7)/1/FC.txt]

570	0	480
570	1	677
570	2	813
570	3	839
570	4	861
570	5	952
570	6	962
570	7	772
570	8	580
570	9	608
570	10	727
570	11	766
570	12	848
570	13	1073
570	14	1277
570	15	1304
570	16	1233
570	17	1216
570	18	1257
570	19	1203
570	20	984
570	21	737
570	22	619
570	23	520
570	24	331
570	25	235
570	26	383
570	27	565
570	28	579
570	29	551
570	30	618
570	31	709
570	32	719
570	33	706
570	34	782
570	35	904
570	36	871
570	37	580
570	38	215
570	39	10
570	40	-90
570	41	-177
570	42	-94
570	43	236
570	44	530
570	45	562
570	46	450
570	47	380
570	48	370
570	49	366
570	50	403
570	51	556
570	52	746
570	53	730
570	54	381
570	55	-80
570	56	-352
570	57	-443
570	58	-440
570	59	-220
570	60	237
570	61	611
570	62	659
570	63	502
570	64	368
570	65	329
570	66	331
570	67	372
570	68	497
570	69	649
570	70	601
570	71	234
570	72	-214
570	73	-430
570	74	-447
570	75	-384
570	76	-146
570	77	285
570	78	615
570	79	636
570	80	467
570	81	337
570	82	306
570	83	288
570	84	240
570	85	236
570	86	290
570	87	227
570	88	-71
570	89	-388
570	90	-465
570	91	-396
570	92	-336
570	93	-183
570	94	135
570	95	390
570	96	400
570	97	254
570	98	134
570	99	84
570	100	-3
570	101	-171
570	102	-296
570	103	-297
570	104	-336
570	105	-548
570	106	-752
570	107	-745
570	108	-663
570	109	-667
570	110	-618
570	111	-390
570	112	-137
570	113	-24
570	114	13
570	115	123
570	116	292
570	117	341
570	118	181
570	119	-33
570	120	-108
570	121	-130
570	122	-202
570	123	-167
570	124	77
570	125	285
570	126	266
570	127	182
570	128	228
570	129	367
570	130	475
570	131	539
570	132	611
570	133	655
570	134	549
570	135	298
570	136	149
570	137	282
570	138	427
570	139	201
570	140	-472
570	141	-1536
570	142	-3012
570	143	-4641
570	144	-5775
570	145	-5871
570	146	-4880
570	147	-3186
570	148	-1299
570	149	322
570	150	1302
570	151	1408
570	152	771
570	153	-46
570	154	-478
570	155	-462
570	156	-184
570	157	298
570	158	869
570	159	1191
570	160	1104
570	161	835
570	162	682
570	163	708
570	164	790
570	165	841
570	166	879
570	167	883
570	168	705
570	169	279
570	170	-144
570	171	-295
570	172	-270
570	173	-231
570	174	-83
570	175	240
570	176	507
570	177	537
570	178	416
570	179	331
570	180	319
570	181	292
570	182	207
570	183	154
570	184	167
570	185	81
570	186	-224
570	187	-536
570	188	-605
570	189	-535
570	190	-493
570	191	-375
570	192	-102
570	193	118
570	194	119
570	195	-11
570	196	-86
570	197	-81
570	198	-130
570	199	-296
570	200	-465
570	201	-526
570	202	-624
570	203	-874
570	204	-1082
570	205	-1057
570	206	-963
570	207	-981
570	208	-995
570	209	-884
570	210	-775
570	211	-803
570	212	-900
570	213	-922
570	214	-872
570	215	-922
570	216	-1161
570	217	-1426
570	218	-1531
570	219	-1570
570	220	-1646
570	221	-1582
570	222	-1254
570	223	-897
570	224	-718
570	225	-599
570	226	-385
570	227	-116
570	228	104
570	229	309
570	230	590
570	231	894
570	232	992
570	233	775
570	234	448
570	235	285
570	236	253
570	237	263
570	238	449
570	239	860
570	240	1204
570	241	1240
570	242	1095
570	243	988
570	244	964
570	245	953
570	246	960
570	247	1043
570	248	1143
570	249	1029
570	250	598
570	251	99
570	252	-154
570	253	-191
570	254	-131
570	255	113
570	256	550
570	257	886
570	258	898
570	259	714
570	260	571
570	261	536
570	262	522
570	263	491
570	264	509
570	265	566
570	266	477
570	267	132
570	268	-236
570	269	-355
570	270	-309
570	271	-256
570	272	-100
570	273	221
570	274	477
570	275	494
570	276	379
570	277	328
570	278	364
570	279	360
570	280	249
570	281	137
570	282	107
570	283	23
570	284	-217
570	285	-408
570	286	-345
570	287	-183
570	288	-115
570	289	-34
570	290	167
570	291	340
570	292	352
570	293	287
570	294	299
570	295	386
570	296	375
570	297	181
570	298	-55
570	299	-165
570	300	-249
570	301	-406
570	302	-448
570	303	-237
570	304	2
570	305	59
570	306	49
570	307	116
570	308	203
570	309	217
570	310	219
570	311	322
570	312	481
570	313	478
570	314	197
570	315	-173
570	316	-389
570	317	-493
570	318	-569
570	319	-466
570	320	-110
570	321	210
570	322	267
570	323	179
570	324	134
570	325	151
570	326	166
570	327	207
570	328	340
570	329	494
570	330	435
570	331	38
570	332	-473
570	333	-796
570	334	-939
570	335	-984
570	336	-803
570	337	-363
570	338	22
570	339	98
570	340	-36
570	341	-167
570	342	-234
570	343	-295
570	344	-336
570	345	-273
570	346	-132
570	347	-126
570	348	-391
570	349	-718
570	350	-805
570	351	-700
570	352	-547
570	353	-265
570	354	180
570	355	532
570	356	616
570	357	556
570	358	560
570	359	639
570	360	651
570	361	535
570	362	406
570	363	357
570	364	278
570	365	65
570	366	-117
570	367	-98
570	368	-42
570	369	-94
570	370	-48
570	371	298
570	372	792
570	373	1163
570	374	1257
570	375	958
570	376	100
570	377	-1402
570	378	-3289
570	379	-4942
570	380	-5754
570	381	-5601
570	382	-4675
570	383	-3163
570	384	-1411
570	385	-34
570	386	580
570	387	638
570	388	549
570	389	497
570	390	532
570	391	714
570	392	1045
570	393	1340
570	394	1333
570	395	960
570	396	497
570	397	258
570	398	203
570	399	197
570	400	325
570	401	619
570	402	815
570	403	741
570	404	584
570	405	559
570	406	643
570	407	719
570	408	771
570	409	865
570	410	946
570	411	831
570	412	444
570	413	9
570	414	-231
570	415	-318
570	416	-341
570	417	-167
570	418	240
570	419	570
570	420	588
570	421	413
570	422	270
570	423	216
570	424	207
570	425	244
570	426	377
570	427	524
570	428	447
570	429	26
570	430	-490
570	431	-779
570	432	-850
570	433	-813
570	434	-573
570	435	-128
570	436	206
570	437	195
570	438	-40
570	439	-258
570	440	-379
570	441	-461
570	442	-521
570	443	-501
570	444	-430
570	445	-517
570	446	-889
570	447	-1327
570	448	-1540
570	449	-1587
570	450	-1597
570	451	-1459
570	452	-1120
570	453	-826
570	454	-775
570	455	-871
570	456	-914
570	457	-857
570	458	-806
570	459	-807
570	460	-754
570	461	-582
570	462	-450
570	463	-481
570	464	-482
570	465	-243
570	466	90
570	467	329
570	468	579
570	469	939
570	470	1244
570	471	1345
570	472	1325
570	473	1350
570	474	1429
570	475	1405
570	476	1202
570	477	966
570	478	858
570	479	768
570	480	591
570	481	515
570	482	689
570	483	896
570	484	924
570	485	891
570	486	939
570	487	1007
570	488	993
570	489	962
570	490	1029
570	491	1149
570	492	1102
570	493	782
570	494	374
570	495	129
570	496	5
570	497	-83
570	498	17
570	499	371
570	500	685
570	501	721
570	502	595
570	503	508
570	504	483
570	505	462
570	506	473
570	507	591
570	508	743
570	509	690
570	510	312
570	511	-159
570	512	-419
570	513	-487
570	514	-461
570	515	-231
570	516	224
570	517	589
570	518	626
570	519	455
570	520	311
570	521	266
570	522	261
570	523	286
570	524	398
570	525	543
570	526	499
570	527	143
570	528	-285
570	529	-480
570	530	-480
570	531	-407
570	532	-168
570	533	263
570	534	604
570	535	640
570	536	482
570	537	352
570	538	313
570	539	280
570	540	219
570	541	207
570	542	264
570	543	211
570	544	-71
570	545	-366
570	546	-416
570	547	-321
570	548	-243
570	549	-84
570	550	226
570	551	476
570	552	495
570	553	377
570	554	307
570	555	316
570	556	283
570	557	136
570	558	-6
570	559	-41
570	560	-105
570	561	-307
570	562	-447
570	563	-334
570	564	-145
570	565	-77
570	566	-21
570	567	144
570	568	297
570	569	317
570	570	275
570	571	306
570	572	394
570	573	362
570	574	120
570	575	-176
570	576	-331
570	577	-436
570	578	-594
570	579	-636
570	580	-442
570	581	-246
570	582	-244
570	583	-312
570	584	-292
570	585	-226
570	586	-207
570	587	-201
570	588	-126
570	589	-21
570	590	-83
570	591	-399
570	592	-756
570	593	-888
570	594	-865
570	595	-790
570	596	-530
570	597	-52
570	598	326
570	599	382
570	600	260
570	601	204
570	602	276
570	603	405
570	604	560
570	605	751
570	606	884
570	607	740
570	608	261
570	609	-255
570	610	-471
570	611	-435
570	612	-323
570	613	-88
570	614	287
570	615	576
570	616	660
570	617	717
570	618	910
570	619	1100
570	620	940
570	621	205
570	622	-1051
570	623	-2600
570	624	-4198
570	625	-5484
570	626	-5922
570	627	-5212
570	628	-3715
570	629	-2045
570	630	-559
570	631	534
570	632	1000
570	633	871
570	634	544
570	635	430
570	636	610
570	637	871
570	638	1005
570	639	1005
570	640	929
570	641	716
570	642	359
570	643	123
570	644	217
570	645	434
570	646	523
570	647	570
570	648	706
570	649	819
570	650	808
570	651	759
570	652	805
570	653	889
570	654	828
570	655	552
570	656	247
570	657	102
570	658	26
570	659	-122
570	660	-182
570	661	-8
570	662	200
570	663	239
570	664	237
570	665	334
570	666	442
570	667	454
570	668	422
570	669	463
570	670	540
570	671	468
570	672	152
570	673	-219
570	674	-412
570	675	-496
570	676	-575
570	677	-505
570	678	-211
570	679	31
570	680	5
570	681	-154
570	682	-252
570	683	-276
570	684	-294
570	685	-280
570	686	-176
570	687	-55
570	688	-153
570	689	-575
570	690	-1093
570	691	-1400
570	692	-1512
570	693	-1524
570	694	-1333
570	695	-926
570	696	-624
570	697	-663
570	698	-902
570	699	-1099
570	700	-1168
570	701	-1152
570	702	-1051
570	703	-825
570	704	-550
570	705	-461
570	706	-673
570	707	-948
570	708	-972
570	709	-777
570	710	-494
570	711	-43
570	712	580
570	713	1074
570	714	1221
570	715	1148
570	716	1091
570	717	1125
570	718	1168
570	719	1185
570	720	1230
570	721	1305
570	722	1225
570	723	884
570	724	515
570	725	402
570	726	462
570	727	539
570	728	717
570	729	1048
570	730	1300
570	731	1288
570	732	1126
570	733	1018
570	734	1008
570	735	968
570	736	836
570	737	703
570	738	656
570	739	551
570	740	283
570	741	62
570	742	95
570	743	230
570	744	280
570	745	347
570	746	544
570	747	718
570	748	733
570	749	663
570	750	662
570	751	723
570	752	675
570	753	437
570	754	159
570	755	21
570	756	-72
570	757	-222
570	758	-246
570	759	-18
570	760	229
570	761	282
570	762	254
570	763	305
570	764	383
570	765	401
570	766	408
570	767	509
570	768	649
570	769	613
570	770	294
570	771	-100
570	772	-312
570	773	-382
570	774	-409
570	775	-259
570	776	120
570	777	435
570	778	461
570	779	332
570	780	262
570	781	285
570	782	334
570	783	411
570	784	564
570	785	712
570	786	628
570	787	208
570	788	-296
570	789	-564
570	790	-612
570	791	-551
570	792	-287
570	793	186
570	794	553
570	795	584
570	796	406
570	797	258
570	798	210
570	799	198
570	800	204
570	801	283
570	802	393
570	803	335
570	804	-6
570	805	-396
570	806	-548
570	807	-523
570	808	-460
570	809	-258
570	810	127
570	811	436
570	812	475
570	813	355
570	814	276
570	815	280
570	816	260
570	817	174
570	818	118
570	819	137
570	820	82
570	821	-165
570	822	-409
570	823	-423
570	824	-335
570	825	-321
570	826	-266
570	827	-68
570	828	94
570	829	75
570	830	-35
570	831	-75
570	832	-44
570	833	-87
570	834	-265
570	835	-453
570	836	-517
570	837	-580
570	838	-750
570	839	-837
570	840	-664
570	841	-427
570	842	-317
570	843	-200
570	844	45
570	845	278
570	846	359
570	847	351
570	848	403
570	849	525
570	850	559
570	851	407
570	852	193
570	853	82
570	854	-26
570	855	-206
570	856	-235
570	857	36
570	858	360
570	859	477
570	860	446
570	861	405
570	862	374
570	863	380
570	864	556
570	865	985
570	866	1458
570	867	1490
570	868	711
570	869	-788
570	870	-2595
570	871	-4363
570	872	-5686
570	873	-6015
570	874	-5145
570	875	-3543
570	876	-1869
570	877	-496
570	878	422
570	879	819
570	880	781
570	881	593
570	882	573
570	883	777
570	884	937
570	885	803
570	886	482
570	887	237
570	888	92
570	889	35
570	890	246
570	891	757
570	892	1212
570	893	1312
570	894	1129
570	895	908
570	896	760
570	897	677
570	898	659
570	899	755
570	900	890
570	901	830
570	902	439
570	903	-28
570	904	-244
570	905	-235
570	906	-151
570	907	70
570	908	461
570	909	766
570	910	784
570	911	624
570	912	495
570	913	447
570	914	379
570	915	249
570	916	165
570	917	181
570	918	141
570	919	-90
570	920	-318
570	921	-325
570	922	-243
570	923	-237
570	924	-187
570	925	16
570	926	196
570	927	193
570	928	81
570	929	17
570	930	12
570	931	-77
570	932	-311
570	933	-553
570	934	-658
570	935	-753
570	936	-957
570	937	-1088
570	938	-987
570	939	-846
570	940	-856
570	941	-897
570	942	-833
570	943	-756
570	944	-781
570	945	-846
570	946	-829
570	947	-749
570	948	-785
570	949	-1024
570	950	-1287
570	951	-1347
570	952	-1279
570	953	-1187
570	954	-926
570	955	-415
570	956	70
570	957	307
570	958	417
570	959	565
570	960	752
570	961	905
570	962	1060
570	963	1290
570	964	1531
570	965	1547
570	966	1224
570	967	775
570	968	503
570	969	399
570	970	382
570	971	583
570	972	1028
570	973	1397
570	974	1440
570	975	1269
570	976	1104
570	977	1015
570	978	961
570	979	957
570	980	1050
570	981	1174
570	982	1089
570	983	677
570	984	173
570	985	-94
570	986	-139
570	987	-73
570	988	195
570	989	669
570	990	1035
570	991	1062
570	992	867
570	993	688
570	994	604
570	995	556
570	996	514
570	997	538
570	998	611
570	999	537
570	1000	193
570	1001	-189
570	1002	-322
570	1003	-279
570	1004	-209
570	1005	-20
570	1006	334
570	1007	609
570	1008	626
570	1009	484
570	1010	393
570	1011	390
570	1012	367
570	1013	264
570	1014	186
570	1015	204
570	1016	168
570	1017	-40
570	1018	-224
570	1019	-173
570	1020	-34
570	1021	14
570	1022	86
570	1023	294
570	1024	479
570	1025	501
570	1026	434
570	1027	435
570	1028	502
570	1029	482
570	1030	295
570	1031	82
570	1032	0
570	1033	-58
570	1034	-205
570	1035	-255
570	1036	-65
570	1037	152
570	1038	198
570	1039	187
570	1040	264
570	1041	351
570	1042	352
570	1043	322
570	1044	378
570	1045	486
570	1046	451
570	1047	174
570	1048	-164
570	1049	-326
570	1050	-376
570	1051	-419
570	1052	-314
570	1053	5
570	1054	255
570	1055	221
570	1056	40
570	1057	-85
570	1058	-125
570	1059	-132
570	1060	-81
570	1061	74
570	1062	246
570	1063	196
570	1064	-191
570	1065	-693
570	1066	-989
570	1067	-1084
570	1068	-1063
570	1069	-811
570	1070	-307
570	1071	112
570	1072	212
570	1073	120
570	1074	65
570	1075	98
570	1076	157
570	1077	236
570	1078	390
570	1079	583
570	1080	602
570	1081	314
570	1082	-76
570	1083	-284
570	1084	-342
570	1085	-338
570	1086	-126
570	1087	343
570	1088	764
570	1089	864
570	1090	700
570	1091	477
570	1092	325
570	1093	284
570	1094	419
570	1095	778
570	1096	1190
570	1097	1189
570	1098	382
570	1099	-1131
570	1100	-2919
570	1101	-4654
570	1102	-5952
570	1103	-6266
570	1104	-5367
570	1105	-3666
570	1106	-1809
570	1107	-240
570	1108	818
570	1109	1266
570	1110	1133
570	1111	670
570	1112	287
570	1113	230
570	1114	344
570	1115	373
570	1116	369
570	1117	463
570	1118	528
570	1119	472
570	1120	492
570	1121	722
570	1122	969
570	1123	1029
570	1124	928
570	1125	823
570	1126	761
570	1127	641
570	1128	410
570	1129	205
570	1130	150
570	1131	92
570	1132	-93
570	1133	-203
570	1134	-64
570	1135	142
570	1136	204
570	1137	214
570	1138	297
570	1139	381
570	1140	371
570	1141	325
570	1142	361
570	1143	445
570	1144	380
570	1145	63
570	1146	-318
570	1147	-519
570	1148	-596
570	1149	-650
570	1150	-543
570	1151	-209
570	1152	68
570	1153	66
570	1154	-85
570	1155	-191
570	1156	-231
570	1157	-270
570	1158	-282
570	1159	-199
570	1160	-87
570	1161	-176
570	1162	-576
570	1163	-1066
570	1164	-1344
570	1165	-1436
570	1166	-1449
570	1167	-1274
570	1168	-891
570	1169	-607
570	1170	-649
570	1171	-885
570	1172	-1083
570	1173	-1169
570	1174	-1195
570	1175	-1169
570	1176	-1052
570	1177	-894
570	1178	-915
570	1179	-1228
570	1180	-1594
570	1181	-1695
570	1182	-1569
570	1183	-1346
570	1184	-940
570	1185	-337
570	1186	175
570	1187	383
570	1188	401
570	1189	445
570	1190	575
570	1191	699
570	1192	768
570	1193	848
570	1194	954
570	1195	920
570	1196	642
570	1197	346
570	1198	300
570	1199	404
570	1200	491
570	1201	653
570	1202	955
570	1203	1185
570	1204	1175
570	1205	1033
570	1206	943
570	1207	940
570	1208	891
570	1209	731
570	1210	565
570	1211	499
570	1212	405
570	1213	173
570	1214	6
570	1215	93
570	1216	258
570	1217	303
570	1218	338
570	1219	482
570	1220	610
570	1221	602
570	1222	537
570	1223	551
570	1224	624
570	1225	582
570	1226	329
570	1227	26
570	1228	-136
570	1229	-235
570	1230	-370
570	1231	-364
570	1232	-101
570	1233	172
570	1234	239
570	1235	213
570	1236	250
570	1237	308
570	1238	305
570	1239	291
570	1240	369
570	1241	485
570	1242	429
570	1243	97
570	1244	-307
570	1245	-518
570	1246	-575
570	1247	-577
570	1248	-395
570	1249	18
570	1250	364
570	1251	414
570	1252	289
570	1253	201
570	1254	187
570	1255	183
570	1256	205
570	1257	315
570	1258	449
570	1259	379
570	1260	-9
570	1261	-476
570	1262	-712
570	1263	-742
570	1264	-677
570	1265	-420
570	1266	47
570	1267	418
570	1268	466
570	1269	310
570	1270	179
570	1271	133
570	1272	109
570	1273	93
570	1274	151
570	1275	255
570	1276	202
570	1277	-125
570	1278	-498
570	1279	-630
570	1280	-584
570	1281	-505
570	1282	-302
570	1283	59
570	1284	315
570	1285	269
570	1286	37
570	1287	-155
570	1288	-244
570	1289	-321
570	1290	-425
570	1291	-472
570	1292	-430
570	1293	-471
570	1294	-721
570	1295	-980
570	1296	-1001
570	1297	-889
570	1298	-800
570	1299	-618
570	1300	-273
570	1301	43
570	1302	176
570	1303	190
570	1304	230
570	1305	296
570	1306	268
570	1307	107
570	1308	-22
570	1309	17
570	1310	72
570	1311	-22
570	1312	-116
570	1313	-40
570	1314	64
570	1315	72
570	1316	138
570	1317	369
570	1318	592
570	1319	619
570	1320	497
570	1321	419
570	1322	481
570	1323	597
570	1324	645
570	1325	606
570	1326	407
570	1327	-280
570	1328	-1619
570	1329	-3241
570	1330	-4607
570	1331	-5460
570	1332	-5635
570	1333	-4937
570	1334	-3463
570	1335	-1715
570	1336	-267
570	1337	611
570	1338	967
570	1339	957
570	1340	670
570	1341	236
570	1342	-63
570	1343	-31
570	1344	144
570	1345	247
570	1346	384
570	1347	672
570	1348	911
570	1349	942
570	1350	875
570	1351	852
570	1352	850
570	1353	790
570	1354	710
570	1355	730
570	1356	836
570	1357	810
570	1358	495
570	1359	71
570	1360	-189
570	1361	-301
570	1362	-333
570	1363	-141
570	1364	322
570	1365	715
570	1366	775
570	1367	608
570	1368	444
570	1369	363
570	1370	310
570	1371	275
570	1372	314
570	1373	401
570	1374	332
570	1375	-17
570	1376	-414
570	1377	-567
570	1378	-541
570	1379	-481
570	1380	-294
570	1381	60
570	1382	325
570	1383	313
570	1384	129
570	1385	-18
570	1386	-76
570	1387	-148
570	1388	-279
570	1389	-378
570	1390	-387
570	1391	-469
570	1392	-748
570	1393	-1027
570	1394	-1079
570	1395	-1034
570	1396	-1061
570	1397	-1039
570	1398	-864
570	1399	-705
570	1400	-722
570	1401	-838
570	1402	-897
570	1403	-894
570	1404	-972
570	1405	-1193
570	1406	-1411
570	1407	-1469
570	1408	-1475
570	1409	-1536
570	1410	-1468
570	1411	-1121
570	1412	-710
570	1413	-446
570	1414	-223
570	1415	88
570	1416	394
570	1417	586
570	1418	726
570	1419	931
570	1420	1167
570	1421	1235
570	1422	1035
570	1423	744
570	1424	594
570	1425	532
570	1426	470
570	1427	567
570	1428	907
570	1429	1216
570	1430	1266
570	1431	1177
570	1432	1125
570	1433	1118
570	1434	1093
570	1435	1090
570	1436	1184
570	1437	1303
570	1438	1222
570	1439	826
570	1440	331
570	1441	41
570	1442	-61
570	1443	-63
570	1444	152
570	1445	605
570	1446	975
570	1447	1016
570	1448	847
570	1449	685
570	1450	597
570	1451	543
570	1452	535
570	1453	628
570	1454	756
570	1455	697
570	1456	319
570	1457	-144
570	1458	-381
570	1459	-413
570	1460	-352
570	1461	-99
570	1462	357
570	1463	707
570	1464	729
570	1465	538
570	1466	363
570	1467	284
570	1468	239
570	1469	208
570	1470	254
570	1471	360
570	1472	329
570	1473	31
570	1474	-311
570	1475	-411
570	1476	-339
570	1477	-246
570	1478	-40
570	1479	325
570	1480	601
570	1481	604
570	1482	441
570	1483	324
570	1484	307
570	1485	284
570	1486	193
570	1487	124
570	1488	137
570	1489	79
570	1490	-166
570	1491	-383
570	1492	-346
570	1493	-194
570	1494	-108
570	1495	10
570	1496	253
570	1497	450
570	1498	457
570	1499	358
570	1500	318
570	1501	346
570	1502	290
570	1503	77
570	1504	-148
570	1505	-225
570	1506	-266
570	1507	-392
570	1508	-422
570	1509	-218
570	1510	6
570	1511	54
570	1512	42
570	1513	122
570	1514	221
570	1515	237
570	1516	221
570	1517	284
570	1518	384
570	1519	312
570	1520	-32
570	1521	-457
570	1522	-712
570	1523	-836
570	1524	-916
570	1525	-800
570	1526	-425
570	1527	-91
570	1528	-43
570	1529	-169
570	1530	-279
570	1531	-343
570	1532	-399
570	1533	-392
570	1534	-241
570	1535	-11
570	1536	48
570	1537	-216
570	1538	-575
570	1539	-729
570	1540	-710
570	1541	-629
570	1542	-369
570	1543	107
570	1544	513
570	1545	625
570	1546	550
570	1547	476
570	1548	432
570	1549	355
570	1550	274
570	1551	301
570	1552	434
570	1553	461
570	1554	212
570	1555	-157
570	1556	-386
570	1557	-482
570	1558	-468
570	1559	-136
570	1560	576
570	1561	1267
570	1562	1478
570	1563	1037
570	1564	-10
570	1565	-1536
570	1566	-3290
570	1567	-4811
570	1568	-5558
570	1569	-5271
570	1570	-4212
570	1571	-2877
570	1572	-1569
570	1573	-454
570	1574	185
570	1575	281
570	1576	204
570	1577	315
570	1578	566
570	1579	787
570	1580	948
570	1581	1080
570	1582	1131
570	1583	1010
570	1584	752
570	1585	560
570	1586	560
570	1587	582
570	1588	436
570	1589	264
570	1590	261
570	1591	315
570	1592	300
570	1593	361
570	1594	600
570	1595	819
570	1596	839
570	1597	713
570	1598	612
570	1599	578
570	1600	497
570	1601	298
570	1602	85
570	1603	10
570	1604	-37
570	1605	-168
570	1606	-204
570	1607	-5
570	1608	206
570	1609	231
570	1610	190
570	1611	230
570	1612	293
570	1613	289
570	1614	262
570	1615	313
570	1616	396
570	1617	316
570	1618	-22
570	1619	-419
570	1620	-624
570	1621	-694
570	1622	-738
570	1623	-627
570	1624	-304
570	1625	-52
570	1626	-88
570	1627	-273
570	1628	-409
570	1629	-468
570	1630	-513
570	1631	-525
570	1632	-450
570	1633	-355
570	1634	-465
570	1635	-887
570	1636	-1391
570	1637	-1669
570	1638	-1744
570	1639	-1724
570	1640	-1506
570	1641	-1075
570	1642	-736
570	1643	-717
570	1644	-884
570	1645	-996
570	1646	-973
570	1647	-872
570	1648	-702
570	1649	-420
570	1650	-84
570	1651	76
570	1652	-69
570	1653	-292
570	1654	-288
570	1655	-103
570	1656	135
570	1657	511
570	1658	1045
570	1659	1452
570	1660	1521
570	1661	1372
570	1662	1239
570	1663	1199
570	1664	1171
570	1665	1114
570	1666	1098
570	1667	1135
570	1668	1049
570	1669	725
570	1670	388
570	1671	307
570	1672	388
570	1673	464
570	1674	621
570	1675	916
570	1676	1128
570	1677	1085
570	1678	896
570	1679	767
570	1680	740
570	1681	690
570	1682	547
570	1683	417
570	1684	394
570	1685	337
570	1686	130
570	1687	-29
570	1688	51
570	1689	203
570	1690	237
570	1691	265
570	1692	409
570	1693	537
570	1694	527
570	1695	450
570	1696	448
570	1697	506
570	1698	454
570	1699	208
570	1700	-69
570	1701	-182
570	1702	-224
570	1703	-309
570	1704	-276
570	1705	-21
570	1706	212
570	1707	222
570	1708	140
570	1709	140
570	1710	194
570	1711	216
570	1712	246
570	1713	365
570	1714	515
570	1715	486
570	1716	177
570	1717	-206
570	1718	-399
570	1719	-443
570	1720	-444
570	1721	-278
570	1722	104
570	1723	412
570	1724	428
570	1725	291
570	1726	208
570	1727	216
570	1728	252
570	1729	318
570	1730	459
570	1731	603
570	1732	527
570	1733	126
570	1734	-357
570	1735	-603
570	1736	-629
570	1737	-550
570	1738	-272
570	1739	211
570	1740	587
570	1741	624
570	1742	444
570	1743	284
570	1744	222
570	1745	197
570	1746	195
570	1747	270
570	1748	383
570	1749	326
570	1750	-21
570	1751	-421
570	1752	-573
570	1753	-532
570	1754	-437
570	1755	-200
570	1756	211
570	1757	530
570	1758	554
570	1759	394
570	1760	272
570	1761	241
570	1762	204
570	1763	116
570	1764	68
570	1765	99
570	1766	41
570	1767	-235
570	1768	-529
570	1769	-601
570	1770	-565
570	1771	-573
570	1772	-500
570	1773	-249
570	1774	-12
570	1775	31
570	1776	-58
570	1777	-119
570	1778	-136
570	1779	-238
570	1780	-462
570	1781	-644
570	1782	-634
570	1783	-571
570	1784	-615
570	1785	-591
570	1786	-341
570	1787	-70
570	1788	14
570	1789	36
570	1790	158
570	1791	309
570	1792	396
570	1793	473
570	1794	635
570	1795	805
570	1796	762
570	1797	424
570	1798	19
570	1799	-169
570	1800	-183
570	1801	-152
570	1802	4
570	1803	308
570	1804	485
570	1805	399
570	1806	298
570	1807	446
570	1808	799
570	1809	1092
570	1810	1072
570	1811	575
570	1812	-515
570	1813	-2207
570	1814	-4168
570	1815	-5678
570	1816	-6086
570	1817	-5362
570	1818	-3874
570	1819	-1992
570	1820	-177
570	1821	961
570	1822	1177
570	1823	817
570	1824	423
570	1825	294
570	1826	444
570	1827	774
570	1828	1169
570	1829	1434
570	1830	1327
570	1831	811
570	1832	243
570	1833	12
570	1834	80
570	1835	260
570	1836	560
570	1837	962
570	1838	1189
570	1839	1093
570	1840	851
570	1841	715
570	1842	721
570	1843	746
570	1844	712
570	1845	684
570	1846	684
570	1847	575
570	1848	266
570	1849	-51
570	1850	-126
570	1851	-54
570	1852	12
570	1853	164
570	1854	467
570	1855	693
570	1856	670
570	1857	504
570	1858	397
570	1859	383
570	1860	350
570	1861	232
570	1862	129
570	1863	110
570	1864	35
570	1865	-213
570	1866	-433
570	1867	-416
570	1868	-310
570	1869	-297
570	1870	-267
570	1871	-107
570	1872	28
570	1873	-4
570	1874	-124
570	1875	-178
570	1876	-165
570	1877	-245
570	1878	-496
570	1879	-767
570	1880	-894
570	1881	-984
570	1882	-1152
570	1883	-1224
570	1884	-1070
570	1885	-909
570	1886	-938
570	1887	-1026
570	1888	-1016
570	1889	-956
570	1890	-944
570	1891	-923
570	1892	-789
570	1893	-585
570	1894	-522
570	1895	-702
570	1896	-930
570	1897	-955
570	1898	-833
570	1899	-668
570	1900	-331
570	1901	229
570	1902	716
570	1903	897
570	1904	902
570	1905	935
570	1906	1031
570	1907	1123
570	1908	1230
570	1909	1414
570	1910	1603
570	1911	1564
570	1912	1188
570	1913	713
570	1914	452
570	1915	387
570	1916	416
570	1917	642
570	1918	1078
570	1919	1414
570	1920	1413
570	1921	1201
570	1922	1018
570	1923	937
570	1924	892
570	1925	878
570	1926	948
570	1927	1061
570	1928	990
570	1929	622
570	1930	190
570	1931	-7
570	1932	-19
570	1933	22
570	1934	210
570	1935	580
570	1936	862
570	1937	855
570	1938	677
570	1939	548
570	1940	522
570	1941	502
570	1942	439
570	1943	416
570	1944	458
570	1945	394
570	1946	108
570	1947	-181
570	1948	-223
570	1949	-129
570	1950	-66
570	1951	65
570	1952	343
570	1953	568
570	1954	580
570	1955	474
570	1956	432
570	1957	474
570	1958	464
570	1959	327
570	1960	179
570	1961	140
570	1962	78
570	1963	-109
570	1964	-226
570	1965	-96
570	1966	99
570	1967	154
570	1968	182
570	1969	308
570	1970	426
570	1971	424
570	1972	382
570	1973	435
570	1974	558
570	1975	559
570	1976	336
570	1977	52
570	1978	-88
570	1979	-162
570	1980	-265
570	1981	-230
570	1982	48
570	1983	311
570	1984	345
570	1985	269
570	1986	253
570	1987	286
570	1988	298
570	1989	333
570	1990	474
570	1991	650
570	1992	630
570	1993	294
570	1994	-144
570	1995	-397
570	1996	-487
570	1997	-501
570	1998	-314
570	1999	109
[truncated: 159,280 more rows]
