# Supplementary material for: Are Complexity Metrics Reliable in Assessing HRV Control in Obese Patients During Sleep?
Source: PLoS One. 2015 Apr 20;10(4):e0124458. doi: 10.1371/journal.pone.0124458 (PMC4404104; doi:10.1371/journal.pone.0124458)
Supplement: S1 Dataset — (ZIP) [file pone.0124458.s001.zip › cabiddu_healthy_controls_data/SUBJECT (7)/2/FC.txt]

2160	0	-759
2160	1	560
2160	2	1082
2160	3	1023
2160	4	737
2160	5	379
2160	6	59
2160	7	19
2160	8	330
2160	9	681
2160	10	766
2160	11	658
2160	12	592
2160	13	595
2160	14	557
2160	15	501
2160	16	552
2160	17	680
2160	18	682
2160	19	506
2160	20	368
2160	21	417
2160	22	481
2160	23	378
2160	24	246
2160	25	245
2160	26	258
2160	27	145
2160	28	21
2160	29	73
2160	30	222
2160	31	255
2160	32	164
2160	33	129
2160	34	202
2160	35	210
2160	36	70
2160	37	-40
2160	38	20
2160	39	82
2160	40	-26
2160	41	-155
2160	42	-127
2160	43	-54
2160	44	-108
2160	45	-225
2160	46	-222
2160	47	-119
2160	48	-98
2160	49	-200
2160	50	-257
2160	51	-204
2160	52	-212
2160	53	-383
2160	54	-526
2160	55	-486
2160	56	-422
2160	57	-521
2160	58	-667
2160	59	-691
2160	60	-673
2160	61	-776
2160	62	-946
2160	63	-997
2160	64	-925
2160	65	-918
2160	66	-1041
2160	67	-1139
2160	68	-1125
2160	69	-1165
2160	70	-1372
2160	71	-1543
2160	72	-1494
2160	73	-1357
2160	74	-1319
2160	75	-1289
2160	76	-1111
2160	77	-861
2160	78	-722
2160	79	-667
2160	80	-509
2160	81	-222
2160	82	11
2160	83	102
2160	84	209
2160	85	439
2160	86	618
2160	87	601
2160	88	573
2160	89	716
2160	90	903
2160	91	945
2160	92	911
2160	93	962
2160	94	1059
2160	95	1033
2160	96	896
2160	97	835
2160	98	901
2160	99	912
2160	100	772
2160	101	656
2160	102	703
2160	103	754
2160	104	643
2160	105	526
2160	106	573
2160	107	667
2160	108	623
2160	109	498
2160	110	469
2160	111	529
2160	112	515
2160	113	401
2160	114	352
2160	115	427
2160	116	446
2160	117	296
2160	118	164
2160	119	215
2160	120	298
2160	121	241
2160	122	156
2160	123	200
2160	124	278
2160	125	219
2160	126	80
2160	127	57
2160	128	161
2160	129	215
2160	130	146
2160	131	98
2160	132	149
2160	133	134
2160	134	-59
2160	135	-220
2160	136	-162
2160	137	-25
2160	138	-3
2160	139	-24
2160	140	56
2160	141	162
2160	142	131
2160	143	1
2160	144	-34
2160	145	61
2160	146	108
2160	147	21
2160	148	-42
2160	149	28
2160	150	63
2160	151	-75
2160	152	-203
2160	153	-135
2160	154	-7
2160	155	-8
2160	156	-71
2160	157	-33
2160	158	59
2160	159	49
2160	160	-55
2160	161	-75
2160	162	29
2160	163	80
2160	164	-23
2160	165	-105
2160	166	-29
2160	167	41
2160	168	-61
2160	169	-180
2160	170	-141
2160	171	-53
2160	172	-85
2160	173	-171
2160	174	-135
2160	175	-1
2160	176	49
2160	177	-23
2160	178	-60
2160	179	1
2160	180	-13
2160	181	-202
2160	182	-376
2160	183	-370
2160	184	-334
2160	185	-442
2160	186	-569
2160	187	-544
2160	188	-461
2160	189	-497
2160	190	-606
2160	191	-609
2160	192	-497
2160	193	-448
2160	194	-513
2160	195	-528
2160	196	-406
2160	197	-322
2160	198	-400
2160	199	-468
2160	200	-352
2160	201	-174
2160	202	-101
2160	203	-71
2160	204	60
2160	205	205
2160	206	212
2160	207	137
2160	208	182
2160	209	361
2160	210	459
2160	211	363
2160	212	233
2160	213	213
2160	214	191
2160	215	63
2160	216	1
2160	217	132
2160	218	259
2160	219	173
2160	220	2
2160	221	21
2160	222	274
2160	223	570
2160	224	755
2160	225	737
2160	226	308
2160	227	-800
2160	228	-2501
2160	229	-4211
2160	230	-5278
2160	231	-5471
2160	232	-4848
2160	233	-3489
2160	234	-1702
2160	235	-119
2160	236	729
2160	237	852
2160	238	628
2160	239	373
2160	240	193
2160	241	173
2160	242	406
2160	243	780
2160	244	965
2160	245	804
2160	246	546
2160	247	471
2160	248	514
2160	249	514
2160	250	529
2160	251	639
2160	252	701
2160	253	560
2160	254	334
2160	255	272
2160	256	403
2160	257	523
2160	258	507
2160	259	459
2160	260	447
2160	261	341
2160	262	79
2160	263	-96
2160	264	-14
2160	265	141
2160	266	157
2160	267	125
2160	268	187
2160	269	274
2160	270	215
2160	271	60
2160	272	3
2160	273	83
2160	274	123
2160	275	35
2160	276	-28
2160	277	28
2160	278	37
2160	279	-141
2160	280	-309
2160	281	-277
2160	282	-174
2160	283	-187
2160	284	-252
2160	285	-218
2160	286	-136
2160	287	-177
2160	288	-328
2160	289	-405
2160	290	-360
2160	291	-372
2160	292	-534
2160	293	-676
2160	294	-666
2160	295	-670
2160	296	-844
2160	297	-1025
2160	298	-1033
2160	299	-985
2160	300	-1059
2160	301	-1194
2160	302	-1219
2160	303	-1155
2160	304	-1172
2160	305	-1293
2160	306	-1346
2160	307	-1264
2160	308	-1214
2160	309	-1290
2160	310	-1300
2160	311	-1085
2160	312	-808
2160	313	-657
2160	314	-525
2160	315	-259
2160	316	38
2160	317	193
2160	318	261
2160	319	435
2160	320	713
2160	321	907
2160	322	946
2160	323	980
2160	324	1090
2160	325	1116
2160	326	959
2160	327	831
2160	328	915
2160	329	1062
2160	330	1069
2160	331	1014
2160	332	1049
2160	333	1104
2160	334	1024
2160	335	863
2160	336	817
2160	337	913
2160	338	959
2160	339	863
2160	340	779
2160	341	813
2160	342	803
2160	343	620
2160	344	458
2160	345	500
2160	346	605
2160	347	577
2160	348	487
2160	349	504
2160	350	580
2160	351	556
2160	352	440
2160	353	411
2160	354	501
2160	355	531
2160	356	405
2160	357	301
2160	358	355
2160	359	405
2160	360	287
2160	361	162
2160	362	205
2160	363	299
2160	364	263
2160	365	163
2160	366	180
2160	367	291
2160	368	316
2160	369	227
2160	370	188
2160	371	255
2160	372	259
2160	373	109
2160	374	-5
2160	375	77
2160	376	192
2160	377	155
2160	378	80
2160	379	130
2160	380	212
2160	381	162
2160	382	48
2160	383	56
2160	384	185
2160	385	249
2160	386	181
2160	387	135
2160	388	188
2160	389	182
2160	390	13
2160	391	-119
2160	392	-34
2160	393	112
2160	394	123
2160	395	78
2160	396	125
2160	397	190
2160	398	125
2160	399	-17
2160	400	-39
2160	401	78
2160	402	152
2160	403	88
2160	404	36
2160	405	96
2160	406	113
2160	407	-40
2160	408	-174
2160	409	-106
2160	410	27
2160	411	32
2160	412	-22
2160	413	23
2160	414	119
2160	415	104
2160	416	-7
2160	417	-34
2160	418	60
2160	419	91
2160	420	-39
2160	421	-165
2160	422	-156
2160	423	-169
2160	424	-350
2160	425	-523
2160	426	-500
2160	427	-403
2160	428	-418
2160	429	-498
2160	430	-480
2160	431	-384
2160	432	-372
2160	433	-454
2160	434	-454
2160	435	-307
2160	436	-204
2160	437	-253
2160	438	-286
2160	439	-167
2160	440	-33
2160	441	-28
2160	442	-36
2160	443	89
2160	444	227
2160	445	211
2160	446	121
2160	447	168
2160	448	354
2160	449	472
2160	450	422
2160	451	337
2160	452	316
2160	453	241
2160	454	63
2160	455	-8
2160	456	161
2160	457	347
2160	458	298
2160	459	123
2160	460	74
2160	461	198
2160	462	388
2160	463	608
2160	464	815
2160	465	738
2160	466	-24
2160	467	-1527
2160	468	-3306
2160	469	-4752
2160	470	-5534
2160	471	-5492
2160	472	-4496
2160	473	-2750
2160	474	-933
2160	475	293
2160	476	787
2160	477	799
2160	478	570
2160	479	263
2160	480	96
2160	481	264
2160	482	667
2160	483	942
2160	484	894
2160	485	716
2160	486	642
2160	487	617
2160	488	529
2160	489	507
2160	490	649
2160	491	765
2160	492	655
2160	493	438
2160	494	362
2160	495	451
2160	496	530
2160	497	520
2160	498	533
2160	499	589
2160	500	532
2160	501	305
2160	502	145
2160	503	226
2160	504	348
2160	505	299
2160	506	206
2160	507	239
2160	508	308
2160	509	249
2160	510	123
2160	511	116
2160	512	222
2160	513	254
2160	514	154
2160	515	80
2160	516	108
2160	517	75
2160	518	-126
2160	519	-291
2160	520	-245
2160	521	-140
2160	522	-165
2160	523	-238
2160	524	-202
2160	525	-141
2160	526	-219
2160	527	-389
2160	528	-457
2160	529	-396
2160	530	-383
2160	531	-501
2160	532	-596
2160	533	-575
2160	534	-607
2160	535	-827
2160	536	-1038
2160	537	-1053
2160	538	-1000
2160	539	-1063
2160	540	-1168
2160	541	-1158
2160	542	-1091
2160	543	-1141
2160	544	-1290
2160	545	-1352
2160	546	-1273
2160	547	-1223
2160	548	-1288
2160	549	-1295
2160	550	-1113
2160	551	-912
2160	552	-853
2160	553	-774
2160	554	-504
2160	555	-170
2160	556	32
2160	557	153
2160	558	357
2160	559	617
2160	560	764
2160	561	785
2160	562	854
2160	563	1032
2160	564	1142
2160	565	1075
2160	566	1010
2160	567	1098
2160	568	1185
2160	569	1100
2160	570	982
2160	571	1005
2160	572	1078
2160	573	1030
2160	574	917
2160	575	917
2160	576	1025
2160	577	1053
2160	578	944
2160	579	856
2160	580	872
2160	581	829
2160	582	625
2160	583	459
2160	584	510
2160	585	625
2160	586	610
2160	587	551
2160	588	598
2160	589	672
2160	590	608
2160	591	456
2160	592	411
2160	593	495
2160	594	524
2160	595	416
2160	596	330
2160	597	370
2160	598	371
2160	599	207
2160	600	69
2160	601	135
2160	602	261
2160	603	249
2160	604	172
2160	605	199
2160	606	279
2160	607	256
2160	608	147
2160	609	130
2160	610	240
2160	611	291
2160	612	188
2160	613	103
2160	614	169
2160	615	228
2160	616	120
2160	617	11
2160	618	71
2160	619	176
2160	620	144
2160	621	49
2160	622	67
2160	623	177
2160	624	211
2160	625	142
2160	626	128
2160	627	218
2160	628	238
2160	629	98
2160	630	-10
2160	631	76
2160	632	190
2160	633	147
2160	634	61
2160	635	91
2160	636	143
2160	637	61
2160	638	-76
2160	639	-73
2160	640	70
2160	641	161
2160	642	126
2160	643	101
2160	644	154
2160	645	130
2160	646	-60
2160	647	-201
2160	648	-110
2160	649	52
2160	650	81
2160	651	51
2160	652	111
2160	653	185
2160	654	120
2160	655	-19
2160	656	-38
2160	657	86
2160	658	165
2160	659	106
2160	660	52
2160	661	94
2160	662	66
2160	663	-156
2160	664	-373
2160	665	-389
2160	666	-330
2160	667	-373
2160	668	-438
2160	669	-376
2160	670	-254
2160	671	-256
2160	672	-372
2160	673	-418
2160	674	-340
2160	675	-304
2160	676	-385
2160	677	-416
2160	678	-277
2160	679	-147
2160	680	-196
2160	681	-272
2160	682	-179
2160	683	-15
2160	684	57
2160	685	67
2160	686	161
2160	687	291
2160	688	306
2160	689	221
2160	690	229
2160	691	374
2160	692	451
2160	693	328
2160	694	181
2160	695	194
2160	696	260
2160	697	234
2160	698	232
2160	699	352
2160	700	428
2160	701	280
2160	702	44
2160	703	27
2160	704	311
2160	705	687
2160	706	910
2160	707	841
2160	708	290
2160	709	-969
2160	710	-2817
2160	711	-4596
2160	712	-5603
2160	713	-5611
2160	714	-4758
2160	715	-3249
2160	716	-1452
2160	717	35
2160	718	749
2160	719	744
2160	720	463
2160	721	257
2160	722	198
2160	723	273
2160	724	522
2160	725	857
2160	726	979
2160	727	752
2160	728	460
2160	729	405
2160	730	517
2160	731	597
2160	732	642
2160	733	722
2160	734	748
2160	735	596
2160	736	367
2160	737	302
2160	738	443
2160	739	570
2160	740	523
2160	741	421
2160	742	388
2160	743	311
2160	744	99
2160	745	-34
2160	746	61
2160	747	214
2160	748	215
2160	749	141
2160	750	154
2160	751	234
2160	752	221
2160	753	114
2160	754	80
2160	755	162
2160	756	184
2160	757	43
2160	758	-81
2160	759	-40
2160	760	8
2160	761	-101
2160	762	-223
2160	763	-189
2160	764	-113
2160	765	-167
2160	766	-294
2160	767	-317
2160	768	-243
2160	769	-240
2160	770	-346
2160	771	-400
2160	772	-339
2160	773	-342
2160	774	-525
2160	775	-701
2160	776	-701
2160	777	-669
2160	778	-778
2160	779	-914
2160	780	-921
2160	781	-886
2160	782	-982
2160	783	-1157
2160	784	-1223
2160	785	-1158
2160	786	-1136
2160	787	-1225
2160	788	-1276
2160	789	-1200
2160	790	-1163
2160	791	-1280
2160	792	-1349
2160	793	-1178
2160	794	-905
2160	795	-727
2160	796	-569
2160	797	-292
2160	798	25
2160	799	210
2160	800	289
2160	801	445
2160	802	708
2160	803	895
2160	804	916
2160	805	929
2160	806	1053
2160	807	1129
2160	808	1018
2160	809	907
2160	810	978
2160	811	1101
2160	812	1086
2160	813	1002
2160	814	1011
2160	815	1081
2160	816	1048
2160	817	915
2160	818	858
2160	819	927
2160	820	936
2160	821	793
2160	822	676
2160	823	733
2160	824	800
2160	825	706
2160	826	593
2160	827	626
2160	828	696
2160	829	630
2160	830	499
2160	831	491
2160	832	597
2160	833	634
2160	834	556
2160	835	517
2160	836	577
2160	837	570
2160	838	400
2160	839	264
2160	840	330
2160	841	437
2160	842	395
2160	843	306
2160	844	329
2160	845	385
2160	846	319
2160	847	191
2160	848	196
2160	849	331
2160	850	407
2160	851	338
2160	852	279
2160	853	314
2160	854	291
2160	855	105
2160	856	-41
2160	857	33
2160	858	175
2160	859	188
2160	860	146
2160	861	206
2160	862	302
2160	863	274
2160	864	157
2160	865	141
2160	866	251
2160	867	308
2160	868	222
2160	869	159
2160	870	232
2160	871	273
2160	872	138
2160	873	10
2160	874	74
2160	875	195
2160	876	188
2160	877	117
2160	878	145
2160	879	227
2160	880	202
2160	881	78
2160	882	43
2160	883	149
2160	884	219
2160	885	140
2160	886	77
2160	887	159
2160	888	220
2160	889	104
2160	890	-28
2160	891	15
2160	892	127
2160	893	129
2160	894	70
2160	895	111
2160	896	224
2160	897	238
2160	898	132
2160	899	81
2160	900	160
2160	901	192
2160	902	58
2160	903	-76
2160	904	-60
2160	905	-46
2160	906	-194
2160	907	-362
2160	908	-364
2160	909	-287
2160	910	-306
2160	911	-392
2160	912	-387
2160	913	-289
2160	914	-265
2160	915	-354
2160	916	-388
2160	917	-275
2160	918	-199
2160	919	-289
2160	920	-365
2160	921	-255
2160	922	-106
2160	923	-73
2160	924	-45
2160	925	128
2160	926	327
2160	927	357
2160	928	244
2160	929	208
2160	930	313
2160	931	407
2160	932	390
2160	933	377
2160	934	436
2160	935	396
2160	936	159
2160	937	-28
2160	938	57
2160	939	266
2160	940	346
2160	941	298
2160	942	273
2160	943	300
2160	944	321
2160	945	417
2160	946	704
2160	947	1022
2160	948	903
2160	949	32
2160	950	-1429
2160	951	-3059
2160	952	-4528
2160	953	-5490
2160	954	-5471
2160	955	-4331
2160	956	-2553
2160	957	-865
2160	958	308
2160	959	900
2160	960	966
2160	961	631
2160	962	213
2160	963	102
2160	964	377
2160	965	719
2160	966	831
2160	967	783
2160	968	746
2160	969	676
2160	970	519
2160	971	456
2160	972	619
2160	973	821
2160	974	814
2160	975	628
2160	976	499
2160	977	508
2160	978	531
2160	979	509
2160	980	548
2160	981	655
2160	982	624
2160	983	351
2160	984	88
2160	985	75
2160	986	198
2160	987	231
2160	988	222
2160	989	297
2160	990	386
2160	991	315
2160	992	142
2160	993	74
2160	994	150
2160	995	191
2160	996	110
2160	997	55
2160	998	121
2160	999	139
2160	1000	-29
2160	1001	-192
2160	1002	-159
2160	1003	-61
2160	1004	-84
2160	1005	-164
2160	1006	-142
2160	1007	-71
2160	1008	-113
2160	1009	-256
2160	1010	-318
2160	1011	-259
2160	1012	-254
2160	1013	-398
2160	1014	-523
2160	1015	-498
2160	1016	-485
2160	1017	-645
2160	1018	-817
2160	1019	-826
2160	1020	-789
2160	1021	-884
2160	1022	-1050
2160	1023	-1105
2160	1024	-1062
2160	1025	-1087
2160	1026	-1201
2160	1027	-1242
2160	1028	-1155
2160	1029	-1118
2160	1030	-1236
2160	1031	-1323
2160	1032	-1209
2160	1033	-1037
2160	1034	-977
2160	1035	-906
2160	1036	-669
2160	1037	-376
2160	1038	-207
2160	1039	-116
2160	1040	74
2160	1041	367
2160	1042	583
2160	1043	662
2160	1044	750
2160	1045	916
2160	1046	992
2160	1047	866
2160	1048	742
2160	1049	809
2160	1050	931
2160	1051	929
2160	1052	892
2160	1053	967
2160	1054	1067
2160	1055	1025
2160	1056	884
2160	1057	835
2160	1058	915
2160	1059	944
2160	1060	845
2160	1061	770
2160	1062	817
2160	1063	818
2160	1064	639
2160	1065	475
2160	1066	509
2160	1067	607
2160	1068	581
2160	1069	501
2160	1070	526
2160	1071	608
2160	1072	586
2160	1073	474
2160	1074	449
2160	1075	546
2160	1076	578
2160	1077	451
2160	1078	338
2160	1079	375
2160	1080	402
2160	1081	268
2160	1082	136
2160	1083	181
2160	1084	280
2160	1085	248
2160	1086	151
2160	1087	164
2160	1088	267
2160	1089	292
2160	1090	214
2160	1091	192
2160	1092	278
2160	1093	302
2160	1094	168
2160	1095	64
2160	1096	146
2160	1097	251
2160	1098	197
2160	1099	101
2160	1100	128
2160	1101	186
2160	1102	120
2160	1103	1
2160	1104	14
2160	1105	151
2160	1106	221
2160	1107	158
2160	1108	111
2160	1109	160
2160	1110	147
2160	1111	-27
2160	1112	-162
2160	1113	-86
2160	1114	47
2160	1115	45
2160	1116	0
2160	1117	61
2160	1118	148
2160	1119	103
2160	1120	-25
2160	1121	-44
2160	1122	68
2160	1123	135
2160	1124	73
2160	1125	31
2160	1126	104
2160	1127	125
2160	1128	-32
2160	1129	-177
2160	1130	-122
2160	1131	-1
2160	1132	-4
2160	1133	-53
2160	1134	3
2160	1135	101
2160	1136	68
2160	1137	-80
2160	1138	-165
2160	1139	-143
2160	1140	-173
2160	1141	-330
2160	1142	-439
2160	1143	-371
2160	1144	-302
2160	1145	-406
2160	1146	-526
2160	1147	-493
2160	1148	-418
2160	1149	-468
2160	1150	-558
2160	1151	-515
2160	1152	-362
2160	1153	-276
2160	1154	-277
2160	1155	-221
2160	1156	-72
2160	1157	19
2160	1158	-35
2160	1159	-55
2160	1160	87
2160	1161	215
2160	1162	164
2160	1163	88
2160	1164	170
2160	1165	309
2160	1166	315
2160	1167	219
2160	1168	189
2160	1169	237
2160	1170	233
2160	1171	168
2160	1172	196
2160	1173	343
2160	1174	379
2160	1175	167
2160	1176	-67
2160	1177	-53
2160	1178	158
2160	1179	401
2160	1180	654
2160	1181	826
2160	1182	566
2160	1183	-439
2160	1184	-2041
2160	1185	-3702
2160	1186	-4901
2160	1187	-5371
2160	1188	-4981
2160	1189	-3726
2160	1190	-1939
2160	1191	-322
2160	1192	584
2160	1193	821
2160	1194	707
2160	1195	417
2160	1196	86
2160	1197	-30
2160	1198	211
2160	1199	599
2160	1200	794
2160	1201	727
2160	1202	605
2160	1203	566
2160	1204	532
2160	1205	453
2160	1206	460
2160	1207	597
2160	1208	636
2160	1209	420
2160	1210	175
2160	1211	148
2160	1212	246
2160	1213	276
2160	1214	254
2160	1215	298
2160	1216	350
2160	1217	267
2160	1218	84
2160	1219	25
2160	1220	145
2160	1221	222
2160	1222	131
2160	1223	34
2160	1224	87
2160	1225	135
2160	1226	17
2160	1227	-117
2160	1228	-92
2160	1229	-13
2160	1230	-57
2160	1231	-167
2160	1232	-166
2160	1233	-66
2160	1234	-45
2160	1235	-146
2160	1236	-202
2160	1237	-146
2160	1238	-149
2160	1239	-320
2160	1240	-468
2160	1241	-427
2160	1242	-350
2160	1243	-422
2160	1244	-538
2160	1245	-537
2160	1246	-504
2160	1247	-602
2160	1248	-778
2160	1249	-840
2160	1250	-771
2160	1251	-753
2160	1252	-860
2160	1253	-940
2160	1254	-912
2160	1255	-948
2160	1256	-1169
2160	1257	-1374
2160	1258	-1373
2160	1259	-1302
2160	1260	-1346
2160	1261	-1425
2160	1262	-1382
2160	1263	-1282
2160	1264	-1287
2160	1265	-1365
2160	1266	-1320
2160	1267	-1107
2160	1268	-904
2160	1269	-802
2160	1270	-656
2160	1271	-362
2160	1272	-101
2160	1273	-31
2160	1274	21
2160	1275	238
2160	1276	493
2160	1277	602
2160	1278	631
2160	1279	744
2160	1280	906
2160	1281	953
2160	1282	885
2160	1283	876
2160	1284	980
2160	1285	1022
2160	1286	903
2160	1287	802
2160	1288	863
2160	1289	926
2160	1290	823
2160	1291	696
2160	1292	715
2160	1293	774
2160	1294	703
2160	1295	571
2160	1296	559
2160	1297	659
2160	1298	690
2160	1299	606
2160	1300	559
2160	1301	614
2160	1302	603
2160	1303	426
2160	1304	278
2160	1305	328
2160	1306	418
2160	1307	361
2160	1308	261
2160	1309	280
2160	1310	338
2160	1311	281
2160	1312	162
2160	1313	165
2160	1314	291
2160	1315	354
2160	1316	273
2160	1317	206
2160	1318	249
2160	1319	243
2160	1320	70
2160	1321	-70
2160	1322	-4
2160	1323	119
2160	1324	109
2160	1325	46
2160	1326	92
2160	1327	183
2160	1328	159
2160	1329	47
2160	1330	30
2160	1331	137
2160	1332	188
2160	1333	96
2160	1334	30
2160	1335	109
2160	1336	162
2160	1337	37
2160	1338	-88
2160	1339	-35
2160	1340	70
2160	1341	47
2160	1342	-32
2160	1343	6
2160	1344	122
2160	1345	141
2160	1346	52
2160	1347	27
2160	1348	117
2160	1349	144
2160	1350	16
2160	1351	-84
2160	1352	-8
2160	1353	78
2160	1354	0
2160	1355	-103
2160	1356	-57
2160	1357	32
2160	1358	-7
2160	1359	-109
2160	1360	-85
2160	1361	51
2160	1362	111
2160	1363	49
2160	1364	23
2160	1365	101
2160	1366	113
2160	1367	-38
2160	1368	-155
2160	1369	-72
2160	1370	58
2160	1371	40
2160	1372	-27
2160	1373	12
2160	1374	65
2160	1375	-43
2160	1376	-249
2160	1377	-352
2160	1378	-323
2160	1379	-330
2160	1380	-432
2160	1381	-470
2160	1382	-369
2160	1383	-320
2160	1384	-462
2160	1385	-608
2160	1386	-567
2160	1387	-464
2160	1388	-476
2160	1389	-503
2160	1390	-389
2160	1391	-204
2160	1392	-137
2160	1393	-191
2160	1394	-167
2160	1395	-8
2160	1396	117
2160	1397	95
2160	1398	79
2160	1399	179
2160	1400	247
2160	1401	154
2160	1402	90
2160	1403	222
2160	1404	381
2160	1405	349
2160	1406	201
2160	1407	148
2160	1408	213
2160	1409	254
2160	1410	245
2160	1411	292
2160	1412	376
2160	1413	312
2160	1414	81
2160	1415	-18
2160	1416	249
2160	1417	675
2160	1418	888
2160	1419	734
2160	1420	134
2160	1421	-1064
2160	1422	-2801
2160	1423	-4538
2160	1424	-5564
2160	1425	-5526
2160	1426	-4566
2160	1427	-3041
2160	1428	-1321
2160	1429	145
2160	1430	889
2160	1431	820
2160	1432	395
2160	1433	124
2160	1434	110
2160	1435	230
2160	1436	470
2160	1437	802
2160	1438	998
2160	1439	875
2160	1440	578
2160	1441	426
2160	1442	512
2160	1443	644
2160	1444	674
2160	1445	676
2160	1446	700
2160	1447	610
2160	1448	357
2160	1449	187
2160	1450	288
2160	1451	474
2160	1452	499
2160	1453	399
2160	1454	346
2160	1455	319
2160	1456	216
2160	1457	100
2160	1458	120
2160	1459	271
2160	1460	349
2160	1461	274
2160	1462	202
2160	1463	261
2160	1464	284
2160	1465	130
2160	1466	-22
2160	1467	14
2160	1468	108
2160	1469	78
2160	1470	-13
2160	1471	1
2160	1472	77
2160	1473	49
2160	1474	-83
2160	1475	-139
2160	1476	-67
2160	1477	-48
2160	1478	-180
2160	1479	-290
2160	1480	-239
2160	1481	-194
2160	1482	-322
2160	1483	-480
2160	1484	-490
2160	1485	-456
2160	1486	-551
2160	1487	-713
2160	1488	-765
2160	1489	-717
2160	1490	-746
2160	1491	-885
2160	1492	-972
2160	1493	-940
2160	1494	-964
2160	1495	-1153
2160	1496	-1317
2160	1497	-1293
2160	1498	-1231
2160	1499	-1312
2160	1500	-1417
2160	1501	-1378
2160	1502	-1269
2160	1503	-1252
2160	1504	-1270
2160	1505	-1135
2160	1506	-839
2160	1507	-576
2160	1508	-427
2160	1509	-250
2160	1510	35
2160	1511	253
2160	1512	281
2160	1513	313
2160	1514	527
2160	1515	777
2160	1516	872
2160	1517	896
2160	1518	1008
2160	1519	1144
2160	1520	1141
2160	1521	1035
2160	1522	1014
2160	1523	1111
2160	1524	1150
2160	1525	1048
2160	1526	969
2160	1527	1027
2160	1528	1055
2160	1529	905
2160	1530	755
2160	1531	787
2160	1532	875
2160	1533	833
2160	1534	736
2160	1535	748
2160	1536	830
2160	1537	812
2160	1538	692
2160	1539	644
2160	1540	718
2160	1541	740
2160	1542	612
2160	1543	514
2160	1544	582
2160	1545	648
2160	1546	545
2160	1547	418
2160	1548	440
2160	1549	505
2160	1550	443
2160	1551	318
2160	1552	309
2160	1553	401
2160	1554	418
2160	1555	323
2160	1556	280
2160	1557	356
2160	1558	377
2160	1559	235
2160	1560	118
2160	1561	188
2160	1562	287
2160	1563	234
2160	1564	139
2160	1565	166
2160	1566	229
2160	1567	167
2160	1568	40
2160	1569	36
2160	1570	161
2160	1571	231
2160	1572	174
2160	1573	137
2160	1574	202
2160	1575	207
2160	1576	37
2160	1577	-111
2160	1578	-54
2160	1579	64
2160	1580	56
2160	1581	6
2160	1582	69
2160	1583	174
2160	1584	152
2160	1585	34
2160	1586	8
2160	1587	106
2160	1588	151
2160	1589	63
2160	1590	5
2160	1591	88
2160	1592	141
2160	1593	18
2160	1594	-103
2160	1595	-41
2160	1596	72
2160	1597	60
2160	1598	-5
2160	1599	43
2160	1600	154
2160	1601	156
2160	1602	48
2160	1603	5
2160	1604	83
2160	1605	116
2160	1606	18
2160	1607	-42
2160	1608	65
2160	1609	162
2160	1610	72
2160	1611	-50
2160	1612	-27
2160	1613	38
2160	1614	-26
2160	1615	-159
2160	1616	-195
2160	1617	-154
2160	1618	-198
2160	1619	-341
2160	1620	-407
2160	1621	-328
2160	1622	-278
2160	1623	-381
2160	1624	-474
2160	1625	-402
2160	1626	-313
2160	1627	-373
2160	1628	-442
2160	1629	-357
2160	1630	-209
2160	1631	-176
2160	1632	-214
2160	1633	-166
2160	1634	-15
2160	1635	97
2160	1636	106
2160	1637	144
2160	1638	264
2160	1639	296
2160	1640	140
2160	1641	21
2160	1642	131
2160	1643	311
2160	1644	338
2160	1645	272
2160	1646	267
2160	1647	291
2160	1648	235
2160	1649	166
2160	1650	238
2160	1651	413
2160	1652	452
2160	1653	275
2160	1654	115
2160	1655	199
2160	1656	438
2160	1657	637
2160	1658	767
2160	1659	716
2160	1660	116
2160	1661	-1244
2160	1662	-3028
2160	1663	-4596
2160	1664	-5474
2160	1665	-5487
2160	1666	-4620
2160	1667	-3035
2160	1668	-1219
2160	1669	156
2160	1670	730
2160	1671	711
2160	1672	500
2160	1673	264
2160	1674	72
2160	1675	124
2160	1676	469
2160	1677	813
2160	1678	861
2160	1679	682
2160	1680	545
2160	1681	548
2160	1682	581
2160	1683	596
2160	1684	674
2160	1685	797
2160	1686	765
2160	1687	518
2160	1688	316
2160	1689	366
2160	1690	509
2160	1691	524
2160	1692	466
2160	1693	466
2160	1694	442
2160	1695	285
2160	1696	112
2160	1697	132
2160	1698	302
2160	1699	392
2160	1700	327
2160	1701	260
2160	1702	284
2160	1703	248
2160	1704	61
2160	1705	-80
2160	1706	-3
2160	1707	130
2160	1708	120
2160	1709	50
2160	1710	78
2160	1711	133
2160	1712	59
2160	1713	-93
2160	1714	-127
2160	1715	-28
2160	1716	19
2160	1717	-77
2160	1718	-158
2160	1719	-123
2160	1720	-131
2160	1721	-310
2160	1722	-472
2160	1723	-441
2160	1724	-359
2160	1725	-421
2160	1726	-551
2160	1727	-587
2160	1728	-571
2160	1729	-663
2160	1730	-841
2160	1731	-924
2160	1732	-873
2160	1733	-872
2160	1734	-1017
2160	1735	-1140
2160	1736	-1111
2160	1737	-1093
2160	1738	-1244
2160	1739	-1397
2160	1740	-1368
2160	1741	-1269
2160	1742	-1273
2160	1743	-1305
2160	1744	-1188
2160	1745	-950
2160	1746	-762
2160	1747	-655
2160	1748	-472
2160	1749	-166
2160	1750	80
2160	1751	161
2160	1752	252
2160	1753	504
2160	1754	755
2160	1755	825
2160	1756	838
2160	1757	965
2160	1758	1109
2160	1759	1104
2160	1760	1018
2160	1761	1038
2160	1762	1161
2160	1763	1206
2160	1764	1119
2160	1765	1060
2160	1766	1106
2160	1767	1092
2160	1768	913
2160	1769	764
2160	1770	817
2160	1771	919
2160	1772	878
2160	1773	789
2160	1774	810
2160	1775	867
2160	1776	801
2160	1777	659
2160	1778	628
2160	1779	731
2160	1780	782
2160	1781	700
2160	1782	636
2160	1783	686
2160	1784	687
2160	1785	510
2160	1786	349
2160	1787	384
2160	1788	476
2160	1789	439
2160	1790	348
2160	1791	363
2160	1792	429
2160	1793	385
2160	1794	252
2160	1795	211
2160	1796	299
2160	1797	339
2160	1798	239
2160	1799	164
2160	1800	238
2160	1801	292
2160	1802	169
2160	1803	38
2160	1804	82
2160	1805	183
2160	1806	161
2160	1807	82
2160	1808	116
2160	1809	228
2160	1810	242
2160	1811	144
2160	1812	101
2160	1813	176
2160	1814	200
2160	1815	77
2160	1816	-12
2160	1817	80
2160	1818	183
2160	1819	119
2160	1820	19
2160	1821	55
2160	1822	136
2160	1823	98
2160	1824	2
2160	1825	27
2160	1826	158
2160	1827	205
2160	1828	117
2160	1829	55
2160	1830	101
2160	1831	98
2160	1832	-55
2160	1833	-167
2160	1834	-74
2160	1835	60
2160	1836	46
2160	1837	-21
2160	1838	21
2160	1839	99
2160	1840	59
2160	1841	-51
2160	1842	-50
2160	1843	70
2160	1844	127
2160	1845	47
2160	1846	-8
2160	1847	66
2160	1848	102
2160	1849	-31
2160	1850	-151
2160	1851	-83
2160	1852	32
2160	1853	8
2160	1854	-68
2160	1855	-36
2160	1856	38
2160	1857	-17
2160	1858	-183
2160	1859	-275
2160	1860	-244
2160	1861	-251
2160	1862	-368
2160	1863	-436
2160	1864	-344
2160	1865	-282
2160	1866	-415
2160	1867	-568
2160	1868	-547
2160	1869	-450
2160	1870	-445
2160	1871	-457
2160	1872	-342
2160	1873	-150
2160	1874	-77
2160	1875	-146
2160	1876	-148
2160	1877	-8
2160	1878	110
2160	1879	71
2160	1880	36
2160	1881	144
2160	1882	251
2160	1883	213
2160	1884	177
2160	1885	287
2160	1886	403
2160	1887	332
2160	1888	150
2160	1889	85
2160	1890	181
2160	1891	285
2160	1892	314
2160	1893	349
2160	1894	405
2160	1895	328
2160	1896	103
2160	1897	36
2160	1898	347
2160	1899	791
2160	1900	943
2160	1901	614
2160	1902	-234
2160	1903	-1634
2160	1904	-3422
2160	1905	-5028
2160	1906	-5772
2160	1907	-5375
2160	1908	-4111
2160	1909	-2461
2160	1910	-825
2160	1911	431
2160	1912	951
2160	1913	723
2160	1914	244
2160	1915	22
2160	1916	104
2160	1917	299
2160	1918	540
2160	1919	804
2160	1920	934
2160	1921	791
2160	1922	515
2160	1923	400
2160	1924	527
2160	1925	678
2160	1926	680
2160	1927	626
2160	1928	625
2160	1929	559
2160	1930	350
2160	1931	215
2160	1932	330
2160	1933	511
2160	1934	521
2160	1935	399
2160	1936	335
2160	1937	336
2160	1938	288
2160	1939	197
2160	1940	192
2160	1941	304
2160	1942	349
2160	1943	243
2160	1944	151
2160	1945	222
2160	1946	288
2160	1947	179
2160	1948	41
2160	1949	51
2160	1950	109
2160	1951	49
2160	1952	-68
2160	1953	-64
2160	1954	40
2160	1955	71
2160	1956	-12
2160	1957	-47
2160	1958	27
2160	1959	38
2160	1960	-120
2160	1961	-259
2160	1962	-213
2160	1963	-133
2160	1964	-200
2160	1965	-307
2160	1966	-299
2160	1967	-270
2160	1968	-384
2160	1969	-581
2160	1970	-669
2160	1971	-629
2160	1972	-639
2160	1973	-765
2160	1974	-858
2160	1975	-838
2160	1976	-875
2160	1977	-1087
2160	1978	-1275
2160	1979	-1254
2160	1980	-1165
2160	1981	-1193
2160	1982	-1251
2160	1983	-1181
2160	1984	-1051
2160	1985	-1019
2160	1986	-1044
2160	1987	-935
2160	1988	-661
2160	1989	-405
2160	1990	-266
2160	1991	-98
2160	1992	197
2160	1993	440
2160	1994	481
2160	1995	500
2160	1996	684
2160	1997	907
2160	1998	985
2160	1999	991
[truncated: 159,280 more rows]
