# Supplementary material for: Are Complexity Metrics Reliable in Assessing HRV Control in Obese Patients During Sleep?
Source: PLoS One. 2015 Apr 20;10(4):e0124458. doi: 10.1371/journal.pone.0124458 (PMC4404104; doi:10.1371/journal.pone.0124458)
Supplement: S1 Dataset — (ZIP) [file pone.0124458.s001.zip › cabiddu_healthy_controls_data/SUBJECT (7)/3/FC.txt]

8790	0	247
8790	1	377
8790	2	368
8790	3	152
8790	4	-3
8790	5	162
8790	6	532
8790	7	847
8790	8	993
8790	9	816
8790	10	-16
8790	11	-1639
8790	12	-3649
8790	13	-5339
8790	14	-6181
8790	15	-6018
8790	16	-4915
8790	17	-3113
8790	18	-1134
8790	19	342
8790	20	951
8790	21	924
8790	22	700
8790	23	464
8790	24	279
8790	25	310
8790	26	597
8790	27	880
8790	28	890
8790	29	691
8790	30	549
8790	31	570
8790	32	640
8790	33	676
8790	34	746
8790	35	846
8790	36	792
8790	37	519
8790	38	280
8790	39	300
8790	40	431
8790	41	460
8790	42	426
8790	43	446
8790	44	448
8790	45	311
8790	46	125
8790	47	91
8790	48	203
8790	49	274
8790	50	228
8790	51	213
8790	52	307
8790	53	341
8790	54	184
8790	55	18
8790	56	32
8790	57	96
8790	58	45
8790	59	-40
8790	60	-15
8790	61	53
8790	62	3
8790	63	-142
8790	64	-205
8790	65	-142
8790	66	-111
8790	67	-197
8790	68	-253
8790	69	-175
8790	70	-139
8790	71	-294
8790	72	-474
8790	73	-503
8790	74	-486
8790	75	-584
8790	76	-721
8790	77	-747
8790	78	-704
8790	79	-765
8790	80	-936
8790	81	-1049
8790	82	-1039
8790	83	-1061
8790	84	-1198
8790	85	-1289
8790	86	-1205
8790	87	-1128
8790	88	-1233
8790	89	-1375
8790	90	-1375
8790	91	-1309
8790	92	-1319
8790	93	-1334
8790	94	-1190
8790	95	-912
8790	96	-685
8790	97	-556
8790	98	-375
8790	99	-77
8790	100	170
8790	101	261
8790	102	367
8790	103	638
8790	104	908
8790	105	993
8790	106	1006
8790	107	1106
8790	108	1215
8790	109	1180
8790	110	1060
8790	111	1032
8790	112	1112
8790	113	1139
8790	114	1058
8790	115	1017
8790	116	1093
8790	117	1113
8790	118	953
8790	119	794
8790	120	816
8790	121	882
8790	122	821
8790	123	731
8790	124	758
8790	125	824
8790	126	761
8790	127	603
8790	128	532
8790	129	587
8790	130	614
8790	131	544
8790	132	524
8790	133	631
8790	134	686
8790	135	536
8790	136	355
8790	137	338
8790	138	373
8790	139	305
8790	140	217
8790	141	260
8790	142	363
8790	143	352
8790	144	226
8790	145	159
8790	146	207
8790	147	225
8790	148	136
8790	149	102
8790	150	232
8790	151	336
8790	152	244
8790	153	108
8790	154	112
8790	155	164
8790	156	117
8790	157	42
8790	158	86
8790	159	199
8790	160	209
8790	161	96
8790	162	33
8790	163	96
8790	164	135
8790	165	58
8790	166	18
8790	167	149
8790	168	271
8790	169	210
8790	170	102
8790	171	117
8790	172	176
8790	173	128
8790	174	31
8790	175	47
8790	176	159
8790	177	197
8790	178	117
8790	179	75
8790	180	145
8790	181	169
8790	182	36
8790	183	-77
8790	184	-3
8790	185	106
8790	186	81
8790	187	21
8790	188	71
8790	189	147
8790	190	94
8790	191	-37
8790	192	-64
8790	193	36
8790	194	102
8790	195	64
8790	196	59
8790	197	161
8790	198	191
8790	199	21
8790	200	-165
8790	201	-182
8790	202	-156
8790	203	-249
8790	204	-365
8790	205	-357
8790	206	-290
8790	207	-328
8790	208	-454
8790	209	-501
8790	210	-429
8790	211	-394
8790	212	-466
8790	213	-493
8790	214	-369
8790	215	-260
8790	216	-321
8790	217	-384
8790	218	-285
8790	219	-144
8790	220	-100
8790	221	-79
8790	222	44
8790	223	201
8790	224	221
8790	225	123
8790	226	107
8790	227	245
8790	228	368
8790	229	348
8790	230	305
8790	231	358
8790	232	368
8790	233	230
8790	234	135
8790	235	243
8790	236	393
8790	237	354
8790	238	169
8790	239	61
8790	240	133
8790	241	318
8790	242	575
8790	243	876
8790	244	984
8790	245	448
8790	246	-939
8790	247	-2815
8790	248	-4565
8790	249	-5780
8790	250	-6179
8790	251	-5508
8790	252	-3858
8790	253	-1846
8790	254	-208
8790	255	711
8790	256	1003
8790	257	882
8790	258	541
8790	259	241
8790	260	260
8790	261	602
8790	262	922
8790	263	938
8790	264	777
8790	265	678
8790	266	620
8790	267	530
8790	268	518
8790	269	673
8790	270	827
8790	271	768
8790	272	546
8790	273	401
8790	274	425
8790	275	484
8790	276	483
8790	277	512
8790	278	602
8790	279	574
8790	280	326
8790	281	90
8790	282	94
8790	283	201
8790	284	206
8790	285	170
8790	286	232
8790	287	327
8790	288	294
8790	289	157
8790	290	97
8790	291	161
8790	292	190
8790	293	101
8790	294	51
8790	295	143
8790	296	200
8790	297	67
8790	298	-93
8790	299	-101
8790	300	-61
8790	301	-133
8790	302	-247
8790	303	-252
8790	304	-190
8790	305	-226
8790	306	-368
8790	307	-446
8790	308	-402
8790	309	-395
8790	310	-524
8790	311	-629
8790	312	-580
8790	313	-544
8790	314	-691
8790	315	-872
8790	316	-917
8790	317	-914
8790	318	-1024
8790	319	-1182
8790	320	-1226
8790	321	-1170
8790	322	-1182
8790	323	-1296
8790	324	-1354
8790	325	-1287
8790	326	-1254
8790	327	-1355
8790	328	-1407
8790	329	-1236
8790	330	-995
8790	331	-858
8790	332	-722
8790	333	-453
8790	334	-149
8790	335	21
8790	336	106
8790	337	281
8790	338	562
8790	339	779
8790	340	870
8790	341	967
8790	342	1144
8790	343	1229
8790	344	1106
8790	345	968
8790	346	1007
8790	347	1095
8790	348	1061
8790	349	998
8790	350	1041
8790	351	1116
8790	352	1062
8790	353	918
8790	354	863
8790	355	940
8790	356	982
8790	357	909
8790	358	860
8790	359	926
8790	360	941
8790	361	767
8790	362	592
8790	363	605
8790	364	683
8790	365	654
8790	366	583
8790	367	612
8790	368	682
8790	369	634
8790	370	481
8790	371	402
8790	372	451
8790	373	476
8790	374	386
8790	375	340
8790	376	452
8790	377	541
8790	378	444
8790	379	313
8790	380	320
8790	381	364
8790	382	291
8790	383	171
8790	384	167
8790	385	252
8790	386	260
8790	387	169
8790	388	139
8790	389	228
8790	390	273
8790	391	176
8790	392	102
8790	393	194
8790	394	288
8790	395	216
8790	396	112
8790	397	138
8790	398	200
8790	399	145
8790	400	30
8790	401	27
8790	402	134
8790	403	187
8790	404	139
8790	405	134
8790	406	239
8790	407	285
8790	408	157
8790	409	31
8790	410	77
8790	411	151
8790	412	91
8790	413	9
8790	414	61
8790	415	160
8790	416	134
8790	417	9
8790	418	-48
8790	419	-13
8790	420	-34
8790	421	-158
8790	422	-223
8790	423	-145
8790	424	-104
8790	425	-251
8790	426	-420
8790	427	-428
8790	428	-385
8790	429	-441
8790	430	-497
8790	431	-403
8790	432	-240
8790	433	-189
8790	434	-240
8790	435	-225
8790	436	-96
8790	437	14
8790	438	29
8790	439	87
8790	440	261
8790	441	367
8790	442	260
8790	443	136
8790	444	200
8790	445	336
8790	446	354
8790	447	293
8790	448	289
8790	449	321
8790	450	274
8790	451	183
8790	452	213
8790	453	367
8790	454	419
8790	455	255
8790	456	93
8790	457	177
8790	458	432
8790	459	690
8790	460	935
8790	461	1049
8790	462	642
8790	463	-587
8790	464	-2433
8790	465	-4318
8790	466	-5701
8790	467	-6263
8790	468	-5823
8790	469	-4393
8790	470	-2379
8790	471	-520
8790	472	630
8790	473	1071
8790	474	1084
8790	475	824
8790	476	445
8790	477	257
8790	478	424
8790	479	729
8790	480	862
8790	481	790
8790	482	700
8790	483	685
8790	484	670
8790	485	631
8790	486	682
8790	487	825
8790	488	846
8790	489	625
8790	490	386
8790	491	362
8790	492	441
8790	493	450
8790	494	441
8790	495	509
8790	496	553
8790	497	425
8790	498	201
8790	499	100
8790	500	165
8790	501	222
8790	502	193
8790	503	204
8790	504	331
8790	505	388
8790	506	229
8790	507	38
8790	508	16
8790	509	53
8790	510	-1
8790	511	-67
8790	512	-10
8790	513	91
8790	514	59
8790	515	-95
8790	516	-185
8790	517	-151
8790	518	-136
8790	519	-222
8790	520	-267
8790	521	-173
8790	522	-129
8790	523	-289
8790	524	-490
8790	525	-539
8790	526	-529
8790	527	-616
8790	528	-732
8790	529	-736
8790	530	-674
8790	531	-724
8790	532	-895
8790	533	-1014
8790	534	-1011
8790	535	-1038
8790	536	-1182
8790	537	-1284
8790	538	-1210
8790	539	-1138
8790	540	-1239
8790	541	-1373
8790	542	-1365
8790	543	-1294
8790	544	-1309
8790	545	-1335
8790	546	-1205
8790	547	-932
8790	548	-694
8790	549	-541
8790	550	-334
8790	551	-18
8790	552	230
8790	553	299
8790	554	367
8790	555	597
8790	556	838
8790	557	912
8790	558	929
8790	559	1042
8790	560	1170
8790	561	1153
8790	562	1046
8790	563	1032
8790	564	1134
8790	565	1182
8790	566	1115
8790	567	1074
8790	568	1137
8790	569	1137
8790	570	952
8790	571	770
8790	572	777
8790	573	843
8790	574	793
8790	575	715
8790	576	749
8790	577	821
8790	578	763
8790	579	607
8790	580	538
8790	581	601
8790	582	633
8790	583	558
8790	584	518
8790	585	602
8790	586	632
8790	587	460
8790	588	270
8790	589	255
8790	590	305
8790	591	261
8790	592	196
8790	593	253
8790	594	369
8790	595	365
8790	596	239
8790	597	165
8790	598	209
8790	599	225
8790	600	133
8790	601	97
8790	602	227
8790	603	332
8790	604	235
8790	605	89
8790	606	81
8790	607	129
8790	608	87
8790	609	18
8790	610	73
8790	611	207
8790	612	237
8790	613	135
8790	614	73
8790	615	133
8790	616	162
8790	617	64
8790	618	3
8790	619	117
8790	620	229
8790	621	164
8790	622	48
8790	623	59
8790	624	122
8790	625	85
8790	626	0
8790	627	28
8790	628	157
8790	629	216
8790	630	151
8790	631	117
8790	632	189
8790	633	202
8790	634	43
8790	635	-101
8790	636	-56
8790	637	35
8790	638	-3
8790	639	-77
8790	640	-49
8790	641	-5
8790	642	-109
8790	643	-309
8790	644	-407
8790	645	-356
8790	646	-312
8790	647	-354
8790	648	-352
8790	649	-243
8790	650	-211
8790	651	-390
8790	652	-581
8790	653	-575
8790	654	-481
8790	655	-458
8790	656	-429
8790	657	-272
8790	658	-77
8790	659	-5
8790	660	-46
8790	661	-29
8790	662	79
8790	663	135
8790	664	80
8790	665	92
8790	666	285
8790	667	459
8790	668	415
8790	669	277
8790	670	227
8790	671	204
8790	672	117
8790	673	79
8790	674	229
8790	675	445
8790	676	469
8790	677	255
8790	678	34
8790	679	9
8790	680	161
8790	681	416
8790	682	777
8790	683	1059
8790	684	756
8790	685	-482
8790	686	-2397
8790	687	-4392
8790	688	-5952
8790	689	-6695
8790	690	-6315
8790	691	-4804
8790	692	-2671
8790	693	-705
8790	694	560
8790	695	1090
8790	696	1086
8790	697	729
8790	698	266
8790	699	81
8790	700	335
8790	701	721
8790	702	886
8790	703	843
8790	704	771
8790	705	690
8790	706	553
8790	707	454
8790	708	533
8790	709	723
8790	710	798
8790	711	682
8790	712	563
8790	713	574
8790	714	585
8790	715	464
8790	716	351
8790	717	382
8790	718	406
8790	719	276
8790	720	123
8790	721	133
8790	722	235
8790	723	223
8790	724	109
8790	725	67
8790	726	143
8790	727	183
8790	728	118
8790	729	99
8790	730	203
8790	731	248
8790	732	79
8790	733	-122
8790	734	-155
8790	735	-124
8790	736	-184
8790	737	-261
8790	738	-214
8790	739	-112
8790	740	-133
8790	741	-276
8790	742	-362
8790	743	-330
8790	744	-327
8790	745	-438
8790	746	-508
8790	747	-425
8790	748	-377
8790	749	-533
8790	750	-731
8790	751	-784
8790	752	-780
8790	753	-877
8790	754	-1011
8790	755	-1034
8790	756	-980
8790	757	-1025
8790	758	-1181
8790	759	-1274
8790	760	-1229
8790	761	-1210
8790	762	-1321
8790	763	-1406
8790	764	-1321
8790	765	-1229
8790	766	-1286
8790	767	-1349
8790	768	-1238
8790	769	-1034
8790	770	-906
8790	771	-808
8790	772	-588
8790	773	-256
8790	774	9
8790	775	157
8790	776	333
8790	777	607
8790	778	799
8790	779	789
8790	780	756
8790	781	877
8790	782	1019
8790	783	1016
8790	784	976
8790	785	1046
8790	786	1145
8790	787	1105
8790	788	972
8790	789	927
8790	790	1005
8790	791	1046
8790	792	983
8790	793	956
8790	794	1040
8790	795	1056
8790	796	869
8790	797	668
8790	798	645
8790	799	685
8790	800	620
8790	801	535
8790	802	571
8790	803	657
8790	804	628
8790	805	502
8790	806	453
8790	807	527
8790	808	560
8790	809	468
8790	810	404
8790	811	473
8790	812	508
8790	813	359
8790	814	195
8790	815	196
8790	816	254
8790	817	206
8790	818	119
8790	819	144
8790	820	237
8790	821	231
8790	822	119
8790	823	70
8790	824	142
8790	825	180
8790	826	88
8790	827	32
8790	828	141
8790	829	240
8790	830	161
8790	831	47
8790	832	71
8790	833	144
8790	834	108
8790	835	24
8790	836	49
8790	837	163
8790	838	196
8790	839	111
8790	840	70
8790	841	142
8790	842	171
8790	843	50
8790	844	-45
8790	845	45
8790	846	158
8790	847	122
8790	848	45
8790	849	85
8790	850	157
8790	851	110
8790	852	-5
8790	853	-7
8790	854	112
8790	855	176
8790	856	121
8790	857	92
8790	858	167
8790	859	182
8790	860	26
8790	861	-113
8790	862	-53
8790	863	62
8790	864	52
8790	865	-5
8790	866	31
8790	867	85
8790	868	-9
8790	869	-207
8790	870	-314
8790	871	-284
8790	872	-271
8790	873	-349
8790	874	-377
8790	875	-272
8790	876	-220
8790	877	-366
8790	878	-530
8790	879	-522
8790	880	-448
8790	881	-462
8790	882	-479
8790	883	-346
8790	884	-138
8790	885	-46
8790	886	-59
8790	887	-7
8790	888	148
8790	889	225
8790	890	146
8790	891	99
8790	892	239
8790	893	401
8790	894	402
8790	895	351
8790	896	376
8790	897	371
8790	898	222
8790	899	72
8790	900	131
8790	901	360
8790	902	512
8790	903	466
8790	904	337
8790	905	241
8790	906	156
8790	907	129
8790	908	366
8790	909	868
8790	910	1166
8790	911	751
8790	912	-434
8790	913	-2127
8790	914	-4008
8790	915	-5648
8790	916	-6456
8790	917	-6015
8790	918	-4475
8790	919	-2479
8790	920	-682
8790	921	575
8790	922	1181
8790	923	1105
8790	924	577
8790	925	129
8790	926	135
8790	927	436
8790	928	706
8790	929	860
8790	930	948
8790	931	915
8790	932	715
8790	933	504
8790	934	505
8790	935	704
8790	936	856
8790	937	820
8790	938	731
8790	939	714
8790	940	668
8790	941	501
8790	942	393
8790	943	480
8790	944	575
8790	945	488
8790	946	321
8790	947	269
8790	948	313
8790	949	299
8790	950	212
8790	951	206
8790	952	314
8790	953	370
8790	954	288
8790	955	222
8790	956	283
8790	957	309
8790	958	154
8790	959	-10
8790	960	-2
8790	961	57
8790	962	2
8790	963	-100
8790	964	-92
8790	965	-17
8790	966	-37
8790	967	-160
8790	968	-217
8790	969	-158
8790	970	-142
8790	971	-262
8790	972	-355
8790	973	-292
8790	974	-248
8790	975	-396
8790	976	-587
8790	977	-643
8790	978	-651
8790	979	-762
8790	980	-912
8790	981	-940
8790	982	-874
8790	983	-895
8790	984	-1039
8790	985	-1145
8790	986	-1142
8790	987	-1179
8790	988	-1352
8790	989	-1479
8790	990	-1405
8790	991	-1290
8790	992	-1314
8790	993	-1359
8790	994	-1266
8790	995	-1112
8790	996	-1050
8790	997	-1015
8790	998	-835
8790	999	-505
8790	1000	-206
8790	1001	-14
8790	1002	203
8790	1003	508
8790	1004	722
8790	1005	726
8790	1006	708
8790	1007	855
8790	1008	1034
8790	1009	1075
8790	1010	1071
8790	1011	1166
8790	1012	1281
8790	1013	1251
8790	1014	1115
8790	1015	1061
8790	1016	1129
8790	1017	1163
8790	1018	1088
8790	1019	1048
8790	1020	1129
8790	1021	1152
8790	1022	977
8790	1023	788
8790	1024	778
8790	1025	833
8790	1026	784
8790	1027	705
8790	1028	740
8790	1029	824
8790	1030	787
8790	1031	641
8790	1032	565
8790	1033	621
8790	1034	649
8790	1035	562
8790	1036	513
8790	1037	607
8790	1038	661
8790	1039	515
8790	1040	333
8790	1041	311
8790	1042	354
8790	1043	306
8790	1044	227
8790	1045	261
8790	1046	363
8790	1047	359
8790	1048	236
8790	1049	169
8790	1050	231
8790	1051	271
8790	1052	186
8790	1053	137
8790	1054	251
8790	1055	351
8790	1056	266
8790	1057	134
8790	1058	132
8790	1059	185
8790	1060	138
8790	1061	50
8790	1062	82
8790	1063	218
8790	1064	281
8790	1065	222
8790	1066	191
8790	1067	260
8790	1068	274
8790	1069	123
8790	1070	-8
8790	1071	49
8790	1072	144
8790	1073	109
8790	1074	48
8790	1075	113
8790	1076	221
8790	1077	206
8790	1078	104
8790	1079	89
8790	1080	184
8790	1081	231
8790	1082	170
8790	1083	150
8790	1084	247
8790	1085	286
8790	1086	127
8790	1087	-41
8790	1088	-28
8790	1089	45
8790	1090	19
8790	1091	-23
8790	1092	56
8790	1093	174
8790	1094	163
8790	1095	44
8790	1096	-3
8790	1097	74
8790	1098	125
8790	1099	67
8790	1100	43
8790	1101	144
8790	1102	189
8790	1103	23
8790	1104	-179
8790	1105	-228
8790	1106	-219
8790	1107	-306
8790	1108	-414
8790	1109	-394
8790	1110	-302
8790	1111	-314
8790	1112	-436
8790	1113	-493
8790	1114	-422
8790	1115	-377
8790	1116	-449
8790	1117	-474
8790	1118	-327
8790	1119	-186
8790	1120	-212
8790	1121	-269
8790	1122	-184
8790	1123	-29
8790	1124	28
8790	1125	20
8790	1126	80
8790	1127	186
8790	1128	199
8790	1129	131
8790	1130	163
8790	1131	346
8790	1132	464
8790	1133	367
8790	1134	219
8790	1135	212
8790	1136	254
8790	1137	221
8790	1138	223
8790	1139	350
8790	1140	435
8790	1141	296
8790	1142	54
8790	1143	9
8790	1144	281
8790	1145	691
8790	1146	994
8790	1147	1018
8790	1148	537
8790	1149	-733
8790	1150	-2719
8790	1151	-4761
8790	1152	-6086
8790	1153	-6363
8790	1154	-5623
8790	1155	-4027
8790	1156	-1974
8790	1157	-143
8790	1158	888
8790	1159	1068
8790	1160	801
8790	1161	487
8790	1162	286
8790	1163	263
8790	1164	494
8790	1165	883
8790	1166	1092
8790	1167	923
8790	1168	625
8790	1169	511
8790	1170	553
8790	1171	594
8790	1172	642
8790	1173	753
8790	1174	819
8790	1175	688
8790	1176	439
8790	1177	321
8790	1178	414
8790	1179	529
8790	1180	518
8790	1181	485
8790	1182	531
8790	1183	506
8790	1184	299
8790	1185	117
8790	1186	136
8790	1187	217
8790	1188	189
8790	1189	111
8790	1190	144
8790	1191	250
8790	1192	257
8790	1193	143
8790	1194	78
8790	1195	127
8790	1196	132
8790	1197	1
8790	1198	-91
8790	1199	-4
8790	1200	89
8790	1201	11
8790	1202	-110
8790	1203	-108
8790	1204	-73
8790	1205	-161
8790	1206	-311
8790	1207	-343
8790	1208	-265
8790	1209	-246
8790	1210	-336
8790	1211	-391
8790	1212	-349
8790	1213	-386
8790	1214	-608
8790	1215	-823
8790	1216	-850
8790	1217	-827
8790	1218	-926
8790	1219	-1044
8790	1220	-1036
8790	1221	-989
8790	1222	-1073
8790	1223	-1239
8790	1224	-1304
8790	1225	-1243
8790	1226	-1221
8790	1227	-1301
8790	1228	-1336
8790	1229	-1241
8790	1230	-1184
8790	1231	-1284
8790	1232	-1348
8790	1233	-1188
8790	1234	-936
8790	1235	-769
8790	1236	-611
8790	1237	-325
8790	1238	14
8790	1239	232
8790	1240	340
8790	1241	506
8790	1242	764
8790	1243	945
8790	1244	972
8790	1245	1003
8790	1246	1153
8790	1247	1252
8790	1248	1153
8790	1249	1024
8790	1250	1048
8790	1251	1116
8790	1252	1064
8790	1253	968
8790	1254	980
8790	1255	1059
8790	1256	1037
8790	1257	908
8790	1258	843
8790	1259	903
8790	1260	926
8790	1261	823
8790	1262	753
8790	1263	840
8790	1264	907
8790	1265	782
8790	1266	618
8790	1267	600
8790	1268	642
8790	1269	589
8790	1270	495
8790	1271	513
8790	1272	614
8790	1273	621
8790	1274	506
8790	1275	438
8790	1276	494
8790	1277	511
8790	1278	383
8790	1279	277
8790	1280	344
8790	1281	423
8790	1282	347
8790	1283	234
8790	1284	248
8790	1285	306
8790	1286	246
8790	1287	118
8790	1288	101
8790	1289	204
8790	1290	261
8790	1291	209
8790	1292	192
8790	1293	273
8790	1294	285
8790	1295	111
8790	1296	-51
8790	1297	-13
8790	1298	95
8790	1299	94
8790	1300	66
8790	1301	143
8790	1302	240
8790	1303	197
8790	1304	57
8790	1305	13
8790	1306	108
8790	1307	184
8790	1308	154
8790	1309	152
8790	1310	259
8790	1311	300
8790	1312	138
8790	1313	-32
8790	1314	-9
8790	1315	88
8790	1316	88
8790	1317	52
8790	1318	117
8790	1319	212
8790	1320	180
8790	1321	37
8790	1322	-23
8790	1323	56
8790	1324	117
8790	1325	66
8790	1326	52
8790	1327	182
8790	1328	269
8790	1329	155
8790	1330	6
8790	1331	12
8790	1332	82
8790	1333	55
8790	1334	-13
8790	1335	15
8790	1336	89
8790	1337	34
8790	1338	-156
8790	1339	-296
8790	1340	-297
8790	1341	-301
8790	1342	-405
8790	1343	-459
8790	1344	-344
8790	1345	-249
8790	1346	-350
8790	1347	-498
8790	1348	-499
8790	1349	-422
8790	1350	-421
8790	1351	-449
8790	1352	-355
8790	1353	-162
8790	1354	-56
8790	1355	-80
8790	1356	-47
8790	1357	118
8790	1358	225
8790	1359	135
8790	1360	25
8790	1361	81
8790	1362	190
8790	1363	209
8790	1364	232
8790	1365	372
8790	1366	498
8790	1367	427
8790	1368	232
8790	1369	153
8790	1370	264
8790	1371	394
8790	1372	419
8790	1373	412
8790	1374	425
8790	1375	334
8790	1376	133
8790	1377	117
8790	1378	478
8790	1379	922
8790	1380	979
8790	1381	427
8790	1382	-722
8790	1383	-2379
8790	1384	-4272
8790	1385	-5799
8790	1386	-6294
8790	1387	-5536
8790	1388	-3907
8790	1389	-2006
8790	1390	-282
8790	1391	938
8790	1392	1358
8790	1393	1020
8790	1394	456
8790	1395	189
8790	1396	268
8790	1397	481
8790	1398	716
8790	1399	949
8790	1400	1056
8790	1401	919
8790	1402	656
8790	1403	547
8790	1404	677
8790	1405	828
8790	1406	814
8790	1407	741
8790	1408	743
8790	1409	705
8790	1410	531
8790	1411	400
8790	1412	472
8790	1413	597
8790	1414	562
8790	1415	409
8790	1416	326
8790	1417	343
8790	1418	331
8790	1419	255
8790	1420	239
8790	1421	337
8790	1422	374
8790	1423	243
8790	1424	123
8790	1425	180
8790	1426	260
8790	1427	191
8790	1428	84
8790	1429	101
8790	1430	154
8790	1431	86
8790	1432	-51
8790	1433	-75
8790	1434	21
8790	1435	67
8790	1436	-4
8790	1437	-50
8790	1438	5
8790	1439	-9
8790	1440	-212
8790	1441	-411
8790	1442	-423
8790	1443	-379
8790	1444	-450
8790	1445	-547
8790	1446	-524
8790	1447	-458
8790	1448	-522
8790	1449	-687
8790	1450	-776
8790	1451	-752
8790	1452	-772
8790	1453	-908
8790	1454	-1007
8790	1455	-971
8790	1456	-976
8790	1457	-1168
8790	1458	-1370
8790	1459	-1392
8790	1460	-1345
8790	1461	-1392
8790	1462	-1449
8790	1463	-1361
8790	1464	-1178
8790	1465	-1072
8790	1466	-1036
8790	1467	-900
8790	1468	-616
8790	1469	-356
8790	1470	-215
8790	1471	-46
8790	1472	266
8790	1473	538
8790	1474	604
8790	1475	621
8790	1476	773
8790	1477	961
8790	1478	1023
8790	1479	1023
8790	1480	1112
8790	1481	1260
8790	1482	1295
8790	1483	1202
8790	1484	1148
8790	1485	1208
8790	1486	1222
8790	1487	1093
8790	1488	994
8790	1489	1071
8790	1490	1157
8790	1491	1073
8790	1492	943
8790	1493	935
8790	1494	965
8790	1495	877
8790	1496	737
8790	1497	718
8790	1498	820
8790	1499	868
8790	1500	798
8790	1501	751
8790	1502	791
8790	1503	758
8790	1504	546
8790	1505	356
8790	1506	373
8790	1507	455
8790	1508	429
8790	1509	378
8790	1510	438
8790	1511	517
8790	1512	454
8790	1513	297
8790	1514	242
8790	1515	325
8790	1516	387
8790	1517	348
8790	1518	340
8790	1519	429
8790	1520	441
8790	1521	248
8790	1522	54
8790	1523	62
8790	1524	152
8790	1525	153
8790	1526	129
8790	1527	205
8790	1528	306
8790	1529	267
8790	1530	119
8790	1531	59
8790	1532	143
8790	1533	209
8790	1534	163
8790	1535	146
8790	1536	258
8790	1537	321
8790	1538	187
8790	1539	31
8790	1540	48
8790	1541	134
8790	1542	118
8790	1543	60
8790	1544	113
8790	1545	229
8790	1546	241
8790	1547	142
8790	1548	106
8790	1549	193
8790	1550	238
8790	1551	144
8790	1552	74
8790	1553	165
8790	1554	251
8790	1555	162
8790	1556	36
8790	1557	36
8790	1558	67
8790	1559	-33
8790	1560	-197
8790	1561	-247
8790	1562	-187
8790	1563	-184
8790	1564	-279
8790	1565	-327
8790	1566	-272
8790	1567	-289
8790	1568	-474
8790	1569	-629
8790	1570	-572
8790	1571	-445
8790	1572	-426
8790	1573	-418
8790	1574	-284
8790	1575	-124
8790	1576	-105
8790	1577	-179
8790	1578	-135
8790	1579	50
8790	1580	200
8790	1581	223
8790	1582	250
8790	1583	354
8790	1584	385
8790	1585	245
8790	1586	128
8790	1587	203
8790	1588	310
8790	1589	262
8790	1590	161
8790	1591	198
8790	1592	326
8790	1593	374
8790	1594	326
8790	1595	296
8790	1596	296
8790	1597	212
8790	1598	85
8790	1599	175
8790	1600	601
8790	1601	1055
8790	1602	1109
8790	1603	625
8790	1604	-403
8790	1605	-2011
8790	1606	-3988
8790	1607	-5700
8790	1608	-6468
8790	1609	-6062
8790	1610	-4740
8790	1611	-2930
8790	1612	-1044
8790	1613	468
8790	1614	1207
8790	1615	1162
8790	1616	787
8790	1617	545
8790	1618	484
8790	1619	478
8790	1620	567
8790	1621	768
8790	1622	886
8790	1623	770
8790	1624	571
8790	1625	544
8790	1626	694
8790	1627	819
8790	1628	812
8790	1629	769
8790	1630	748
8790	1631	640
8790	1632	421
8790	1633	309
8790	1634	450
8790	1635	626
8790	1636	604
8790	1637	468
8790	1638	394
8790	1639	339
8790	1640	204
8790	1641	77
8790	1642	109
8790	1643	275
8790	1644	377
8790	1645	342
8790	1646	301
8790	1647	329
8790	1648	275
8790	1649	47
8790	1650	-147
8790	1651	-121
8790	1652	-20
8790	1653	-25
8790	1654	-61
8790	1655	4
8790	1656	78
8790	1657	6
8790	1658	-163
8790	1659	-230
8790	1660	-161
8790	1661	-118
8790	1662	-181
8790	1663	-218
8790	1664	-158
8790	1665	-178
8790	1666	-407
8790	1667	-651
8790	1668	-707
8790	1669	-690
8790	1670	-762
8790	1671	-848
8790	1672	-815
8790	1673	-748
8790	1674	-817
8790	1675	-1003
8790	1676	-1119
8790	1677	-1105
8790	1678	-1112
8790	1679	-1218
8790	1680	-1276
8790	1681	-1191
8790	1682	-1145
8790	1683	-1290
8790	1684	-1448
8790	1685	-1420
8790	1686	-1296
8790	1687	-1228
8790	1688	-1147
8790	1689	-914
8790	1690	-591
8790	1691	-360
8790	1692	-238
8790	1693	-60
8790	1694	235
8790	1695	483
8790	1696	585
8790	1697	694
8790	1698	932
8790	1699	1122
8790	1700	1094
8790	1701	1003
8790	1702	1031
8790	1703	1099
8790	1704	1059
8790	1705	975
8790	1706	1006
8790	1707	1127
8790	1708	1162
8790	1709	1071
8790	1710	1013
8790	1711	1059
8790	1712	1052
8790	1713	895
8790	1714	763
8790	1715	816
8790	1716	890
8790	1717	806
8790	1718	677
8790	1719	662
8790	1720	685
8790	1721	597
8790	1722	457
8790	1723	439
8790	1724	549
8790	1725	608
8790	1726	547
8790	1727	505
8790	1728	555
8790	1729	540
8790	1730	347
8790	1731	173
8790	1732	199
8790	1733	284
8790	1734	249
8790	1735	179
8790	1736	216
8790	1737	286
8790	1738	228
8790	1739	83
8790	1740	38
8790	1741	131
8790	1742	202
8790	1743	163
8790	1744	152
8790	1745	249
8790	1746	281
8790	1747	109
8790	1748	-73
8790	1749	-63
8790	1750	27
8790	1751	32
8790	1752	14
8790	1753	106
8790	1754	238
8790	1755	232
8790	1756	101
8790	1757	31
8790	1758	88
8790	1759	118
8790	1760	35
8790	1761	-9
8790	1762	100
8790	1763	181
8790	1764	74
8790	1765	-59
8790	1766	-35
8790	1767	47
8790	1768	19
8790	1769	-60
8790	1770	-35
8790	1771	58
8790	1772	57
8790	1773	-52
8790	1774	-93
8790	1775	1
8790	1776	63
8790	1777	-17
8790	1778	-77
8790	1779	22
8790	1780	113
8790	1781	29
8790	1782	-93
8790	1783	-78
8790	1784	-13
8790	1785	-55
8790	1786	-150
8790	1787	-127
8790	1788	3
8790	1789	67
8790	1790	11
8790	1791	-12
8790	1792	71
8790	1793	90
8790	1794	-62
8790	1795	-200
8790	1796	-150
8790	1797	-55
8790	1798	-90
8790	1799	-157
8790	1800	-112
8790	1801	-46
8790	1802	-127
8790	1803	-314
8790	1804	-416
8790	1805	-389
8790	1806	-383
8790	1807	-457
8790	1808	-471
8790	1809	-359
8790	1810	-316
8790	1811	-485
8790	1812	-677
8790	1813	-687
8790	1814	-620
8790	1815	-634
8790	1816	-641
8790	1817	-507
8790	1818	-313
8790	1819	-241
8790	1820	-288
8790	1821	-256
8790	1822	-81
8790	1823	70
8790	1824	81
8790	1825	86
8790	1826	190
8790	1827	251
8790	1828	151
8790	1829	73
8790	1830	178
8790	1831	310
8790	1832	273
8790	1833	142
8790	1834	119
8790	1835	215
8790	1836	282
8790	1837	277
8790	1838	292
8790	1839	327
8790	1840	238
8790	1841	36
8790	1842	17
8790	1843	378
8790	1844	852
8790	1845	1011
8790	1846	671
8790	1847	-233
8790	1848	-1768
8790	1849	-3758
8790	1850	-5580
8790	1851	-6501
8790	1852	-6206
8790	1853	-4917
8790	1854	-3090
8790	1855	-1174
8790	1856	359
8790	1857	1081
8790	1858	961
8790	1859	499
8790	1860	227
8790	1861	231
8790	1862	370
8790	1863	609
8790	1864	909
8790	1865	1058
8790	1866	906
8790	1867	614
8790	1868	489
8790	1869	606
8790	1870	768
8790	1871	819
8790	1872	824
8790	1873	828
8790	1874	710
8790	1875	427
8790	1876	229
8790	1877	305
8790	1878	473
8790	1879	493
8790	1880	411
8790	1881	383
8790	1882	380
8790	1883	291
8790	1884	172
8790	1885	173
8790	1886	299
8790	1887	374
8790	1888	316
8790	1889	270
8790	1890	334
8790	1891	342
8790	1892	159
8790	1893	-26
8790	1894	-21
8790	1895	52
8790	1896	24
8790	1897	-42
8790	1898	-2
8790	1899	84
8790	1900	48
8790	1901	-100
8790	1902	-176
8790	1903	-123
8790	1904	-103
8790	1905	-205
8790	1906	-274
8790	1907	-198
8790	1908	-157
8790	1909	-315
8790	1910	-511
8790	1911	-557
8790	1912	-545
8790	1913	-632
8790	1914	-755
8790	1915	-763
8790	1916	-696
8790	1917	-731
8790	1918	-888
8790	1919	-1001
8790	1920	-993
8790	1921	-1022
8790	1922	-1186
8790	1923	-1316
8790	1924	-1267
8790	1925	-1206
8790	1926	-1301
8790	1927	-1416
8790	1928	-1378
8790	1929	-1265
8790	1930	-1234
8790	1931	-1227
8790	1932	-1076
8790	1933	-786
8790	1934	-533
8790	1935	-371
8790	1936	-160
8790	1937	159
8790	1938	405
8790	1939	456
8790	1940	492
8790	1941	690
8790	1942	914
8790	1943	997
8790	1944	1038
8790	1945	1177
8790	1946	1325
8790	1947	1315
8790	1948	1191
8790	1949	1143
8790	1950	1211
8790	1951	1244
8790	1952	1176
8790	1953	1145
8790	1954	1225
8790	1955	1230
8790	1956	1030
8790	1957	818
8790	1958	797
8790	1959	856
8790	1960	825
8790	1961	779
8790	1962	845
8790	1963	943
8790	1964	900
8790	1965	738
8790	1966	647
8790	1967	689
8790	1968	710
8790	1969	626
8790	1970	581
8790	1971	667
8790	1972	706
8790	1973	545
8790	1974	360
8790	1975	346
8790	1976	402
8790	1977	366
8790	1978	301
8790	1979	351
8790	1980	462
8790	1981	462
8790	1982	348
8790	1983	292
8790	1984	357
8790	1985	388
8790	1986	287
8790	1987	216
8790	1988	302
8790	1989	374
8790	1990	266
8790	1991	127
8790	1992	136
8790	1993	202
8790	1994	169
8790	1995	93
8790	1996	134
8790	1997	266
8790	1998	315
8790	1999	238
[truncated: 159,280 more rows]
