# Supplementary material for: Are Complexity Metrics Reliable in Assessing HRV Control in Obese Patients During Sleep?
Source: PLoS One. 2015 Apr 20;10(4):e0124458. doi: 10.1371/journal.pone.0124458 (PMC4404104; doi:10.1371/journal.pone.0124458)
Supplement: S1 Dataset — (ZIP) [file pone.0124458.s001.zip › cabiddu_healthy_controls_data/SUBJECT (7)/4/FC.txt]

9510	0	292
9510	1	272
9510	2	130
9510	3	55
9510	4	112
9510	5	143
9510	6	59
9510	7	24
9510	8	147
9510	9	242
9510	10	141
9510	11	-2
9510	12	10
9510	13	84
9510	14	56
9510	15	-19
9510	16	18
9510	17	132
9510	18	146
9510	19	42
9510	20	-7
9510	21	67
9510	22	96
9510	23	-21
9510	24	-107
9510	25	-12
9510	26	107
9510	27	74
9510	28	4
9510	29	60
9510	30	147
9510	31	97
9510	32	-36
9510	33	-64
9510	34	26
9510	35	72
9510	36	18
9510	37	13
9510	38	111
9510	39	131
9510	40	-42
9510	41	-208
9510	42	-178
9510	43	-77
9510	44	-80
9510	45	-105
9510	46	-10
9510	47	115
9510	48	88
9510	49	-50
9510	50	-110
9510	51	-54
9510	52	-45
9510	53	-153
9510	54	-228
9510	55	-182
9510	56	-191
9510	57	-386
9510	58	-574
9510	59	-565
9510	60	-477
9510	61	-482
9510	62	-507
9510	63	-407
9510	64	-247
9510	65	-202
9510	66	-265
9510	67	-252
9510	68	-114
9510	69	-25
9510	70	-61
9510	71	-44
9510	72	128
9510	73	247
9510	74	139
9510	75	-23
9510	76	-16
9510	77	98
9510	78	156
9510	79	182
9510	80	274
9510	81	356
9510	82	265
9510	83	52
9510	84	-37
9510	85	98
9510	86	256
9510	87	250
9510	88	169
9510	89	144
9510	90	102
9510	91	20
9510	92	122
9510	93	527
9510	94	915
9510	95	786
9510	96	-78
9510	97	-1543
9510	98	-3334
9510	99	-5095
9510	100	-6292
9510	101	-6379
9510	102	-5260
9510	103	-3464
9510	104	-1671
9510	105	-245
9510	106	668
9510	107	937
9510	108	654
9510	109	267
9510	110	186
9510	111	392
9510	112	613
9510	113	715
9510	114	764
9510	115	783
9510	116	697
9510	117	551
9510	118	553
9510	119	751
9510	120	887
9510	121	747
9510	122	501
9510	123	385
9510	124	356
9510	125	301
9510	126	299
9510	127	454
9510	128	628
9510	129	607
9510	130	408
9510	131	262
9510	132	269
9510	133	302
9510	134	253
9510	135	248
9510	136	373
9510	137	446
9510	138	304
9510	139	120
9510	140	95
9510	141	137
9510	142	86
9510	143	7
9510	144	54
9510	145	169
9510	146	170
9510	147	35
9510	148	-55
9510	149	-28
9510	150	-33
9510	151	-156
9510	152	-222
9510	153	-111
9510	154	-11
9510	155	-113
9510	156	-286
9510	157	-348
9510	158	-364
9510	159	-482
9510	160	-631
9510	161	-643
9510	162	-545
9510	163	-532
9510	164	-660
9510	165	-776
9510	166	-804
9510	167	-898
9510	168	-1145
9510	169	-1343
9510	170	-1319
9510	171	-1227
9510	172	-1255
9510	173	-1316
9510	174	-1265
9510	175	-1187
9510	176	-1251
9510	177	-1394
9510	178	-1412
9510	179	-1264
9510	180	-1113
9510	181	-1026
9510	182	-866
9510	183	-572
9510	184	-336
9510	185	-288
9510	186	-236
9510	187	9
9510	188	321
9510	189	510
9510	190	641
9510	191	853
9510	192	1070
9510	193	1119
9510	194	1035
9510	195	1019
9510	196	1126
9510	197	1190
9510	198	1133
9510	199	1105
9510	200	1206
9510	201	1254
9510	202	1103
9510	203	931
9510	204	930
9510	205	998
9510	206	961
9510	207	880
9510	208	903
9510	209	982
9510	210	942
9510	211	784
9510	212	692
9510	213	729
9510	214	735
9510	215	620
9510	216	551
9510	217	653
9510	218	746
9510	219	652
9510	220	510
9510	221	507
9510	222	557
9510	223	497
9510	224	384
9510	225	386
9510	226	479
9510	227	486
9510	228	369
9510	229	301
9510	230	351
9510	231	351
9510	232	197
9510	233	74
9510	234	142
9510	235	249
9510	236	217
9510	237	151
9510	238	211
9510	239	307
9510	240	272
9510	241	148
9510	242	122
9510	243	214
9510	244	261
9510	245	205
9510	246	195
9510	247	298
9510	248	333
9510	249	174
9510	250	15
9510	251	43
9510	252	136
9510	253	124
9510	254	87
9510	255	172
9510	256	297
9510	257	285
9510	258	156
9510	259	101
9510	260	174
9510	261	218
9510	262	160
9510	263	152
9510	264	278
9510	265	342
9510	266	193
9510	267	13
9510	268	3
9510	269	65
9510	270	33
9510	271	-24
9510	272	46
9510	273	181
9510	274	199
9510	275	88
9510	276	24
9510	277	67
9510	278	51
9510	279	-105
9510	280	-221
9510	281	-162
9510	282	-96
9510	283	-199
9510	284	-332
9510	285	-323
9510	286	-260
9510	287	-304
9510	288	-384
9510	289	-326
9510	290	-147
9510	291	-33
9510	292	-32
9510	293	11
9510	294	140
9510	295	181
9510	296	60
9510	297	-28
9510	298	76
9510	299	207
9510	300	187
9510	301	137
9510	302	231
9510	303	389
9510	304	423
9510	305	349
9510	306	323
9510	307	357
9510	308	322
9510	309	216
9510	310	226
9510	311	407
9510	312	511
9510	313	349
9510	314	95
9510	315	-1
9510	316	60
9510	317	209
9510	318	523
9510	319	974
9510	320	1176
9510	321	649
9510	322	-707
9510	323	-2547
9510	324	-4384
9510	325	-5798
9510	326	-6373
9510	327	-5773
9510	328	-4110
9510	329	-2076
9510	330	-413
9510	331	619
9510	332	1076
9510	333	1019
9510	334	622
9510	335	278
9510	336	304
9510	337	606
9510	338	851
9510	339	879
9510	340	807
9510	341	745
9510	342	647
9510	343	521
9510	344	548
9510	345	781
9510	346	947
9510	347	826
9510	348	580
9510	349	465
9510	350	464
9510	351	444
9510	352	436
9510	353	536
9510	354	653
9510	355	597
9510	356	372
9510	357	207
9510	358	223
9510	359	259
9510	360	175
9510	361	125
9510	362	237
9510	363	346
9510	364	281
9510	365	169
9510	366	186
9510	367	250
9510	368	194
9510	369	69
9510	370	54
9510	371	151
9510	372	191
9510	373	116
9510	374	74
9510	375	126
9510	376	97
9510	377	-124
9510	378	-334
9510	379	-345
9510	380	-281
9510	381	-319
9510	382	-380
9510	383	-327
9510	384	-252
9510	385	-332
9510	386	-528
9510	387	-640
9510	388	-617
9510	389	-621
9510	390	-721
9510	391	-777
9510	392	-713
9510	393	-719
9510	394	-934
9510	395	-1168
9510	396	-1222
9510	397	-1198
9510	398	-1266
9510	399	-1351
9510	400	-1307
9510	401	-1198
9510	402	-1197
9510	403	-1292
9510	404	-1294
9510	405	-1139
9510	406	-984
9510	407	-910
9510	408	-758
9510	409	-425
9510	410	-107
9510	411	17
9510	412	90
9510	413	299
9510	414	553
9510	415	685
9510	416	758
9510	417	924
9510	418	1140
9510	419	1224
9510	420	1157
9510	421	1115
9510	422	1174
9510	423	1180
9510	424	1046
9510	425	953
9510	426	1047
9510	427	1157
9510	428	1093
9510	429	972
9510	430	964
9510	431	988
9510	432	888
9510	433	728
9510	434	699
9510	435	802
9510	436	854
9510	437	791
9510	438	762
9510	439	823
9510	440	795
9510	441	575
9510	442	373
9510	443	384
9510	444	477
9510	445	472
9510	446	445
9510	447	527
9510	448	619
9510	449	543
9510	450	348
9510	451	251
9510	452	307
9510	453	364
9510	454	339
9510	455	362
9510	456	482
9510	457	503
9510	458	291
9510	459	63
9510	460	37
9510	461	113
9510	462	117
9510	463	104
9510	464	201
9510	465	325
9510	466	293
9510	467	132
9510	468	47
9510	469	109
9510	470	158
9510	471	105
9510	472	93
9510	473	217
9510	474	296
9510	475	174
9510	476	26
9510	477	51
9510	478	151
9510	479	147
9510	480	85
9510	481	124
9510	482	226
9510	483	219
9510	484	98
9510	485	53
9510	486	145
9510	487	197
9510	488	100
9510	489	21
9510	490	103
9510	491	192
9510	492	121
9510	493	21
9510	494	63
9510	495	153
9510	496	115
9510	497	0
9510	498	-6
9510	499	102
9510	500	148
9510	501	77
9510	502	30
9510	503	62
9510	504	-8
9510	505	-276
9510	506	-519
9510	507	-534
9510	508	-444
9510	509	-439
9510	510	-449
9510	511	-348
9510	512	-231
9510	513	-269
9510	514	-408
9510	515	-432
9510	516	-290
9510	517	-152
9510	518	-105
9510	519	-34
9510	520	130
9510	521	211
9510	522	79
9510	523	-76
9510	524	-53
9510	525	45
9510	526	56
9510	527	66
9510	528	215
9510	529	408
9510	530	425
9510	531	257
9510	532	112
9510	533	98
9510	534	109
9510	535	88
9510	536	163
9510	537	358
9510	538	417
9510	539	175
9510	540	-110
9510	541	-101
9510	542	199
9510	543	572
9510	544	852
9510	545	861
9510	546	271
9510	547	-1166
9510	548	-3220
9510	549	-5202
9510	550	-6444
9510	551	-6667
9510	552	-5871
9510	553	-4174
9510	554	-2003
9510	555	-119
9510	556	909
9510	557	1138
9510	558	967
9510	559	666
9510	560	374
9510	561	271
9510	562	474
9510	563	812
9510	564	969
9510	565	853
9510	566	686
9510	567	644
9510	568	630
9510	569	531
9510	570	477
9510	571	568
9510	572	629
9510	573	511
9510	574	369
9510	575	406
9510	576	546
9510	577	582
9510	578	492
9510	579	428
9510	580	426
9510	581	365
9510	582	228
9510	583	198
9510	584	323
9510	585	386
9510	586	235
9510	587	57
9510	588	52
9510	589	114
9510	590	82
9510	591	31
9510	592	102
9510	593	215
9510	594	189
9510	595	37
9510	596	-48
9510	597	-8
9510	598	6
9510	599	-86
9510	600	-129
9510	601	-26
9510	602	27
9510	603	-136
9510	604	-344
9510	605	-398
9510	606	-381
9510	607	-450
9510	608	-539
9510	609	-505
9510	610	-409
9510	611	-441
9510	612	-620
9510	613	-767
9510	614	-799
9510	615	-865
9510	616	-1042
9510	617	-1160
9510	618	-1091
9510	619	-1020
9510	620	-1135
9510	621	-1301
9510	622	-1338
9510	623	-1322
9510	624	-1401
9510	625	-1513
9510	626	-1488
9510	627	-1341
9510	628	-1252
9510	629	-1262
9510	630	-1208
9510	631	-1013
9510	632	-842
9510	633	-798
9510	634	-705
9510	635	-404
9510	636	-60
9510	637	137
9510	638	279
9510	639	512
9510	640	752
9510	641	830
9510	642	796
9510	643	838
9510	644	988
9510	645	1082
9510	646	1060
9510	647	1062
9510	648	1163
9510	649	1177
9510	650	984
9510	651	782
9510	652	775
9510	653	849
9510	654	829
9510	655	787
9510	656	857
9510	657	954
9510	658	900
9510	659	726
9510	660	631
9510	661	675
9510	662	701
9510	663	630
9510	664	598
9510	665	693
9510	666	727
9510	667	550
9510	668	345
9510	669	315
9510	670	367
9510	671	333
9510	672	272
9510	673	325
9510	674	438
9510	675	427
9510	676	289
9510	677	211
9510	678	261
9510	679	279
9510	680	174
9510	681	110
9510	682	209
9510	683	292
9510	684	189
9510	685	42
9510	686	41
9510	687	103
9510	688	66
9510	689	-11
9510	690	32
9510	691	164
9510	692	202
9510	693	106
9510	694	44
9510	695	87
9510	696	84
9510	697	-62
9510	698	-163
9510	699	-64
9510	700	74
9510	701	65
9510	702	10
9510	703	66
9510	704	150
9510	705	97
9510	706	-37
9510	707	-61
9510	708	45
9510	709	113
9510	710	74
9510	711	68
9510	712	153
9510	713	151
9510	714	-54
9510	715	-252
9510	716	-243
9510	717	-142
9510	718	-124
9510	719	-116
9510	720	6
9510	721	145
9510	722	115
9510	723	-53
9510	724	-149
9510	725	-103
9510	726	-67
9510	727	-115
9510	728	-111
9510	729	9
9510	730	39
9510	731	-170
9510	732	-423
9510	733	-498
9510	734	-470
9510	735	-498
9510	736	-522
9510	737	-417
9510	738	-269
9510	739	-265
9510	740	-405
9510	741	-492
9510	742	-438
9510	743	-382
9510	744	-405
9510	745	-346
9510	746	-115
9510	747	71
9510	748	42
9510	749	-49
9510	750	-18
9510	751	44
9510	752	-12
9510	753	-96
9510	754	-14
9510	755	211
9510	756	368
9510	757	366
9510	758	321
9510	759	294
9510	760	167
9510	761	-72
9510	762	-167
9510	763	36
9510	764	306
9510	765	355
9510	766	226
9510	767	120
9510	768	82
9510	769	94
9510	770	254
9510	771	627
9510	772	935
9510	773	663
9510	774	-447
9510	775	-2162
9510	776	-4019
9510	777	-5620
9510	778	-6536
9510	779	-6304
9510	780	-4863
9510	781	-2811
9510	782	-938
9510	783	342
9510	784	982
9510	785	1026
9510	786	633
9510	787	183
9510	788	77
9510	789	357
9510	790	706
9510	791	868
9510	792	897
9510	793	901
9510	794	802
9510	795	562
9510	796	415
9510	797	517
9510	798	680
9510	799	668
9510	800	538
9510	801	491
9510	802	530
9510	803	510
9510	804	427
9510	805	423
9510	806	507
9510	807	499
9510	808	333
9510	809	216
9510	810	300
9510	811	411
9510	812	334
9510	813	201
9510	814	205
9510	815	269
9510	816	225
9510	817	134
9510	818	155
9510	819	255
9510	820	251
9510	821	119
9510	822	41
9510	823	86
9510	824	84
9510	825	-69
9510	826	-190
9510	827	-125
9510	828	-34
9510	829	-91
9510	830	-186
9510	831	-160
9510	832	-104
9510	833	-190
9510	834	-364
9510	835	-434
9510	836	-379
9510	837	-369
9510	838	-464
9510	839	-526
9510	840	-497
9510	841	-560
9510	842	-826
9510	843	-1083
9510	844	-1133
9510	845	-1094
9510	846	-1144
9510	847	-1208
9510	848	-1154
9510	849	-1070
9510	850	-1134
9510	851	-1309
9510	852	-1395
9510	853	-1337
9510	854	-1288
9510	855	-1319
9510	856	-1280
9510	857	-1088
9510	858	-930
9510	859	-944
9510	860	-942
9510	861	-730
9510	862	-418
9510	863	-188
9510	864	14
9510	865	317
9510	866	649
9510	867	820
9510	868	834
9510	869	883
9510	870	1034
9510	871	1135
9510	872	1108
9510	873	1113
9510	874	1261
9510	875	1365
9510	876	1254
9510	877	1089
9510	878	1066
9510	879	1108
9510	880	1052
9510	881	963
9510	882	991
9510	883	1100
9510	884	1103
9510	885	978
9510	886	898
9510	887	941
9510	888	943
9510	889	808
9510	890	708
9510	891	785
9510	892	875
9510	893	797
9510	894	677
9510	895	685
9510	896	739
9510	897	672
9510	898	534
9510	899	504
9510	900	586
9510	901	613
9510	902	530
9510	903	490
9510	904	557
9510	905	551
9510	906	355
9510	907	168
9510	908	179
9510	909	262
9510	910	246
9510	911	210
9510	912	299
9510	913	415
9510	914	378
9510	915	222
9510	916	152
9510	917	218
9510	918	266
9510	919	223
9510	920	234
9510	921	367
9510	922	422
9510	923	255
9510	924	62
9510	925	56
9510	926	138
9510	927	141
9510	928	127
9510	929	232
9510	930	374
9510	931	366
9510	932	214
9510	933	123
9510	934	167
9510	935	197
9510	936	130
9510	937	124
9510	938	270
9510	939	369
9510	940	251
9510	941	81
9510	942	68
9510	943	132
9510	944	105
9510	945	39
9510	946	89
9510	947	209
9510	948	218
9510	949	96
9510	950	31
9510	951	95
9510	952	127
9510	953	25
9510	954	-41
9510	955	61
9510	956	154
9510	957	54
9510	958	-113
9510	959	-160
9510	960	-155
9510	961	-251
9510	962	-385
9510	963	-378
9510	964	-243
9510	965	-172
9510	966	-228
9510	967	-254
9510	968	-176
9510	969	-164
9510	970	-314
9510	971	-423
9510	972	-305
9510	973	-105
9510	974	-27
9510	975	7
9510	976	152
9510	977	314
9510	978	294
9510	979	127
9510	980	34
9510	981	98
9510	982	189
9510	983	232
9510	984	339
9510	985	523
9510	986	551
9510	987	291
9510	988	2
9510	989	-36
9510	990	109
9510	991	229
9510	992	301
9510	993	382
9510	994	391
9510	995	232
9510	996	63
9510	997	183
9510	998	614
9510	999	969
9510	1000	832
9510	1001	84
9510	1002	-1225
9510	1003	-3023
9510	1004	-4960
9510	1005	-6287
9510	1006	-6396
9510	1007	-5327
9510	1008	-3581
9510	1009	-1681
9510	1010	-38
9510	1011	969
9510	1012	1148
9510	1013	748
9510	1014	314
9510	1015	197
9510	1016	309
9510	1017	455
9510	1018	631
9510	1019	840
9510	1020	894
9510	1021	697
9510	1022	487
9510	1023	509
9510	1024	664
9510	1025	710
9510	1026	621
9510	1027	560
9510	1028	566
9510	1029	532
9510	1030	454
9510	1031	489
9510	1032	651
9510	1033	693
9510	1034	464
9510	1035	182
9510	1036	87
9510	1037	109
9510	1038	101
9510	1039	114
9510	1040	251
9510	1041	399
9510	1042	376
9510	1043	220
9510	1044	145
9510	1045	204
9510	1046	241
9510	1047	179
9510	1048	164
9510	1049	264
9510	1050	289
9510	1051	95
9510	1052	-119
9510	1053	-146
9510	1054	-89
9510	1055	-120
9510	1056	-181
9510	1057	-128
9510	1058	-34
9510	1059	-82
9510	1060	-262
9510	1061	-372
9510	1062	-346
9510	1063	-347
9510	1064	-462
9510	1065	-534
9510	1066	-461
9510	1067	-429
9510	1068	-610
9510	1069	-841
9510	1070	-919
9510	1071	-922
9510	1072	-1015
9510	1073	-1139
9510	1074	-1140
9510	1075	-1060
9510	1076	-1087
9510	1077	-1243
9510	1078	-1348
9510	1079	-1326
9510	1080	-1337
9510	1081	-1470
9510	1082	-1539
9510	1083	-1397
9510	1084	-1203
9510	1085	-1140
9510	1086	-1086
9510	1087	-869
9510	1088	-579
9510	1089	-396
9510	1090	-277
9510	1091	-51
9510	1092	277
9510	1093	528
9510	1094	649
9510	1095	789
9510	1096	1013
9510	1097	1136
9510	1098	1044
9510	1099	934
9510	1100	994
9510	1101	1103
9510	1102	1092
9510	1103	1056
9510	1104	1137
9510	1105	1246
9510	1106	1199
9510	1107	1030
9510	1108	942
9510	1109	985
9510	1110	1006
9510	1111	934
9510	1112	913
9510	1113	1013
9510	1114	1037
9510	1115	851
9510	1116	649
9510	1117	636
9510	1118	709
9510	1119	693
9510	1120	649
9510	1121	709
9510	1122	806
9510	1123	762
9510	1124	599
9510	1125	516
9510	1126	576
9510	1127	614
9510	1128	535
9510	1129	487
9510	1130	576
9510	1131	620
9510	1132	468
9510	1133	289
9510	1134	282
9510	1135	352
9510	1136	325
9510	1137	251
9510	1138	284
9510	1139	385
9510	1140	387
9510	1141	276
9510	1142	228
9510	1143	304
9510	1144	331
9510	1145	206
9510	1146	107
9510	1147	184
9510	1148	279
9510	1149	224
9510	1150	139
9510	1151	189
9510	1152	279
9510	1153	241
9510	1154	128
9510	1155	129
9510	1156	251
9510	1157	317
9510	1158	269
9510	1159	260
9510	1160	347
9510	1161	355
9510	1162	176
9510	1163	14
9510	1164	52
9510	1165	159
9510	1166	156
9510	1167	123
9510	1168	207
9510	1169	314
9510	1170	267
9510	1171	110
9510	1172	48
9510	1173	129
9510	1174	189
9510	1175	155
9510	1176	170
9510	1177	299
9510	1178	345
9510	1179	171
9510	1180	-28
9510	1181	-50
9510	1182	-4
9510	1183	-68
9510	1184	-173
9510	1185	-169
9510	1186	-115
9510	1187	-179
9510	1188	-340
9510	1189	-402
9510	1190	-314
9510	1191	-250
9510	1192	-299
9510	1193	-310
9510	1194	-177
9510	1195	-79
9510	1196	-173
9510	1197	-282
9510	1198	-205
9510	1199	-52
9510	1200	1
9510	1201	13
9510	1202	123
9510	1203	271
9510	1204	269
9510	1205	124
9510	1206	53
9510	1207	156
9510	1208	272
9510	1209	274
9510	1210	280
9510	1211	385
9510	1212	423
9510	1213	264
9510	1214	103
9510	1215	161
9510	1216	332
9510	1217	376
9510	1218	270
9510	1219	174
9510	1220	158
9510	1221	185
9510	1222	309
9510	1223	659
9510	1224	1100
9510	1225	1135
9510	1226	363
9510	1227	-1118
9510	1228	-2926
9510	1229	-4726
9510	1230	-6109
9510	1231	-6528
9510	1232	-5699
9510	1233	-3955
9510	1234	-2000
9510	1235	-375
9510	1236	700
9510	1237	1167
9510	1238	1056
9510	1239	644
9510	1240	378
9510	1241	473
9510	1242	697
9510	1243	756
9510	1244	701
9510	1245	674
9510	1246	621
9510	1247	482
9510	1248	407
9510	1249	546
9510	1250	766
9510	1251	806
9510	1252	642
9510	1253	485
9510	1254	455
9510	1255	450
9510	1256	404
9510	1257	440
9510	1258	597
9510	1259	648
9510	1260	433
9510	1261	160
9510	1262	82
9510	1263	144
9510	1264	164
9510	1265	152
9510	1266	239
9510	1267	361
9510	1268	350
9510	1269	208
9510	1270	132
9510	1271	194
9510	1272	222
9510	1273	108
9510	1274	19
9510	1275	86
9510	1276	149
9510	1277	41
9510	1278	-98
9510	1279	-88
9510	1280	-20
9510	1281	-67
9510	1282	-183
9510	1283	-196
9510	1284	-114
9510	1285	-111
9510	1286	-226
9510	1287	-301
9510	1288	-273
9510	1289	-321
9510	1290	-547
9510	1291	-755
9510	1292	-762
9510	1293	-703
9510	1294	-759
9510	1295	-846
9510	1296	-824
9510	1297	-788
9510	1298	-908
9510	1299	-1126
9510	1300	-1228
9510	1301	-1170
9510	1302	-1119
9510	1303	-1158
9510	1304	-1158
9510	1305	-1067
9510	1306	-1075
9510	1307	-1295
9510	1308	-1500
9510	1309	-1463
9510	1310	-1277
9510	1311	-1120
9510	1312	-939
9510	1313	-615
9510	1314	-250
9510	1315	-44
9510	1316	18
9510	1317	143
9510	1318	397
9510	1319	623
9510	1320	732
9510	1321	865
9510	1322	1106
9510	1323	1251
9510	1324	1145
9510	1325	977
9510	1326	970
9510	1327	1050
9510	1328	1043
9510	1329	1003
9510	1330	1066
9510	1331	1174
9510	1332	1138
9510	1333	959
9510	1334	840
9510	1335	866
9510	1336	877
9510	1337	773
9510	1338	716
9510	1339	825
9510	1340	920
9510	1341	819
9510	1342	662
9510	1343	640
9510	1344	679
9510	1345	610
9510	1346	487
9510	1347	487
9510	1348	598
9510	1349	638
9510	1350	557
9510	1351	517
9510	1352	576
9510	1353	555
9510	1354	346
9510	1355	156
9510	1356	166
9510	1357	248
9510	1358	223
9510	1359	182
9510	1360	268
9510	1361	380
9510	1362	335
9510	1363	176
9510	1364	111
9510	1365	183
9510	1366	235
9510	1367	196
9510	1368	209
9510	1369	334
9510	1370	375
9510	1371	199
9510	1372	13
9510	1373	20
9510	1374	110
9510	1375	101
9510	1376	61
9510	1377	129
9510	1378	235
9510	1379	207
9510	1380	70
9510	1381	20
9510	1382	112
9510	1383	180
9510	1384	134
9510	1385	125
9510	1386	242
9510	1387	308
9510	1388	168
9510	1389	3
9510	1390	16
9510	1391	109
9510	1392	105
9510	1393	50
9510	1394	94
9510	1395	196
9510	1396	187
9510	1397	63
9510	1398	7
9510	1399	84
9510	1400	122
9510	1401	21
9510	1402	-49
9510	1403	47
9510	1404	136
9510	1405	41
9510	1406	-113
9510	1407	-148
9510	1408	-146
9510	1409	-258
9510	1410	-412
9510	1411	-423
9510	1412	-299
9510	1413	-229
9510	1414	-274
9510	1415	-291
9510	1416	-225
9510	1417	-247
9510	1418	-439
9510	1419	-580
9510	1420	-472
9510	1421	-257
9510	1422	-148
9510	1423	-73
9510	1424	99
9510	1425	254
9510	1426	203
9510	1427	11
9510	1428	-86
9510	1429	-5
9510	1430	122
9510	1431	210
9510	1432	346
9510	1433	530
9510	1434	535
9510	1435	255
9510	1436	-37
9510	1437	-61
9510	1438	102
9510	1439	233
9510	1440	302
9510	1441	365
9510	1442	339
9510	1443	151
9510	1444	-17
9510	1445	138
9510	1446	619
9510	1447	1018
9510	1448	901
9510	1449	128
9510	1450	-1259
9510	1451	-3180
9510	1452	-5246
9510	1453	-6671
9510	1454	-6824
9510	1455	-5735
9510	1456	-3905
9510	1457	-1864
9510	1458	-60
9510	1459	1081
9510	1460	1344
9510	1461	973
9510	1462	521
9510	1463	352
9510	1464	412
9510	1465	529
9510	1466	702
9510	1467	917
9510	1468	966
9510	1469	746
9510	1470	505
9510	1471	501
9510	1472	643
9510	1473	701
9510	1474	650
9510	1475	627
9510	1476	639
9510	1477	574
9510	1478	440
9510	1479	414
9510	1480	530
9510	1481	567
9510	1482	383
9510	1483	174
9510	1484	143
9510	1485	188
9510	1486	157
9510	1487	119
9510	1488	200
9510	1489	298
9510	1490	248
9510	1491	97
9510	1492	48
9510	1493	134
9510	1494	184
9510	1495	126
9510	1496	100
9510	1497	173
9510	1498	162
9510	1499	-54
9510	1500	-271
9510	1501	-291
9510	1502	-232
9510	1503	-266
9510	1504	-321
9510	1505	-257
9510	1506	-157
9510	1507	-201
9510	1508	-367
9510	1509	-462
9510	1510	-425
9510	1511	-417
9510	1512	-518
9510	1513	-577
9510	1514	-507
9510	1515	-504
9510	1516	-722
9510	1517	-980
9510	1518	-1068
9510	1519	-1071
9510	1520	-1153
9510	1521	-1254
9510	1522	-1229
9510	1523	-1140
9510	1524	-1179
9510	1525	-1354
9510	1526	-1470
9510	1527	-1448
9510	1528	-1441
9510	1529	-1534
9510	1530	-1557
9510	1531	-1384
9510	1532	-1194
9510	1533	-1163
9510	1534	-1147
9510	1535	-956
9510	1536	-671
9510	1537	-470
9510	1538	-313
9510	1539	-46
9510	1540	299
9510	1541	528
9510	1542	604
9510	1543	696
9510	1544	878
9510	1545	974
9510	1546	881
9510	1547	788
9510	1548	865
9510	1549	974
9510	1550	943
9510	1551	888
9510	1552	966
9510	1553	1084
9510	1554	1053
9510	1555	906
9510	1556	836
9510	1557	879
9510	1558	876
9510	1559	777
9510	1560	739
9510	1561	828
9510	1562	846
9510	1563	657
9510	1564	458
9510	1565	449
9510	1566	519
9510	1567	493
9510	1568	446
9510	1569	522
9510	1570	636
9510	1571	597
9510	1572	429
9510	1573	334
9510	1574	374
9510	1575	393
9510	1576	312
9510	1577	285
9510	1578	395
9510	1579	448
9510	1580	287
9510	1581	93
9510	1582	75
9510	1583	138
9510	1584	111
9510	1585	47
9510	1586	96
9510	1587	201
9510	1588	188
9510	1589	51
9510	1590	-18
9510	1591	45
9510	1592	75
9510	1593	-22
9510	1594	-78
9510	1595	33
9510	1596	142
9510	1597	73
9510	1598	-39
9510	1599	-10
9510	1600	70
9510	1601	34
9510	1602	-60
9510	1603	-37
9510	1604	93
9510	1605	149
9510	1606	86
9510	1607	61
9510	1608	135
9510	1609	138
9510	1610	-31
9510	1611	-173
9510	1612	-117
9510	1613	-8
9510	1614	-25
9510	1615	-70
9510	1616	9
9510	1617	117
9510	1618	78
9510	1619	-57
9510	1620	-91
9510	1621	9
9510	1622	77
9510	1623	45
9510	1624	54
9510	1625	165
9510	1626	186
9510	1627	-6
9510	1628	-213
9510	1629	-234
9510	1630	-184
9510	1631	-238
9510	1632	-320
9510	1633	-285
9510	1634	-206
9510	1635	-255
9510	1636	-405
9510	1637	-465
9510	1638	-385
9510	1639	-333
9510	1640	-390
9510	1641	-407
9510	1642	-287
9510	1643	-208
9510	1644	-312
9510	1645	-413
9510	1646	-320
9510	1647	-154
9510	1648	-81
9510	1649	-42
9510	1650	87
9510	1651	228
9510	1652	210
9510	1653	64
9510	1654	21
9510	1655	171
9510	1656	328
9510	1657	345
9510	1658	331
9510	1659	387
9510	1660	374
9510	1661	195
9510	1662	60
9510	1663	164
9510	1664	359
9510	1665	380
9510	1666	221
9510	1667	85
9510	1668	81
9510	1669	178
9510	1670	389
9510	1671	756
9510	1672	1055
9510	1673	773
9510	1674	-398
9510	1675	-2196
9510	1676	-4072
9510	1677	-5597
9510	1678	-6412
9510	1679	-6139
9510	1680	-4733
9510	1681	-2734
9510	1682	-913
9510	1683	286
9510	1684	849
9510	1685	922
9510	1686	656
9510	1687	327
9510	1688	281
9510	1689	581
9510	1690	891
9510	1691	912
9510	1692	754
9510	1693	643
9510	1694	574
9510	1695	484
9510	1696	485
9510	1697	676
9510	1698	887
9510	1699	871
9510	1700	648
9510	1701	471
9510	1702	464
9510	1703	503
9510	1704	495
9510	1705	541
9510	1706	672
9510	1707	676
9510	1708	430
9510	1709	172
9510	1710	146
9510	1711	258
9510	1712	283
9510	1713	248
9510	1714	300
9510	1715	395
9510	1716	360
9510	1717	209
9510	1718	138
9510	1719	206
9510	1720	243
9510	1721	143
9510	1722	73
9510	1723	154
9510	1724	214
9510	1725	88
9510	1726	-79
9510	1727	-93
9510	1728	-43
9510	1729	-101
9510	1730	-213
9510	1731	-215
9510	1732	-127
9510	1733	-128
9510	1734	-251
9510	1735	-334
9510	1736	-312
9510	1737	-361
9510	1738	-583
9510	1739	-788
9510	1740	-801
9510	1741	-763
9510	1742	-851
9510	1743	-962
9510	1744	-947
9510	1745	-901
9510	1746	-1004
9510	1747	-1202
9510	1748	-1295
9510	1749	-1248
9510	1750	-1224
9510	1751	-1289
9510	1752	-1312
9510	1753	-1232
9510	1754	-1236
9510	1755	-1432
9510	1756	-1595
9510	1757	-1508
9510	1758	-1275
9510	1759	-1079
9510	1760	-865
9510	1761	-519
9510	1762	-146
9510	1763	61
9510	1764	131
9510	1765	270
9510	1766	538
9510	1767	774
9510	1768	888
9510	1769	1019
9510	1770	1240
9510	1771	1358
9510	1772	1230
9510	1773	1056
9510	1774	1055
9510	1775	1140
9510	1776	1135
9510	1777	1091
9510	1778	1148
9510	1779	1245
9510	1780	1203
9510	1781	1033
9510	1782	931
9510	1783	973
9510	1784	989
9510	1785	884
9510	1786	818
9510	1787	909
9510	1788	980
9510	1789	860
9510	1790	702
9510	1791	695
9510	1792	753
9510	1793	705
9510	1794	600
9510	1795	607
9510	1796	704
9510	1797	712
9510	1798	600
9510	1799	536
9510	1800	590
9510	1801	586
9510	1802	417
9510	1803	274
9510	1804	319
9510	1805	403
9510	1806	349
9510	1807	264
9510	1808	311
9510	1809	401
9510	1810	358
9510	1811	225
9510	1812	192
9510	1813	281
9510	1814	324
9510	1815	259
9510	1816	239
9510	1817	326
9510	1818	337
9510	1819	150
9510	1820	-32
9510	1821	-12
9510	1822	90
9510	1823	95
9510	1824	76
9510	1825	172
9510	1826	297
9510	1827	269
9510	1828	117
9510	1829	47
9510	1830	117
9510	1831	170
9510	1832	125
9510	1833	132
9510	1834	265
9510	1835	331
9510	1836	177
9510	1837	-8
9510	1838	-13
9510	1839	70
9510	1840	69
9510	1841	40
9510	1842	124
9510	1843	259
9510	1844	263
9510	1845	137
9510	1846	71
9510	1847	132
9510	1848	160
9510	1849	65
9510	1850	13
9510	1851	119
9510	1852	200
9510	1853	77
9510	1854	-108
9510	1855	-164
9510	1856	-169
9510	1857	-276
9510	1858	-414
9510	1859	-409
9510	1860	-284
9510	1861	-232
9510	1862	-303
9510	1863	-344
9510	1864	-295
9510	1865	-319
9510	1866	-498
9510	1867	-615
9510	1868	-492
9510	1869	-276
9510	1870	-174
9510	1871	-111
9510	1872	66
9510	1873	247
9510	1874	240
9510	1875	92
9510	1876	23
9510	1877	100
9510	1878	196
9510	1879	253
9510	1880	379
9510	1881	572
9510	1882	590
9510	1883	314
9510	1884	3
9510	1885	-61
9510	1886	60
9510	1887	171
9510	1888	265
9510	1889	387
9510	1890	418
9510	1891	243
9510	1892	34
9510	1893	116
9510	1894	542
9510	1895	964
9510	1896	982
9510	1897	431
9510	1898	-724
9510	1899	-2492
9510	1900	-4544
9510	1901	-6096
9510	1902	-6470
9510	1903	-5623
9510	1904	-3985
9510	1905	-2040
9510	1906	-242
9510	1907	937
9510	1908	1232
9510	1909	865
9510	1910	399
9510	1911	218
9510	1912	289
9510	1913	452
9510	1914	692
9510	1915	961
9510	1916	1030
9510	1917	788
9510	1918	507
9510	1919	471
9510	1920	605
9510	1921	674
9510	1922	643
9510	1923	639
9510	1924	659
9510	1925	588
9510	1926	454
9510	1927	446
9510	1928	591
9510	1929	651
9510	1930	473
9510	1931	251
9510	1932	194
9510	1933	211
9510	1934	163
9510	1935	137
9510	1936	244
9510	1937	370
9510	1938	335
9510	1939	186
9510	1940	131
9510	1941	204
9510	1942	238
9510	1943	171
9510	1944	150
9510	1945	236
9510	1946	238
9510	1947	32
9510	1948	-181
9510	1949	-201
9510	1950	-143
9510	1951	-181
9510	1952	-237
9510	1953	-165
9510	1954	-53
9510	1955	-89
9510	1956	-255
9510	1957	-353
9510	1958	-329
9510	1959	-338
9510	1960	-448
9510	1961	-503
9510	1962	-422
9510	1963	-404
9510	1964	-613
9510	1965	-867
9510	1966	-961
9510	1967	-979
9510	1968	-1081
9510	1969	-1196
9510	1970	-1172
9510	1971	-1075
9510	1972	-1100
9510	1973	-1261
9510	1974	-1370
9510	1975	-1355
9510	1976	-1366
9510	1977	-1480
9510	1978	-1516
9510	1979	-1352
9510	1980	-1167
9510	1981	-1140
9510	1982	-1128
9510	1983	-944
9510	1984	-675
9510	1985	-491
9510	1986	-342
9510	1987	-70
9510	1988	290
9510	1989	545
9510	1990	650
9510	1991	767
9510	1992	964
9510	1993	1071
9510	1994	994
9510	1995	927
9510	1996	1035
9510	1997	1170
9510	1998	1152
9510	1999	1087
[truncated: 159,280 more rows]
