# Supplementary material for: Are Complexity Metrics Reliable in Assessing HRV Control in Obese Patients During Sleep?
Source: PLoS One. 2015 Apr 20;10(4):e0124458. doi: 10.1371/journal.pone.0124458 (PMC4404104; doi:10.1371/journal.pone.0124458)
Supplement: S1 Dataset — (ZIP) [file pone.0124458.s001.zip › cabiddu_healthy_controls_data/SUBJECT (8)/1/FC.txt]

540	0	629
540	1	637
540	2	682
540	3	725
540	4	720
540	5	649
540	6	535
540	7	436
540	8	395
540	9	416
540	10	458
540	11	468
540	12	413
540	13	302
540	14	187
540	15	110
540	16	51
540	17	-92
540	18	-456
540	19	-1138
540	20	-2116
540	21	-3244
540	22	-4271
540	23	-4920
540	24	-5013
540	25	-4527
540	26	-3588
540	27	-2392
540	28	-1124
540	29	84
540	30	1152
540	31	2050
540	32	2746
540	33	3189
540	34	3335
540	35	3181
540	36	2803
540	37	2330
540	38	1900
540	39	1602
540	40	1469
540	41	1448
540	42	1446
540	43	1383
540	44	1249
540	45	1092
540	46	969
540	47	918
540	48	932
540	49	969
540	50	967
540	51	895
540	52	767
540	53	622
540	54	538
540	55	508
540	56	469
540	57	449
540	58	369
540	59	270
540	60	153
540	61	76
540	62	84
540	63	185
540	64	194
540	65	161
540	66	85
540	67	-22
540	68	-135
540	69	-220
540	70	-252
540	71	-230
540	72	-181
540	73	-135
540	74	-111
540	75	-116
540	76	-148
540	77	-194
540	78	-230
540	79	-241
540	80	-222
540	81	-191
540	82	-160
540	83	-140
540	84	-134
540	85	-140
540	86	-153
540	87	-162
540	88	-164
540	89	-164
540	90	-172
540	91	-185
540	92	-193
540	93	-186
540	94	-161
540	95	-121
540	96	-67
540	97	-9
540	98	37
540	99	68
540	100	91
540	101	123
540	102	168
540	103	216
540	104	249
540	105	258
540	106	242
540	107	208
540	108	176
540	109	167
540	110	189
540	111	232
540	112	276
540	113	300
540	114	296
540	115	257
540	116	196
540	117	143
540	118	116
540	119	113
540	120	117
540	121	121
540	122	113
540	123	90
540	124	48
540	125	5
540	126	-26
540	127	-38
540	128	-33
540	129	-16
540	130	20
540	131	71
540	132	127
540	133	172
540	134	205
540	135	218
540	136	202
540	137	156
540	138	95
540	139	40
540	140	8
540	141	-4
540	142	-6
540	143	-16
540	144	-53
540	145	-125
540	146	-223
540	147	-314
540	148	-372
540	149	-387
540	150	-371
540	151	-350
540	152	-352
540	153	-395
540	154	-471
540	155	-540
540	156	-550
540	157	-474
540	158	-327
540	159	-151
540	160	-4
540	161	65
540	162	80
540	163	80
540	164	89
540	165	122
540	166	168
540	167	268
540	168	383
540	169	518
540	170	647
540	171	716
540	172	702
540	173	619
540	174	511
540	175	433
540	176	426
540	177	484
540	178	553
540	179	563
540	180	475
540	181	312
540	182	157
540	183	90
540	184	146
540	185	281
540	186	392
540	187	355
540	188	106
540	189	-335
540	190	-859
540	191	-1351
540	192	-1753
540	193	-2098
540	194	-2459
540	195	-2887
540	196	-3327
540	197	-3593
540	198	-3431
540	199	-2648
540	200	-1244
540	201	548
540	202	2328
540	203	3685
540	204	4351
540	205	4302
540	206	3751
540	207	3030
540	208	2427
540	209	2074
540	210	1944
540	211	1909
540	212	1836
540	213	1667
540	214	1439
540	215	1248
540	216	1155
540	217	1158
540	218	1192
540	219	1180
540	220	1084
540	221	930
540	222	783
540	223	707
540	224	723
540	225	788
540	226	807
540	227	743
540	228	622
540	229	483
540	230	369
540	231	278
540	232	255
540	233	254
540	234	254
540	235	240
540	236	201
540	237	145
540	238	80
540	239	23
540	240	-15
540	241	-25
540	242	-16
540	243	-8
540	244	-12
540	245	-29
540	246	-54
540	247	-80
540	248	-105
540	249	-122
540	250	-128
540	251	-126
540	252	-119
540	253	-101
540	254	-71
540	255	-39
540	256	-16
540	257	-12
540	258	-31
540	259	-65
540	260	-108
540	261	-150
540	262	-177
540	263	-180
540	264	-161
540	265	-127
540	266	-86
540	267	-49
540	268	-20
540	269	-6
540	270	4
540	271	29
540	272	78
540	273	146
540	274	220
540	275	288
540	276	340
540	277	358
540	278	336
540	279	287
540	280	236
540	281	201
540	282	190
540	283	207
540	284	240
540	285	266
540	286	267
540	287	241
540	288	201
540	289	171
540	290	158
540	291	167
540	292	188
540	293	206
540	294	203
540	295	174
540	296	137
540	297	114
540	298	114
540	299	130
540	300	150
540	301	160
540	302	154
540	303	134
540	304	115
540	305	113
540	306	135
540	307	174
540	308	208
540	309	230
540	310	235
540	311	225
540	312	208
540	313	199
540	314	201
540	315	199
540	316	175
540	317	117
540	318	31
540	319	-68
540	320	-165
540	321	-244
540	322	-289
540	323	-305
540	324	-306
540	325	-308
540	326	-317
540	327	-338
540	328	-375
540	329	-425
540	330	-471
540	331	-493
540	332	-482
540	333	-432
540	334	-345
540	335	-236
540	336	-126
540	337	-41
540	338	49
540	339	166
540	340	281
540	341	343
540	342	395
540	343	420
540	344	465
540	345	550
540	346	644
540	347	704
540	348	701
540	349	562
540	350	478
540	351	475
540	352	554
540	353	648
540	354	674
540	355	583
540	356	406
540	357	235
540	358	158
540	359	208
540	360	334
540	361	428
540	362	377
540	363	132
540	364	-269
540	365	-737
540	366	-1207
540	367	-1688
540	368	-2246
540	369	-2935
540	370	-3714
540	371	-4409
540	372	-4745
540	373	-4467
540	374	-3485
540	375	-1960
540	376	-257
540	377	1200
540	378	2109
540	379	2402
540	380	2252
540	381	1968
540	382	1823
540	383	1920
540	384	2161
540	385	2352
540	386	2328
540	387	2057
540	388	1648
540	389	1278
540	390	1097
540	391	1131
540	392	1279
540	393	1390
540	394	1361
540	395	1194
540	396	973
540	397	807
540	398	762
540	399	826
540	400	911
540	401	919
540	402	792
540	403	592
540	404	442
540	405	402
540	406	412
540	407	455
540	408	446
540	409	366
540	410	254
540	411	165
540	412	137
540	413	190
540	414	163
540	415	136
540	416	111
540	417	88
540	418	56
540	419	15
540	420	-25
540	421	-56
540	422	-73
540	423	-74
540	424	-59
540	425	-30
540	426	-2
540	427	10
540	428	0
540	429	-22
540	430	-44
540	431	-59
540	432	-63
540	433	-57
540	434	-52
540	435	-59
540	436	-84
540	437	-114
540	438	-139
540	439	-151
540	440	-156
540	441	-157
540	442	-159
540	443	-160
540	444	-156
540	445	-128
540	446	-65
540	447	31
540	448	139
540	449	228
540	450	279
540	451	281
540	452	241
540	453	187
540	454	148
540	455	144
540	456	169
540	457	204
540	458	227
540	459	229
540	460	211
540	461	183
540	462	160
540	463	156
540	464	170
540	465	183
540	466	181
540	467	163
540	468	133
540	469	103
540	470	85
540	471	90
540	472	114
540	473	143
540	474	160
540	475	162
540	476	154
540	477	147
540	478	142
540	479	144
540	480	158
540	481	181
540	482	200
540	483	205
540	484	199
540	485	185
540	486	167
540	487	145
540	488	123
540	489	108
540	490	101
540	491	98
540	492	103
540	493	118
540	494	133
540	495	138
540	496	120
540	497	80
540	498	14
540	499	-77
540	500	-182
540	501	-276
540	502	-338
540	503	-365
540	504	-367
540	505	-361
540	506	-364
540	507	-396
540	508	-450
540	509	-502
540	510	-512
540	511	-458
540	512	-345
540	513	-199
540	514	-61
540	515	34
540	516	101
540	517	124
540	518	176
540	519	257
540	520	339
540	521	393
540	522	449
540	523	521
540	524	601
540	525	658
540	526	675
540	527	649
540	528	608
540	529	578
540	530	585
540	531	632
540	532	690
540	533	707
540	534	646
540	535	516
540	536	364
540	537	252
540	538	216
540	539	252
540	540	305
540	541	291
540	542	130
540	543	-209
540	544	-698
540	545	-1283
540	546	-1918
540	547	-2570
540	548	-3213
540	549	-3795
540	550	-4208
540	551	-4292
540	552	-3883
540	553	-2894
540	554	-1394
540	555	381
540	556	2083
540	557	3380
540	558	4060
540	559	4104
540	560	3679
540	561	3056
540	562	2484
540	563	2096
540	564	1895
540	565	1793
540	566	1691
540	567	1538
540	568	1348
540	569	1185
540	570	1100
540	571	1094
540	572	1115
540	573	1108
540	574	1040
540	575	917
540	576	780
540	577	677
540	578	631
540	579	627
540	580	607
540	581	574
540	582	494
540	583	432
540	584	410
540	585	408
540	586	377
540	587	323
540	588	255
540	589	187
540	590	130
540	591	94
540	592	75
540	593	66
540	594	52
540	595	28
540	596	-8
540	597	-52
540	598	-96
540	599	-126
540	600	-134
540	601	-127
540	602	-119
540	603	-119
540	604	-125
540	605	-132
540	606	-132
540	607	-118
540	608	-86
540	609	-44
540	610	-9
540	611	3
540	612	-10
540	613	-49
540	614	-112
540	615	-189
540	616	-258
540	617	-299
540	618	-303
540	619	-273
540	620	-212
540	621	-137
540	622	-70
540	623	-29
540	624	-16
540	625	-16
540	626	-12
540	627	5
540	628	36
540	629	79
540	630	123
540	631	149
540	632	151
540	633	136
540	634	125
540	635	130
540	636	147
540	637	172
540	638	197
540	639	211
540	640	198
540	641	164
540	642	127
540	643	103
540	644	95
540	645	99
540	646	108
540	647	112
540	648	104
540	649	81
540	650	53
540	651	33
540	652	29
540	653	43
540	654	70
540	655	101
540	656	127
540	657	141
540	658	144
540	659	144
540	660	145
540	661	144
540	662	135
540	663	121
540	664	108
540	665	102
540	666	102
540	667	114
540	668	136
540	669	162
540	670	176
540	671	171
540	672	144
540	673	98
540	674	34
540	675	-43
540	676	-121
540	677	-192
540	678	-254
540	679	-305
540	680	-343
540	681	-364
540	682	-377
540	683	-391
540	684	-415
540	685	-445
540	686	-474
540	687	-492
540	688	-480
540	689	-425
540	690	-321
540	691	-194
540	692	-79
540	693	-5
540	694	50
540	695	57
540	696	33
540	697	73
540	698	154
540	699	258
540	700	385
540	701	510
540	702	607
540	703	642
540	704	612
540	705	534
540	706	458
540	707	423
540	708	432
540	709	463
540	710	482
540	711	463
540	712	398
540	713	312
540	714	242
540	715	216
540	716	227
540	717	247
540	718	244
540	719	201
540	720	112
540	721	-29
540	722	-241
540	723	-569
540	724	-1085
540	725	-1847
540	726	-2836
540	727	-3907
540	728	-4808
540	729	-5241
540	730	-4973
540	731	-3934
540	732	-2267
540	733	-295
540	734	1581
540	735	3017
540	736	3835
540	737	4046
540	738	3808
540	739	3339
540	740	2837
540	741	2409
540	742	2076
540	743	1805
540	744	1576
540	745	1381
540	746	1233
540	747	1143
540	748	1105
540	749	1094
540	750	1071
540	751	1007
540	752	904
540	753	791
540	754	699
540	755	648
540	756	636
540	757	637
540	758	610
540	759	568
540	760	492
540	761	374
540	762	302
540	763	271
540	764	244
540	765	219
540	766	201
540	767	193
540	768	173
540	769	129
540	770	59
540	771	-23
540	772	-105
540	773	-176
540	774	-220
540	775	-226
540	776	-200
540	777	-160
540	778	-122
540	779	-99
540	780	-101
540	781	-127
540	782	-165
540	783	-194
540	784	-203
540	785	-190
540	786	-161
540	787	-121
540	788	-74
540	789	-32
540	790	-4
540	791	6
540	792	-4
540	793	-38
540	794	-94
540	795	-155
540	796	-196
540	797	-202
540	798	-174
540	799	-123
540	800	-65
540	801	-22
540	802	-8
540	803	-20
540	804	-40
540	805	-40
540	806	-11
540	807	45
540	808	116
540	809	184
540	810	225
540	811	225
540	812	185
540	813	131
540	814	86
540	815	69
540	816	88
540	817	140
540	818	205
540	819	245
540	820	236
540	821	182
540	822	101
540	823	18
540	824	-42
540	825	-64
540	826	-41
540	827	13
540	828	74
540	829	121
540	830	146
540	831	145
540	832	123
540	833	84
540	834	42
540	835	14
540	836	8
540	837	26
540	838	71
540	839	133
540	840	190
540	841	218
540	842	201
540	843	144
540	844	68
540	845	1
540	846	-27
540	847	-4
540	848	48
540	849	85
540	850	65
540	851	-20
540	852	-151
540	853	-291
540	854	-396
540	855	-440
540	856	-424
540	857	-384
540	858	-362
540	859	-378
540	860	-422
540	861	-461
540	862	-459
540	863	-397
540	864	-283
540	865	-149
540	866	-40
540	867	55
540	868	109
540	869	135
540	870	167
540	871	248
540	872	389
540	873	503
540	874	566
540	875	566
540	876	521
540	877	475
540	878	468
540	879	504
540	880	558
540	881	585
540	882	554
540	883	465
540	884	357
540	885	286
540	886	288
540	887	342
540	888	393
540	889	381
540	890	292
540	891	158
540	892	54
540	893	40
540	894	96
540	895	95
540	896	-156
540	897	-818
540	898	-1923
540	899	-3316
540	900	-4679
540	901	-5627
540	902	-5845
540	903	-5201
540	904	-3806
540	905	-1957
540	906	-30
540	907	1641
540	908	2849
540	909	3542
540	910	3790
540	911	3718
540	912	3448
540	913	3068
540	914	2638
540	915	2211
540	916	1841
540	917	1566
540	918	1399
540	919	1326
540	920	1305
540	921	1280
540	922	1212
540	923	1100
540	924	977
540	925	879
540	926	825
540	927	809
540	928	808
540	929	789
540	930	731
540	931	630
540	932	554
540	933	504
540	934	458
540	935	393
540	936	313
540	937	263
540	938	204
540	939	145
540	940	107
540	941	88
540	942	80
540	943	69
540	944	45
540	945	16
540	946	-13
540	947	-46
540	948	-84
540	949	-122
540	950	-155
540	951	-179
540	952	-193
540	953	-192
540	954	-180
540	955	-166
540	956	-156
540	957	-146
540	958	-123
540	959	-80
540	960	-24
540	961	33
540	962	72
540	963	79
540	964	44
540	965	-27
540	966	-112
540	967	-183
540	968	-223
540	969	-231
540	970	-207
540	971	-156
540	972	-91
540	973	-26
540	974	36
540	975	93
540	976	138
540	977	163
540	978	163
540	979	149
540	980	134
540	981	124
540	982	128
540	983	148
540	984	185
540	985	225
540	986	253
540	987	261
540	988	249
540	989	220
540	990	178
540	991	138
540	992	117
540	993	121
540	994	143
540	995	171
540	996	193
540	997	205
540	998	195
540	999	160
540	1000	113
540	1001	69
540	1002	42
540	1003	38
540	1004	53
540	1005	76
540	1006	90
540	1007	80
540	1008	54
540	1009	34
540	1010	36
540	1011	63
540	1012	103
540	1013	133
540	1014	136
540	1015	104
540	1016	51
540	1017	6
540	1018	-13
540	1019	-10
540	1020	-13
540	1021	-45
540	1022	-109
540	1023	-193
540	1024	-271
540	1025	-311
540	1026	-298
540	1027	-251
540	1028	-214
540	1029	-226
540	1030	-296
540	1031	-404
540	1032	-501
540	1033	-536
540	1034	-479
540	1035	-337
540	1036	-161
540	1037	-13
540	1038	62
540	1039	103
540	1040	121
540	1041	190
540	1042	306
540	1043	422
540	1044	483
540	1045	505
540	1046	513
540	1047	525
540	1048	545
540	1049	475
540	1050	451
540	1051	450
540	1052	464
540	1053	484
540	1054	500
540	1055	507
540	1056	505
540	1057	486
540	1058	433
540	1059	340
540	1060	226
540	1061	129
540	1062	80
540	1063	86
540	1064	105
540	1065	41
540	1066	-228
540	1067	-792
540	1068	-1646
540	1069	-2672
540	1070	-3662
540	1071	-4380
540	1072	-4650
540	1073	-4407
540	1074	-3724
540	1075	-2776
540	1076	-1764
540	1077	-825
540	1078	-10
540	1079	700
540	1080	1350
540	1081	1960
540	1082	2493
540	1083	2865
540	1084	2995
540	1085	2862
540	1086	2527
540	1087	2113
540	1088	1748
540	1089	1509
540	1090	1412
540	1091	1404
540	1092	1402
540	1093	1346
540	1094	1233
540	1095	1102
540	1096	996
540	1097	934
540	1098	913
540	1099	900
540	1100	862
540	1101	780
540	1102	674
540	1103	557
540	1104	494
540	1105	461
540	1106	476
540	1107	508
540	1108	507
540	1109	422
540	1110	293
540	1111	195
540	1112	169
540	1113	229
540	1114	197
540	1115	143
540	1116	80
540	1117	21
540	1118	-21
540	1119	-39
540	1120	-41
540	1121	-41
540	1122	-61
540	1123	-107
540	1124	-162
540	1125	-201
540	1126	-207
540	1127	-178
540	1128	-125
540	1129	-71
540	1130	-42
540	1131	-51
540	1132	-88
540	1133	-133
540	1134	-166
540	1135	-180
540	1136	-172
540	1137	-149
540	1138	-122
540	1139	-104
540	1140	-101
540	1141	-107
540	1142	-116
540	1143	-123
540	1144	-121
540	1145	-98
540	1146	-46
540	1147	28
540	1148	107
540	1149	174
540	1150	215
540	1151	226
540	1152	211
540	1153	188
540	1154	178
540	1155	195
540	1156	236
540	1157	290
540	1158	337
540	1159	363
540	1160	356
540	1161	319
540	1162	265
540	1163	215
540	1164	176
540	1165	150
540	1166	135
540	1167	127
540	1168	122
540	1169	114
540	1170	106
540	1171	101
540	1172	101
540	1173	99
540	1174	92
540	1175	87
540	1176	93
540	1177	107
540	1178	126
540	1179	146
540	1180	163
540	1181	173
540	1182	170
540	1183	156
540	1184	139
540	1185	124
540	1186	109
540	1187	94
540	1188	83
540	1189	79
540	1190	78
540	1191	69
540	1192	47
540	1193	4
540	1194	-68
540	1195	-163
540	1196	-261
540	1197	-333
540	1198	-362
540	1199	-352
540	1200	-322
540	1201	-296
540	1202	-298
540	1203	-338
540	1204	-405
540	1205	-459
540	1206	-462
540	1207	-400
540	1208	-285
540	1209	-152
540	1210	-39
540	1211	20
540	1212	59
540	1213	113
540	1214	185
540	1215	233
540	1216	308
540	1217	378
540	1218	474
540	1219	593
540	1220	695
540	1221	736
540	1222	699
540	1223	608
540	1224	513
540	1225	464
540	1226	486
540	1227	559
540	1228	622
540	1229	611
540	1230	506
540	1231	351
540	1232	220
540	1233	176
540	1234	233
540	1235	340
540	1236	395
540	1237	298
540	1238	6
540	1239	-446
540	1240	-977
540	1241	-1523
540	1242	-2069
540	1243	-2644
540	1244	-3268
540	1245	-3895
540	1246	-4372
540	1247	-4468
540	1248	-3965
540	1249	-2785
540	1250	-1059
540	1251	886
540	1252	2637
540	1253	3841
540	1254	4332
540	1255	4175
540	1256	3614
540	1257	2953
540	1258	2414
540	1259	2080
540	1260	1912
540	1261	1813
540	1262	1698
540	1263	1545
540	1264	1388
540	1265	1282
540	1266	1248
540	1267	1254
540	1268	1242
540	1269	1174
540	1270	1048
540	1271	901
540	1272	782
540	1273	725
540	1274	723
540	1275	736
540	1276	700
540	1277	620
540	1278	545
540	1279	508
540	1280	459
540	1281	434
540	1282	396
540	1283	352
540	1284	309
540	1285	270
540	1286	231
540	1287	185
540	1288	125
540	1289	56
540	1290	-13
540	1291	-65
540	1292	-97
540	1293	-112
540	1294	-114
540	1295	-111
540	1296	-108
540	1297	-109
540	1298	-114
540	1299	-113
540	1300	-99
540	1301	-80
540	1302	-65
540	1303	-60
540	1304	-66
540	1305	-84
540	1306	-111
540	1307	-137
540	1308	-149
540	1309	-148
540	1310	-139
540	1311	-129
540	1312	-123
540	1313	-123
540	1314	-133
540	1315	-146
540	1316	-148
540	1317	-130
540	1318	-97
540	1319	-51
540	1320	5
540	1321	65
540	1322	122
540	1323	169
540	1324	205
540	1325	238
540	1326	267
540	1327	286
540	1328	290
540	1329	281
540	1330	260
540	1331	228
540	1332	194
540	1333	175
540	1334	179
540	1335	204
540	1336	240
540	1337	275
540	1338	303
540	1339	311
540	1340	296
540	1341	265
540	1342	227
540	1343	187
540	1344	144
540	1345	103
540	1346	73
540	1347	56
540	1348	52
540	1349	55
540	1350	65
540	1351	79
540	1352	88
540	1353	89
540	1354	82
540	1355	73
540	1356	66
540	1357	63
540	1358	73
540	1359	98
540	1360	135
540	1361	167
540	1362	181
540	1363	168
540	1364	132
540	1365	77
540	1366	18
540	1367	-30
540	1368	-61
540	1369	-81
540	1370	-107
540	1371	-151
540	1372	-213
540	1373	-286
540	1374	-359
540	1375	-412
540	1376	-426
540	1377	-405
540	1378	-367
540	1379	-337
540	1380	-326
540	1381	-338
540	1382	-357
540	1383	-365
540	1384	-337
540	1385	-263
540	1386	-160
540	1387	-61
540	1388	39
540	1389	99
540	1390	124
540	1391	146
540	1392	216
540	1393	305
540	1394	418
540	1395	516
540	1396	569
540	1397	562
540	1398	517
540	1399	387
540	1400	366
540	1401	436
540	1402	547
540	1403	611
540	1404	566
540	1405	423
540	1406	261
540	1407	165
540	1408	173
540	1409	245
540	1410	302
540	1411	271
540	1412	140
540	1413	-31
540	1414	-160
540	1415	-230
540	1416	-346
540	1417	-707
540	1418	-1499
540	1419	-2759
540	1420	-4287
540	1421	-5673
540	1422	-6443
540	1423	-6266
540	1424	-5119
540	1425	-3310
540	1426	-1350
540	1427	270
540	1428	1276
540	1429	1689
540	1430	1756
540	1431	1792
540	1432	1983
540	1433	2312
540	1434	2607
540	1435	2677
540	1436	2445
540	1437	1993
540	1438	1509
540	1439	1189
540	1440	1117
540	1441	1231
540	1442	1375
540	1443	1400
540	1444	1260
540	1445	1020
540	1446	798
540	1447	692
540	1448	726
540	1449	830
540	1450	896
540	1451	851
540	1452	680
540	1453	496
540	1454	367
540	1455	327
540	1456	355
540	1457	431
540	1458	453
540	1459	395
540	1460	278
540	1461	167
540	1462	106
540	1463	129
540	1464	82
540	1465	49
540	1466	24
540	1467	-2
540	1468	-41
540	1469	-95
540	1470	-152
540	1471	-196
540	1472	-220
540	1473	-220
540	1474	-200
540	1475	-173
540	1476	-153
540	1477	-147
540	1478	-153
540	1479	-159
540	1480	-163
540	1481	-167
540	1482	-166
540	1483	-160
540	1484	-158
540	1485	-164
540	1486	-171
540	1487	-171
540	1488	-164
540	1489	-158
540	1490	-157
540	1491	-159
540	1492	-158
540	1493	-146
540	1494	-118
540	1495	-69
540	1496	-1
540	1497	69
540	1498	127
540	1499	169
540	1500	205
540	1501	239
540	1502	272
540	1503	296
540	1504	303
540	1505	282
540	1506	235
540	1507	181
540	1508	148
540	1509	158
540	1510	207
540	1511	267
540	1512	309
540	1513	311
540	1514	266
540	1515	186
540	1516	109
540	1517	64
540	1518	61
540	1519	84
540	1520	113
540	1521	131
540	1522	131
540	1523	116
540	1524	101
540	1525	102
540	1526	120
540	1527	140
540	1528	148
540	1529	139
540	1530	120
540	1531	103
540	1532	98
540	1533	103
540	1534	118
540	1535	128
540	1536	130
540	1537	128
540	1538	132
540	1539	145
540	1540	159
540	1541	162
540	1542	140
540	1543	87
540	1544	10
540	1545	-76
540	1546	-150
540	1547	-196
540	1548	-217
540	1549	-230
540	1550	-247
540	1551	-274
540	1552	-312
540	1553	-358
540	1554	-402
540	1555	-430
540	1556	-436
540	1557	-426
540	1558	-399
540	1559	-349
540	1560	-276
540	1561	-191
540	1562	-113
540	1563	-53
540	1564	-23
540	1565	16
540	1566	47
540	1567	131
540	1568	218
540	1569	298
540	1570	386
540	1571	483
540	1572	575
540	1573	633
540	1574	625
540	1575	550
540	1576	443
540	1577	361
540	1578	342
540	1579	396
540	1580	487
540	1581	560
540	1582	563
540	1583	476
540	1584	328
540	1585	182
540	1586	94
540	1587	84
540	1588	130
540	1589	190
540	1590	207
540	1591	126
540	1592	-100
540	1593	-500
540	1594	-1109
540	1595	-1952
540	1596	-3008
540	1597	-4161
540	1598	-5200
540	1599	-5845
540	1600	-5836
540	1601	-5025
540	1602	-3460
540	1603	-1406
540	1604	728
540	1605	2521
540	1606	3691
540	1607	4156
540	1608	4030
540	1609	3558
540	1610	2995
540	1611	2518
540	1612	2184
540	1613	1957
540	1614	1767
540	1615	1576
540	1616	1388
540	1617	1234
540	1618	1146
540	1619	1129
540	1620	1147
540	1621	1143
540	1622	1073
540	1623	942
540	1624	791
540	1625	670
540	1626	610
540	1627	608
540	1628	642
540	1629	651
540	1630	635
540	1631	556
540	1632	485
540	1633	397
540	1634	278
540	1635	162
540	1636	90
540	1637	85
540	1638	134
540	1639	195
540	1640	224
540	1641	191
540	1642	93
540	1643	-42
540	1644	-171
540	1645	-249
540	1646	-266
540	1647	-235
540	1648	-185
540	1649	-141
540	1650	-123
540	1651	-130
540	1652	-152
540	1653	-168
540	1654	-162
540	1655	-139
540	1656	-120
540	1657	-116
540	1658	-132
540	1659	-161
540	1660	-192
540	1661	-206
540	1662	-191
540	1663	-157
540	1664	-120
540	1665	-99
540	1666	-99
540	1667	-119
540	1668	-147
540	1669	-165
540	1670	-156
540	1671	-108
540	1672	-33
540	1673	51
540	1674	127
540	1675	181
540	1676	206
540	1677	208
540	1678	201
540	1679	201
540	1680	214
540	1681	233
540	1682	246
540	1683	252
540	1684	253
540	1685	250
540	1686	245
540	1687	240
540	1688	231
540	1689	213
540	1690	186
540	1691	153
540	1692	124
540	1693	103
540	1694	91
540	1695	89
540	1696	96
540	1697	102
540	1698	95
540	1699	71
540	1700	44
540	1701	28
540	1702	33
540	1703	59
540	1704	103
540	1705	148
540	1706	177
540	1707	175
540	1708	148
540	1709	113
540	1710	87
540	1711	82
540	1712	100
540	1713	134
540	1714	167
540	1715	178
540	1716	161
540	1717	126
540	1718	93
540	1719	76
540	1720	75
540	1721	78
540	1722	69
540	1723	22
540	1724	-68
540	1725	-181
540	1726	-282
540	1727	-340
540	1728	-349
540	1729	-323
540	1730	-292
540	1731	-286
540	1732	-328
540	1733	-403
540	1734	-473
540	1735	-498
540	1736	-456
540	1737	-356
540	1738	-232
540	1739	-121
540	1740	-53
540	1741	1
540	1742	26
540	1743	88
540	1744	139
540	1745	213
540	1746	327
540	1747	421
540	1748	496
540	1749	545
540	1750	559
540	1751	549
540	1752	530
540	1753	431
540	1754	414
540	1755	455
540	1756	513
540	1757	531
540	1758	474
540	1759	367
540	1760	278
540	1761	263
540	1762	323
540	1763	398
540	1764	404
540	1765	293
540	1766	83
540	1767	-139
540	1768	-277
540	1769	-317
540	1770	-378
540	1771	-670
540	1772	-1377
540	1773	-2528
540	1774	-3914
540	1775	-5131
540	1776	-5712
540	1777	-5348
540	1778	-4047
540	1779	-2154
540	1780	-208
540	1781	1288
540	1782	2072
540	1783	2197
540	1784	1968
540	1785	1756
540	1786	1797
540	1787	2090
540	1788	2440
540	1789	2608
540	1790	2464
540	1791	2054
540	1792	1564
540	1793	1211
540	1794	1117
540	1795	1239
540	1796	1418
540	1797	1487
540	1798	1369
540	1799	1117
540	1800	858
540	1801	713
540	1802	728
540	1803	846
540	1804	950
540	1805	929
540	1806	800
540	1807	593
540	1808	445
540	1809	360
540	1810	352
540	1811	421
540	1812	468
540	1813	447
540	1814	369
540	1815	270
540	1816	188
540	1817	165
540	1818	69
540	1819	5
540	1820	-15
540	1821	-4
540	1822	11
540	1823	5
540	1824	-27
540	1825	-80
540	1826	-139
540	1827	-182
540	1828	-193
540	1829	-172
540	1830	-135
540	1831	-103
540	1832	-87
540	1833	-87
540	1834	-99
540	1835	-115
540	1836	-120
540	1837	-113
540	1838	-102
540	1839	-104
540	1840	-121
540	1841	-144
540	1842	-157
540	1843	-148
540	1844	-117
540	1845	-72
540	1846	-29
540	1847	-7
540	1848	-13
540	1849	-32
540	1850	-43
540	1851	-26
540	1852	24
540	1853	98
540	1854	185
540	1855	261
540	1856	306
540	1857	317
540	1858	307
540	1859	290
540	1860	276
540	1861	267
540	1862	267
540	1863	274
540	1864	281
540	1865	280
540	1866	268
540	1867	244
540	1868	207
540	1869	160
540	1870	114
540	1871	82
540	1872	68
540	1873	68
540	1874	77
540	1875	94
540	1876	112
540	1877	123
540	1878	127
540	1879	130
540	1880	140
540	1881	153
540	1882	162
540	1883	159
540	1884	147
540	1885	128
540	1886	104
540	1887	84
540	1888	78
540	1889	87
540	1890	104
540	1891	121
540	1892	138
540	1893	153
540	1894	164
540	1895	172
540	1896	180
540	1897	190
540	1898	197
540	1899	195
540	1900	185
540	1901	171
540	1902	156
540	1903	136
540	1904	112
540	1905	82
540	1906	40
540	1907	-24
540	1908	-111
540	1909	-209
540	1910	-302
540	1911	-378
540	1912	-426
540	1913	-440
540	1914	-424
540	1915	-397
540	1916	-375
540	1917	-369
540	1918	-372
540	1919	-372
540	1920	-357
540	1921	-314
540	1922	-243
540	1923	-158
540	1924	-86
540	1925	-5
540	1926	47
540	1927	77
540	1928	106
540	1929	170
540	1930	295
540	1931	405
540	1932	474
540	1933	490
540	1934	459
540	1935	421
540	1936	412
540	1937	443
540	1938	493
540	1939	520
540	1940	490
540	1941	396
540	1942	280
540	1943	206
540	1944	214
540	1945	288
540	1946	364
540	1947	368
540	1948	267
540	1949	92
540	1950	-75
540	1951	-153
540	1952	-136
540	1953	-135
540	1954	-343
540	1955	-941
540	1956	-1993
540	1957	-3378
540	1958	-4793
540	1959	-5844
540	1960	-6179
540	1961	-5623
540	1962	-4250
540	1963	-2344
540	1964	-296
540	1965	1526
540	1966	2869
540	1967	3641
540	1968	3899
540	1969	3789
540	1970	3465
540	1971	3052
540	1972	2632
540	1973	2261
540	1974	1970
540	1975	1765
540	1976	1634
540	1977	1557
540	1978	1497
540	1979	1420
540	1980	1309
540	1981	1179
540	1982	1059
540	1983	975
540	1984	932
540	1985	921
540	1986	917
540	1987	900
540	1988	847
540	1989	747
540	1990	662
540	1991	591
540	1992	522
540	1993	449
540	1994	386
540	1995	378
540	1996	377
540	1997	362
540	1998	332
540	1999	282
[truncated: 159,280 more rows]
