# Supplementary material for: Are Complexity Metrics Reliable in Assessing HRV Control in Obese Patients During Sleep?
Source: PLoS One. 2015 Apr 20;10(4):e0124458. doi: 10.1371/journal.pone.0124458 (PMC4404104; doi:10.1371/journal.pone.0124458)
Supplement: S1 Dataset — (ZIP) [file pone.0124458.s001.zip › cabiddu_healthy_controls_data/SUBJECT (8)/2/FC.txt]

9750	0	813
9750	1	756
9750	2	689
9750	3	630
9750	4	593
9750	5	573
9750	6	551
9750	7	510
9750	8	432
9750	9	369
9750	10	319
9750	11	281
9750	12	269
9750	13	246
9750	14	219
9750	15	194
9750	16	182
9750	17	174
9750	18	167
9750	19	150
9750	20	117
9750	21	73
9750	22	22
9750	23	-33
9750	24	-84
9750	25	-128
9750	26	-161
9750	27	-185
9750	28	-202
9750	29	-215
9750	30	-223
9750	31	-231
9750	32	-242
9750	33	-254
9750	34	-265
9750	35	-273
9750	36	-279
9750	37	-282
9750	38	-282
9750	39	-281
9750	40	-278
9750	41	-277
9750	42	-275
9750	43	-270
9750	44	-263
9750	45	-255
9750	46	-245
9750	47	-231
9750	48	-211
9750	49	-185
9750	50	-151
9750	51	-105
9750	52	-51
9750	53	7
9750	54	64
9750	55	117
9750	56	166
9750	57	210
9750	58	247
9750	59	282
9750	60	316
9750	61	346
9750	62	367
9750	63	379
9750	64	384
9750	65	384
9750	66	378
9750	67	367
9750	68	352
9750	69	333
9750	70	313
9750	71	296
9750	72	283
9750	73	279
9750	74	279
9750	75	279
9750	76	273
9750	77	258
9750	78	233
9750	79	202
9750	80	171
9750	81	150
9750	82	142
9750	83	145
9750	84	153
9750	85	159
9750	86	158
9750	87	146
9750	88	126
9750	89	105
9750	90	93
9750	91	96
9750	92	111
9750	93	133
9750	94	155
9750	95	170
9750	96	171
9750	97	158
9750	98	140
9750	99	125
9750	100	117
9750	101	118
9750	102	129
9750	103	146
9750	104	161
9750	105	168
9750	106	164
9750	107	151
9750	108	133
9750	109	114
9750	110	101
9750	111	104
9750	112	120
9750	113	139
9750	114	154
9750	115	160
9750	116	154
9750	117	139
9750	118	120
9750	119	105
9750	120	99
9750	121	101
9750	122	106
9750	123	106
9750	124	96
9750	125	70
9750	126	23
9750	127	-46
9750	128	-132
9750	129	-226
9750	130	-316
9750	131	-391
9750	132	-438
9750	133	-452
9750	134	-443
9750	135	-425
9750	136	-410
9750	137	-406
9750	138	-414
9750	139	-426
9750	140	-422
9750	141	-383
9750	142	-311
9750	143	-217
9750	144	-116
9750	145	-31
9750	146	63
9750	147	134
9750	148	178
9750	149	215
9750	150	221
9750	151	231
9750	152	264
9750	153	319
9750	154	378
9750	155	419
9750	156	424
9750	157	395
9750	158	350
9750	159	314
9750	160	306
9750	161	330
9750	162	370
9750	163	398
9750	164	387
9750	165	325
9750	166	229
9750	167	134
9750	168	67
9750	169	34
9750	170	10
9750	171	-66
9750	172	-273
9750	173	-674
9750	174	-1292
9750	175	-2091
9750	176	-2977
9750	177	-3813
9750	178	-4445
9750	179	-4738
9750	180	-4598
9750	181	-4003
9750	182	-3005
9750	183	-1718
9750	184	-308
9750	185	1038
9750	186	2154
9750	187	2935
9750	188	3342
9750	189	3408
9750	190	3211
9750	191	2857
9750	192	2444
9750	193	2045
9750	194	1700
9750	195	1426
9750	196	1224
9750	197	1086
9750	198	997
9750	199	940
9750	200	898
9750	201	855
9750	202	800
9750	203	730
9750	204	652
9750	205	580
9750	206	526
9750	207	490
9750	208	464
9750	209	443
9750	210	399
9750	211	368
9750	212	340
9750	213	309
9750	214	297
9750	215	268
9750	216	225
9750	217	182
9750	218	148
9750	219	118
9750	220	88
9750	221	61
9750	222	38
9750	223	23
9750	224	9
9750	225	-6
9750	226	-30
9750	227	-65
9750	228	-113
9750	229	-165
9750	230	-212
9750	231	-246
9750	232	-268
9750	233	-282
9750	234	-294
9750	235	-304
9750	236	-310
9750	237	-308
9750	238	-292
9750	239	-261
9750	240	-223
9750	241	-190
9750	242	-175
9750	243	-179
9750	244	-193
9750	245	-207
9750	246	-210
9750	247	-197
9750	248	-171
9750	249	-146
9750	250	-131
9750	251	-130
9750	252	-129
9750	253	-117
9750	254	-79
9750	255	-15
9750	256	65
9750	257	143
9750	258	200
9750	259	229
9750	260	238
9750	261	241
9750	262	252
9750	263	279
9750	264	320
9750	265	363
9750	266	396
9750	267	408
9750	268	403
9750	269	392
9750	270	377
9750	271	364
9750	272	350
9750	273	330
9750	274	302
9750	275	266
9750	276	226
9750	277	193
9750	278	173
9750	279	170
9750	280	181
9750	281	197
9750	282	210
9750	283	215
9750	284	206
9750	285	183
9750	286	152
9750	287	122
9750	288	95
9750	289	76
9750	290	70
9750	291	78
9750	292	101
9750	293	133
9750	294	169
9750	295	199
9750	296	212
9750	297	201
9750	298	169
9750	299	129
9750	300	95
9750	301	76
9750	302	77
9750	303	96
9750	304	120
9750	305	138
9750	306	151
9750	307	161
9750	308	169
9750	309	178
9750	310	184
9750	311	182
9750	312	173
9750	313	155
9750	314	129
9750	315	109
9750	316	101
9750	317	108
9750	318	117
9750	319	117
9750	320	88
9750	321	23
9750	322	-76
9750	323	-190
9750	324	-294
9750	325	-365
9750	326	-394
9750	327	-386
9750	328	-355
9750	329	-319
9750	330	-294
9750	331	-291
9750	332	-307
9750	333	-328
9750	334	-336
9750	335	-319
9750	336	-274
9750	337	-213
9750	338	-148
9750	339	-93
9750	340	-14
9750	341	63
9750	342	136
9750	343	205
9750	344	235
9750	345	252
9750	346	268
9750	347	300
9750	348	342
9750	349	389
9750	350	427
9750	351	440
9750	352	426
9750	353	393
9750	354	356
9750	355	331
9750	356	324
9750	357	325
9750	358	317
9750	359	283
9750	360	211
9750	361	109
9750	362	2
9750	363	-83
9750	364	-140
9750	365	-188
9750	366	-282
9750	367	-497
9750	368	-902
9750	369	-1524
9750	370	-2321
9750	371	-3177
9750	372	-3930
9750	373	-4416
9750	374	-4502
9750	375	-4124
9750	376	-3306
9750	377	-2149
9750	378	-811
9750	379	529
9750	380	1713
9750	381	2619
9750	382	3178
9750	383	3389
9750	384	3298
9750	385	2985
9750	386	2551
9750	387	2094
9750	388	1697
9750	389	1402
9750	390	1216
9750	391	1114
9750	392	1055
9750	393	1005
9750	394	937
9750	395	848
9750	396	750
9750	397	662
9750	398	593
9750	399	551
9750	400	534
9750	401	533
9750	402	531
9750	403	516
9750	404	467
9750	405	428
9750	406	390
9750	407	343
9750	408	303
9750	409	237
9750	410	162
9750	411	92
9750	412	50
9750	413	36
9750	414	52
9750	415	80
9750	416	101
9750	417	108
9750	418	93
9750	419	56
9750	420	4
9750	421	-53
9750	422	-103
9750	423	-146
9750	424	-180
9750	425	-207
9750	426	-227
9750	427	-244
9750	428	-261
9750	429	-281
9750	430	-298
9750	431	-306
9750	432	-302
9750	433	-290
9750	434	-273
9750	435	-256
9750	436	-240
9750	437	-230
9750	438	-222
9750	439	-213
9750	440	-199
9750	441	-179
9750	442	-158
9750	443	-138
9750	444	-123
9750	445	-110
9750	446	-98
9750	447	-78
9750	448	-44
9750	449	6
9750	450	66
9750	451	128
9750	452	186
9750	453	232
9750	454	264
9750	455	282
9750	456	296
9750	457	310
9750	458	324
9750	459	337
9750	460	347
9750	461	351
9750	462	347
9750	463	336
9750	464	322
9750	465	310
9750	466	302
9750	467	295
9750	468	288
9750	469	277
9750	470	259
9750	471	234
9750	472	204
9750	473	173
9750	474	146
9750	475	128
9750	476	115
9750	477	107
9750	478	102
9750	479	99
9750	480	95
9750	481	90
9750	482	89
9750	483	88
9750	484	86
9750	485	80
9750	486	72
9750	487	68
9750	488	66
9750	489	67
9750	490	72
9750	491	81
9750	492	90
9750	493	96
9750	494	101
9750	495	107
9750	496	115
9750	497	122
9750	498	127
9750	499	133
9750	500	140
9750	501	147
9750	502	151
9750	503	155
9750	504	160
9750	505	160
9750	506	154
9750	507	144
9750	508	133
9750	509	125
9750	510	122
9750	511	125
9750	512	129
9750	513	120
9750	514	89
9750	515	28
9750	516	-58
9750	517	-160
9750	518	-262
9750	519	-347
9750	520	-399
9750	521	-413
9750	522	-395
9750	523	-361
9750	524	-326
9750	525	-303
9750	526	-301
9750	527	-315
9750	528	-329
9750	529	-318
9750	530	-271
9750	531	-197
9750	532	-111
9750	533	-30
9750	534	60
9750	535	123
9750	536	157
9750	537	182
9750	538	231
9750	539	265
9750	540	301
9750	541	347
9750	542	392
9750	543	431
9750	544	463
9750	545	482
9750	546	487
9750	547	479
9750	548	457
9750	549	431
9750	550	410
9750	551	395
9750	552	382
9750	553	357
9750	554	307
9750	555	229
9750	556	129
9750	557	23
9750	558	-73
9750	559	-168
9750	560	-297
9750	561	-525
9750	562	-910
9750	563	-1476
9750	564	-2188
9750	565	-2944
9750	566	-3599
9750	567	-4000
9750	568	-4028
9750	569	-3635
9750	570	-2851
9750	571	-1767
9750	572	-522
9750	573	733
9750	574	1856
9750	575	2736
9750	576	3302
9750	577	3528
9750	578	3439
9750	579	3109
9750	580	2646
9750	581	2159
9750	582	1737
9750	583	1434
9750	584	1254
9750	585	1163
9750	586	1111
9750	587	1058
9750	588	988
9750	589	907
9750	590	832
9750	591	773
9750	592	730
9750	593	697
9750	594	666
9750	595	626
9750	596	576
9750	597	522
9750	598	454
9750	599	414
9750	600	386
9750	601	355
9750	602	319
9750	603	311
9750	604	295
9750	605	272
9750	606	256
9750	607	238
9750	608	213
9750	609	181
9750	610	146
9750	611	111
9750	612	79
9750	613	49
9750	614	21
9750	615	-6
9750	616	-38
9750	617	-71
9750	618	-101
9750	619	-125
9750	620	-144
9750	621	-160
9750	622	-176
9750	623	-194
9750	624	-211
9750	625	-225
9750	626	-229
9750	627	-221
9750	628	-203
9750	629	-182
9750	630	-166
9750	631	-157
9750	632	-156
9750	633	-161
9750	634	-166
9750	635	-165
9750	636	-151
9750	637	-128
9750	638	-100
9750	639	-68
9750	640	-33
9750	641	8
9750	642	55
9750	643	109
9750	644	173
9750	645	244
9750	646	312
9750	647	370
9750	648	416
9750	649	450
9750	650	471
9750	651	482
9750	652	488
9750	653	495
9750	654	504
9750	655	515
9750	656	525
9750	657	533
9750	658	536
9750	659	534
9750	660	523
9750	661	509
9750	662	491
9750	663	471
9750	664	452
9750	665	433
9750	666	414
9750	667	392
9750	668	365
9750	669	334
9750	670	305
9750	671	282
9750	672	267
9750	673	263
9750	674	267
9750	675	270
9750	676	267
9750	677	254
9750	678	238
9750	679	223
9750	680	214
9750	681	213
9750	682	222
9750	683	235
9750	684	245
9750	685	248
9750	686	245
9750	687	243
9750	688	242
9750	689	244
9750	690	247
9750	691	250
9750	692	246
9750	693	237
9750	694	226
9750	695	220
9750	696	221
9750	697	225
9750	698	228
9750	699	226
9750	700	217
9750	701	201
9750	702	182
9750	703	167
9750	704	164
9750	705	167
9750	706	171
9750	707	172
9750	708	166
9750	709	152
9750	710	133
9750	711	111
9750	712	84
9750	713	51
9750	714	-1
9750	715	-77
9750	716	-172
9750	717	-273
9750	718	-360
9750	719	-416
9750	720	-430
9750	721	-407
9750	722	-367
9750	723	-333
9750	724	-322
9750	725	-335
9750	726	-359
9750	727	-371
9750	728	-354
9750	729	-296
9750	730	-213
9750	731	-124
9750	732	-55
9750	733	23
9750	734	80
9750	735	120
9750	736	158
9750	737	179
9750	738	219
9750	739	279
9750	740	349
9750	741	400
9750	742	421
9750	743	416
9750	744	398
9750	745	384
9750	746	384
9750	747	393
9750	748	395
9750	749	374
9750	750	329
9750	751	274
9750	752	226
9750	753	192
9750	754	167
9750	755	132
9750	756	65
9750	757	-46
9750	758	-202
9750	759	-400
9750	760	-657
9750	761	-1015
9750	762	-1531
9750	763	-2234
9750	764	-3087
9750	765	-3967
9750	766	-4674
9750	767	-4988
9750	768	-4738
9750	769	-3880
9750	770	-2523
9750	771	-901
9750	772	701
9750	773	2030
9750	774	2931
9750	775	3374
9750	776	3432
9750	777	3227
9750	778	2881
9750	779	2482
9750	780	2083
9750	781	1716
9750	782	1401
9750	783	1159
9750	784	1004
9750	785	930
9750	786	906
9750	787	891
9750	788	852
9750	789	778
9750	790	680
9750	791	583
9750	792	512
9750	793	479
9750	794	473
9750	795	463
9750	796	427
9750	797	351
9750	798	289
9750	799	245
9750	800	219
9750	801	222
9750	802	210
9750	803	191
9750	804	165
9750	805	147
9750	806	131
9750	807	113
9750	808	88
9750	809	52
9750	810	10
9750	811	-33
9750	812	-74
9750	813	-112
9750	814	-147
9750	815	-180
9750	816	-216
9750	817	-254
9750	818	-290
9750	819	-318
9750	820	-337
9750	821	-350
9750	822	-358
9750	823	-362
9750	824	-364
9750	825	-364
9750	826	-361
9750	827	-353
9750	828	-341
9750	829	-328
9750	830	-322
9750	831	-321
9750	832	-326
9750	833	-332
9750	834	-335
9750	835	-329
9750	836	-309
9750	837	-277
9750	838	-237
9750	839	-194
9750	840	-149
9750	841	-103
9750	842	-57
9750	843	-11
9750	844	37
9750	845	86
9750	846	131
9750	847	170
9750	848	209
9750	849	253
9750	850	302
9750	851	351
9750	852	394
9750	853	423
9750	854	431
9750	855	417
9750	856	384
9750	857	346
9750	858	315
9750	859	296
9750	860	286
9750	861	281
9750	862	271
9750	863	251
9750	864	220
9750	865	184
9750	866	155
9750	867	135
9750	868	127
9750	869	128
9750	870	132
9750	871	133
9750	872	126
9750	873	113
9750	874	100
9750	875	90
9750	876	83
9750	877	80
9750	878	77
9750	879	75
9750	880	74
9750	881	73
9750	882	77
9750	883	90
9750	884	108
9750	885	124
9750	886	133
9750	887	130
9750	888	119
9750	889	103
9750	890	88
9750	891	79
9750	892	79
9750	893	86
9750	894	92
9750	895	96
9750	896	93
9750	897	84
9750	898	71
9750	899	57
9750	900	47
9750	901	40
9750	902	34
9750	903	30
9750	904	28
9750	905	32
9750	906	37
9750	907	40
9750	908	38
9750	909	29
9750	910	16
9750	911	-1
9750	912	-16
9750	913	-23
9750	914	-21
9750	915	-14
9750	916	-8
9750	917	-7
9750	918	-23
9750	919	-63
9750	920	-129
9750	921	-216
9750	922	-315
9750	923	-415
9750	924	-498
9750	925	-550
9750	926	-563
9750	927	-542
9750	928	-503
9750	929	-465
9750	930	-448
9750	931	-460
9750	932	-500
9750	933	-540
9750	934	-548
9750	935	-504
9750	936	-410
9750	937	-288
9750	938	-168
9750	939	-46
9750	940	28
9750	941	47
9750	942	44
9750	943	68
9750	944	100
9750	945	159
9750	946	239
9750	947	312
9750	948	359
9750	949	371
9750	950	355
9750	951	332
9750	952	315
9750	953	305
9750	954	300
9750	955	290
9750	956	268
9750	957	231
9750	958	182
9750	959	127
9750	960	70
9750	961	9
9750	962	-57
9750	963	-129
9750	964	-215
9750	965	-336
9750	966	-535
9750	967	-861
9750	968	-1354
9750	969	-2016
9750	970	-2791
9750	971	-3562
9750	972	-4163
9750	973	-4428
9750	974	-4237
9750	975	-3556
9750	976	-2455
9750	977	-1095
9750	978	313
9750	979	1568
9750	980	2526
9750	981	3123
9750	982	3369
9750	983	3316
9750	984	3055
9750	985	2669
9750	986	2235
9750	987	1815
9750	988	1456
9750	989	1187
9750	990	1016
9750	991	927
9750	992	886
9750	993	860
9750	994	822
9750	995	758
9750	996	677
9750	997	595
9750	998	531
9750	999	498
9750	1000	488
9750	1001	481
9750	1002	459
9750	1003	401
9750	1004	351
9750	1005	307
9750	1006	264
9750	1007	224
9750	1008	218
9750	1009	199
9750	1010	164
9750	1011	126
9750	1012	88
9750	1013	56
9750	1014	35
9750	1015	28
9750	1016	29
9750	1017	23
9750	1018	-1
9750	1019	-46
9750	1020	-107
9750	1021	-173
9750	1022	-230
9750	1023	-269
9750	1024	-285
9750	1025	-290
9750	1026	-298
9750	1027	-312
9750	1028	-333
9750	1029	-353
9750	1030	-369
9750	1031	-375
9750	1032	-369
9750	1033	-351
9750	1034	-329
9750	1035	-306
9750	1036	-288
9750	1037	-276
9750	1038	-272
9750	1039	-275
9750	1040	-278
9750	1041	-276
9750	1042	-267
9750	1043	-252
9750	1044	-233
9750	1045	-208
9750	1046	-174
9750	1047	-132
9750	1048	-83
9750	1049	-29
9750	1050	26
9750	1051	75
9750	1052	116
9750	1053	155
9750	1054	198
9750	1055	248
9750	1056	299
9750	1057	346
9750	1058	379
9750	1059	391
9750	1060	381
9750	1061	358
9750	1062	335
9750	1063	318
9750	1064	309
9750	1065	302
9750	1066	290
9750	1067	272
9750	1068	249
9750	1069	224
9750	1070	206
9750	1071	199
9750	1072	196
9750	1073	190
9750	1074	177
9750	1075	161
9750	1076	143
9750	1077	130
9750	1078	123
9750	1079	121
9750	1080	119
9750	1081	114
9750	1082	105
9750	1083	100
9750	1084	106
9750	1085	123
9750	1086	143
9750	1087	157
9750	1088	157
9750	1089	143
9750	1090	126
9750	1091	113
9750	1092	122
9750	1093	149
9750	1094	183
9750	1095	207
9750	1096	211
9750	1097	195
9750	1098	165
9750	1099	138
9750	1100	126
9750	1101	134
9750	1102	149
9750	1103	155
9750	1104	144
9750	1105	123
9750	1106	101
9750	1107	89
9750	1108	96
9750	1109	118
9750	1110	146
9750	1111	166
9750	1112	167
9750	1113	153
9750	1114	132
9750	1115	111
9750	1116	95
9750	1117	86
9750	1118	82
9750	1119	81
9750	1120	84
9750	1121	89
9750	1122	96
9750	1123	96
9750	1124	79
9750	1125	38
9750	1126	-25
9750	1127	-104
9750	1128	-193
9750	1129	-278
9750	1130	-352
9750	1131	-406
9750	1132	-437
9750	1133	-441
9750	1134	-422
9750	1135	-386
9750	1136	-349
9750	1137	-330
9750	1138	-340
9750	1139	-369
9750	1140	-397
9750	1141	-398
9750	1142	-354
9750	1143	-262
9750	1144	-144
9750	1145	-1
9750	1146	103
9750	1147	144
9750	1148	141
9750	1149	103
9750	1150	95
9750	1151	147
9750	1152	254
9750	1153	367
9750	1154	445
9750	1155	465
9750	1156	438
9750	1157	396
9750	1158	365
9750	1159	354
9750	1160	354
9750	1161	346
9750	1162	316
9750	1163	273
9750	1164	234
9750	1165	210
9750	1166	193
9750	1167	162
9750	1168	94
9750	1169	-16
9750	1170	-154
9750	1171	-296
9750	1172	-448
9750	1173	-653
9750	1174	-1000
9750	1175	-1565
9750	1176	-2365
9750	1177	-3305
9750	1178	-4186
9750	1179	-4753
9750	1180	-4788
9750	1181	-4193
9750	1182	-3042
9750	1183	-1553
9750	1184	-11
9750	1185	1334
9750	1186	2330
9750	1187	2937
9750	1188	3208
9750	1189	3231
9750	1190	3081
9750	1191	2808
9750	1192	2443
9750	1193	2024
9750	1194	1611
9750	1195	1266
9750	1196	1035
9750	1197	924
9750	1198	896
9750	1199	892
9750	1200	859
9750	1201	778
9750	1202	669
9750	1203	571
9750	1204	516
9750	1205	509
9750	1206	530
9750	1207	543
9750	1208	523
9750	1209	452
9750	1210	387
9750	1211	335
9750	1212	288
9750	1213	257
9750	1214	202
9750	1215	141
9750	1216	94
9750	1217	83
9750	1218	99
9750	1219	130
9750	1220	148
9750	1221	132
9750	1222	80
9750	1223	12
9750	1224	-48
9750	1225	-80
9750	1226	-81
9750	1227	-70
9750	1228	-71
9750	1229	-100
9750	1230	-161
9750	1231	-238
9750	1232	-301
9750	1233	-324
9750	1234	-302
9750	1235	-252
9750	1236	-197
9750	1237	-164
9750	1238	-162
9750	1239	-190
9750	1240	-223
9750	1241	-239
9750	1242	-224
9750	1243	-184
9750	1244	-134
9750	1245	-93
9750	1246	-69
9750	1247	-65
9750	1248	-75
9750	1249	-87
9750	1250	-91
9750	1251	-82
9750	1252	-62
9750	1253	-34
9750	1254	6
9750	1255	52
9750	1256	102
9750	1257	153
9750	1258	201
9750	1259	242
9750	1260	273
9750	1261	295
9750	1262	316
9750	1263	341
9750	1264	364
9750	1265	382
9750	1266	386
9750	1267	373
9750	1268	346
9750	1269	311
9750	1270	282
9750	1271	266
9750	1272	260
9750	1273	258
9750	1274	250
9750	1275	232
9750	1276	207
9750	1277	179
9750	1278	154
9750	1279	139
9750	1280	133
9750	1281	127
9750	1282	114
9750	1283	94
9750	1284	75
9750	1285	64
9750	1286	64
9750	1287	78
9750	1288	99
9750	1289	117
9750	1290	121
9750	1291	105
9750	1292	80
9750	1293	56
9750	1294	43
9750	1295	43
9750	1296	55
9750	1297	69
9750	1298	75
9750	1299	67
9750	1300	53
9750	1301	48
9750	1302	63
9750	1303	97
9750	1304	140
9750	1305	176
9750	1306	191
9750	1307	181
9750	1308	152
9750	1309	120
9750	1310	98
9750	1311	88
9750	1312	89
9750	1313	95
9750	1314	100
9750	1315	96
9750	1316	86
9750	1317	81
9750	1318	87
9750	1319	103
9750	1320	123
9750	1321	139
9750	1322	146
9750	1323	142
9750	1324	129
9750	1325	111
9750	1326	89
9750	1327	61
9750	1328	18
9750	1329	-50
9750	1330	-139
9750	1331	-237
9750	1332	-325
9750	1333	-387
9750	1334	-406
9750	1335	-381
9750	1336	-328
9750	1337	-274
9750	1338	-242
9750	1339	-244
9750	1340	-276
9750	1341	-318
9750	1342	-342
9750	1343	-328
9750	1344	-271
9750	1345	-188
9750	1346	-102
9750	1347	-1
9750	1348	69
9750	1349	99
9750	1350	112
9750	1351	144
9750	1352	175
9750	1353	225
9750	1354	288
9750	1355	345
9750	1356	382
9750	1357	404
9750	1358	418
9750	1359	429
9750	1360	437
9750	1361	436
9750	1362	415
9750	1363	374
9750	1364	324
9750	1365	284
9750	1366	265
9750	1367	262
9750	1368	251
9750	1369	206
9750	1370	111
9750	1371	-30
9750	1372	-190
9750	1373	-345
9750	1374	-497
9750	1375	-700
9750	1376	-1028
9750	1377	-1544
9750	1378	-2249
9750	1379	-3057
9750	1380	-3800
9750	1381	-4266
9750	1382	-4275
9750	1383	-3741
9750	1384	-2713
9750	1385	-1354
9750	1386	109
9750	1387	1446
9750	1388	2488
9750	1389	3151
9750	1390	3441
9750	1391	3417
9750	1392	3167
9750	1393	2780
9750	1394	2338
9750	1395	1910
9750	1396	1549
9750	1397	1285
9750	1398	1126
9750	1399	1055
9750	1400	1035
9750	1401	1020
9750	1402	981
9750	1403	911
9750	1404	824
9750	1405	739
9750	1406	669
9750	1407	624
9750	1408	597
9750	1409	570
9750	1410	526
9750	1411	453
9750	1412	399
9750	1413	362
9750	1414	330
9750	1415	300
9750	1416	299
9750	1417	289
9750	1418	267
9750	1419	241
9750	1420	211
9750	1421	177
9750	1422	141
9750	1423	103
9750	1424	66
9750	1425	33
9750	1426	-1
9750	1427	-37
9750	1428	-74
9750	1429	-109
9750	1430	-141
9750	1431	-168
9750	1432	-188
9750	1433	-204
9750	1434	-216
9750	1435	-228
9750	1436	-242
9750	1437	-256
9750	1438	-270
9750	1439	-281
9750	1440	-287
9750	1441	-285
9750	1442	-274
9750	1443	-255
9750	1444	-233
9750	1445	-214
9750	1446	-201
9750	1447	-195
9750	1448	-196
9750	1449	-199
9750	1450	-199
9750	1451	-187
9750	1452	-162
9750	1453	-126
9750	1454	-81
9750	1455	-34
9750	1456	13
9750	1457	56
9750	1458	100
9750	1459	149
9750	1460	203
9750	1461	259
9750	1462	310
9750	1463	352
9750	1464	384
9750	1465	405
9750	1466	421
9750	1467	437
9750	1468	452
9750	1469	463
9750	1470	465
9750	1471	456
9750	1472	438
9750	1473	415
9750	1474	389
9750	1475	366
9750	1476	347
9750	1477	333
9750	1478	320
9750	1479	311
9750	1480	304
9750	1481	295
9750	1482	282
9750	1483	262
9750	1484	236
9750	1485	205
9750	1486	175
9750	1487	155
9750	1488	150
9750	1489	158
9750	1490	173
9750	1491	179
9750	1492	172
9750	1493	155
9750	1494	133
9750	1495	115
9750	1496	111
9750	1497	124
9750	1498	145
9750	1499	163
9750	1500	167
9750	1501	158
9750	1502	142
9750	1503	126
9750	1504	120
9750	1505	128
9750	1506	149
9750	1507	170
9750	1508	181
9750	1509	182
9750	1510	171
9750	1511	158
9750	1512	150
9750	1513	155
9750	1514	171
9750	1515	187
9750	1516	193
9750	1517	187
9750	1518	171
9750	1519	153
9750	1520	135
9750	1521	123
9750	1522	119
9750	1523	122
9750	1524	128
9750	1525	130
9750	1526	129
9750	1527	126
9750	1528	120
9750	1529	110
9750	1530	94
9750	1531	72
9750	1532	40
9750	1533	-7
9750	1534	-73
9750	1535	-156
9750	1536	-251
9750	1537	-345
9750	1538	-420
9750	1539	-462
9750	1540	-464
9750	1541	-434
9750	1542	-390
9750	1543	-351
9750	1544	-333
9750	1545	-342
9750	1546	-368
9750	1547	-384
9750	1548	-363
9750	1549	-301
9750	1550	-209
9750	1551	-113
9750	1552	-1
9750	1553	78
9750	1554	109
9750	1555	114
9750	1556	140
9750	1557	171
9750	1558	231
9750	1559	309
9750	1560	374
9750	1561	409
9750	1562	412
9750	1563	399
9750	1564	391
9750	1565	400
9750	1566	414
9750	1567	416
9750	1568	390
9750	1569	339
9750	1570	280
9750	1571	237
9750	1572	218
9750	1573	210
9750	1574	187
9750	1575	117
9750	1576	-12
9750	1577	-180
9750	1578	-361
9750	1579	-548
9750	1580	-777
9750	1581	-1118
9750	1582	-1636
9750	1583	-2345
9750	1584	-3173
9750	1585	-3951
9750	1586	-4458
9750	1587	-4492
9750	1588	-3954
9750	1589	-2884
9750	1590	-1456
9750	1591	80
9750	1592	1472
9750	1593	2537
9750	1594	3195
9750	1595	3463
9750	1596	3419
9750	1597	3165
9750	1598	2790
9750	1599	2371
9750	1600	1963
9750	1601	1607
9750	1602	1331
9750	1603	1145
9750	1604	1042
9750	1605	987
9750	1606	945
9750	1607	889
9750	1608	816
9750	1609	736
9750	1610	665
9750	1611	614
9750	1612	587
9750	1613	571
9750	1614	546
9750	1615	501
9750	1616	423
9750	1617	368
9750	1618	329
9750	1619	295
9750	1620	255
9750	1621	239
9750	1622	211
9750	1623	179
9750	1624	160
9750	1625	154
9750	1626	151
9750	1627	138
9750	1628	110
9750	1629	69
9750	1630	25
9750	1631	-17
9750	1632	-55
9750	1633	-85
9750	1634	-112
9750	1635	-145
9750	1636	-185
9750	1637	-228
9750	1638	-267
9750	1639	-296
9750	1640	-315
9750	1641	-325
9750	1642	-330
9750	1643	-333
9750	1644	-337
9750	1645	-339
9750	1646	-336
9750	1647	-326
9750	1648	-310
9750	1649	-297
9750	1650	-287
9750	1651	-283
9750	1652	-286
9750	1653	-295
9750	1654	-302
9750	1655	-301
9750	1656	-285
9750	1657	-253
9750	1658	-205
9750	1659	-144
9750	1660	-80
9750	1661	-21
9750	1662	31
9750	1663	76
9750	1664	117
9750	1665	154
9750	1666	191
9750	1667	229
9750	1668	269
9750	1669	305
9750	1670	333
9750	1671	354
9750	1672	370
9750	1673	382
9750	1674	391
9750	1675	399
9750	1676	406
9750	1677	410
9750	1678	407
9750	1679	393
9750	1680	372
9750	1681	347
9750	1682	322
9750	1683	295
9750	1684	272
9750	1685	251
9750	1686	235
9750	1687	221
9750	1688	211
9750	1689	205
9750	1690	202
9750	1691	199
9750	1692	194
9750	1693	186
9750	1694	177
9750	1695	166
9750	1696	155
9750	1697	145
9750	1698	136
9750	1699	128
9750	1700	120
9750	1701	118
9750	1702	124
9750	1703	138
9750	1704	153
9750	1705	167
9750	1706	176
9750	1707	179
9750	1708	178
9750	1709	175
9750	1710	175
9750	1711	178
9750	1712	182
9750	1713	181
9750	1714	173
9750	1715	161
9750	1716	147
9750	1717	134
9750	1718	125
9750	1719	120
9750	1720	113
9750	1721	104
9750	1722	95
9750	1723	89
9750	1724	88
9750	1725	89
9750	1726	90
9750	1727	97
9750	1728	108
9750	1729	119
9750	1730	125
9750	1731	126
9750	1732	119
9750	1733	106
9750	1734	86
9750	1735	64
9750	1736	46
9750	1737	39
9750	1738	39
9750	1739	43
9750	1740	42
9750	1741	28
9750	1742	-13
9750	1743	-81
9750	1744	-173
9750	1745	-274
9750	1746	-369
9750	1747	-436
9750	1748	-468
9750	1749	-466
9750	1750	-442
9750	1751	-418
9750	1752	-406
9750	1753	-410
9750	1754	-429
9750	1755	-444
9750	1756	-436
9750	1757	-391
9750	1758	-315
9750	1759	-224
9750	1760	-135
9750	1761	-33
9750	1762	41
9750	1763	78
9750	1764	97
9750	1765	142
9750	1766	188
9750	1767	254
9750	1768	330
9750	1769	392
9750	1770	422
9750	1771	422
9750	1772	402
9750	1773	384
9750	1774	379
9750	1775	383
9750	1776	382
9750	1777	365
9750	1778	331
9750	1779	292
9750	1780	256
9750	1781	228
9750	1782	201
9750	1783	161
9750	1784	92
9750	1785	-12
9750	1786	-140
9750	1787	-284
9750	1788	-461
9750	1789	-717
9750	1790	-1114
9750	1791	-1693
9750	1792	-2437
9750	1793	-3247
9750	1794	-3955
9750	1795	-4366
9750	1796	-4320
9750	1797	-3753
9750	1798	-2721
9750	1799	-1383
9750	1800	46
9750	1801	1354
9750	1802	2387
9750	1803	3073
9750	1804	3410
9750	1805	3446
9750	1806	3250
9750	1807	2897
9750	1808	2461
9750	1809	2010
9750	1810	1605
9750	1811	1291
9750	1812	1091
9750	1813	993
9750	1814	960
9750	1815	945
9750	1816	914
9750	1817	857
9750	1818	787
9750	1819	719
9750	1820	673
9750	1821	652
9750	1822	643
9750	1823	621
9750	1824	569
9750	1825	478
9750	1826	403
9750	1827	349
9750	1828	307
9750	1829	274
9750	1830	274
9750	1831	264
9750	1832	237
9750	1833	205
9750	1834	170
9750	1835	132
9750	1836	95
9750	1837	64
9750	1838	41
9750	1839	27
9750	1840	12
9750	1841	-13
9750	1842	-51
9750	1843	-98
9750	1844	-149
9750	1845	-198
9750	1846	-237
9750	1847	-260
9750	1848	-270
9750	1849	-272
9750	1850	-274
9750	1851	-280
9750	1852	-288
9750	1853	-298
9750	1854	-303
9750	1855	-298
9750	1856	-279
9750	1857	-255
9750	1858	-232
9750	1859	-215
9750	1860	-207
9750	1861	-210
9750	1862	-222
9750	1863	-234
9750	1864	-237
9750	1865	-224
9750	1866	-196
9750	1867	-155
9750	1868	-105
9750	1869	-51
9750	1870	-2
9750	1871	41
9750	1872	81
9750	1873	122
9750	1874	164
9750	1875	206
9750	1876	250
9750	1877	298
9750	1878	343
9750	1879	380
9750	1880	406
9750	1881	414
9750	1882	407
9750	1883	384
9750	1884	356
9750	1885	334
9750	1886	325
9750	1887	330
9750	1888	343
9750	1889	355
9750	1890	357
9750	1891	338
9750	1892	299
9750	1893	250
9750	1894	204
9750	1895	167
9750	1896	144
9750	1897	135
9750	1898	140
9750	1899	152
9750	1900	162
9750	1901	164
9750	1902	160
9750	1903	148
9750	1904	132
9750	1905	114
9750	1906	98
9750	1907	87
9750	1908	84
9750	1909	90
9750	1910	101
9750	1911	117
9750	1912	130
9750	1913	134
9750	1914	130
9750	1915	119
9750	1916	106
9750	1917	97
9750	1918	90
9750	1919	88
9750	1920	90
9750	1921	94
9750	1922	97
9750	1923	107
9750	1924	124
9750	1925	144
9750	1926	163
9750	1927	172
9750	1928	169
9750	1929	151
9750	1930	123
9750	1931	94
9750	1932	78
9750	1933	80
9750	1934	97
9750	1935	122
9750	1936	146
9750	1937	161
9750	1938	160
9750	1939	143
9750	1940	112
9750	1941	69
9750	1942	20
9750	1943	-36
9750	1944	-100
9750	1945	-168
9750	1946	-239
9750	1947	-308
9750	1948	-368
9750	1949	-408
9750	1950	-424
9750	1951	-414
9750	1952	-386
9750	1953	-351
9750	1954	-322
9750	1955	-314
9750	1956	-326
9750	1957	-341
9750	1958	-340
9750	1959	-311
9750	1960	-254
9750	1961	-175
9750	1962	-58
9750	1963	43
9750	1964	102
9750	1965	129
9750	1966	158
9750	1967	171
9750	1968	200
9750	1969	260
9750	1970	338
9750	1971	412
9750	1972	461
9750	1973	473
9750	1974	453
9750	1975	411
9750	1976	363
9750	1977	321
9750	1978	296
9750	1979	290
9750	1980	294
9750	1981	295
9750	1982	282
9750	1983	246
9750	1984	182
9750	1985	97
9750	1986	4
9750	1987	-84
9750	1988	-172
9750	1989	-287
9750	1990	-486
9750	1991	-834
9750	1992	-1370
9750	1993	-2081
9750	1994	-2882
9750	1995	-3615
9750	1996	-4099
9750	1997	-4175
9750	1998	-3762
9750	1999	-2883
[truncated: 159,280 more rows]
