# Supplementary material for: Are Complexity Metrics Reliable in Assessing HRV Control in Obese Patients During Sleep?
Source: PLoS One. 2015 Apr 20;10(4):e0124458. doi: 10.1371/journal.pone.0124458 (PMC4404104; doi:10.1371/journal.pone.0124458)
Supplement: S1 Dataset — (ZIP) [file pone.0124458.s001.zip › cabiddu_healthy_controls_data/SUBJECT (8)/3/FC.txt]

22650	0	131
22650	1	113
22650	2	94
22650	3	80
22650	4	79
22650	5	91
22650	6	111
22650	7	128
22650	8	135
22650	9	131
22650	10	116
22650	11	98
22650	12	83
22650	13	80
22650	14	87
22650	15	99
22650	16	110
22650	17	117
22650	18	120
22650	19	119
22650	20	117
22650	21	117
22650	22	119
22650	23	117
22650	24	110
22650	25	102
22650	26	100
22650	27	104
22650	28	111
22650	29	118
22650	30	122
22650	31	119
22650	32	110
22650	33	102
22650	34	98
22650	35	102
22650	36	106
22650	37	101
22650	38	83
22650	39	53
22650	40	13
22650	41	-33
22650	42	-81
22650	43	-130
22650	44	-184
22650	45	-246
22650	46	-312
22650	47	-375
22650	48	-422
22650	49	-448
22650	50	-457
22650	51	-455
22650	52	-453
22650	53	-454
22650	54	-457
22650	55	-448
22650	56	-415
22650	57	-355
22650	58	-274
22650	59	-188
22650	60	-116
22650	61	-70
22650	62	-52
22650	63	-9
22650	64	50
22650	65	122
22650	66	207
22650	67	270
22650	68	333
22650	69	394
22650	70	451
22650	71	474
22650	72	455
22650	73	405
22650	74	350
22650	75	321
22650	76	329
22650	77	361
22650	78	384
22650	79	368
22650	80	305
22650	81	218
22650	82	144
22650	83	113
22650	84	129
22650	85	164
22650	86	174
22650	87	121
22650	88	-6
22650	89	-199
22650	90	-450
22650	91	-787
22650	92	-1277
22650	93	-1991
22650	94	-2941
22650	95	-4022
22650	96	-5008
22650	97	-5596
22650	98	-5516
22650	99	-4651
22650	100	-3107
22650	101	-1191
22650	102	686
22650	103	2156
22650	104	3007
22650	105	3242
22650	106	3033
22650	107	2623
22650	108	2218
22650	109	1918
22650	110	1726
22650	111	1589
22650	112	1453
22650	113	1305
22650	114	1174
22650	115	1092
22650	116	1070
22650	117	1082
22650	118	1084
22650	119	1042
22650	120	953
22650	121	841
22650	122	746
22650	123	696
22650	124	688
22650	125	691
22650	126	669
22650	127	589
22650	128	502
22650	129	428
22650	130	376
22650	131	361
22650	132	344
22650	133	324
22650	134	300
22650	135	284
22650	136	270
22650	137	252
22650	138	224
22650	139	188
22650	140	149
22650	141	114
22650	142	86
22650	143	64
22650	144	43
22650	145	21
22650	146	-4
22650	147	-34
22650	148	-67
22650	149	-96
22650	150	-117
22650	151	-129
22650	152	-135
22650	153	-138
22650	154	-143
22650	155	-151
22650	156	-160
22650	157	-165
22650	158	-163
22650	159	-153
22650	160	-139
22650	161	-127
22650	162	-120
22650	163	-120
22650	164	-131
22650	165	-150
22650	166	-172
22650	167	-190
22650	168	-200
22650	169	-199
22650	170	-184
22650	171	-156
22650	172	-118
22650	173	-73
22650	174	-21
22650	175	36
22650	176	96
22650	177	154
22650	178	204
22650	179	249
22650	180	286
22650	181	315
22650	182	337
22650	183	354
22650	184	369
22650	185	380
22650	186	386
22650	187	388
22650	188	387
22650	189	380
22650	190	367
22650	191	347
22650	192	324
22650	193	301
22650	194	282
22650	195	271
22650	196	269
22650	197	271
22650	198	270
22650	199	256
22650	200	229
22650	201	193
22650	202	154
22650	203	121
22650	204	102
22650	205	97
22650	206	102
22650	207	106
22650	208	104
22650	209	94
22650	210	81
22650	211	69
22650	212	65
22650	213	73
22650	214	89
22650	215	103
22650	216	109
22650	217	105
22650	218	95
22650	219	87
22650	220	83
22650	221	86
22650	222	94
22650	223	102
22650	224	103
22650	225	95
22650	226	83
22650	227	72
22650	228	69
22650	229	76
22650	230	92
22650	231	113
22650	232	128
22650	233	131
22650	234	119
22650	235	98
22650	236	76
22650	237	61
22650	238	60
22650	239	71
22650	240	87
22650	241	99
22650	242	99
22650	243	87
22650	244	71
22650	245	58
22650	246	54
22650	247	59
22650	248	67
22650	249	65
22650	250	43
22650	251	-4
22650	252	-67
22650	253	-138
22650	254	-205
22650	255	-261
22650	256	-304
22650	257	-339
22650	258	-372
22650	259	-409
22650	260	-444
22650	261	-472
22650	262	-488
22650	263	-490
22650	264	-475
22650	265	-445
22650	266	-404
22650	267	-357
22650	268	-307
22650	269	-257
22650	270	-208
22650	271	-165
22650	272	-125
22650	273	-87
22650	274	-5
22650	275	95
22650	276	193
22650	277	288
22650	278	339
22650	279	367
22650	280	391
22650	281	420
22650	282	432
22650	283	416
22650	284	375
22650	285	326
22650	286	293
22650	287	288
22650	288	309
22650	289	338
22650	290	347
22650	291	323
22650	292	266
22650	293	198
22650	294	149
22650	295	134
22650	296	145
22650	297	156
22650	298	134
22650	299	46
22650	300	-135
22650	301	-425
22650	302	-842
22650	303	-1403
22650	304	-2114
22650	305	-2938
22650	306	-3769
22650	307	-4437
22650	308	-4744
22650	309	-4527
22650	310	-3728
22650	311	-2435
22650	312	-870
22650	313	677
22650	314	1940
22650	315	2751
22650	316	3081
22650	317	3019
22650	318	2721
22650	319	2345
22650	320	1996
22650	321	1714
22650	322	1494
22650	323	1316
22650	324	1167
22650	325	1051
22650	326	973
22650	327	934
22650	328	918
22650	329	901
22650	330	865
22650	331	804
22650	332	730
22650	333	662
22650	334	611
22650	335	573
22650	336	535
22650	337	489
22650	338	411
22650	339	352
22650	340	317
22650	341	302
22650	342	314
22650	343	305
22650	344	272
22650	345	233
22650	346	210
22650	347	202
22650	348	198
22650	349	190
22650	350	172
22650	351	143
22650	352	105
22650	353	63
22650	354	22
22650	355	-14
22650	356	-47
22650	357	-78
22650	358	-105
22650	359	-129
22650	360	-148
22650	361	-161
22650	362	-163
22650	363	-154
22650	364	-139
22650	365	-126
22650	366	-122
22650	367	-129
22650	368	-144
22650	369	-163
22650	370	-181
22650	371	-185
22650	372	-174
22650	373	-150
22650	374	-124
22650	375	-100
22650	376	-87
22650	377	-89
22650	378	-103
22650	379	-119
22650	380	-122
22650	381	-111
22650	382	-83
22650	383	-44
22650	384	0
22650	385	44
22650	386	81
22650	387	112
22650	388	143
22650	389	179
22650	390	220
22650	391	261
22650	392	296
22650	393	324
22650	394	342
22650	395	349
22650	396	349
22650	397	345
22650	398	339
22650	399	329
22650	400	317
22650	401	308
22650	402	303
22650	403	301
22650	404	298
22650	405	293
22650	406	280
22650	407	258
22650	408	228
22650	409	197
22650	410	169
22650	411	147
22650	412	130
22650	413	117
22650	414	107
22650	415	96
22650	416	79
22650	417	63
22650	418	50
22650	419	44
22650	420	42
22650	421	44
22650	422	51
22650	423	61
22650	424	73
22650	425	84
22650	426	88
22650	427	85
22650	428	70
22650	429	47
22650	430	27
22650	431	21
22650	432	32
22650	433	57
22650	434	89
22650	435	113
22650	436	121
22650	437	114
22650	438	101
22650	439	91
22650	440	85
22650	441	83
22650	442	77
22650	443	67
22650	444	47
22650	445	21
22650	446	-15
22650	447	-60
22650	448	-111
22650	449	-169
22650	450	-234
22650	451	-300
22650	452	-360
22650	453	-408
22650	454	-438
22650	455	-452
22650	456	-453
22650	457	-445
22650	458	-428
22650	459	-397
22650	460	-348
22650	461	-277
22650	462	-191
22650	463	-107
22650	464	-37
22650	465	11
22650	466	34
22650	467	79
22650	468	131
22650	469	188
22650	470	254
22650	471	340
22650	472	400
22650	473	453
22650	474	503
22650	475	531
22650	476	516
22650	477	465
22650	478	399
22650	479	351
22650	480	339
22650	481	360
22650	482	388
22650	483	386
22650	484	333
22650	485	244
22650	486	157
22650	487	117
22650	488	143
22650	489	218
22650	490	301
22650	491	340
22650	492	298
22650	493	172
22650	494	-23
22650	495	-278
22650	496	-612
22650	497	-1071
22650	498	-1693
22650	499	-2460
22650	500	-3262
22650	501	-3908
22650	502	-4175
22650	503	-3892
22650	504	-3022
22650	505	-1700
22650	506	-186
22650	507	1221
22650	508	2281
22650	509	2883
22650	510	3056
22650	511	2922
22650	512	2634
22650	513	2307
22650	514	1996
22650	515	1709
22650	516	1448
22650	517	1220
22650	518	1044
22650	519	939
22650	520	902
22650	521	902
22650	522	893
22650	523	845
22650	524	755
22650	525	649
22650	526	564
22650	527	520
22650	528	513
22650	529	518
22650	530	503
22650	531	433
22650	532	362
22650	533	309
22650	534	283
22650	535	281
22650	536	312
22650	537	311
22650	538	270
22650	539	207
22650	540	140
22650	541	82
22650	542	46
22650	543	33
22650	544	32
22650	545	31
22650	546	18
22650	547	-11
22650	548	-52
22650	549	-97
22650	550	-131
22650	551	-150
22650	552	-159
22650	553	-166
22650	554	-181
22650	555	-204
22650	556	-227
22650	557	-244
22650	558	-245
22650	559	-229
22650	560	-204
22650	561	-183
22650	562	-173
22650	563	-168
22650	564	-165
22650	565	-159
22650	566	-147
22650	567	-131
22650	568	-114
22650	569	-100
22650	570	-91
22650	571	-79
22650	572	-62
22650	573	-41
22650	574	-17
22650	575	7
22650	576	30
22650	577	56
22650	578	84
22650	579	116
22650	580	149
22650	581	182
22650	582	214
22650	583	245
22650	584	278
22650	585	313
22650	586	342
22650	587	363
22650	588	373
22650	589	374
22650	590	369
22650	591	363
22650	592	362
22650	593	365
22650	594	373
22650	595	377
22650	596	371
22650	597	355
22650	598	331
22650	599	306
22650	600	286
22650	601	276
22650	602	271
22650	603	266
22650	604	252
22650	605	227
22650	606	196
22650	607	162
22650	608	131
22650	609	107
22650	610	93
22650	611	85
22650	612	76
22650	613	65
22650	614	53
22650	615	41
22650	616	28
22650	617	18
22650	618	17
22650	619	26
22650	620	39
22650	621	53
22650	622	63
22650	623	68
22650	624	65
22650	625	56
22650	626	47
22650	627	43
22650	628	45
22650	629	53
22650	630	60
22650	631	61
22650	632	54
22650	633	30
22650	634	-9
22650	635	-59
22650	636	-111
22650	637	-162
22650	638	-209
22650	639	-248
22650	640	-281
22650	641	-309
22650	642	-332
22650	643	-352
22650	644	-364
22650	645	-368
22650	646	-364
22650	647	-348
22650	648	-318
22650	649	-271
22650	650	-209
22650	651	-141
22650	652	-74
22650	653	-17
22650	654	22
22650	655	39
22650	656	80
22650	657	136
22650	658	236
22650	659	308
22650	660	377
22650	661	401
22650	662	422
22650	663	464
22650	664	510
22650	665	537
22650	666	523
22650	667	465
22650	668	386
22650	669	326
22650	670	316
22650	671	353
22650	672	398
22650	673	404
22650	674	347
22650	675	242
22650	676	141
22650	677	103
22650	678	156
22650	679	267
22650	680	345
22650	681	288
22650	682	30
22650	683	-427
22650	684	-1022
22650	685	-1675
22650	686	-2316
22650	687	-2913
22650	688	-3448
22650	689	-3888
22650	690	-4144
22650	691	-4082
22650	692	-3576
22650	693	-2580
22650	694	-1185
22650	695	384
22650	696	1826
22650	697	2872
22650	698	3375
22650	699	3363
22650	700	3002
22650	701	2517
22650	702	2092
22650	703	1819
22650	704	1683
22650	705	1611
22650	706	1529
22650	707	1410
22650	708	1277
22650	709	1173
22650	710	1123
22650	711	1117
22650	712	1120
22650	713	1094
22650	714	1023
22650	715	923
22650	716	828
22650	717	767
22650	718	739
22650	719	722
22650	720	670
22650	721	605
22650	722	517
22650	723	474
22650	724	433
22650	725	427
22650	726	406
22650	727	370
22650	728	337
22650	729	310
22650	730	286
22650	731	261
22650	732	232
22650	733	198
22650	734	159
22650	735	118
22650	736	77
22650	737	40
22650	738	8
22650	739	-16
22650	740	-37
22650	741	-59
22650	742	-82
22650	743	-104
22650	744	-127
22650	745	-147
22650	746	-161
22650	747	-168
22650	748	-168
22650	749	-165
22650	750	-158
22650	751	-148
22650	752	-138
22650	753	-128
22650	754	-123
22650	755	-123
22650	756	-128
22650	757	-139
22650	758	-152
22650	759	-161
22650	760	-161
22650	761	-153
22650	762	-141
22650	763	-127
22650	764	-110
22650	765	-91
22650	766	-65
22650	767	-28
22650	768	24
22650	769	86
22650	770	151
22650	771	211
22650	772	260
22650	773	298
22650	774	328
22650	775	354
22650	776	380
22650	777	405
22650	778	425
22650	779	435
22650	780	433
22650	781	424
22650	782	410
22650	783	394
22650	784	380
22650	785	371
22650	786	363
22650	787	352
22650	788	334
22650	789	310
22650	790	285
22650	791	258
22650	792	235
22650	793	216
22650	794	200
22650	795	182
22650	796	158
22650	797	132
22650	798	109
22650	799	90
22650	800	78
22650	801	74
22650	802	76
22650	803	78
22650	804	76
22650	805	67
22650	806	55
22650	807	44
22650	808	37
22650	809	33
22650	810	35
22650	811	39
22650	812	42
22650	813	41
22650	814	38
22650	815	35
22650	816	31
22650	817	24
22650	818	17
22650	819	17
22650	820	28
22650	821	50
22650	822	79
22650	823	105
22650	824	120
22650	825	116
22650	826	95
22650	827	68
22650	828	50
22650	829	46
22650	830	53
22650	831	64
22650	832	67
22650	833	53
22650	834	15
22650	835	-41
22650	836	-106
22650	837	-170
22650	838	-229
22650	839	-281
22650	840	-326
22650	841	-365
22650	842	-395
22650	843	-418
22650	844	-432
22650	845	-438
22650	846	-438
22650	847	-436
22650	848	-429
22650	849	-412
22650	850	-378
22650	851	-321
22650	852	-247
22650	853	-165
22650	854	-91
22650	855	-42
22650	856	19
22650	857	63
22650	858	98
22650	859	174
22650	860	238
22650	861	323
22650	862	382
22650	863	427
22650	864	462
22650	865	473
22650	866	456
22650	867	416
22650	868	372
22650	869	341
22650	870	332
22650	871	343
22650	872	353
22650	873	345
22650	874	310
22650	875	260
22650	876	214
22650	877	187
22650	878	182
22650	879	181
22650	880	152
22650	881	67
22650	882	-84
22650	883	-291
22650	884	-538
22650	885	-833
22650	886	-1207
22650	887	-1707
22650	888	-2353
22650	889	-3093
22650	890	-3783
22650	891	-4206
22650	892	-4141
22650	893	-3463
22650	894	-2213
22650	895	-605
22650	896	1033
22650	897	2367
22650	898	3174
22650	899	3406
22650	900	3184
22650	901	2728
22650	902	2255
22650	903	1904
22650	904	1709
22650	905	1622
22650	906	1564
22650	907	1484
22650	908	1378
22650	909	1270
22650	910	1191
22650	911	1148
22650	912	1124
22650	913	1093
22650	914	1037
22650	915	958
22650	916	879
22650	917	824
22650	918	801
22650	919	792
22650	920	753
22650	921	707
22650	922	635
22650	923	528
22650	924	462
22650	925	409
22650	926	405
22650	927	400
22650	928	384
22650	929	364
22650	930	338
22650	931	305
22650	932	267
22650	933	230
22650	934	198
22650	935	167
22650	936	134
22650	937	95
22650	938	54
22650	939	16
22650	940	-13
22650	941	-34
22650	942	-47
22650	943	-60
22650	944	-79
22650	945	-105
22650	946	-137
22650	947	-167
22650	948	-189
22650	949	-201
22650	950	-202
22650	951	-194
22650	952	-182
22650	953	-172
22650	954	-167
22650	955	-165
22650	956	-167
22650	957	-176
22650	958	-191
22650	959	-211
22650	960	-231
22650	961	-247
22650	962	-255
22650	963	-250
22650	964	-231
22650	965	-194
22650	966	-142
22650	967	-79
22650	968	-8
22650	969	68
22650	970	141
22650	971	204
22650	972	255
22650	973	296
22650	974	326
22650	975	348
22650	976	365
22650	977	383
22650	978	402
22650	979	419
22650	980	432
22650	981	437
22650	982	433
22650	983	420
22650	984	402
22650	985	386
22650	986	373
22650	987	361
22650	988	345
22650	989	323
22650	990	293
22650	991	259
22650	992	226
22650	993	203
22650	994	193
22650	995	193
22650	996	194
22650	997	190
22650	998	177
22650	999	161
22650	1000	145
22650	1001	136
22650	1002	136
22650	1003	141
22650	1004	146
22650	1005	143
22650	1006	131
22650	1007	115
22650	1008	101
22650	1009	91
22650	1010	90
22650	1011	94
22650	1012	98
22650	1013	97
22650	1014	90
22650	1015	84
22650	1016	86
22650	1017	98
22650	1018	117
22650	1019	137
22650	1020	150
22650	1021	150
22650	1022	138
22650	1023	121
22650	1024	111
22650	1025	113
22650	1026	120
22650	1027	127
22650	1028	128
22650	1029	121
22650	1030	111
22650	1031	104
22650	1032	104
22650	1033	111
22650	1034	116
22650	1035	110
22650	1036	96
22650	1037	80
22650	1038	74
22650	1039	80
22650	1040	99
22650	1041	115
22650	1042	117
22650	1043	89
22650	1044	33
22650	1045	-44
22650	1046	-125
22650	1047	-200
22650	1048	-262
22650	1049	-310
22650	1050	-347
22650	1051	-379
22650	1052	-407
22650	1053	-430
22650	1054	-445
22650	1055	-455
22650	1056	-462
22650	1057	-466
22650	1058	-460
22650	1059	-438
22650	1060	-394
22650	1061	-325
22650	1062	-238
22650	1063	-148
22650	1064	-78
22650	1065	-41
22650	1066	3
22650	1067	33
22650	1068	59
22650	1069	96
22650	1070	172
22650	1071	256
22650	1072	352
22650	1073	438
22650	1074	489
22650	1075	481
22650	1076	424
22650	1077	351
22650	1078	307
22650	1079	312
22650	1080	350
22650	1081	381
22650	1082	364
22650	1083	294
22650	1084	202
22650	1085	138
22650	1086	135
22650	1087	190
22650	1088	253
22650	1089	260
22650	1090	171
22650	1091	-2
22650	1092	-198
22650	1093	-359
22650	1094	-480
22650	1095	-638
22650	1096	-977
22650	1097	-1625
22650	1098	-2607
22650	1099	-3775
22650	1100	-4821
22650	1101	-5378
22650	1102	-5168
22650	1103	-4122
22650	1104	-2429
22650	1105	-470
22650	1106	1312
22650	1107	2578
22650	1108	3194
22650	1109	3236
22650	1110	2923
22650	1111	2493
22650	1112	2116
22650	1113	1855
22650	1114	1684
22650	1115	1548
22650	1116	1410
22650	1117	1276
22650	1118	1172
22650	1119	1119
22650	1120	1104
22650	1121	1096
22650	1122	1060
22650	1123	984
22650	1124	884
22650	1125	793
22650	1126	740
22650	1127	727
22650	1128	729
22650	1129	712
22650	1130	640
22650	1131	564
22650	1132	489
22650	1133	428
22650	1134	382
22650	1135	374
22650	1136	355
22650	1137	326
22650	1138	290
22650	1139	263
22650	1140	240
22650	1141	216
22650	1142	186
22650	1143	156
22650	1144	127
22650	1145	98
22650	1146	70
22650	1147	41
22650	1148	13
22650	1149	-12
22650	1150	-34
22650	1151	-52
22650	1152	-67
22650	1153	-84
22650	1154	-104
22650	1155	-128
22650	1156	-150
22650	1157	-167
22650	1158	-181
22650	1159	-187
22650	1160	-186
22650	1161	-180
22650	1162	-172
22650	1163	-165
22650	1164	-161
22650	1165	-157
22650	1166	-153
22650	1167	-152
22650	1168	-155
22650	1169	-161
22650	1170	-169
22650	1171	-181
22650	1172	-190
22650	1173	-190
22650	1174	-176
22650	1175	-148
22650	1176	-106
22650	1177	-54
22650	1178	7
22650	1179	70
22650	1180	130
22650	1181	185
22650	1182	234
22650	1183	273
22650	1184	300
22650	1185	320
22650	1186	335
22650	1187	348
22650	1188	364
22650	1189	384
22650	1190	408
22650	1191	427
22650	1192	431
22650	1193	415
22650	1194	383
22650	1195	346
22650	1196	314
22650	1197	294
22650	1198	288
22650	1199	292
22650	1200	294
22650	1201	283
22650	1202	256
22650	1203	220
22650	1204	184
22650	1205	156
22650	1206	140
22650	1207	135
22650	1208	134
22650	1209	131
22650	1210	122
22650	1211	110
22650	1212	101
22650	1213	101
22650	1214	108
22650	1215	118
22650	1216	124
22650	1217	116
22650	1218	94
22650	1219	64
22650	1220	39
22650	1221	28
22650	1222	38
22650	1223	64
22650	1224	98
22650	1225	127
22650	1226	142
22650	1227	138
22650	1228	123
22650	1229	105
22650	1230	93
22650	1231	92
22650	1232	100
22650	1233	113
22650	1234	122
22650	1235	123
22650	1236	116
22650	1237	104
22650	1238	96
22650	1239	95
22650	1240	102
22650	1241	117
22650	1242	133
22650	1243	140
22650	1244	133
22650	1245	113
22650	1246	85
22650	1247	60
22650	1248	47
22650	1249	49
22650	1250	64
22650	1251	82
22650	1252	85
22650	1253	68
22650	1254	34
22650	1255	-10
22650	1256	-60
22650	1257	-113
22650	1258	-167
22650	1259	-222
22650	1260	-282
22650	1261	-343
22650	1262	-398
22650	1263	-440
22650	1264	-466
22650	1265	-476
22650	1266	-477
22650	1267	-472
22650	1268	-463
22650	1269	-449
22650	1270	-426
22650	1271	-385
22650	1272	-325
22650	1273	-253
22650	1274	-183
22650	1275	-127
22650	1276	-93
22650	1277	-80
22650	1278	-36
22650	1279	31
22650	1280	119
22650	1281	220
22650	1282	289
22650	1283	339
22650	1284	380
22650	1285	411
22650	1286	412
22650	1287	381
22650	1288	330
22650	1289	284
22650	1290	265
22650	1291	278
22650	1292	312
22650	1293	336
22650	1294	321
22650	1295	258
22650	1296	167
22650	1297	91
22650	1298	64
22650	1299	95
22650	1300	159
22650	1301	212
22650	1302	204
22650	1303	104
22650	1304	-97
22650	1305	-398
22650	1306	-809
22650	1307	-1356
22650	1308	-2059
22650	1309	-2893
22650	1310	-3759
22650	1311	-4478
22650	1312	-4832
22650	1313	-4637
22650	1314	-3829
22650	1315	-2502
22650	1316	-895
22650	1317	684
22650	1318	1956
22650	1319	2758
22650	1320	3072
22650	1321	3001
22650	1322	2710
22650	1323	2349
22650	1324	2013
22650	1325	1733
22650	1326	1506
22650	1327	1319
22650	1328	1169
22650	1329	1062
22650	1330	1001
22650	1331	970
22650	1332	945
22650	1333	898
22650	1334	819
22650	1335	724
22650	1336	643
22650	1337	601
22650	1338	599
22650	1339	614
22650	1340	611
22650	1341	562
22650	1342	453
22650	1343	351
22650	1344	286
22650	1345	262
22650	1346	285
22650	1347	297
22650	1348	283
22650	1349	250
22650	1350	216
22650	1351	186
22650	1352	161
22650	1353	141
22650	1354	120
22650	1355	93
22650	1356	57
22650	1357	16
22650	1358	-26
22650	1359	-63
22650	1360	-88
22650	1361	-95
22650	1362	-90
22650	1363	-82
22650	1364	-79
22650	1365	-87
22650	1366	-106
22650	1367	-133
22650	1368	-159
22650	1369	-179
22650	1370	-188
22650	1371	-188
22650	1372	-188
22650	1373	-189
22650	1374	-191
22650	1375	-186
22650	1376	-169
22650	1377	-138
22650	1378	-94
22650	1379	-50
22650	1380	-25
22650	1381	-27
22650	1382	-49
22650	1383	-77
22650	1384	-97
22650	1385	-97
22650	1386	-75
22650	1387	-37
22650	1388	6
22650	1389	41
22650	1390	64
22650	1391	81
22650	1392	96
22650	1393	118
22650	1394	154
22650	1395	205
22650	1396	267
22650	1397	326
22650	1398	370
22650	1399	391
22650	1400	386
22650	1401	362
22650	1402	329
22650	1403	296
22650	1404	268
22650	1405	245
22650	1406	228
22650	1407	220
22650	1408	224
22650	1409	240
22650	1410	259
22650	1411	272
22650	1412	269
22650	1413	246
22650	1414	204
22650	1415	155
22650	1416	112
22650	1417	86
22650	1418	79
22650	1419	85
22650	1420	95
22650	1421	97
22650	1422	84
22650	1423	56
22650	1424	23
22650	1425	-2
22650	1426	-8
22650	1427	6
22650	1428	35
22650	1429	70
22650	1430	103
22650	1431	118
22650	1432	113
22650	1433	94
22650	1434	69
22650	1435	46
22650	1436	35
22650	1437	37
22650	1438	53
22650	1439	76
22650	1440	102
22650	1441	127
22650	1442	149
22650	1443	162
22650	1444	155
22650	1445	126
22650	1446	81
22650	1447	32
22650	1448	-8
22650	1449	-32
22650	1450	-43
22650	1451	-56
22650	1452	-89
22650	1453	-149
22650	1454	-232
22650	1455	-320
22650	1456	-391
22650	1457	-432
22650	1458	-438
22650	1459	-421
22650	1460	-403
22650	1461	-396
22650	1462	-405
22650	1463	-414
22650	1464	-407
22650	1465	-373
22650	1466	-308
22650	1467	-222
22650	1468	-133
22650	1469	-62
22650	1470	-18
22650	1471	2
22650	1472	52
22650	1473	116
22650	1474	184
22650	1475	250
22650	1476	325
22650	1477	365
22650	1478	396
22650	1479	436
22650	1480	478
22650	1481	500
22650	1482	487
22650	1483	442
22650	1484	387
22650	1485	345
22650	1486	333
22650	1487	345
22650	1488	361
22650	1489	355
22650	1490	314
22650	1491	251
22650	1492	200
22650	1493	191
22650	1494	229
22650	1495	291
22650	1496	327
22650	1497	289
22650	1498	151
22650	1499	-90
22650	1500	-431
22650	1501	-868
22650	1502	-1410
22650	1503	-2058
22650	1504	-2778
22650	1505	-3467
22650	1506	-3960
22650	1507	-4073
22650	1508	-3672
22650	1509	-2741
22650	1510	-1406
22650	1511	89
22650	1512	1458
22650	1513	2469
22650	1514	3011
22650	1515	3114
22650	1516	2908
22650	1517	2555
22650	1518	2193
22650	1519	1886
22650	1520	1639
22650	1521	1425
22650	1522	1228
22650	1523	1053
22650	1524	920
22650	1525	845
22650	1526	822
22650	1527	828
22650	1528	829
22650	1529	799
22650	1530	735
22650	1531	656
22650	1532	584
22650	1533	536
22650	1534	505
22650	1535	482
22650	1536	437
22650	1537	403
22650	1538	374
22650	1539	340
22650	1540	301
22650	1541	287
22650	1542	255
22650	1543	212
22650	1544	181
22650	1545	166
22650	1546	157
22650	1547	138
22650	1548	108
22650	1549	70
22650	1550	33
22650	1551	0
22650	1552	-23
22650	1553	-37
22650	1554	-53
22650	1555	-79
22650	1556	-115
22650	1557	-154
22650	1558	-184
22650	1559	-202
22650	1560	-205
22650	1561	-199
22650	1562	-193
22650	1563	-194
22650	1564	-203
22650	1565	-217
22650	1566	-225
22650	1567	-223
22650	1568	-208
22650	1569	-182
22650	1570	-146
22650	1571	-110
22650	1572	-80
22650	1573	-61
22650	1574	-49
22650	1575	-39
22650	1576	-27
22650	1577	-11
22650	1578	9
22650	1579	29
22650	1580	46
22650	1581	58
22650	1582	70
22650	1583	88
22650	1584	115
22650	1585	153
22650	1586	196
22650	1587	241
22650	1588	283
22650	1589	316
22650	1590	341
22650	1591	359
22650	1592	376
22650	1593	386
22650	1594	390
22650	1595	389
22650	1596	383
22650	1597	374
22650	1598	365
22650	1599	358
22650	1600	356
22650	1601	354
22650	1602	350
22650	1603	342
22650	1604	330
22650	1605	316
22650	1606	304
22650	1607	294
22650	1608	289
22650	1609	285
22650	1610	274
22650	1611	250
22650	1612	215
22650	1613	172
22650	1614	128
22650	1615	89
22650	1616	60
22650	1617	40
22650	1618	26
22650	1619	13
22650	1620	1
22650	1621	-7
22650	1622	-8
22650	1623	-3
22650	1624	6
22650	1625	17
22650	1626	26
22650	1627	31
22650	1628	29
22650	1629	26
22650	1630	27
22650	1631	32
22650	1632	39
22650	1633	47
22650	1634	55
22650	1635	64
22650	1636	69
22650	1637	71
22650	1638	71
22650	1639	67
22650	1640	56
22650	1641	34
22650	1642	-2
22650	1643	-52
22650	1644	-114
22650	1645	-183
22650	1646	-252
22650	1647	-308
22650	1648	-347
22650	1649	-370
22650	1650	-380
22650	1651	-387
22650	1652	-396
22650	1653	-408
22650	1654	-416
22650	1655	-409
22650	1656	-377
22650	1657	-320
22650	1658	-244
22650	1659	-162
22650	1660	-88
22650	1661	-36
22650	1662	-10
22650	1663	37
22650	1664	80
22650	1665	118
22650	1666	197
22650	1667	264
22650	1668	346
22650	1669	397
22650	1670	437
22650	1671	475
22650	1672	494
22650	1673	489
22650	1674	459
22650	1675	415
22650	1676	375
22650	1677	353
22650	1678	351
22650	1679	353
22650	1680	344
22650	1681	314
22650	1682	266
22650	1683	216
22650	1684	184
22650	1685	181
22650	1686	198
22650	1687	203
22650	1688	161
22650	1689	49
22650	1690	-144
22650	1691	-422
22650	1692	-795
22650	1693	-1283
22650	1694	-1897
22650	1695	-2620
22650	1696	-3368
22650	1697	-3986
22650	1698	-4276
22650	1699	-4066
22650	1700	-3281
22650	1701	-1996
22650	1702	-427
22650	1703	1124
22650	1704	2367
22650	1705	3120
22650	1706	3353
22650	1707	3178
22650	1708	2780
22650	1709	2346
22650	1710	1996
22650	1711	1769
22650	1712	1633
22650	1713	1535
22650	1714	1439
22650	1715	1339
22650	1716	1249
22650	1717	1183
22650	1718	1143
22650	1719	1116
22650	1720	1080
22650	1721	1022
22650	1722	946
22650	1723	871
22650	1724	815
22650	1725	781
22650	1726	755
22650	1727	703
22650	1728	657
22650	1729	599
22650	1730	511
22650	1731	459
22650	1732	417
22650	1733	413
22650	1734	399
22650	1735	371
22650	1736	343
22650	1737	311
22650	1738	275
22650	1739	235
22650	1740	199
22650	1741	170
22650	1742	145
22650	1743	122
22650	1744	95
22650	1745	66
22650	1746	33
22650	1747	-2
22650	1748	-33
22650	1749	-59
22650	1750	-77
22650	1751	-92
22650	1752	-105
22650	1753	-118
22650	1754	-128
22650	1755	-138
22650	1756	-148
22650	1757	-158
22650	1758	-167
22650	1759	-178
22650	1760	-187
22650	1761	-192
22650	1762	-189
22650	1763	-176
22650	1764	-160
22650	1765	-149
22650	1766	-147
22650	1767	-156
22650	1768	-174
22650	1769	-193
22650	1770	-203
22650	1771	-194
22650	1772	-164
22650	1773	-116
22650	1774	-55
22650	1775	12
22650	1776	81
22650	1777	147
22650	1778	206
22650	1779	260
22650	1780	306
22650	1781	340
22650	1782	364
22650	1783	378
22650	1784	388
22650	1785	396
22650	1786	403
22650	1787	414
22650	1788	428
22650	1789	440
22650	1790	449
22650	1791	449
22650	1792	441
22650	1793	423
22650	1794	396
22650	1795	364
22650	1796	333
22650	1797	308
22650	1798	293
22650	1799	284
22650	1800	281
22650	1801	277
22650	1802	263
22650	1803	237
22650	1804	202
22650	1805	167
22650	1806	142
22650	1807	131
22650	1808	132
22650	1809	141
22650	1810	149
22650	1811	147
22650	1812	133
22650	1813	115
22650	1814	99
22650	1815	89
22650	1816	86
22650	1817	89
22650	1818	93
22650	1819	93
22650	1820	91
22650	1821	88
22650	1822	91
22650	1823	99
22650	1824	110
22650	1825	120
22650	1826	126
22650	1827	126
22650	1828	123
22650	1829	120
22650	1830	120
22650	1831	124
22650	1832	130
22650	1833	135
22650	1834	139
22650	1835	139
22650	1836	133
22650	1837	125
22650	1838	114
22650	1839	102
22650	1840	88
22650	1841	77
22650	1842	72
22650	1843	76
22650	1844	83
22650	1845	86
22650	1846	79
22650	1847	57
22650	1848	17
22650	1849	-38
22650	1850	-105
22650	1851	-176
22650	1852	-243
22650	1853	-302
22650	1854	-352
22650	1855	-393
22650	1856	-425
22650	1857	-448
22650	1858	-465
22650	1859	-476
22650	1860	-476
22650	1861	-462
22650	1862	-433
22650	1863	-388
22650	1864	-326
22650	1865	-249
22650	1866	-169
22650	1867	-96
22650	1868	-44
22650	1869	-17
22650	1870	24
22650	1871	61
22650	1872	97
22650	1873	140
22650	1874	218
22650	1875	292
22650	1876	378
22650	1877	459
22650	1878	515
22650	1879	515
22650	1880	465
22650	1881	394
22650	1882	346
22650	1883	341
22650	1884	370
22650	1885	399
22650	1886	390
22650	1887	328
22650	1888	233
22650	1889	152
22650	1890	123
22650	1891	151
22650	1892	200
22650	1893	212
22650	1894	151
22650	1895	13
22650	1896	-169
22650	1897	-360
22650	1898	-571
22650	1899	-877
22650	1900	-1398
22650	1901	-2224
22650	1902	-3323
22650	1903	-4502
22650	1904	-5444
22650	1905	-5801
22650	1906	-5338
22650	1907	-4041
22650	1908	-2154
22650	1909	-92
22650	1910	1696
22650	1911	2894
22650	1912	3403
22650	1913	3339
22650	1914	2946
22650	1915	2481
22650	1916	2113
22650	1917	1886
22650	1918	1754
22650	1919	1646
22650	1920	1519
22650	1921	1380
22650	1922	1258
22650	1923	1186
22650	1924	1163
22650	1925	1158
22650	1926	1132
22650	1927	1064
22650	1928	965
22650	1929	866
22650	1930	797
22650	1931	766
22650	1932	756
22650	1933	735
22650	1934	661
22650	1935	572
22650	1936	479
22650	1937	401
22650	1938	344
22650	1939	341
22650	1940	347
22650	1941	356
22650	1942	362
22650	1943	360
22650	1944	338
22650	1945	293
22650	1946	234
22650	1947	177
22650	1948	134
22650	1949	108
22650	1950	94
22650	1951	80
22650	1952	55
22650	1953	20
22650	1954	-19
22650	1955	-51
22650	1956	-71
22650	1957	-82
22650	1958	-90
22650	1959	-102
22650	1960	-127
22650	1961	-163
22650	1962	-198
22650	1963	-220
22650	1964	-225
22650	1965	-212
22650	1966	-190
22650	1967	-169
22650	1968	-156
22650	1969	-155
22650	1970	-164
22650	1971	-173
22650	1972	-179
22650	1973	-184
22650	1974	-190
22650	1975	-197
22650	1976	-203
22650	1977	-205
22650	1978	-197
22650	1979	-171
22650	1980	-125
22650	1981	-64
22650	1982	2
22650	1983	65
22650	1984	119
22650	1985	165
22650	1986	207
22650	1987	249
22650	1988	292
22650	1989	333
22650	1990	368
22650	1991	391
22650	1992	403
22650	1993	410
22650	1994	415
22650	1995	421
22650	1996	426
22650	1997	426
22650	1998	416
22650	1999	391
[truncated: 159,280 more rows]
