# Supplementary material for: Are Complexity Metrics Reliable in Assessing HRV Control in Obese Patients During Sleep?
Source: PLoS One. 2015 Apr 20;10(4):e0124458. doi: 10.1371/journal.pone.0124458 (PMC4404104; doi:10.1371/journal.pone.0124458)
Supplement: S1 Dataset — (ZIP) [file pone.0124458.s001.zip › cabiddu_healthy_controls_data/SUBJECT (8)/4/FC.txt]

17850	0	-62
17850	1	-30
17850	2	-5
17850	3	7
17850	4	8
17850	5	1
17850	6	-6
17850	7	-4
17850	8	7
17850	9	25
17850	10	46
17850	11	68
17850	12	92
17850	13	120
17850	14	152
17850	15	189
17850	16	229
17850	17	266
17850	18	296
17850	19	315
17850	20	326
17850	21	333
17850	22	339
17850	23	345
17850	24	350
17850	25	354
17850	26	350
17850	27	339
17850	28	327
17850	29	316
17850	30	310
17850	31	307
17850	32	305
17850	33	299
17850	34	286
17850	35	265
17850	36	241
17850	37	219
17850	38	200
17850	39	181
17850	40	158
17850	41	126
17850	42	89
17850	43	52
17850	44	21
17850	45	1
17850	46	-7
17850	47	-12
17850	48	-20
17850	49	-38
17850	50	-62
17850	51	-80
17850	52	-82
17850	53	-64
17850	54	-30
17850	55	4
17850	56	26
17850	57	27
17850	58	12
17850	59	-9
17850	60	-20
17850	61	-12
17850	62	16
17850	63	52
17850	64	82
17850	65	95
17850	66	91
17850	67	79
17850	68	71
17850	69	75
17850	70	91
17850	71	114
17850	72	133
17850	73	140
17850	74	133
17850	75	119
17850	76	104
17850	77	95
17850	78	93
17850	79	98
17850	80	108
17850	81	120
17850	82	132
17850	83	141
17850	84	147
17850	85	150
17850	86	145
17850	87	135
17850	88	125
17850	89	120
17850	90	119
17850	91	114
17850	92	97
17850	93	62
17850	94	5
17850	95	-74
17850	96	-168
17850	97	-263
17850	98	-350
17850	99	-419
17850	100	-466
17850	101	-488
17850	102	-491
17850	103	-484
17850	104	-476
17850	105	-473
17850	106	-475
17850	107	-477
17850	108	-472
17850	109	-448
17850	110	-402
17850	111	-331
17850	112	-246
17850	113	-160
17850	114	-91
17850	115	-52
17850	116	0
17850	117	41
17850	118	74
17850	119	161
17850	120	271
17850	121	363
17850	122	401
17850	123	419
17850	124	448
17850	125	492
17850	126	525
17850	127	522
17850	128	468
17850	129	382
17850	130	301
17850	131	267
17850	132	291
17850	133	343
17850	134	372
17850	135	338
17850	136	244
17850	137	131
17850	138	61
17850	139	69
17850	140	132
17850	141	163
17850	142	57
17850	143	-251
17850	144	-751
17850	145	-1356
17850	146	-1958
17850	147	-2474
17850	148	-2890
17850	149	-3238
17850	150	-3542
17850	151	-3760
17850	152	-3759
17850	153	-3362
17850	154	-2445
17850	155	-1033
17850	156	672
17850	157	2331
17850	158	3591
17850	159	4222
17850	160	4202
17850	161	3704
17850	162	3016
17850	163	2403
17850	164	2011
17850	165	1839
17850	166	1787
17850	167	1732
17850	168	1608
17850	169	1431
17850	170	1263
17850	171	1162
17850	172	1141
17850	173	1159
17850	174	1159
17850	175	1100
17850	176	985
17850	177	859
17850	178	771
17850	179	738
17850	180	722
17850	181	722
17850	182	689
17850	183	582
17850	184	476
17850	185	417
17850	186	410
17850	187	409
17850	188	403
17850	189	390
17850	190	371
17850	191	339
17850	192	293
17850	193	237
17850	194	178
17850	195	124
17850	196	76
17850	197	36
17850	198	2
17850	199	-27
17850	200	-51
17850	201	-72
17850	202	-96
17850	203	-127
17850	204	-166
17850	205	-206
17850	206	-238
17850	207	-253
17850	208	-247
17850	209	-226
17850	210	-202
17850	211	-187
17850	212	-184
17850	213	-188
17850	214	-188
17850	215	-177
17850	216	-151
17850	217	-118
17850	218	-93
17850	219	-89
17850	220	-108
17850	221	-136
17850	222	-156
17850	223	-151
17850	224	-118
17850	225	-64
17850	226	-5
17850	227	42
17850	228	72
17850	229	88
17850	230	101
17850	231	123
17850	232	157
17850	233	199
17850	234	239
17850	235	267
17850	236	275
17850	237	275
17850	238	280
17850	239	302
17850	240	339
17850	241	381
17850	242	409
17850	243	409
17850	244	378
17850	245	326
17850	246	272
17850	247	231
17850	248	210
17850	249	200
17850	250	186
17850	251	155
17850	252	100
17850	253	31
17850	254	-27
17850	255	-52
17850	256	-35
17850	257	15
17850	258	75
17850	259	120
17850	260	132
17850	261	111
17850	262	69
17850	263	30
17850	264	11
17850	265	16
17850	266	37
17850	267	60
17850	268	69
17850	269	57
17850	270	35
17850	271	17
17850	272	14
17850	273	27
17850	274	45
17850	275	53
17850	276	42
17850	277	15
17850	278	-17
17850	279	-31
17850	280	-22
17850	281	12
17850	282	52
17850	283	80
17850	284	87
17850	285	77
17850	286	64
17850	287	63
17850	288	80
17850	289	108
17850	290	133
17850	291	140
17850	292	131
17850	293	117
17850	294	116
17850	295	130
17850	296	155
17850	297	175
17850	298	174
17850	299	145
17850	300	97
17850	301	45
17850	302	12
17850	303	9
17850	304	31
17850	305	60
17850	306	79
17850	307	80
17850	308	65
17850	309	48
17850	310	46
17850	311	59
17850	312	70
17850	313	60
17850	314	12
17850	315	-71
17850	316	-173
17850	317	-269
17850	318	-339
17850	319	-373
17850	320	-384
17850	321	-388
17850	322	-400
17850	323	-422
17850	324	-445
17850	325	-459
17850	326	-453
17850	327	-432
17850	328	-407
17850	329	-389
17850	330	-387
17850	331	-395
17850	332	-394
17850	333	-366
17850	334	-309
17850	335	-186
17850	336	-46
17850	337	118
17850	338	250
17850	339	309
17850	340	348
17850	341	406
17850	342	457
17850	343	513
17850	344	550
17850	345	544
17850	346	490
17850	347	414
17850	348	352
17850	349	332
17850	350	350
17850	351	381
17850	352	384
17850	353	331
17850	354	235
17850	355	141
17850	356	109
17850	357	172
17850	358	313
17850	359	457
17850	360	506
17850	361	382
17850	362	57
17850	363	-438
17850	364	-1038
17850	365	-1662
17850	366	-2249
17850	367	-2760
17850	368	-3157
17850	369	-3390
17850	370	-3389
17850	371	-3078
17850	372	-2414
17850	373	-1419
17850	374	-197
17850	375	1089
17850	376	2256
17850	377	3150
17850	378	3681
17850	379	3837
17850	380	3680
17850	381	3312
17850	382	2852
17850	383	2401
17850	384	2027
17850	385	1755
17850	386	1581
17850	387	1478
17850	388	1410
17850	389	1348
17850	390	1276
17850	391	1189
17850	392	1092
17850	393	996
17850	394	911
17850	395	843
17850	396	793
17850	397	758
17850	398	733
17850	399	698
17850	400	688
17850	401	665
17850	402	650
17850	403	626
17850	404	549
17850	405	453
17850	406	395
17850	407	361
17850	408	367
17850	409	394
17850	410	410
17850	411	387
17850	412	322
17850	413	235
17850	414	155
17850	415	102
17850	416	88
17850	417	98
17850	418	104
17850	419	90
17850	420	52
17850	421	8
17850	422	-27
17850	423	-39
17850	424	-35
17850	425	-27
17850	426	-22
17850	427	-24
17850	428	-20
17850	429	-8
17850	430	11
17850	431	31
17850	432	43
17850	433	44
17850	434	41
17850	435	49
17850	436	75
17850	437	123
17850	438	181
17850	439	225
17850	440	230
17850	441	194
17850	442	136
17850	443	83
17850	444	56
17850	445	58
17850	446	80
17850	447	109
17850	448	124
17850	449	121
17850	450	106
17850	451	90
17850	452	81
17850	453	82
17850	454	91
17850	455	107
17850	456	130
17850	457	153
17850	458	178
17850	459	199
17850	460	207
17850	461	191
17850	462	150
17850	463	102
17850	464	70
17850	465	74
17850	466	117
17850	467	185
17850	468	248
17850	469	274
17850	470	250
17850	471	180
17850	472	87
17850	473	6
17850	474	-37
17850	475	-36
17850	476	-10
17850	477	9
17850	478	-3
17850	479	-50
17850	480	-112
17850	481	-154
17850	482	-153
17850	483	-109
17850	484	-44
17850	485	-1
17850	486	-5
17850	487	-64
17850	488	-153
17850	489	-226
17850	490	-243
17850	491	-189
17850	492	-87
17850	493	21
17850	494	88
17850	495	85
17850	496	24
17850	497	-52
17850	498	-94
17850	499	-78
17850	500	-7
17850	501	82
17850	502	148
17850	503	171
17850	504	151
17850	505	113
17850	506	87
17850	507	94
17850	508	127
17850	509	159
17850	510	161
17850	511	114
17850	512	18
17850	513	-100
17850	514	-210
17850	515	-285
17850	516	-323
17850	517	-334
17850	518	-336
17850	519	-346
17850	520	-370
17850	521	-402
17850	522	-431
17850	523	-441
17850	524	-418
17850	525	-361
17850	526	-285
17850	527	-210
17850	528	-149
17850	529	-104
17850	530	-76
17850	531	-15
17850	532	55
17850	533	178
17850	534	299
17850	535	401
17850	536	459
17850	537	508
17850	538	528
17850	539	558
17850	540	588
17850	541	591
17850	542	548
17850	543	470
17850	544	394
17850	545	362
17850	546	398
17850	547	476
17850	548	538
17850	549	523
17850	550	410
17850	551	241
17850	552	106
17850	553	92
17850	554	223
17850	555	427
17850	556	560
17850	557	467
17850	558	61
17850	559	-618
17850	560	-1420
17850	561	-2141
17850	562	-2621
17850	563	-2809
17850	564	-2766
17850	565	-2603
17850	566	-2402
17850	567	-2157
17850	568	-1768
17850	569	-1116
17850	570	-150
17850	571	1053
17850	572	2295
17850	573	3324
17850	574	3943
17850	575	4085
17850	576	3831
17850	577	3354
17850	578	2843
17850	579	2424
17850	580	2127
17850	581	1915
17850	582	1730
17850	583	1542
17850	584	1367
17850	585	1237
17850	586	1179
17850	587	1184
17850	588	1209
17850	589	1204
17850	590	1142
17850	591	1034
17850	592	914
17850	593	818
17850	594	763
17850	595	723
17850	596	711
17850	597	672
17850	598	638
17850	599	596
17850	600	556
17850	601	502
17850	602	471
17850	603	433
17850	604	408
17850	605	396
17850	606	385
17850	607	360
17850	608	321
17850	609	271
17850	610	214
17850	611	158
17850	612	108
17850	613	66
17850	614	28
17850	615	-6
17850	616	-33
17850	617	-52
17850	618	-62
17850	619	-67
17850	620	-72
17850	621	-77
17850	622	-79
17850	623	-79
17850	624	-75
17850	625	-63
17850	626	-43
17850	627	-19
17850	628	6
17850	629	30
17850	630	53
17850	631	78
17850	632	103
17850	633	127
17850	634	148
17850	635	160
17850	636	160
17850	637	148
17850	638	134
17850	639	124
17850	640	122
17850	641	129
17850	642	141
17850	643	149
17850	644	151
17850	645	146
17850	646	141
17850	647	145
17850	648	160
17850	649	184
17850	650	207
17850	651	222
17850	652	226
17850	653	222
17850	654	216
17850	655	217
17850	656	230
17850	657	249
17850	658	268
17850	659	276
17850	660	272
17850	661	255
17850	662	229
17850	663	201
17850	664	177
17850	665	158
17850	666	144
17850	667	133
17850	668	124
17850	669	113
17850	670	98
17850	671	71
17850	672	32
17850	673	-16
17850	674	-68
17850	675	-113
17850	676	-143
17850	677	-152
17850	678	-144
17850	679	-130
17850	680	-119
17850	681	-117
17850	682	-124
17850	683	-136
17850	684	-145
17850	685	-148
17850	686	-143
17850	687	-137
17850	688	-134
17850	689	-135
17850	690	-136
17850	691	-131
17850	692	-118
17850	693	-94
17850	694	-63
17850	695	-34
17850	696	-16
17850	697	-11
17850	698	-15
17850	699	-16
17850	700	-8
17850	701	10
17850	702	35
17850	703	59
17850	704	73
17850	705	69
17850	706	49
17850	707	16
17850	708	-24
17850	709	-69
17850	710	-119
17850	711	-174
17850	712	-235
17850	713	-300
17850	714	-358
17850	715	-398
17850	716	-414
17850	717	-408
17850	718	-395
17850	719	-388
17850	720	-398
17850	721	-422
17850	722	-447
17850	723	-452
17850	724	-423
17850	725	-355
17850	726	-261
17850	727	-161
17850	728	-79
17850	729	-31
17850	730	23
17850	731	61
17850	732	124
17850	733	206
17850	734	288
17850	735	335
17850	736	387
17850	737	423
17850	738	477
17850	739	545
17850	740	587
17850	741	571
17850	742	495
17850	743	395
17850	744	324
17850	745	321
17850	746	382
17850	747	455
17850	748	476
17850	749	410
17850	750	281
17850	751	159
17850	752	113
17850	753	160
17850	754	245
17850	755	253
17850	756	81
17850	757	-299
17850	758	-808
17850	759	-1306
17850	760	-1667
17850	761	-1862
17850	762	-1967
17850	763	-2123
17850	764	-2425
17850	765	-2831
17850	766	-3143
17850	767	-3080
17850	768	-2424
17850	769	-1143
17850	770	552
17850	771	2273
17850	772	3604
17850	773	4273
17850	774	4251
17850	775	3735
17850	776	3040
17850	777	2444
17850	778	2089
17850	779	1957
17850	780	1925
17850	781	1870
17850	782	1737
17850	783	1555
17850	784	1396
17850	785	1315
17850	786	1309
17850	787	1327
17850	788	1307
17850	789	1219
17850	790	1081
17850	791	948
17850	792	869
17850	793	854
17850	794	851
17850	795	852
17850	796	792
17850	797	697
17850	798	595
17850	799	527
17850	800	470
17850	801	456
17850	802	437
17850	803	408
17850	804	381
17850	805	352
17850	806	319
17850	807	280
17850	808	238
17850	809	196
17850	810	156
17850	811	119
17850	812	86
17850	813	58
17850	814	36
17850	815	13
17850	816	-20
17850	817	-65
17850	818	-120
17850	819	-178
17850	820	-229
17850	821	-259
17850	822	-267
17850	823	-258
17850	824	-240
17850	825	-228
17850	826	-228
17850	827	-234
17850	828	-238
17850	829	-237
17850	830	-222
17850	831	-197
17850	832	-171
17850	833	-154
17850	834	-150
17850	835	-156
17850	836	-164
17850	837	-162
17850	838	-144
17850	839	-112
17850	840	-75
17850	841	-42
17850	842	-18
17850	843	6
17850	844	44
17850	845	100
17850	846	172
17850	847	246
17850	848	311
17850	849	354
17850	850	375
17850	851	378
17850	852	376
17850	853	374
17850	854	376
17850	855	378
17850	856	378
17850	857	372
17850	858	361
17850	859	347
17850	860	338
17850	861	333
17850	862	329
17850	863	317
17850	864	293
17850	865	258
17850	866	216
17850	867	176
17850	868	143
17850	869	121
17850	870	112
17850	871	111
17850	872	117
17850	873	127
17850	874	141
17850	875	160
17850	876	175
17850	877	181
17850	878	173
17850	879	154
17850	880	125
17850	881	94
17850	882	70
17850	883	54
17850	884	47
17850	885	49
17850	886	62
17850	887	74
17850	888	83
17850	889	85
17850	890	74
17850	891	54
17850	892	32
17850	893	16
17850	894	6
17850	895	4
17850	896	7
17850	897	8
17850	898	-4
17850	899	-36
17850	900	-95
17850	901	-179
17850	902	-271
17850	903	-352
17850	904	-400
17850	905	-453
17850	906	-480
17850	907	-432
17850	908	-354
17850	909	-295
17850	910	-291
17850	911	-346
17850	912	-422
17850	913	-454
17850	914	-402
17850	915	-268
17850	916	-104
17850	917	16
17850	918	41
17850	919	22
17850	920	-12
17850	921	42
17850	922	179
17850	923	357
17850	924	493
17850	925	504
17850	926	427
17850	927	310
17850	928	288
17850	929	422
17850	930	659
17850	931	856
17850	932	836
17850	933	488
17850	934	-160
17850	935	-933
17850	936	-1574
17850	937	-1854
17850	938	-1674
17850	939	-1111
17850	940	-370
17850	941	296
17850	942	686
17850	943	732
17850	944	492
17850	945	112
17850	946	-251
17850	947	-496
17850	948	-592
17850	949	-573
17850	950	-506
17850	951	-463
17850	952	-512
17850	953	-685
17850	954	-958
17850	955	-1253
17850	956	-1434
17850	957	-1342
17850	958	-860
17850	959	28
17850	960	1202
17850	961	2434
17850	962	3455
17850	963	4054
17850	964	4157
17850	965	3838
17850	966	3282
17850	967	2702
17850	968	2242
17850	969	1966
17850	970	1782
17850	971	1611
17850	972	1465
17850	973	1339
17850	974	1244
17850	975	1199
17850	976	1195
17850	977	1200
17850	978	1183
17850	979	1123
17850	980	1019
17850	981	903
17850	982	804
17850	983	721
17850	984	697
17850	985	676
17850	986	670
17850	987	640
17850	988	578
17850	989	503
17850	990	417
17850	991	387
17850	992	396
17850	993	446
17850	994	501
17850	995	507
17850	996	439
17850	997	306
17850	998	156
17850	999	46
17850	1000	6
17850	1001	32
17850	1002	84
17850	1003	116
17850	1004	104
17850	1005	56
17850	1006	-2
17850	1007	-46
17850	1008	-59
17850	1009	-50
17850	1010	-47
17850	1011	-74
17850	1012	-131
17850	1013	-184
17850	1014	-191
17850	1015	-136
17850	1016	-28
17850	1017	90
17850	1018	160
17850	1019	145
17850	1020	50
17850	1021	-83
17850	1022	-187
17850	1023	-213
17850	1024	-150
17850	1025	-38
17850	1026	72
17850	1027	125
17850	1028	101
17850	1029	21
17850	1030	-62
17850	1031	-93
17850	1032	-52
17850	1033	48
17850	1034	167
17850	1035	269
17850	1036	328
17850	1037	351
17850	1038	354
17850	1039	352
17850	1040	353
17850	1041	365
17850	1042	376
17850	1043	379
17850	1044	377
17850	1045	377
17850	1046	395
17850	1047	432
17850	1048	471
17850	1049	487
17850	1050	454
17850	1051	376
17850	1052	281
17850	1053	202
17850	1054	171
17850	1055	198
17850	1056	268
17850	1057	348
17850	1058	393
17850	1059	371
17850	1060	278
17850	1061	147
17850	1062	12
17850	1063	-80
17850	1064	-107
17850	1065	-73
17850	1066	-7
17850	1067	54
17850	1068	78
17850	1069	58
17850	1070	3
17850	1071	-65
17850	1072	-128
17850	1073	-158
17850	1074	-142
17850	1075	-89
17850	1076	-28
17850	1077	12
17850	1078	14
17850	1079	-22
17850	1080	-96
17850	1081	-195
17850	1082	-297
17850	1083	-384
17850	1084	-439
17850	1085	-452
17850	1086	-428
17850	1087	-383
17850	1088	-342
17850	1089	-325
17850	1090	-343
17850	1091	-385
17850	1092	-432
17850	1093	-457
17850	1094	-440
17850	1095	-376
17850	1096	-274
17850	1097	-156
17850	1098	-52
17850	1099	16
17850	1100	79
17850	1101	107
17850	1102	143
17850	1103	182
17850	1104	225
17850	1105	232
17850	1106	263
17850	1107	308
17850	1108	403
17850	1109	529
17850	1110	632
17850	1111	598
17850	1112	499
17850	1113	416
17850	1114	418
17850	1115	493
17850	1116	569
17850	1117	630
17850	1118	546
17850	1119	312
17850	1120	37
17850	1121	-116
17850	1122	-33
17850	1123	258
17850	1124	582
17850	1125	708
17850	1126	487
17850	1127	-58
17850	1128	-728
17850	1129	-1280
17850	1130	-1579
17850	1131	-1685
17850	1132	-1804
17850	1133	-2131
17850	1134	-2688
17850	1135	-3251
17850	1136	-3444
17850	1137	-2972
17850	1138	-1843
17850	1139	-456
17850	1140	550
17850	1141	599
17850	1142	-499
17850	1143	-2392
17850	1144	-4314
17850	1145	-5422
17850	1146	-5193
17850	1147	-3669
17850	1148	-1417
17850	1149	751
17850	1150	2160
17850	1151	2558
17850	1152	2158
17850	1153	1455
17850	1154	938
17850	1155	843
17850	1156	1092
17850	1157	1409
17850	1158	1527
17850	1159	1360
17850	1160	1016
17850	1161	703
17850	1162	586
17850	1163	676
17850	1164	838
17850	1165	946
17850	1166	877
17850	1167	686
17850	1168	488
17850	1169	411
17850	1170	438
17850	1171	550
17850	1172	617
17850	1173	588
17850	1174	476
17850	1175	367
17850	1176	239
17850	1177	152
17850	1178	136
17850	1179	169
17850	1180	192
17850	1181	131
17850	1182	71
17850	1183	22
17850	1184	-12
17850	1185	-32
17850	1186	-49
17850	1187	-75
17850	1188	-111
17850	1189	-149
17850	1190	-177
17850	1191	-190
17850	1192	-189
17850	1193	-177
17850	1194	-164
17850	1195	-161
17850	1196	-170
17850	1197	-184
17850	1198	-189
17850	1199	-179
17850	1200	-153
17850	1201	-122
17850	1202	-97
17850	1203	-85
17850	1204	-90
17850	1205	-103
17850	1206	-109
17850	1207	-103
17850	1208	-82
17850	1209	-50
17850	1210	-11
17850	1211	30
17850	1212	68
17850	1213	106
17850	1214	145
17850	1215	183
17850	1216	219
17850	1217	248
17850	1218	271
17850	1219	291
17850	1220	311
17850	1221	334
17850	1222	359
17850	1223	381
17850	1224	394
17850	1225	394
17850	1226	382
17850	1227	365
17850	1228	349
17850	1229	338
17850	1230	336
17850	1231	339
17850	1232	342
17850	1233	338
17850	1234	321
17850	1235	291
17850	1236	253
17850	1237	211
17850	1238	172
17850	1239	137
17850	1240	104
17850	1241	69
17850	1242	29
17850	1243	-15
17850	1244	-54
17850	1245	-82
17850	1246	-93
17850	1247	-90
17850	1248	-79
17850	1249	-71
17850	1250	-79
17850	1251	-101
17850	1252	-133
17850	1253	-168
17850	1254	-195
17850	1255	-214
17850	1256	-228
17850	1257	-248
17850	1258	-284
17850	1259	-342
17850	1260	-412
17850	1261	-479
17850	1262	-523
17850	1263	-534
17850	1264	-515
17850	1265	-478
17850	1266	-446
17850	1267	-438
17850	1268	-457
17850	1269	-492
17850	1270	-519
17850	1271	-512
17850	1272	-462
17850	1273	-372
17850	1274	-262
17850	1275	-161
17850	1276	-93
17850	1277	-63
17850	1278	-17
17850	1279	25
17850	1280	104
17850	1281	201
17850	1282	301
17850	1283	375
17850	1284	452
17850	1285	502
17850	1286	558
17850	1287	621
17850	1288	659
17850	1289	646
17850	1290	585
17850	1291	504
17850	1292	445
17850	1293	434
17850	1294	462
17850	1295	491
17850	1296	473
17850	1297	388
17850	1298	266
17850	1299	167
17850	1300	147
17850	1301	210
17850	1302	296
17850	1303	298
17850	1304	130
17850	1305	-234
17850	1306	-731
17850	1307	-1237
17850	1308	-1643
17850	1309	-1911
17850	1310	-2088
17850	1311	-2267
17850	1312	-2503
17850	1313	-2752
17850	1314	-2858
17850	1315	-2618
17850	1316	-1880
17850	1317	-651
17850	1318	877
17850	1319	2380
17850	1320	3529
17850	1321	4114
17850	1322	4114
17850	1323	3690
17850	1324	3089
17850	1325	2539
17850	1326	2160
17850	1327	1952
17850	1328	1835
17850	1329	1729
17850	1330	1590
17850	1331	1435
17850	1332	1307
17850	1333	1237
17850	1334	1218
17850	1335	1212
17850	1336	1179
17850	1337	1101
17850	1338	994
17850	1339	891
17850	1340	823
17850	1341	788
17850	1342	752
17850	1343	732
17850	1344	677
17850	1345	618
17850	1346	562
17850	1347	529
17850	1348	495
17850	1349	487
17850	1350	461
17850	1351	425
17850	1352	397
17850	1353	371
17850	1354	341
17850	1355	303
17850	1356	255
17850	1357	202
17850	1358	151
17850	1359	113
17850	1360	88
17850	1361	68
17850	1362	44
17850	1363	9
17850	1364	-37
17850	1365	-87
17850	1366	-132
17850	1367	-163
17850	1368	-177
17850	1369	-180
17850	1370	-185
17850	1371	-200
17850	1372	-222
17850	1373	-246
17850	1374	-266
17850	1375	-275
17850	1376	-275
17850	1377	-268
17850	1378	-264
17850	1379	-264
17850	1380	-269
17850	1381	-271
17850	1382	-267
17850	1383	-254
17850	1384	-232
17850	1385	-206
17850	1386	-176
17850	1387	-146
17850	1388	-108
17850	1389	-53
17850	1390	22
17850	1391	108
17850	1392	190
17850	1393	253
17850	1394	292
17850	1395	307
17850	1396	312
17850	1397	320
17850	1398	344
17850	1399	379
17850	1400	411
17850	1401	428
17850	1402	423
17850	1403	403
17850	1404	378
17850	1405	365
17850	1406	367
17850	1407	376
17850	1408	377
17850	1409	354
17850	1410	305
17850	1411	239
17850	1412	179
17850	1413	143
17850	1414	141
17850	1415	166
17850	1416	197
17850	1417	214
17850	1418	208
17850	1419	182
17850	1420	153
17850	1421	139
17850	1422	146
17850	1423	166
17850	1424	179
17850	1425	166
17850	1426	125
17850	1427	68
17850	1428	19
17850	1429	-8
17850	1430	-11
17850	1431	-9
17850	1432	-29
17850	1433	-91
17850	1434	-192
17850	1435	-308
17850	1436	-404
17850	1437	-453
17850	1438	-451
17850	1439	-420
17850	1440	-393
17850	1441	-395
17850	1442	-429
17850	1443	-480
17850	1444	-522
17850	1445	-530
17850	1446	-498
17850	1447	-436
17850	1448	-357
17850	1449	-275
17850	1450	-197
17850	1451	-127
17850	1452	-68
17850	1453	-22
17850	1454	48
17850	1455	108
17850	1456	154
17850	1457	241
17850	1458	325
17850	1459	429
17850	1460	505
17850	1461	565
17850	1462	616
17850	1463	642
17850	1464	634
17850	1465	594
17850	1466	530
17850	1467	465
17850	1468	420
17850	1469	406
17850	1470	421
17850	1471	440
17850	1472	440
17850	1473	407
17850	1474	347
17850	1475	280
17850	1476	224
17850	1477	188
17850	1478	156
17850	1479	83
17850	1480	-84
17850	1481	-390
17850	1482	-851
17850	1483	-1451
17850	1484	-2152
17850	1485	-2896
17850	1486	-3604
17850	1487	-4179
17850	1488	-4500
17850	1489	-4450
17850	1490	-3938
17850	1491	-2940
17850	1492	-1535
17850	1493	88
17850	1494	1670
17850	1495	2957
17850	1496	3766
17850	1497	4039
17850	1498	3853
17850	1499	3383
17850	1500	2829
17850	1501	2347
17850	1502	2006
17850	1503	1801
17850	1504	1682
17850	1505	1590
17850	1506	1492
17850	1507	1391
17850	1508	1307
17850	1509	1284
17850	1510	1233
17850	1511	1143
17850	1512	1017
17850	1513	884
17850	1514	790
17850	1515	758
17850	1516	778
17850	1517	804
17850	1518	776
17850	1519	718
17850	1520	634
17850	1521	540
17850	1522	515
17850	1523	516
17850	1524	530
17850	1525	486
17850	1526	381
17850	1527	274
17850	1528	224
17850	1529	262
17850	1530	367
17850	1531	463
17850	1532	458
17850	1533	306
17850	1534	50
17850	1535	-190
17850	1536	-276
17850	1537	-120
17850	1538	251
17850	1539	690
17850	1540	1001
17850	1541	1031
17850	1542	749
17850	1543	266
17850	1544	-223
17850	1545	-540
17850	1546	-601
17850	1547	-452
17850	1548	-231
17850	1549	-86
17850	1550	-95
17850	1551	-234
17850	1552	-403
17850	1553	-491
17850	1554	-449
17850	1555	-305
17850	1556	-146
17850	1557	-63
17850	1558	-96
17850	1559	-211
17850	1560	-322
17850	1561	-352
17850	1562	-273
17850	1563	-119
17850	1564	40
17850	1565	139
17850	1566	155
17850	1567	121
17850	1568	93
17850	1569	119
17850	1570	206
17850	1571	318
17850	1572	401
17850	1573	414
17850	1574	416
17850	1575	383
17850	1576	349
17850	1577	339
17850	1578	352
17850	1579	371
17850	1580	369
17850	1581	338
17850	1582	280
17850	1583	223
17850	1584	195
17850	1585	214
17850	1586	268
17850	1587	325
17850	1588	348
17850	1589	318
17850	1590	246
17850	1591	163
17850	1592	105
17850	1593	89
17850	1594	116
17850	1595	161
17850	1596	196
17850	1597	204
17850	1598	184
17850	1599	148
17850	1600	111
17850	1601	84
17850	1602	75
17850	1603	87
17850	1604	121
17850	1605	167
17850	1606	209
17850	1607	225
17850	1608	199
17850	1609	123
17850	1610	2
17850	1611	-146
17850	1612	-286
17850	1613	-390
17850	1614	-428
17850	1615	-408
17850	1616	-348
17850	1617	-283
17850	1618	-244
17850	1619	-251
17850	1620	-305
17850	1621	-386
17850	1622	-462
17850	1623	-505
17850	1624	-498
17850	1625	-436
17850	1626	-339
17850	1627	-229
17850	1628	-134
17850	1629	-61
17850	1630	-15
17850	1631	44
17850	1632	132
17850	1633	226
17850	1634	288
17850	1635	283
17850	1636	284
17850	1637	301
17850	1638	388
17850	1639	531
17850	1640	652
17850	1641	677
17850	1642	592
17850	1643	373
17850	1644	270
17850	1645	324
17850	1646	507
17850	1647	685
17850	1648	703
17850	1649	502
17850	1650	171
17850	1651	-101
17850	1652	-136
17850	1653	114
17850	1654	515
17850	1655	797
17850	1656	712
17850	1657	186
17850	1658	-637
17850	1659	-1464
17850	1660	-2027
17850	1661	-2239
17850	1662	-2224
17850	1663	-2232
17850	1664	-2458
17850	1665	-2892
17850	1666	-3288
17850	1667	-3301
17850	1668	-2686
17850	1669	-1455
17850	1670	90
17850	1671	1492
17850	1672	2364
17850	1673	2588
17850	1674	2347
17850	1675	1995
17850	1676	1854
17850	1677	2038
17850	1678	2409
17850	1679	2698
17850	1680	2669
17850	1681	2280
17850	1682	1699
17850	1683	1195
17850	1684	982
17850	1685	1088
17850	1686	1362
17850	1687	1577
17850	1688	1570
17850	1689	1330
17850	1690	989
17850	1691	727
17850	1692	646
17850	1693	722
17850	1694	841
17850	1695	863
17850	1696	764
17850	1697	620
17850	1698	528
17850	1699	547
17850	1700	614
17850	1701	697
17850	1702	691
17850	1703	584
17850	1704	432
17850	1705	299
17850	1706	225
17850	1707	245
17850	1708	203
17850	1709	180
17850	1710	161
17850	1711	142
17850	1712	123
17850	1713	99
17850	1714	68
17850	1715	32
17850	1716	-8
17850	1717	-50
17850	1718	-93
17850	1719	-130
17850	1720	-157
17850	1721	-175
17850	1722	-185
17850	1723	-188
17850	1724	-183
17850	1725	-170
17850	1726	-151
17850	1727	-129
17850	1728	-109
17850	1729	-100
17850	1730	-107
17850	1731	-126
17850	1732	-150
17850	1733	-166
17850	1734	-165
17850	1735	-149
17850	1736	-123
17850	1737	-100
17850	1738	-87
17850	1739	-80
17850	1740	-76
17850	1741	-58
17850	1742	-15
17850	1743	55
17850	1744	140
17850	1745	221
17850	1746	281
17850	1747	318
17850	1748	336
17850	1749	344
17850	1750	349
17850	1751	358
17850	1752	367
17850	1753	371
17850	1754	366
17850	1755	356
17850	1756	351
17850	1757	352
17850	1758	360
17850	1759	372
17850	1760	381
17850	1761	382
17850	1762	373
17850	1763	357
17850	1764	339
17850	1765	320
17850	1766	296
17850	1767	267
17850	1768	231
17850	1769	190
17850	1770	145
17850	1771	100
17850	1772	60
17850	1773	25
17850	1774	-6
17850	1775	-35
17850	1776	-57
17850	1777	-71
17850	1778	-76
17850	1779	-76
17850	1780	-79
17850	1781	-91
17850	1782	-112
17850	1783	-142
17850	1784	-174
17850	1785	-199
17850	1786	-216
17850	1787	-227
17850	1788	-247
17850	1789	-283
17850	1790	-336
17850	1791	-396
17850	1792	-448
17850	1793	-473
17850	1794	-465
17850	1795	-436
17850	1796	-406
17850	1797	-394
17850	1798	-407
17850	1799	-435
17850	1800	-464
17850	1801	-472
17850	1802	-443
17850	1803	-379
17850	1804	-290
17850	1805	-201
17850	1806	-129
17850	1807	-86
17850	1808	-26
17850	1809	21
17850	1810	52
17850	1811	127
17850	1812	241
17850	1813	333
17850	1814	431
17850	1815	495
17850	1816	548
17850	1817	598
17850	1818	621
17850	1819	603
17850	1820	544
17850	1821	467
17850	1822	409
17850	1823	396
17850	1824	427
17850	1825	474
17850	1826	490
17850	1827	448
17850	1828	358
17850	1829	264
17850	1830	214
17850	1831	226
17850	1832	273
17850	1833	288
17850	1834	201
17850	1835	-19
17850	1836	-346
17850	1837	-719
17850	1838	-1084
17850	1839	-1441
17850	1840	-1839
17850	1841	-2340
17850	1842	-2946
17850	1843	-3561
17850	1844	-3980
17850	1845	-3959
17850	1846	-3321
17850	1847	-2054
17850	1848	-347
17850	1849	1457
17850	1850	2984
17850	1851	3954
17850	1852	4280
17850	1853	4071
17850	1854	3560
17850	1855	2992
17850	1856	2536
17850	1857	2239
17850	1858	2061
17850	1859	1924
17850	1860	1776
17850	1861	1611
17850	1862	1461
17850	1863	1361
17850	1864	1316
17850	1865	1299
17850	1866	1273
17850	1867	1212
17850	1868	1120
17850	1869	1021
17850	1870	943
17850	1871	897
17850	1872	857
17850	1873	838
17850	1874	805
17850	1875	713
17850	1876	624
17850	1877	586
17850	1878	552
17850	1879	549
17850	1880	532
17850	1881	497
17850	1882	460
17850	1883	425
17850	1884	389
17850	1885	348
17850	1886	303
17850	1887	257
17850	1888	214
17850	1889	175
17850	1890	140
17850	1891	108
17850	1892	78
17850	1893	48
17850	1894	14
17850	1895	-20
17850	1896	-52
17850	1897	-84
17850	1898	-117
17850	1899	-153
17850	1900	-189
17850	1901	-224
17850	1902	-252
17850	1903	-268
17850	1904	-270
17850	1905	-255
17850	1906	-228
17850	1907	-194
17850	1908	-163
17850	1909	-139
17850	1910	-129
17850	1911	-135
17850	1912	-154
17850	1913	-179
17850	1914	-201
17850	1915	-211
17850	1916	-201
17850	1917	-172
17850	1918	-124
17850	1919	-63
17850	1920	0
17850	1921	62
17850	1922	119
17850	1923	168
17850	1924	209
17850	1925	245
17850	1926	278
17850	1927	308
17850	1928	334
17850	1929	351
17850	1930	360
17850	1931	359
17850	1932	352
17850	1933	339
17850	1934	327
17850	1935	317
17850	1936	311
17850	1937	308
17850	1938	306
17850	1939	304
17850	1940	302
17850	1941	298
17850	1942	294
17850	1943	285
17850	1944	271
17850	1945	248
17850	1946	216
17850	1947	181
17850	1948	148
17850	1949	120
17850	1950	97
17850	1951	79
17850	1952	63
17850	1953	48
17850	1954	33
17850	1955	19
17850	1956	11
17850	1957	11
17850	1958	17
17850	1959	21
17850	1960	20
17850	1961	11
17850	1962	-7
17850	1963	-28
17850	1964	-44
17850	1965	-50
17850	1966	-46
17850	1967	-36
17850	1968	-23
17850	1969	-9
17850	1970	4
17850	1971	14
17850	1972	24
17850	1973	33
17850	1974	45
17850	1975	56
17850	1976	64
17850	1977	67
17850	1978	66
17850	1979	58
17850	1980	44
17850	1981	25
17850	1982	2
17850	1983	-26
17850	1984	-64
17850	1985	-114
17850	1986	-179
17850	1987	-255
17850	1988	-332
17850	1989	-399
17850	1990	-441
17850	1991	-451
17850	1992	-436
17850	1993	-412
17850	1994	-397
17850	1995	-401
17850	1996	-424
17850	1997	-452
17850	1998	-462
17850	1999	-434
[truncated: 159,280 more rows]
