# Supplementary material for: Are Complexity Metrics Reliable in Assessing HRV Control in Obese Patients During Sleep?
Source: PLoS One. 2015 Apr 20;10(4):e0124458. doi: 10.1371/journal.pone.0124458 (PMC4404104; doi:10.1371/journal.pone.0124458)
Supplement: S1 Dataset — (ZIP) [file pone.0124458.s001.zip › cabiddu_healthy_controls_data/SUBJECT (9)/1/FC.txt]

1920	0	-105
1920	1	-1018
1920	2	-1570
1920	3	-1586
1920	4	-1142
1920	5	-550
1920	6	-2
1920	7	475
1920	8	893
1920	9	1502
1920	10	2050
1920	11	2478
1920	12	2640
1920	13	2443
1920	14	1860
1920	15	999
1920	16	33
1920	17	-745
1920	18	-1247
1920	19	-1528
1920	20	-1591
1920	21	-1378
1920	22	-1087
1920	23	-673
1920	24	-107
1920	25	531
1920	26	1134
1920	27	1436
1920	28	1341
1920	29	936
1920	30	421
1920	31	-30
1920	32	-346
1920	33	-471
1920	34	-395
1920	35	-412
1920	36	-505
1920	37	-636
1920	38	-545
1920	39	-288
1920	40	198
1920	41	854
1920	42	1482
1920	43	1892
1920	44	1951
1920	45	1625
1920	46	1187
1920	47	863
1920	48	731
1920	49	691
1920	50	658
1920	51	624
1920	52	414
1920	53	233
1920	54	270
1920	55	789
1920	56	1558
1920	57	2368
1920	58	2935
1920	59	3016
1920	60	2574
1920	61	1773
1920	62	834
1920	63	221
1920	64	287
1920	65	723
1920	66	1372
1920	67	1931
1920	68	2183
1920	69	2079
1920	70	1741
1920	71	1404
1920	72	1237
1920	73	1224
1920	74	1416
1920	75	1589
1920	76	1592
1920	77	1400
1920	78	1081
1920	79	749
1920	80	695
1920	81	1018
1920	82	1591
1920	83	2179
1920	84	2542
1920	85	2660
1920	86	2518
1920	87	2196
1920	88	1908
1920	89	1783
1920	90	1859
1920	91	2057
1920	92	2181
1920	93	2087
1920	94	1793
1920	95	1378
1920	96	930
1920	97	597
1920	98	389
1920	99	343
1920	100	258
1920	101	199
1920	102	233
1920	103	387
1920	104	657
1920	105	1062
1920	106	1502
1920	107	1837
1920	108	1916
1920	109	1706
1920	110	1301
1920	111	1017
1920	112	1013
1920	113	1252
1920	114	1609
1920	115	1820
1920	116	1790
1920	117	1425
1920	118	948
1920	119	711
1920	120	911
1920	121	1519
1920	122	2346
1920	123	2998
1920	124	3085
1920	125	2373
1920	126	933
1920	127	-748
1920	128	-2008
1920	129	-2437
1920	130	-2009
1920	131	-966
1920	132	211
1920	133	1034
1920	134	1309
1920	135	1176
1920	136	1011
1920	137	945
1920	138	1207
1920	139	1695
1920	140	2157
1920	141	2281
1920	142	1831
1920	143	803
1920	144	-426
1920	145	-1311
1920	146	-1512
1920	147	-1024
1920	148	34
1920	149	1246
1920	150	2102
1920	151	2285
1920	152	1895
1920	153	1257
1920	154	714
1920	155	639
1920	156	1002
1920	157	1455
1920	158	1633
1920	159	1280
1920	160	406
1920	161	-594
1920	162	-1255
1920	163	-1288
1920	164	-657
1920	165	426
1920	166	1551
1920	167	2449
1920	168	2850
1920	169	2820
1920	170	2525
1920	171	2156
1920	172	1778
1920	173	1361
1920	174	931
1920	175	588
1920	176	430
1920	177	509
1920	178	872
1920	179	1378
1920	180	1732
1920	181	1717
1920	182	1296
1920	183	664
1920	184	80
1920	185	-180
1920	186	73
1920	187	833
1920	188	1671
1920	189	2152
1920	190	1940
1920	191	1082
1920	192	-163
1920	193	-1233
1920	194	-1789
1920	195	-1744
1920	196	-1196
1920	197	-563
1920	198	-67
1920	199	269
1920	200	531
1920	201	1055
1920	202	1676
1920	203	2305
1920	204	2662
1920	205	2545
1920	206	1873
1920	207	764
1920	208	-386
1920	209	-1124
1920	210	-1253
1920	211	-838
1920	212	-24
1920	213	995
1920	214	1908
1920	215	2480
1920	216	2689
1920	217	2578
1920	218	2283
1920	219	1791
1920	220	1181
1920	221	569
1920	222	53
1920	223	-353
1920	224	-704
1920	225	-964
1920	226	-1035
1920	227	-1063
1920	228	-918
1920	229	-537
1920	230	239
1920	231	1152
1920	232	2044
1920	233	2703
1920	234	2910
1920	235	2590
1920	236	1826
1920	237	826
1920	238	42
1920	239	-242
1920	240	-25
1920	241	424
1920	242	833
1920	243	984
1920	244	825
1920	245	574
1920	246	553
1920	247	986
1920	248	1772
1920	249	2580
1920	250	3137
1920	251	3171
1920	252	2763
1920	253	1985
1920	254	1088
1920	255	466
1920	256	454
1920	257	846
1920	258	1422
1920	259	2010
1920	260	2335
1920	261	2333
1920	262	2030
1920	263	1631
1920	264	1319
1920	265	1167
1920	266	1323
1920	267	1676
1920	268	1957
1920	269	1959
1920	270	1552
1920	271	774
1920	272	-63
1920	273	-550
1920	274	-496
1920	275	78
1920	276	933
1920	277	1843
1920	278	2471
1920	279	2625
1920	280	2409
1920	281	2044
1920	282	1784
1920	283	1760
1920	284	1874
1920	285	1941
1920	286	1840
1920	287	1514
1920	288	996
1920	289	488
1920	290	183
1920	291	59
1920	292	-1
1920	293	-35
1920	294	-3
1920	295	107
1920	296	310
1920	297	655
1920	298	1062
1920	299	1389
1920	300	1469
1920	301	1261
1920	302	874
1920	303	638
1920	304	717
1920	305	1046
1920	306	1462
1920	307	1705
1920	308	1571
1920	309	1147
1920	310	739
1920	311	705
1920	312	1143
1920	313	1871
1920	314	2596
1920	315	2954
1920	316	2730
1920	317	1945
1920	318	859
1920	319	-27
1920	320	-262
1920	321	206
1920	322	1060
1920	323	1892
1920	324	2317
1920	325	2141
1920	326	1541
1920	327	917
1920	328	627
1920	329	811
1920	330	1391
1920	331	2107
1920	332	2581
1920	333	2526
1920	334	1839
1920	335	669
1920	336	-526
1920	337	-1229
1920	338	-1219
1920	339	-620
1920	340	380
1920	341	1323
1920	342	1966
1920	343	2090
1920	344	1822
1920	345	1400
1920	346	1094
1920	347	1005
1920	348	1126
1920	349	1257
1920	350	1241
1920	351	966
1920	352	425
1920	353	-176
1920	354	-658
1920	355	-806
1920	356	-749
1920	357	-496
1920	358	-240
1920	359	23
1920	360	201
1920	361	382
1920	362	636
1920	363	990
1920	364	1397
1920	365	1599
1920	366	1613
1920	367	1436
1920	368	1080
1920	369	534
1920	370	-21
1920	371	-464
1920	372	-640
1920	373	-538
1920	374	-56
1920	375	678
1920	376	1618
1920	377	2312
1920	378	2662
1920	379	2712
1920	380	2378
1920	381	1759
1920	382	966
1920	383	99
1920	384	-716
1920	385	-1267
1920	386	-1595
1920	387	-1668
1920	388	-1421
1920	389	-1083
1920	390	-640
1920	391	-60
1920	392	706
1920	393	1471
1920	394	2042
1920	395	2320
1920	396	2309
1920	397	2070
1920	398	1638
1920	399	1020
1920	400	318
1920	401	-335
1920	402	-911
1920	403	-1354
1920	404	-1569
1920	405	-1300
1920	406	-658
1920	407	341
1920	408	1528
1920	409	2574
1920	410	3151
1920	411	3023
1920	412	2135
1920	413	851
1920	414	-400
1920	415	-1277
1920	416	-1645
1920	417	-1468
1920	418	-793
1920	419	23
1920	420	918
1920	421	1823
1920	422	2828
1920	423	3653
1920	424	4164
1920	425	4225
1920	426	3749
1920	427	2828
1920	428	1678
1920	429	658
1920	430	81
1920	431	164
1920	432	769
1920	433	1533
1920	434	2098
1920	435	2274
1920	436	1992
1920	437	1566
1920	438	1209
1920	439	1108
1920	440	1212
1920	441	1472
1920	442	1617
1920	443	1494
1920	444	1268
1920	445	951
1920	446	654
1920	447	636
1920	448	995
1920	449	1471
1920	450	1934
1920	451	2277
1920	452	2476
1920	453	2458
1920	454	2221
1920	455	1922
1920	456	1670
1920	457	1616
1920	458	1795
1920	459	2001
1920	460	2037
1920	461	1832
1920	462	1398
1920	463	830
1920	464	352
1920	465	152
1920	466	170
1920	467	236
1920	468	262
1920	469	266
1920	470	289
1920	471	415
1920	472	780
1920	473	1348
1920	474	1946
1920	475	2299
1920	476	2223
1920	477	1719
1920	478	1130
1920	479	758
1920	480	744
1920	481	1084
1920	482	1582
1920	483	1846
1920	484	1612
1920	485	983
1920	486	332
1920	487	-10
1920	488	116
1920	489	681
1920	490	1376
1920	491	1821
1920	492	1746
1920	493	1150
1920	494	412
1920	495	32
1920	496	229
1920	497	850
1920	498	1578
1920	499	2020
1920	500	1925
1920	501	1410
1920	502	850
1920	503	674
1920	504	857
1920	505	1332
1920	506	1861
1920	507	2147
1920	508	2029
1920	509	1524
1920	510	822
1920	511	294
1920	512	259
1920	513	709
1920	514	1406
1920	515	2007
1920	516	2344
1920	517	2278
1920	518	1858
1920	519	1359
1920	520	1028
1920	521	968
1920	522	1142
1920	523	1484
1920	524	1708
1920	525	1619
1920	526	1126
1920	527	314
1920	528	-480
1920	529	-959
1920	530	-841
1920	531	-292
1920	532	552
1920	533	1323
1920	534	1873
1920	535	2040
1920	536	1933
1920	537	1704
1920	538	1495
1920	539	1329
1920	540	1164
1920	541	1026
1920	542	1006
1920	543	1168
1920	544	1499
1920	545	1984
1920	546	2499
1920	547	2724
1920	548	2413
1920	549	1586
1920	550	494
1920	551	-197
1920	552	-374
1920	553	123
1920	554	1021
1920	555	1930
1920	556	2304
1920	557	1905
1920	558	848
1920	559	-392
1920	560	-1307
1920	561	-1666
1920	562	-1546
1920	563	-1166
1920	564	-799
1920	565	-498
1920	566	-128
1920	567	488
1920	568	1372
1920	569	2149
1920	570	2534
1920	571	2398
1920	572	1840
1920	573	1121
1920	574	548
1920	575	413
1920	576	798
1920	577	1413
1920	578	1800
1920	579	1784
1920	580	1338
1920	581	586
1920	582	-222
1920	583	-759
1920	584	-874
1920	585	-561
1920	586	-108
1920	587	267
1920	588	443
1920	589	389
1920	590	98
1920	591	-413
1920	592	-964
1920	593	-1272
1920	594	-1308
1920	595	-842
1920	596	153
1920	597	1653
1920	598	3131
1920	599	4186
1920	600	4511
1920	601	4001
1920	602	2855
1920	603	1506
1920	604	286
1920	605	-338
1920	606	-252
1920	607	311
1920	608	904
1920	609	1215
1920	610	1176
1920	611	862
1920	612	520
1920	613	526
1920	614	1011
1920	615	1791
1920	616	2734
1920	617	3373
1920	618	3442
1920	619	2862
1920	620	1922
1920	621	938
1920	622	407
1920	623	557
1920	624	1171
1920	625	1866
1920	626	2366
1920	627	2417
1920	628	2034
1920	629	1525
1920	630	1272
1920	631	1420
1920	632	1934
1920	633	2552
1920	634	2835
1920	635	2563
1920	636	1882
1920	637	1136
1920	638	671
1920	639	739
1920	640	1305
1920	641	1959
1920	642	2220
1920	643	1931
1920	644	1305
1920	645	658
1920	646	315
1920	647	514
1920	648	1176
1920	649	2010
1920	650	2617
1920	651	2791
1920	652	2488
1920	653	1927
1920	654	1343
1920	655	862
1920	656	561
1920	657	340
1920	658	188
1920	659	-16
1920	660	-179
1920	661	-132
1920	662	174
1920	663	670
1920	664	1268
1920	665	1769
1920	666	1992
1920	667	1802
1920	668	1265
1920	669	573
1920	670	66
1920	671	-91
1920	672	65
1920	673	436
1920	674	788
1920	675	1029
1920	676	1014
1920	677	857
1920	678	818
1920	679	889
1920	680	1179
1920	681	1652
1920	682	2083
1920	683	2195
1920	684	1756
1920	685	748
1920	686	-475
1920	687	-1368
1920	688	-1574
1920	689	-1053
1920	690	12
1920	691	1190
1920	692	1991
1920	693	2181
1920	694	1846
1920	695	1274
1920	696	793
1920	697	644
1920	698	939
1920	699	1383
1920	700	1618
1920	701	1348
1920	702	529
1920	703	-474
1920	704	-1205
1920	705	-1207
1920	706	-539
1920	707	537
1920	708	1546
1920	709	2182
1920	710	2213
1920	711	1824
1920	712	1341
1920	713	1081
1920	714	1126
1920	715	1316
1920	716	1426
1920	717	1295
1920	718	876
1920	719	261
1920	720	-274
1920	721	-542
1920	722	-557
1920	723	-458
1920	724	-300
1920	725	-156
1920	726	-68
1920	727	23
1920	728	304
1920	729	824
1920	730	1374
1920	731	1760
1920	732	1698
1920	733	1055
1920	734	-46
1920	735	-1053
1920	736	-1707
1920	737	-1733
1920	738	-1234
1920	739	-450
1920	740	200
1920	741	623
1920	742	846
1920	743	1229
1920	744	1674
1920	745	2212
1920	746	2654
1920	747	2738
1920	748	2237
1920	749	1171
1920	750	-189
1920	751	-1292
1920	752	-1768
1920	753	-1491
1920	754	-660
1920	755	452
1920	756	1242
1920	757	1489
1920	758	1229
1920	759	660
1920	760	92
1920	761	-374
1920	762	-652
1920	763	-714
1920	764	-583
1920	765	-333
1920	766	-58
1920	767	257
1920	768	658
1920	769	894
1920	770	966
1920	771	861
1920	772	788
1920	773	695
1920	774	726
1920	775	950
1920	776	1281
1920	777	1574
1920	778	1667
1920	779	1468
1920	780	1200
1920	781	1075
1920	782	1175
1920	783	1392
1920	784	1591
1920	785	1604
1920	786	1337
1920	787	956
1920	788	693
1920	789	790
1920	790	1392
1920	791	2207
1920	792	2896
1920	793	3119
1920	794	2770
1920	795	1858
1920	796	764
1920	797	68
1920	798	117
1920	799	643
1920	800	1425
1920	801	2080
1920	802	2375
1920	803	2168
1920	804	1756
1920	805	1345
1920	806	1134
1920	807	1123
1920	808	1360
1920	809	1568
1920	810	1644
1920	811	1504
1920	812	1140
1920	813	594
1920	814	121
1920	815	-139
1920	816	-200
1920	817	-154
1920	818	-40
1920	819	137
1920	820	319
1920	821	492
1920	822	755
1920	823	1142
1920	824	1632
1920	825	2112
1920	826	2381
1920	827	2306
1920	828	1931
1920	829	1375
1920	830	790
1920	831	393
1920	832	234
1920	833	339
1920	834	466
1920	835	494
1920	836	410
1920	837	235
1920	838	57
1920	839	56
1920	840	282
1920	841	661
1920	842	1008
1920	843	1173
1920	844	1118
1920	845	1059
1920	846	1130
1920	847	1331
1920	848	1608
1920	849	1781
1920	850	1657
1920	851	1263
1920	852	832
1920	853	725
1920	854	968
1920	855	1596
1920	856	2414
1920	857	3012
1920	858	2996
1920	859	2161
1920	860	641
1920	861	-994
1920	862	-2040
1920	863	-2115
1920	864	-1301
1920	865	17
1920	866	1247
1920	867	1862
1920	868	1748
1920	869	1193
1920	870	654
1920	871	579
1920	872	951
1920	873	1648
1920	874	2214
1920	875	2324
1920	876	1776
1920	877	654
1920	878	-591
1920	879	-1393
1920	880	-1466
1920	881	-841
1920	882	232
1920	883	1356
1920	884	2091
1920	885	2204
1920	886	1842
1920	887	1304
1920	888	924
1920	889	841
1920	890	1038
1920	891	1277
1920	892	1347
1920	893	1086
1920	894	467
1920	895	-278
1920	896	-882
1920	897	-1161
1920	898	-1034
1920	899	-433
1920	900	416
1920	901	1357
1920	902	2066
1920	903	2418
1920	904	2377
1920	905	2032
1920	906	1512
1920	907	985
1920	908	667
1920	909	708
1920	910	1068
1920	911	1549
1920	912	1990
1920	913	2308
1920	914	2232
1920	915	1870
1920	916	1432
1920	917	1205
1920	918	1409
1920	919	1803
1920	920	2276
1920	921	2669
1920	922	2629
1920	923	2157
1920	924	1294
1920	925	252
1920	926	-642
1920	927	-1167
1920	928	-1334
1920	929	-1283
1920	930	-1123
1920	931	-947
1920	932	-726
1920	933	-244
1920	934	502
1920	935	1394
1920	936	2199
1920	937	2549
1920	938	2365
1920	939	1803
1920	940	1139
1920	941	633
1920	942	505
1920	943	784
1920	944	1201
1920	945	1448
1920	946	1423
1920	947	1225
1920	948	983
1920	949	814
1920	950	817
1920	951	917
1920	952	965
1920	953	812
1920	954	391
1920	955	-61
1920	956	-348
1920	957	-438
1920	958	-492
1920	959	-655
1920	960	-1025
1920	961	-1554
1920	962	-1920
1920	963	-1813
1920	964	-930
1920	965	422
1920	966	1872
1920	967	2959
1920	968	3312
1920	969	2863
1920	970	1840
1920	971	647
1920	972	-125
1920	973	-179
1920	974	395
1920	975	1209
1920	976	1899
1920	977	2170
1920	978	2065
1920	979	1653
1920	980	1220
1920	981	917
1920	982	870
1920	983	1057
1920	984	1339
1920	985	1500
1920	986	1510
1920	987	1107
1920	988	363
1920	989	-403
1920	990	-932
1920	991	-933
1920	992	-415
1920	993	543
1920	994	1554
1920	995	2220
1920	996	2389
1920	997	2110
1920	998	1699
1920	999	1450
1920	1000	1498
1920	1001	1708
1920	1002	1833
1920	1003	1713
1920	1004	1303
1920	1005	710
1920	1006	216
1920	1007	56
1920	1008	154
1920	1009	269
1920	1010	234
1920	1011	37
1920	1012	-243
1920	1013	-415
1920	1014	-221
1920	1015	375
1920	1016	1174
1920	1017	1788
1920	1018	1881
1920	1019	1329
1920	1020	422
1920	1021	-497
1920	1022	-1150
1920	1023	-1341
1920	1024	-1115
1920	1025	-680
1920	1026	-165
1920	1027	420
1920	1028	1149
1920	1029	1968
1920	1030	2715
1920	1031	3238
1920	1032	3342
1920	1033	2935
1920	1034	2065
1920	1035	958
1920	1036	58
1920	1037	-224
1920	1038	166
1920	1039	935
1920	1040	1708
1920	1041	2112
1920	1042	1941
1920	1043	1345
1920	1044	711
1920	1045	397
1920	1046	555
1920	1047	1171
1920	1048	1848
1920	1049	2279
1920	1050	2200
1920	1051	1522
1920	1052	394
1920	1053	-741
1920	1054	-1441
1920	1055	-1472
1920	1056	-851
1920	1057	181
1920	1058	1299
1920	1059	1948
1920	1060	2022
1920	1061	1696
1920	1062	1264
1920	1063	1016
1920	1064	1017
1920	1065	1155
1920	1066	1264
1920	1067	1183
1920	1068	846
1920	1069	300
1920	1070	-225
1920	1071	-591
1920	1072	-660
1920	1073	-583
1920	1074	-434
1920	1075	-287
1920	1076	20
1920	1077	501
1920	1078	1197
1920	1079	1946
1920	1080	2447
1920	1081	2361
1920	1082	1544
1920	1083	232
1920	1084	-1063
1920	1085	-1839
1920	1086	-1829
1920	1087	-1022
1920	1088	231
1920	1089	1374
1920	1090	2015
1920	1091	2070
1920	1092	1760
1920	1093	1364
1920	1094	1114
1920	1095	1124
1920	1096	1381
1920	1097	1563
1920	1098	1496
1920	1099	1018
1920	1100	315
1920	1101	-410
1920	1102	-693
1920	1103	-604
1920	1104	-266
1920	1105	129
1920	1106	358
1920	1107	287
1920	1108	163
1920	1109	263
1920	1110	815
1920	1111	1602
1920	1112	2456
1920	1113	2936
1920	1114	2756
1920	1115	1860
1920	1116	500
1920	1117	-757
1920	1118	-1326
1920	1119	-1168
1920	1120	-365
1920	1121	646
1920	1122	1491
1920	1123	1813
1920	1124	1526
1920	1125	902
1920	1126	281
1920	1127	-75
1920	1128	-151
1920	1129	-109
1920	1130	-161
1920	1131	-286
1920	1132	-427
1920	1133	-486
1920	1134	-308
1920	1135	111
1920	1136	592
1920	1137	972
1920	1138	1166
1920	1139	1245
1920	1140	1136
1920	1141	1036
1920	1142	1098
1920	1143	1292
1920	1144	1466
1920	1145	1405
1920	1146	984
1920	1147	460
1920	1148	147
1920	1149	246
1920	1150	759
1920	1151	1435
1920	1152	2035
1920	1153	2102
1920	1154	1658
1920	1155	1011
1920	1156	534
1920	1157	620
1920	1158	1191
1920	1159	1970
1920	1160	2531
1920	1161	2588
1920	1162	1900
1920	1163	698
1920	1164	-509
1920	1165	-1191
1920	1166	-1197
1920	1167	-519
1920	1168	515
1920	1169	1431
1920	1170	1900
1920	1171	1959
1920	1172	1702
1920	1173	1357
1920	1174	1047
1920	1175	962
1920	1176	939
1920	1177	969
1920	1178	1023
1920	1179	1120
1920	1180	1293
1920	1181	1631
1920	1182	2117
1920	1183	2475
1920	1184	2394
1920	1185	1786
1920	1186	835
1920	1187	-140
1920	1188	-760
1920	1189	-683
1920	1190	81
1920	1191	1192
1920	1192	2084
1920	1193	2272
1920	1194	1657
1920	1195	550
1920	1196	-556
1920	1197	-1215
1920	1198	-1147
1920	1199	-465
1920	1200	396
1920	1201	1011
1920	1202	1148
1920	1203	873
1920	1204	387
1920	1205	-40
1920	1206	-123
1920	1207	184
1920	1208	715
1920	1209	1167
1920	1210	1287
1920	1211	1128
1920	1212	962
1920	1213	987
1920	1214	1216
1920	1215	1645
1920	1216	1966
1920	1217	2031
1920	1218	1688
1920	1219	1132
1920	1220	673
1920	1221	573
1920	1222	979
1920	1223	1691
1920	1224	2270
1920	1225	2378
1920	1226	1798
1920	1227	615
1920	1228	-690
1920	1229	-1565
1920	1230	-1676
1920	1231	-1007
1920	1232	150
1920	1233	1295
1920	1234	1955
1920	1235	1993
1920	1236	1609
1920	1237	1136
1920	1238	908
1920	1239	886
1920	1240	1016
1920	1241	1139
1920	1242	1146
1920	1243	926
1920	1244	459
1920	1245	-83
1920	1246	-555
1920	1247	-757
1920	1248	-751
1920	1249	-553
1920	1250	-179
1920	1251	285
1920	1252	771
1920	1253	1307
1920	1254	1829
1920	1255	2197
1920	1256	2196
1920	1257	1633
1920	1258	668
1920	1259	-432
1920	1260	-1366
1920	1261	-1919
1920	1262	-1933
1920	1263	-1473
1920	1264	-794
1920	1265	-120
1920	1266	426
1920	1267	851
1920	1268	1155
1920	1269	1348
1920	1270	1517
1920	1271	1639
1920	1272	1617
1920	1273	1306
1920	1274	642
1920	1275	-164
1920	1276	-730
1920	1277	-801
1920	1278	-375
1920	1279	497
1920	1280	1487
1920	1281	2303
1920	1282	2548
1920	1283	2317
1920	1284	1824
1920	1285	1398
1920	1286	1142
1920	1287	1255
1920	1288	1544
1920	1289	1646
1920	1290	1426
1920	1291	789
1920	1292	-111
1920	1293	-882
1920	1294	-1179
1920	1295	-779
1920	1296	170
1920	1297	1394
1920	1298	2239
1920	1299	2431
1920	1300	2024
1920	1301	1314
1920	1302	719
1920	1303	514
1920	1304	732
1920	1305	1153
1920	1306	1569
1920	1307	1717
1920	1308	1462
1920	1309	953
1920	1310	507
1920	1311	142
1920	1312	3
1920	1313	104
1920	1314	366
1920	1315	569
1920	1316	530
1920	1317	270
1920	1318	-133
1920	1319	-561
1920	1320	-955
1920	1321	-1304
1920	1322	-1493
1920	1323	-1373
1920	1324	-951
1920	1325	-358
1920	1326	296
1920	1327	926
1920	1328	1207
1920	1329	1170
1920	1330	989
1920	1331	837
1920	1332	954
1920	1333	1250
1920	1334	1570
1920	1335	1786
1920	1336	1733
1920	1337	1357
1920	1338	756
1920	1339	262
1920	1340	205
1920	1341	616
1920	1342	1273
1920	1343	1862
1920	1344	2162
1920	1345	1996
1920	1346	1660
1920	1347	1301
1920	1348	1139
1920	1349	1169
1920	1350	1335
1920	1351	1416
1920	1352	1340
1920	1353	1133
1920	1354	770
1920	1355	494
1920	1356	584
1920	1357	991
1920	1358	1467
1920	1359	1734
1920	1360	1583
1920	1361	997
1920	1362	107
1920	1363	-777
1920	1364	-1212
1920	1365	-955
1920	1366	-66
1920	1367	1058
1920	1368	1898
1920	1369	2127
1920	1370	1740
1920	1371	990
1920	1372	259
1920	1373	-52
1920	1374	131
1920	1375	669
1920	1376	1071
1920	1377	1027
1920	1378	530
1920	1379	-209
1920	1380	-772
1920	1381	-828
1920	1382	-282
1920	1383	605
1920	1384	1329
1920	1385	1436
1920	1386	907
1920	1387	134
1920	1388	-417
1920	1389	-425
1920	1390	207
1920	1391	1167
1920	1392	2053
1920	1393	2369
1920	1394	2053
1920	1395	1374
1920	1396	848
1920	1397	756
1920	1398	1169
1920	1399	1764
1920	1400	2143
1920	1401	1892
1920	1402	890
1920	1403	-491
1920	1404	-1683
1920	1405	-2054
1920	1406	-1506
1920	1407	-226
1920	1408	1359
1920	1409	2495
1920	1410	2884
1920	1411	2598
1920	1412	1955
1920	1413	1389
1920	1414	1020
1920	1415	910
1920	1416	934
1920	1417	968
1920	1418	814
1920	1419	359
1920	1420	-258
1920	1421	-822
1920	1422	-1149
1920	1423	-1066
1920	1424	-503
1920	1425	479
1920	1426	1621
1920	1427	2622
1920	1428	3312
1920	1429	3546
1920	1430	3258
1920	1431	2428
1920	1432	1123
1920	1433	-256
1920	1434	-1309
1920	1435	-1746
1920	1436	-1508
1920	1437	-689
1920	1438	380
1920	1439	1258
1920	1440	1688
1920	1441	1682
1920	1442	1493
1920	1443	1365
1920	1444	1439
1920	1445	1841
1920	1446	2318
1920	1447	2537
1920	1448	2188
1920	1449	1198
1920	1450	-78
1920	1451	-1130
1920	1452	-1387
1920	1453	-799
1920	1454	405
1920	1455	1702
1920	1456	2515
1920	1457	2597
1920	1458	2110
1920	1459	1444
1920	1460	959
1920	1461	1001
1920	1462	1436
1920	1463	1927
1920	1464	1994
1920	1465	1519
1920	1466	568
1920	1467	-358
1920	1468	-860
1920	1469	-761
1920	1470	-89
1920	1471	810
1920	1472	1561
1920	1473	2090
1920	1474	2134
1920	1475	1911
1920	1476	1651
1920	1477	1502
1920	1478	1391
1920	1479	1108
1920	1480	530
1920	1481	-285
1920	1482	-1142
1920	1483	-1787
1920	1484	-1942
1920	1485	-1501
1920	1486	-887
1920	1487	-391
1920	1488	-200
1920	1489	-246
1920	1490	-336
1920	1491	-198
1920	1492	429
1920	1493	1500
1920	1494	2673
1920	1495	3421
1920	1496	3302
1920	1497	2317
1920	1498	885
1920	1499	-478
1920	1500	-1349
1920	1501	-1468
1920	1502	-846
1920	1503	-8
1920	1504	724
1920	1505	1193
1920	1506	1376
1920	1507	1491
1920	1508	1555
1920	1509	1609
1920	1510	1578
1920	1511	1377
1920	1512	966
1920	1513	425
1920	1514	37
1920	1515	108
1920	1516	501
1920	1517	1075
1920	1518	1601
1920	1519	1941
1920	1520	1827
1920	1521	1426
1920	1522	1036
1920	1523	880
1920	1524	964
1920	1525	1142
1920	1526	1211
1920	1527	1056
1920	1528	786
1920	1529	437
1920	1530	244
1920	1531	370
1920	1532	838
1920	1533	1351
1920	1534	1578
1920	1535	1349
1920	1536	780
1920	1537	-35
1920	1538	-506
1920	1539	-378
1920	1540	348
1920	1541	1363
1920	1542	2156
1920	1543	2272
1920	1544	1764
1920	1545	970
1920	1546	353
1920	1547	249
1920	1548	781
1920	1549	1730
1920	1550	2528
1920	1551	2654
1920	1552	2015
1920	1553	947
1920	1554	-59
1920	1555	-522
1920	1556	-273
1920	1557	523
1920	1558	1412
1920	1559	1871
1920	1560	1644
1920	1561	850
1920	1562	30
1920	1563	-348
1920	1564	-87
1920	1565	767
1920	1566	1823
1920	1567	2715
1920	1568	3038
1920	1569	2789
1920	1570	2194
1920	1571	1643
1920	1572	1294
1920	1573	1197
1920	1574	1253
1920	1575	1278
1920	1576	1104
1920	1577	697
1920	1578	281
1920	1579	156
1920	1580	399
1920	1581	917
1920	1582	1480
1920	1583	1961
1920	1584	2173
1920	1585	2056
1920	1586	1779
1920	1587	1534
1920	1588	1498
1920	1589	1546
1920	1590	1680
1920	1591	1728
1920	1592	1634
1920	1593	1280
1920	1594	599
1920	1595	-262
1920	1596	-1072
1920	1597	-1601
1920	1598	-1597
1920	1599	-944
1920	1600	269
1920	1601	1659
1920	1602	2765
1920	1603	3319
1920	1604	3225
1920	1605	2610
1920	1606	1717
1920	1607	820
1920	1608	247
1920	1609	229
1920	1610	690
1920	1611	1342
1920	1612	1926
1920	1613	2184
1920	1614	2111
1920	1615	1712
1920	1616	1238
1920	1617	919
1920	1618	1026
1920	1619	1451
1920	1620	2090
1920	1621	2566
1920	1622	2577
1920	1623	1964
1920	1624	804
1920	1625	-405
1920	1626	-1255
1920	1627	-1328
1920	1628	-706
1920	1629	346
1920	1630	1394
1920	1631	2011
1920	1632	2068
1920	1633	1735
1920	1634	1299
1920	1635	1043
1920	1636	1038
1920	1637	1219
1920	1638	1343
1920	1639	1258
1920	1640	910
1920	1641	365
1920	1642	-131
1920	1643	-435
1920	1644	-427
1920	1645	-303
1920	1646	-187
1920	1647	-110
1920	1648	-65
1920	1649	46
1920	1650	371
1920	1651	995
1920	1652	1636
1920	1653	2004
1920	1654	1803
1920	1655	1117
1920	1656	37
1920	1657	-972
1920	1658	-1602
1920	1659	-1696
1920	1660	-1248
1920	1661	-617
1920	1662	-32
1920	1663	413
1920	1664	717
1920	1665	1185
1920	1666	1668
1920	1667	2173
1920	1668	2529
1920	1669	2525
1920	1670	1994
1920	1671	988
1920	1672	-228
1920	1673	-1130
1920	1674	-1385
1920	1675	-942
1920	1676	47
1920	1677	1270
1920	1678	2089
1920	1679	2270
1920	1680	1882
1920	1681	1210
1920	1682	679
1920	1683	465
1920	1684	616
1920	1685	985
1920	1686	1302
1920	1687	1289
1920	1688	807
1920	1689	36
1920	1690	-642
1920	1691	-1118
1920	1692	-1160
1920	1693	-797
1920	1694	-63
1920	1695	644
1920	1696	1191
1920	1697	1545
1920	1698	1717
1920	1699	1764
1920	1700	1747
1920	1701	1545
1920	1702	1304
1920	1703	1104
1920	1704	968
1920	1705	843
1920	1706	741
1920	1707	722
1920	1708	606
1920	1709	518
1920	1710	628
1920	1711	1004
1920	1712	1724
1920	1713	2516
1920	1714	3126
1920	1715	3222
1920	1716	2809
1920	1717	1927
1920	1718	892
1920	1719	203
1920	1720	286
1920	1721	894
1920	1722	1657
1920	1723	2219
1920	1724	2252
1920	1725	1827
1920	1726	1236
1920	1727	908
1920	1728	1058
1920	1729	1543
1920	1730	2175
1920	1731	2508
1920	1732	2320
1920	1733	1702
1920	1734	964
1920	1735	434
1920	1736	459
1920	1737	992
1920	1738	1654
1920	1739	1967
1920	1740	1752
1920	1741	1180
1920	1742	541
1920	1743	167
1920	1744	326
1920	1745	976
1920	1746	1848
1920	1747	2569
1920	1748	2807
1920	1749	2484
1920	1750	1826
1920	1751	1137
1920	1752	630
1920	1753	436
1920	1754	515
1920	1755	605
1920	1756	493
1920	1757	218
1920	1758	-4
1920	1759	-7
1920	1760	272
1920	1761	817
1920	1762	1420
1920	1763	1837
1920	1764	1867
1920	1765	1569
1920	1766	1038
1920	1767	613
1920	1768	457
1920	1769	521
1920	1770	705
1920	1771	807
1920	1772	825
1920	1773	728
1920	1774	711
1920	1775	1019
1920	1776	1522
1920	1777	2146
1920	1778	2698
1920	1779	2915
1920	1780	2648
1920	1781	1914
1920	1782	921
1920	1783	104
1920	1784	-126
1920	1785	293
1920	1786	1082
1920	1787	1879
1920	1788	2314
1920	1789	2181
1920	1790	1620
1920	1791	1012
1920	1792	705
1920	1793	861
1920	1794	1424
1920	1795	2149
1920	1796	2649
1920	1797	2616
1920	1798	1927
1920	1799	732
1920	1800	-498
1920	1801	-1220
1920	1802	-1202
1920	1803	-555
1920	1804	451
1920	1805	1398
1920	1806	2047
1920	1807	2181
1920	1808	1922
1920	1809	1508
1920	1810	1203
1920	1811	1107
1920	1812	1213
1920	1813	1325
1920	1814	1297
1920	1815	1022
1920	1816	494
1920	1817	-85
1920	1818	-550
1920	1819	-697
1920	1820	-654
1920	1821	-429
1920	1822	-200
1920	1823	50
1920	1824	233
1920	1825	439
1920	1826	726
1920	1827	1107
1920	1828	1484
1920	1829	1713
1920	1830	1730
1920	1831	1538
1920	1832	1149
1920	1833	608
1920	1834	40
1920	1835	-408
1920	1836	-566
1920	1837	-430
1920	1838	102
1920	1839	793
1920	1840	1729
1920	1841	2429
1920	1842	2792
1920	1843	2854
1920	1844	2516
1920	1845	1873
1920	1846	1044
1920	1847	141
1920	1848	-696
1920	1849	-1246
1920	1850	-1554
1920	1851	-1595
1920	1852	-1397
1920	1853	-1046
1920	1854	-568
1920	1855	27
1920	1856	662
1920	1857	1293
1920	1858	1748
1920	1859	1995
1920	1860	2088
1920	1861	2090
1920	1862	1987
1920	1863	1679
1920	1864	1146
1920	1865	429
1920	1866	-463
1920	1867	-1408
1920	1868	-2176
1920	1869	-2359
1920	1870	-1947
1920	1871	-913
1920	1872	532
1920	1873	1953
1920	1874	2900
1920	1875	3085
1920	1876	2338
1920	1877	1046
1920	1878	-318
1920	1879	-1373
1920	1880	-1974
1920	1881	-2113
1920	1882	-1867
1920	1883	-1580
1920	1884	-1222
1920	1885	-714
1920	1886	179
1920	1887	1252
1920	1888	2319
1920	1889	3086
1920	1890	3260
1920	1891	2770
1920	1892	1793
1920	1893	685
1920	1894	12
1920	1895	66
1920	1896	734
1920	1897	1573
1920	1898	2194
1920	1899	2296
1920	1900	1828
1920	1901	1224
1920	1902	827
1920	1903	937
1920	1904	1338
1920	1905	1949
1920	1906	2333
1920	1907	2214
1920	1908	1740
1920	1909	1015
1920	1910	315
1920	1911	48
1920	1912	296
1920	1913	912
1920	1914	1618
1920	1915	2151
1920	1916	2331
1920	1917	2116
1920	1918	1695
1920	1919	1346
1920	1920	1230
1920	1921	1375
1920	1922	1622
1920	1923	1808
1920	1924	1750
1920	1925	1457
1920	1926	1013
1920	1927	528
1920	1928	175
1920	1929	-18
1920	1930	-11
1920	1931	-29
1920	1932	-44
1920	1933	-93
1920	1934	15
1920	1935	299
1920	1936	808
1920	1937	1432
1920	1938	1967
1920	1939	2141
1920	1940	1867
1920	1941	1100
1920	1942	149
1920	1943	-700
1920	1944	-1256
1920	1945	-1378
1920	1946	-1145
1920	1947	-629
1920	1948	-94
1920	1949	385
1920	1950	844
1920	1951	1280
1920	1952	1665
1920	1953	2017
1920	1954	2248
1920	1955	2232
1920	1956	1835
1920	1957	1005
1920	1958	-55
1920	1959	-1004
1920	1960	-1627
1920	1961	-1881
1920	1962	-1770
1920	1963	-1348
1920	1964	-961
1920	1965	-637
1920	1966	-283
1920	1967	207
1920	1968	858
1920	1969	1654
1920	1970	2353
1920	1971	2702
1920	1972	2512
1920	1973	1747
1920	1974	588
1920	1975	-515
1920	1976	-1064
1920	1977	-1028
1920	1978	-411
1920	1979	468
1920	1980	1363
1920	1981	1835
1920	1982	1876
1920	1983	1672
1920	1984	1422
1920	1985	1188
1920	1986	1139
1920	1987	1048
1920	1988	855
1920	1989	607
1920	1990	414
1920	1991	370
1920	1992	575
1920	1993	940
1920	1994	1211
1920	1995	1183
1920	1996	849
1920	1997	386
1920	1998	45
1920	1999	85
[truncated: 159,280 more rows]
