# Supplementary material for: Are Complexity Metrics Reliable in Assessing HRV Control in Obese Patients During Sleep?
Source: PLoS One. 2015 Apr 20;10(4):e0124458. doi: 10.1371/journal.pone.0124458 (PMC4404104; doi:10.1371/journal.pone.0124458)
Supplement: S1 Dataset — (ZIP) [file pone.0124458.s001.zip › cabiddu_healthy_controls_data/SUBJECT (9)/2/FC.txt]

12480	0	-1181
12480	1	-2036
12480	2	-2781
12480	3	-3147
12480	4	-3065
12480	5	-2657
12480	6	-2205
12480	7	-1760
12480	8	-1668
12480	9	-1768
12480	10	-1852
12480	11	-1707
12480	12	-1395
12480	13	-1150
12480	14	-1319
12480	15	-1952
12480	16	-2876
12480	17	-3709
12480	18	-4101
12480	19	-3802
12480	20	-2893
12480	21	-1799
12480	22	-882
12480	23	-355
12480	24	-96
12480	25	53
12480	26	367
12480	27	963
12480	28	1715
12480	29	2137
12480	30	2046
12480	31	1314
12480	32	208
12480	33	-728
12480	34	-1002
12480	35	-439
12480	36	628
12480	37	1611
12480	38	2029
12480	39	1754
12480	40	841
12480	41	-138
12480	42	-666
12480	43	-353
12480	44	604
12480	45	1759
12480	46	2395
12480	47	2161
12480	48	1101
12480	49	-355
12480	50	-1705
12480	51	-2309
12480	52	-1872
12480	53	-715
12480	54	531
12480	55	1447
12480	56	2059
12480	57	2221
12480	58	2150
12480	59	2001
12480	60	1853
12480	61	1523
12480	62	940
12480	63	48
12480	64	-918
12480	65	-1601
12480	66	-2012
12480	67	-2182
12480	68	-1927
12480	69	-1201
12480	70	-251
12480	71	502
12480	72	1149
12480	73	1533
12480	74	1641
12480	75	1310
12480	76	695
12480	77	-59
12480	78	-642
12480	79	-970
12480	80	-947
12480	81	-697
12480	82	-256
12480	83	182
12480	84	297
12480	85	109
12480	86	-152
12480	87	-326
12480	88	-306
12480	89	34
12480	90	504
12480	91	974
12480	92	1098
12480	93	877
12480	94	365
12480	95	-66
12480	96	-282
12480	97	-325
12480	98	-179
12480	99	132
12480	100	344
12480	101	262
12480	102	80
12480	103	-50
12480	104	11
12480	105	55
12480	106	41
12480	107	-162
12480	108	-402
12480	109	-661
12480	110	-688
12480	111	-428
12480	112	242
12480	113	1001
12480	114	1672
12480	115	2065
12480	116	2136
12480	117	1949
12480	118	1587
12480	119	1223
12480	120	1007
12480	121	1059
12480	122	1283
12480	123	1649
12480	124	1985
12480	125	2178
12480	126	2069
12480	127	1696
12480	128	1019
12480	129	268
12480	130	-339
12480	131	-591
12480	132	-418
12480	133	133
12480	134	976
12480	135	1863
12480	136	2587
12480	137	2990
12480	138	3023
12480	139	2778
12480	140	2209
12480	141	1481
12480	142	640
12480	143	-84
12480	144	-775
12480	145	-1235
12480	146	-1528
12480	147	-1689
12480	148	-1580
12480	149	-1234
12480	150	-754
12480	151	-200
12480	152	338
12480	153	808
12480	154	1151
12480	155	1188
12480	156	994
12480	157	472
12480	158	-213
12480	159	-947
12480	160	-1499
12480	161	-1767
12480	162	-1853
12480	163	-1856
12480	164	-1811
12480	165	-1703
12480	166	-1528
12480	167	-1135
12480	168	-451
12480	169	521
12480	170	1467
12480	171	2205
12480	172	2492
12480	173	2431
12480	174	1979
12480	175	1323
12480	176	546
12480	177	-156
12480	178	-856
12480	179	-1424
12480	180	-1749
12480	181	-1715
12480	182	-1239
12480	183	-375
12480	184	849
12480	185	2029
12480	186	2886
12480	187	3152
12480	188	2935
12480	189	2334
12480	190	1652
12480	191	955
12480	192	334
12480	193	-333
12480	194	-1014
12480	195	-1758
12480	196	-2226
12480	197	-2079
12480	198	-1450
12480	199	-451
12480	200	617
12480	201	1627
12480	202	2204
12480	203	2381
12480	204	2117
12480	205	1632
12480	206	1049
12480	207	461
12480	208	-147
12480	209	-831
12480	210	-1454
12480	211	-2019
12480	212	-2434
12480	213	-2368
12480	214	-1608
12480	215	-478
12480	216	773
12480	217	1683
12480	218	2028
12480	219	1800
12480	220	1208
12480	221	597
12480	222	134
12480	223	-77
12480	224	-86
12480	225	-221
12480	226	-527
12480	227	-858
12480	228	-1192
12480	229	-1476
12480	230	-1480
12480	231	-1080
12480	232	-505
12480	233	-42
12480	234	239
12480	235	279
12480	236	241
12480	237	311
12480	238	599
12480	239	928
12480	240	1193
12480	241	1031
12480	242	455
12480	243	-262
12480	244	-651
12480	245	-571
12480	246	-139
12480	247	556
12480	248	1206
12480	249	1601
12480	250	1485
12480	251	1076
12480	252	606
12480	253	445
12480	254	521
12480	255	733
12480	256	752
12480	257	563
12480	258	83
12480	259	-388
12480	260	-496
12480	261	4
12480	262	990
12480	263	1845
12480	264	2298
12480	265	2220
12480	266	1835
12480	267	1296
12480	268	958
12480	269	870
12480	270	1039
12480	271	1103
12480	272	919
12480	273	401
12480	274	-130
12480	275	-387
12480	276	-248
12480	277	306
12480	278	1139
12480	279	2078
12480	280	2620
12480	281	2866
12480	282	2876
12480	283	2881
12480	284	2923
12480	285	2905
12480	286	2719
12480	287	2180
12480	288	1292
12480	289	222
12480	290	-728
12480	291	-1160
12480	292	-963
12480	293	-350
12480	294	397
12480	295	1091
12480	296	1610
12480	297	1930
12480	298	2136
12480	299	2361
12480	300	2702
12480	301	2928
12480	302	2912
12480	303	2496
12480	304	1714
12480	305	777
12480	306	-210
12480	307	-802
12480	308	-625
12480	309	301
12480	310	1527
12480	311	2521
12480	312	2886
12480	313	2412
12480	314	1222
12480	315	-273
12480	316	-1527
12480	317	-2115
12480	318	-1976
12480	319	-1428
12480	320	-898
12480	321	-648
12480	322	-757
12480	323	-1078
12480	324	-1223
12480	325	-823
12480	326	123
12480	327	1233
12480	328	2118
12480	329	2596
12480	330	2656
12480	331	2459
12480	332	2221
12480	333	2107
12480	334	2148
12480	335	2174
12480	336	1923
12480	337	1254
12480	338	439
12480	339	-254
12480	340	-612
12480	341	-473
12480	342	206
12480	343	1125
12480	344	1941
12480	345	2469
12480	346	2727
12480	347	2776
12480	348	2663
12480	349	2484
12480	350	2111
12480	351	1599
12480	352	844
12480	353	29
12480	354	-716
12480	355	-1064
12480	356	-919
12480	357	-430
12480	358	227
12480	359	957
12480	360	1647
12480	361	2129
12480	362	2526
12480	363	2837
12480	364	3045
12480	365	3037
12480	366	2666
12480	367	1917
12480	368	975
12480	369	93
12480	370	-539
12480	371	-873
12480	372	-767
12480	373	-307
12480	374	258
12480	375	793
12480	376	1302
12480	377	1771
12480	378	2193
12480	379	2561
12480	380	2887
12480	381	3178
12480	382	3355
12480	383	3268
12480	384	2836
12480	385	2129
12480	386	1323
12480	387	440
12480	388	-310
12480	389	-630
12480	390	-454
12480	391	24
12480	392	608
12480	393	1192
12480	394	1675
12480	395	2024
12480	396	2262
12480	397	2480
12480	398	2739
12480	399	2949
12480	400	2922
12480	401	2476
12480	402	1573
12480	403	516
12480	404	-274
12480	405	-485
12480	406	-8
12480	407	939
12480	408	1979
12480	409	2655
12480	410	2819
12480	411	2547
12480	412	2173
12480	413	1975
12480	414	2057
12480	415	2270
12480	416	2464
12480	417	2368
12480	418	1872
12480	419	1048
12480	420	275
12480	421	-154
12480	422	-85
12480	423	432
12480	424	1156
12480	425	1803
12480	426	2082
12480	427	1971
12480	428	1531
12480	429	954
12480	430	312
12480	431	-355
12480	432	-965
12480	433	-1394
12480	434	-1574
12480	435	-1519
12480	436	-1350
12480	437	-1149
12480	438	-1052
12480	439	-1081
12480	440	-1144
12480	441	-1118
12480	442	-899
12480	443	-527
12480	444	-110
12480	445	291
12480	446	555
12480	447	559
12480	448	256
12480	449	-141
12480	450	-587
12480	451	-945
12480	452	-1148
12480	453	-1230
12480	454	-1163
12480	455	-976
12480	456	-798
12480	457	-629
12480	458	-511
12480	459	-354
12480	460	-126
12480	461	110
12480	462	319
12480	463	522
12480	464	555
12480	465	341
12480	466	-268
12480	467	-1116
12480	468	-1925
12480	469	-2252
12480	470	-1882
12480	471	-910
12480	472	251
12480	473	1212
12480	474	1798
12480	475	1791
12480	476	1390
12480	477	775
12480	478	228
12480	479	-63
12480	480	-126
12480	481	-93
12480	482	-144
12480	483	-335
12480	484	-669
12480	485	-862
12480	486	-799
12480	487	-492
12480	488	-57
12480	489	194
12480	490	254
12480	491	172
12480	492	66
12480	493	157
12480	494	515
12480	495	928
12480	496	1074
12480	497	750
12480	498	-169
12480	499	-1454
12480	500	-2742
12480	501	-3603
12480	502	-3649
12480	503	-2867
12480	504	-1481
12480	505	-58
12480	506	1067
12480	507	1570
12480	508	1467
12480	509	993
12480	510	563
12480	511	380
12480	512	459
12480	513	504
12480	514	518
12480	515	406
12480	516	361
12480	517	600
12480	518	1107
12480	519	1673
12480	520	1987
12480	521	1728
12480	522	799
12480	523	-532
12480	524	-1793
12480	525	-2323
12480	526	-2008
12480	527	-1036
12480	528	-42
12480	529	478
12480	530	281
12480	531	-521
12480	532	-1476
12480	533	-1855
12480	534	-1334
12480	535	-185
12480	536	974
12480	537	1540
12480	538	1279
12480	539	347
12480	540	-712
12480	541	-1242
12480	542	-864
12480	543	181
12480	544	1400
12480	545	2071
12480	546	1875
12480	547	824
12480	548	-639
12480	549	-2012
12480	550	-2562
12480	551	-2036
12480	552	-936
12480	553	309
12480	554	1254
12480	555	1895
12480	556	2124
12480	557	2085
12480	558	1876
12480	559	1690
12480	560	1379
12480	561	883
12480	562	82
12480	563	-863
12480	564	-1635
12480	565	-2200
12480	566	-2503
12480	567	-2276
12480	568	-1432
12480	569	-266
12480	570	687
12480	571	1435
12480	572	1779
12480	573	1698
12480	574	1246
12480	575	630
12480	576	91
12480	577	-140
12480	578	-204
12480	579	-324
12480	580	-606
12480	581	-905
12480	582	-1216
12480	583	-1505
12480	584	-1504
12480	585	-1146
12480	586	-616
12480	587	-166
12480	588	148
12480	589	251
12480	590	338
12480	591	397
12480	592	555
12480	593	710
12480	594	890
12480	595	905
12480	596	605
12480	597	164
12480	598	-92
12480	599	-89
12480	600	103
12480	601	550
12480	602	1130
12480	603	1767
12480	604	2197
12480	605	2486
12480	606	2646
12480	607	2851
12480	608	2932
12480	609	2821
12480	610	2317
12480	611	1563
12480	612	600
12480	613	-216
12480	614	-527
12480	615	-107
12480	616	905
12480	617	1875
12480	618	2516
12480	619	2670
12480	620	2525
12480	621	2199
12480	622	2022
12480	623	2040
12480	624	2268
12480	625	2335
12480	626	2067
12480	627	1335
12480	628	446
12480	629	-273
12480	630	-608
12480	631	-388
12480	632	301
12480	633	1214
12480	634	2037
12480	635	2434
12480	636	2541
12480	637	2540
12480	638	2546
12480	639	2498
12480	640	2260
12480	641	1747
12480	642	962
12480	643	-1
12480	644	-889
12480	645	-1340
12480	646	-1204
12480	647	-638
12480	648	133
12480	649	910
12480	650	1495
12480	651	1831
12480	652	2011
12480	653	2210
12480	654	2530
12480	655	2862
12480	656	2926
12480	657	2470
12480	658	1629
12480	659	585
12480	660	-208
12480	661	-463
12480	662	34
12480	663	1084
12480	664	2167
12480	665	2858
12480	666	3028
12480	667	2768
12480	668	2348
12480	669	2066
12480	670	2121
12480	671	2507
12480	672	2972
12480	673	3134
12480	674	2778
12480	675	2009
12480	676	1083
12480	677	300
12480	678	-4
12480	679	368
12480	680	1267
12480	681	2260
12480	682	2962
12480	683	3261
12480	684	3162
12480	685	2821
12480	686	2357
12480	687	1739
12480	688	912
12480	689	100
12480	690	-663
12480	691	-1142
12480	692	-1154
12480	693	-652
12480	694	-49
12480	695	457
12480	696	904
12480	697	1278
12480	698	1638
12480	699	2055
12480	700	2535
12480	701	2905
12480	702	3111
12480	703	2920
12480	704	2276
12480	705	1361
12480	706	462
12480	707	-226
12480	708	-464
12480	709	-191
12480	710	402
12480	711	936
12480	712	1182
12480	713	1114
12480	714	772
12480	715	276
12480	716	-231
12480	717	-611
12480	718	-788
12480	719	-805
12480	720	-786
12480	721	-764
12480	722	-711
12480	723	-437
12480	724	-90
12480	725	400
12480	726	1047
12480	727	1661
12480	728	1932
12480	729	1759
12480	730	1299
12480	731	792
12480	732	493
12480	733	556
12480	734	988
12480	735	1628
12480	736	2155
12480	737	2219
12480	738	1662
12480	739	786
12480	740	-76
12480	741	-609
12480	742	-539
12480	743	210
12480	744	1346
12480	745	2346
12480	746	2895
12480	747	2965
12480	748	2725
12480	749	2404
12480	750	2235
12480	751	2364
12480	752	2598
12480	753	2662
12480	754	2341
12480	755	1619
12480	756	788
12480	757	97
12480	758	-166
12480	759	5
12480	760	626
12480	761	1524
12480	762	2346
12480	763	3011
12480	764	3378
12480	765	3369
12480	766	3023
12480	767	2462
12480	768	1781
12480	769	1095
12480	770	466
12480	771	-136
12480	772	-634
12480	773	-799
12480	774	-539
12480	775	45
12480	776	850
12480	777	1742
12480	778	2468
12480	779	2807
12480	780	2677
12480	781	2177
12480	782	1539
12480	783	963
12480	784	534
12480	785	259
12480	786	144
12480	787	152
12480	788	154
12480	789	122
12480	790	176
12480	791	309
12480	792	365
12480	793	294
12480	794	188
12480	795	145
12480	796	280
12480	797	670
12480	798	1310
12480	799	1982
12480	800	2535
12480	801	2596
12480	802	2027
12480	803	969
12480	804	-135
12480	805	-847
12480	806	-783
12480	807	145
12480	808	1522
12480	809	2618
12480	810	2938
12480	811	2467
12480	812	1477
12480	813	663
12480	814	419
12480	815	832
12480	816	1564
12480	817	2114
12480	818	2062
12480	819	1338
12480	820	353
12480	821	-409
12480	822	-586
12480	823	-77
12480	824	925
12480	825	1999
12480	826	2660
12480	827	2677
12480	828	2196
12480	829	1610
12480	830	1143
12480	831	998
12480	832	1078
12480	833	1173
12480	834	1154
12480	835	895
12480	836	410
12480	837	-90
12480	838	-344
12480	839	-230
12480	840	137
12480	841	612
12480	842	992
12480	843	1037
12480	844	891
12480	845	669
12480	846	447
12480	847	431
12480	848	485
12480	849	606
12480	850	670
12480	851	788
12480	852	810
12480	853	680
12480	854	406
12480	855	63
12480	856	-284
12480	857	-636
12480	858	-859
12480	859	-846
12480	860	-499
12480	861	-2
12480	862	568
12480	863	1075
12480	864	1219
12480	865	971
12480	866	388
12480	867	-318
12480	868	-894
12480	869	-1353
12480	870	-1549
12480	871	-1407
12480	872	-980
12480	873	-482
12480	874	-99
12480	875	92
12480	876	178
12480	877	120
12480	878	315
12480	879	786
12480	880	1497
12480	881	2044
12480	882	2245
12480	883	1826
12480	884	844
12480	885	-421
12480	886	-1708
12480	887	-2602
12480	888	-2713
12480	889	-1948
12480	890	-476
12480	891	1020
12480	892	2104
12480	893	2431
12480	894	2182
12480	895	1558
12480	896	992
12480	897	590
12480	898	410
12480	899	300
12480	900	26
12480	901	-550
12480	902	-1412
12480	903	-2254
12480	904	-2641
12480	905	-2362
12480	906	-1601
12480	907	-644
12480	908	-142
12480	909	-187
12480	910	-507
12480	911	-727
12480	912	-489
12480	913	288
12480	914	1350
12480	915	2142
12480	916	2333
12480	917	1695
12480	918	458
12480	919	-937
12480	920	-1938
12480	921	-2126
12480	922	-1490
12480	923	-401
12480	924	711
12480	925	1471
12480	926	1732
12480	927	1636
12480	928	1363
12480	929	1015
12480	930	647
12480	931	331
12480	932	11
12480	933	-234
12480	934	-343
12480	935	-217
12480	936	163
12480	937	723
12480	938	1279
12480	939	1823
12480	940	2084
12480	941	2186
12480	942	2055
12480	943	2039
12480	944	2086
12480	945	2203
12480	946	2010
12480	947	1398
12480	948	457
12480	949	-630
12480	950	-1440
12480	951	-1703
12480	952	-1408
12480	953	-710
12480	954	140
12480	955	1071
12480	956	1880
12480	957	2288
12480	958	2297
12480	959	2042
12480	960	1629
12480	961	1137
12480	962	543
12480	963	-251
12480	964	-1104
12480	965	-1843
12480	966	-2276
12480	967	-2396
12480	968	-2009
12480	969	-1041
12480	970	139
12480	971	1331
12480	972	2296
12480	973	2881
12480	974	2872
12480	975	2411
12480	976	1615
12480	977	616
12480	978	-450
12480	979	-1423
12480	980	-2331
12480	981	-2954
12480	982	-3051
12480	983	-2710
12480	984	-2129
12480	985	-1344
12480	986	-388
12480	987	425
12480	988	1070
12480	989	1566
12480	990	1826
12480	991	1832
12480	992	1718
12480	993	1403
12480	994	886
12480	995	278
12480	996	-247
12480	997	-747
12480	998	-1005
12480	999	-801
12480	1000	-282
12480	1001	257
12480	1002	682
12480	1003	905
12480	1004	898
12480	1005	536
12480	1006	71
12480	1007	-303
12480	1008	-350
12480	1009	-8
12480	1010	591
12480	1011	1076
12480	1012	1225
12480	1013	870
12480	1014	94
12480	1015	-595
12480	1016	-732
12480	1017	-345
12480	1018	224
12480	1019	759
12480	1020	1034
12480	1021	1111
12480	1022	1024
12480	1023	1120
12480	1024	1518
12480	1025	2265
12480	1026	2917
12480	1027	3131
12480	1028	2598
12480	1029	1561
12480	1030	302
12480	1031	-609
12480	1032	-754
12480	1033	-20
12480	1034	1247
12480	1035	2210
12480	1036	2659
12480	1037	2423
12480	1038	1850
12480	1039	1211
12480	1040	897
12480	1041	867
12480	1042	1119
12480	1043	1127
12480	1044	883
12480	1045	261
12480	1046	-309
12480	1047	-537
12480	1048	-332
12480	1049	308
12480	1050	1180
12480	1051	2067
12480	1052	2527
12480	1053	2760
12480	1054	2872
12480	1055	3028
12480	1056	3091
12480	1057	3019
12480	1058	2691
12480	1059	2104
12480	1060	1333
12480	1061	447
12480	1062	-362
12480	1063	-787
12480	1064	-715
12480	1065	-269
12480	1066	440
12480	1067	1244
12480	1068	1999
12480	1069	2503
12480	1070	2591
12480	1071	2234
12480	1072	1577
12480	1073	684
12480	1074	-140
12480	1075	-659
12480	1076	-693
12480	1077	-325
12480	1078	175
12480	1079	578
12480	1080	860
12480	1081	1038
12480	1082	1039
12480	1083	934
12480	1084	972
12480	1085	1255
12480	1086	1886
12480	1087	2606
12480	1088	3223
12480	1089	3402
12480	1090	3132
12480	1091	2325
12480	1092	1267
12480	1093	349
12480	1094	-74
12480	1095	-117
12480	1096	197
12480	1097	793
12480	1098	1483
12480	1099	2098
12480	1100	2436
12480	1101	2665
12480	1102	2889
12480	1103	3085
12480	1104	3077
12480	1105	2704
12480	1106	1879
12480	1107	828
12480	1108	-288
12480	1109	-930
12480	1110	-754
12480	1111	302
12480	1112	1782
12480	1113	3079
12480	1114	3646
12480	1115	3114
12480	1116	1583
12480	1117	-549
12480	1118	-2383
12480	1119	-3222
12480	1120	-2850
12480	1121	-1607
12480	1122	-129
12480	1123	1015
12480	1124	1512
12480	1125	1382
12480	1126	900
12480	1127	636
12480	1128	867
12480	1129	1457
12480	1130	2133
12480	1131	2639
12480	1132	2781
12480	1133	2583
12480	1134	2256
12480	1135	2090
12480	1136	2245
12480	1137	2594
12480	1138	2777
12480	1139	2455
12480	1140	1699
12480	1141	707
12480	1142	-172
12480	1143	-483
12480	1144	-11
12480	1145	1048
12480	1146	2206
12480	1147	3004
12480	1148	3215
12480	1149	2913
12480	1150	2332
12480	1151	1953
12480	1152	1969
12480	1153	2459
12480	1154	2976
12480	1155	3177
12480	1156	2749
12480	1157	1870
12480	1158	832
12480	1159	104
12480	1160	-97
12480	1161	365
12480	1162	1299
12480	1163	2241
12480	1164	2999
12480	1165	3382
12480	1166	3380
12480	1167	3054
12480	1168	2471
12480	1169	1725
12480	1170	953
12480	1171	253
12480	1172	-331
12480	1173	-718
12480	1174	-755
12480	1175	-435
12480	1176	89
12480	1177	678
12480	1178	1353
12480	1179	1972
12480	1180	2434
12480	1181	2720
12480	1182	2900
12480	1183	3060
12480	1184	3185
12480	1185	3138
12480	1186	2801
12480	1187	2170
12480	1188	1326
12480	1189	356
12480	1190	-440
12480	1191	-780
12480	1192	-583
12480	1193	-40
12480	1194	639
12480	1195	1303
12480	1196	1796
12480	1197	2079
12480	1198	2234
12480	1199	2417
12480	1200	2643
12480	1201	2965
12480	1202	3071
12480	1203	2715
12480	1204	1805
12480	1205	638
12480	1206	-582
12480	1207	-1309
12480	1208	-1124
12480	1209	-85
12480	1210	1291
12480	1211	2441
12480	1212	3040
12480	1213	2943
12480	1214	2539
12480	1215	2171
12480	1216	2110
12480	1217	2285
12480	1218	2550
12480	1219	2450
12480	1220	1765
12480	1221	700
12480	1222	-312
12480	1223	-785
12480	1224	-432
12480	1225	659
12480	1226	1998
12480	1227	2859
12480	1228	2847
12480	1229	2109
12480	1230	1038
12480	1231	346
12480	1232	343
12480	1233	996
12480	1234	1875
12480	1235	2610
12480	1236	2702
12480	1237	2148
12480	1238	1258
12480	1239	413
12480	1240	-158
12480	1241	-332
12480	1242	-113
12480	1243	293
12480	1244	545
12480	1245	662
12480	1246	668
12480	1247	683
12480	1248	751
12480	1249	808
12480	1250	801
12480	1251	749
12480	1252	681
12480	1253	599
12480	1254	508
12480	1255	478
12480	1256	503
12480	1257	489
12480	1258	397
12480	1259	272
12480	1260	180
12480	1261	196
12480	1262	302
12480	1263	468
12480	1264	657
12480	1265	715
12480	1266	737
12480	1267	709
12480	1268	639
12480	1269	487
12480	1270	398
12480	1271	204
12480	1272	46
12480	1273	63
12480	1274	208
12480	1275	363
12480	1276	447
12480	1277	545
12480	1278	453
12480	1279	278
12480	1280	124
12480	1281	36
12480	1282	3
12480	1283	-61
12480	1284	-296
12480	1285	-723
12480	1286	-1232
12480	1287	-1829
12480	1288	-2168
12480	1289	-1977
12480	1290	-1266
12480	1291	-209
12480	1292	647
12480	1293	1160
12480	1294	1287
12480	1295	981
12480	1296	489
12480	1297	-32
12480	1298	-561
12480	1299	-1125
12480	1300	-1761
12480	1301	-2384
12480	1302	-2759
12480	1303	-2582
12480	1304	-1704
12480	1305	-312
12480	1306	1225
12480	1307	2325
12480	1308	2439
12480	1309	1498
12480	1310	-25
12480	1311	-1528
12480	1312	-2314
12480	1313	-2292
12480	1314	-1612
12480	1315	-777
12480	1316	-137
12480	1317	137
12480	1318	102
12480	1319	-17
12480	1320	-70
12480	1321	-33
12480	1322	-15
12480	1323	-56
12480	1324	-216
12480	1325	-284
12480	1326	19
12480	1327	710
12480	1328	1610
12480	1329	2351
12480	1330	2506
12480	1331	1953
12480	1332	746
12480	1333	-556
12480	1334	-1571
12480	1335	-1797
12480	1336	-1336
12480	1337	-557
12480	1338	132
12480	1339	426
12480	1340	345
12480	1341	70
12480	1342	129
12480	1343	607
12480	1344	1455
12480	1345	2290
12480	1346	2751
12480	1347	2618
12480	1348	2026
12480	1349	1217
12480	1350	517
12480	1351	259
12480	1352	320
12480	1353	449
12480	1354	378
12480	1355	-25
12480	1356	-523
12480	1357	-884
12480	1358	-988
12480	1359	-639
12480	1360	-28
12480	1361	712
12480	1362	1333
12480	1363	1701
12480	1364	1759
12480	1365	1524
12480	1366	1105
12480	1367	609
12480	1368	13
12480	1369	-411
12480	1370	-410
12480	1371	25
12480	1372	973
12480	1373	2028
12480	1374	3096
12480	1375	3859
12480	1376	4114
12480	1377	3778
12480	1378	2898
12480	1379	1657
12480	1380	345
12480	1381	-923
12480	1382	-1834
12480	1383	-2130
12480	1384	-1935
12480	1385	-1484
12480	1386	-816
12480	1387	52
12480	1388	833
12480	1389	1470
12480	1390	1858
12480	1391	2123
12480	1392	2139
12480	1393	1950
12480	1394	1491
12480	1395	912
12480	1396	334
12480	1397	-161
12480	1398	-574
12480	1399	-735
12480	1400	-478
12480	1401	28
12480	1402	515
12480	1403	915
12480	1404	1217
12480	1405	1189
12480	1406	936
12480	1407	633
12480	1408	372
12480	1409	303
12480	1410	483
12480	1411	883
12480	1412	1254
12480	1413	1510
12480	1414	1456
12480	1415	860
12480	1416	109
12480	1417	-348
12480	1418	-400
12480	1419	-173
12480	1420	268
12480	1421	662
12480	1422	852
12480	1423	611
12480	1424	159
12480	1425	-268
12480	1426	-365
12480	1427	-31
12480	1428	597
12480	1429	1094
12480	1430	1268
12480	1431	867
12480	1432	107
12480	1433	-594
12480	1434	-799
12480	1435	-397
12480	1436	134
12480	1437	683
12480	1438	921
12480	1439	856
12480	1440	732
12480	1441	902
12480	1442	1434
12480	1443	2197
12480	1444	2824
12480	1445	2919
12480	1446	2321
12480	1447	1338
12480	1448	425
12480	1449	-25
12480	1450	231
12480	1451	1154
12480	1452	2336
12480	1453	2999
12480	1454	3066
12480	1455	2473
12480	1456	1623
12480	1457	927
12480	1458	754
12480	1459	938
12480	1460	1230
12480	1461	1272
12480	1462	967
12480	1463	261
12480	1464	-398
12480	1465	-607
12480	1466	-396
12480	1467	-30
12480	1468	350
12480	1469	518
12480	1470	419
12480	1471	222
12480	1472	101
12480	1473	120
12480	1474	247
12480	1475	373
12480	1476	349
12480	1477	167
12480	1478	-92
12480	1479	-370
12480	1480	-529
12480	1481	-352
12480	1482	147
12480	1483	708
12480	1484	1112
12480	1485	1258
12480	1486	1088
12480	1487	643
12480	1488	68
12480	1489	-397
12480	1490	-481
12480	1491	-220
12480	1492	385
12480	1493	1155
12480	1494	1913
12480	1495	2402
12480	1496	2447
12480	1497	2055
12480	1498	1406
12480	1499	718
12480	1500	110
12480	1501	-311
12480	1502	-421
12480	1503	-211
12480	1504	200
12480	1505	799
12480	1506	1447
12480	1507	2012
12480	1508	2227
12480	1509	2062
12480	1510	1475
12480	1511	747
12480	1512	119
12480	1513	-259
12480	1514	-227
12480	1515	309
12480	1516	1127
12480	1517	2017
12480	1518	2652
12480	1519	3053
12480	1520	3108
12480	1521	2909
12480	1522	2510
12480	1523	2126
12480	1524	1710
12480	1525	1249
12480	1526	607
12480	1527	-130
12480	1528	-946
12480	1529	-1620
12480	1530	-1820
12480	1531	-1475
12480	1532	-731
12480	1533	109
12480	1534	763
12480	1535	1090
12480	1536	1179
12480	1537	1093
12480	1538	954
12480	1539	811
12480	1540	715
12480	1541	539
12480	1542	363
12480	1543	22
12480	1544	-491
12480	1545	-975
12480	1546	-1307
12480	1547	-1499
12480	1548	-1551
12480	1549	-1310
12480	1550	-892
12480	1551	-228
12480	1552	496
12480	1553	1220
12480	1554	1703
12480	1555	1890
12480	1556	1510
12480	1557	603
12480	1558	-684
12480	1559	-1872
12480	1560	-2668
12480	1561	-2718
12480	1562	-1895
12480	1563	-536
12480	1564	771
12480	1565	1599
12480	1566	1908
12480	1567	1668
12480	1568	1176
12480	1569	704
12480	1570	488
12480	1571	544
12480	1572	901
12480	1573	1285
12480	1574	1580
12480	1575	1705
12480	1576	1569
12480	1577	1105
12480	1578	450
12480	1579	-98
12480	1580	-306
12480	1581	-297
12480	1582	7
12480	1583	476
12480	1584	874
12480	1585	955
12480	1586	635
12480	1587	-79
12480	1588	-887
12480	1589	-1429
12480	1590	-1484
12480	1591	-1070
12480	1592	-302
12480	1593	356
12480	1594	525
12480	1595	299
12480	1596	-10
12480	1597	-82
12480	1598	-8
12480	1599	416
12480	1600	929
12480	1601	1312
12480	1602	1404
12480	1603	1231
12480	1604	845
12480	1605	543
12480	1606	345
12480	1607	291
12480	1608	309
12480	1609	420
12480	1610	557
12480	1611	597
12480	1612	545
12480	1613	545
12480	1614	612
12480	1615	724
12480	1616	885
12480	1617	971
12480	1618	963
12480	1619	874
12480	1620	732
12480	1621	575
12480	1622	543
12480	1623	553
12480	1624	466
12480	1625	372
12480	1626	412
12480	1627	591
12480	1628	745
12480	1629	796
12480	1630	692
12480	1631	667
12480	1632	621
12480	1633	868
12480	1634	1422
12480	1635	2217
12480	1636	2899
12480	1637	3216
12480	1638	2874
12480	1639	1888
12480	1640	748
12480	1641	-303
12480	1642	-1003
12480	1643	-1046
12480	1644	-582
12480	1645	213
12480	1646	728
12480	1647	878
12480	1648	612
12480	1649	180
12480	1650	-30
12480	1651	221
12480	1652	884
12480	1653	1684
12480	1654	2198
12480	1655	2114
12480	1656	1514
12480	1657	671
12480	1658	-50
12480	1659	-257
12480	1660	258
12480	1661	1255
12480	1662	2186
12480	1663	2351
12480	1664	1626
12480	1665	289
12480	1666	-1238
12480	1667	-2272
12480	1668	-2417
12480	1669	-1661
12480	1670	-428
12480	1671	593
12480	1672	935
12480	1673	633
12480	1674	-30
12480	1675	-708
12480	1676	-1026
12480	1677	-870
12480	1678	-325
12480	1679	167
12480	1680	462
12480	1681	529
12480	1682	451
12480	1683	376
12480	1684	394
12480	1685	317
12480	1686	199
12480	1687	-86
12480	1688	-400
12480	1689	-596
12480	1690	-358
12480	1691	389
12480	1692	1388
12480	1693	2331
12480	1694	3005
12480	1695	3210
12480	1696	3083
12480	1697	2728
12480	1698	2480
12480	1699	2378
12480	1700	2421
12480	1701	2315
12480	1702	1855
12480	1703	1143
12480	1704	236
12480	1705	-338
12480	1706	-194
12480	1707	669
12480	1708	1932
12480	1709	2814
12480	1710	3133
12480	1711	2710
12480	1712	1792
12480	1713	819
12480	1714	213
12480	1715	99
12480	1716	357
12480	1717	513
12480	1718	367
12480	1719	-140
12480	1720	-603
12480	1721	-661
12480	1722	-193
12480	1723	724
12480	1724	1840
12480	1725	2740
12480	1726	3074
12480	1727	2787
12480	1728	2143
12480	1729	1552
12480	1730	1282
12480	1731	1316
12480	1732	1452
12480	1733	1470
12480	1734	1228
12480	1735	693
12480	1736	88
12480	1737	-204
12480	1738	-66
12480	1739	285
12480	1740	555
12480	1741	673
12480	1742	587
12480	1743	452
12480	1744	538
12480	1745	1071
12480	1746	2000
12480	1747	3013
12480	1748	3656
12480	1749	3531
12480	1750	2531
12480	1751	991
12480	1752	-544
12480	1753	-1395
12480	1754	-1125
12480	1755	103
12480	1756	1620
12480	1757	2771
12480	1758	3231
12480	1759	3024
12480	1760	2491
12480	1761	2063
12480	1762	2029
12480	1763	2324
12480	1764	2635
12480	1765	2587
12480	1766	1951
12480	1767	886
12480	1768	-240
12480	1769	-1011
12480	1770	-1055
12480	1771	-273
12480	1772	972
12480	1773	2027
12480	1774	2449
12480	1775	2226
12480	1776	1656
12480	1777	1012
12480	1778	693
12480	1779	777
12480	1780	1007
12480	1781	1180
12480	1782	908
12480	1783	243
12480	1784	-478
12480	1785	-856
12480	1786	-672
12480	1787	112
12480	1788	1304
12480	1789	2441
12480	1790	2964
12480	1791	2815
12480	1792	2139
12480	1793	1269
12480	1794	749
12480	1795	704
12480	1796	1005
12480	1797	1282
12480	1798	1355
12480	1799	961
12480	1800	206
12480	1801	-460
12480	1802	-664
12480	1803	-295
12480	1804	564
12480	1805	1696
12480	1806	2709
12480	1807	3142
12480	1808	2989
12480	1809	2319
12480	1810	1433
12480	1811	640
12480	1812	205
12480	1813	171
12480	1814	325
12480	1815	568
12480	1816	561
12480	1817	244
12480	1818	-73
12480	1819	-176
12480	1820	17
12480	1821	253
12480	1822	529
12480	1823	598
12480	1824	542
12480	1825	350
12480	1826	240
12480	1827	274
12480	1828	438
12480	1829	576
12480	1830	585
12480	1831	407
12480	1832	135
12480	1833	-282
12480	1834	-541
12480	1835	-362
12480	1836	228
12480	1837	871
12480	1838	1216
12480	1839	1115
12480	1840	528
12480	1841	-141
12480	1842	-576
12480	1843	-510
12480	1844	54
12480	1845	896
12480	1846	1681
12480	1847	2013
12480	1848	1882
12480	1849	1399
12480	1850	751
12480	1851	228
12480	1852	48
12480	1853	133
12480	1854	154
12480	1855	-83
12480	1856	-488
12480	1857	-886
12480	1858	-993
12480	1859	-596
12480	1860	241
12480	1861	1276
12480	1862	1983
12480	1863	2103
12480	1864	1630
12480	1865	928
12480	1866	329
12480	1867	-23
12480	1868	-98
12480	1869	59
12480	1870	280
12480	1871	349
12480	1872	274
12480	1873	299
12480	1874	479
12480	1875	840
12480	1876	1220
12480	1877	1350
12480	1878	1265
12480	1879	877
12480	1880	308
12480	1881	-119
12480	1882	-242
12480	1883	-68
12480	1884	172
12480	1885	374
12480	1886	378
12480	1887	335
12480	1888	347
12480	1889	693
12480	1890	1354
12480	1891	2214
12480	1892	2861
12480	1893	3022
12480	1894	2478
12480	1895	1463
12480	1896	342
12480	1897	-314
12480	1898	-412
12480	1899	-56
12480	1900	496
12480	1901	911
12480	1902	941
12480	1903	684
12480	1904	367
12480	1905	178
12480	1906	373
12480	1907	892
12480	1908	1568
12480	1909	2048
12480	1910	2194
12480	1911	1936
12480	1912	1414
12480	1913	769
12480	1914	114
12480	1915	-344
12480	1916	-460
12480	1917	-123
12480	1918	595
12480	1919	1392
12480	1920	2120
12480	1921	2456
12480	1922	2248
12480	1923	1529
12480	1924	572
12480	1925	-427
12480	1926	-1210
12480	1927	-1680
12480	1928	-1936
12480	1929	-2064
12480	1930	-2070
12480	1931	-1902
12480	1932	-1551
12480	1933	-1051
12480	1934	-470
12480	1935	-2
12480	1936	84
12480	1937	-100
12480	1938	-448
12480	1939	-695
12480	1940	-621
12480	1941	-106
12480	1942	509
12480	1943	1024
12480	1944	943
12480	1945	100
12480	1946	-1235
12480	1947	-2442
12480	1948	-2907
12480	1949	-2309
12480	1950	-727
12480	1951	1138
12480	1952	2667
12480	1953	3320
12480	1954	3102
12480	1955	2268
12480	1956	1370
12480	1957	688
12480	1958	318
12480	1959	85
12480	1960	-239
12480	1961	-916
12480	1962	-1682
12480	1963	-2217
12480	1964	-2318
12480	1965	-1916
12480	1966	-1111
12480	1967	-68
12480	1968	802
12480	1969	1397
12480	1970	1696
12480	1971	1957
12480	1972	2170
12480	1973	2322
12480	1974	2078
12480	1975	1318
12480	1976	40
12480	1977	-1315
12480	1978	-2358
12480	1979	-2626
12480	1980	-1856
12480	1981	-483
12480	1982	982
12480	1983	2044
12480	1984	2467
12480	1985	2223
12480	1986	1552
12480	1987	812
12480	1988	287
12480	1989	50
12480	1990	-79
12480	1991	-309
12480	1992	-752
12480	1993	-1303
12480	1994	-1709
12480	1995	-1916
12480	1996	-1713
12480	1997	-908
12480	1998	134
12480	1999	1229
[truncated: 159,280 more rows]
