# Supplementary material for: Are Complexity Metrics Reliable in Assessing HRV Control in Obese Patients During Sleep?
Source: PLoS One. 2015 Apr 20;10(4):e0124458. doi: 10.1371/journal.pone.0124458 (PMC4404104; doi:10.1371/journal.pone.0124458)
Supplement: S1 Dataset — (ZIP) [file pone.0124458.s001.zip › cabiddu_healthy_controls_data/SUBJECT (9)/4/FC.txt]

28050	0	-1327
28050	1	-1429
28050	2	-1343
28050	3	-927
28050	4	-323
28050	5	195
28050	6	356
28050	7	25
28050	8	-665
28050	9	-1315
28050	10	-1688
28050	11	-1525
28050	12	-826
28050	13	124
28050	14	699
28050	15	757
28050	16	412
28050	17	-152
28050	18	-729
28050	19	-922
28050	20	-706
28050	21	-231
28050	22	304
28050	23	734
28050	24	965
28050	25	1012
28050	26	904
28050	27	640
28050	28	226
28050	29	-257
28050	30	-815
28050	31	-1395
28050	32	-1717
28050	33	-1528
28050	34	-885
28050	35	-75
28050	36	625
28050	37	1058
28050	38	1090
28050	39	957
28050	40	793
28050	41	801
28050	42	1025
28050	43	1337
28050	44	1459
28050	45	1109
28050	46	376
28050	47	-647
28050	48	-1540
28050	49	-1812
28050	50	-1322
28050	51	-295
28050	52	717
28050	53	1368
28050	54	1270
28050	55	509
28050	56	-651
28050	57	-1594
28050	58	-2026
28050	59	-1908
28050	60	-1334
28050	61	-800
28050	62	-592
28050	63	-692
28050	64	-982
28050	65	-1228
28050	66	-1105
28050	67	-479
28050	68	397
28050	69	1108
28050	70	1295
28050	71	816
28050	72	-139
28050	73	-1126
28050	74	-1737
28050	75	-1820
28050	76	-1389
28050	77	-724
28050	78	-226
28050	79	-63
28050	80	-130
28050	81	-344
28050	82	-565
28050	83	-831
28050	84	-1042
28050	85	-1232
28050	86	-1385
28050	87	-1435
28050	88	-1330
28050	89	-1050
28050	90	-602
28050	91	-295
28050	92	-226
28050	93	-339
28050	94	-615
28050	95	-974
28050	96	-1158
28050	97	-978
28050	98	-536
28050	99	-1
28050	100	338
28050	101	517
28050	102	591
28050	103	686
28050	104	860
28050	105	1042
28050	106	1046
28050	107	833
28050	108	428
28050	109	-2
28050	110	-190
28050	111	-94
28050	112	149
28050	113	455
28050	114	749
28050	115	890
28050	116	890
28050	117	728
28050	118	642
28050	119	636
28050	120	756
28050	121	722
28050	122	444
28050	123	-107
28050	124	-799
28050	125	-1390
28050	126	-1588
28050	127	-1196
28050	128	-396
28050	129	462
28050	130	1158
28050	131	1600
28050	132	1714
28050	133	1536
28050	134	1155
28050	135	637
28050	136	39
28050	137	-547
28050	138	-1055
28050	139	-1470
28050	140	-1763
28050	141	-1762
28050	142	-1588
28050	143	-1268
28050	144	-767
28050	145	-202
28050	146	271
28050	147	781
28050	148	1236
28050	149	1495
28050	150	1451
28050	151	1081
28050	152	456
28050	153	-234
28050	154	-814
28050	155	-986
28050	156	-920
28050	157	-694
28050	158	-570
28050	159	-726
28050	160	-979
28050	161	-1012
28050	162	-691
28050	163	-30
28050	164	796
28050	165	1476
28050	166	1730
28050	167	1494
28050	168	918
28050	169	246
28050	170	-272
28050	171	-534
28050	172	-602
28050	173	-603
28050	174	-586
28050	175	-656
28050	176	-835
28050	177	-898
28050	178	-626
28050	179	-74
28050	180	561
28050	181	1042
28050	182	1174
28050	183	920
28050	184	354
28050	185	-147
28050	186	-511
28050	187	-680
28050	188	-685
28050	189	-669
28050	190	-742
28050	191	-658
28050	192	-348
28050	193	215
28050	194	871
28050	195	1541
28050	196	1954
28050	197	1923
28050	198	1445
28050	199	672
28050	200	-152
28050	201	-788
28050	202	-1161
28050	203	-1384
28050	204	-1572
28050	205	-1754
28050	206	-1850
28050	207	-1669
28050	208	-1034
28050	209	-112
28050	210	804
28050	211	1277
28050	212	1204
28050	213	605
28050	214	-247
28050	215	-953
28050	216	-1200
28050	217	-866
28050	218	-17
28050	219	901
28050	220	1584
28050	221	1847
28050	222	1636
28050	223	827
28050	224	-205
28050	225	-1043
28050	226	-1503
28050	227	-1606
28050	228	-1247
28050	229	-628
28050	230	-16
28050	231	366
28050	232	383
28050	233	18
28050	234	-584
28050	235	-1196
28050	236	-1544
28050	237	-1521
28050	238	-1024
28050	239	-276
28050	240	384
28050	241	825
28050	242	1051
28050	243	1039
28050	244	778
28050	245	556
28050	246	453
28050	247	498
28050	248	721
28050	249	950
28050	250	1177
28050	251	1375
28050	252	1421
28050	253	1252
28050	254	862
28050	255	214
28050	256	-608
28050	257	-1399
28050	258	-1674
28050	259	-1301
28050	260	-447
28050	261	420
28050	262	1033
28050	263	1049
28050	264	542
28050	265	-281
28050	266	-893
28050	267	-1138
28050	268	-946
28050	269	-581
28050	270	-389
28050	271	-547
28050	272	-921
28050	273	-1323
28050	274	-1541
28050	275	-1195
28050	276	-377
28050	277	529
28050	278	1079
28050	279	1000
28050	280	319
28050	281	-616
28050	282	-1312
28050	283	-1440
28050	284	-1033
28050	285	-312
28050	286	319
28050	287	477
28050	288	158
28050	289	-315
28050	290	-694
28050	291	-805
28050	292	-798
28050	293	-770
28050	294	-931
28050	295	-1329
28050	296	-1810
28050	297	-2136
28050	298	-2094
28050	299	-1581
28050	300	-950
28050	301	-379
28050	302	-62
28050	303	-126
28050	304	-520
28050	305	-893
28050	306	-918
28050	307	-590
28050	308	-53
28050	309	355
28050	310	585
28050	311	636
28050	312	635
28050	313	691
28050	314	798
28050	315	800
28050	316	638
28050	317	286
28050	318	-148
28050	319	-346
28050	320	-300
28050	321	-115
28050	322	163
28050	323	474
28050	324	662
28050	325	699
28050	326	532
28050	327	396
28050	328	315
28050	329	369
28050	330	307
28050	331	56
28050	332	-495
28050	333	-1181
28050	334	-1764
28050	335	-1955
28050	336	-1554
28050	337	-740
28050	338	134
28050	339	845
28050	340	1298
28050	341	1411
28050	342	1219
28050	343	819
28050	344	285
28050	345	-314
28050	346	-889
28050	347	-1379
28050	348	-1774
28050	349	-2052
28050	350	-2040
28050	351	-1858
28050	352	-1527
28050	353	-1011
28050	354	-428
28050	355	62
28050	356	586
28050	357	1054
28050	358	1328
28050	359	1305
28050	360	962
28050	361	369
28050	362	-291
28050	363	-775
28050	364	-945
28050	365	-943
28050	366	-796
28050	367	-711
28050	368	-834
28050	369	-998
28050	370	-945
28050	371	-602
28050	372	-8
28050	373	700
28050	374	1287
28050	375	1536
28050	376	1390
28050	377	940
28050	378	338
28050	379	-224
28050	380	-633
28050	381	-861
28050	382	-925
28050	383	-819
28050	384	-700
28050	385	-716
28050	386	-780
28050	387	-720
28050	388	-499
28050	389	-110
28050	390	419
28050	391	985
28050	392	1446
28050	393	1697
28050	394	1649
28050	395	1240
28050	396	535
28050	397	-304
28050	398	-1049
28050	399	-1426
28050	400	-1231
28050	401	-602
28050	402	166
28050	403	892
28050	404	1461
28050	405	1720
28050	406	1618
28050	407	1208
28050	408	586
28050	409	-119
28050	410	-747
28050	411	-1207
28050	412	-1512
28050	413	-1676
28050	414	-1712
28050	415	-1635
28050	416	-1396
28050	417	-905
28050	418	-272
28050	419	331
28050	420	860
28050	421	1303
28050	422	1536
28050	423	1474
28050	424	1107
28050	425	504
28050	426	-160
28050	427	-650
28050	428	-840
28050	429	-795
28050	430	-593
28050	431	-378
28050	432	-457
28050	433	-638
28050	434	-662
28050	435	-334
28050	436	238
28050	437	1003
28050	438	1615
28050	439	1877
28050	440	1615
28050	441	1050
28050	442	358
28050	443	-216
28050	444	-469
28050	445	-510
28050	446	-574
28050	447	-653
28050	448	-813
28050	449	-962
28050	450	-1031
28050	451	-816
28050	452	-389
28050	453	104
28050	454	531
28050	455	806
28050	456	936
28050	457	1023
28050	458	1149
28050	459	1279
28050	460	1333
28050	461	1213
28050	462	891
28050	463	496
28050	464	250
28050	465	151
28050	466	107
28050	467	108
28050	468	144
28050	469	89
28050	470	-104
28050	471	-374
28050	472	-618
28050	473	-732
28050	474	-645
28050	475	-405
28050	476	-174
28050	477	-80
28050	478	-162
28050	479	-361
28050	480	-497
28050	481	-361
28050	482	-10
28050	483	373
28050	484	707
28050	485	956
28050	486	1013
28050	487	836
28050	488	462
28050	489	-35
28050	490	-539
28050	491	-904
28050	492	-1072
28050	493	-1110
28050	494	-1049
28050	495	-986
28050	496	-1050
28050	497	-1151
28050	498	-1041
28050	499	-719
28050	500	-193
28050	501	492
28050	502	1169
28050	503	1502
28050	504	1351
28050	505	827
28050	506	133
28050	507	-441
28050	508	-810
28050	509	-851
28050	510	-764
28050	511	-665
28050	512	-726
28050	513	-994
28050	514	-1076
28050	515	-826
28050	516	-304
28050	517	228
28050	518	738
28050	519	1070
28050	520	1195
28050	521	1226
28050	522	1296
28050	523	1445
28050	524	1618
28050	525	1671
28050	526	1471
28050	527	1001
28050	528	504
28050	529	16
28050	530	-431
28050	531	-694
28050	532	-696
28050	533	-587
28050	534	-544
28050	535	-670
28050	536	-977
28050	537	-1363
28050	538	-1630
28050	539	-1636
28050	540	-1395
28050	541	-1010
28050	542	-576
28050	543	-407
28050	544	-486
28050	545	-636
28050	546	-763
28050	547	-785
28050	548	-542
28050	549	26
28050	550	717
28050	551	1258
28050	552	1432
28050	553	1134
28050	554	443
28050	555	-401
28050	556	-1169
28050	557	-1751
28050	558	-2125
28050	559	-2177
28050	560	-2067
28050	561	-1802
28050	562	-1307
28050	563	-687
28050	564	-119
28050	565	325
28050	566	616
28050	567	669
28050	568	533
28050	569	211
28050	570	-5
28050	571	-23
28050	572	278
28050	573	602
28050	574	743
28050	575	490
28050	576	-100
28050	577	-1031
28050	578	-1807
28050	579	-1968
28050	580	-1436
28050	581	-403
28050	582	615
28050	583	1309
28050	584	1444
28050	585	1068
28050	586	432
28050	587	-190
28050	588	-599
28050	589	-702
28050	590	-734
28050	591	-859
28050	592	-1019
28050	593	-1194
28050	594	-1336
28050	595	-1256
28050	596	-857
28050	597	-307
28050	598	183
28050	599	499
28050	600	640
28050	601	712
28050	602	865
28050	603	1138
28050	604	1399
28050	605	1467
28050	606	1196
28050	607	746
28050	608	212
28050	609	-21
28050	610	78
28050	611	363
28050	612	703
28050	613	967
28050	614	990
28050	615	789
28050	616	554
28050	617	486
28050	618	682
28050	619	1075
28050	620	1409
28050	621	1356
28050	622	775
28050	623	-199
28050	624	-1219
28050	625	-1834
28050	626	-1703
28050	627	-950
28050	628	26
28050	629	890
28050	630	1444
28050	631	1561
28050	632	1298
28050	633	816
28050	634	247
28050	635	-319
28050	636	-812
28050	637	-1223
28050	638	-1587
28050	639	-1812
28050	640	-1856
28050	641	-1773
28050	642	-1525
28050	643	-1028
28050	644	-387
28050	645	198
28050	646	791
28050	647	1251
28050	648	1444
28050	649	1318
28050	650	913
28050	651	336
28050	652	-241
28050	653	-708
28050	654	-862
28050	655	-846
28050	656	-754
28050	657	-685
28050	658	-878
28050	659	-1082
28050	660	-995
28050	661	-559
28050	662	38
28050	663	723
28050	664	1211
28050	665	1341
28050	666	1190
28050	667	992
28050	668	957
28050	669	1168
28050	670	1468
28050	671	1553
28050	672	1184
28050	673	409
28050	674	-594
28050	675	-1496
28050	676	-1818
28050	677	-1305
28050	678	-215
28050	679	901
28050	680	1489
28050	681	1253
28050	682	342
28050	683	-695
28050	684	-1240
28050	685	-976
28050	686	-11
28050	687	1151
28050	688	1876
28050	689	1746
28050	690	894
28050	691	-328
28050	692	-1369
28050	693	-1775
28050	694	-1318
28050	695	-251
28050	696	858
28050	697	1478
28050	698	1320
28050	699	474
28050	700	-648
28050	701	-1590
28050	702	-2101
28050	703	-2171
28050	704	-1832
28050	705	-1442
28050	706	-1146
28050	707	-860
28050	708	-543
28050	709	-87
28050	710	423
28050	711	984
28050	712	1384
28050	713	1448
28050	714	1124
28050	715	511
28050	716	-141
28050	717	-477
28050	718	-440
28050	719	15
28050	720	745
28050	721	1418
28050	722	1626
28050	723	1241
28050	724	460
28050	725	-472
28050	726	-1218
28050	727	-1652
28050	728	-1628
28050	729	-1300
28050	730	-925
28050	731	-750
28050	732	-916
28050	733	-1349
28050	734	-1830
28050	735	-2054
28050	736	-1888
28050	737	-1230
28050	738	-252
28050	739	508
28050	740	911
28050	741	990
28050	742	812
28050	743	535
28050	744	341
28050	745	312
28050	746	437
28050	747	677
28050	748	951
28050	749	1140
28050	750	1174
28050	751	1015
28050	752	670
28050	753	281
28050	754	6
28050	755	-112
28050	756	-82
28050	757	240
28050	758	768
28050	759	1209
28050	760	1260
28050	761	946
28050	762	259
28050	763	-498
28050	764	-1088
28050	765	-1143
28050	766	-755
28050	767	-66
28050	768	583
28050	769	895
28050	770	804
28050	771	520
28050	772	229
28050	773	63
28050	774	316
28050	775	873
28050	776	1422
28050	777	1646
28050	778	1385
28050	779	699
28050	780	-138
28050	781	-759
28050	782	-951
28050	783	-777
28050	784	-389
28050	785	-57
28050	786	-53
28050	787	-342
28050	788	-654
28050	789	-846
28050	790	-875
28050	791	-807
28050	792	-827
28050	793	-1088
28050	794	-1555
28050	795	-2022
28050	796	-2248
28050	797	-2065
28050	798	-1441
28050	799	-735
28050	800	-190
28050	801	62
28050	802	21
28050	803	-246
28050	804	-495
28050	805	-442
28050	806	-94
28050	807	399
28050	808	852
28050	809	1113
28050	810	1152
28050	811	1084
28050	812	1044
28050	813	1047
28050	814	1030
28050	815	876
28050	816	509
28050	817	37
28050	818	-295
28050	819	-417
28050	820	-357
28050	821	-99
28050	822	291
28050	823	580
28050	824	633
28050	825	341
28050	826	-8
28050	827	-225
28050	828	-41
28050	829	390
28050	830	925
28050	831	1211
28050	832	1101
28050	833	593
28050	834	-69
28050	835	-497
28050	836	-548
28050	837	-277
28050	838	227
28050	839	805
28050	840	1170
28050	841	1143
28050	842	723
28050	843	52
28050	844	-630
28050	845	-1076
28050	846	-1199
28050	847	-1118
28050	848	-947
28050	849	-849
28050	850	-967
28050	851	-1174
28050	852	-1170
28050	853	-848
28050	854	-305
28050	855	469
28050	856	1177
28050	857	1517
28050	858	1359
28050	859	789
28050	860	41
28050	861	-599
28050	862	-914
28050	863	-918
28050	864	-832
28050	865	-792
28050	866	-956
28050	867	-1186
28050	868	-1308
28050	869	-1079
28050	870	-548
28050	871	14
28050	872	555
28050	873	890
28050	874	982
28050	875	953
28050	876	965
28050	877	1086
28050	878	1271
28050	879	1362
28050	880	1185
28050	881	680
28050	882	74
28050	883	-571
28050	884	-1150
28050	885	-1426
28050	886	-1231
28050	887	-673
28050	888	45
28050	889	715
28050	890	1171
28050	891	1351
28050	892	1321
28050	893	1166
28050	894	906
28050	895	549
28050	896	83
28050	897	-481
28050	898	-1033
28050	899	-1377
28050	900	-1490
28050	901	-1399
28050	902	-1037
28050	903	-419
28050	904	340
28050	905	904
28050	906	1165
28050	907	936
28050	908	333
28050	909	-498
28050	910	-1198
28050	911	-1659
28050	912	-1773
28050	913	-1542
28050	914	-1259
28050	915	-1103
28050	916	-898
28050	917	-566
28050	918	-16
28050	919	596
28050	920	1174
28050	921	1448
28050	922	1268
28050	923	686
28050	924	-80
28050	925	-731
28050	926	-1033
28050	927	-1002
28050	928	-890
28050	929	-853
28050	930	-932
28050	931	-1202
28050	932	-1267
28050	933	-826
28050	934	-14
28050	935	782
28050	936	972
28050	937	407
28050	938	-751
28050	939	-1941
28050	940	-2507
28050	941	-2082
28050	942	-760
28050	943	896
28050	944	2191
28050	945	2545
28050	946	1989
28050	947	849
28050	948	-349
28050	949	-1009
28050	950	-867
28050	951	-206
28050	952	478
28050	953	801
28050	954	664
28050	955	288
28050	956	60
28050	957	229
28050	958	713
28050	959	1204
28050	960	1345
28050	961	969
28050	962	234
28050	963	-334
28050	964	-488
28050	965	-210
28050	966	397
28050	967	1093
28050	968	1446
28050	969	1286
28050	970	759
28050	971	136
28050	972	-332
28050	973	-551
28050	974	-565
28050	975	-596
28050	976	-770
28050	977	-1020
28050	978	-1251
28050	979	-1254
28050	980	-945
28050	981	-403
28050	982	166
28050	983	811
28050	984	1375
28050	985	1704
28050	986	1634
28050	987	1320
28050	988	750
28050	989	99
28050	990	-579
28050	991	-1041
28050	992	-1305
28050	993	-1321
28050	994	-1148
28050	995	-958
28050	996	-799
28050	997	-614
28050	998	-485
28050	999	-486
28050	1000	-635
28050	1001	-938
28050	1002	-1361
28050	1003	-1774
28050	1004	-2023
28050	1005	-2019
28050	1006	-1744
28050	1007	-1213
28050	1008	-705
28050	1009	-308
28050	1010	-13
28050	1011	148
28050	1012	151
28050	1013	120
28050	1014	129
28050	1015	29
28050	1016	-312
28050	1017	-878
28050	1018	-1505
28050	1019	-1928
28050	1020	-1882
28050	1021	-1297
28050	1022	-389
28050	1023	488
28050	1024	989
28050	1025	963
28050	1026	556
28050	1027	161
28050	1028	3
28050	1029	78
28050	1030	331
28050	1031	623
28050	1032	720
28050	1033	590
28050	1034	261
28050	1035	86
28050	1036	173
28050	1037	577
28050	1038	914
28050	1039	934
28050	1040	395
28050	1041	-551
28050	1042	-1561
28050	1043	-2174
28050	1044	-2038
28050	1045	-1266
28050	1046	-258
28050	1047	644
28050	1048	1231
28050	1049	1374
28050	1050	1162
28050	1051	639
28050	1052	79
28050	1053	-471
28050	1054	-870
28050	1055	-1267
28050	1056	-1615
28050	1057	-1823
28050	1058	-1846
28050	1059	-1744
28050	1060	-1476
28050	1061	-958
28050	1062	-296
28050	1063	307
28050	1064	912
28050	1065	1379
28050	1066	1573
28050	1067	1444
28050	1068	1038
28050	1069	466
28050	1070	-101
28050	1071	-479
28050	1072	-665
28050	1073	-702
28050	1074	-662
28050	1075	-687
28050	1076	-849
28050	1077	-952
28050	1078	-773
28050	1079	-328
28050	1080	248
28050	1081	781
28050	1082	1111
28050	1083	1192
28050	1084	1142
28050	1085	1131
28050	1086	1237
28050	1087	1425
28050	1088	1531
28050	1089	1363
28050	1090	858
28050	1091	181
28050	1092	-527
28050	1093	-1122
28050	1094	-1349
28050	1095	-1062
28050	1096	-408
28050	1097	362
28050	1098	1017
28050	1099	1387
28050	1100	1423
28050	1101	1204
28050	1102	823
28050	1103	322
28050	1104	-236
28050	1105	-770
28050	1106	-1178
28050	1107	-1294
28050	1108	-963
28050	1109	-312
28050	1110	412
28050	1111	1075
28050	1112	1601
28050	1113	1853
28050	1114	1773
28050	1115	1395
28050	1116	792
28050	1117	86
28050	1118	-560
28050	1119	-1044
28050	1120	-1371
28050	1121	-1569
28050	1122	-1521
28050	1123	-1371
28050	1124	-1113
28050	1125	-659
28050	1126	-86
28050	1127	478
28050	1128	1011
28050	1129	1502
28050	1130	1807
28050	1131	1817
28050	1132	1503
28050	1133	892
28050	1134	244
28050	1135	-288
28050	1136	-431
28050	1137	-457
28050	1138	-364
28050	1139	-201
28050	1140	-345
28050	1141	-633
28050	1142	-758
28050	1143	-537
28050	1144	80
28050	1145	946
28050	1146	1718
28050	1147	2039
28050	1148	1776
28050	1149	1064
28050	1150	208
28050	1151	-443
28050	1152	-639
28050	1153	-613
28050	1154	-552
28050	1155	-573
28050	1156	-785
28050	1157	-1136
28050	1158	-1299
28050	1159	-997
28050	1160	-325
28050	1161	394
28050	1162	793
28050	1163	648
28050	1164	50
28050	1165	-581
28050	1166	-757
28050	1167	-225
28050	1168	926
28050	1169	2258
28050	1170	3181
28050	1171	3302
28050	1172	2609
28050	1173	1279
28050	1174	-289
28050	1175	-1518
28050	1176	-1994
28050	1177	-1749
28050	1178	-1073
28050	1179	-337
28050	1180	161
28050	1181	317
28050	1182	222
28050	1183	-3
28050	1184	-324
28050	1185	-646
28050	1186	-1107
28050	1187	-1613
28050	1188	-1943
28050	1189	-1803
28050	1190	-1179
28050	1191	-287
28050	1192	634
28050	1193	1342
28050	1194	1579
28050	1195	1293
28050	1196	649
28050	1197	-65
28050	1198	-644
28050	1199	-921
28050	1200	-916
28050	1201	-752
28050	1202	-672
28050	1203	-792
28050	1204	-1030
28050	1205	-1188
28050	1206	-1007
28050	1207	-506
28050	1208	76
28050	1209	694
28050	1210	1123
28050	1211	1250
28050	1212	1078
28050	1213	961
28050	1214	997
28050	1215	1279
28050	1216	1565
28050	1217	1659
28050	1218	1245
28050	1219	408
28050	1220	-620
28050	1221	-1478
28050	1222	-1692
28050	1223	-1061
28050	1224	80
28050	1225	1148
28050	1226	1626
28050	1227	1306
28050	1228	411
28050	1229	-497
28050	1230	-874
28050	1231	-512
28050	1232	400
28050	1233	1444
28050	1234	1943
28050	1235	1722
28050	1236	1018
28050	1237	164
28050	1238	-428
28050	1239	-637
28050	1240	-442
28050	1241	-177
28050	1242	-167
28050	1243	-525
28050	1244	-1127
28050	1245	-1681
28050	1246	-1895
28050	1247	-1696
28050	1248	-1280
28050	1249	-933
28050	1250	-709
28050	1251	-733
28050	1252	-813
28050	1253	-637
28050	1254	-167
28050	1255	498
28050	1256	1032
28050	1257	1321
28050	1258	1252
28050	1259	906
28050	1260	486
28050	1261	177
28050	1262	77
28050	1263	217
28050	1264	353
28050	1265	422
28050	1266	446
28050	1267	441
28050	1268	351
28050	1269	238
28050	1270	226
28050	1271	268
28050	1272	357
28050	1273	387
28050	1274	467
28050	1275	568
28050	1276	651
28050	1277	490
28050	1278	112
28050	1279	-501
28050	1280	-1077
28050	1281	-1513
28050	1282	-1636
28050	1283	-1246
28050	1284	-483
28050	1285	322
28050	1286	958
28050	1287	1296
28050	1288	1223
28050	1289	828
28050	1290	372
28050	1291	119
28050	1292	220
28050	1293	666
28050	1294	1250
28050	1295	1650
28050	1296	1649
28050	1297	1192
28050	1298	586
28050	1299	26
28050	1300	-102
28050	1301	148
28050	1302	498
28050	1303	888
28050	1304	1094
28050	1305	1000
28050	1306	704
28050	1307	449
28050	1308	434
28050	1309	704
28050	1310	1134
28050	1311	1438
28050	1312	1311
28050	1313	665
28050	1314	-320
28050	1315	-1289
28050	1316	-1824
28050	1317	-1636
28050	1318	-883
28050	1319	13
28050	1320	879
28050	1321	1436
28050	1322	1557
28050	1323	1297
28050	1324	815
28050	1325	246
28050	1326	-322
28050	1327	-821
28050	1328	-1243
28050	1329	-1622
28050	1330	-1863
28050	1331	-1922
28050	1332	-1847
28050	1333	-1594
28050	1334	-1079
28050	1335	-414
28050	1336	190
28050	1337	787
28050	1338	1238
28050	1339	1413
28050	1340	1268
28050	1341	856
28050	1342	284
28050	1343	-277
28050	1344	-728
28050	1345	-873
28050	1346	-854
28050	1347	-761
28050	1348	-689
28050	1349	-876
28050	1350	-1076
28050	1351	-991
28050	1352	-561
28050	1353	104
28050	1354	781
28050	1355	1214
28050	1356	1287
28050	1357	1122
28050	1358	976
28050	1359	1045
28050	1360	1361
28050	1361	1714
28050	1362	1813
28050	1363	1365
28050	1364	458
28050	1365	-584
28050	1366	-1414
28050	1367	-1691
28050	1368	-1163
28050	1369	-127
28050	1370	851
28050	1371	1281
28050	1372	968
28050	1373	119
28050	1374	-757
28050	1375	-1175
28050	1376	-962
28050	1377	-275
28050	1378	554
28050	1379	952
28050	1380	812
28050	1381	386
28050	1382	-36
28050	1383	-207
28050	1384	50
28050	1385	658
28050	1386	1223
28050	1387	1377
28050	1388	996
28050	1389	244
28050	1390	-499
28050	1391	-829
28050	1392	-599
28050	1393	5
28050	1394	712
28050	1395	1201
28050	1396	1247
28050	1397	986
28050	1398	749
28050	1399	645
28050	1400	559
28050	1401	357
28050	1402	-56
28050	1403	-732
28050	1404	-1498
28050	1405	-2027
28050	1406	-2050
28050	1407	-1498
28050	1408	-610
28050	1409	209
28050	1410	568
28050	1411	330
28050	1412	-390
28050	1413	-1315
28050	1414	-1969
28050	1415	-1932
28050	1416	-1246
28050	1417	-325
28050	1418	553
28050	1419	1016
28050	1420	964
28050	1421	612
28050	1422	320
28050	1423	341
28050	1424	697
28050	1425	1132
28050	1426	1247
28050	1427	862
28050	1428	38
28050	1429	-1038
28050	1430	-1930
28050	1431	-2120
28050	1432	-1512
28050	1433	-401
28050	1434	600
28050	1435	1118
28050	1436	872
28050	1437	16
28050	1438	-1025
28050	1439	-1540
28050	1440	-1311
28050	1441	-378
28050	1442	734
28050	1443	1524
28050	1444	1461
28050	1445	687
28050	1446	-488
28050	1447	-1544
28050	1448	-1902
28050	1449	-1314
28050	1450	-110
28050	1451	1100
28050	1452	1739
28050	1453	1519
28050	1454	592
28050	1455	-548
28050	1456	-1389
28050	1457	-1687
28050	1458	-1432
28050	1459	-924
28050	1460	-580
28050	1461	-528
28050	1462	-592
28050	1463	-634
28050	1464	-504
28050	1465	-313
28050	1466	-109
28050	1467	-101
28050	1468	-383
28050	1469	-875
28050	1470	-1389
28050	1471	-1708
28050	1472	-1665
28050	1473	-1448
28050	1474	-1171
28050	1475	-925
28050	1476	-772
28050	1477	-742
28050	1478	-677
28050	1479	-362
28050	1480	160
28050	1481	761
28050	1482	1155
28050	1483	1339
28050	1484	1328
28050	1485	1245
28050	1486	1210
28050	1487	1224
28050	1488	1204
28050	1489	1103
28050	1490	743
28050	1491	177
28050	1492	-275
28050	1493	-440
28050	1494	-311
28050	1495	98
28050	1496	629
28050	1497	952
28050	1498	909
28050	1499	459
28050	1500	-8
28050	1501	-167
28050	1502	176
28050	1503	765
28050	1504	1344
28050	1505	1513
28050	1506	1175
28050	1507	469
28050	1508	-198
28050	1509	-465
28050	1510	-239
28050	1511	243
28050	1512	732
28050	1513	1027
28050	1514	978
28050	1515	673
28050	1516	381
28050	1517	339
28050	1518	621
28050	1519	1106
28050	1520	1482
28050	1521	1406
28050	1522	739
28050	1523	-224
28050	1524	-1234
28050	1525	-1866
28050	1526	-1785
28050	1527	-1088
28050	1528	-167
28050	1529	781
28050	1530	1412
28050	1531	1529
28050	1532	1165
28050	1533	520
28050	1534	-169
28050	1535	-704
28050	1536	-966
28050	1537	-1001
28050	1538	-977
28050	1539	-959
28050	1540	-1007
28050	1541	-1178
28050	1542	-1329
28050	1543	-1213
28050	1544	-800
28050	1545	-246
28050	1546	461
28050	1547	1073
28050	1548	1358
28050	1549	1222
28050	1550	735
28050	1551	76
28050	1552	-523
28050	1553	-935
28050	1554	-994
28050	1555	-907
28050	1556	-807
28050	1557	-869
28050	1558	-1136
28050	1559	-1340
28050	1560	-1183
28050	1561	-662
28050	1562	49
28050	1563	696
28050	1564	1054
28050	1565	1070
28050	1566	921
28050	1567	862
28050	1568	1027
28050	1569	1376
28050	1570	1676
28050	1571	1639
28050	1572	1117
28050	1573	311
28050	1574	-525
28050	1575	-1169
28050	1576	-1357
28050	1577	-997
28050	1578	-248
28050	1579	463
28050	1580	936
28050	1581	962
28050	1582	570
28050	1583	-22
28050	1584	-575
28050	1585	-970
28050	1586	-1165
28050	1587	-1131
28050	1588	-1112
28050	1589	-1088
28050	1590	-925
28050	1591	-621
28050	1592	-142
28050	1593	389
28050	1594	974
28050	1595	1422
28050	1596	1554
28050	1597	1273
28050	1598	594
28050	1599	-315
28050	1600	-1153
28050	1601	-1656
28050	1602	-1713
28050	1603	-1283
28050	1604	-546
28050	1605	130
28050	1606	516
28050	1607	578
28050	1608	275
28050	1609	-343
28050	1610	-1029
28050	1611	-1514
28050	1612	-1723
28050	1613	-1684
28050	1614	-1498
28050	1615	-1288
28050	1616	-1099
28050	1617	-852
28050	1618	-634
28050	1619	-372
28050	1620	-22
28050	1621	381
28050	1622	540
28050	1623	552
28050	1624	570
28050	1625	606
28050	1626	569
28050	1627	602
28050	1628	649
28050	1629	675
28050	1630	713
28050	1631	820
28050	1632	1000
28050	1633	1211
28050	1634	1322
28050	1635	1176
28050	1636	708
28050	1637	64
28050	1638	-701
28050	1639	-1370
28050	1640	-1617
28050	1641	-1278
28050	1642	-580
28050	1643	171
28050	1644	749
28050	1645	1005
28050	1646	1008
28050	1647	842
28050	1648	846
28050	1649	1023
28050	1650	1363
28050	1651	1603
28050	1652	1596
28050	1653	1118
28050	1654	302
28050	1655	-661
28050	1656	-1496
28050	1657	-1681
28050	1658	-1140
28050	1659	-137
28050	1660	863
28050	1661	1414
28050	1662	1267
28050	1663	502
28050	1664	-506
28050	1665	-1337
28050	1666	-1748
28050	1667	-1642
28050	1668	-1207
28050	1669	-806
28050	1670	-607
28050	1671	-546
28050	1672	-598
28050	1673	-673
28050	1674	-843
28050	1675	-1031
28050	1676	-1300
28050	1677	-1644
28050	1678	-1965
28050	1679	-2125
28050	1680	-1999
28050	1681	-1535
28050	1682	-873
28050	1683	-299
28050	1684	46
28050	1685	106
28050	1686	-105
28050	1687	-353
28050	1688	-331
28050	1689	-9
28050	1690	515
28050	1691	938
28050	1692	1207
28050	1693	1281
28050	1694	1244
28050	1695	1202
28050	1696	1174
28050	1697	1115
28050	1698	931
28050	1699	566
28050	1700	107
28050	1701	-202
28050	1702	-279
28050	1703	-172
28050	1704	108
28050	1705	485
28050	1706	730
28050	1707	733
28050	1708	423
28050	1709	101
28050	1710	-63
28050	1711	157
28050	1712	579
28050	1713	1059
28050	1714	1280
28050	1715	1132
28050	1716	643
28050	1717	17
28050	1718	-325
28050	1719	-314
28050	1720	-51
28050	1721	379
28050	1722	867
28050	1723	1198
28050	1724	1238
28050	1725	971
28050	1726	449
28050	1727	-210
28050	1728	-843
28050	1729	-1343
28050	1730	-1692
28050	1731	-1892
28050	1732	-1809
28050	1733	-1586
28050	1734	-1239
28050	1735	-718
28050	1736	-135
28050	1737	339
28050	1738	837
28050	1739	1284
28050	1740	1565
28050	1741	1591
28050	1742	1317
28050	1743	764
28050	1744	46
28050	1745	-638
28050	1746	-1153
28050	1747	-1484
28050	1748	-1582
28050	1749	-1580
28050	1750	-1465
28050	1751	-1249
28050	1752	-820
28050	1753	-235
28050	1754	408
28050	1755	1009
28050	1756	1437
28050	1757	1579
28050	1758	1428
28050	1759	1051
28050	1760	543
28050	1761	30
28050	1762	-400
28050	1763	-704
28050	1764	-848
28050	1765	-776
28050	1766	-631
28050	1767	-594
28050	1768	-620
28050	1769	-563
28050	1770	-385
28050	1771	-129
28050	1772	366
28050	1773	989
28050	1774	1559
28050	1775	1890
28050	1776	1836
28050	1777	1339
28050	1778	529
28050	1779	-349
28050	1780	-1036
28050	1781	-1319
28050	1782	-1057
28050	1783	-415
28050	1784	291
28050	1785	910
28050	1786	1399
28050	1787	1662
28050	1788	1654
28050	1789	1369
28050	1790	809
28050	1791	46
28050	1792	-746
28050	1793	-1374
28050	1794	-1721
28050	1795	-1729
28050	1796	-1463
28050	1797	-1121
28050	1798	-875
28050	1799	-767
28050	1800	-856
28050	1801	-1068
28050	1802	-1105
28050	1803	-704
28050	1804	75
28050	1805	870
28050	1806	1450
28050	1807	1394
28050	1808	760
28050	1809	-249
28050	1810	-1166
28050	1811	-1818
28050	1812	-1965
28050	1813	-1669
28050	1814	-1258
28050	1815	-931
28050	1816	-604
28050	1817	-252
28050	1818	186
28050	1819	735
28050	1820	1272
28050	1821	1585
28050	1822	1531
28050	1823	1103
28050	1824	420
28050	1825	-285
28050	1826	-733
28050	1827	-990
28050	1828	-1043
28050	1829	-905
28050	1830	-754
28050	1831	-748
28050	1832	-788
28050	1833	-705
28050	1834	-492
28050	1835	-156
28050	1836	138
28050	1837	448
28050	1838	764
28050	1839	1105
28050	1840	1441
28050	1841	1659
28050	1842	1656
28050	1843	1371
28050	1844	831
28050	1845	229
28050	1846	-245
28050	1847	-501
28050	1848	-592
28050	1849	-499
28050	1850	-220
28050	1851	98
28050	1852	349
28050	1853	500
28050	1854	551
28050	1855	521
28050	1856	440
28050	1857	275
28050	1858	-66
28050	1859	-591
28050	1860	-1205
28050	1861	-1734
28050	1862	-1941
28050	1863	-1616
28050	1864	-881
28050	1865	-28
28050	1866	733
28050	1867	1275
28050	1868	1453
28050	1869	1279
28050	1870	737
28050	1871	88
28050	1872	-500
28050	1873	-870
28050	1874	-932
28050	1875	-812
28050	1876	-655
28050	1877	-610
28050	1878	-835
28050	1879	-1042
28050	1880	-1016
28050	1881	-657
28050	1882	-72
28050	1883	738
28050	1884	1460
28050	1885	1791
28050	1886	1533
28050	1887	959
28050	1888	264
28050	1889	-210
28050	1890	-411
28050	1891	-283
28050	1892	-203
28050	1893	-261
28050	1894	-514
28050	1895	-838
28050	1896	-868
28050	1897	-360
28050	1898	489
28050	1899	1240
28050	1900	1466
28050	1901	965
28050	1902	-85
28050	1903	-1163
28050	1904	-1710
28050	1905	-1458
28050	1906	-535
28050	1907	667
28050	1908	1443
28050	1909	1509
28050	1910	1096
28050	1911	450
28050	1912	-135
28050	1913	-383
28050	1914	-275
28050	1915	-131
28050	1916	-252
28050	1917	-699
28050	1918	-1284
28050	1919	-1675
28050	1920	-1597
28050	1921	-1069
28050	1922	-427
28050	1923	-62
28050	1924	-195
28050	1925	-739
28050	1926	-1292
28050	1927	-1370
28050	1928	-887
28050	1929	-100
28050	1930	666
28050	1931	1131
28050	1932	1102
28050	1933	683
28050	1934	185
28050	1935	-88
28050	1936	-85
28050	1937	177
28050	1938	287
28050	1939	54
28050	1940	-586
28050	1941	-1407
28050	1942	-2158
28050	1943	-2477
28050	1944	-2109
28050	1945	-1213
28050	1946	-190
28050	1947	640
28050	1948	1106
28050	1949	1120
28050	1950	804
28050	1951	230
28050	1952	-298
28050	1953	-699
28050	1954	-836
28050	1955	-916
28050	1956	-999
28050	1957	-1085
28050	1958	-1137
28050	1959	-1301
28050	1960	-1340
28050	1961	-1060
28050	1962	-527
28050	1963	86
28050	1964	603
28050	1965	888
28050	1966	927
28050	1967	863
28050	1968	876
28050	1969	1028
28050	1970	1264
28050	1971	1366
28050	1972	1253
28050	1973	748
28050	1974	12
28050	1975	-776
28050	1976	-1416
28050	1977	-1618
28050	1978	-1250
28050	1979	-528
28050	1980	223
28050	1981	746
28050	1982	938
28050	1983	886
28050	1984	816
28050	1985	896
28050	1986	1107
28050	1987	1311
28050	1988	1323
28050	1989	1033
28050	1990	552
28050	1991	163
28050	1992	-13
28050	1993	46
28050	1994	372
28050	1995	899
28050	1996	1358
28050	1997	1506
28050	1998	1237
28050	1999	592
[truncated: 159,280 more rows]
