# Supplementary material for: Are Complexity Metrics Reliable in Assessing HRV Control in Obese Patients During Sleep?
Source: PLoS One. 2015 Apr 20;10(4):e0124458. doi: 10.1371/journal.pone.0124458 (PMC4404104; doi:10.1371/journal.pone.0124458)
Supplement: S2 Dataset — (ZIP) [file pone.0124458.s002.zip › cabiddu_obese_patients_data/SUBJECT (1)/1/FC.txt]

14850	0	1949
14850	1	1793
14850	2	1677
14850	3	1571
14850	4	1479
14850	5	1444
14850	6	1468
14850	7	1489
14850	8	1473
14850	9	1458
14850	10	1485
14850	11	1523
14850	12	1527
14850	13	1508
14850	14	1499
14850	15	1484
14850	16	1430
14850	17	1368
14850	18	1368
14850	19	1443
14850	20	1529
14850	21	1588
14850	22	1636
14850	23	1679
14850	24	1682
14850	25	1630
14850	26	1581
14850	27	1585
14850	28	1603
14850	29	1568
14850	30	1471
14850	31	1340
14850	32	1164
14850	33	917
14850	34	629
14850	35	378
14850	36	189
14850	37	17
14850	38	-157
14850	39	-296
14850	40	-377
14850	41	-440
14850	42	-519
14850	43	-590
14850	44	-620
14850	45	-641
14850	46	-701
14850	47	-779
14850	48	-819
14850	49	-818
14850	50	-824
14850	51	-842
14850	52	-827
14850	53	-775
14850	54	-736
14850	55	-734
14850	56	-730
14850	57	-697
14850	58	-675
14850	59	-699
14850	60	-740
14850	61	-744
14850	62	-726
14850	63	-731
14850	64	-750
14850	65	-742
14850	66	-711
14850	67	-708
14850	68	-734
14850	69	-733
14850	70	-682
14850	71	-632
14850	72	-622
14850	73	-630
14850	74	-632
14850	75	-657
14850	76	-733
14850	77	-819
14850	78	-854
14850	79	-848
14850	80	-855
14850	81	-878
14850	82	-874
14850	83	-836
14850	84	-810
14850	85	-804
14850	86	-777
14850	87	-717
14850	88	-681
14850	89	-703
14850	90	-746
14850	91	-755
14850	92	-736
14850	93	-716
14850	94	-678
14850	95	-592
14850	96	-488
14850	97	-432
14850	98	-425
14850	99	-400
14850	100	-324
14850	101	-230
14850	102	-134
14850	103	-13
14850	104	130
14850	105	230
14850	106	239
14850	107	194
14850	108	154
14850	109	117
14850	110	54
14850	111	-12
14850	112	-32
14850	113	-13
14850	114	-7
14850	115	-23
14850	116	-14
14850	117	32
14850	118	63
14850	119	51
14850	120	33
14850	121	44
14850	122	55
14850	123	32
14850	124	4
14850	125	12
14850	126	35
14850	127	20
14850	128	-21
14850	129	-39
14850	130	-29
14850	131	-40
14850	132	-82
14850	133	-110
14850	134	-105
14850	135	-107
14850	136	-140
14850	137	-168
14850	138	-157
14850	139	-144
14850	140	-174
14850	141	-301
14850	142	-249
14850	143	-200
14850	144	-183
14850	145	-244
14850	146	-332
14850	147	-412
14850	148	-489
14850	149	-550
14850	150	-556
14850	151	-514
14850	152	-517
14850	153	-613
14850	154	-740
14850	155	-798
14850	156	-771
14850	157	-699
14850	158	-616
14850	159	-560
14850	160	-590
14850	161	-733
14850	162	-900
14850	163	-938
14850	164	-785
14850	165	-536
14850	166	-359
14850	167	-358
14850	168	-559
14850	169	-904
14850	170	-1229
14850	171	-1278
14850	172	-896
14850	173	-179
14850	174	593
14850	175	1144
14850	176	1324
14850	177	1117
14850	178	654
14850	179	200
14850	180	8
14850	181	135
14850	182	388
14850	183	495
14850	184	282
14850	185	-294
14850	186	-1180
14850	187	-2231
14850	188	-3251
14850	189	-4111
14850	190	-4848
14850	191	-5580
14850	192	-6346
14850	193	-7065
14850	194	-7649
14850	195	-8054
14850	196	-8263
14850	197	-8278
14850	198	-8176
14850	199	-8067
14850	200	-7959
14850	201	-7701
14850	202	-7103
14850	203	-6095
14850	204	-4739
14850	205	-3137
14850	206	-1600
14850	207	-99
14850	208	1112
14850	209	2047
14850	210	2791
14850	211	3421
14850	212	3939
14850	213	4336
14850	214	4627
14850	215	4811
14850	216	4858
14850	217	4763
14850	218	4599
14850	219	4448
14850	220	4309
14850	221	4128
14850	222	3911
14850	223	3706
14850	224	3512
14850	225	3299
14850	226	3088
14850	227	2939
14850	228	2855
14850	229	2778
14850	230	2680
14850	231	2585
14850	232	2522
14850	233	2461
14850	234	2375
14850	235	2279
14850	236	2211
14850	237	2146
14850	238	2045
14850	239	1939
14850	240	1904
14850	241	1946
14850	242	2002
14850	243	2038
14850	244	2076
14850	245	2119
14850	246	2131
14850	247	2109
14850	248	2113
14850	249	2191
14850	250	2304
14850	251	2387
14850	252	2435
14850	253	2471
14850	254	2475
14850	255	2411
14850	256	2308
14850	257	2237
14850	258	2217
14850	259	2201
14850	260	2173
14850	261	2170
14850	262	2207
14850	263	2237
14850	264	2222
14850	265	2188
14850	266	2163
14850	267	2118
14850	268	2017
14850	269	1886
14850	270	1781
14850	271	1695
14850	272	1574
14850	273	1417
14850	274	1262
14850	275	1117
14850	276	937
14850	277	714
14850	278	501
14850	279	323
14850	280	142
14850	281	-73
14850	282	-285
14850	283	-449
14850	284	-581
14850	285	-721
14850	286	-852
14850	287	-935
14850	288	-979
14850	289	-1039
14850	290	-1114
14850	291	-1149
14850	292	-1125
14850	293	-1096
14850	294	-1100
14850	295	-1115
14850	296	-1125
14850	297	-1167
14850	298	-1261
14850	299	-1359
14850	300	-1398
14850	301	-1391
14850	302	-1393
14850	303	-1402
14850	304	-1381
14850	305	-1329
14850	306	-1289
14850	307	-1264
14850	308	-1206
14850	309	-1111
14850	310	-1039
14850	311	-1031
14850	312	-1051
14850	313	-1047
14850	314	-1022
14850	315	-991
14850	316	-922
14850	317	-786
14850	318	-626
14850	319	-525
14850	320	-487
14850	321	-456
14850	322	-402
14850	323	-342
14850	324	-273
14850	325	-158
14850	326	-2
14850	327	120
14850	328	157
14850	329	136
14850	330	112
14850	331	77
14850	332	7
14850	333	-66
14850	334	-93
14850	335	-87
14850	336	-99
14850	337	-130
14850	338	-128
14850	339	-80
14850	340	-38
14850	341	-28
14850	342	-17
14850	343	16
14850	344	34
14850	345	4
14850	346	-36
14850	347	-39
14850	348	-32
14850	349	-61
14850	350	-114
14850	351	-138
14850	352	-136
14850	353	-155
14850	354	-198
14850	355	-218
14850	356	-202
14850	357	-198
14850	358	-227
14850	359	-250
14850	360	-232
14850	361	-211
14850	362	-228
14850	363	-259
14850	364	-258
14850	365	-241
14850	366	-256
14850	367	-298
14850	368	-325
14850	369	-342
14850	370	-400
14850	371	-503
14850	372	-591
14850	373	-632
14850	374	-661
14850	375	-702
14850	376	-727
14850	377	-708
14850	378	-685
14850	379	-698
14850	380	-722
14850	381	-708
14850	382	-671
14850	383	-665
14850	384	-692
14850	385	-785
14850	386	-692
14850	387	-638
14850	388	-606
14850	389	-589
14850	390	-553
14850	391	-510
14850	392	-458
14850	393	-358
14850	394	-195
14850	395	-38
14850	396	22
14850	397	-4
14850	398	-21
14850	399	27
14850	400	122
14850	401	249
14850	402	381
14850	403	440
14850	404	337
14850	405	105
14850	406	-98
14850	407	-118
14850	408	56
14850	409	300
14850	410	475
14850	411	453
14850	412	174
14850	413	-313
14850	414	-764
14850	415	-885
14850	416	-559
14850	417	83
14850	418	787
14850	419	1298
14850	420	1426
14850	421	1120
14850	422	546
14850	423	29
14850	424	-180
14850	425	-71
14850	426	166
14850	427	296
14850	428	121
14850	429	-479
14850	430	-1491
14850	431	-2733
14850	432	-3965
14850	433	-5060
14850	434	-6025
14850	435	-6881
14850	436	-7583
14850	437	-8077
14850	438	-8351
14850	439	-8411
14850	440	-8276
14850	441	-8037
14850	442	-7865
14850	443	-7872
14850	444	-7978
14850	445	-7959
14850	446	-7612
14850	447	-6836
14850	448	-5622
14850	449	-4033
14850	450	-2441
14850	451	-854
14850	452	478
14850	453	1581
14850	454	2497
14850	455	3238
14850	456	3807
14850	457	4241
14850	458	4554
14850	459	4707
14850	460	4681
14850	461	4546
14850	462	4411
14850	463	4330
14850	464	4280
14850	465	4235
14850	466	4211
14850	467	4190
14850	468	4116
14850	469	3988
14850	470	3886
14850	471	3869
14850	472	3906
14850	473	3946
14850	474	3965
14850	475	3964
14850	476	3896
14850	477	3742
14850	478	3539
14850	479	3362
14850	480	3232
14850	481	3107
14850	482	2983
14850	483	2903
14850	484	2882
14850	485	2871
14850	486	2835
14850	487	2798
14850	488	2789
14850	489	2766
14850	490	2697
14850	491	2609
14850	492	2553
14850	493	2518
14850	494	2455
14850	495	2365
14850	496	2300
14850	497	2274
14850	498	2246
14850	499	2218
14850	500	2229
14850	501	2283
14850	502	2316
14850	503	2284
14850	504	2220
14850	505	2170
14850	506	2125
14850	507	2055
14850	508	1978
14850	509	1933
14850	510	1897
14850	511	1812
14850	512	1677
14850	513	1550
14850	514	1446
14850	515	1320
14850	516	1152
14850	517	973
14850	518	793
14850	519	570
14850	520	279
14850	521	-28
14850	522	-288
14850	523	-508
14850	524	-724
14850	525	-921
14850	526	-1052
14850	527	-1133
14850	528	-1220
14850	529	-1316
14850	530	-1375
14850	531	-1390
14850	532	-1414
14850	533	-1471
14850	534	-1516
14850	535	-1511
14850	536	-1477
14850	537	-1443
14850	538	-1382
14850	539	-1267
14850	540	-1131
14850	541	-1038
14850	542	-988
14850	543	-932
14850	544	-864
14850	545	-824
14850	546	-806
14850	547	-750
14850	548	-631
14850	549	-506
14850	550	-421
14850	551	-357
14850	552	-293
14850	553	-261
14850	554	-292
14850	555	-343
14850	556	-354
14850	557	-329
14850	558	-315
14850	559	-313
14850	560	-282
14850	561	-222
14850	562	-185
14850	563	-187
14850	564	-183
14850	565	-151
14850	566	-133
14850	567	-158
14850	568	-184
14850	569	-168
14850	570	-142
14850	571	-155
14850	572	-192
14850	573	-214
14850	574	-227
14850	575	-268
14850	576	-321
14850	577	-329
14850	578	-286
14850	579	-252
14850	580	-265
14850	581	-292
14850	582	-304
14850	583	-326
14850	584	-379
14850	585	-421
14850	586	-406
14850	587	-369
14850	588	-367
14850	589	-395
14850	590	-409
14850	591	-413
14850	592	-460
14850	593	-551
14850	594	-637
14850	595	-689
14850	596	-739
14850	597	-796
14850	598	-817
14850	599	-768
14850	600	-698
14850	601	-669
14850	602	-674
14850	603	-674
14850	604	-688
14850	605	-744
14850	606	-810
14850	607	-820
14850	608	-769
14850	609	-711
14850	610	-671
14850	611	-621
14850	612	-551
14850	613	-499
14850	614	-491
14850	615	-483
14850	616	-429
14850	617	-353
14850	618	-295
14850	619	-225
14850	620	-106
14850	621	38
14850	622	141
14850	623	193
14850	624	223
14850	625	238
14850	626	205
14850	627	132
14850	628	88
14850	629	43
14850	630	180
14850	631	262
14850	632	314
14850	633	322
14850	634	260
14850	635	139
14850	636	34
14850	637	32
14850	638	110
14850	639	170
14850	640	155
14850	641	94
14850	642	44
14850	643	15
14850	644	24
14850	645	90
14850	646	178
14850	647	185
14850	648	56
14850	649	-121
14850	650	-213
14850	651	-158
14850	652	-19
14850	653	124
14850	654	180
14850	655	65
14850	656	-266
14850	657	-690
14850	658	-955
14850	659	-879
14850	660	-468
14850	661	121
14850	662	690
14850	663	1032
14850	664	991
14850	665	571
14850	666	-29
14850	667	-547
14850	668	-842
14850	669	-939
14850	670	-936
14850	671	-967
14850	672	-1192
14850	673	-1739
14850	674	-2597
14850	675	-3633
14850	676	-4712
14850	677	-5780
14850	678	-6770
14850	679	-7574
14850	680	-8103
14850	681	-8362
14850	682	-8411
14850	683	-8305
14850	684	-8106
14850	685	-7936
14850	686	-7892
14850	687	-7933
14850	688	-7886
14850	689	-7589
14850	690	-6966
14850	691	-5991
14850	692	-4683
14850	693	-3126
14850	694	-1647
14850	695	-150
14850	696	1213
14850	697	2457
14850	698	3515
14850	699	4315
14850	700	4877
14850	701	5261
14850	702	5489
14850	703	5548
14850	704	5480
14850	705	5370
14850	706	5255
14850	707	5119
14850	708	4971
14850	709	4856
14850	710	4794
14850	711	4722
14850	712	4575
14850	713	4361
14850	714	4149
14850	715	3947
14850	716	3771
14850	717	3643
14850	718	3603
14850	719	3600
14850	720	3555
14850	721	3431
14850	722	3265
14850	723	3096
14850	724	2924
14850	725	2770
14850	726	2685
14850	727	2690
14850	728	2725
14850	729	2724
14850	730	2688
14850	731	2654
14850	732	2605
14850	733	2502
14850	734	2360
14850	735	2240
14850	736	2156
14850	737	2072
14850	738	1992
14850	739	1975
14850	740	2032
14850	741	2094
14850	742	2093
14850	743	2036
14850	744	1960
14850	745	1857
14850	746	1717
14850	747	1593
14850	748	1547
14850	749	1562
14850	750	1567
14850	751	1542
14850	752	1521
14850	753	1515
14850	754	1486
14850	755	1428
14850	756	1386
14850	757	1370
14850	758	1319
14850	759	1186
14850	760	1010
14850	761	851
14850	762	711
14850	763	561
14850	764	407
14850	765	280
14850	766	152
14850	767	-31
14850	768	-256
14850	769	-447
14850	770	-552
14850	771	-600
14850	772	-626
14850	773	-618
14850	774	-580
14850	775	-567
14850	776	-615
14850	777	-686
14850	778	-720
14850	779	-726
14850	780	-754
14850	781	-799
14850	782	-819
14850	783	-811
14850	784	-817
14850	785	-832
14850	786	-802
14850	787	-718
14850	788	-641
14850	789	-616
14850	790	-615
14850	791	-598
14850	792	-585
14850	793	-605
14850	794	-629
14850	795	-615
14850	796	-582
14850	797	-583
14850	798	-609
14850	799	-607
14850	800	-569
14850	801	-545
14850	802	-550
14850	803	-547
14850	804	-512
14850	805	-488
14850	806	-497
14850	807	-504
14850	808	-472
14850	809	-429
14850	810	-423
14850	811	-442
14850	812	-437
14850	813	-415
14850	814	-421
14850	815	-452
14850	816	-461
14850	817	-448
14850	818	-467
14850	819	-539
14850	820	-617
14850	821	-661
14850	822	-693
14850	823	-740
14850	824	-772
14850	825	-758
14850	826	-732
14850	827	-744
14850	828	-780
14850	829	-786
14850	830	-762
14850	831	-758
14850	832	-781
14850	833	-793
14850	834	-781
14850	835	-788
14850	836	-819
14850	837	-819
14850	838	-747
14850	839	-639
14850	840	-545
14850	841	-460
14850	842	-357
14850	843	-263
14850	844	-215
14850	845	-190
14850	846	-128
14850	847	-24
14850	848	63
14850	849	106
14850	850	137
14850	851	167
14850	852	158
14850	853	101
14850	854	46
14850	855	37
14850	856	43
14850	857	23
14850	858	-7
14850	859	-4
14850	860	20
14850	861	21
14850	862	4
14850	863	16
14850	864	57
14850	865	75
14850	866	57
14850	867	48
14850	868	74
14850	869	97
14850	870	83
14850	871	62
14850	872	71
14850	873	21
14850	874	71
14850	875	56
14850	876	47
14850	877	10
14850	878	-84
14850	879	-191
14850	880	-223
14850	881	-166
14850	882	-91
14850	883	-71
14850	884	-110
14850	885	-184
14850	886	-274
14850	887	-338
14850	888	-317
14850	889	-191
14850	890	-65
14850	891	-76
14850	892	-247
14850	893	-476
14850	894	-657
14850	895	-733
14850	896	-679
14850	897	-528
14850	898	-403
14850	899	-470
14850	900	-776
14850	901	-1155
14850	902	-1354
14850	903	-1223
14850	904	-766
14850	905	-110
14850	906	512
14850	907	817
14850	908	639
14850	909	89
14850	910	-518
14850	911	-886
14850	912	-896
14850	913	-604
14850	914	-193
14850	915	72
14850	916	-50
14850	917	-610
14850	918	-1438
14850	919	-2303
14850	920	-3087
14850	921	-3803
14850	922	-4498
14850	923	-5214
14850	924	-5988
14850	925	-6797
14850	926	-7511
14850	927	-7974
14850	928	-8161
14850	929	-8188
14850	930	-8166
14850	931	-8102
14850	932	-7933
14850	933	-7569
14850	934	-6902
14850	935	-5836
14850	936	-4394
14850	937	-2751
14850	938	-1282
14850	939	91
14850	940	1235
14850	941	2173
14850	942	2906
14850	943	3493
14850	944	4008
14850	945	4448
14850	946	4732
14850	947	4829
14850	948	4800
14850	949	4714
14850	950	4587
14850	951	4428
14850	952	4290
14850	953	4199
14850	954	4113
14850	955	3971
14850	956	3786
14850	957	3618
14850	958	3483
14850	959	3346
14850	960	3207
14850	961	3106
14850	962	3041
14850	963	2959
14850	964	2832
14850	965	2690
14850	966	2561
14850	967	2428
14850	968	2271
14850	969	2126
14850	970	2037
14850	971	1985
14850	972	1917
14850	973	1829
14850	974	1766
14850	975	1730
14850	976	1685
14850	977	1629
14850	978	1607
14850	979	1623
14850	980	1621
14850	981	1562
14850	982	1491
14850	983	1461
14850	984	1468
14850	985	1490
14850	986	1545
14850	987	1662
14850	988	1792
14850	989	1866
14850	990	1883
14850	991	1905
14850	992	1964
14850	993	2030
14850	994	2094
14850	995	2181
14850	996	2290
14850	997	2350
14850	998	2316
14850	999	2220
14850	1000	2118
14850	1001	2002
14850	1002	1844
14850	1003	1667
14850	1004	1521
14850	1005	1393
14850	1006	1232
14850	1007	1036
14850	1008	854
14850	1009	698
14850	1010	521
14850	1011	308
14850	1012	107
14850	1013	-45
14850	1014	-177
14850	1015	-323
14850	1016	-457
14850	1017	-543
14850	1018	-610
14850	1019	-706
14850	1020	-816
14850	1021	-882
14850	1022	-901
14850	1023	-924
14850	1024	-962
14850	1025	-975
14850	1026	-954
14850	1027	-946
14850	1028	-967
14850	1029	-978
14850	1030	-947
14850	1031	-913
14850	1032	-916
14850	1033	-935
14850	1034	-921
14850	1035	-885
14850	1036	-868
14850	1037	-870
14850	1038	-855
14850	1039	-837
14850	1040	-871
14850	1041	-958
14850	1042	-1034
14850	1043	-1056
14850	1044	-1054
14850	1045	-1054
14850	1046	-1038
14850	1047	-987
14850	1048	-939
14850	1049	-935
14850	1050	-943
14850	1051	-908
14850	1052	-840
14850	1053	-808
14850	1054	-826
14850	1055	-856
14850	1056	-882
14850	1057	-925
14850	1058	-964
14850	1059	-929
14850	1060	-793
14850	1061	-619
14850	1062	-478
14850	1063	-375
14850	1064	-283
14850	1065	-218
14850	1066	-190
14850	1067	-158
14850	1068	-63
14850	1069	73
14850	1070	171
14850	1071	202
14850	1072	202
14850	1073	193
14850	1074	152
14850	1075	83
14850	1076	41
14850	1077	52
14850	1078	69
14850	1079	48
14850	1080	13
14850	1081	10
14850	1082	26
14850	1083	19
14850	1084	-5
14850	1085	-2
14850	1086	18
14850	1087	5
14850	1088	-39
14850	1089	-56
14850	1090	-22
14850	1091	16
14850	1092	21
14850	1093	22
14850	1094	47
14850	1095	62
14850	1096	28
14850	1097	-22
14850	1098	-37
14850	1099	-37
14850	1100	-69
14850	1101	-129
14850	1102	-166
14850	1103	-176
14850	1104	-203
14850	1105	-254
14850	1106	-280
14850	1107	-261
14850	1108	-240
14850	1109	-245
14850	1110	-250
14850	1111	-228
14850	1112	-223
14850	1113	-284
14850	1114	-391
14850	1115	-488
14850	1116	-568
14850	1117	-733
14850	1118	-753
14850	1119	-747
14850	1120	-695
14850	1121	-687
14850	1122	-737
14850	1123	-769
14850	1124	-724
14850	1125	-628
14850	1126	-542
14850	1127	-489
14850	1128	-489
14850	1129	-571
14850	1130	-725
14850	1131	-848
14850	1132	-832
14850	1133	-675
14850	1134	-495
14850	1135	-395
14850	1136	-392
14850	1137	-450
14850	1138	-514
14850	1139	-491
14850	1140	-284
14850	1141	73
14850	1142	397
14850	1143	467
14850	1144	247
14850	1145	-137
14850	1146	-470
14850	1147	-571
14850	1148	-311
14850	1149	272
14850	1150	938
14850	1151	1355
14850	1152	1340
14850	1153	966
14850	1154	469
14850	1155	83
14850	1156	-28
14850	1157	170
14850	1158	516
14850	1159	703
14850	1160	480
14850	1161	-190
14850	1162	-1153
14850	1163	-2230
14850	1164	-3303
14850	1165	-4295
14850	1166	-5179
14850	1167	-6001
14850	1168	-6818
14850	1169	-7575
14850	1170	-8122
14850	1171	-8364
14850	1172	-8362
14850	1173	-8255
14850	1174	-8142
14850	1175	-8057
14850	1176	-7982
14850	1177	-7806
14850	1178	-7325
14850	1179	-6374
14850	1180	-4988
14850	1181	-3349
14850	1182	-1816
14850	1183	-307
14850	1184	982
14850	1185	2000
14850	1186	2762
14850	1187	3361
14850	1188	3863
14850	1189	4234
14850	1190	4428
14850	1191	4470
14850	1192	4431
14850	1193	4327
14850	1194	4161
14850	1195	3988
14850	1196	3875
14850	1197	3805
14850	1198	3716
14850	1199	3595
14850	1200	3480
14850	1201	3385
14850	1202	3269
14850	1203	3116
14850	1204	2968
14850	1205	2869
14850	1206	2790
14850	1207	2717
14850	1208	2666
14850	1209	2671
14850	1210	2689
14850	1211	2676
14850	1212	2638
14850	1213	2634
14850	1214	2669
14850	1215	2706
14850	1216	2734
14850	1217	2788
14850	1218	2859
14850	1219	2884
14850	1220	2829
14850	1221	2737
14850	1222	2664
14850	1223	2592
14850	1224	2492
14850	1225	2392
14850	1226	2338
14850	1227	2316
14850	1228	2280
14850	1229	2238
14850	1230	2237
14850	1231	2277
14850	1232	2300
14850	1233	2282
14850	1234	2267
14850	1235	2281
14850	1236	2290
14850	1237	2270
14850	1238	2249
14850	1239	2255
14850	1240	2249
14850	1241	2184
14850	1242	2079
14850	1243	1989
14850	1244	1916
14850	1245	1814
14850	1246	1679
14850	1247	1550
14850	1248	1431
14850	1249	1276
14850	1250	1070
14850	1251	862
14850	1252	685
14850	1253	504
14850	1254	284
14850	1255	59
14850	1256	-126
14850	1257	-288
14850	1258	-465
14850	1259	-643
14850	1260	-786
14850	1261	-907
14850	1262	-1057
14850	1263	-1237
14850	1264	-1385
14850	1265	-1469
14850	1266	-1521
14850	1267	-1562
14850	1268	-1566
14850	1269	-1520
14850	1270	-1472
14850	1271	-1465
14850	1272	-1470
14850	1273	-1441
14850	1274	-1392
14850	1275	-1377
14850	1276	-1393
14850	1277	-1393
14850	1278	-1371
14850	1279	-1360
14850	1280	-1350
14850	1281	-1283
14850	1282	-1141
14850	1283	-985
14850	1284	-868
14850	1285	-774
14850	1286	-677
14850	1287	-598
14850	1288	-559
14850	1289	-518
14850	1290	-420
14850	1291	-286
14850	1292	-180
14850	1293	-119
14850	1294	-69
14850	1295	-27
14850	1296	-32
14850	1297	-81
14850	1298	-116
14850	1299	-104
14850	1300	-80
14850	1301	-82
14850	1302	-87
14850	1303	-61
14850	1304	-38
14850	1305	-59
14850	1306	-102
14850	1307	-111
14850	1308	-93
14850	1309	-95
14850	1310	-119
14850	1311	-122
14850	1312	-93
14850	1313	-84
14850	1314	-108
14850	1315	-122
14850	1316	-94
14850	1317	-65
14850	1318	-76
14850	1319	-106
14850	1320	-118
14850	1321	-133
14850	1322	-188
14850	1323	-258
14850	1324	-285
14850	1325	-275
14850	1326	-282
14850	1327	-316
14850	1328	-336
14850	1329	-329
14850	1330	-333
14850	1331	-361
14850	1332	-370
14850	1333	-338
14850	1334	-312
14850	1335	-348
14850	1336	-429
14850	1337	-508
14850	1338	-584
14850	1339	-684
14850	1340	-779
14850	1341	-813
14850	1342	-787
14850	1343	-763
14850	1344	-761
14850	1345	-741
14850	1346	-685
14850	1347	-635
14850	1348	-621
14850	1349	-615
14850	1350	-591
14850	1351	-584
14850	1352	-631
14850	1353	-693
14850	1354	-705
14850	1355	-662
14850	1356	-608
14850	1357	-549
14850	1358	-457
14850	1359	-344
14850	1360	-264
14850	1361	-297
14850	1362	-169
14850	1363	-15
14850	1364	144
14850	1365	228
14850	1366	253
14850	1367	273
14850	1368	292
14850	1369	287
14850	1370	274
14850	1371	278
14850	1372	255
14850	1373	154
14850	1374	16
14850	1375	-48
14850	1376	2
14850	1377	121
14850	1378	224
14850	1379	268
14850	1380	238
14850	1381	137
14850	1382	12
14850	1383	-14
14850	1384	125
14850	1385	353
14850	1386	474
14850	1387	371
14850	1388	56
14850	1389	-351
14850	1390	-697
14850	1391	-782
14850	1392	-470
14850	1393	158
14850	1394	813
14850	1395	1200
14850	1396	1187
14850	1397	826
14850	1398	280
14850	1399	-221
14850	1400	-459
14850	1401	-373
14850	1402	-139
14850	1403	-58
14850	1404	-330
14850	1405	-991
14850	1406	-1967
14850	1407	-3144
14850	1408	-4359
14850	1409	-5448
14850	1410	-6346
14850	1411	-7092
14850	1412	-7704
14850	1413	-8126
14850	1414	-8295
14850	1415	-8255
14850	1416	-8124
14850	1417	-7996
14850	1418	-7922
14850	1419	-7930
14850	1420	-7978
14850	1421	-7889
14850	1422	-7440
14850	1423	-6524
14850	1424	-5225
14850	1425	-3676
14850	1426	-2164
14850	1427	-607
14850	1428	765
14850	1429	1902
14850	1430	2836
14850	1431	3625
14850	1432	4257
14850	1433	4688
14850	1434	4937
14850	1435	5076
14850	1436	5145
14850	1437	5139
14850	1438	5090
14850	1439	5067
14850	1440	5079
14850	1441	5048
14850	1442	4939
14850	1443	4786
14850	1444	4630
14850	1445	4452
14850	1446	4254
14850	1447	4070
14850	1448	3948
14850	1449	3848
14850	1450	3726
14850	1451	3583
14850	1452	3469
14850	1453	3384
14850	1454	3296
14850	1455	3196
14850	1456	3122
14850	1457	3087
14850	1458	3037
14850	1459	2945
14850	1460	2859
14850	1461	2816
14850	1462	2781
14850	1463	2709
14850	1464	2622
14850	1465	2564
14850	1466	2521
14850	1467	2445
14850	1468	2343
14850	1469	2273
14850	1470	2241
14850	1471	2203
14850	1472	2148
14850	1473	2117
14850	1474	2125
14850	1475	2129
14850	1476	2094
14850	1477	2056
14850	1478	2057
14850	1479	2070
14850	1480	2053
14850	1481	2009
14850	1482	1968
14850	1483	1911
14850	1484	1792
14850	1485	1627
14850	1486	1483
14850	1487	1384
14850	1488	1289
14850	1489	1175
14850	1490	1067
14850	1491	979
14850	1492	871
14850	1493	713
14850	1494	543
14850	1495	404
14850	1496	266
14850	1497	73
14850	1498	-170
14850	1499	-409
14850	1500	-625
14850	1501	-834
14850	1502	-1006
14850	1503	-1076
14850	1504	-1041
14850	1505	-980
14850	1506	-954
14850	1507	-949
14850	1508	-939
14850	1509	-939
14850	1510	-956
14850	1511	-942
14850	1512	-850
14850	1513	-719
14850	1514	-628
14850	1515	-595
14850	1516	-584
14850	1517	-588
14850	1518	-634
14850	1519	-706
14850	1520	-741
14850	1521	-713
14850	1522	-670
14850	1523	-646
14850	1524	-613
14850	1525	-542
14850	1526	-466
14850	1527	-429
14850	1528	-412
14850	1529	-374
14850	1530	-331
14850	1531	-329
14850	1532	-355
14850	1533	-357
14850	1534	-328
14850	1535	-317
14850	1536	-339
14850	1537	-350
14850	1538	-323
14850	1539	-297
14850	1540	-298
14850	1541	-298
14850	1542	-271
14850	1543	-252
14850	1544	-287
14850	1545	-349
14850	1546	-379
14850	1547	-379
14850	1548	-395
14850	1549	-426
14850	1550	-433
14850	1551	-412
14850	1552	-407
14850	1553	-427
14850	1554	-420
14850	1555	-364
14850	1556	-315
14850	1557	-330
14850	1558	-399
14850	1559	-481
14850	1560	-579
14850	1561	-705
14850	1562	-814
14850	1563	-847
14850	1564	-816
14850	1565	-793
14850	1566	-805
14850	1567	-811
14850	1568	-788
14850	1569	-763
14850	1570	-748
14850	1571	-711
14850	1572	-646
14850	1573	-611
14850	1574	-653
14850	1575	-734
14850	1576	-780
14850	1577	-774
14850	1578	-738
14850	1579	-673
14850	1580	-562
14850	1581	-438
14850	1582	-366
14850	1583	-350
14850	1584	-318
14850	1585	-219
14850	1586	-81
14850	1587	55
14850	1588	189
14850	1589	315
14850	1590	378
14850	1591	340
14850	1592	246
14850	1593	176
14850	1594	142
14850	1595	99
14850	1596	50
14850	1597	33
14850	1598	54
14850	1599	69
14850	1600	68
14850	1601	95
14850	1602	161
14850	1603	213
14850	1604	207
14850	1605	137
14850	1606	161
14850	1607	211
14850	1608	213
14850	1609	172
14850	1610	125
14850	1611	85
14850	1612	35
14850	1613	-6
14850	1614	16
14850	1615	75
14850	1616	78
14850	1617	-5
14850	1618	-102
14850	1619	-139
14850	1620	-122
14850	1621	-80
14850	1622	-29
14850	1623	10
14850	1624	-15
14850	1625	-143
14850	1626	-294
14850	1627	-354
14850	1628	-281
14850	1629	-168
14850	1630	-120
14850	1631	-185
14850	1632	-371
14850	1633	-649
14850	1634	-897
14850	1635	-935
14850	1636	-688
14850	1637	-272
14850	1638	103
14850	1639	273
14850	1640	175
14850	1641	-178
14850	1642	-675
14850	1643	-1106
14850	1644	-1296
14850	1645	-1258
14850	1646	-1189
14850	1647	-1306
14850	1648	-1733
14850	1649	-2502
14850	1650	-3568
14850	1651	-4778
14850	1652	-5912
14850	1653	-6806
14850	1654	-7447
14850	1655	-7894
14850	1656	-8176
14850	1657	-8302
14850	1658	-8316
14850	1659	-8294
14850	1660	-8262
14850	1661	-8194
14850	1662	-8077
14850	1663	-7894
14850	1664	-7558
14850	1665	-6915
14850	1666	-5883
14850	1667	-4528
14850	1668	-2998
14850	1669	-1413
14850	1670	35
14850	1671	1334
14850	1672	2414
14850	1673	3301
14850	1674	4074
14850	1675	4729
14850	1676	5209
14850	1677	5499
14850	1678	5644
14850	1679	5688
14850	1680	5628
14850	1681	5490
14850	1682	5345
14850	1683	5243
14850	1684	5144
14850	1685	4995
14850	1686	4823
14850	1687	4672
14850	1688	4524
14850	1689	4355
14850	1690	4175
14850	1691	4026
14850	1692	3886
14850	1693	3719
14850	1694	3531
14850	1695	3378
14850	1696	3280
14850	1697	3203
14850	1698	3115
14850	1699	3039
14850	1700	2995
14850	1701	2935
14850	1702	2828
14850	1703	2714
14850	1704	2647
14850	1705	2608
14850	1706	2522
14850	1707	2377
14850	1708	2215
14850	1709	2054
14850	1710	1888
14850	1711	1747
14850	1712	1689
14850	1713	1719
14850	1714	1763
14850	1715	1762
14850	1716	1735
14850	1717	1723
14850	1718	1718
14850	1719	1694
14850	1720	1674
14850	1721	1692
14850	1722	1713
14850	1723	1679
14850	1724	1603
14850	1725	1557
14850	1726	1574
14850	1727	1614
14850	1728	1658
14850	1729	1718
14850	1730	1785
14850	1731	1794
14850	1732	1716
14850	1733	1603
14850	1734	1519
14850	1735	1455
14850	1736	1372
14850	1737	1266
14850	1738	1167
14850	1739	1052
14850	1740	868
14850	1741	625
14850	1742	386
14850	1743	181
14850	1744	-22
14850	1745	-230
14850	1746	-395
14850	1747	-489
14850	1748	-552
14850	1749	-625
14850	1750	-692
14850	1751	-725
14850	1752	-757
14850	1753	-833
14850	1754	-933
14850	1755	-983
14850	1756	-967
14850	1757	-931
14850	1758	-895
14850	1759	-844
14850	1760	-798
14850	1761	-814
14850	1762	-902
14850	1763	-985
14850	1764	-993
14850	1765	-938
14850	1766	-872
14850	1767	-798
14850	1768	-713
14850	1769	-661
14850	1770	-693
14850	1771	-776
14850	1772	-829
14850	1773	-827
14850	1774	-812
14850	1775	-805
14850	1776	-778
14850	1777	-729
14850	1778	-704
14850	1779	-718
14850	1780	-720
14850	1781	-677
14850	1782	-632
14850	1783	-641
14850	1784	-697
14850	1785	-752
14850	1786	-797
14850	1787	-855
14850	1788	-902
14850	1789	-890
14850	1790	-832
14850	1791	-798
14850	1792	-811
14850	1793	-826
14850	1794	-807
14850	1795	-774
14850	1796	-758
14850	1797	-740
14850	1798	-703
14850	1799	-687
14850	1800	-730
14850	1801	-794
14850	1802	-802
14850	1803	-743
14850	1804	-667
14850	1805	-603
14850	1806	-532
14850	1807	-461
14850	1808	-425
14850	1809	-410
14850	1810	-339
14850	1811	-175
14850	1812	23
14850	1813	167
14850	1814	228
14850	1815	219
14850	1816	139
14850	1817	-3
14850	1818	-125
14850	1819	-144
14850	1820	-65
14850	1821	23
14850	1822	63
14850	1823	69
14850	1824	52
14850	1825	-1
14850	1826	-65
14850	1827	-76
14850	1828	-4
14850	1829	85
14850	1830	120
14850	1831	95
14850	1832	60
14850	1833	26
14850	1834	-20
14850	1835	-58
14850	1836	-41
14850	1837	10
14850	1838	25
14850	1839	-15
14850	1840	-63
14850	1841	-79
14850	1842	-90
14850	1843	-116
14850	1844	-125
14850	1845	-94
14850	1846	-73
14850	1847	-104
14850	1848	-164
14850	1849	-220
14850	1850	-209
14850	1851	-208
14850	1852	-243
14850	1853	-270
14850	1854	-283
14850	1855	-313
14850	1856	-371
14850	1857	-413
14850	1858	-424
14850	1859	-473
14850	1860	-597
14850	1861	-738
14850	1862	-804
14850	1863	-790
14850	1864	-747
14850	1865	-696
14850	1866	-654
14850	1867	-670
14850	1868	-774
14850	1869	-893
14850	1870	-908
14850	1871	-773
14850	1872	-581
14850	1873	-456
14850	1874	-448
14850	1875	-553
14850	1876	-730
14850	1877	-884
14850	1878	-848
14850	1879	-530
14850	1880	-24
14850	1881	468
14850	1882	785
14850	1883	873
14850	1884	741
14850	1885	450
14850	1886	143
14850	1887	-14
14850	1888	18
14850	1889	114
14850	1890	117
14850	1891	-62
14850	1892	-475
14850	1893	-1169
14850	1894	-2144
14850	1895	-3297
14850	1896	-4497
14850	1897	-5667
14850	1898	-6747
14850	1899	-7630
14850	1900	-8197
14850	1901	-8426
14850	1902	-8423
14850	1903	-8316
14850	1904	-8180
14850	1905	-8074
14850	1906	-8021
14850	1907	-7951
14850	1908	-7687
14850	1909	-7074
14850	1910	-6099
14850	1911	-4859
14850	1912	-3452
14850	1913	-1963
14850	1914	-556
14850	1915	721
14850	1916	1848
14850	1917	2844
14850	1918	3702
14850	1919	4352
14850	1920	4775
14850	1921	5024
14850	1922	5156
14850	1923	5189
14850	1924	5131
14850	1925	5034
14850	1926	4937
14850	1927	4824
14850	1928	4660
14850	1929	4464
14850	1930	4289
14850	1931	4131
14850	1932	3936
14850	1933	3706
14850	1934	3500
14850	1935	3340
14850	1936	3196
14850	1937	3051
14850	1938	2928
14850	1939	2841
14850	1940	2749
14850	1941	2633
14850	1942	2526
14850	1943	2473
14850	1944	2454
14850	1945	2403
14850	1946	2312
14850	1947	2222
14850	1948	2143
14850	1949	2053
14850	1950	1975
14850	1951	1969
14850	1952	2049
14850	1953	2148
14850	1954	2210
14850	1955	2242
14850	1956	2268
14850	1957	2271
14850	1958	2243
14850	1959	2236
14850	1960	2305
14850	1961	2421
14850	1962	2510
14850	1963	2550
14850	1964	2574
14850	1965	2586
14850	1966	2557
14850	1967	2499
14850	1968	2465
14850	1969	2472
14850	1970	2468
14850	1971	2415
14850	1972	2349
14850	1973	2307
14850	1974	2269
14850	1975	2197
14850	1976	2104
14850	1977	2021
14850	1978	1925
14850	1979	1764
14850	1980	1553
14850	1981	1357
14850	1982	1195
14850	1983	1022
14850	1984	816
14850	1985	607
14850	1986	408
14850	1987	186
14850	1988	-71
14850	1989	-309
14850	1990	-476
14850	1991	-596
14850	1992	-722
14850	1993	-853
14850	1994	-953
14850	1995	-1031
14850	1996	-1126
14850	1997	-1228
14850	1998	-1278
14850	1999	-1270
[truncated: 143,920 more rows]
