# Supplementary material for: Are Complexity Metrics Reliable in Assessing HRV Control in Obese Patients During Sleep?
Source: PLoS One. 2015 Apr 20;10(4):e0124458. doi: 10.1371/journal.pone.0124458 (PMC4404104; doi:10.1371/journal.pone.0124458)
Supplement: S2 Dataset — (ZIP) [file pone.0124458.s002.zip › cabiddu_obese_patients_data/SUBJECT (1)/2/FC.txt]

7530	0	-167
7530	1	-195
7530	2	-224
7530	3	-96
7530	4	64
7530	5	65
7530	6	-55
7530	7	-116
7530	8	-112
7530	9	-202
7530	10	-392
7530	11	-455
7530	12	-291
7530	13	-142
7530	14	-171
7530	15	-205
7530	16	-111
7530	17	-40
7530	18	-116
7530	19	-181
7530	20	-68
7530	21	116
7530	22	153
7530	23	45
7530	24	-42
7530	25	-73
7530	26	-203
7530	27	-437
7530	28	-536
7530	29	-371
7530	30	-178
7530	31	-141
7530	32	-117
7530	33	14
7530	34	105
7530	35	31
7530	36	-59
7530	37	24
7530	38	199
7530	39	250
7530	40	156
7530	41	81
7530	42	72
7530	43	-38
7530	44	-278
7530	45	-405
7530	46	-273
7530	47	-109
7530	48	-95
7530	49	-101
7530	50	4
7530	51	84
7530	52	0
7530	53	-127
7530	54	-116
7530	55	-23
7530	56	-57
7530	57	-237
7530	58	-376
7530	59	-400
7530	60	-483
7530	61	-697
7530	62	-828
7530	63	-735
7530	64	-607
7530	65	-632
7530	66	-648
7530	67	-503
7530	68	-319
7530	69	-267
7530	70	-294
7530	71	-229
7530	72	-113
7530	73	-104
7530	74	-223
7530	75	-243
7530	76	-87
7530	77	59
7530	78	51
7530	79	92
7530	80	305
7530	81	500
7530	82	517
7530	83	489
7530	84	566
7530	85	650
7530	86	592
7530	87	469
7530	88	465
7530	89	540
7530	90	419
7530	91	-42
7530	92	-709
7530	93	-1451
7530	94	-2324
7530	95	-3187
7530	96	-3539
7530	97	-3014
7530	98	-1748
7530	99	-95
7530	100	1696
7530	101	3344
7530	102	4406
7530	103	4542
7530	104	3866
7530	105	2838
7530	106	1824
7530	107	921
7530	108	225
7530	109	-53
7530	110	98
7530	111	318
7530	112	350
7530	113	318
7530	114	376
7530	115	412
7530	116	307
7530	117	201
7530	118	264
7530	119	414
7530	120	438
7530	121	325
7530	122	254
7530	123	266
7530	124	172
7530	125	-77
7530	126	-238
7530	127	-165
7530	128	-64
7530	129	-65
7530	130	-53
7530	131	101
7530	132	246
7530	133	215
7530	134	115
7530	135	122
7530	136	207
7530	137	166
7530	138	3
7530	139	-104
7530	140	-80
7530	141	-118
7530	142	-296
7530	143	-386
7530	144	-246
7530	145	-91
7530	146	-92
7530	147	-117
7530	148	-14
7530	149	102
7530	150	68
7530	151	-40
7530	152	-42
7530	153	30
7530	154	-16
7530	155	-200
7530	156	-301
7530	157	-220
7530	158	-146
7530	159	-213
7530	160	-232
7530	161	-80
7530	162	54
7530	163	24
7530	164	-18
7530	165	102
7530	166	279
7530	167	319
7530	168	238
7530	169	199
7530	170	204
7530	171	89
7530	172	-148
7530	173	-252
7530	174	-100
7530	175	72
7530	176	88
7530	177	88
7530	178	191
7530	179	238
7530	180	111
7530	181	-27
7530	182	20
7530	183	166
7530	184	195
7530	185	87
7530	186	0
7530	187	-41
7530	188	-196
7530	189	-481
7530	190	-634
7530	191	-512
7530	192	-343
7530	193	-307
7530	194	-275
7530	195	-127
7530	196	-16
7530	197	-83
7530	198	-193
7530	199	-148
7530	200	-9
7530	201	22
7530	202	-74
7530	203	-120
7530	204	-76
7530	205	-128
7530	206	-336
7530	207	-460
7530	208	-350
7530	209	-213
7530	210	-212
7530	211	-205
7530	212	-59
7530	213	89
7530	214	75
7530	215	-10
7530	216	10
7530	217	99
7530	218	66
7530	219	-99
7530	220	-186
7530	221	-116
7530	222	-86
7530	223	-205
7530	224	-258
7530	225	-123
7530	226	6
7530	227	-31
7530	228	-79
7530	229	25
7530	230	170
7530	231	174
7530	232	91
7530	233	89
7530	234	150
7530	235	95
7530	236	-90
7530	237	-182
7530	238	-78
7530	239	15
7530	240	-53
7530	241	-95
7530	242	20
7530	243	123
7530	244	75
7530	245	20
7530	246	124
7530	247	274
7530	248	265
7530	249	116
7530	250	1
7530	251	-55
7530	252	-207
7530	253	-467
7530	254	-598
7530	255	-481
7530	256	-347
7530	257	-367
7530	258	-390
7530	259	-296
7530	260	-245
7530	261	-378
7530	262	-525
7530	263	-496
7530	264	-356
7530	265	-303
7530	266	-343
7530	267	-328
7530	268	-261
7530	269	-319
7530	270	-552
7530	271	-676
7530	272	-519
7530	273	-290
7530	274	-157
7530	275	-5
7530	276	265
7530	277	481
7530	278	494
7530	279	439
7530	280	512
7530	281	660
7530	282	674
7530	283	528
7530	284	407
7530	285	397
7530	286	351
7530	287	206
7530	288	132
7530	289	164
7530	290	-39
7530	291	-714
7530	292	-1659
7530	293	-2517
7530	294	-3082
7530	295	-3192
7530	296	-2575
7530	297	-1120
7530	298	838
7530	299	2651
7530	300	3856
7530	301	4369
7530	302	4236
7530	303	3469
7530	304	2293
7530	305	1256
7530	306	695
7530	307	473
7530	308	353
7530	309	342
7530	310	476
7530	311	590
7530	312	512
7530	313	332
7530	314	255
7530	315	280
7530	316	214
7530	317	21
7530	318	-85
7530	319	8
7530	320	93
7530	321	31
7530	322	0
7530	323	119
7530	324	209
7530	325	125
7530	326	12
7530	327	66
7530	328	196
7530	329	199
7530	330	82
7530	331	12
7530	332	10
7530	333	-104
7530	334	-330
7530	335	-448
7530	336	-314
7530	337	-147
7530	338	-135
7530	339	-130
7530	340	-15
7530	341	59
7530	342	-42
7530	343	-165
7530	344	-117
7530	345	29
7530	346	66
7530	347	-27
7530	348	-87
7530	349	-82
7530	350	-190
7530	351	-444
7530	352	-586
7530	353	-464
7530	354	-293
7530	355	-247
7530	356	-201
7530	357	-38
7530	358	94
7530	359	52
7530	360	-37
7530	361	28
7530	362	192
7530	363	250
7530	364	165
7530	365	117
7530	366	157
7530	367	109
7530	368	-92
7530	369	-197
7530	370	-57
7530	371	111
7530	372	131
7530	373	127
7530	374	242
7530	375	347
7530	376	293
7530	377	163
7530	378	139
7530	379	188
7530	380	118
7530	381	-90
7530	382	-220
7530	383	-184
7530	384	-164
7530	385	-291
7530	386	-365
7530	387	-258
7530	388	-165
7530	389	-231
7530	390	-305
7530	391	-214
7530	392	-71
7530	393	-61
7530	394	-155
7530	395	-190
7530	396	-172
7530	397	-264
7530	398	-474
7530	399	-561
7530	400	-420
7530	401	-279
7530	402	-302
7530	403	-326
7530	404	-218
7530	405	-132
7530	406	-190
7530	407	-241
7530	408	-112
7530	409	83
7530	410	122
7530	411	-2
7530	412	-112
7530	413	-163
7530	414	-301
7530	415	-528
7530	416	-603
7530	417	-408
7530	418	-194
7530	419	-155
7530	420	-148
7530	421	-40
7530	422	41
7530	423	-25
7530	424	-90
7530	425	22
7530	426	224
7530	427	286
7530	428	183
7530	429	89
7530	430	65
7530	431	-48
7530	432	-280
7530	433	-390
7530	434	-234
7530	435	-42
7530	436	-1
7530	437	16
7530	438	140
7530	439	240
7530	440	177
7530	441	75
7530	442	122
7530	443	270
7530	444	306
7530	445	193
7530	446	108
7530	447	117
7530	448	43
7530	449	-182
7530	450	-319
7530	451	-223
7530	452	-98
7530	453	-121
7530	454	-164
7530	455	-90
7530	456	-20
7530	457	-111
7530	458	-280
7530	459	-337
7530	460	-305
7530	461	-384
7530	462	-578
7530	463	-676
7530	464	-583
7530	465	-505
7530	466	-565
7530	467	-564
7530	468	-382
7530	469	-213
7530	470	-193
7530	471	-182
7530	472	2
7530	473	234
7530	474	313
7530	475	252
7530	476	222
7530	477	251
7530	478	198
7530	479	64
7530	480	75
7530	481	316
7530	482	520
7530	483	496
7530	484	420
7530	485	467
7530	486	530
7530	487	489
7530	488	448
7530	489	472
7530	490	349
7530	491	-201
7530	492	-1134
7530	493	-2098
7530	494	-2781
7530	495	-3074
7530	496	-2835
7530	497	-1846
7530	498	-195
7530	499	1544
7530	500	2836
7530	501	3581
7530	502	3825
7530	503	3529
7530	504	2767
7530	505	1910
7530	506	1322
7530	507	1019
7530	508	785
7530	509	549
7530	510	426
7530	511	427
7530	512	354
7530	513	146
7530	514	25
7530	515	125
7530	516	222
7530	517	153
7530	518	88
7530	519	190
7530	520	339
7530	521	362
7530	522	324
7530	523	365
7530	524	423
7530	525	309
7530	526	36
7530	527	-142
7530	528	-110
7530	529	-50
7530	530	-99
7530	531	-79
7530	532	105
7530	533	237
7530	534	147
7530	535	21
7530	536	37
7530	537	124
7530	538	105
7530	539	34
7530	540	58
7530	541	138
7530	542	83
7530	543	-123
7530	544	-244
7530	545	-170
7530	546	-100
7530	547	-170
7530	548	-195
7530	549	-54
7530	550	74
7530	551	41
7530	552	-8
7530	553	95
7530	554	244
7530	555	246
7530	556	123
7530	557	58
7530	558	61
7530	559	-33
7530	560	-247
7530	561	-340
7530	562	-190
7530	563	-25
7530	564	-11
7530	565	3
7530	566	147
7530	567	258
7530	568	199
7530	569	114
7530	570	192
7530	571	348
7530	572	370
7530	573	240
7530	574	130
7530	575	82
7530	576	-63
7530	577	-326
7530	578	-448
7530	579	-296
7530	580	-110
7530	581	-86
7530	582	-102
7530	583	-28
7530	584	3
7530	585	-123
7530	586	-263
7530	587	-218
7530	588	-62
7530	589	-19
7530	590	-133
7530	591	-222
7530	592	-225
7530	593	-304
7530	594	-507
7530	595	-589
7530	596	-418
7530	597	-229
7530	598	-213
7530	599	-235
7530	600	-134
7530	601	-13
7530	602	-18
7530	603	-69
7530	604	-9
7530	605	96
7530	606	39
7530	607	-195
7530	608	-364
7530	609	-349
7530	610	-324
7530	611	-407
7530	612	-407
7530	613	-226
7530	614	-81
7530	615	-132
7530	616	-211
7530	617	-130
7530	618	27
7530	619	69
7530	620	17
7530	621	15
7530	622	46
7530	623	-62
7530	624	-299
7530	625	-404
7530	626	-259
7530	627	-94
7530	628	-89
7530	629	-92
7530	630	16
7530	631	82
7530	632	-12
7530	633	-93
7530	634	20
7530	635	219
7530	636	272
7530	637	163
7530	638	54
7530	639	-23
7530	640	-208
7530	641	-485
7530	642	-594
7530	643	-411
7530	644	-190
7530	645	-137
7530	646	-124
7530	647	-32
7530	648	-2
7530	649	-153
7530	650	-322
7530	651	-304
7530	652	-172
7530	653	-148
7530	654	-266
7530	655	-371
7530	656	-421
7530	657	-576
7530	658	-843
7530	659	-978
7530	660	-819
7530	661	-583
7530	662	-460
7530	663	-360
7530	664	-154
7530	665	6
7530	666	-1
7530	667	-48
7530	668	67
7530	669	274
7530	670	353
7530	671	270
7530	672	228
7530	673	311
7530	674	349
7530	675	251
7530	676	220
7530	677	369
7530	678	481
7530	679	407
7530	680	327
7530	681	423
7530	682	571
7530	683	549
7530	684	334
7530	685	18
7530	686	-456
7530	687	-1210
7530	688	-2109
7530	689	-2732
7530	690	-2803
7530	691	-2429
7530	692	-1770
7530	693	-770
7530	694	509
7530	695	1677
7530	696	2413
7530	697	2771
7530	698	2901
7530	699	2756
7530	700	2254
7530	701	1564
7530	702	987
7530	703	624
7530	704	343
7530	705	110
7530	706	94
7530	707	329
7530	708	512
7530	709	448
7530	710	316
7530	711	298
7530	712	301
7530	713	220
7530	714	200
7530	715	375
7530	716	603
7530	717	636
7530	718	473
7530	719	314
7530	720	223
7530	721	59
7530	722	-196
7530	723	-290
7530	724	-135
7530	725	19
7530	726	-11
7530	727	-60
7530	728	-5
7530	729	40
7530	730	-63
7530	731	-159
7530	732	-61
7530	733	166
7530	734	281
7530	735	234
7530	736	182
7530	737	175
7530	738	54
7530	739	-205
7530	740	-343
7530	741	-209
7530	742	-30
7530	743	2
7530	744	6
7530	745	120
7530	746	214
7530	747	154
7530	748	49
7530	749	84
7530	750	205
7530	751	201
7530	752	44
7530	753	-61
7530	754	-30
7530	755	-28
7530	756	-154
7530	757	-189
7530	758	-18
7530	759	150
7530	760	148
7530	761	117
7530	762	222
7530	763	347
7530	764	320
7530	765	198
7530	766	162
7530	767	199
7530	768	132
7530	769	-55
7530	770	-141
7530	771	-41
7530	772	26
7530	773	-91
7530	774	-203
7530	775	-168
7530	776	-143
7530	777	-250
7530	778	-333
7530	779	-222
7530	780	-36
7530	781	7
7530	782	-94
7530	783	-173
7530	784	-216
7530	785	-372
7530	786	-639
7530	787	-760
7530	788	-605
7530	789	-416
7530	790	-374
7530	791	-347
7530	792	-214
7530	793	-136
7530	794	-228
7530	795	-329
7530	796	-234
7530	797	-21
7530	798	81
7530	799	22
7530	800	-58
7530	801	-134
7530	802	-357
7530	803	-713
7530	804	-902
7530	805	-748
7530	806	-478
7530	807	-303
7530	808	-143
7530	809	71
7530	810	175
7530	811	37
7530	812	-167
7530	813	-192
7530	814	-58
7530	815	27
7530	816	9
7530	817	16
7530	818	70
7530	819	-19
7530	820	-283
7530	821	-449
7530	822	-340
7530	823	-162
7530	824	-105
7530	825	-64
7530	826	78
7530	827	196
7530	828	143
7530	829	27
7530	830	41
7530	831	150
7530	832	149
7530	833	2
7530	834	-93
7530	835	-52
7530	836	-56
7530	837	-213
7530	838	-305
7530	839	-208
7530	840	-120
7530	841	-202
7530	842	-296
7530	843	-228
7530	844	-105
7530	845	-117
7530	846	-236
7530	847	-307
7530	848	-349
7530	849	-535
7530	850	-832
7530	851	-971
7530	852	-827
7530	853	-621
7530	854	-539
7530	855	-449
7530	856	-260
7530	857	-138
7530	858	-194
7530	859	-246
7530	860	-86
7530	861	176
7530	862	309
7530	863	279
7530	864	250
7530	865	259
7530	866	168
7530	867	-19
7530	868	-56
7530	869	157
7530	870	360
7530	871	361
7530	872	328
7530	873	425
7530	874	528
7530	875	491
7530	876	397
7530	877	337
7530	878	156
7530	879	-376
7530	880	-1200
7530	881	-1979
7530	882	-2475
7530	883	-2694
7530	884	-2599
7530	885	-1978
7530	886	-823
7530	887	454
7530	888	1470
7530	889	2213
7530	890	2731
7530	891	2883
7530	892	2578
7530	893	2037
7530	894	1569
7530	895	1234
7530	896	905
7530	897	590
7530	898	461
7530	899	526
7530	900	538
7530	901	370
7530	902	236
7530	903	291
7530	904	358
7530	905	292
7530	906	243
7530	907	352
7530	908	480
7530	909	440
7530	910	306
7530	911	262
7530	912	301
7530	913	243
7530	914	62
7530	915	-27
7530	916	61
7530	917	114
7530	918	2
7530	919	-60
7530	920	60
7530	921	177
7530	922	132
7530	923	72
7530	924	149
7530	925	270
7530	926	244
7530	927	113
7530	928	42
7530	929	42
7530	930	-50
7530	931	-250
7530	932	-320
7530	933	-153
7530	934	6
7530	935	-16
7530	936	-61
7530	937	12
7530	938	59
7530	939	-40
7530	940	-126
7530	941	-19
7530	942	176
7530	943	230
7530	944	128
7530	945	45
7530	946	23
7530	947	-91
7530	948	-312
7530	949	-392
7530	950	-211
7530	951	-11
7530	952	24
7530	953	31
7530	954	151
7530	955	245
7530	956	181
7530	957	85
7530	958	142
7530	959	277
7530	960	279
7530	961	131
7530	962	27
7530	963	22
7530	964	-64
7530	965	-291
7530	966	-425
7530	967	-325
7530	968	-207
7530	969	-239
7530	970	-279
7530	971	-178
7530	972	-70
7530	973	-113
7530	974	-218
7530	975	-203
7530	976	-112
7530	977	-139
7530	978	-299
7530	979	-386
7530	980	-326
7530	981	-311
7530	982	-454
7530	983	-536
7530	984	-413
7530	985	-285
7530	986	-306
7530	987	-331
7530	988	-200
7530	989	-41
7530	990	-39
7530	991	-145
7530	992	-177
7530	993	-146
7530	994	-225
7530	995	-422
7530	996	-508
7530	997	-383
7530	998	-263
7530	999	-304
7530	1000	-330
7530	1001	-208
7530	1002	-105
7530	1003	-160
7530	1004	-219
7530	1005	-113
7530	1006	55
7530	1007	73
7530	1008	-44
7530	1009	-120
7530	1010	-133
7530	1011	-245
7530	1012	-465
7530	1013	-550
7530	1014	-379
7530	1015	-193
7530	1016	-172
7530	1017	-164
7530	1018	-40
7530	1019	53
7530	1020	-11
7530	1021	-85
7530	1022	12
7530	1023	186
7530	1024	217
7530	1025	87
7530	1026	-30
7530	1027	-82
7530	1028	-230
7530	1029	-501
7530	1030	-644
7530	1031	-524
7530	1032	-371
7530	1033	-372
7530	1034	-393
7530	1035	-305
7530	1036	-240
7530	1037	-344
7530	1038	-490
7530	1039	-496
7530	1040	-410
7530	1041	-426
7530	1042	-552
7530	1043	-606
7530	1044	-515
7530	1045	-475
7530	1046	-581
7530	1047	-619
7530	1048	-444
7530	1049	-273
7530	1050	-240
7530	1051	-199
7530	1052	8
7530	1053	238
7530	1054	314
7530	1055	304
7530	1056	385
7530	1057	527
7530	1058	541
7530	1059	404
7530	1060	320
7530	1061	373
7530	1062	376
7530	1063	230
7530	1064	173
7530	1065	338
7530	1066	505
7530	1067	436
7530	1068	177
7530	1069	-181
7530	1070	-741
7530	1071	-1571
7530	1072	-2419
7530	1073	-2861
7530	1074	-2702
7530	1075	-2058
7530	1076	-1047
7530	1077	313
7530	1078	1816
7530	1079	2954
7530	1080	3394
7530	1081	3296
7530	1082	2915
7530	1083	2297
7530	1084	1511
7530	1085	861
7530	1086	587
7530	1087	580
7530	1088	557
7530	1089	449
7530	1090	374
7530	1091	344
7530	1092	196
7530	1093	-71
7530	1094	-201
7530	1095	-58
7530	1096	123
7530	1097	147
7530	1098	150
7530	1099	254
7530	1100	317
7530	1101	207
7530	1102	69
7530	1103	100
7530	1104	226
7530	1105	234
7530	1106	107
7530	1107	34
7530	1108	43
7530	1109	-41
7530	1110	-259
7530	1111	-380
7530	1112	-266
7530	1113	-120
7530	1114	-130
7530	1115	-137
7530	1116	-8
7530	1117	128
7530	1118	96
7530	1119	-5
7530	1120	7
7530	1121	96
7530	1122	66
7530	1123	-92
7530	1124	-178
7530	1125	-124
7530	1126	-126
7530	1127	-286
7530	1128	-384
7530	1129	-282
7530	1130	-179
7530	1131	-227
7530	1132	-274
7530	1133	-153
7530	1134	17
7530	1135	48
7530	1136	-11
7530	1137	7
7530	1138	76
7530	1139	15
7530	1140	-186
7530	1141	-284
7530	1142	-176
7530	1143	-71
7530	1144	-116
7530	1145	-135
7530	1146	5
7530	1147	126
7530	1148	86
7530	1149	35
7530	1150	146
7530	1151	308
7530	1152	316
7530	1153	186
7530	1154	98
7530	1155	70
7530	1156	-59
7530	1157	-299
7530	1158	-404
7530	1159	-260
7530	1160	-107
7530	1161	-116
7530	1162	-137
7530	1163	-34
7530	1164	38
7530	1165	-51
7530	1166	-158
7530	1167	-98
7530	1168	41
7530	1169	46
7530	1170	-90
7530	1171	-180
7530	1172	-186
7530	1173	-278
7530	1174	-497
7530	1175	-600
7530	1176	-454
7530	1177	-285
7530	1178	-264
7530	1179	-248
7530	1180	-104
7530	1181	21
7530	1182	-24
7530	1183	-123
7530	1184	-81
7530	1185	46
7530	1186	62
7530	1187	-52
7530	1188	-112
7530	1189	-66
7530	1190	-111
7530	1191	-313
7530	1192	-437
7530	1193	-327
7530	1194	-186
7530	1195	-181
7530	1196	-175
7530	1197	-33
7530	1198	116
7530	1199	105
7530	1200	20
7530	1201	42
7530	1202	139
7530	1203	118
7530	1204	-38
7530	1205	-123
7530	1206	-50
7530	1207	-9
7530	1208	-120
7530	1209	-169
7530	1210	-34
7530	1211	92
7530	1212	55
7530	1213	4
7530	1214	106
7530	1215	253
7530	1216	265
7530	1217	181
7530	1218	158
7530	1219	185
7530	1220	79
7530	1221	-170
7530	1222	-320
7530	1223	-248
7530	1224	-166
7530	1225	-235
7530	1226	-287
7530	1227	-202
7530	1228	-149
7530	1229	-265
7530	1230	-390
7530	1231	-340
7530	1232	-207
7530	1233	-213
7530	1234	-354
7530	1235	-466
7530	1236	-503
7530	1237	-637
7530	1238	-858
7530	1239	-919
7530	1240	-704
7530	1241	-470
7530	1242	-395
7530	1243	-354
7530	1244	-191
7530	1245	-51
7530	1246	-51
7530	1247	-61
7530	1248	101
7530	1249	352
7530	1250	476
7530	1251	453
7530	1252	463
7530	1253	543
7530	1254	495
7530	1255	259
7530	1256	78
7530	1257	124
7530	1258	231
7530	1259	258
7530	1260	335
7530	1261	520
7530	1262	544
7530	1263	127
7530	1264	-669
7530	1265	-1567
7530	1266	-2377
7530	1267	-2989
7530	1268	-3136
7530	1269	-2486
7530	1270	-1056
7530	1271	667
7530	1272	2186
7530	1273	3338
7530	1274	4022
7530	1275	4014
7530	1276	3315
7530	1277	2361
7530	1278	1591
7530	1279	1077
7530	1280	694
7530	1281	459
7530	1282	443
7530	1283	522
7530	1284	454
7530	1285	221
7530	1286	70
7530	1287	124
7530	1288	185
7530	1289	102
7530	1290	55
7530	1291	157
7530	1292	237
7530	1293	152
7530	1294	66
7530	1295	150
7530	1296	295
7530	1297	293
7530	1298	157
7530	1299	63
7530	1300	26
7530	1301	-96
7530	1302	-325
7530	1303	-412
7530	1304	-242
7530	1305	-52
7530	1306	-42
7530	1307	-46
7530	1308	49
7530	1309	109
7530	1310	0
7530	1311	-108
7530	1312	-43
7530	1313	111
7530	1314	135
7530	1315	21
7530	1316	-66
7530	1317	-90
7530	1318	-217
7530	1319	-473
7530	1320	-605
7530	1321	-473
7530	1322	-301
7530	1323	-266
7530	1324	-236
7530	1325	-89
7530	1326	23
7530	1327	-40
7530	1328	-148
7530	1329	-99
7530	1330	52
7530	1331	101
7530	1332	20
7530	1333	-17
7530	1334	30
7530	1335	-21
7530	1336	-230
7530	1337	-346
7530	1338	-214
7530	1339	-48
7530	1340	-16
7530	1341	8
7530	1342	161
7530	1343	304
7530	1344	279
7530	1345	173
7530	1346	173
7530	1347	242
7530	1348	190
7530	1349	2
7530	1350	-109
7530	1351	-65
7530	1352	-53
7530	1353	-189
7530	1354	-266
7530	1355	-154
7530	1356	-55
7530	1357	-116
7530	1358	-189
7530	1359	-100
7530	1360	38
7530	1361	41
7530	1362	-57
7530	1363	-91
7530	1364	-75
7530	1365	-180
7530	1366	-411
7530	1367	-516
7530	1368	-390
7530	1369	-255
7530	1370	-274
7530	1371	-287
7530	1372	-166
7530	1373	-80
7530	1374	-155
7530	1375	-234
7530	1376	-129
7530	1377	52
7530	1378	94
7530	1379	-9
7530	1380	-84
7530	1381	-109
7530	1382	-240
7530	1383	-482
7530	1384	-586
7530	1385	-425
7530	1386	-238
7530	1387	-207
7530	1388	-194
7530	1389	-69
7530	1390	21
7530	1391	-56
7530	1392	-149
7530	1393	-69
7530	1394	108
7530	1395	159
7530	1396	68
7530	1397	4
7530	1398	9
7530	1399	-93
7530	1400	-332
7530	1401	-461
7530	1402	-328
7530	1403	-152
7530	1404	-111
7530	1405	-74
7530	1406	79
7530	1407	204
7530	1408	148
7530	1409	30
7530	1410	52
7530	1411	174
7530	1412	194
7530	1413	87
7530	1414	32
7530	1415	77
7530	1416	29
7530	1417	-191
7530	1418	-340
7530	1419	-264
7530	1420	-163
7530	1421	-206
7530	1422	-258
7530	1423	-177
7530	1424	-84
7530	1425	-148
7530	1426	-289
7530	1427	-322
7530	1428	-273
7530	1429	-344
7530	1430	-558
7530	1431	-703
7530	1432	-650
7530	1433	-610
7530	1434	-702
7530	1435	-711
7530	1436	-519
7530	1437	-333
7530	1438	-313
7530	1439	-330
7530	1440	-194
7530	1441	-6
7530	1442	62
7530	1443	30
7530	1444	68
7530	1445	168
7530	1446	155
7530	1447	16
7530	1448	-1
7530	1449	221
7530	1450	438
7530	1451	461
7530	1452	437
7530	1453	498
7530	1454	522
7530	1455	416
7530	1456	352
7530	1457	478
7530	1458	611
7530	1459	414
7530	1460	-211
7530	1461	-1077
7530	1462	-1997
7530	1463	-2867
7530	1464	-3408
7530	1465	-3152
7530	1466	-1932
7530	1467	-166
7530	1468	1601
7530	1469	3096
7530	1470	4115
7530	1471	4377
7530	1472	3823
7530	1473	2840
7530	1474	1925
7530	1475	1272
7530	1476	796
7530	1477	470
7530	1478	374
7530	1479	437
7530	1480	391
7530	1481	155
7530	1482	-21
7530	1483	46
7530	1484	163
7530	1485	156
7530	1486	151
7530	1487	267
7530	1488	374
7530	1489	315
7530	1490	199
7530	1491	207
7530	1492	297
7530	1493	262
7530	1494	76
7530	1495	-57
7530	1496	-60
7530	1497	-77
7530	1498	-216
7530	1499	-268
7530	1500	-111
7530	1501	51
7530	1502	31
7530	1503	-16
7530	1504	53
7530	1505	152
7530	1506	102
7530	1507	-26
7530	1508	-69
7530	1509	-40
7530	1510	-120
7530	1511	-320
7530	1512	-415
7530	1513	-297
7530	1514	-188
7530	1515	-237
7530	1516	-266
7530	1517	-143
7530	1518	-37
7530	1519	-86
7530	1520	-143
7530	1521	-43
7530	1522	109
7530	1523	108
7530	1524	-27
7530	1525	-118
7530	1526	-136
7530	1527	-235
7530	1528	-434
7530	1529	-489
7530	1530	-292
7530	1531	-82
7530	1532	-34
7530	1533	-4
7530	1534	140
7530	1535	243
7530	1536	178
7530	1537	86
7530	1538	159
7530	1539	318
7530	1540	356
7530	1541	258
7530	1542	198
7530	1543	204
7530	1544	98
7530	1545	-160
7530	1546	-317
7530	1547	-229
7530	1548	-107
7530	1549	-117
7530	1550	-120
7530	1551	9
7530	1552	117
7530	1553	52
7530	1554	-74
7530	1555	-67
7530	1556	27
7530	1557	13
7530	1558	-126
7530	1559	-201
7530	1560	-159
7530	1561	-193
7530	1562	-378
7530	1563	-482
7530	1564	-364
7530	1565	-235
7530	1566	-258
7530	1567	-290
7530	1568	-177
7530	1569	-44
7530	1570	-51
7530	1571	-123
7530	1572	-87
7530	1573	17
7530	1574	-6
7530	1575	-174
7530	1576	-271
7530	1577	-209
7530	1578	-169
7530	1579	-279
7530	1580	-329
7530	1581	-195
7530	1582	-68
7530	1583	-100
7530	1584	-144
7530	1585	-39
7530	1586	108
7530	1587	110
7530	1588	8
7530	1589	-31
7530	1590	-9
7530	1591	-94
7530	1592	-292
7530	1593	-372
7530	1594	-222
7530	1595	-71
7530	1596	-84
7530	1597	-98
7530	1598	13
7530	1599	95
7530	1600	22
7530	1601	-48
7530	1602	62
7530	1603	245
7530	1604	282
7530	1605	169
7530	1606	73
7530	1607	35
7530	1608	-99
7530	1609	-336
7530	1610	-428
7530	1611	-252
7530	1612	-52
7530	1613	-21
7530	1614	-23
7530	1615	68
7530	1616	112
7530	1617	-15
7530	1618	-162
7530	1619	-138
7530	1620	-19
7530	1621	-20
7530	1622	-167
7530	1623	-283
7530	1624	-320
7530	1625	-452
7530	1626	-724
7530	1627	-898
7530	1628	-821
7530	1629	-682
7530	1630	-677
7530	1631	-648
7530	1632	-465
7530	1633	-270
7530	1634	-234
7530	1635	-272
7530	1636	-189
7530	1637	-33
7530	1638	22
7530	1639	-50
7530	1640	-45
7530	1641	96
7530	1642	177
7530	1643	102
7530	1644	96
7530	1645	295
7530	1646	492
7530	1647	507
7530	1648	473
7530	1649	542
7530	1650	621
7530	1651	565
7530	1652	474
7530	1653	524
7530	1654	631
7530	1655	489
7530	1656	-33
7530	1657	-766
7530	1658	-1551
7530	1659	-2402
7530	1660	-3166
7530	1661	-3352
7530	1662	-2656
7530	1663	-1285
7530	1664	361
7530	1665	2042
7530	1666	3516
7530	1667	4388
7530	1668	4377
7530	1669	3644
7530	1670	2645
7530	1671	1698
7530	1672	864
7530	1673	217
7530	1674	-38
7530	1675	106
7530	1676	301
7530	1677	302
7530	1678	256
7530	1679	318
7530	1680	366
7530	1681	276
7530	1682	191
7530	1683	272
7530	1684	418
7530	1685	410
7530	1686	252
7530	1687	134
7530	1688	108
7530	1689	-3
7530	1690	-235
7530	1691	-351
7530	1692	-225
7530	1693	-80
7530	1694	-61
7530	1695	-47
7530	1696	92
7530	1697	209
7530	1698	147
7530	1699	36
7530	1700	56
7530	1701	167
7530	1702	160
7530	1703	34
7530	1704	-42
7530	1705	-17
7530	1706	-85
7530	1707	-307
7530	1708	-437
7530	1709	-321
7530	1710	-167
7530	1711	-154
7530	1712	-151
7530	1713	-25
7530	1714	89
7530	1715	37
7530	1716	-88
7530	1717	-90
7530	1718	4
7530	1719	-2
7530	1720	-137
7530	1721	-199
7530	1722	-114
7530	1723	-71
7530	1724	-187
7530	1725	-245
7530	1726	-105
7530	1727	38
7530	1728	27
7530	1729	-2
7530	1730	117
7530	1731	268
7530	1732	268
7530	1733	160
7530	1734	131
7530	1735	170
7530	1736	105
7530	1737	-83
7530	1738	-158
7530	1739	-16
7530	1740	117
7530	1741	80
7530	1742	41
7530	1743	133
7530	1744	193
7530	1745	95
7530	1746	-5
7530	1747	73
7530	1748	224
7530	1749	234
7530	1750	96
7530	1751	-20
7530	1752	-84
7530	1753	-249
7530	1754	-526
7530	1755	-656
7530	1756	-511
7530	1757	-331
7530	1758	-300
7530	1759	-289
7530	1760	-171
7530	1761	-95
7530	1762	-188
7530	1763	-301
7530	1764	-236
7530	1765	-66
7530	1766	-10
7530	1767	-93
7530	1768	-146
7530	1769	-127
7530	1770	-213
7530	1771	-445
7530	1772	-573
7530	1773	-449
7530	1774	-287
7530	1775	-261
7530	1776	-237
7530	1777	-82
7530	1778	60
7530	1779	28
7530	1780	-68
7530	1781	-41
7530	1782	71
7530	1783	68
7530	1784	-63
7530	1785	-129
7530	1786	-67
7530	1787	-74
7530	1788	-240
7530	1789	-335
7530	1790	-222
7530	1791	-92
7530	1792	-108
7530	1793	-123
7530	1794	9
7530	1795	164
7530	1796	157
7530	1797	53
7530	1798	31
7530	1799	80
7530	1800	17
7530	1801	-168
7530	1802	-248
7530	1803	-130
7530	1804	-28
7530	1805	-93
7530	1806	-133
7530	1807	-21
7530	1808	74
7530	1809	3
7530	1810	-75
7530	1811	9
7530	1812	144
7530	1813	124
7530	1814	-28
7530	1815	-136
7530	1816	-181
7530	1817	-326
7530	1818	-579
7530	1819	-700
7530	1820	-573
7530	1821	-439
7530	1822	-479
7530	1823	-539
7530	1824	-487
7530	1825	-437
7530	1826	-533
7530	1827	-599
7530	1828	-458
7530	1829	-213
7530	1830	-98
7530	1831	-154
7530	1832	-202
7530	1833	-206
7530	1834	-292
7530	1835	-481
7530	1836	-511
7530	1837	-261
7530	1838	23
7530	1839	147
7530	1840	241
7530	1841	434
7530	1842	586
7530	1843	553
7530	1844	454
7530	1845	473
7530	1846	565
7530	1847	550
7530	1848	438
7530	1849	421
7530	1850	509
7530	1851	420
7530	1852	-32
7530	1853	-695
7530	1854	-1398
7530	1855	-2192
7530	1856	-2967
7530	1857	-3277
7530	1858	-2765
7530	1859	-1533
7530	1860	55
7530	1861	1718
7530	1862	3211
7530	1863	4176
7530	1864	4293
7530	1865	3641
7530	1866	2674
7530	1867	1786
7530	1868	1030
7530	1869	409
7530	1870	124
7530	1871	205
7530	1872	350
7530	1873	326
7530	1874	259
7530	1875	326
7530	1876	441
7530	1877	426
7530	1878	315
7530	1879	265
7530	1880	262
7530	1881	138
7530	1882	-98
7530	1883	-198
7530	1884	-50
7530	1885	102
7530	1886	77
7530	1887	31
7530	1888	90
7530	1889	105
7530	1890	-10
7530	1891	-101
7530	1892	14
7530	1893	220
7530	1894	279
7530	1895	186
7530	1896	91
7530	1897	39
7530	1898	-130
7530	1899	-396
7530	1900	-515
7530	1901	-360
7530	1902	-173
7530	1903	-148
7530	1904	-145
7530	1905	-37
7530	1906	35
7530	1907	-60
7530	1908	-172
7530	1909	-110
7530	1910	48
7530	1911	90
7530	1912	-7
7530	1913	-71
7530	1914	-60
7530	1915	-151
7530	1916	-386
7530	1917	-515
7530	1918	-394
7530	1919	-237
7530	1920	-213
7530	1921	-183
7530	1922	-16
7530	1923	140
7530	1924	124
7530	1925	35
7530	1926	70
7530	1927	178
7530	1928	172
7530	1929	38
7530	1930	-21
7530	1931	51
7530	1932	57
7530	1933	-96
7530	1934	-184
7530	1935	-68
7530	1936	50
7530	1937	14
7530	1938	-32
7530	1939	69
7530	1940	190
7530	1941	158
7530	1942	38
7530	1943	11
7530	1944	52
7530	1945	-20
7530	1946	-219
7530	1947	-322
7530	1948	-243
7530	1949	-187
7530	1950	-297
7530	1951	-379
7530	1952	-295
7530	1953	-220
7530	1954	-285
7530	1955	-340
7530	1956	-217
7530	1957	-37
7530	1958	-5
7530	1959	-104
7530	1960	-161
7530	1961	-163
7530	1962	-268
7530	1963	-484
7530	1964	-566
7530	1965	-404
7530	1966	-241
7530	1967	-250
7530	1968	-274
7530	1969	-177
7530	1970	-102
7530	1971	-172
7530	1972	-235
7530	1973	-117
7530	1974	77
7530	1975	123
7530	1976	11
7530	1977	-86
7530	1978	-119
7530	1979	-241
7530	1980	-467
7530	1981	-555
7530	1982	-377
7530	1983	-173
7530	1984	-132
7530	1985	-110
7530	1986	20
7530	1987	122
7530	1988	58
7530	1989	-37
7530	1990	19
7530	1991	163
7530	1992	186
7530	1993	70
7530	1994	1
7530	1995	31
7530	1996	-18
7530	1997	-208
7530	1998	-307
7530	1999	-172
[truncated: 159,280 more rows]
