# Supplementary material for: Are Complexity Metrics Reliable in Assessing HRV Control in Obese Patients During Sleep?
Source: PLoS One. 2015 Apr 20;10(4):e0124458. doi: 10.1371/journal.pone.0124458 (PMC4404104; doi:10.1371/journal.pone.0124458)
Supplement: S2 Dataset — (ZIP) [file pone.0124458.s002.zip › cabiddu_obese_patients_data/SUBJECT (1)/3/FC.txt]

11460	0	-392
11460	1	-540
11460	2	-786
11460	3	-871
11460	4	-675
11460	5	-431
11460	6	-336
11460	7	-277
11460	8	-142
11460	9	-75
11460	10	-187
11460	11	-321
11460	12	-275
11460	13	-105
11460	14	-14
11460	15	-45
11460	16	-64
11460	17	-52
11460	18	-174
11460	19	-459
11460	20	-644
11460	21	-546
11460	22	-343
11460	23	-211
11460	24	-64
11460	25	162
11460	26	281
11460	27	139
11460	28	-112
11460	29	-206
11460	30	-120
11460	31	-22
11460	32	21
11460	33	105
11460	34	216
11460	35	148
11460	36	-159
11460	37	-423
11460	38	-418
11460	39	-289
11460	40	-212
11460	41	-111
11460	42	86
11460	43	224
11460	44	146
11460	45	-35
11460	46	-96
11460	47	-29
11460	48	-26
11460	49	-157
11460	50	-267
11460	51	-282
11460	52	-358
11460	53	-582
11460	54	-724
11460	55	-644
11460	56	-519
11460	57	-524
11460	58	-557
11460	59	-471
11460	60	-334
11460	61	-288
11460	62	-292
11460	63	-183
11460	64	0
11460	65	46
11460	66	-104
11460	67	-225
11460	68	-176
11460	69	-113
11460	70	-145
11460	71	-89
11460	72	178
11460	73	454
11460	74	541
11460	75	531
11460	76	588
11460	77	656
11460	78	584
11460	79	417
11460	80	344
11460	81	377
11460	82	310
11460	83	30
11460	84	-297
11460	85	-574
11460	86	-995
11460	87	-1642
11460	88	-2227
11460	89	-2453
11460	90	-2319
11460	91	-1903
11460	92	-1126
11460	93	41
11460	94	1337
11460	95	2340
11460	96	2865
11460	97	3011
11460	98	2863
11460	99	2367
11460	100	1606
11460	101	924
11460	102	546
11460	103	322
11460	104	105
11460	105	27
11460	106	209
11460	107	472
11460	108	592
11460	109	587
11460	110	590
11460	111	579
11460	112	403
11460	113	99
11460	114	-83
11460	115	-48
11460	116	2
11460	117	-78
11460	118	-122
11460	119	-5
11460	120	90
11460	121	24
11460	122	-43
11460	123	49
11460	124	167
11460	125	133
11460	126	11
11460	127	-15
11460	128	66
11460	129	68
11460	130	-53
11460	131	-117
11460	132	-47
11460	133	-44
11460	134	-227
11460	135	-370
11460	136	-290
11460	137	-123
11460	138	-39
11460	139	39
11460	140	220
11460	141	373
11460	142	300
11460	143	37
11460	144	-185
11460	145	-284
11460	146	-387
11460	147	-517
11460	148	-470
11460	149	-182
11460	150	79
11460	151	85
11460	152	-31
11460	153	-91
11460	154	-162
11460	155	-302
11460	156	-331
11460	157	-70
11460	158	335
11460	159	565
11460	160	502
11460	161	287
11460	162	15
11460	163	-358
11460	164	-755
11460	165	-879
11460	166	-607
11460	167	-228
11460	168	-28
11460	169	45
11460	170	101
11460	171	44
11460	172	-206
11460	173	-483
11460	174	-549
11460	175	-429
11460	176	-332
11460	177	-338
11460	178	-313
11460	179	-225
11460	180	-269
11460	181	-508
11460	182	-692
11460	183	-627
11460	184	-474
11460	185	-417
11460	186	-358
11460	187	-190
11460	188	-46
11460	189	-82
11460	190	-200
11460	191	-193
11460	192	-46
11460	193	30
11460	194	-50
11460	195	-138
11460	196	-166
11460	197	-292
11460	198	-568
11460	199	-706
11460	200	-532
11460	201	-240
11460	202	-56
11460	203	50
11460	204	173
11460	205	219
11460	206	79
11460	207	-132
11460	208	-188
11460	209	-73
11460	210	-12
11460	211	-114
11460	212	-209
11460	213	-177
11460	214	-186
11460	215	-330
11460	216	-414
11460	217	-295
11460	218	-135
11460	219	-94
11460	220	-59
11460	221	118
11460	222	329
11460	223	327
11460	224	78
11460	225	-214
11460	226	-436
11460	227	-659
11460	228	-860
11460	229	-821
11460	230	-494
11460	231	-199
11460	232	-216
11460	233	-431
11460	234	-620
11460	235	-746
11460	236	-812
11460	237	-680
11460	238	-244
11460	239	270
11460	240	526
11460	241	421
11460	242	179
11460	243	-20
11460	244	-204
11460	245	-369
11460	246	-304
11460	247	43
11460	248	362
11460	249	432
11460	250	385
11460	251	432
11460	252	540
11460	253	593
11460	254	637
11460	255	766
11460	256	838
11460	257	598
11460	258	8
11460	259	-671
11460	260	-1265
11460	261	-1870
11460	262	-2511
11460	263	-2897
11460	264	-2806
11460	265	-2356
11460	266	-1690
11460	267	-724
11460	268	572
11460	269	1898
11460	270	2853
11460	271	3309
11460	272	3372
11460	273	3093
11460	274	2438
11460	275	1555
11460	276	819
11460	277	443
11460	278	258
11460	279	88
11460	280	50
11460	281	218
11460	282	386
11460	283	371
11460	284	287
11460	285	319
11460	286	404
11460	287	371
11460	288	218
11460	289	113
11460	290	84
11460	291	-30
11460	292	-260
11460	293	-365
11460	294	-227
11460	295	-65
11460	296	-42
11460	297	-32
11460	298	77
11460	299	133
11460	300	16
11460	301	-117
11460	302	-79
11460	303	86
11460	304	148
11460	305	67
11460	306	-4
11460	307	-11
11460	308	-123
11460	309	-383
11460	310	-548
11460	311	-463
11460	312	-331
11460	313	-331
11460	314	-339
11460	315	-218
11460	316	-97
11460	317	-125
11460	318	-220
11460	319	-197
11460	320	-94
11460	321	-99
11460	322	-250
11460	323	-346
11460	324	-310
11460	325	-313
11460	326	-457
11460	327	-527
11460	328	-386
11460	329	-233
11460	330	-233
11460	331	-262
11460	332	-158
11460	333	-23
11460	334	-21
11460	335	-107
11460	336	-112
11460	337	-58
11460	338	-123
11460	339	-338
11460	340	-478
11460	341	-429
11460	342	-381
11460	343	-480
11460	344	-548
11460	345	-456
11460	346	-374
11460	347	-448
11460	348	-543
11460	349	-482
11460	350	-350
11460	351	-334
11460	352	-425
11460	353	-455
11460	354	-412
11460	355	-463
11460	356	-647
11460	357	-739
11460	358	-614
11460	359	-483
11460	360	-503
11460	361	-523
11460	362	-405
11460	363	-294
11460	364	-336
11460	365	-406
11460	366	-327
11460	367	-167
11460	368	-124
11460	369	-210
11460	370	-256
11460	371	-216
11460	372	-263
11460	373	-454
11460	374	-563
11460	375	-446
11460	376	-302
11460	377	-299
11460	378	-299
11460	379	-178
11460	380	-63
11460	381	-102
11460	382	-189
11460	383	-147
11460	384	-6
11460	385	27
11460	386	-79
11460	387	-160
11460	388	-146
11460	389	-211
11460	390	-425
11460	391	-563
11460	392	-471
11460	393	-340
11460	394	-352
11460	395	-385
11460	396	-301
11460	397	-204
11460	398	-253
11460	399	-372
11460	400	-396
11460	401	-346
11460	402	-422
11460	403	-628
11460	404	-766
11460	405	-711
11460	406	-631
11460	407	-650
11460	408	-603
11460	409	-390
11460	410	-210
11460	411	-214
11460	412	-246
11460	413	-100
11460	414	141
11460	415	276
11460	416	302
11460	417	355
11460	418	436
11460	419	384
11460	420	204
11460	421	137
11460	422	303
11460	423	464
11460	424	430
11460	425	359
11460	426	414
11460	427	499
11460	428	485
11460	429	454
11460	430	453
11460	431	262
11460	432	-409
11460	433	-1509
11460	434	-2638
11460	435	-3404
11460	436	-3624
11460	437	-3144
11460	438	-1796
11460	439	240
11460	440	2285
11460	441	3702
11460	442	4341
11460	443	4298
11460	444	3648
11460	445	2581
11460	446	1543
11460	447	923
11460	448	713
11460	449	631
11460	450	516
11460	451	432
11460	452	401
11460	453	268
11460	454	11
11460	455	-120
11460	456	16
11460	457	191
11460	458	201
11460	459	165
11460	460	234
11460	461	315
11460	462	267
11460	463	173
11460	464	192
11460	465	277
11460	466	224
11460	467	-3
11460	468	-169
11460	469	-175
11460	470	-183
11460	471	-302
11460	472	-332
11460	473	-165
11460	474	-3
11460	475	-28
11460	476	-98
11460	477	-51
11460	478	48
11460	479	30
11460	480	-69
11460	481	-95
11460	482	-58
11460	483	-141
11460	484	-369
11460	485	-513
11460	486	-440
11460	487	-348
11460	488	-388
11460	489	-400
11460	490	-268
11460	491	-155
11460	492	-202
11460	493	-270
11460	494	-183
11460	495	-22
11460	496	17
11460	497	-77
11460	498	-144
11460	499	-157
11460	500	-264
11460	501	-487
11460	502	-583
11460	503	-417
11460	504	-207
11460	505	-138
11460	506	-86
11460	507	65
11460	508	174
11460	509	110
11460	510	3
11460	511	48
11460	512	183
11460	513	210
11460	514	94
11460	515	1
11460	516	-23
11460	517	-134
11460	518	-380
11460	519	-522
11460	520	-417
11460	521	-275
11460	522	-270
11460	523	-279
11460	524	-162
11460	525	-39
11460	526	-52
11460	527	-108
11460	528	-36
11460	529	111
11460	530	129
11460	531	-17
11460	532	-133
11460	533	-131
11460	534	-168
11460	535	-330
11460	536	-408
11460	537	-273
11460	538	-129
11460	539	-144
11460	540	-183
11460	541	-87
11460	542	47
11460	543	56
11460	544	-14
11460	545	-7
11460	546	53
11460	547	-3
11460	548	-195
11460	549	-299
11460	550	-206
11460	551	-107
11460	552	-160
11460	553	-193
11460	554	-79
11460	555	22
11460	556	-24
11460	557	-72
11460	558	39
11460	559	209
11460	560	233
11460	561	115
11460	562	19
11460	563	-28
11460	564	-173
11460	565	-429
11460	566	-571
11460	567	-481
11460	568	-377
11460	569	-425
11460	570	-470
11460	571	-377
11460	572	-286
11460	573	-346
11460	574	-435
11460	575	-394
11460	576	-271
11460	577	-276
11460	578	-384
11460	579	-413
11460	580	-323
11460	581	-307
11460	582	-445
11460	583	-521
11460	584	-388
11460	585	-229
11460	586	-172
11460	587	-75
11460	588	185
11460	589	436
11460	590	500
11460	591	467
11460	592	532
11460	593	673
11460	594	718
11460	595	634
11460	596	572
11460	597	568
11460	598	462
11460	599	219
11460	600	103
11460	601	256
11460	602	395
11460	603	208
11460	604	-316
11460	605	-1072
11460	606	-2036
11460	607	-3048
11460	608	-3636
11460	609	-3310
11460	610	-2010
11460	611	-137
11460	612	1818
11460	613	3500
11460	614	4567
11460	615	4677
11460	616	3852
11460	617	2658
11460	618	1642
11460	619	934
11460	620	491
11460	621	367
11460	622	541
11460	623	747
11460	624	730
11460	625	536
11460	626	394
11460	627	368
11460	628	301
11460	629	133
11460	630	40
11460	631	115
11460	632	162
11460	633	64
11460	634	22
11460	635	170
11460	636	329
11460	637	320
11460	638	243
11460	639	262
11460	640	310
11460	641	260
11460	642	115
11460	643	50
11460	644	85
11460	645	34
11460	646	-156
11460	647	-282
11460	648	-199
11460	649	-97
11460	650	-138
11460	651	-161
11460	652	-50
11460	653	51
11460	654	-5
11460	655	-99
11460	656	-47
11460	657	96
11460	658	134
11460	659	40
11460	660	-23
11460	661	-13
11460	662	-101
11460	663	-340
11460	664	-488
11460	665	-388
11460	666	-238
11460	667	-212
11460	668	-191
11460	669	-50
11460	670	81
11460	671	60
11460	672	-11
11460	673	51
11460	674	203
11460	675	243
11460	676	128
11460	677	39
11460	678	54
11460	679	15
11460	680	-162
11460	681	-251
11460	682	-113
11460	683	42
11460	684	39
11460	685	-5
11460	686	69
11460	687	163
11460	688	137
11460	689	52
11460	690	70
11460	691	157
11460	692	117
11460	693	-89
11460	694	-244
11460	695	-224
11460	696	-188
11460	697	-269
11460	698	-288
11460	699	-131
11460	700	12
11460	701	-7
11460	702	-58
11460	703	36
11460	704	186
11460	705	213
11460	706	122
11460	707	67
11460	708	58
11460	709	-54
11460	710	-286
11460	711	-400
11460	712	-267
11460	713	-107
11460	714	-91
11460	715	-87
11460	716	44
11460	717	153
11460	718	107
11460	719	40
11460	720	120
11460	721	270
11460	722	298
11460	723	188
11460	724	109
11460	725	104
11460	726	23
11460	727	-177
11460	728	-272
11460	729	-128
11460	730	39
11460	731	53
11460	732	44
11460	733	137
11460	734	206
11460	735	119
11460	736	-1
11460	737	27
11460	738	153
11460	739	177
11460	740	58
11460	741	-52
11460	742	-95
11460	743	-234
11460	744	-520
11460	745	-718
11460	746	-658
11460	747	-533
11460	748	-529
11460	749	-516
11460	750	-372
11460	751	-220
11460	752	-220
11460	753	-267
11460	754	-192
11460	755	-36
11460	756	15
11460	757	-103
11460	758	-177
11460	759	-105
11460	760	-30
11460	761	-56
11460	762	4
11460	763	247
11460	764	450
11460	765	448
11460	766	399
11460	767	492
11460	768	661
11460	769	731
11460	770	706
11460	771	702
11460	772	705
11460	773	572
11460	774	330
11460	775	215
11460	776	286
11460	777	224
11460	778	-272
11460	779	-1090
11460	780	-2020
11460	781	-2915
11460	782	-3514
11460	783	-3336
11460	784	-2104
11460	785	-91
11460	786	2049
11460	787	3759
11460	788	4737
11460	789	4830
11460	790	4018
11460	791	2644
11460	792	1365
11460	793	639
11460	794	364
11460	795	287
11460	796	367
11460	797	556
11460	798	632
11460	799	479
11460	800	300
11460	801	325
11460	802	494
11460	803	567
11460	804	471
11460	805	343
11460	806	253
11460	807	85
11460	808	-162
11460	809	-254
11460	810	-73
11460	811	136
11460	812	164
11460	813	128
11460	814	178
11460	815	228
11460	816	160
11460	817	70
11460	818	129
11460	819	281
11460	820	302
11460	821	172
11460	822	43
11460	823	10
11460	824	-92
11460	825	-321
11460	826	-458
11460	827	-348
11460	828	-191
11460	829	-167
11460	830	-167
11460	831	-63
11460	832	38
11460	833	-8
11460	834	-116
11460	835	-110
11460	836	-14
11460	837	-22
11460	838	-178
11460	839	-286
11460	840	-243
11460	841	-210
11460	842	-297
11460	843	-308
11460	844	-123
11460	845	58
11460	846	65
11460	847	24
11460	848	106
11460	849	227
11460	850	222
11460	851	122
11460	852	88
11460	853	115
11460	854	38
11460	855	-173
11460	856	-298
11460	857	-214
11460	858	-130
11460	859	-197
11460	860	-252
11460	861	-159
11460	862	-66
11460	863	-104
11460	864	-150
11460	865	-45
11460	866	115
11460	867	128
11460	868	-7
11460	869	-115
11460	870	-145
11460	871	-237
11460	872	-425
11460	873	-492
11460	874	-318
11460	875	-133
11460	876	-107
11460	877	-106
11460	878	1
11460	879	81
11460	880	3
11460	881	-109
11460	882	-74
11460	883	59
11460	884	104
11460	885	34
11460	886	4
11460	887	53
11460	888	6
11460	889	-203
11460	890	-349
11460	891	-271
11460	892	-149
11460	893	-143
11460	894	-121
11460	895	31
11460	896	171
11460	897	143
11460	898	42
11460	899	52
11460	900	149
11460	901	154
11460	902	33
11460	903	-43
11460	904	3
11460	905	-1
11460	906	-148
11460	907	-223
11460	908	-87
11460	909	59
11460	910	39
11460	911	-24
11460	912	21
11460	913	89
11460	914	31
11460	915	-88
11460	916	-114
11460	917	-72
11460	918	-154
11460	919	-393
11460	920	-571
11460	921	-563
11460	922	-531
11460	923	-622
11460	924	-662
11460	925	-548
11460	926	-437
11460	927	-499
11460	928	-563
11460	929	-452
11460	930	-241
11460	931	-123
11460	932	-123
11460	933	-107
11460	934	-72
11460	935	-151
11460	936	-339
11460	937	-377
11460	938	-135
11460	939	146
11460	940	258
11460	941	323
11460	942	472
11460	943	588
11460	944	559
11460	945	519
11460	946	614
11460	947	742
11460	948	702
11460	949	514
11460	950	394
11460	951	401
11460	952	307
11460	953	-63
11460	954	-631
11460	955	-1313
11460	956	-2200
11460	957	-3154
11460	958	-3636
11460	959	-3185
11460	960	-1828
11460	961	69
11460	962	2129
11460	963	3938
11460	964	4993
11460	965	4932
11460	966	3910
11460	967	2517
11460	968	1292
11460	969	405
11460	970	-112
11460	971	-170
11460	972	145
11460	973	430
11460	974	423
11460	975	284
11460	976	249
11460	977	292
11460	978	281
11460	979	255
11460	980	318
11460	981	398
11460	982	311
11460	983	71
11460	984	-84
11460	985	-38
11460	986	10
11460	987	-88
11460	988	-168
11460	989	-101
11460	990	-51
11460	991	-119
11460	992	-168
11460	993	-39
11460	994	149
11460	995	191
11460	996	114
11460	997	63
11460	998	52
11460	999	-84
11460	1000	-342
11460	1001	-501
11460	1002	-429
11460	1003	-324
11460	1004	-346
11460	1005	-341
11460	1006	-199
11460	1007	-85
11460	1008	-138
11460	1009	-213
11460	1010	-131
11460	1011	29
11460	1012	71
11460	1013	-18
11460	1014	-87
11460	1015	-110
11460	1016	-232
11460	1017	-475
11460	1018	-594
11460	1019	-452
11460	1020	-268
11460	1021	-216
11460	1022	-178
11460	1023	-38
11460	1024	54
11460	1025	-23
11460	1026	-131
11460	1027	-75
11460	1028	85
11460	1029	149
11460	1030	73
11460	1031	10
11460	1032	0
11460	1033	-116
11460	1034	-383
11460	1035	-551
11460	1036	-464
11460	1037	-329
11460	1038	-322
11460	1039	-325
11460	1040	-212
11460	1041	-109
11460	1042	-153
11460	1043	-242
11460	1044	-194
11460	1045	-53
11460	1046	-17
11460	1047	-131
11460	1048	-215
11460	1049	-194
11460	1050	-227
11460	1051	-397
11460	1052	-490
11460	1053	-365
11460	1054	-220
11460	1055	-221
11460	1056	-240
11460	1057	-119
11460	1058	35
11460	1059	57
11460	1060	-7
11460	1061	3
11460	1062	61
11460	1063	-11
11460	1064	-230
11460	1065	-365
11460	1066	-296
11460	1067	-204
11460	1068	-236
11460	1069	-226
11460	1070	-65
11460	1071	63
11460	1072	9
11460	1073	-80
11460	1074	-18
11460	1075	118
11460	1076	147
11460	1077	74
11460	1078	48
11460	1079	70
11460	1080	-24
11460	1081	-245
11460	1082	-349
11460	1083	-200
11460	1084	-12
11460	1085	30
11460	1086	53
11460	1087	172
11460	1088	238
11460	1089	123
11460	1090	-17
11460	1091	9
11460	1092	132
11460	1093	145
11460	1094	20
11460	1095	-93
11460	1096	-154
11460	1097	-312
11460	1098	-588
11460	1099	-742
11460	1100	-637
11460	1101	-492
11460	1102	-506
11460	1103	-548
11460	1104	-478
11460	1105	-410
11460	1106	-473
11460	1107	-526
11460	1108	-389
11460	1109	-141
11460	1110	0
11460	1111	-53
11460	1112	-113
11460	1113	-105
11460	1114	-145
11460	1115	-271
11460	1116	-251
11460	1117	24
11460	1118	302
11460	1119	372
11460	1120	362
11460	1121	446
11460	1122	556
11460	1123	564
11460	1124	533
11460	1125	590
11460	1126	672
11460	1127	601
11460	1128	380
11460	1129	234
11460	1130	230
11460	1131	100
11460	1132	-408
11460	1133	-1173
11460	1134	-1997
11460	1135	-2812
11460	1136	-3393
11460	1137	-3247
11460	1138	-2059
11460	1139	-78
11460	1140	2074
11460	1141	3843
11460	1142	4875
11460	1143	4945
11460	1144	4021
11460	1145	2494
11460	1146	1082
11460	1147	280
11460	1148	15
11460	1149	15
11460	1150	196
11460	1151	447
11460	1152	512
11460	1153	295
11460	1154	61
11460	1155	83
11460	1156	294
11460	1157	430
11460	1158	392
11460	1159	273
11460	1160	117
11460	1161	-151
11460	1162	-470
11460	1163	-569
11460	1164	-338
11460	1165	-63
11460	1166	6
11460	1167	-26
11460	1168	-4
11460	1169	6
11460	1170	-74
11460	1171	-119
11460	1172	14
11460	1173	215
11460	1174	243
11460	1175	92
11460	1176	-74
11460	1177	-149
11460	1178	-275
11460	1179	-486
11460	1180	-579
11460	1181	-423
11460	1182	-239
11460	1183	-212
11460	1184	-213
11460	1185	-110
11460	1186	-20
11460	1187	-83
11460	1188	-198
11460	1189	-179
11460	1190	-67
11460	1191	-57
11460	1192	-182
11460	1193	-263
11460	1194	-228
11460	1195	-247
11460	1196	-409
11460	1197	-500
11460	1198	-371
11460	1199	-214
11460	1200	-198
11460	1201	-200
11460	1202	-73
11460	1203	70
11460	1204	68
11460	1205	-16
11460	1206	-5
11460	1207	78
11460	1208	40
11460	1209	-157
11460	1210	-309
11460	1211	-308
11460	1212	-329
11460	1213	-492
11460	1214	-589
11460	1215	-483
11460	1216	-345
11460	1217	-335
11460	1218	-341
11460	1219	-218
11460	1220	-71
11460	1221	-87
11460	1222	-234
11460	1223	-324
11460	1224	-328
11460	1225	-399
11460	1226	-565
11460	1227	-616
11460	1228	-444
11460	1229	-270
11460	1230	-256
11460	1231	-248
11460	1232	-104
11460	1233	34
11460	1234	29
11460	1235	-2
11460	1236	98
11460	1237	244
11460	1238	236
11460	1239	86
11460	1240	-23
11460	1241	-38
11460	1242	-117
11460	1243	-311
11460	1244	-403
11460	1245	-260
11460	1246	-86
11460	1247	-50
11460	1248	-17
11460	1249	139
11460	1250	271
11460	1251	229
11460	1252	125
11460	1253	146
11460	1254	259
11460	1255	277
11460	1256	170
11460	1257	97
11460	1258	109
11460	1259	40
11460	1260	-165
11460	1261	-270
11460	1262	-120
11460	1263	89
11460	1264	161
11460	1265	190
11460	1266	286
11460	1267	329
11460	1268	200
11460	1269	26
11460	1270	14
11460	1271	143
11460	1272	194
11460	1273	78
11460	1274	-65
11460	1275	-156
11460	1276	-320
11460	1277	-600
11460	1278	-737
11460	1279	-585
11460	1280	-368
11460	1281	-310
11460	1282	-314
11460	1283	-258
11460	1284	-203
11460	1285	-250
11460	1286	-293
11460	1287	-165
11460	1288	80
11460	1289	207
11460	1290	126
11460	1291	40
11460	1292	84
11460	1293	120
11460	1294	52
11460	1295	80
11460	1296	316
11460	1297	565
11460	1298	638
11460	1299	634
11460	1300	701
11460	1301	771
11460	1302	693
11460	1303	516
11460	1304	427
11460	1305	449
11460	1306	400
11460	1307	200
11460	1308	-5
11460	1309	-143
11460	1310	-438
11460	1311	-1003
11460	1312	-1586
11460	1313	-1916
11460	1314	-1986
11460	1315	-1833
11460	1316	-1322
11460	1317	-357
11460	1318	834
11460	1319	1872
11460	1320	2555
11460	1321	2939
11460	1322	3032
11460	1323	2719
11460	1324	2044
11460	1325	1354
11460	1326	904
11460	1327	582
11460	1328	283
11460	1329	146
11460	1330	278
11460	1331	484
11460	1332	552
11460	1333	514
11460	1334	521
11460	1335	543
11460	1336	445
11460	1337	248
11460	1338	160
11460	1339	229
11460	1340	249
11460	1341	97
11460	1342	-39
11460	1343	3
11460	1344	54
11460	1345	-20
11460	1346	-83
11460	1347	31
11460	1348	167
11460	1349	139
11460	1350	-1
11460	1351	-62
11460	1352	-28
11460	1353	-58
11460	1354	-180
11460	1355	-227
11460	1356	-141
11460	1357	-122
11460	1358	-293
11460	1359	-436
11460	1360	-381
11460	1361	-288
11460	1362	-303
11460	1363	-314
11460	1364	-183
11460	1365	-24
11460	1366	-18
11460	1367	-126
11460	1368	-170
11460	1369	-135
11460	1370	-184
11460	1371	-358
11460	1372	-437
11460	1373	-307
11460	1374	-172
11460	1375	-184
11460	1376	-191
11460	1377	-65
11460	1378	21
11460	1379	-73
11460	1380	-195
11460	1381	-145
11460	1382	33
11460	1383	149
11460	1384	176
11460	1385	211
11460	1386	240
11460	1387	78
11460	1388	-283
11460	1389	-557
11460	1390	-530
11460	1391	-369
11460	1392	-255
11460	1393	-113
11460	1394	98
11460	1395	181
11460	1396	-15
11460	1397	-305
11460	1398	-431
11460	1399	-368
11460	1400	-278
11460	1401	-214
11460	1402	-89
11460	1403	68
11460	1404	5
11460	1405	-335
11460	1406	-662
11460	1407	-735
11460	1408	-651
11460	1409	-549
11460	1410	-333
11460	1411	24
11460	1412	311
11460	1413	302
11460	1414	87
11460	1415	-96
11460	1416	-178
11460	1417	-263
11460	1418	-350
11460	1419	-290
11460	1420	-93
11460	1421	-24
11460	1422	-208
11460	1423	-390
11460	1424	-346
11460	1425	-191
11460	1426	-84
11460	1427	44
11460	1428	254
11460	1429	386
11460	1430	269
11460	1431	13
11460	1432	-122
11460	1433	-82
11460	1434	-23
11460	1435	-13
11460	1436	64
11460	1437	225
11460	1438	254
11460	1439	48
11460	1440	-131
11460	1441	-81
11460	1442	74
11460	1443	143
11460	1444	185
11460	1445	294
11460	1446	355
11460	1447	228
11460	1448	3
11460	1449	-100
11460	1450	-67
11460	1451	-118
11460	1452	-345
11460	1453	-551
11460	1454	-585
11460	1455	-576
11460	1456	-638
11460	1457	-574
11460	1458	-329
11460	1459	-110
11460	1460	-113
11460	1461	-198
11460	1462	-141
11460	1463	32
11460	1464	163
11460	1465	220
11460	1466	298
11460	1467	372
11460	1468	245
11460	1469	-104
11460	1470	-342
11460	1471	-228
11460	1472	64
11460	1473	318
11460	1474	562
11460	1475	820
11460	1476	910
11460	1477	726
11460	1478	472
11460	1479	440
11460	1480	641
11460	1481	862
11460	1482	943
11460	1483	880
11460	1484	599
11460	1485	-99
11460	1486	-1186
11460	1487	-2235
11460	1488	-2856
11460	1489	-3022
11460	1490	-2795
11460	1491	-2073
11460	1492	-849
11460	1493	575
11460	1494	1825
11460	1495	2773
11460	1496	3436
11460	1497	3709
11460	1498	3440
11460	1499	2720
11460	1500	1918
11460	1501	1297
11460	1502	796
11460	1503	345
11460	1504	144
11460	1505	273
11460	1506	492
11460	1507	591
11460	1508	652
11460	1509	786
11460	1510	875
11460	1511	743
11460	1512	462
11460	1513	265
11460	1514	227
11460	1515	196
11460	1516	92
11460	1517	68
11460	1518	181
11460	1519	204
11460	1520	28
11460	1521	-130
11460	1522	-47
11460	1523	142
11460	1524	261
11460	1525	356
11460	1526	511
11460	1527	608
11460	1528	455
11460	1529	132
11460	1530	-88
11460	1531	-96
11460	1532	-39
11460	1533	-43
11460	1534	-15
11460	1535	114
11460	1536	145
11460	1537	-25
11460	1538	-153
11460	1539	-46
11460	1540	151
11460	1541	240
11460	1542	246
11460	1543	285
11460	1544	296
11460	1545	152
11460	1546	-53
11460	1547	-99
11460	1548	50
11460	1549	147
11460	1550	59
11460	1551	-32
11460	1552	25
11460	1553	66
11460	1554	-13
11460	1555	-46
11460	1556	86
11460	1557	250
11460	1558	274
11460	1559	233
11460	1560	304
11460	1561	441
11460	1562	434
11460	1563	239
11460	1564	44
11460	1565	-61
11460	1566	-213
11460	1567	-472
11460	1568	-585
11460	1569	-402
11460	1570	-152
11460	1571	-63
11460	1572	-43
11460	1573	41
11460	1574	117
11460	1575	74
11460	1576	4
11460	1577	62
11460	1578	172
11460	1579	100
11460	1580	-204
11460	1581	-503
11460	1582	-602
11460	1583	-576
11460	1584	-534
11460	1585	-350
11460	1586	-32
11460	1587	111
11460	1588	-97
11460	1589	-428
11460	1590	-554
11460	1591	-428
11460	1592	-197
11460	1593	49
11460	1594	273
11460	1595	329
11460	1596	24
11460	1597	-539
11460	1598	-932
11460	1599	-873
11460	1600	-532
11460	1601	-174
11460	1602	144
11460	1603	385
11460	1604	356
11460	1605	10
11460	1606	-343
11460	1607	-367
11460	1608	-77
11460	1609	255
11460	1610	447
11460	1611	521
11460	1612	453
11460	1613	135
11460	1614	-356
11460	1615	-658
11460	1616	-560
11460	1617	-292
11460	1618	-114
11460	1619	6
11460	1620	142
11460	1621	150
11460	1622	-43
11460	1623	-271
11460	1624	-336
11460	1625	-289
11460	1626	-339
11460	1627	-524
11460	1628	-671
11460	1629	-689
11460	1630	-720
11460	1631	-847
11460	1632	-901
11460	1633	-733
11460	1634	-541
11460	1635	-483
11460	1636	-450
11460	1637	-289
11460	1638	-138
11460	1639	-140
11460	1640	-215
11460	1641	-172
11460	1642	-38
11460	1643	24
11460	1644	-24
11460	1645	0
11460	1646	164
11460	1647	275
11460	1648	203
11460	1649	142
11460	1650	225
11460	1651	273
11460	1652	167
11460	1653	77
11460	1654	193
11460	1655	398
11460	1656	449
11460	1657	243
11460	1658	-190
11460	1659	-917
11460	1660	-2010
11460	1661	-3245
11460	1662	-4056
11460	1663	-4021
11460	1664	-3182
11460	1665	-1793
11460	1666	-18
11460	1667	1821
11460	1668	3159
11460	1669	3641
11460	1670	3420
11460	1671	2866
11460	1672	2183
11460	1673	1447
11460	1674	808
11460	1675	444
11460	1676	310
11460	1677	167
11460	1678	-82
11460	1679	-228
11460	1680	-139
11460	1681	-17
11460	1682	-29
11460	1683	-44
11460	1684	46
11460	1685	96
11460	1686	-11
11460	1687	-132
11460	1688	-81
11460	1689	69
11460	1690	110
11460	1691	9
11460	1692	-75
11460	1693	-100
11460	1694	-209
11460	1695	-434
11460	1696	-545
11460	1697	-425
11460	1698	-278
11460	1699	-266
11460	1700	-256
11460	1701	-133
11460	1702	-28
11460	1703	-94
11460	1704	-215
11460	1705	-204
11460	1706	-93
11460	1707	-81
11460	1708	-201
11460	1709	-286
11460	1710	-269
11460	1711	-318
11460	1712	-507
11460	1713	-616
11460	1714	-496
11460	1715	-349
11460	1716	-352
11460	1717	-381
11460	1718	-292
11460	1719	-184
11460	1720	-203
11460	1721	-267
11460	1722	-211
11460	1723	-68
11460	1724	-45
11460	1725	-182
11460	1726	-286
11460	1727	-252
11460	1728	-237
11460	1729	-347
11460	1730	-375
11460	1731	-211
11460	1732	-46
11460	1733	-55
11460	1734	-104
11460	1735	-29
11460	1736	91
11460	1737	86
11460	1738	-9
11460	1739	-42
11460	1740	-15
11460	1741	-105
11460	1742	-327
11460	1743	-463
11460	1744	-380
11460	1745	-280
11460	1746	-324
11460	1747	-351
11460	1748	-239
11460	1749	-135
11460	1750	-180
11460	1751	-230
11460	1752	-120
11460	1753	61
11460	1754	102
11460	1755	-4
11460	1756	-94
11460	1757	-119
11460	1758	-227
11460	1759	-436
11460	1760	-522
11460	1761	-361
11460	1762	-180
11460	1763	-170
11460	1764	-191
11460	1765	-114
11460	1766	-53
11460	1767	-133
11460	1768	-217
11460	1769	-131
11460	1770	60
11460	1771	136
11460	1772	62
11460	1773	-7
11460	1774	-11
11460	1775	-104
11460	1776	-328
11460	1777	-455
11460	1778	-335
11460	1779	-170
11460	1780	-143
11460	1781	-126
11460	1782	4
11460	1783	130
11460	1784	98
11460	1785	7
11460	1786	27
11460	1787	123
11460	1788	99
11460	1789	-71
11460	1790	-203
11460	1791	-209
11460	1792	-261
11460	1793	-447
11460	1794	-559
11460	1795	-461
11460	1796	-349
11460	1797	-394
11460	1798	-462
11460	1799	-407
11460	1800	-324
11460	1801	-380
11460	1802	-491
11460	1803	-511
11460	1804	-436
11460	1805	-431
11460	1806	-529
11460	1807	-547
11460	1808	-403
11460	1809	-291
11460	1810	-346
11460	1811	-362
11460	1812	-178
11460	1813	39
11460	1814	132
11460	1815	204
11460	1816	388
11460	1817	583
11460	1818	613
11460	1819	520
11460	1820	483
11460	1821	513
11460	1822	426
11460	1823	179
11460	1824	4
11460	1825	73
11460	1826	224
11460	1827	299
11460	1828	366
11460	1829	397
11460	1830	76
11460	1831	-818
11460	1832	-2054
11460	1833	-3166
11460	1834	-3805
11460	1835	-3790
11460	1836	-2955
11460	1837	-1274
11460	1838	882
11460	1839	2789
11460	1840	3907
11460	1841	4203
11460	1842	3865
11460	1843	3000
11460	1844	1849
11460	1845	903
11460	1846	463
11460	1847	377
11460	1848	356
11460	1849	342
11460	1850	402
11460	1851	474
11460	1852	405
11460	1853	222
11460	1854	117
11460	1855	136
11460	1856	76
11460	1857	-149
11460	1858	-316
11460	1859	-249
11460	1860	-114
11460	1861	-83
11460	1862	-45
11460	1863	99
11460	1864	214
11460	1865	146
11460	1866	-10
11460	1867	-37
11460	1868	41
11460	1869	25
11460	1870	-116
11460	1871	-205
11460	1872	-159
11460	1873	-159
11460	1874	-301
11460	1875	-372
11460	1876	-247
11460	1877	-105
11460	1878	-128
11460	1879	-186
11460	1880	-122
11460	1881	-21
11460	1882	-46
11460	1883	-154
11460	1884	-191
11460	1885	-168
11460	1886	-258
11460	1887	-488
11460	1888	-628
11460	1889	-548
11460	1890	-442
11460	1891	-455
11460	1892	-432
11460	1893	-262
11460	1894	-119
11460	1895	-147
11460	1896	-214
11460	1897	-140
11460	1898	3
11460	1899	29
11460	1900	-60
11460	1901	-104
11460	1902	-84
11460	1903	-161
11460	1904	-372
11460	1905	-484
11460	1906	-362
11460	1907	-214
11460	1908	-205
11460	1909	-201
11460	1910	-77
11460	1911	18
11460	1912	-52
11460	1913	-163
11460	1914	-127
11460	1915	-2
11460	1916	20
11460	1917	-90
11460	1918	-170
11460	1919	-178
11460	1920	-279
11460	1921	-525
11460	1922	-670
11460	1923	-567
11460	1924	-412
11460	1925	-373
11460	1926	-337
11460	1927	-175
11460	1928	-29
11460	1929	-47
11460	1930	-134
11460	1931	-99
11460	1932	19
11460	1933	34
11460	1934	-90
11460	1935	-169
11460	1936	-138
11460	1937	-161
11460	1938	-328
11460	1939	-416
11460	1940	-286
11460	1941	-132
11460	1942	-124
11460	1943	-139
11460	1944	-27
11460	1945	105
11460	1946	100
11460	1947	16
11460	1948	28
11460	1949	108
11460	1950	79
11460	1951	-91
11460	1952	-187
11460	1953	-113
11460	1954	-46
11460	1955	-129
11460	1956	-179
11460	1957	-59
11460	1958	58
11460	1959	32
11460	1960	-4
11460	1961	111
11460	1962	271
11460	1963	281
11460	1964	151
11460	1965	51
11460	1966	7
11460	1967	-128
11460	1968	-370
11460	1969	-490
11460	1970	-376
11460	1971	-253
11460	1972	-292
11460	1973	-338
11460	1974	-255
11460	1975	-181
11460	1976	-249
11460	1977	-335
11460	1978	-271
11460	1979	-122
11460	1980	-109
11460	1981	-221
11460	1982	-278
11460	1983	-243
11460	1984	-282
11460	1985	-458
11460	1986	-539
11460	1987	-381
11460	1988	-189
11460	1989	-105
11460	1990	-4
11460	1991	233
11460	1992	443
11460	1993	472
11460	1994	431
11460	1995	521
11460	1996	712
11460	1997	811
11460	1998	762
11460	1999	700
[truncated: 159,280 more rows]
