# Supplementary material for: Are Complexity Metrics Reliable in Assessing HRV Control in Obese Patients During Sleep?
Source: PLoS One. 2015 Apr 20;10(4):e0124458. doi: 10.1371/journal.pone.0124458 (PMC4404104; doi:10.1371/journal.pone.0124458)
Supplement: S2 Dataset — (ZIP) [file pone.0124458.s002.zip › cabiddu_obese_patients_data/SUBJECT (1)/4/FC.txt]

12570	0	67
12570	1	-73
12570	2	-86
12570	3	-127
12570	4	-259
12570	5	-260
12570	6	-23
12570	7	189
12570	8	183
12570	9	123
12570	10	177
12570	11	237
12570	12	171
12570	13	87
12570	14	148
12570	15	265
12570	16	203
12570	17	-70
12570	18	-309
12570	19	-382
12570	20	-429
12570	21	-548
12570	22	-532
12570	23	-293
12570	24	-93
12570	25	-113
12570	26	-187
12570	27	-118
12570	28	3
12570	29	15
12570	30	-35
12570	31	3
12570	32	70
12570	33	-42
12570	34	-348
12570	35	-577
12570	36	-568
12570	37	-501
12570	38	-514
12570	39	-431
12570	40	-168
12570	41	33
12570	42	2
12570	43	-92
12570	44	-40
12570	45	88
12570	46	106
12570	47	32
12570	48	29
12570	49	86
12570	50	5
12570	51	-249
12570	52	-419
12570	53	-355
12570	54	-261
12570	55	-291
12570	56	-264
12570	57	-66
12570	58	108
12570	59	86
12570	60	6
12570	61	52
12570	62	149
12570	63	98
12570	64	-90
12570	65	-213
12570	66	-222
12570	67	-301
12570	68	-512
12570	69	-620
12570	70	-500
12570	71	-385
12570	72	-451
12570	73	-524
12570	74	-454
12570	75	-378
12570	76	-447
12570	77	-518
12570	78	-434
12570	79	-262
12570	80	-236
12570	81	-394
12570	82	-527
12570	83	-536
12570	84	-562
12570	85	-663
12570	86	-601
12570	87	-273
12570	88	43
12570	89	141
12570	90	174
12570	91	321
12570	92	490
12570	93	535
12570	94	531
12570	95	622
12570	96	723
12570	97	604
12570	98	263
12570	99	7
12570	100	22
12570	101	132
12570	102	147
12570	103	130
12570	104	39
12570	105	-433
12570	106	-1396
12570	107	-2458
12570	108	-3096
12570	109	-3083
12570	110	-2424
12570	111	-1132
12570	112	674
12570	113	2550
12570	114	3864
12570	115	4297
12570	116	4040
12570	117	3398
12570	118	2467
12570	119	1418
12570	120	669
12570	121	414
12570	122	409
12570	123	369
12570	124	328
12570	125	404
12570	126	507
12570	127	458
12570	128	298
12570	129	226
12570	130	260
12570	131	191
12570	132	-44
12570	133	-204
12570	134	-141
12570	135	-64
12570	136	-125
12570	137	-154
12570	138	-18
12570	139	111
12570	140	74
12570	141	-8
12570	142	69
12570	143	211
12570	144	201
12570	145	25
12570	146	-116
12570	147	-143
12570	148	-224
12570	149	-416
12570	150	-478
12570	151	-283
12570	152	-83
12570	153	-80
12570	154	-120
12570	155	-43
12570	156	40
12570	157	-14
12570	158	-103
12570	159	-61
12570	160	40
12570	161	-28
12570	162	-289
12570	163	-506
12570	164	-541
12570	165	-551
12570	166	-640
12570	167	-608
12570	168	-356
12570	169	-135
12570	170	-126
12570	171	-164
12570	172	-58
12570	173	99
12570	174	133
12570	175	83
12570	176	105
12570	177	158
12570	178	40
12570	179	-265
12570	180	-485
12570	181	-460
12570	182	-373
12570	183	-366
12570	184	-265
12570	185	8
12570	186	214
12570	187	181
12570	188	69
12570	189	92
12570	190	185
12570	191	176
12570	192	80
12570	193	66
12570	194	126
12570	195	55
12570	196	-197
12570	197	-376
12570	198	-328
12570	199	-262
12570	200	-321
12570	201	-327
12570	202	-159
12570	203	-6
12570	204	-31
12570	205	-107
12570	206	-43
12570	207	85
12570	208	75
12570	209	-75
12570	210	-163
12570	211	-130
12570	212	-154
12570	213	-303
12570	214	-353
12570	215	-185
12570	216	-39
12570	217	-91
12570	218	-160
12570	219	-82
12570	220	23
12570	221	5
12570	222	-28
12570	223	82
12570	224	246
12570	225	225
12570	226	-1
12570	227	-205
12570	228	-265
12570	229	-330
12570	230	-478
12570	231	-489
12570	232	-261
12570	233	-48
12570	234	-37
12570	235	-67
12570	236	32
12570	237	159
12570	238	148
12570	239	66
12570	240	66
12570	241	97
12570	242	-55
12570	243	-400
12570	244	-674
12570	245	-714
12570	246	-694
12570	247	-741
12570	248	-677
12570	249	-423
12570	250	-236
12570	251	-308
12570	252	-460
12570	253	-476
12570	254	-385
12570	255	-372
12570	256	-385
12570	257	-293
12570	258	-148
12570	259	-186
12570	260	-448
12570	261	-647
12570	262	-587
12570	263	-435
12570	264	-339
12570	265	-153
12570	266	190
12570	267	456
12570	268	478
12570	269	421
12570	270	510
12570	271	687
12570	272	744
12570	273	658
12570	274	584
12570	275	558
12570	276	436
12570	277	215
12570	278	148
12570	279	316
12570	280	368
12570	281	6
12570	282	-676
12570	283	-1478
12570	284	-2333
12570	285	-3068
12570	286	-3241
12570	287	-2496
12570	288	-960
12570	289	858
12570	290	2511
12570	291	3774
12570	292	4441
12570	293	4290
12570	294	3406
12570	295	2329
12570	296	1496
12570	297	893
12570	298	423
12570	299	208
12570	300	302
12570	301	468
12570	302	478
12570	303	395
12570	304	402
12570	305	460
12570	306	359
12570	307	76
12570	308	-153
12570	309	-198
12570	310	-228
12570	311	-343
12570	312	-329
12570	313	-85
12570	314	138
12570	315	147
12570	316	91
12570	317	160
12570	318	257
12570	319	235
12570	320	125
12570	321	102
12570	322	138
12570	323	19
12570	324	-281
12570	325	-508
12570	326	-501
12570	327	-441
12570	328	-460
12570	329	-378
12570	330	-128
12570	331	60
12570	332	10
12570	333	-113
12570	334	-92
12570	335	12
12570	336	16
12570	337	-65
12570	338	-67
12570	339	3
12570	340	-66
12570	341	-320
12570	342	-497
12570	343	-443
12570	344	-365
12570	345	-406
12570	346	-390
12570	347	-191
12570	348	4
12570	349	32
12570	350	12
12570	351	128
12570	352	291
12570	353	292
12570	354	127
12570	355	6
12570	356	3
12570	357	-44
12570	358	-195
12570	359	-225
12570	360	-22
12570	361	157
12570	362	130
12570	363	60
12570	364	120
12570	365	192
12570	366	138
12570	367	64
12570	368	136
12570	369	266
12570	370	216
12570	371	-45
12570	372	-282
12570	373	-363
12570	374	-435
12570	375	-581
12570	376	-588
12570	377	-353
12570	378	-131
12570	379	-116
12570	380	-154
12570	381	-68
12570	382	44
12570	383	27
12570	384	-53
12570	385	-29
12570	386	52
12570	387	-23
12570	388	-285
12570	389	-480
12570	390	-461
12570	391	-411
12570	392	-455
12570	393	-403
12570	394	-158
12570	395	43
12570	396	21
12570	397	-63
12570	398	-10
12570	399	109
12570	400	120
12570	401	51
12570	402	66
12570	403	151
12570	404	96
12570	405	-143
12570	406	-319
12570	407	-278
12570	408	-217
12570	409	-276
12570	410	-263
12570	411	-62
12570	412	130
12570	413	133
12570	414	79
12570	415	146
12570	416	258
12570	417	216
12570	418	35
12570	419	-86
12570	420	-100
12570	421	-187
12570	422	-402
12570	423	-514
12570	424	-393
12570	425	-277
12570	426	-334
12570	427	-389
12570	428	-296
12570	429	-197
12570	430	-259
12570	431	-357
12570	432	-312
12570	433	-188
12570	434	-214
12570	435	-390
12570	436	-503
12570	437	-474
12570	438	-471
12570	439	-582
12570	440	-577
12570	441	-324
12570	442	-64
12570	443	30
12570	444	106
12570	445	313
12570	446	525
12570	447	577
12570	448	556
12570	449	639
12570	450	770
12570	451	721
12570	452	451
12570	453	199
12570	454	125
12570	455	94
12570	456	25
12570	457	106
12570	458	360
12570	459	415
12570	460	-35
12570	461	-868
12570	462	-1779
12570	463	-2587
12570	464	-3116
12570	465	-3018
12570	466	-2013
12570	467	-268
12570	468	1626
12570	469	3145
12570	470	4110
12570	471	4452
12570	472	4029
12570	473	2980
12570	474	1873
12570	475	1131
12570	476	715
12570	477	446
12570	478	350
12570	479	469
12570	480	622
12570	481	583
12570	482	399
12570	483	298
12570	484	324
12570	485	270
12570	486	59
12570	487	-93
12570	488	-50
12570	489	-6
12570	490	-96
12570	491	-125
12570	492	35
12570	493	198
12570	494	183
12570	495	99
12570	496	136
12570	497	232
12570	498	192
12570	499	-5
12570	500	-148
12570	501	-161
12570	502	-220
12570	503	-390
12570	504	-437
12570	505	-245
12570	506	-60
12570	507	-85
12570	508	-151
12570	509	-92
12570	510	-13
12570	511	-52
12570	512	-103
12570	513	-8
12570	514	142
12570	515	101
12570	516	-165
12570	517	-407
12570	518	-479
12570	519	-526
12570	520	-638
12570	521	-613
12570	522	-360
12570	523	-142
12570	524	-143
12570	525	-198
12570	526	-109
12570	527	36
12570	528	67
12570	529	27
12570	530	67
12570	531	138
12570	532	34
12570	533	-262
12570	534	-470
12570	535	-429
12570	536	-324
12570	537	-299
12570	538	-188
12570	539	87
12570	540	283
12570	541	231
12570	542	102
12570	543	117
12570	544	211
12570	545	205
12570	546	106
12570	547	74
12570	548	100
12570	549	-17
12570	550	-309
12570	551	-504
12570	552	-452
12570	553	-362
12570	554	-391
12570	555	-372
12570	556	-189
12570	557	-32
12570	558	-63
12570	559	-143
12570	560	-77
12570	561	64
12570	562	71
12570	563	-63
12570	564	-139
12570	565	-105
12570	566	-139
12570	567	-303
12570	568	-365
12570	569	-199
12570	570	-46
12570	571	-80
12570	572	-134
12570	573	-45
12570	574	60
12570	575	33
12570	576	-19
12570	577	70
12570	578	213
12570	579	171
12570	580	-75
12570	581	-284
12570	582	-332
12570	583	-360
12570	584	-458
12570	585	-417
12570	586	-152
12570	587	68
12570	588	55
12570	589	-23
12570	590	38
12570	591	152
12570	592	160
12570	593	120
12570	594	174
12570	595	255
12570	596	137
12570	597	-190
12570	598	-453
12570	599	-483
12570	600	-458
12570	601	-509
12570	602	-465
12570	603	-248
12570	604	-101
12570	605	-192
12570	606	-336
12570	607	-313
12570	608	-203
12570	609	-204
12570	610	-308
12570	611	-359
12570	612	-346
12570	613	-465
12570	614	-724
12570	615	-852
12570	616	-706
12570	617	-516
12570	618	-468
12570	619	-394
12570	620	-170
12570	621	24
12570	622	47
12570	623	36
12570	624	177
12570	625	382
12570	626	451
12570	627	398
12570	628	419
12570	629	543
12570	630	554
12570	631	371
12570	632	230
12570	633	284
12570	634	359
12570	635	330
12570	636	369
12570	637	558
12570	638	635
12570	639	327
12570	640	-300
12570	641	-1012
12570	642	-1713
12570	643	-2398
12570	644	-2857
12570	645	-2739
12570	646	-1950
12570	647	-813
12570	648	359
12570	649	1533
12570	650	2618
12570	651	3254
12570	652	3243
12570	653	2836
12570	654	2343
12570	655	1811
12570	656	1210
12570	657	715
12570	658	518
12570	659	534
12570	660	478
12570	661	259
12570	662	63
12570	663	9
12570	664	-57
12570	665	-217
12570	666	-236
12570	667	-3
12570	668	222
12570	669	229
12570	670	164
12570	671	210
12570	672	300
12570	673	273
12570	674	187
12570	675	196
12570	676	248
12570	677	134
12570	678	-184
12570	679	-422
12570	680	-406
12570	681	-313
12570	682	-288
12570	683	-183
12570	684	66
12570	685	235
12570	686	158
12570	687	31
12570	688	76
12570	689	221
12570	690	251
12570	691	151
12570	692	89
12570	693	89
12570	694	-24
12570	695	-269
12570	696	-387
12570	697	-245
12570	698	-94
12570	699	-123
12570	700	-168
12570	701	-77
12570	702	7
12570	703	-50
12570	704	-111
12570	705	-2
12570	706	175
12570	707	178
12570	708	-15
12570	709	-180
12570	710	-216
12570	711	-257
12570	712	-371
12570	713	-342
12570	714	-77
12570	715	155
12570	716	158
12570	717	98
12570	718	166
12570	719	265
12570	720	247
12570	721	191
12570	722	251
12570	723	332
12570	724	193
12570	725	-170
12570	726	-474
12570	727	-555
12570	728	-569
12570	729	-630
12570	730	-560
12570	731	-295
12570	732	-99
12570	733	-152
12570	734	-273
12570	735	-237
12570	736	-123
12570	737	-103
12570	738	-152
12570	739	-120
12570	740	-61
12570	741	-191
12570	742	-527
12570	743	-785
12570	744	-784
12570	745	-694
12570	746	-664
12570	747	-531
12570	748	-233
12570	749	-25
12570	750	-96
12570	751	-266
12570	752	-279
12570	753	-163
12570	754	-95
12570	755	-68
12570	756	38
12570	757	173
12570	758	101
12570	759	-213
12570	760	-465
12570	761	-452
12570	762	-347
12570	763	-303
12570	764	-187
12570	765	69
12570	766	249
12570	767	177
12570	768	16
12570	769	7
12570	770	113
12570	771	127
12570	772	18
12570	773	-51
12570	774	-51
12570	775	-162
12570	776	-409
12570	777	-519
12570	778	-341
12570	779	-124
12570	780	-89
12570	781	-115
12570	782	-71
12570	783	-67
12570	784	-202
12570	785	-324
12570	786	-236
12570	787	-34
12570	788	-13
12570	789	-262
12570	790	-572
12570	791	-758
12570	792	-921
12570	793	-1074
12570	794	-959
12570	795	-506
12570	796	-68
12570	797	75
12570	798	37
12570	799	36
12570	800	47
12570	801	2
12570	802	4
12570	803	208
12570	804	504
12570	805	603
12570	806	425
12570	807	216
12570	808	154
12570	809	105
12570	810	-5
12570	811	37
12570	812	328
12570	813	615
12570	814	685
12570	815	651
12570	816	670
12570	817	622
12570	818	286
12570	819	-325
12570	820	-989
12570	821	-1612
12570	822	-2259
12570	823	-2807
12570	824	-2859
12570	825	-2210
12570	826	-1128
12570	827	62
12570	828	1288
12570	829	2418
12570	830	3098
12570	831	3132
12570	832	2742
12570	833	2285
12570	834	1864
12570	835	1397
12570	836	939
12570	837	674
12570	838	597
12570	839	467
12570	840	202
12570	841	55
12570	842	177
12570	843	341
12570	844	352
12570	845	342
12570	846	435
12570	847	491
12570	848	383
12570	849	260
12570	850	314
12570	851	455
12570	852	430
12570	853	202
12570	854	5
12570	855	-49
12570	856	-84
12570	857	-199
12570	858	-199
12570	859	8
12570	860	183
12570	861	135
12570	862	57
12570	863	146
12570	864	306
12570	865	353
12570	866	326
12570	867	354
12570	868	359
12570	869	138
12570	870	-282
12570	871	-580
12570	872	-579
12570	873	-459
12570	874	-378
12570	875	-198
12570	876	125
12570	877	324
12570	878	226
12570	879	27
12570	880	-25
12570	881	43
12570	882	70
12570	883	73
12570	884	174
12570	885	311
12570	886	243
12570	887	-64
12570	888	-329
12570	889	-369
12570	890	-339
12570	891	-365
12570	892	-268
12570	893	31
12570	894	280
12570	895	274
12570	896	164
12570	897	187
12570	898	301
12570	899	320
12570	900	232
12570	901	198
12570	902	217
12570	903	87
12570	904	-223
12570	905	-419
12570	906	-332
12570	907	-180
12570	908	-167
12570	909	-176
12570	910	-103
12570	911	-102
12570	912	-277
12570	913	-432
12570	914	-337
12570	915	-85
12570	916	30
12570	917	-106
12570	918	-307
12570	919	-454
12570	920	-637
12570	921	-849
12570	922	-829
12570	923	-499
12570	924	-183
12570	925	-125
12570	926	-174
12570	927	-121
12570	928	-30
12570	929	-41
12570	930	-82
12570	931	-17
12570	932	61
12570	933	-90
12570	934	-465
12570	935	-771
12570	936	-816
12570	937	-752
12570	938	-712
12570	939	-544
12570	940	-201
12570	941	44
12570	942	9
12570	943	-104
12570	944	-58
12570	945	83
12570	946	140
12570	947	123
12570	948	156
12570	949	181
12570	950	-1
12570	951	-382
12570	952	-643
12570	953	-599
12570	954	-452
12570	955	-387
12570	956	-281
12570	957	-79
12570	958	5
12570	959	-165
12570	960	-380
12570	961	-392
12570	962	-254
12570	963	-185
12570	964	-218
12570	965	-230
12570	966	-210
12570	967	-333
12570	968	-617
12570	969	-784
12570	970	-653
12570	971	-451
12570	972	-376
12570	973	-305
12570	974	-121
12570	975	14
12570	976	-23
12570	977	-70
12570	978	81
12570	979	341
12570	980	464
12570	981	412
12570	982	372
12570	983	417
12570	984	383
12570	985	202
12570	986	121
12570	987	267
12570	988	414
12570	989	390
12570	990	368
12570	991	514
12570	992	665
12570	993	580
12570	994	251
12570	995	-209
12570	996	-834
12570	997	-1713
12570	998	-2649
12570	999	-3171
12570	1000	-2997
12570	1001	-2286
12570	1002	-1268
12570	1003	37
12570	1004	1468
12570	1005	2562
12570	1006	3017
12570	1007	2988
12570	1008	2758
12570	1009	2377
12570	1010	1814
12570	1011	1233
12570	1012	864
12570	1013	688
12570	1014	468
12570	1015	146
12570	1016	-46
12570	1017	7
12570	1018	90
12570	1019	56
12570	1020	89
12570	1021	290
12570	1022	442
12570	1023	378
12570	1024	260
12570	1025	296
12570	1026	412
12570	1027	417
12570	1028	323
12570	1029	305
12570	1030	353
12570	1031	263
12570	1032	1
12570	1033	-170
12570	1034	-116
12570	1035	-44
12570	1036	-98
12570	1037	-101
12570	1038	62
12570	1039	215
12570	1040	181
12570	1041	98
12570	1042	160
12570	1043	290
12570	1044	269
12570	1045	85
12570	1046	-47
12570	1047	-56
12570	1048	-108
12570	1049	-268
12570	1050	-305
12570	1051	-107
12570	1052	70
12570	1053	42
12570	1054	-23
12570	1055	48
12570	1056	138
12570	1057	104
12570	1058	41
12570	1059	124
12570	1060	262
12570	1061	223
12570	1062	-26
12570	1063	-230
12570	1064	-269
12570	1065	-287
12570	1066	-385
12570	1067	-353
12570	1068	-94
12570	1069	135
12570	1070	149
12570	1071	108
12570	1072	205
12570	1073	338
12570	1074	335
12570	1075	246
12570	1076	242
12570	1077	278
12570	1078	149
12570	1079	-166
12570	1080	-390
12570	1081	-379
12570	1082	-323
12570	1083	-363
12570	1084	-317
12570	1085	-90
12570	1086	89
12570	1087	46
12570	1088	-54
12570	1089	2
12570	1090	131
12570	1091	138
12570	1092	44
12570	1093	25
12570	1094	83
12570	1095	16
12570	1096	-217
12570	1097	-353
12570	1098	-261
12570	1099	-161
12570	1100	-211
12570	1101	-229
12570	1102	-79
12570	1103	64
12570	1104	38
12570	1105	-26
12570	1106	57
12570	1107	200
12570	1108	182
12570	1109	5
12570	1110	-110
12570	1111	-97
12570	1112	-135
12570	1113	-288
12570	1114	-325
12570	1115	-137
12570	1116	25
12570	1117	-21
12570	1118	-99
12570	1119	-32
12570	1120	62
12570	1121	37
12570	1122	0
12570	1123	113
12570	1124	282
12570	1125	258
12570	1126	16
12570	1127	-210
12570	1128	-292
12570	1129	-384
12570	1130	-559
12570	1131	-598
12570	1132	-400
12570	1133	-224
12570	1134	-267
12570	1135	-365
12570	1136	-325
12570	1137	-240
12570	1138	-273
12570	1139	-360
12570	1140	-348
12570	1141	-291
12570	1142	-410
12570	1143	-699
12570	1144	-908
12570	1145	-866
12570	1146	-752
12570	1147	-716
12570	1148	-600
12570	1149	-311
12570	1150	-96
12570	1151	-94
12570	1152	-127
12570	1153	29
12570	1154	278
12570	1155	417
12570	1156	449
12570	1157	533
12570	1158	662
12570	1159	639
12570	1160	433
12570	1161	291
12570	1162	344
12570	1163	374
12570	1164	249
12570	1165	192
12570	1166	366
12570	1167	583
12570	1168	608
12570	1169	456
12570	1170	178
12570	1171	-373
12570	1172	-1334
12570	1173	-2473
12570	1174	-3260
12570	1175	-3330
12570	1176	-2695
12570	1177	-1478
12570	1178	257
12570	1179	2197
12570	1180	3678
12570	1181	4249
12570	1182	4049
12570	1183	3429
12570	1184	2566
12570	1185	1613
12570	1186	888
12570	1187	615
12570	1188	649
12570	1189	631
12570	1190	438
12570	1191	241
12570	1192	154
12570	1193	41
12570	1194	-151
12570	1195	-189
12570	1196	24
12570	1197	225
12570	1198	209
12570	1199	148
12570	1200	221
12570	1201	331
12570	1202	305
12570	1203	215
12570	1204	224
12570	1205	278
12570	1206	158
12570	1207	-150
12570	1208	-364
12570	1209	-367
12570	1210	-348
12570	1211	-429
12570	1212	-416
12570	1213	-220
12570	1214	-48
12570	1215	-87
12570	1216	-145
12570	1217	-38
12570	1218	143
12570	1219	181
12570	1220	97
12570	1221	57
12570	1222	57
12570	1223	-92
12570	1224	-403
12570	1225	-597
12570	1226	-527
12570	1227	-407
12570	1228	-399
12570	1229	-337
12570	1230	-116
12570	1231	65
12570	1232	39
12570	1233	-41
12570	1234	30
12570	1235	173
12570	1236	183
12570	1237	61
12570	1238	3
12570	1239	43
12570	1240	-8
12570	1241	-201
12570	1242	-286
12570	1243	-135
12570	1244	15
12570	1245	-5
12570	1246	-23
12570	1247	107
12570	1248	243
12570	1249	230
12570	1250	181
12570	1251	273
12570	1252	412
12570	1253	371
12570	1254	133
12570	1255	-59
12570	1256	-105
12570	1257	-165
12570	1258	-318
12570	1259	-347
12570	1260	-150
12570	1261	14
12570	1262	-34
12570	1263	-126
12570	1264	-69
12570	1265	31
12570	1266	13
12570	1267	-52
12570	1268	2
12570	1269	103
12570	1270	27
12570	1271	-246
12570	1272	-452
12570	1273	-449
12570	1274	-418
12570	1275	-481
12570	1276	-444
12570	1277	-212
12570	1278	-25
12570	1279	-56
12570	1280	-133
12570	1281	-55
12570	1282	82
12570	1283	88
12570	1284	-7
12570	1285	-29
12570	1286	4
12570	1287	-103
12570	1288	-371
12570	1289	-533
12570	1290	-448
12570	1291	-326
12570	1292	-326
12570	1293	-279
12570	1294	-79
12570	1295	69
12570	1296	7
12570	1297	-99
12570	1298	-32
12570	1299	133
12570	1300	185
12570	1301	125
12570	1302	125
12570	1303	196
12570	1304	138
12570	1305	-99
12570	1306	-264
12570	1307	-211
12570	1308	-156
12570	1309	-264
12570	1310	-355
12570	1311	-282
12570	1312	-198
12570	1313	-267
12570	1314	-368
12570	1315	-316
12570	1316	-191
12570	1317	-235
12570	1318	-461
12570	1319	-647
12570	1320	-666
12570	1321	-709
12570	1322	-828
12570	1323	-792
12570	1324	-508
12570	1325	-260
12570	1326	-256
12570	1327	-330
12570	1328	-260
12570	1329	-128
12570	1330	-59
12570	1331	19
12570	1332	246
12570	1333	507
12570	1334	531
12570	1335	291
12570	1336	75
12570	1337	62
12570	1338	101
12570	1339	69
12570	1340	130
12570	1341	351
12570	1342	491
12570	1343	406
12570	1344	311
12570	1345	415
12570	1346	556
12570	1347	405
12570	1348	-139
12570	1349	-947
12570	1350	-1917
12570	1351	-2969
12570	1352	-3747
12570	1353	-3674
12570	1354	-2510
12570	1355	-645
12570	1356	1345
12570	1357	3127
12570	1358	4386
12570	1359	4733
12570	1360	4100
12570	1361	2965
12570	1362	1918
12570	1363	1186
12570	1364	686
12570	1365	391
12570	1366	345
12570	1367	423
12570	1368	347
12570	1369	70
12570	1370	-114
12570	1371	-32
12570	1372	100
12570	1373	85
12570	1374	64
12570	1375	163
12570	1376	239
12570	1377	159
12570	1378	76
12570	1379	170
12570	1380	336
12570	1381	318
12570	1382	88
12570	1383	-131
12570	1384	-237
12570	1385	-336
12570	1386	-503
12570	1387	-511
12570	1388	-266
12570	1389	-37
12570	1390	-40
12570	1391	-105
12570	1392	-56
12570	1393	27
12570	1394	-9
12570	1395	-64
12570	1396	8
12570	1397	125
12570	1398	45
12570	1399	-251
12570	1400	-503
12570	1401	-560
12570	1402	-577
12570	1403	-660
12570	1404	-612
12570	1405	-348
12570	1406	-124
12570	1407	-125
12570	1408	-183
12570	1409	-94
12570	1410	52
12570	1411	78
12570	1412	17
12570	1413	24
12570	1414	61
12570	1415	-69
12570	1416	-379
12570	1417	-588
12570	1418	-534
12570	1419	-413
12570	1420	-379
12570	1421	-266
12570	1422	8
12570	1423	216
12570	1424	184
12570	1425	80
12570	1426	122
12570	1427	247
12570	1428	268
12570	1429	192
12570	1430	189
12570	1431	256
12570	1432	186
12570	1433	-70
12570	1434	-253
12570	1435	-212
12570	1436	-155
12570	1437	-230
12570	1438	-262
12570	1439	-119
12570	1440	24
12570	1441	-2
12570	1442	-76
12570	1443	-8
12570	1444	120
12570	1445	92
12570	1446	-101
12570	1447	-237
12570	1448	-246
12570	1449	-298
12570	1450	-462
12570	1451	-505
12570	1452	-312
12570	1453	-130
12570	1454	-145
12570	1455	-190
12570	1456	-97
12570	1457	16
12570	1458	-4
12570	1459	-56
12570	1460	28
12570	1461	165
12570	1462	117
12570	1463	-141
12570	1464	-363
12570	1465	-410
12570	1466	-442
12570	1467	-555
12570	1468	-538
12570	1469	-294
12570	1470	-77
12570	1471	-76
12570	1472	-123
12570	1473	-24
12570	1474	123
12570	1475	138
12570	1476	70
12570	1477	80
12570	1478	127
12570	1479	4
12570	1480	-302
12570	1481	-512
12570	1482	-472
12570	1483	-377
12570	1484	-376
12570	1485	-298
12570	1486	-59
12570	1487	109
12570	1488	34
12570	1489	-110
12570	1490	-103
12570	1491	-16
12570	1492	-44
12570	1493	-173
12570	1494	-227
12570	1495	-203
12570	1496	-305
12570	1497	-572
12570	1498	-748
12570	1499	-696
12570	1500	-621
12570	1501	-680
12570	1502	-687
12570	1503	-511
12570	1504	-316
12570	1505	-275
12570	1506	-276
12570	1507	-136
12570	1508	42
12570	1509	66
12570	1510	-65
12570	1511	-110
12570	1512	-7
12570	1513	59
12570	1514	2
12570	1515	40
12570	1516	282
12570	1517	489
12570	1518	481
12570	1519	436
12570	1520	519
12570	1521	601
12570	1522	533
12570	1523	444
12570	1524	533
12570	1525	720
12570	1526	714
12570	1527	376
12570	1528	-177
12570	1529	-895
12570	1530	-1892
12570	1531	-3050
12570	1532	-3821
12570	1533	-3759
12570	1534	-2897
12570	1535	-1453
12570	1536	443
12570	1537	2506
12570	1538	4149
12570	1539	4856
12570	1540	4618
12570	1541	3798
12570	1542	2715
12570	1543	1529
12570	1544	477
12570	1545	-103
12570	1546	-148
12570	1547	-9
12570	1548	32
12570	1549	89
12570	1550	263
12570	1551	370
12570	1552	279
12570	1553	171
12570	1554	234
12570	1555	370
12570	1556	369
12570	1557	255
12570	1558	213
12570	1559	254
12570	1560	172
12570	1561	-85
12570	1562	-269
12570	1563	-241
12570	1564	-204
12570	1565	-288
12570	1566	-293
12570	1567	-96
12570	1568	100
12570	1569	114
12570	1570	76
12570	1571	156
12570	1572	293
12570	1573	261
12570	1574	85
12570	1575	-46
12570	1576	-60
12570	1577	-141
12570	1578	-343
12570	1579	-425
12570	1580	-263
12570	1581	-100
12570	1582	-125
12570	1583	-175
12570	1584	-92
12570	1585	-3
12570	1586	-51
12570	1587	-121
12570	1588	-34
12570	1589	121
12570	1590	100
12570	1591	-127
12570	1592	-327
12570	1593	-377
12570	1594	-423
12570	1595	-545
12570	1596	-518
12570	1597	-240
12570	1598	22
12570	1599	72
12570	1600	62
12570	1601	174
12570	1602	307
12570	1603	296
12570	1604	214
12570	1605	235
12570	1606	308
12570	1607	212
12570	1608	-81
12570	1609	-302
12570	1610	-305
12570	1611	-267
12570	1612	-316
12570	1613	-262
12570	1614	-16
12570	1615	177
12570	1616	131
12570	1617	9
12570	1618	28
12570	1619	117
12570	1620	95
12570	1621	-11
12570	1622	-29
12570	1623	26
12570	1624	-53
12570	1625	-308
12570	1626	-469
12570	1627	-394
12570	1628	-295
12570	1629	-325
12570	1630	-312
12570	1631	-134
12570	1632	20
12570	1633	-18
12570	1634	-102
12570	1635	-31
12570	1636	113
12570	1637	112
12570	1638	-36
12570	1639	-122
12570	1640	-98
12570	1641	-147
12570	1642	-321
12570	1643	-375
12570	1644	-190
12570	1645	-14
12570	1646	-36
12570	1647	-88
12570	1648	-3
12570	1649	91
12570	1650	40
12570	1651	-31
12570	1652	56
12570	1653	213
12570	1654	191
12570	1655	-43
12570	1656	-244
12570	1657	-295
12570	1658	-351
12570	1659	-487
12570	1660	-479
12570	1661	-224
12570	1662	19
12570	1663	47
12570	1664	18
12570	1665	118
12570	1666	248
12570	1667	236
12570	1668	152
12570	1669	172
12570	1670	240
12570	1671	130
12570	1672	-182
12570	1673	-428
12570	1674	-460
12570	1675	-456
12570	1676	-537
12570	1677	-516
12570	1678	-299
12570	1679	-130
12570	1680	-197
12570	1681	-336
12570	1682	-337
12570	1683	-272
12570	1684	-328
12570	1685	-440
12570	1686	-446
12570	1687	-343
12570	1688	-346
12570	1689	-508
12570	1690	-585
12570	1691	-452
12570	1692	-327
12570	1693	-343
12570	1694	-301
12570	1695	-50
12570	1696	211
12570	1697	296
12570	1698	318
12570	1699	456
12570	1700	630
12570	1701	644
12570	1702	525
12570	1703	486
12570	1704	563
12570	1705	538
12570	1706	335
12570	1707	210
12570	1708	325
12570	1709	479
12570	1710	482
12570	1711	422
12570	1712	320
12570	1713	-86
12570	1714	-975
12570	1715	-2089
12570	1716	-2939
12570	1717	-3230
12570	1718	-2904
12570	1719	-1910
12570	1720	-229
12570	1721	1808
12570	1722	3505
12570	1723	4361
12570	1724	4435
12570	1725	3961
12570	1726	3034
12570	1727	1860
12570	1728	916
12570	1729	512
12570	1730	489
12570	1731	515
12570	1732	493
12570	1733	502
12570	1734	489
12570	1735	286
12570	1736	-67
12570	1737	-285
12570	1738	-242
12570	1739	-163
12570	1740	-209
12570	1741	-198
12570	1742	-8
12570	1743	150
12570	1744	112
12570	1745	38
12570	1746	117
12570	1747	250
12570	1748	234
12570	1749	95
12570	1750	42
12570	1751	62
12570	1752	-47
12570	1753	-315
12570	1754	-481
12570	1755	-407
12570	1756	-305
12570	1757	-337
12570	1758	-322
12570	1759	-145
12570	1760	15
12570	1761	-23
12570	1762	-107
12570	1763	-43
12570	1764	93
12570	1765	87
12570	1766	-60
12570	1767	-147
12570	1768	-127
12570	1769	-182
12570	1770	-364
12570	1771	-433
12570	1772	-269
12570	1773	-114
12570	1774	-148
12570	1775	-198
12570	1776	-101
12570	1777	12
12570	1778	-5
12570	1779	-43
12570	1780	71
12570	1781	245
12570	1782	238
12570	1783	26
12570	1784	-156
12570	1785	-195
12570	1786	-237
12570	1787	-361
12570	1788	-350
12570	1789	-103
12570	1790	118
12570	1791	118
12570	1792	61
12570	1793	132
12570	1794	237
12570	1795	218
12570	1796	145
12570	1797	181
12570	1798	261
12570	1799	156
12570	1800	-155
12570	1801	-409
12570	1802	-456
12570	1803	-467
12570	1804	-557
12570	1805	-536
12570	1806	-310
12570	1807	-115
12570	1808	-130
12570	1809	-191
12570	1810	-93
12570	1811	71
12570	1812	103
12570	1813	21
12570	1814	-7
12570	1815	9
12570	1816	-122
12570	1817	-414
12570	1818	-590
12570	1819	-502
12570	1820	-369
12570	1821	-364
12570	1822	-322
12570	1823	-132
12570	1824	16
12570	1825	-34
12570	1826	-126
12570	1827	-50
12570	1828	108
12570	1829	121
12570	1830	-20
12570	1831	-114
12570	1832	-110
12570	1833	-183
12570	1834	-372
12570	1835	-423
12570	1836	-222
12570	1837	-31
12570	1838	-52
12570	1839	-115
12570	1840	-54
12570	1841	18
12570	1842	-28
12570	1843	-61
12570	1844	90
12570	1845	304
12570	1846	309
12570	1847	66
12570	1848	-169
12570	1849	-256
12570	1850	-333
12570	1851	-457
12570	1852	-414
12570	1853	-136
12570	1854	92
12570	1855	53
12570	1856	-68
12570	1857	-48
12570	1858	40
12570	1859	39
12570	1860	2
12570	1861	59
12570	1862	113
12570	1863	-71
12570	1864	-484
12570	1865	-805
12570	1866	-850
12570	1867	-795
12570	1868	-801
12570	1869	-725
12570	1870	-510
12570	1871	-371
12570	1872	-477
12570	1873	-600
12570	1874	-498
12570	1875	-256
12570	1876	-106
12570	1877	-80
12570	1878	-21
12570	1879	49
12570	1880	-33
12570	1881	-257
12570	1882	-331
12570	1883	-132
12570	1884	96
12570	1885	169
12570	1886	246
12570	1887	449
12570	1888	597
12570	1889	541
12570	1890	440
12570	1891	499
12570	1892	638
12570	1893	651
12570	1894	540
12570	1895	495
12570	1896	507
12570	1897	317
12570	1898	-200
12570	1899	-829
12570	1900	-1396
12570	1901	-1998
12570	1902	-2627
12570	1903	-2911
12570	1904	-2560
12570	1905	-1704
12570	1906	-619
12570	1907	600
12570	1908	1887
12570	1909	2947
12570	1910	3408
12570	1911	3229
12570	1912	2708
12570	1913	2095
12570	1914	1383
12570	1915	640
12570	1916	192
12570	1917	186
12570	1918	346
12570	1919	407
12570	1920	448
12570	1921	579
12570	1922	664
12570	1923	551
12570	1924	365
12570	1925	329
12570	1926	413
12570	1927	382
12570	1928	181
12570	1929	27
12570	1930	41
12570	1931	48
12570	1932	-43
12570	1933	-15
12570	1934	234
12570	1935	440
12570	1936	414
12570	1937	283
12570	1938	252
12570	1939	255
12570	1940	149
12570	1941	9
12570	1942	7
12570	1943	120
12570	1944	94
12570	1945	-126
12570	1946	-292
12570	1947	-245
12570	1948	-179
12570	1949	-223
12570	1950	-180
12570	1951	62
12570	1952	276
12570	1953	255
12570	1954	128
12570	1955	106
12570	1956	147
12570	1957	79
12570	1958	-63
12570	1959	-85
12570	1960	26
12570	1961	39
12570	1962	-135
12570	1963	-259
12570	1964	-185
12570	1965	-111
12570	1966	-176
12570	1967	-193
12570	1968	-15
12570	1969	192
12570	1970	239
12570	1971	224
12570	1972	331
12570	1973	482
12570	1974	449
12570	1975	216
12570	1976	22
12570	1977	-33
12570	1978	-115
12570	1979	-299
12570	1980	-351
12570	1981	-154
12570	1982	45
12570	1983	56
12570	1984	30
12570	1985	131
12570	1986	233
12570	1987	156
12570	1988	-23
12570	1989	-109
12570	1990	-129
12570	1991	-280
12570	1992	-566
12570	1993	-724
12570	1994	-644
12570	1995	-542
12570	1996	-574
12570	1997	-554
12570	1998	-372
12570	1999	-239
[truncated: 174,640 more rows]
