# Supplementary material for: Are Complexity Metrics Reliable in Assessing HRV Control in Obese Patients During Sleep?
Source: PLoS One. 2015 Apr 20;10(4):e0124458. doi: 10.1371/journal.pone.0124458 (PMC4404104; doi:10.1371/journal.pone.0124458)
Supplement: S2 Dataset — (ZIP) [file pone.0124458.s002.zip › cabiddu_obese_patients_data/SUBJECT (10)/1/FC.txt]

150	0	-28
150	1	-496
150	2	-1239
150	3	-2151
150	4	-3009
150	5	-3540
150	6	-3533
150	7	-2937
150	8	-1893
150	9	-674
150	10	424
150	11	1193
150	12	1574
150	13	1659
150	14	1626
150	15	1635
150	16	1755
150	17	1947
150	18	2113
150	19	2160
150	20	2051
150	21	1808
150	22	1502
150	23	1211
150	24	973
150	25	786
150	26	621
150	27	456
150	28	297
150	29	159
150	30	63
150	31	19
150	32	14
150	33	13
150	34	-21
150	35	-101
150	36	-209
150	37	-307
150	38	-373
150	39	-396
150	40	-375
150	41	-321
150	42	-270
150	43	-245
150	44	-256
150	45	-306
150	46	-388
150	47	-480
150	48	-551
150	49	-575
150	50	-556
150	51	-523
150	52	-515
150	53	-552
150	54	-635
150	55	-748
150	56	-859
150	57	-939
150	58	-979
150	59	-999
150	60	-1020
150	61	-1051
150	62	-1087
150	63	-1118
150	64	-1137
150	65	-1136
150	66	-1117
150	67	-1094
150	68	-1081
150	69	-1078
150	70	-1067
150	71	-1034
150	72	-971
150	73	-878
150	74	-762
150	75	-635
150	76	-511
150	77	-397
150	78	-288
150	79	-175
150	80	-58
150	81	58
150	82	166
150	83	262
150	84	338
150	85	390
150	86	421
150	87	446
150	88	475
150	89	506
150	90	539
150	91	576
150	92	611
150	93	635
150	94	639
150	95	625
150	96	605
150	97	584
150	98	567
150	99	558
150	100	558
150	101	560
150	102	557
150	103	542
150	104	523
150	105	507
150	106	494
150	107	478
150	108	459
150	109	435
150	110	404
150	111	367
150	112	337
150	113	326
150	114	341
150	115	376
150	116	418
150	117	452
150	118	462
150	119	437
150	120	385
150	121	328
150	122	287
150	123	269
150	124	271
150	125	288
150	126	314
150	127	334
150	128	343
150	129	340
150	130	323
150	131	289
150	132	278
150	133	276
150	134	282
150	135	284
150	136	267
150	137	226
150	138	173
150	139	126
150	140	91
150	141	62
150	142	32
150	143	-8
150	144	-62
150	145	-129
150	146	-197
150	147	-250
150	148	-293
150	149	-339
150	150	-397
150	151	-457
150	152	-493
150	153	-484
150	154	-413
150	155	-291
150	156	-161
150	157	-92
150	158	-133
150	159	-276
150	160	-459
150	161	-600
150	162	-621
150	163	-492
150	164	-235
150	165	86
150	166	383
150	167	593
150	168	689
150	169	685
150	170	615
150	171	528
150	172	470
150	173	463
150	174	498
150	175	542
150	176	563
150	177	538
150	178	471
150	179	390
150	180	339
150	181	338
150	182	343
150	183	252
150	184	-63
150	185	-679
150	186	-1567
150	187	-2565
150	188	-3412
150	189	-3827
150	190	-3626
150	191	-2815
150	192	-1590
150	193	-263
150	194	858
150	195	1570
150	196	1828
150	197	1803
150	198	1701
150	199	1688
150	200	1806
150	201	1989
150	202	2122
150	203	2115
150	204	1948
150	205	1676
150	206	1392
150	207	1164
150	208	997
150	209	849
150	210	676
150	211	461
150	212	229
150	213	27
150	214	-101
150	215	-145
150	216	-131
150	217	-114
150	218	-135
150	219	-197
150	220	-273
150	221	-327
150	222	-343
150	223	-324
150	224	-291
150	225	-265
150	226	-269
150	227	-292
150	228	-317
150	229	-336
150	230	-355
150	231	-382
150	232	-422
150	233	-476
150	234	-545
150	235	-626
150	236	-702
150	237	-762
150	238	-810
150	239	-851
150	240	-889
150	241	-921
150	242	-954
150	243	-992
150	244	-1036
150	245	-1081
150	246	-1126
150	247	-1177
150	248	-1233
150	249	-1286
150	250	-1322
150	251	-1333
150	252	-1317
150	253	-1269
150	254	-1197
150	255	-1110
150	256	-1015
150	257	-910
150	258	-788
150	259	-648
150	260	-499
150	261	-352
150	262	-217
150	263	-102
150	264	-10
150	265	64
150	266	137
150	267	219
150	268	307
150	269	397
150	270	481
150	271	550
150	272	597
150	273	616
150	274	616
150	275	611
150	276	611
150	277	620
150	278	639
150	279	664
150	280	685
150	281	693
150	282	681
150	283	655
150	284	622
150	285	581
150	286	536
150	287	490
150	288	455
150	289	432
150	290	421
150	291	419
150	292	425
150	293	435
150	294	436
150	295	424
150	296	402
150	297	384
150	298	375
150	299	378
150	300	393
150	301	412
150	302	423
150	303	415
150	304	391
150	305	359
150	306	332
150	307	316
150	308	316
150	309	330
150	310	352
150	311	373
150	312	386
150	313	393
150	314	387
150	315	362
150	316	318
150	317	263
150	318	213
150	319	171
150	320	142
150	321	129
150	322	132
150	323	142
150	324	141
150	325	119
150	326	70
150	327	2
150	328	-78
150	329	-158
150	330	-225
150	331	-277
150	332	-323
150	333	-376
150	334	-429
150	335	-477
150	336	-511
150	337	-520
150	338	-499
150	339	-448
150	340	-377
150	341	-305
150	342	-251
150	343	-203
150	344	-144
150	345	-74
150	346	8
150	347	94
150	348	161
150	349	194
150	350	199
150	351	209
150	352	247
150	353	317
150	354	403
150	355	479
150	356	526
150	357	541
150	358	527
150	359	500
150	360	475
150	361	446
150	362	405
150	363	357
150	364	325
150	365	320
150	366	309
150	367	217
150	368	-54
150	369	-589
150	370	-1406
150	371	-2399
150	372	-3340
150	373	-3948
150	374	-3996
150	375	-3403
150	376	-2284
150	377	-911
150	378	385
150	379	1328
150	380	1808
150	381	1901
150	382	1801
150	383	1713
150	384	1760
150	385	1941
150	386	2152
150	387	2256
150	388	2166
150	389	1889
150	390	1516
150	391	1155
150	392	880
150	393	705
150	394	594
150	395	490
150	396	347
150	397	170
150	398	-3
150	399	-128
150	400	-189
150	401	-208
150	402	-215
150	403	-238
150	404	-284
150	405	-331
150	406	-350
150	407	-333
150	408	-296
150	409	-268
150	410	-282
150	411	-345
150	412	-435
150	413	-532
150	414	-610
150	415	-646
150	416	-633
150	417	-589
150	418	-551
150	419	-547
150	420	-591
150	421	-680
150	422	-790
150	423	-895
150	424	-967
150	425	-1000
150	426	-1022
150	427	-1062
150	428	-1131
150	429	-1220
150	430	-1307
150	431	-1368
150	432	-1385
150	433	-1358
150	434	-1313
150	435	-1278
150	436	-1269
150	437	-1276
150	438	-1277
150	439	-1249
150	440	-1175
150	441	-1051
150	442	-894
150	443	-734
150	444	-593
150	445	-470
150	446	-351
150	447	-225
150	448	-82
150	449	75
150	450	233
150	451	365
150	452	454
150	453	496
150	454	507
150	455	511
150	456	524
150	457	552
150	458	595
150	459	641
150	460	671
150	461	673
150	462	653
150	463	622
150	464	585
150	465	551
150	466	525
150	467	515
150	468	519
150	469	527
150	470	537
150	471	549
150	472	558
150	473	553
150	474	530
150	475	491
150	476	447
150	477	411
150	478	385
150	479	371
150	480	361
150	481	343
150	482	313
150	483	282
150	484	268
150	485	282
150	486	313
150	487	345
150	488	360
150	489	344
150	490	308
150	491	273
150	492	266
150	493	297
150	494	344
150	495	374
150	496	364
150	497	308
150	498	225
150	499	147
150	500	113
150	501	134
150	502	199
150	503	264
150	504	290
150	505	262
150	506	184
150	507	86
150	508	-3
150	509	-59
150	510	-84
150	511	-103
150	512	-141
150	513	-206
150	514	-283
150	515	-352
150	516	-393
150	517	-397
150	518	-375
150	519	-365
150	520	-367
150	521	-384
150	522	-393
150	523	-373
150	524	-319
150	525	-245
150	526	-136
150	527	-79
150	528	-64
150	529	-71
150	530	-51
150	531	22
150	532	146
150	533	290
150	534	419
150	535	514
150	536	568
150	537	579
150	538	562
150	539	534
150	540	507
150	541	481
150	542	463
150	543	461
150	544	473
150	545	488
150	546	490
150	547	465
150	548	402
150	549	286
150	550	97
150	551	-194
150	552	-610
150	553	-1164
150	554	-1826
150	555	-2494
150	556	-3002
150	557	-3174
150	558	-2894
150	559	-2170
150	560	-1130
150	561	4
150	562	988
150	563	1658
150	564	1983
150	565	2061
150	566	2044
150	567	2059
150	568	2153
150	569	2284
150	570	2353
150	571	2271
150	572	2017
150	573	1649
150	574	1272
150	575	969
150	576	773
150	577	660
150	578	569
150	579	443
150	580	262
150	581	62
150	582	-99
150	583	-179
150	584	-202
150	585	-186
150	586	-173
150	587	-192
150	588	-248
150	589	-321
150	590	-392
150	591	-383
150	592	-357
150	593	-334
150	594	-330
150	595	-339
150	596	-359
150	597	-387
150	598	-423
150	599	-461
150	600	-498
150	601	-537
150	602	-581
150	603	-631
150	604	-693
150	605	-769
150	606	-857
150	607	-944
150	608	-1015
150	609	-1070
150	610	-1113
150	611	-1145
150	612	-1171
150	613	-1202
150	614	-1240
150	615	-1282
150	616	-1321
150	617	-1344
150	618	-1354
150	619	-1348
150	620	-1325
150	621	-1286
150	622	-1236
150	623	-1172
150	624	-1089
150	625	-987
150	626	-867
150	627	-737
150	628	-596
150	629	-441
150	630	-276
150	631	-112
150	632	38
150	633	165
150	634	263
150	635	327
150	636	373
150	637	420
150	638	479
150	639	547
150	640	609
150	641	653
150	642	673
150	643	667
150	644	648
150	645	630
150	646	627
150	647	636
150	648	645
150	649	642
150	650	625
150	651	597
150	652	565
150	653	538
150	654	525
150	655	522
150	656	516
150	657	499
150	658	472
150	659	444
150	660	418
150	661	397
150	662	385
150	663	382
150	664	379
150	665	368
150	666	344
150	667	312
150	668	277
150	669	243
150	670	214
150	671	203
150	672	213
150	673	236
150	674	261
150	675	280
150	676	289
150	677	291
150	678	288
150	679	289
150	680	300
150	681	318
150	682	330
150	683	324
150	684	304
150	685	276
150	686	247
150	687	222
150	688	209
150	689	203
150	690	186
150	691	147
150	692	86
150	693	16
150	694	-45
150	695	-89
150	696	-114
150	697	-123
150	698	-130
150	699	-152
150	700	-195
150	701	-249
150	702	-301
150	703	-346
150	704	-383
150	705	-412
150	706	-435
150	707	-454
150	708	-461
150	709	-439
150	710	-381
150	711	-295
150	712	-159
150	713	-60
150	714	7
150	715	54
150	716	102
150	717	165
150	718	251
150	719	350
150	720	439
150	721	500
150	722	527
150	723	526
150	724	509
150	725	487
150	726	473
150	727	475
150	728	494
150	729	516
150	730	536
150	731	556
150	732	576
150	733	582
150	734	550
150	735	441
150	736	209
150	737	-198
150	738	-793
150	739	-1532
150	740	-2305
150	741	-2953
150	742	-3303
150	743	-3220
150	744	-2666
150	745	-1723
150	746	-574
150	747	553
150	748	1461
150	749	2043
150	750	2296
150	751	2317
150	752	2247
150	753	2197
150	754	2208
150	755	2246
150	756	2244
150	757	2142
150	758	1916
150	759	1596
150	760	1245
150	761	930
150	762	686
150	763	506
150	764	359
150	765	222
150	766	84
150	767	-46
150	768	-146
150	769	-196
150	770	-198
150	771	-179
150	772	-175
150	773	-203
150	774	-256
150	775	-319
150	776	-391
150	777	-398
150	778	-389
150	779	-379
150	780	-383
150	781	-398
150	782	-417
150	783	-439
150	784	-467
150	785	-504
150	786	-543
150	787	-576
150	788	-609
150	789	-650
150	790	-697
150	791	-753
150	792	-819
150	793	-894
150	794	-969
150	795	-1034
150	796	-1084
150	797	-1126
150	798	-1170
150	799	-1221
150	800	-1280
150	801	-1347
150	802	-1412
150	803	-1452
150	804	-1452
150	805	-1409
150	806	-1335
150	807	-1245
150	808	-1151
150	809	-1064
150	810	-988
150	811	-912
150	812	-815
150	813	-693
150	814	-552
150	815	-409
150	816	-276
150	817	-157
150	818	-51
150	819	54
150	820	171
150	821	309
150	822	455
150	823	586
150	824	677
150	825	717
150	826	708
150	827	670
150	828	629
150	829	613
150	830	633
150	831	672
150	832	710
150	833	731
150	834	725
150	835	691
150	836	646
150	837	605
150	838	584
150	839	583
150	840	591
150	841	596
150	842	592
150	843	580
150	844	561
150	845	542
150	846	534
150	847	534
150	848	531
150	849	516
150	850	492
150	851	466
150	852	442
150	853	425
150	854	413
150	855	408
150	856	405
150	857	394
150	858	380
150	859	367
150	860	363
150	861	365
150	862	366
150	863	363
150	864	353
150	865	332
150	866	307
150	867	289
150	868	290
150	869	306
150	870	327
150	871	346
150	872	355
150	873	348
150	874	325
150	875	294
150	876	267
150	877	250
150	878	239
150	879	231
150	880	228
150	881	227
150	882	219
150	883	197
150	884	160
150	885	110
150	886	48
150	887	-17
150	888	-74
150	889	-119
150	890	-155
150	891	-190
150	892	-230
150	893	-273
150	894	-312
150	895	-344
150	896	-371
150	897	-391
150	898	-410
150	899	-437
150	900	-474
150	901	-500
150	902	-492
150	903	-442
150	904	-356
150	905	-243
150	906	-115
150	907	9
150	908	100
150	909	171
150	910	223
150	911	265
150	912	306
150	913	355
150	914	419
150	915	487
150	916	533
150	917	540
150	918	512
150	919	473
150	920	448
150	921	454
150	922	486
150	923	518
150	924	521
150	925	483
150	926	416
150	927	352
150	928	298
150	929	213
150	930	5
150	931	-427
150	932	-1140
150	933	-2085
150	934	-3081
150	935	-3850
150	936	-4117
150	937	-3732
150	938	-2742
150	939	-1377
150	940	32
150	941	1176
150	942	1872
150	943	2127
150	944	2103
150	945	2012
150	946	2006
150	947	2121
150	948	2287
150	949	2384
150	950	2312
150	951	2053
150	952	1676
150	953	1285
150	954	960
150	955	722
150	956	549
150	957	400
150	958	248
150	959	95
150	960	-35
150	961	-113
150	962	-140
150	963	-143
150	964	-156
150	965	-199
150	966	-260
150	967	-310
150	968	-330
150	969	-316
150	970	-285
150	971	-261
150	972	-258
150	973	-294
150	974	-333
150	975	-362
150	976	-383
150	977	-410
150	978	-454
150	979	-516
150	980	-589
150	981	-663
150	982	-719
150	983	-750
150	984	-767
150	985	-787
150	986	-826
150	987	-884
150	988	-961
150	989	-1047
150	990	-1127
150	991	-1183
150	992	-1213
150	993	-1232
150	994	-1250
150	995	-1272
150	996	-1296
150	997	-1323
150	998	-1345
150	999	-1352
150	1000	-1334
150	1001	-1292
150	1002	-1231
150	1003	-1151
150	1004	-1051
150	1005	-935
150	1006	-804
150	1007	-664
150	1008	-515
150	1009	-361
150	1010	-215
150	1011	-88
150	1012	18
150	1013	107
150	1014	182
150	1015	249
150	1016	323
150	1017	411
150	1018	510
150	1019	599
150	1020	660
150	1021	683
150	1022	671
150	1023	627
150	1024	574
150	1025	539
150	1026	535
150	1027	555
150	1028	583
150	1029	604
150	1030	605
150	1031	582
150	1032	539
150	1033	490
150	1034	450
150	1035	423
150	1036	411
150	1037	407
150	1038	409
150	1039	410
150	1040	408
150	1041	401
150	1042	398
150	1043	401
150	1044	404
150	1045	401
150	1046	391
150	1047	378
150	1048	364
150	1049	352
150	1050	347
150	1051	352
150	1052	364
150	1053	370
150	1054	364
150	1055	347
150	1056	327
150	1057	305
150	1058	292
150	1059	295
150	1060	313
150	1061	332
150	1062	339
150	1063	328
150	1064	305
150	1065	277
150	1066	253
150	1067	243
150	1068	248
150	1069	267
150	1070	283
150	1071	290
150	1072	285
150	1073	270
150	1074	247
150	1075	216
150	1076	184
150	1077	151
150	1078	113
150	1079	61
150	1080	3
150	1081	-57
150	1082	-114
150	1083	-168
150	1084	-217
150	1085	-257
150	1086	-289
150	1087	-315
150	1088	-340
150	1089	-365
150	1090	-392
150	1091	-427
150	1092	-470
150	1093	-508
150	1094	-531
150	1095	-531
150	1096	-499
150	1097	-436
150	1098	-351
150	1099	-263
150	1100	-179
150	1101	-90
150	1102	4
150	1103	104
150	1104	188
150	1105	249
150	1106	292
150	1107	335
150	1108	388
150	1109	449
150	1110	506
150	1111	540
150	1112	538
150	1113	509
150	1114	477
150	1115	467
150	1116	480
150	1117	495
150	1118	484
150	1119	443
150	1120	386
150	1121	341
150	1122	314
150	1123	271
150	1124	120
150	1125	-256
150	1126	-927
150	1127	-1849
150	1128	-2840
150	1129	-3625
150	1130	-3931
150	1131	-3598
150	1132	-2659
150	1133	-1344
150	1134	7
150	1135	1085
150	1136	1723
150	1137	1938
150	1138	1888
150	1139	1785
150	1140	1784
150	1141	1922
150	1142	2116
150	1143	2241
150	1144	2205
150	1145	1996
150	1146	1673
150	1147	1324
150	1148	1021
150	1149	788
150	1150	602
150	1151	421
150	1152	232
150	1153	52
150	1154	-87
150	1155	-161
150	1156	-176
150	1157	-159
150	1158	-152
150	1159	-186
150	1160	-259
150	1161	-336
150	1162	-380
150	1163	-381
150	1164	-362
150	1165	-348
150	1166	-351
150	1167	-375
150	1168	-405
150	1169	-433
150	1170	-450
150	1171	-464
150	1172	-488
150	1173	-528
150	1174	-576
150	1175	-624
150	1176	-666
150	1177	-700
150	1178	-724
150	1179	-742
150	1180	-766
150	1181	-810
150	1182	-876
150	1183	-961
150	1184	-1049
150	1185	-1136
150	1186	-1209
150	1187	-1260
150	1188	-1285
150	1189	-1294
150	1190	-1298
150	1191	-1296
150	1192	-1292
150	1193	-1289
150	1194	-1283
150	1195	-1265
150	1196	-1224
150	1197	-1157
150	1198	-1065
150	1199	-954
150	1200	-826
150	1201	-690
150	1202	-557
150	1203	-429
150	1204	-301
150	1205	-173
150	1206	-45
150	1207	77
150	1208	194
150	1209	305
150	1210	401
150	1211	478
150	1212	538
150	1213	584
150	1214	617
150	1215	636
150	1216	643
150	1217	643
150	1218	639
150	1219	626
150	1220	607
150	1221	591
150	1222	585
150	1223	584
150	1224	585
150	1225	584
150	1226	576
150	1227	553
150	1228	511
150	1229	458
150	1230	411
150	1231	385
150	1232	383
150	1233	405
150	1234	441
150	1235	474
150	1236	483
150	1237	461
150	1238	418
150	1239	371
150	1240	338
150	1241	325
150	1242	336
150	1243	366
150	1244	402
150	1245	425
150	1246	435
150	1247	433
150	1248	424
150	1249	412
150	1250	393
150	1251	376
150	1252	357
150	1253	333
150	1254	306
150	1255	284
150	1256	275
150	1257	280
150	1258	291
150	1259	305
150	1260	316
150	1261	315
150	1262	298
150	1263	277
150	1264	263
150	1265	265
150	1266	274
150	1267	284
150	1268	287
150	1269	281
150	1270	258
150	1271	218
150	1272	168
150	1273	115
150	1274	60
150	1275	0
150	1276	-59
150	1277	-113
150	1278	-157
150	1279	-195
150	1280	-227
150	1281	-251
150	1282	-272
150	1283	-300
150	1284	-339
150	1285	-385
150	1286	-430
150	1287	-473
150	1288	-514
150	1289	-542
150	1290	-548
150	1291	-532
150	1292	-495
150	1293	-441
150	1294	-375
150	1295	-296
150	1296	-215
150	1297	-107
150	1298	12
150	1299	121
150	1300	192
150	1301	224
150	1302	243
150	1303	284
150	1304	363
150	1305	464
150	1306	549
150	1307	581
150	1308	542
150	1309	459
150	1310	385
150	1311	368
150	1312	417
150	1313	491
150	1314	537
150	1315	521
150	1316	450
150	1317	351
150	1318	249
150	1319	121
150	1320	-117
150	1321	-577
150	1322	-1313
150	1323	-2258
150	1324	-3201
150	1325	-3852
150	1326	-3952
150	1327	-3383
150	1328	-2245
150	1329	-825
150	1330	506
150	1331	1449
150	1332	1893
150	1333	1928
150	1334	1774
150	1335	1662
150	1336	1723
150	1337	1940
150	1338	2179
150	1339	2287
150	1340	2183
150	1341	1893
150	1342	1519
150	1343	1176
150	1344	927
150	1345	767
150	1346	636
150	1347	469
150	1348	249
150	1349	17
150	1350	-160
150	1351	-243
150	1352	-235
150	1353	-182
150	1354	-144
150	1355	-163
150	1356	-239
150	1357	-327
150	1358	-383
150	1359	-390
150	1360	-360
150	1361	-344
150	1362	-339
150	1363	-354
150	1364	-386
150	1365	-427
150	1366	-460
150	1367	-479
150	1368	-490
150	1369	-502
150	1370	-520
150	1371	-551
150	1372	-597
150	1373	-657
150	1374	-720
150	1375	-775
150	1376	-819
150	1377	-858
150	1378	-900
150	1379	-948
150	1380	-1000
150	1381	-1054
150	1382	-1107
150	1383	-1149
150	1384	-1175
150	1385	-1192
150	1386	-1207
150	1387	-1220
150	1388	-1225
150	1389	-1220
150	1390	-1200
150	1391	-1163
150	1392	-1101
150	1393	-1020
150	1394	-926
150	1395	-824
150	1396	-711
150	1397	-587
150	1398	-455
150	1399	-321
150	1400	-186
150	1401	-54
150	1402	64
150	1403	160
150	1404	238
150	1405	308
150	1406	371
150	1407	432
150	1408	494
150	1409	555
150	1410	611
150	1411	653
150	1412	675
150	1413	681
150	1414	675
150	1415	658
150	1416	634
150	1417	611
150	1418	592
150	1419	577
150	1420	561
150	1421	545
150	1422	533
150	1423	523
150	1424	512
150	1425	500
150	1426	489
150	1427	482
150	1428	472
150	1429	460
150	1430	449
150	1431	440
150	1432	427
150	1433	409
150	1434	392
150	1435	378
150	1436	365
150	1437	353
150	1438	347
150	1439	352
150	1440	366
150	1441	383
150	1442	394
150	1443	397
150	1444	392
150	1445	378
150	1446	361
150	1447	348
150	1448	344
150	1449	342
150	1450	332
150	1451	316
150	1452	293
150	1453	265
150	1454	238
150	1455	219
150	1456	218
150	1457	233
150	1458	253
150	1459	269
150	1460	285
150	1461	297
150	1462	299
150	1463	291
150	1464	269
150	1465	228
150	1466	162
150	1467	71
150	1468	-29
150	1469	-116
150	1470	-172
150	1471	-189
150	1472	-172
150	1473	-139
150	1474	-118
150	1475	-134
150	1476	-193
150	1477	-278
150	1478	-367
150	1479	-442
150	1480	-494
150	1481	-522
150	1482	-530
150	1483	-533
150	1484	-530
150	1485	-510
150	1486	-463
150	1487	-392
150	1488	-297
150	1489	-183
150	1490	-57
150	1491	62
150	1492	158
150	1493	217
150	1494	249
150	1495	274
150	1496	309
150	1497	361
150	1498	424
150	1499	475
150	1500	489
150	1501	464
150	1502	422
150	1503	398
150	1504	410
150	1505	450
150	1506	490
150	1507	499
150	1508	467
150	1509	413
150	1510	370
150	1511	350
150	1512	309
150	1513	143
150	1514	-265
150	1515	-966
150	1516	-1889
150	1517	-2837
150	1518	-3531
150	1519	-3716
150	1520	-3273
150	1521	-2284
150	1522	-1009
150	1523	225
150	1524	1147
150	1525	1642
150	1526	1761
150	1527	1679
150	1528	1599
150	1529	1643
150	1530	1809
150	1531	2005
150	1532	2121
150	1533	2088
150	1534	1908
150	1535	1639
150	1536	1365
150	1537	1133
150	1538	942
150	1539	754
150	1540	541
150	1541	307
150	1542	90
150	1543	-70
150	1544	-150
150	1545	-155
150	1546	-126
150	1547	-117
150	1548	-159
150	1549	-241
150	1550	-328
150	1551	-386
150	1552	-409
150	1553	-405
150	1554	-387
150	1555	-369
150	1556	-360
150	1557	-357
150	1558	-360
150	1559	-373
150	1560	-408
150	1561	-465
150	1562	-530
150	1563	-585
150	1564	-623
150	1565	-646
150	1566	-660
150	1567	-673
150	1568	-699
150	1569	-748
150	1570	-813
150	1571	-885
150	1572	-953
150	1573	-1014
150	1574	-1065
150	1575	-1108
150	1576	-1146
150	1577	-1182
150	1578	-1215
150	1579	-1238
150	1580	-1246
150	1581	-1245
150	1582	-1241
150	1583	-1235
150	1584	-1219
150	1585	-1184
150	1586	-1123
150	1587	-1030
150	1588	-901
150	1589	-749
150	1590	-592
150	1591	-448
150	1592	-321
150	1593	-207
150	1594	-101
150	1595	-1
150	1596	100
150	1597	198
150	1598	282
150	1599	345
150	1600	392
150	1601	434
150	1602	476
150	1603	521
150	1604	570
150	1605	622
150	1606	665
150	1607	690
150	1608	693
150	1609	676
150	1610	646
150	1611	606
150	1612	560
150	1613	515
150	1614	481
150	1615	460
150	1616	451
150	1617	454
150	1618	464
150	1619	467
150	1620	453
150	1621	422
150	1622	382
150	1623	346
150	1624	322
150	1625	312
150	1626	321
150	1627	341
150	1628	357
150	1629	362
150	1630	357
150	1631	352
150	1632	354
150	1633	365
150	1634	382
150	1635	399
150	1636	406
150	1637	394
150	1638	368
150	1639	341
150	1640	320
150	1641	308
150	1642	299
150	1643	292
150	1644	288
150	1645	283
150	1646	276
150	1647	274
150	1648	277
150	1649	283
150	1650	289
150	1651	292
150	1652	293
150	1653	291
150	1654	283
150	1655	273
150	1656	265
150	1657	264
150	1658	260
150	1659	248
150	1660	224
150	1661	184
150	1662	124
150	1663	44
150	1664	-40
150	1665	-109
150	1666	-153
150	1667	-172
150	1668	-176
150	1669	-176
150	1670	-186
150	1671	-222
150	1672	-287
150	1673	-365
150	1674	-436
150	1675	-487
150	1676	-512
150	1677	-503
150	1678	-463
150	1679	-404
150	1680	-340
150	1681	-275
150	1682	-199
150	1683	-103
150	1684	-1
150	1685	107
150	1686	206
150	1687	281
150	1688	323
150	1689	351
150	1690	388
150	1691	446
150	1692	508
150	1693	545
150	1694	540
150	1695	497
150	1696	441
150	1697	406
150	1698	415
150	1699	461
150	1700	505
150	1701	508
150	1702	462
150	1703	401
150	1704	354
150	1705	314
150	1706	226
150	1707	-11
150	1708	-494
150	1709	-1251
150	1710	-2184
150	1711	-3065
150	1712	-3617
150	1713	-3627
150	1714	-3037
150	1715	-1975
150	1716	-711
150	1717	439
150	1718	1241
150	1719	1626
150	1720	1693
150	1721	1628
150	1722	1603
150	1723	1701
150	1724	1898
150	1725	2096
150	1726	2182
150	1727	2104
150	1728	1883
150	1729	1588
150	1730	1295
150	1731	1041
150	1732	827
150	1733	629
150	1734	426
150	1735	219
150	1736	33
150	1737	-97
150	1738	-159
150	1739	-175
150	1740	-178
150	1741	-198
150	1742	-241
150	1743	-296
150	1744	-340
150	1745	-353
150	1746	-347
150	1747	-340
150	1748	-343
150	1749	-374
150	1750	-410
150	1751	-436
150	1752	-452
150	1753	-469
150	1754	-490
150	1755	-518
150	1756	-552
150	1757	-587
150	1758	-614
150	1759	-633
150	1760	-657
150	1761	-702
150	1762	-768
150	1763	-849
150	1764	-933
150	1765	-1010
150	1766	-1069
150	1767	-1103
150	1768	-1112
150	1769	-1112
150	1770	-1124
150	1771	-1150
150	1772	-1185
150	1773	-1223
150	1774	-1249
150	1775	-1247
150	1776	-1211
150	1777	-1150
150	1778	-1081
150	1779	-1015
150	1780	-956
150	1781	-902
150	1782	-844
150	1783	-771
150	1784	-666
150	1785	-525
150	1786	-358
150	1787	-186
150	1788	-23
150	1789	115
150	1790	217
150	1791	285
150	1792	338
150	1793	395
150	1794	460
150	1795	530
150	1796	596
150	1797	647
150	1798	674
150	1799	672
150	1800	650
150	1801	628
150	1802	618
150	1803	622
150	1804	628
150	1805	632
150	1806	625
150	1807	600
150	1808	562
150	1809	521
150	1810	490
150	1811	473
150	1812	463
150	1813	461
150	1814	464
150	1815	470
150	1816	474
150	1817	474
150	1818	468
150	1819	453
150	1820	423
150	1821	380
150	1822	339
150	1823	316
150	1824	318
150	1825	341
150	1826	375
150	1827	409
150	1828	427
150	1829	422
150	1830	396
150	1831	364
150	1832	340
150	1833	329
150	1834	332
150	1835	340
150	1836	344
150	1837	331
150	1838	298
150	1839	260
150	1840	236
150	1841	234
150	1842	252
150	1843	283
150	1844	313
150	1845	329
150	1846	323
150	1847	299
150	1848	262
150	1849	221
150	1850	174
150	1851	119
150	1852	57
150	1853	-10
150	1854	-80
150	1855	-147
150	1856	-198
150	1857	-228
150	1858	-240
150	1859	-246
150	1860	-255
150	1861	-276
150	1862	-316
150	1863	-373
150	1864	-433
150	1865	-479
150	1866	-495
150	1867	-484
150	1868	-449
150	1869	-396
150	1870	-336
150	1871	-281
150	1872	-226
150	1873	-151
150	1874	-53
150	1875	57
150	1876	156
150	1877	223
150	1878	258
150	1879	280
150	1880	306
150	1881	350
150	1882	405
150	1883	449
150	1884	452
150	1885	410
150	1886	348
150	1887	303
150	1888	295
150	1889	317
150	1890	350
150	1891	367
150	1892	361
150	1893	340
150	1894	323
150	1895	295
150	1896	189
150	1897	-101
150	1898	-661
150	1899	-1486
150	1900	-2450
150	1901	-3319
150	1902	-3822
150	1903	-3752
150	1904	-3072
150	1905	-1942
150	1906	-657
150	1907	471
150	1908	1225
150	1909	1552
150	1910	1566
150	1911	1463
150	1912	1428
150	1913	1533
150	1914	1732
150	1915	1916
150	1916	1984
150	1917	1898
150	1918	1689
150	1919	1429
150	1920	1191
150	1921	1002
150	1922	840
150	1923	663
150	1924	453
150	1925	231
150	1926	35
150	1927	-97
150	1928	-154
150	1929	-156
150	1930	-146
150	1931	-168
150	1932	-234
150	1933	-318
150	1934	-384
150	1935	-413
150	1936	-412
150	1937	-397
150	1938	-380
150	1939	-378
150	1940	-387
150	1941	-396
150	1942	-401
150	1943	-407
150	1944	-425
150	1945	-462
150	1946	-512
150	1947	-563
150	1948	-608
150	1949	-645
150	1950	-667
150	1951	-680
150	1952	-701
150	1953	-742
150	1954	-804
150	1955	-879
150	1956	-961
150	1957	-1037
150	1958	-1097
150	1959	-1132
150	1960	-1147
150	1961	-1155
150	1962	-1164
150	1963	-1175
150	1964	-1185
150	1965	-1192
150	1966	-1191
150	1967	-1171
150	1968	-1124
150	1969	-1055
150	1970	-972
150	1971	-877
150	1972	-774
150	1973	-665
150	1974	-553
150	1975	-428
150	1976	-289
150	1977	-139
150	1978	9
150	1979	135
150	1980	232
150	1981	295
150	1982	328
150	1983	343
150	1984	361
150	1985	396
150	1986	450
150	1987	515
150	1988	580
150	1989	633
150	1990	662
150	1991	658
150	1992	626
150	1993	586
150	1994	549
150	1995	524
150	1996	512
150	1997	515
150	1998	527
150	1999	533
[truncated: 159,280 more rows]
