# Supplementary material for: Are Complexity Metrics Reliable in Assessing HRV Control in Obese Patients During Sleep?
Source: PLoS One. 2015 Apr 20;10(4):e0124458. doi: 10.1371/journal.pone.0124458 (PMC4404104; doi:10.1371/journal.pone.0124458)
Supplement: S2 Dataset — (ZIP) [file pone.0124458.s002.zip › cabiddu_obese_patients_data/SUBJECT (10)/2/FC.txt]

5040	0	-317
5040	1	-316
5040	2	-308
5040	3	-290
5040	4	-306
5040	5	-335
5040	6	-377
5040	7	-424
5040	8	-473
5040	9	-520
5040	10	-561
5040	11	-592
5040	12	-614
5040	13	-632
5040	14	-648
5040	15	-666
5040	16	-692
5040	17	-732
5040	18	-781
5040	19	-832
5040	20	-877
5040	21	-914
5040	22	-944
5040	23	-968
5040	24	-990
5040	25	-1016
5040	26	-1046
5040	27	-1075
5040	28	-1091
5040	29	-1089
5040	30	-1062
5040	31	-1004
5040	32	-912
5040	33	-788
5040	34	-641
5040	35	-486
5040	36	-335
5040	37	-199
5040	38	-85
5040	39	7
5040	40	86
5040	41	166
5040	42	252
5040	43	344
5040	44	439
5040	45	530
5040	46	606
5040	47	658
5040	48	687
5040	49	702
5040	50	712
5040	51	725
5040	52	739
5040	53	753
5040	54	759
5040	55	747
5040	56	720
5040	57	686
5040	58	657
5040	59	637
5040	60	625
5040	61	618
5040	62	608
5040	63	590
5040	64	562
5040	65	529
5040	66	504
5040	67	490
5040	68	482
5040	69	473
5040	70	453
5040	71	422
5040	72	380
5040	73	340
5040	74	318
5040	75	322
5040	76	347
5040	77	378
5040	78	404
5040	79	415
5040	80	407
5040	81	384
5040	82	355
5040	83	330
5040	84	313
5040	85	297
5040	86	281
5040	87	265
5040	88	256
5040	89	254
5040	90	255
5040	91	255
5040	92	246
5040	93	220
5040	94	178
5040	95	135
5040	96	108
5040	97	112
5040	98	143
5040	99	193
5040	100	243
5040	101	273
5040	102	269
5040	103	235
5040	104	187
5040	105	143
5040	106	115
5040	107	107
5040	108	115
5040	109	129
5040	110	143
5040	111	153
5040	112	165
5040	113	185
5040	114	210
5040	115	227
5040	116	222
5040	117	192
5040	118	143
5040	119	90
5040	120	58
5040	121	61
5040	122	90
5040	123	126
5040	124	141
5040	125	127
5040	126	90
5040	127	48
5040	128	20
5040	129	14
5040	130	17
5040	131	4
5040	132	-44
5040	133	-127
5040	134	-215
5040	135	-273
5040	136	-274
5040	137	-220
5040	138	-138
5040	139	-73
5040	140	-68
5040	141	-135
5040	142	-247
5040	143	-350
5040	144	-393
5040	145	-357
5040	146	-253
5040	147	-122
5040	148	-11
5040	149	46
5040	150	40
5040	151	-10
5040	152	-63
5040	153	-80
5040	154	-53
5040	155	3
5040	156	62
5040	157	99
5040	158	107
5040	159	111
5040	160	137
5040	161	192
5040	162	262
5040	163	312
5040	164	315
5040	165	272
5040	166	206
5040	167	158
5040	168	157
5040	169	199
5040	170	248
5040	171	262
5040	172	226
5040	173	158
5040	174	92
5040	175	39
5040	176	-36
5040	177	-226
5040	178	-635
5040	179	-1315
5040	180	-2202
5040	181	-3111
5040	182	-3782
5040	183	-3981
5040	184	-3600
5040	185	-2701
5040	186	-1509
5040	187	-333
5040	188	569
5040	189	1080
5040	190	1240
5040	191	1205
5040	192	1155
5040	193	1210
5040	194	1386
5040	195	1612
5040	196	1783
5040	197	1828
5040	198	1742
5040	199	1574
5040	200	1382
5040	201	1207
5040	202	1051
5040	203	888
5040	204	690
5040	205	457
5040	206	224
5040	207	38
5040	208	-72
5040	209	-109
5040	210	-106
5040	211	-105
5040	212	-136
5040	213	-199
5040	214	-266
5040	215	-303
5040	216	-304
5040	217	-281
5040	218	-247
5040	219	-222
5040	220	-219
5040	221	-236
5040	222	-265
5040	223	-292
5040	224	-305
5040	225	-307
5040	226	-302
5040	227	-298
5040	228	-300
5040	229	-314
5040	230	-339
5040	231	-370
5040	232	-395
5040	233	-410
5040	234	-418
5040	235	-429
5040	236	-446
5040	237	-476
5040	238	-522
5040	239	-580
5040	240	-637
5040	241	-683
5040	242	-718
5040	243	-748
5040	244	-777
5040	245	-810
5040	246	-850
5040	247	-901
5040	248	-955
5040	249	-1004
5040	250	-1040
5040	251	-1066
5040	252	-1088
5040	253	-1105
5040	254	-1121
5040	255	-1133
5040	256	-1136
5040	257	-1120
5040	258	-1075
5040	259	-1003
5040	260	-908
5040	261	-800
5040	262	-681
5040	263	-558
5040	264	-433
5040	265	-308
5040	266	-174
5040	267	-32
5040	268	112
5040	269	246
5040	270	365
5040	271	463
5040	272	540
5040	273	598
5040	274	647
5040	275	695
5040	276	739
5040	277	775
5040	278	797
5040	279	802
5040	280	787
5040	281	757
5040	282	721
5040	283	692
5040	284	679
5040	285	682
5040	286	691
5040	287	699
5040	288	696
5040	289	676
5040	290	641
5040	291	602
5040	292	573
5040	293	560
5040	294	557
5040	295	559
5040	296	556
5040	297	542
5040	298	512
5040	299	474
5040	300	440
5040	301	422
5040	302	421
5040	303	427
5040	304	429
5040	305	419
5040	306	391
5040	307	354
5040	308	321
5040	309	302
5040	310	303
5040	311	311
5040	312	315
5040	313	305
5040	314	279
5040	315	243
5040	316	207
5040	317	186
5040	318	185
5040	319	196
5040	320	210
5040	321	220
5040	322	224
5040	323	223
5040	324	222
5040	325	226
5040	326	219
5040	327	230
5040	328	240
5040	329	239
5040	330	222
5040	331	193
5040	332	162
5040	333	140
5040	334	138
5040	335	157
5040	336	182
5040	337	195
5040	338	186
5040	339	160
5040	340	126
5040	341	105
5040	342	110
5040	343	142
5040	344	185
5040	345	211
5040	346	205
5040	347	168
5040	348	121
5040	349	87
5040	350	84
5040	351	107
5040	352	131
5040	353	119
5040	354	46
5040	355	-75
5040	356	-202
5040	357	-280
5040	358	-268
5040	359	-163
5040	360	-2
5040	361	144
5040	362	214
5040	363	184
5040	364	83
5040	365	-31
5040	366	-104
5040	367	-116
5040	368	-81
5040	369	-45
5040	370	-53
5040	371	-123
5040	372	-225
5040	373	-307
5040	374	-329
5040	375	-278
5040	376	-187
5040	377	-106
5040	378	-82
5040	379	-134
5040	380	-237
5040	381	-338
5040	382	-385
5040	383	-359
5040	384	-277
5040	385	-176
5040	386	-94
5040	387	-54
5040	388	-57
5040	389	-80
5040	390	-81
5040	391	-63
5040	392	-11
5040	393	52
5040	394	102
5040	395	124
5040	396	126
5040	397	127
5040	398	150
5040	399	201
5040	400	258
5040	401	292
5040	402	286
5040	403	244
5040	404	195
5040	405	170
5040	406	183
5040	407	224
5040	408	254
5040	409	246
5040	410	194
5040	411	129
5040	412	77
5040	413	25
5040	414	-91
5040	415	-372
5040	416	-901
5040	417	-1685
5040	418	-2611
5040	419	-3451
5040	420	-3945
5040	421	-3904
5040	422	-3290
5040	423	-2243
5040	424	-1023
5040	425	80
5040	426	855
5040	427	1245
5040	428	1341
5040	429	1310
5040	430	1308
5040	431	1413
5040	432	1602
5040	433	1793
5040	434	1896
5040	435	1866
5040	436	1720
5040	437	1518
5040	438	1313
5040	439	1129
5040	440	956
5040	441	772
5040	442	564
5040	443	346
5040	444	155
5040	445	29
5040	446	-20
5040	447	-13
5040	448	3
5040	449	-8
5040	450	-68
5040	451	-162
5040	452	-257
5040	453	-319
5040	454	-336
5040	455	-315
5040	456	-268
5040	457	-220
5040	458	-181
5040	459	-159
5040	460	-154
5040	461	-163
5040	462	-181
5040	463	-201
5040	464	-224
5040	465	-244
5040	466	-261
5040	467	-276
5040	468	-293
5040	469	-315
5040	470	-338
5040	471	-361
5040	472	-380
5040	473	-401
5040	474	-425
5040	475	-455
5040	476	-491
5040	477	-536
5040	478	-589
5040	479	-647
5040	480	-704
5040	481	-760
5040	482	-811
5040	483	-854
5040	484	-890
5040	485	-922
5040	486	-957
5040	487	-996
5040	488	-1038
5040	489	-1073
5040	490	-1096
5040	491	-1105
5040	492	-1098
5040	493	-1079
5040	494	-1056
5040	495	-1035
5040	496	-1006
5040	497	-961
5040	498	-895
5040	499	-803
5040	500	-686
5040	501	-551
5040	502	-407
5040	503	-260
5040	504	-113
5040	505	36
5040	506	184
5040	507	323
5040	508	445
5040	509	545
5040	510	621
5040	511	671
5040	512	701
5040	513	724
5040	514	748
5040	515	770
5040	516	788
5040	517	799
5040	518	806
5040	519	806
5040	520	803
5040	521	797
5040	522	790
5040	523	786
5040	524	775
5040	525	761
5040	526	744
5040	527	726
5040	528	703
5040	529	674
5040	530	643
5040	531	613
5040	532	586
5040	533	563
5040	534	550
5040	535	548
5040	536	550
5040	537	549
5040	538	542
5040	539	530
5040	540	513
5040	541	491
5040	542	463
5040	543	433
5040	544	402
5040	545	371
5040	546	343
5040	547	327
5040	548	330
5040	549	346
5040	550	366
5040	551	383
5040	552	393
5040	553	392
5040	554	382
5040	555	372
5040	556	363
5040	557	356
5040	558	344
5040	559	326
5040	560	302
5040	561	280
5040	562	263
5040	563	253
5040	564	252
5040	565	260
5040	566	267
5040	567	270
5040	568	270
5040	569	270
5040	570	268
5040	571	262
5040	572	252
5040	573	238
5040	574	222
5040	575	200
5040	576	179
5040	577	164
5040	578	160
5040	579	164
5040	580	170
5040	581	174
5040	582	176
5040	583	175
5040	584	172
5040	585	170
5040	586	171
5040	587	171
5040	588	163
5040	589	146
5040	590	126
5040	591	110
5040	592	102
5040	593	100
5040	594	97
5040	595	87
5040	596	61
5040	597	27
5040	598	1
5040	599	3
5040	600	31
5040	601	72
5040	602	103
5040	603	109
5040	604	80
5040	605	31
5040	606	-18
5040	607	-47
5040	608	-54
5040	609	-56
5040	610	-77
5040	611	-130
5040	612	-209
5040	613	-289
5040	614	-339
5040	615	-333
5040	616	-275
5040	617	-191
5040	618	-125
5040	619	-114
5040	620	-158
5040	621	-235
5040	622	-309
5040	623	-342
5040	624	-316
5040	625	-244
5040	626	-161
5040	627	-101
5040	628	-79
5040	629	-92
5040	630	-126
5040	631	-147
5040	632	-123
5040	633	-57
5040	634	33
5040	635	117
5040	636	172
5040	637	203
5040	638	219
5040	639	234
5040	640	252
5040	641	266
5040	642	258
5040	643	215
5040	644	150
5040	645	93
5040	646	75
5040	647	101
5040	648	152
5040	649	193
5040	650	197
5040	651	162
5040	652	113
5040	653	78
5040	654	51
5040	655	-31
5040	656	-272
5040	657	-760
5040	658	-1506
5040	659	-2410
5040	660	-3270
5040	661	-3838
5040	662	-3910
5040	663	-3419
5040	664	-2467
5040	665	-1292
5040	666	-173
5040	667	674
5040	668	1164
5040	669	1347
5040	670	1370
5040	671	1387
5040	672	1481
5040	673	1643
5040	674	1804
5040	675	1888
5040	676	1857
5040	677	1721
5040	678	1529
5040	679	1335
5040	680	1165
5040	681	1004
5040	682	827
5040	683	622
5040	684	400
5040	685	196
5040	686	45
5040	687	-39
5040	688	-65
5040	689	-67
5040	690	-80
5040	691	-122
5040	692	-177
5040	693	-222
5040	694	-241
5040	695	-242
5040	696	-238
5040	697	-231
5040	698	-232
5040	699	-243
5040	700	-250
5040	701	-246
5040	702	-230
5040	703	-214
5040	704	-208
5040	705	-210
5040	706	-218
5040	707	-234
5040	708	-257
5040	709	-286
5040	710	-320
5040	711	-356
5040	712	-391
5040	713	-425
5040	714	-439
5040	715	-445
5040	716	-456
5040	717	-486
5040	718	-534
5040	719	-600
5040	720	-674
5040	721	-744
5040	722	-796
5040	723	-829
5040	724	-853
5040	725	-881
5040	726	-922
5040	727	-972
5040	728	-1025
5040	729	-1069
5040	730	-1094
5040	731	-1102
5040	732	-1104
5040	733	-1111
5040	734	-1127
5040	735	-1137
5040	736	-1126
5040	737	-1085
5040	738	-1018
5040	739	-938
5040	740	-860
5040	741	-799
5040	742	-748
5040	743	-683
5040	744	-579
5040	745	-423
5040	746	-225
5040	747	-8
5040	748	195
5040	749	358
5040	750	466
5040	751	530
5040	752	569
5040	753	606
5040	754	650
5040	755	697
5040	756	741
5040	757	776
5040	758	792
5040	759	795
5040	760	796
5040	761	800
5040	762	804
5040	763	802
5040	764	786
5040	765	758
5040	766	725
5040	767	696
5040	768	675
5040	769	665
5040	770	660
5040	771	649
5040	772	621
5040	773	582
5040	774	542
5040	775	503
5040	776	475
5040	777	459
5040	778	444
5040	779	437
5040	780	434
5040	781	433
5040	782	435
5040	783	436
5040	784	430
5040	785	413
5040	786	389
5040	787	361
5040	788	335
5040	789	313
5040	790	303
5040	791	304
5040	792	307
5040	793	307
5040	794	303
5040	795	300
5040	796	303
5040	797	309
5040	798	318
5040	799	328
5040	800	328
5040	801	315
5040	802	289
5040	803	261
5040	804	240
5040	805	232
5040	806	234
5040	807	246
5040	808	259
5040	809	263
5040	810	251
5040	811	228
5040	812	206
5040	813	196
5040	814	205
5040	815	227
5040	816	251
5040	817	267
5040	818	262
5040	819	239
5040	820	208
5040	821	181
5040	822	163
5040	823	152
5040	824	145
5040	825	141
5040	826	137
5040	827	130
5040	828	127
5040	829	133
5040	830	143
5040	831	147
5040	832	142
5040	833	133
5040	834	126
5040	835	120
5040	836	116
5040	837	110
5040	838	97
5040	839	77
5040	840	53
5040	841	40
5040	842	45
5040	843	65
5040	844	85
5040	845	90
5040	846	73
5040	847	35
5040	848	-8
5040	849	-43
5040	850	-60
5040	851	-65
5040	852	-81
5040	853	-123
5040	854	-191
5040	855	-268
5040	856	-325
5040	857	-339
5040	858	-307
5040	859	-247
5040	860	-198
5040	861	-196
5040	862	-251
5040	863	-340
5040	864	-416
5040	865	-441
5040	866	-394
5040	867	-286
5040	868	-162
5040	869	-69
5040	870	-37
5040	871	-59
5040	872	-109
5040	873	-154
5040	874	-159
5040	875	-116
5040	876	-47
5040	877	18
5040	878	55
5040	879	71
5040	880	87
5040	881	125
5040	882	190
5040	883	266
5040	884	322
5040	885	330
5040	886	283
5040	887	207
5040	888	149
5040	889	137
5040	890	169
5040	891	216
5040	892	241
5040	893	221
5040	894	170
5040	895	117
5040	896	72
5040	897	3
5040	898	-168
5040	899	-538
5040	900	-1160
5040	901	-1990
5040	902	-2869
5040	903	-3564
5040	904	-3852
5040	905	-3599
5040	906	-2833
5040	907	-1735
5040	908	-572
5040	909	406
5040	910	1050
5040	911	1352
5040	912	1416
5040	913	1398
5040	914	1422
5040	915	1532
5040	916	1693
5040	917	1825
5040	918	1868
5040	919	1798
5040	920	1634
5040	921	1421
5040	922	1197
5040	923	981
5040	924	769
5040	925	553
5040	926	343
5040	927	159
5040	928	22
5040	929	-59
5040	930	-94
5040	931	-107
5040	932	-125
5040	933	-169
5040	934	-236
5040	935	-303
5040	936	-345
5040	937	-359
5040	938	-356
5040	939	-342
5040	940	-322
5040	941	-309
5040	942	-302
5040	943	-301
5040	944	-300
5040	945	-300
5040	946	-306
5040	947	-319
5040	948	-332
5040	949	-339
5040	950	-346
5040	951	-361
5040	952	-382
5040	953	-412
5040	954	-450
5040	955	-489
5040	956	-517
5040	957	-528
5040	958	-528
5040	959	-527
5040	960	-535
5040	961	-557
5040	962	-599
5040	963	-662
5040	964	-740
5040	965	-816
5040	966	-879
5040	967	-928
5040	968	-964
5040	969	-991
5040	970	-1018
5040	971	-1051
5040	972	-1089
5040	973	-1123
5040	974	-1143
5040	975	-1146
5040	976	-1137
5040	977	-1120
5040	978	-1096
5040	979	-1072
5040	980	-1046
5040	981	-1012
5040	982	-956
5040	983	-871
5040	984	-761
5040	985	-635
5040	986	-501
5040	987	-368
5040	988	-243
5040	989	-124
5040	990	-5
5040	991	119
5040	992	245
5040	993	363
5040	994	464
5040	995	545
5040	996	603
5040	997	641
5040	998	663
5040	999	681
5040	1000	697
5040	1001	708
5040	1002	708
5040	1003	700
5040	1004	690
5040	1005	681
5040	1006	674
5040	1007	672
5040	1008	669
5040	1009	658
5040	1010	637
5040	1011	604
5040	1012	567
5040	1013	535
5040	1014	515
5040	1015	507
5040	1016	507
5040	1017	506
5040	1018	491
5040	1019	461
5040	1020	425
5040	1021	397
5040	1022	384
5040	1023	382
5040	1024	386
5040	1025	384
5040	1026	371
5040	1027	346
5040	1028	319
5040	1029	296
5040	1030	287
5040	1031	287
5040	1032	290
5040	1033	294
5040	1034	295
5040	1035	290
5040	1036	283
5040	1037	280
5040	1038	286
5040	1039	296
5040	1040	304
5040	1041	301
5040	1042	286
5040	1043	265
5040	1044	242
5040	1045	223
5040	1046	215
5040	1047	218
5040	1048	224
5040	1049	225
5040	1050	225
5040	1051	223
5040	1052	219
5040	1053	214
5040	1054	210
5040	1055	211
5040	1056	211
5040	1057	211
5040	1058	209
5040	1059	207
5040	1060	204
5040	1061	194
5040	1062	174
5040	1063	146
5040	1064	117
5040	1065	88
5040	1066	65
5040	1067	57
5040	1068	66
5040	1069	86
5040	1070	104
5040	1071	118
5040	1072	126
5040	1073	124
5040	1074	112
5040	1075	95
5040	1076	81
5040	1077	76
5040	1078	75
5040	1079	75
5040	1080	71
5040	1081	61
5040	1082	41
5040	1083	17
5040	1084	3
5040	1085	5
5040	1086	19
5040	1087	34
5040	1088	33
5040	1089	13
5040	1090	-26
5040	1091	-70
5040	1092	-104
5040	1093	-117
5040	1094	-119
5040	1095	-132
5040	1096	-176
5040	1097	-249
5040	1098	-330
5040	1099	-393
5040	1100	-420
5040	1101	-381
5040	1102	-302
5040	1103	-222
5040	1104	-187
5040	1105	-211
5040	1106	-279
5040	1107	-353
5040	1108	-389
5040	1109	-365
5040	1110	-287
5040	1111	-190
5040	1112	-117
5040	1113	-95
5040	1114	-117
5040	1115	-156
5040	1116	-176
5040	1117	-145
5040	1118	-67
5040	1119	29
5040	1120	109
5040	1121	148
5040	1122	157
5040	1123	165
5040	1124	196
5040	1125	254
5040	1126	310
5040	1127	325
5040	1128	271
5040	1129	162
5040	1130	41
5040	1131	-30
5040	1132	-14
5040	1133	76
5040	1134	189
5040	1135	266
5040	1136	275
5040	1137	229
5040	1138	163
5040	1139	91
5040	1140	-18
5040	1141	-253
5040	1142	-704
5040	1143	-1402
5040	1144	-2259
5040	1145	-3079
5040	1146	-3616
5040	1147	-3669
5040	1148	-3170
5040	1149	-2226
5040	1150	-1085
5040	1151	-32
5040	1152	726
5040	1153	1121
5040	1154	1229
5040	1155	1210
5040	1156	1218
5040	1157	1331
5040	1158	1528
5040	1159	1721
5040	1160	1823
5040	1161	1798
5040	1162	1666
5040	1163	1483
5040	1164	1306
5040	1165	1142
5040	1166	992
5040	1167	823
5040	1168	616
5040	1169	385
5040	1170	167
5040	1171	4
5040	1172	-84
5040	1173	-107
5040	1174	-99
5040	1175	-99
5040	1176	-131
5040	1177	-190
5040	1178	-250
5040	1179	-288
5040	1180	-303
5040	1181	-305
5040	1182	-295
5040	1183	-282
5040	1184	-273
5040	1185	-268
5040	1186	-264
5040	1187	-255
5040	1188	-246
5040	1189	-243
5040	1190	-244
5040	1191	-243
5040	1192	-240
5040	1193	-246
5040	1194	-261
5040	1195	-290
5040	1196	-330
5040	1197	-377
5040	1198	-422
5040	1199	-455
5040	1200	-472
5040	1201	-482
5040	1202	-493
5040	1203	-509
5040	1204	-530
5040	1205	-556
5040	1206	-591
5040	1207	-633
5040	1208	-680
5040	1209	-729
5040	1210	-782
5040	1211	-835
5040	1212	-882
5040	1213	-916
5040	1214	-940
5040	1215	-959
5040	1216	-976
5040	1217	-994
5040	1218	-1015
5040	1219	-1032
5040	1220	-1037
5040	1221	-1017
5040	1222	-971
5040	1223	-905
5040	1224	-830
5040	1225	-752
5040	1226	-674
5040	1227	-597
5040	1228	-516
5040	1229	-420
5040	1230	-310
5040	1231	-189
5040	1232	-67
5040	1233	53
5040	1234	165
5040	1235	265
5040	1236	355
5040	1237	440
5040	1238	524
5040	1239	602
5040	1240	665
5040	1241	704
5040	1242	721
5040	1243	716
5040	1244	695
5040	1245	663
5040	1246	635
5040	1247	617
5040	1248	614
5040	1249	620
5040	1250	628
5040	1251	631
5040	1252	627
5040	1253	612
5040	1254	590
5040	1255	567
5040	1256	541
5040	1257	511
5040	1258	476
5040	1259	441
5040	1260	414
5040	1261	394
5040	1262	386
5040	1263	389
5040	1264	399
5040	1265	405
5040	1266	398
5040	1267	376
5040	1268	346
5040	1269	317
5040	1270	300
5040	1271	301
5040	1272	316
5040	1273	337
5040	1274	349
5040	1275	342
5040	1276	318
5040	1277	284
5040	1278	246
5040	1279	211
5040	1280	188
5040	1281	180
5040	1282	182
5040	1283	190
5040	1284	205
5040	1285	226
5040	1286	248
5040	1287	265
5040	1288	269
5040	1289	259
5040	1290	234
5040	1291	201
5040	1292	174
5040	1293	163
5040	1294	176
5040	1295	201
5040	1296	225
5040	1297	235
5040	1298	228
5040	1299	205
5040	1300	175
5040	1301	153
5040	1302	150
5040	1303	165
5040	1304	182
5040	1305	189
5040	1306	179
5040	1307	158
5040	1308	131
5040	1309	111
5040	1310	105
5040	1311	113
5040	1312	121
5040	1313	118
5040	1314	102
5040	1315	75
5040	1316	44
5040	1317	18
5040	1318	11
5040	1319	31
5040	1320	71
5040	1321	111
5040	1322	133
5040	1323	123
5040	1324	85
5040	1325	32
5040	1326	-12
5040	1327	-25
5040	1328	-7
5040	1329	21
5040	1330	28
5040	1331	-10
5040	1332	-92
5040	1333	-196
5040	1334	-287
5040	1335	-328
5040	1336	-300
5040	1337	-224
5040	1338	-145
5040	1339	-114
5040	1340	-155
5040	1341	-254
5040	1342	-371
5040	1343	-451
5040	1344	-450
5040	1345	-361
5040	1346	-218
5040	1347	-75
5040	1348	22
5040	1349	50
5040	1350	14
5040	1351	-51
5040	1352	-88
5040	1353	-67
5040	1354	9
5040	1355	106
5040	1356	180
5040	1357	215
5040	1358	217
5040	1359	211
5040	1360	224
5040	1361	266
5040	1362	318
5040	1363	344
5040	1364	322
5040	1365	260
5040	1366	189
5040	1367	150
5040	1368	158
5040	1369	200
5040	1370	245
5040	1371	261
5040	1372	237
5040	1373	193
5040	1374	155
5040	1375	112
5040	1376	1
5040	1377	-272
5040	1378	-777
5040	1379	-1500
5040	1380	-2315
5040	1381	-3007
5040	1382	-3339
5040	1383	-3162
5040	1384	-2484
5040	1385	-1480
5040	1386	-427
5040	1387	417
5040	1388	898
5040	1389	1022
5040	1390	928
5040	1391	813
5040	1392	820
5040	1393	985
5040	1394	1240
5040	1395	1477
5040	1396	1606
5040	1397	1596
5040	1398	1483
5040	1399	1333
5040	1400	1197
5040	1401	1080
5040	1402	955
5040	1403	790
5040	1404	581
5040	1405	355
5040	1406	159
5040	1407	30
5040	1408	-27
5040	1409	-39
5040	1410	-52
5040	1411	-98
5040	1412	-171
5040	1413	-242
5040	1414	-280
5040	1415	-276
5040	1416	-247
5040	1417	-212
5040	1418	-191
5040	1419	-199
5040	1420	-230
5040	1421	-264
5040	1422	-286
5040	1423	-292
5040	1424	-288
5040	1425	-278
5040	1426	-269
5040	1427	-263
5040	1428	-264
5040	1429	-265
5040	1430	-266
5040	1431	-268
5040	1432	-277
5040	1433	-293
5040	1434	-317
5040	1435	-347
5040	1436	-379
5040	1437	-416
5040	1438	-453
5040	1439	-489
5040	1440	-522
5040	1441	-553
5040	1442	-581
5040	1443	-606
5040	1444	-635
5040	1445	-673
5040	1446	-716
5040	1447	-755
5040	1448	-786
5040	1449	-807
5040	1450	-818
5040	1451	-825
5040	1452	-836
5040	1453	-862
5040	1454	-902
5040	1455	-945
5040	1456	-977
5040	1457	-985
5040	1458	-963
5040	1459	-907
5040	1460	-818
5040	1461	-708
5040	1462	-589
5040	1463	-473
5040	1464	-367
5040	1465	-272
5040	1466	-187
5040	1467	-107
5040	1468	-22
5040	1469	71
5040	1470	162
5040	1471	245
5040	1472	313
5040	1473	362
5040	1474	392
5040	1475	411
5040	1476	435
5040	1477	474
5040	1478	527
5040	1479	580
5040	1480	624
5040	1481	648
5040	1482	650
5040	1483	632
5040	1484	602
5040	1485	568
5040	1486	540
5040	1487	510
5040	1488	495
5040	1489	488
5040	1490	487
5040	1491	479
5040	1492	454
5040	1493	415
5040	1494	374
5040	1495	342
5040	1496	331
5040	1497	342
5040	1498	372
5040	1499	408
5040	1500	434
5040	1501	439
5040	1502	423
5040	1503	388
5040	1504	335
5040	1505	275
5040	1506	224
5040	1507	194
5040	1508	195
5040	1509	228
5040	1510	288
5040	1511	362
5040	1512	428
5040	1513	457
5040	1514	434
5040	1515	361
5040	1516	255
5040	1517	144
5040	1518	58
5040	1519	28
5040	1520	58
5040	1521	127
5040	1522	204
5040	1523	258
5040	1524	272
5040	1525	250
5040	1526	211
5040	1527	184
5040	1528	187
5040	1529	221
5040	1530	267
5040	1531	301
5040	1532	305
5040	1533	277
5040	1534	228
5040	1535	174
5040	1536	138
5040	1537	128
5040	1538	130
5040	1539	131
5040	1540	123
5040	1541	108
5040	1542	95
5040	1543	97
5040	1544	114
5040	1545	140
5040	1546	159
5040	1547	159
5040	1548	135
5040	1549	103
5040	1550	77
5040	1551	71
5040	1552	68
5040	1553	71
5040	1554	67
5040	1555	47
5040	1556	12
5040	1557	-24
5040	1558	-50
5040	1559	-60
5040	1560	-67
5040	1561	-82
5040	1562	-118
5040	1563	-174
5040	1564	-230
5040	1565	-260
5040	1566	-247
5040	1567	-198
5040	1568	-147
5040	1569	-137
5040	1570	-184
5040	1571	-277
5040	1572	-382
5040	1573	-450
5040	1574	-444
5040	1575	-365
5040	1576	-247
5040	1577	-135
5040	1578	-65
5040	1579	-47
5040	1580	-65
5040	1581	-86
5040	1582	-73
5040	1583	-18
5040	1584	60
5040	1585	121
5040	1586	131
5040	1587	94
5040	1588	42
5040	1589	20
5040	1590	58
5040	1591	154
5040	1592	264
5040	1593	332
5040	1594	327
5040	1595	262
5040	1596	184
5040	1597	141
5040	1598	156
5040	1599	211
5040	1600	262
5040	1601	270
5040	1602	224
5040	1603	150
5040	1604	90
5040	1605	46
5040	1606	-43
5040	1607	-284
5040	1608	-765
5040	1609	-1495
5040	1610	-2360
5040	1611	-3137
5040	1612	-3564
5040	1613	-3459
5040	1614	-2803
5040	1615	-1762
5040	1616	-623
5040	1617	325
5040	1618	901
5040	1619	1083
5040	1620	1005
5040	1621	866
5040	1622	829
5040	1623	950
5040	1624	1178
5040	1625	1408
5040	1626	1545
5040	1627	1554
5040	1628	1462
5040	1629	1334
5040	1630	1218
5040	1631	1118
5040	1632	1000
5040	1633	827
5040	1634	592
5040	1635	327
5040	1636	91
5040	1637	-67
5040	1638	-130
5040	1639	-126
5040	1640	-107
5040	1641	-124
5040	1642	-185
5040	1643	-267
5040	1644	-329
5040	1645	-349
5040	1646	-331
5040	1647	-291
5040	1648	-253
5040	1649	-239
5040	1650	-255
5040	1651	-285
5040	1652	-314
5040	1653	-334
5040	1654	-340
5040	1655	-339
5040	1656	-330
5040	1657	-321
5040	1658	-319
5040	1659	-325
5040	1660	-335
5040	1661	-350
5040	1662	-374
5040	1663	-408
5040	1664	-446
5040	1665	-478
5040	1666	-501
5040	1667	-517
5040	1668	-526
5040	1669	-531
5040	1670	-542
5040	1671	-564
5040	1672	-594
5040	1673	-630
5040	1674	-667
5040	1675	-703
5040	1676	-733
5040	1677	-759
5040	1678	-782
5040	1679	-806
5040	1680	-835
5040	1681	-865
5040	1682	-891
5040	1683	-912
5040	1684	-931
5040	1685	-941
5040	1686	-941
5040	1687	-930
5040	1688	-906
5040	1689	-862
5040	1690	-794
5040	1691	-703
5040	1692	-595
5040	1693	-477
5040	1694	-356
5040	1695	-238
5040	1696	-130
5040	1697	-33
5040	1698	61
5040	1699	155
5040	1700	245
5040	1701	331
5040	1702	413
5040	1703	489
5040	1704	553
5040	1705	603
5040	1706	640
5040	1707	665
5040	1708	680
5040	1709	687
5040	1710	688
5040	1711	687
5040	1712	684
5040	1713	677
5040	1714	664
5040	1715	647
5040	1716	629
5040	1717	609
5040	1718	588
5040	1719	571
5040	1720	557
5040	1721	543
5040	1722	525
5040	1723	507
5040	1724	492
5040	1725	480
5040	1726	467
5040	1727	450
5040	1728	428
5040	1729	401
5040	1730	371
5040	1731	343
5040	1732	327
5040	1733	326
5040	1734	336
5040	1735	350
5040	1736	359
5040	1737	363
5040	1738	357
5040	1739	342
5040	1740	329
5040	1741	325
5040	1742	332
5040	1743	341
5040	1744	348
5040	1745	347
5040	1746	337
5040	1747	319
5040	1748	300
5040	1749	288
5040	1750	287
5040	1751	290
5040	1752	290
5040	1753	282
5040	1754	267
5040	1755	246
5040	1756	224
5040	1757	207
5040	1758	200
5040	1759	200
5040	1760	202
5040	1761	200
5040	1762	195
5040	1763	190
5040	1764	185
5040	1765	177
5040	1766	169
5040	1767	162
5040	1768	156
5040	1769	149
5040	1770	145
5040	1771	147
5040	1772	150
5040	1773	151
5040	1774	148
5040	1775	144
5040	1776	143
5040	1777	144
5040	1778	144
5040	1779	144
5040	1780	140
5040	1781	127
5040	1782	108
5040	1783	93
5040	1784	89
5040	1785	91
5040	1786	90
5040	1787	76
5040	1788	49
5040	1789	12
5040	1790	-24
5040	1791	-49
5040	1792	-60
5040	1793	-65
5040	1794	-79
5040	1795	-115
5040	1796	-170
5040	1797	-228
5040	1798	-268
5040	1799	-274
5040	1800	-243
5040	1801	-197
5040	1802	-166
5040	1803	-177
5040	1804	-231
5040	1805	-304
5040	1806	-360
5040	1807	-370
5040	1808	-321
5040	1809	-228
5040	1810	-125
5040	1811	-50
5040	1812	-25
5040	1813	-52
5040	1814	-98
5040	1815	-123
5040	1816	-110
5040	1817	-60
5040	1818	8
5040	1819	62
5040	1820	90
5040	1821	105
5040	1822	130
5040	1823	179
5040	1824	245
5040	1825	300
5040	1826	317
5040	1827	282
5040	1828	212
5040	1829	143
5040	1830	110
5040	1831	123
5040	1832	158
5040	1833	180
5040	1834	169
5040	1835	131
5040	1836	82
5040	1837	24
5040	1838	-79
5040	1839	-308
5040	1840	-748
5040	1841	-1431
5040	1842	-2287
5040	1843	-3134
5040	1844	-3728
5040	1845	-3861
5040	1846	-3444
5040	1847	-2551
5040	1848	-1405
5040	1849	-292
5040	1850	555
5040	1851	1034
5040	1852	1192
5040	1853	1177
5040	1854	1154
5040	1855	1228
5040	1856	1405
5040	1857	1617
5040	1858	1771
5040	1859	1804
5040	1860	1716
5040	1861	1549
5040	1862	1351
5040	1863	1157
5040	1864	974
5040	1865	786
5040	1866	578
5040	1867	356
5040	1868	154
5040	1869	9
5040	1870	-63
5040	1871	-76
5040	1872	-64
5040	1873	-61
5040	1874	-93
5040	1875	-145
5040	1876	-195
5040	1877	-218
5040	1878	-221
5040	1879	-223
5040	1880	-231
5040	1881	-248
5040	1882	-265
5040	1883	-272
5040	1884	-269
5040	1885	-259
5040	1886	-253
5040	1887	-260
5040	1888	-281
5040	1889	-300
5040	1890	-303
5040	1891	-285
5040	1892	-264
5040	1893	-256
5040	1894	-273
5040	1895	-319
5040	1896	-380
5040	1897	-437
5040	1898	-472
5040	1899	-487
5040	1900	-502
5040	1901	-540
5040	1902	-612
5040	1903	-710
5040	1904	-812
5040	1905	-885
5040	1906	-909
5040	1907	-877
5040	1908	-814
5040	1909	-759
5040	1910	-740
5040	1911	-768
5040	1912	-833
5040	1913	-911
5040	1914	-979
5040	1915	-1017
5040	1916	-1021
5040	1917	-1005
5040	1918	-984
5040	1919	-964
5040	1920	-942
5040	1921	-912
5040	1922	-864
5040	1923	-791
5040	1924	-693
5040	1925	-576
5040	1926	-451
5040	1927	-324
5040	1928	-195
5040	1929	-65
5040	1930	60
5040	1931	174
5040	1932	272
5040	1933	352
5040	1934	415
5040	1935	467
5040	1936	521
5040	1937	585
5040	1938	657
5040	1939	715
5040	1940	758
5040	1941	780
5040	1942	781
5040	1943	761
5040	1944	730
5040	1945	696
5040	1946	668
5040	1947	647
5040	1948	629
5040	1949	613
5040	1950	602
5040	1951	595
5040	1952	592
5040	1953	595
5040	1954	601
5040	1955	604
5040	1956	594
5040	1957	566
5040	1958	525
5040	1959	481
5040	1960	438
5040	1961	405
5040	1962	387
5040	1963	384
5040	1964	385
5040	1965	381
5040	1966	369
5040	1967	351
5040	1968	333
5040	1969	319
5040	1970	312
5040	1971	313
5040	1972	316
5040	1973	313
5040	1974	298
5040	1975	277
5040	1976	258
5040	1977	242
5040	1978	233
5040	1979	232
5040	1980	241
5040	1981	253
5040	1982	262
5040	1983	267
5040	1984	267
5040	1985	261
5040	1986	247
5040	1987	232
5040	1988	220
5040	1989	217
5040	1990	222
5040	1991	232
5040	1992	242
5040	1993	247
5040	1994	241
5040	1995	223
5040	1996	202
5040	1997	188
5040	1998	186
5040	1999	195
[truncated: 159,280 more rows]
