# Supplementary material for: Are Complexity Metrics Reliable in Assessing HRV Control in Obese Patients During Sleep?
Source: PLoS One. 2015 Apr 20;10(4):e0124458. doi: 10.1371/journal.pone.0124458 (PMC4404104; doi:10.1371/journal.pone.0124458)
Supplement: S2 Dataset — (ZIP) [file pone.0124458.s002.zip › cabiddu_obese_patients_data/SUBJECT (10)/3/FC.txt]

6600	0	248
6600	1	254
6600	2	254
6600	3	251
6600	4	245
6600	5	235
6600	6	219
6600	7	204
6600	8	193
6600	9	183
6600	10	172
6600	11	162
6600	12	152
6600	13	146
6600	14	139
6600	15	136
6600	16	136
6600	17	138
6600	18	137
6600	19	129
6600	20	119
6600	21	102
6600	22	82
6600	23	63
6600	24	55
6600	25	65
6600	26	88
6600	27	115
6600	28	134
6600	29	132
6600	30	107
6600	31	65
6600	32	23
6600	33	-1
6600	34	-2
6600	35	10
6600	36	19
6600	37	16
6600	38	1
6600	39	-19
6600	40	-34
6600	41	-32
6600	42	-15
6600	43	6
6600	44	20
6600	45	19
6600	46	5
6600	47	-19
6600	48	-50
6600	49	-89
6600	50	-137
6600	51	-199
6600	52	-272
6600	53	-341
6600	54	-382
6600	55	-377
6600	56	-331
6600	57	-267
6600	58	-218
6600	59	-209
6600	60	-250
6600	61	-321
6600	62	-386
6600	63	-403
6600	64	-357
6600	65	-264
6600	66	-161
6600	67	-89
6600	68	-67
6600	69	-99
6600	70	-161
6600	71	-213
6600	72	-216
6600	73	-155
6600	74	-54
6600	75	58
6600	76	147
6600	77	195
6600	78	204
6600	79	198
6600	80	200
6600	81	217
6600	82	235
6600	83	234
6600	84	210
6600	85	175
6600	86	145
6600	87	137
6600	88	153
6600	89	179
6600	90	191
6600	91	175
6600	92	144
6600	93	120
6600	94	104
6600	95	49
6600	96	-128
6600	97	-512
6600	98	-1146
6600	99	-1985
6600	100	-2869
6600	101	-3568
6600	102	-3856
6600	103	-3608
6600	104	-2851
6600	105	-1761
6600	106	-601
6600	107	374
6600	108	1010
6600	109	1303
6600	110	1366
6600	111	1353
6600	112	1385
6600	113	1508
6600	114	1687
6600	115	1840
6600	116	1888
6600	117	1807
6600	118	1627
6600	119	1403
6600	120	1182
6600	121	983
6600	122	799
6600	123	615
6600	124	424
6600	125	237
6600	126	83
6600	127	-14
6600	128	-53
6600	129	-56
6600	130	-56
6600	131	-77
6600	132	-124
6600	133	-183
6600	134	-235
6600	135	-264
6600	136	-269
6600	137	-260
6600	138	-243
6600	139	-229
6600	140	-217
6600	141	-211
6600	142	-214
6600	143	-226
6600	144	-241
6600	145	-255
6600	146	-260
6600	147	-255
6600	148	-245
6600	149	-241
6600	150	-253
6600	151	-285
6600	152	-328
6600	153	-368
6600	154	-396
6600	155	-409
6600	156	-412
6600	157	-421
6600	158	-444
6600	159	-488
6600	160	-547
6600	161	-612
6600	162	-665
6600	163	-704
6600	164	-731
6600	165	-752
6600	166	-776
6600	167	-810
6600	168	-855
6600	169	-902
6600	170	-944
6600	171	-982
6600	172	-1019
6600	173	-1053
6600	174	-1085
6600	175	-1109
6600	176	-1123
6600	177	-1119
6600	178	-1090
6600	179	-1035
6600	180	-961
6600	181	-877
6600	182	-786
6600	183	-685
6600	184	-576
6600	185	-458
6600	186	-327
6600	187	-188
6600	188	-49
6600	189	84
6600	190	205
6600	191	316
6600	192	418
6600	193	512
6600	194	597
6600	195	667
6600	196	716
6600	197	742
6600	198	746
6600	199	743
6600	200	743
6600	201	747
6600	202	752
6600	203	750
6600	204	736
6600	205	708
6600	206	673
6600	207	639
6600	208	619
6600	209	618
6600	210	625
6600	211	633
6600	212	633
6600	213	621
6600	214	595
6600	215	558
6600	216	522
6600	217	495
6600	218	482
6600	219	473
6600	220	478
6600	221	488
6600	222	490
6600	223	477
6600	224	449
6600	225	414
6600	226	383
6600	227	364
6600	228	356
6600	229	357
6600	230	360
6600	231	354
6600	232	335
6600	233	310
6600	234	292
6600	235	284
6600	236	284
6600	237	287
6600	238	288
6600	239	283
6600	240	273
6600	241	264
6600	242	267
6600	243	282
6600	244	299
6600	245	306
6600	246	291
6600	247	255
6600	248	204
6600	249	153
6600	250	123
6600	251	128
6600	252	164
6600	253	214
6600	254	258
6600	255	281
6600	256	275
6600	257	243
6600	258	202
6600	259	172
6600	260	162
6600	261	169
6600	262	178
6600	263	180
6600	264	171
6600	265	151
6600	266	127
6600	267	111
6600	268	110
6600	269	122
6600	270	140
6600	271	156
6600	272	169
6600	273	173
6600	274	167
6600	275	151
6600	276	128
6600	277	103
6600	278	78
6600	279	57
6600	280	47
6600	281	50
6600	282	62
6600	283	77
6600	284	80
6600	285	80
6600	286	72
6600	287	58
6600	288	43
6600	289	35
6600	290	38
6600	291	49
6600	292	58
6600	293	58
6600	294	44
6600	295	17
6600	296	-11
6600	297	-21
6600	298	-5
6600	299	28
6600	300	61
6600	301	77
6600	302	71
6600	303	45
6600	304	9
6600	305	-24
6600	306	-49
6600	307	-72
6600	308	-112
6600	309	-176
6600	310	-253
6600	311	-322
6600	312	-363
6600	313	-363
6600	314	-328
6600	315	-276
6600	316	-239
6600	317	-240
6600	318	-278
6600	319	-332
6600	320	-370
6600	321	-369
6600	322	-326
6600	323	-258
6600	324	-189
6600	325	-147
6600	326	-135
6600	327	-144
6600	328	-155
6600	329	-158
6600	330	-137
6600	331	-83
6600	332	-12
6600	333	63
6600	334	127
6600	335	171
6600	336	203
6600	337	230
6600	338	255
6600	339	278
6600	340	292
6600	341	286
6600	342	259
6600	343	223
6600	344	196
6600	345	191
6600	346	203
6600	347	213
6600	348	203
6600	349	171
6600	350	133
6600	351	111
6600	352	110
6600	353	97
6600	354	-15
6600	355	-328
6600	356	-902
6600	357	-1711
6600	358	-2616
6600	359	-3398
6600	360	-3823
6600	361	-3728
6600	362	-3096
6600	363	-2075
6600	364	-922
6600	365	98
6600	366	809
6600	367	1174
6600	368	1282
6600	369	1287
6600	370	1326
6600	371	1456
6600	372	1641
6600	373	1803
6600	374	1870
6600	375	1815
6600	376	1662
6600	377	1463
6600	378	1266
6600	379	1087
6600	380	910
6600	381	712
6600	382	491
6600	383	272
6600	384	89
6600	385	-28
6600	386	-76
6600	387	-75
6600	388	-68
6600	389	-85
6600	390	-137
6600	391	-202
6600	392	-251
6600	393	-270
6600	394	-270
6600	395	-262
6600	396	-250
6600	397	-243
6600	398	-238
6600	399	-225
6600	400	-205
6600	401	-187
6600	402	-183
6600	403	-202
6600	404	-238
6600	405	-277
6600	406	-312
6600	407	-332
6600	408	-336
6600	409	-331
6600	410	-327
6600	411	-334
6600	412	-348
6600	413	-366
6600	414	-387
6600	415	-415
6600	416	-452
6600	417	-499
6600	418	-556
6600	419	-623
6600	420	-690
6600	421	-740
6600	422	-768
6600	423	-778
6600	424	-783
6600	425	-800
6600	426	-833
6600	427	-883
6600	428	-941
6600	429	-992
6600	430	-1024
6600	431	-1034
6600	432	-1033
6600	433	-1028
6600	434	-1028
6600	435	-1034
6600	436	-1043
6600	437	-1049
6600	438	-1035
6600	439	-991
6600	440	-920
6600	441	-825
6600	442	-712
6600	443	-585
6600	444	-455
6600	445	-326
6600	446	-199
6600	447	-69
6600	448	64
6600	449	195
6600	450	317
6600	451	425
6600	452	513
6600	453	574
6600	454	610
6600	455	636
6600	456	663
6600	457	694
6600	458	725
6600	459	749
6600	460	760
6600	461	753
6600	462	732
6600	463	705
6600	464	686
6600	465	677
6600	466	672
6600	467	664
6600	468	649
6600	469	624
6600	470	592
6600	471	557
6600	472	528
6600	473	509
6600	474	495
6600	475	482
6600	476	465
6600	477	451
6600	478	436
6600	479	424
6600	480	415
6600	481	410
6600	482	407
6600	483	399
6600	484	380
6600	485	353
6600	486	327
6600	487	303
6600	488	280
6600	489	265
6600	490	255
6600	491	250
6600	492	250
6600	493	259
6600	494	277
6600	495	300
6600	496	315
6600	497	311
6600	498	290
6600	499	255
6600	500	220
6600	501	198
6600	502	200
6600	503	223
6600	504	253
6600	505	269
6600	506	263
6600	507	240
6600	508	209
6600	509	183
6600	510	173
6600	511	178
6600	512	187
6600	513	187
6600	514	170
6600	515	146
6600	516	127
6600	517	119
6600	518	124
6600	519	137
6600	520	150
6600	521	151
6600	522	136
6600	523	115
6600	524	99
6600	525	92
6600	526	92
6600	527	93
6600	528	92
6600	529	85
6600	530	72
6600	531	58
6600	532	52
6600	533	58
6600	534	71
6600	535	82
6600	536	89
6600	537	87
6600	538	76
6600	539	61
6600	540	50
6600	541	47
6600	542	51
6600	543	54
6600	544	48
6600	545	31
6600	546	8
6600	547	-14
6600	548	-24
6600	549	-15
6600	550	5
6600	551	24
6600	552	29
6600	553	19
6600	554	4
6600	555	-5
6600	556	-1
6600	557	17
6600	558	36
6600	559	41
6600	560	18
6600	561	-27
6600	562	-77
6600	563	-115
6600	564	-134
6600	565	-140
6600	566	-148
6600	567	-171
6600	568	-219
6600	569	-282
6600	570	-334
6600	571	-354
6600	572	-336
6600	573	-296
6600	574	-259
6600	575	-251
6600	576	-281
6600	577	-338
6600	578	-391
6600	579	-407
6600	580	-367
6600	581	-288
6600	582	-201
6600	583	-140
6600	584	-119
6600	585	-138
6600	586	-178
6600	587	-205
6600	588	-187
6600	589	-113
6600	590	-11
6600	591	87
6600	592	152
6600	593	176
6600	594	175
6600	595	175
6600	596	198
6600	597	246
6600	598	290
6600	599	302
6600	600	270
6600	601	212
6600	602	154
6600	603	129
6600	604	147
6600	605	192
6600	606	225
6600	607	224
6600	608	190
6600	609	148
6600	610	108
6600	611	43
6600	612	-111
6600	613	-440
6600	614	-996
6600	615	-1751
6600	616	-2579
6600	617	-3268
6600	618	-3600
6600	619	-3440
6600	620	-2794
6600	621	-1810
6600	622	-729
6600	623	204
6600	624	834
6600	625	1143
6600	626	1229
6600	627	1241
6600	628	1296
6600	629	1435
6600	630	1623
6600	631	1780
6600	632	1829
6600	633	1746
6600	634	1561
6600	635	1335
6600	636	1118
6600	637	928
6600	638	758
6600	639	593
6600	640	418
6600	641	247
6600	642	102
6600	643	7
6600	644	-35
6600	645	-50
6600	646	-68
6600	647	-111
6600	648	-178
6600	649	-248
6600	650	-294
6600	651	-305
6600	652	-287
6600	653	-259
6600	654	-233
6600	655	-224
6600	656	-223
6600	657	-224
6600	658	-226
6600	659	-228
6600	660	-228
6600	661	-229
6600	662	-233
6600	663	-241
6600	664	-250
6600	665	-261
6600	666	-274
6600	667	-291
6600	668	-309
6600	669	-328
6600	670	-348
6600	671	-376
6600	672	-410
6600	673	-443
6600	674	-471
6600	675	-493
6600	676	-515
6600	677	-535
6600	678	-559
6600	679	-595
6600	680	-644
6600	681	-700
6600	682	-756
6600	683	-805
6600	684	-843
6600	685	-866
6600	686	-877
6600	687	-882
6600	688	-890
6600	689	-907
6600	690	-930
6600	691	-954
6600	692	-975
6600	693	-986
6600	694	-978
6600	695	-949
6600	696	-902
6600	697	-847
6600	698	-783
6600	699	-709
6600	700	-621
6600	701	-515
6600	702	-391
6600	703	-253
6600	704	-109
6600	705	23
6600	706	135
6600	707	229
6600	708	309
6600	709	381
6600	710	454
6600	711	530
6600	712	606
6600	713	670
6600	714	713
6600	715	734
6600	716	737
6600	717	729
6600	718	718
6600	719	707
6600	720	701
6600	721	699
6600	722	694
6600	723	683
6600	724	662
6600	725	631
6600	726	594
6600	727	555
6600	728	521
6600	729	497
6600	730	481
6600	731	473
6600	732	474
6600	733	488
6600	734	505
6600	735	515
6600	736	510
6600	737	489
6600	738	457
6600	739	418
6600	740	381
6600	741	357
6600	742	347
6600	743	338
6600	744	321
6600	745	291
6600	746	256
6600	747	226
6600	748	213
6600	749	227
6600	750	263
6600	751	305
6600	752	332
6600	753	333
6600	754	313
6600	755	286
6600	756	263
6600	757	255
6600	758	264
6600	759	281
6600	760	288
6600	761	274
6600	762	240
6600	763	204
6600	764	178
6600	765	169
6600	766	182
6600	767	206
6600	768	226
6600	769	228
6600	770	210
6600	771	181
6600	772	154
6600	773	141
6600	774	141
6600	775	153
6600	776	168
6600	777	178
6600	778	176
6600	779	168
6600	780	162
6600	781	161
6600	782	163
6600	783	167
6600	784	168
6600	785	161
6600	786	144
6600	787	119
6600	788	96
6600	789	83
6600	790	81
6600	791	91
6600	792	106
6600	793	119
6600	794	117
6600	795	92
6600	796	53
6600	797	14
6600	798	-11
6600	799	-11
6600	800	17
6600	801	64
6600	802	112
6600	803	138
6600	804	127
6600	805	81
6600	806	20
6600	807	-32
6600	808	-59
6600	809	-57
6600	810	-35
6600	811	-16
6600	812	-17
6600	813	-38
6600	814	-64
6600	815	-83
6600	816	-84
6600	817	-71
6600	818	-56
6600	819	-57
6600	820	-91
6600	821	-157
6600	822	-238
6600	823	-304
6600	824	-338
6600	825	-339
6600	826	-320
6600	827	-301
6600	828	-300
6600	829	-323
6600	830	-359
6600	831	-379
6600	832	-367
6600	833	-319
6600	834	-249
6600	835	-179
6600	836	-131
6600	837	-117
6600	838	-133
6600	839	-159
6600	840	-163
6600	841	-127
6600	842	-55
6600	843	39
6600	844	121
6600	845	170
6600	846	184
6600	847	184
6600	848	201
6600	849	246
6600	850	306
6600	851	352
6600	852	357
6600	853	319
6600	854	252
6600	855	188
6600	856	157
6600	857	161
6600	858	180
6600	859	187
6600	860	175
6600	861	159
6600	862	157
6600	863	155
6600	864	103
6600	865	-87
6600	866	-500
6600	867	-1156
6600	868	-1966
6600	869	-2737
6600	870	-3233
6600	871	-3268
6600	872	-2786
6600	873	-1898
6600	874	-843
6600	875	103
6600	876	734
6600	877	993
6600	878	970
6600	879	839
6600	880	765
6600	881	836
6600	882	1035
6600	883	1277
6600	884	1464
6600	885	1536
6600	886	1499
6600	887	1394
6600	888	1265
6600	889	1133
6600	890	990
6600	891	821
6600	892	614
6600	893	387
6600	894	180
6600	895	29
6600	896	-50
6600	897	-79
6600	898	-94
6600	899	-126
6600	900	-183
6600	901	-251
6600	902	-306
6600	903	-329
6600	904	-331
6600	905	-324
6600	906	-317
6600	907	-314
6600	908	-307
6600	909	-292
6600	910	-274
6600	911	-259
6600	912	-258
6600	913	-277
6600	914	-313
6600	915	-349
6600	916	-367
6600	917	-358
6600	918	-326
6600	919	-294
6600	920	-281
6600	921	-299
6600	922	-351
6600	923	-417
6600	924	-473
6600	925	-496
6600	926	-484
6600	927	-451
6600	928	-421
6600	929	-415
6600	930	-443
6600	931	-508
6600	932	-592
6600	933	-669
6600	934	-722
6600	935	-751
6600	936	-767
6600	937	-778
6600	938	-795
6600	939	-826
6600	940	-866
6600	941	-904
6600	942	-930
6600	943	-942
6600	944	-948
6600	945	-948
6600	946	-946
6600	947	-941
6600	948	-932
6600	949	-907
6600	950	-858
6600	951	-776
6600	952	-665
6600	953	-538
6600	954	-403
6600	955	-268
6600	956	-136
6600	957	-16
6600	958	92
6600	959	183
6600	960	260
6600	961	321
6600	962	372
6600	963	426
6600	964	491
6600	965	561
6600	966	628
6600	967	675
6600	968	690
6600	969	664
6600	970	605
6600	971	545
6600	972	513
6600	973	521
6600	974	562
6600	975	613
6600	976	650
6600	977	654
6600	978	618
6600	979	559
6600	980	502
6600	981	464
6600	982	451
6600	983	454
6600	984	462
6600	985	465
6600	986	456
6600	987	434
6600	988	408
6600	989	385
6600	990	362
6600	991	334
6600	992	302
6600	993	284
6600	994	285
6600	995	309
6600	996	347
6600	997	384
6600	998	407
6600	999	400
6600	1000	361
6600	1001	304
6600	1002	251
6600	1003	216
6600	1004	200
6600	1005	204
6600	1006	219
6600	1007	236
6600	1008	251
6600	1009	268
6600	1010	295
6600	1011	335
6600	1012	375
6600	1013	398
6600	1014	390
6600	1015	343
6600	1016	265
6600	1017	175
6600	1018	98
6600	1019	53
6600	1020	43
6600	1021	63
6600	1022	97
6600	1023	137
6600	1024	170
6600	1025	191
6600	1026	205
6600	1027	216
6600	1028	227
6600	1029	235
6600	1030	234
6600	1031	221
6600	1032	194
6600	1033	151
6600	1034	97
6600	1035	40
6600	1036	-2
6600	1037	-18
6600	1038	-4
6600	1039	34
6600	1040	83
6600	1041	126
6600	1042	148
6600	1043	147
6600	1044	136
6600	1045	126
6600	1046	112
6600	1047	93
6600	1048	66
6600	1049	31
6600	1050	-7
6600	1051	-37
6600	1052	-50
6600	1053	-42
6600	1054	-20
6600	1055	-3
6600	1056	4
6600	1057	-5
6600	1058	-12
6600	1059	-12
6600	1060	-9
6600	1061	-13
6600	1062	-42
6600	1063	-101
6600	1064	-178
6600	1065	-246
6600	1066	-274
6600	1067	-253
6600	1068	-201
6600	1069	-152
6600	1070	-138
6600	1071	-178
6600	1072	-263
6600	1073	-354
6600	1074	-405
6600	1075	-389
6600	1076	-310
6600	1077	-204
6600	1078	-112
6600	1079	-68
6600	1080	-82
6600	1081	-139
6600	1082	-198
6600	1083	-213
6600	1084	-167
6600	1085	-79
6600	1086	17
6600	1087	82
6600	1088	98
6600	1089	80
6600	1090	62
6600	1091	82
6600	1092	146
6600	1093	221
6600	1094	260
6600	1095	235
6600	1096	158
6600	1097	71
6600	1098	25
6600	1099	52
6600	1100	142
6600	1101	245
6600	1102	305
6600	1103	298
6600	1104	243
6600	1105	177
6600	1106	113
6600	1107	9
6600	1108	-224
6600	1109	-677
6600	1110	-1384
6600	1111	-2257
6600	1112	-3090
6600	1113	-3621
6600	1114	-3643
6600	1115	-3091
6600	1116	-2090
6600	1117	-905
6600	1118	156
6600	1119	865
6600	1120	1154
6600	1121	1125
6600	1122	970
6600	1123	873
6600	1124	935
6600	1125	1141
6600	1126	1395
6600	1127	1581
6600	1128	1637
6600	1129	1573
6600	1130	1445
6600	1131	1312
6600	1132	1197
6600	1133	1083
6600	1134	940
6600	1135	745
6600	1136	511
6600	1137	280
6600	1138	103
6600	1139	4
6600	1140	-36
6600	1141	-52
6600	1142	-81
6600	1143	-137
6600	1144	-210
6600	1145	-273
6600	1146	-303
6600	1147	-300
6600	1148	-278
6600	1149	-249
6600	1150	-230
6600	1151	-217
6600	1152	-207
6600	1153	-201
6600	1154	-202
6600	1155	-208
6600	1156	-220
6600	1157	-237
6600	1158	-258
6600	1159	-276
6600	1160	-289
6600	1161	-302
6600	1162	-321
6600	1163	-343
6600	1164	-366
6600	1165	-384
6600	1166	-395
6600	1167	-397
6600	1168	-392
6600	1169	-391
6600	1170	-400
6600	1171	-427
6600	1172	-468
6600	1173	-520
6600	1174	-581
6600	1175	-641
6600	1176	-690
6600	1177	-721
6600	1178	-739
6600	1179	-747
6600	1180	-749
6600	1181	-752
6600	1182	-763
6600	1183	-787
6600	1184	-819
6600	1185	-852
6600	1186	-877
6600	1187	-891
6600	1188	-894
6600	1189	-886
6600	1190	-868
6600	1191	-844
6600	1192	-815
6600	1193	-772
6600	1194	-704
6600	1195	-608
6600	1196	-486
6600	1197	-342
6600	1198	-190
6600	1199	-47
6600	1200	75
6600	1201	173
6600	1202	253
6600	1203	327
6600	1204	400
6600	1205	472
6600	1206	541
6600	1207	600
6600	1208	638
6600	1209	651
6600	1210	647
6600	1211	636
6600	1212	628
6600	1213	626
6600	1214	631
6600	1215	637
6600	1216	635
6600	1217	621
6600	1218	595
6600	1219	567
6600	1220	544
6600	1221	530
6600	1222	524
6600	1223	523
6600	1224	519
6600	1225	504
6600	1226	477
6600	1227	446
6600	1228	422
6600	1229	409
6600	1230	409
6600	1231	419
6600	1232	431
6600	1233	438
6600	1234	433
6600	1235	416
6600	1236	393
6600	1237	370
6600	1238	348
6600	1239	326
6600	1240	308
6600	1241	295
6600	1242	288
6600	1243	285
6600	1244	290
6600	1245	302
6600	1246	314
6600	1247	315
6600	1248	305
6600	1249	286
6600	1250	264
6600	1251	247
6600	1252	241
6600	1253	249
6600	1254	262
6600	1255	268
6600	1256	260
6600	1257	239
6600	1258	214
6600	1259	192
6600	1260	182
6600	1261	190
6600	1262	216
6600	1263	247
6600	1264	268
6600	1265	269
6600	1266	250
6600	1267	217
6600	1268	177
6600	1269	144
6600	1270	131
6600	1271	136
6600	1272	152
6600	1273	167
6600	1274	172
6600	1275	167
6600	1276	154
6600	1277	137
6600	1278	127
6600	1279	128
6600	1280	142
6600	1281	156
6600	1282	165
6600	1283	164
6600	1284	149
6600	1285	122
6600	1286	90
6600	1287	64
6600	1288	54
6600	1289	58
6600	1290	68
6600	1291	77
6600	1292	80
6600	1293	77
6600	1294	69
6600	1295	62
6600	1296	63
6600	1297	69
6600	1298	70
6600	1299	61
6600	1300	46
6600	1301	29
6600	1302	15
6600	1303	5
6600	1304	1
6600	1305	-4
6600	1306	-19
6600	1307	-45
6600	1308	-68
6600	1309	-77
6600	1310	-71
6600	1311	-61
6600	1312	-65
6600	1313	-98
6600	1314	-165
6600	1315	-254
6600	1316	-338
6600	1317	-382
6600	1318	-369
6600	1319	-311
6600	1320	-243
6600	1321	-197
6600	1322	-201
6600	1323	-254
6600	1324	-331
6600	1325	-390
6600	1326	-394
6600	1327	-335
6600	1328	-230
6600	1329	-122
6600	1330	-45
6600	1331	-22
6600	1332	-55
6600	1333	-117
6600	1334	-162
6600	1335	-156
6600	1336	-105
6600	1337	-31
6600	1338	35
6600	1339	71
6600	1340	77
6600	1341	75
6600	1342	92
6600	1343	145
6600	1344	216
6600	1345	273
6600	1346	289
6600	1347	264
6600	1348	220
6600	1349	183
6600	1350	173
6600	1351	189
6600	1352	211
6600	1353	212
6600	1354	187
6600	1355	149
6600	1356	110
6600	1357	42
6600	1358	-128
6600	1359	-487
6600	1360	-1098
6600	1361	-1937
6600	1362	-2874
6600	1363	-3676
6600	1364	-4099
6600	1365	-3974
6600	1366	-3290
6600	1367	-2206
6600	1368	-980
6600	1369	114
6600	1370	883
6600	1371	1284
6600	1372	1405
6600	1373	1406
6600	1374	1426
6600	1375	1529
6600	1376	1693
6600	1377	1848
6600	1378	1920
6600	1379	1864
6600	1380	1726
6600	1381	1538
6600	1382	1334
6600	1383	1130
6600	1384	917
6600	1385	692
6600	1386	469
6600	1387	271
6600	1388	126
6600	1389	45
6600	1390	15
6600	1391	-1
6600	1392	-33
6600	1393	-89
6600	1394	-149
6600	1395	-186
6600	1396	-185
6600	1397	-161
6600	1398	-146
6600	1399	-161
6600	1400	-202
6600	1401	-249
6600	1402	-265
6600	1403	-229
6600	1404	-161
6600	1405	-108
6600	1406	-116
6600	1407	-206
6600	1408	-358
6600	1409	-518
6600	1410	-624
6600	1411	-634
6600	1412	-546
6600	1413	-410
6600	1414	-289
6600	1415	-228
6600	1416	-239
6600	1417	-306
6600	1418	-388
6600	1419	-446
6600	1420	-464
6600	1421	-452
6600	1422	-441
6600	1423	-457
6600	1424	-506
6600	1425	-579
6600	1426	-658
6600	1427	-724
6600	1428	-764
6600	1429	-785
6600	1430	-804
6600	1431	-837
6600	1432	-882
6600	1433	-927
6600	1434	-960
6600	1435	-979
6600	1436	-980
6600	1437	-973
6600	1438	-969
6600	1439	-972
6600	1440	-975
6600	1441	-963
6600	1442	-927
6600	1443	-864
6600	1444	-801
6600	1445	-720
6600	1446	-626
6600	1447	-527
6600	1448	-421
6600	1449	-299
6600	1450	-162
6600	1451	-16
6600	1452	125
6600	1453	255
6600	1454	365
6600	1455	457
6600	1456	532
6600	1457	597
6600	1458	660
6600	1459	721
6600	1460	770
6600	1461	800
6600	1462	808
6600	1463	793
6600	1464	761
6600	1465	721
6600	1466	690
6600	1467	674
6600	1468	670
6600	1469	672
6600	1470	672
6600	1471	665
6600	1472	653
6600	1473	634
6600	1474	613
6600	1475	593
6600	1476	578
6600	1477	565
6600	1478	551
6600	1479	537
6600	1480	527
6600	1481	517
6600	1482	506
6600	1483	491
6600	1484	474
6600	1485	451
6600	1486	426
6600	1487	400
6600	1488	388
6600	1489	390
6600	1490	401
6600	1491	411
6600	1492	410
6600	1493	395
6600	1494	364
6600	1495	324
6600	1496	290
6600	1497	277
6600	1498	284
6600	1499	301
6600	1500	315
6600	1501	318
6600	1502	307
6600	1503	284
6600	1504	260
6600	1505	250
6600	1506	258
6600	1507	275
6600	1508	284
6600	1509	279
6600	1510	258
6600	1511	219
6600	1512	177
6600	1513	148
6600	1514	140
6600	1515	148
6600	1516	161
6600	1517	173
6600	1518	182
6600	1519	187
6600	1520	189
6600	1521	190
6600	1522	190
6600	1523	188
6600	1524	182
6600	1525	169
6600	1526	156
6600	1527	148
6600	1528	141
6600	1529	132
6600	1530	118
6600	1531	103
6600	1532	89
6600	1533	79
6600	1534	79
6600	1535	88
6600	1536	99
6600	1537	98
6600	1538	78
6600	1539	48
6600	1540	16
6600	1541	-4
6600	1542	-6
6600	1543	12
6600	1544	40
6600	1545	62
6600	1546	65
6600	1547	50
6600	1548	29
6600	1549	12
6600	1550	8
6600	1551	17
6600	1552	32
6600	1553	45
6600	1554	47
6600	1555	39
6600	1556	24
6600	1557	6
6600	1558	-17
6600	1559	-41
6600	1560	-60
6600	1561	-70
6600	1562	-69
6600	1563	-61
6600	1564	-50
6600	1565	-41
6600	1566	-40
6600	1567	-49
6600	1568	-65
6600	1569	-85
6600	1570	-110
6600	1571	-146
6600	1572	-195
6600	1573	-257
6600	1574	-318
6600	1575	-364
6600	1576	-383
6600	1577	-366
6600	1578	-320
6600	1579	-272
6600	1580	-253
6600	1581	-279
6600	1582	-340
6600	1583	-409
6600	1584	-452
6600	1585	-444
6600	1586	-380
6600	1587	-287
6600	1588	-204
6600	1589	-157
6600	1590	-154
6600	1591	-183
6600	1592	-179
6600	1593	-181
6600	1594	-162
6600	1595	-120
6600	1596	-58
6600	1597	10
6600	1598	70
6600	1599	115
6600	1600	147
6600	1601	169
6600	1602	198
6600	1603	234
6600	1604	270
6600	1605	285
6600	1606	265
6600	1607	211
6600	1608	136
6600	1609	69
6600	1610	37
6600	1611	56
6600	1612	117
6600	1613	189
6600	1614	224
6600	1615	173
6600	1616	-4
6600	1617	-331
6600	1618	-802
6600	1619	-1376
6600	1620	-1977
6600	1621	-2507
6600	1622	-2868
6600	1623	-2974
6600	1624	-2772
6600	1625	-2267
6600	1626	-1533
6600	1627	-695
6600	1628	109
6600	1629	761
6600	1630	1195
6600	1631	1417
6600	1632	1495
6600	1633	1524
6600	1634	1572
6600	1635	1660
6600	1636	1762
6600	1637	1830
6600	1638	1814
6600	1639	1695
6600	1640	1491
6600	1641	1245
6600	1642	1001
6600	1643	783
6600	1644	596
6600	1645	428
6600	1646	274
6600	1647	136
6600	1648	25
6600	1649	-51
6600	1650	-86
6600	1651	-95
6600	1652	-105
6600	1653	-136
6600	1654	-186
6600	1655	-243
6600	1656	-305
6600	1657	-301
6600	1658	-279
6600	1659	-254
6600	1660	-244
6600	1661	-248
6600	1662	-258
6600	1663	-263
6600	1664	-259
6600	1665	-250
6600	1666	-246
6600	1667	-246
6600	1668	-253
6600	1669	-269
6600	1670	-288
6600	1671	-306
6600	1672	-319
6600	1673	-333
6600	1674	-351
6600	1675	-373
6600	1676	-397
6600	1677	-425
6600	1678	-458
6600	1679	-486
6600	1680	-510
6600	1681	-528
6600	1682	-554
6600	1683	-591
6600	1684	-640
6600	1685	-695
6600	1686	-752
6600	1687	-804
6600	1688	-845
6600	1689	-873
6600	1690	-896
6600	1691	-921
6600	1692	-949
6600	1693	-978
6600	1694	-1006
6600	1695	-1028
6600	1696	-1043
6600	1697	-1046
6600	1698	-1038
6600	1699	-1023
6600	1700	-1002
6600	1701	-972
6600	1702	-929
6600	1703	-874
6600	1704	-804
6600	1705	-711
6600	1706	-592
6600	1707	-451
6600	1708	-297
6600	1709	-141
6600	1710	7
6600	1711	136
6600	1712	240
6600	1713	326
6600	1714	405
6600	1715	484
6600	1716	565
6600	1717	641
6600	1718	707
6600	1719	756
6600	1720	778
6600	1721	774
6600	1722	756
6600	1723	736
6600	1724	720
6600	1725	711
6600	1726	707
6600	1727	705
6600	1728	703
6600	1729	698
6600	1730	689
6600	1731	678
6600	1732	665
6600	1733	643
6600	1734	610
6600	1735	571
6600	1736	531
6600	1737	497
6600	1738	474
6600	1739	462
6600	1740	458
6600	1741	452
6600	1742	442
6600	1743	429
6600	1744	419
6600	1745	419
6600	1746	425
6600	1747	433
6600	1748	434
6600	1749	420
6600	1750	390
6600	1751	348
6600	1752	310
6600	1753	289
6600	1754	284
6600	1755	288
6600	1756	295
6600	1757	298
6600	1758	292
6600	1759	279
6600	1760	267
6600	1761	261
6600	1762	261
6600	1763	259
6600	1764	250
6600	1765	235
6600	1766	217
6600	1767	208
6600	1768	207
6600	1769	213
6600	1770	220
6600	1771	222
6600	1772	216
6600	1773	208
6600	1774	204
6600	1775	205
6600	1776	211
6600	1777	216
6600	1778	220
6600	1779	220
6600	1780	218
6600	1781	216
6600	1782	220
6600	1783	228
6600	1784	227
6600	1785	209
6600	1786	175
6600	1787	137
6600	1788	111
6600	1789	106
6600	1790	125
6600	1791	154
6600	1792	169
6600	1793	148
6600	1794	89
6600	1795	12
6600	1796	-51
6600	1797	-74
6600	1798	-50
6600	1799	11
6600	1800	79
6600	1801	120
6600	1802	118
6600	1803	80
6600	1804	36
6600	1805	11
6600	1806	18
6600	1807	53
6600	1808	98
6600	1809	124
6600	1810	117
6600	1811	80
6600	1812	34
6600	1813	3
6600	1814	2
6600	1815	27
6600	1816	58
6600	1817	75
6600	1818	61
6600	1819	22
6600	1820	-20
6600	1821	-40
6600	1822	-27
6600	1823	7
6600	1824	38
6600	1825	44
6600	1826	14
6600	1827	-45
6600	1828	-107
6600	1829	-150
6600	1830	-162
6600	1831	-161
6600	1832	-163
6600	1833	-189
6600	1834	-243
6600	1835	-312
6600	1836	-367
6600	1837	-379
6600	1838	-339
6600	1839	-271
6600	1840	-213
6600	1841	-197
6600	1842	-229
6600	1843	-287
6600	1844	-336
6600	1845	-346
6600	1846	-299
6600	1847	-214
6600	1848	-131
6600	1849	-83
6600	1850	-84
6600	1851	-126
6600	1852	-179
6600	1853	-202
6600	1854	-163
6600	1855	-68
6600	1856	56
6600	1857	165
6600	1858	225
6600	1859	236
6600	1860	220
6600	1861	204
6600	1862	209
6600	1863	232
6600	1864	252
6600	1865	248
6600	1866	218
6600	1867	181
6600	1868	162
6600	1869	175
6600	1870	210
6600	1871	241
6600	1872	250
6600	1873	229
6600	1874	195
6600	1875	157
6600	1876	103
6600	1877	-33
6600	1878	-341
6600	1879	-890
6600	1880	-1670
6600	1881	-2562
6600	1882	-3358
6600	1883	-3820
6600	1884	-3769
6600	1885	-3167
6600	1886	-2146
6600	1887	-953
6600	1888	130
6600	1889	904
6600	1890	1301
6600	1891	1394
6600	1892	1342
6600	1893	1305
6600	1894	1371
6600	1895	1530
6600	1896	1707
6600	1897	1822
6600	1898	1824
6600	1899	1714
6600	1900	1530
6600	1901	1321
6600	1902	1119
6600	1903	925
6600	1904	727
6600	1905	519
6600	1906	318
6600	1907	149
6600	1908	35
6600	1909	-24
6600	1910	-50
6600	1911	-71
6600	1912	-112
6600	1913	-176
6600	1914	-236
6600	1915	-266
6600	1916	-258
6600	1917	-229
6600	1918	-203
6600	1919	-195
6600	1920	-214
6600	1921	-243
6600	1922	-263
6600	1923	-263
6600	1924	-248
6600	1925	-237
6600	1926	-247
6600	1927	-277
6600	1928	-314
6600	1929	-348
6600	1930	-364
6600	1931	-358
6600	1932	-338
6600	1933	-327
6600	1934	-341
6600	1935	-383
6600	1936	-439
6600	1937	-490
6600	1938	-521
6600	1939	-529
6600	1940	-518
6600	1941	-509
6600	1942	-525
6600	1943	-573
6600	1944	-642
6600	1945	-712
6600	1946	-768
6600	1947	-802
6600	1948	-813
6600	1949	-813
6600	1950	-817
6600	1951	-838
6600	1952	-870
6600	1953	-904
6600	1954	-930
6600	1955	-949
6600	1956	-969
6600	1957	-990
6600	1958	-1013
6600	1959	-1034
6600	1960	-1041
6600	1961	-1021
6600	1962	-966
6600	1963	-886
6600	1964	-793
6600	1965	-697
6600	1966	-601
6600	1967	-502
6600	1968	-397
6600	1969	-277
6600	1970	-140
6600	1971	2
6600	1972	137
6600	1973	251
6600	1974	342
6600	1975	415
6600	1976	472
6600	1977	524
6600	1978	576
6600	1979	626
6600	1980	662
6600	1981	674
6600	1982	666
6600	1983	647
6600	1984	632
6600	1985	626
6600	1986	634
6600	1987	649
6600	1988	660
6600	1989	654
6600	1990	627
6600	1991	587
6600	1992	550
6600	1993	524
6600	1994	512
6600	1995	511
6600	1996	512
6600	1997	507
6600	1998	489
6600	1999	463
[truncated: 159,280 more rows]
