# Supplementary material for: Are Complexity Metrics Reliable in Assessing HRV Control in Obese Patients During Sleep?
Source: PLoS One. 2015 Apr 20;10(4):e0124458. doi: 10.1371/journal.pone.0124458 (PMC4404104; doi:10.1371/journal.pone.0124458)
Supplement: S2 Dataset — (ZIP) [file pone.0124458.s002.zip › cabiddu_obese_patients_data/SUBJECT (10)/4/FC.txt]

20910	0	275
20910	1	265
20910	2	262
20910	3	276
20910	4	303
20910	5	334
20910	6	350
20910	7	346
20910	8	320
20910	9	276
20910	10	222
20910	11	172
20910	12	142
20910	13	146
20910	14	178
20910	15	222
20910	16	253
20910	17	250
20910	18	202
20910	19	129
20910	20	66
20910	21	45
20910	22	70
20910	23	122
20910	24	168
20910	25	189
20910	26	185
20910	27	170
20910	28	164
20910	29	172
20910	30	187
20910	31	186
20910	32	146
20910	33	71
20910	34	-10
20910	35	-63
20910	36	-61
20910	37	-2
20910	38	83
20910	39	144
20910	40	147
20910	41	88
20910	42	4
20910	43	-53
20910	44	-48
20910	45	16
20910	46	98
20910	47	143
20910	48	111
20910	49	5
20910	50	-119
20910	51	-188
20910	52	-159
20910	53	-46
20910	54	90
20910	55	169
20910	56	136
20910	57	1
20910	58	-166
20910	59	-278
20910	60	-275
20910	61	-170
20910	62	-36
20910	63	34
20910	64	-18
20910	65	-182
20910	66	-377
20910	67	-491
20910	68	-458
20910	69	-298
20910	70	-103
20910	71	23
20910	72	22
20910	73	-92
20910	74	-238
20910	75	-329
20910	76	-273
20910	77	-162
20910	78	-42
20910	79	34
20910	80	60
20910	81	58
20910	82	64
20910	83	102
20910	84	175
20910	85	255
20910	86	295
20910	87	266
20910	88	171
20910	89	44
20910	90	-58
20910	91	-92
20910	92	-43
20910	93	65
20910	94	180
20910	95	249
20910	96	243
20910	97	164
20910	98	38
20910	99	-112
20910	100	-286
20910	101	-514
20910	102	-838
20910	103	-1290
20910	104	-1851
20910	105	-2439
20910	106	-2917
20910	107	-3147
20910	108	-3028
20910	109	-2548
20910	110	-1777
20910	111	-866
20910	112	3
20910	113	676
20910	114	1079
20910	115	1226
20910	116	1201
20910	117	1121
20910	118	1084
20910	119	1145
20910	120	1295
20910	121	1477
20910	122	1617
20910	123	1654
20910	124	1561
20910	125	1351
20910	126	1073
20910	127	789
20910	128	547
20910	129	366
20910	130	237
20910	131	139
20910	132	56
20910	133	-19
20910	134	-87
20910	135	-141
20910	136	-181
20910	137	-212
20910	138	-240
20910	139	-265
20910	140	-298
20910	141	-278
20910	142	-263
20910	143	-259
20910	144	-263
20910	145	-260
20910	146	-251
20910	147	-244
20910	148	-249
20910	149	-268
20910	150	-290
20910	151	-302
20910	152	-290
20910	153	-257
20910	154	-227
20910	155	-219
20910	156	-242
20910	157	-289
20910	158	-341
20910	159	-380
20910	160	-396
20910	161	-394
20910	162	-391
20910	163	-402
20910	164	-426
20910	165	-452
20910	166	-467
20910	167	-471
20910	168	-476
20910	169	-492
20910	170	-526
20910	171	-580
20910	172	-651
20910	173	-726
20910	174	-795
20910	175	-844
20910	176	-879
20910	177	-907
20910	178	-938
20910	179	-980
20910	180	-1034
20910	181	-1089
20910	182	-1131
20910	183	-1148
20910	184	-1143
20910	185	-1122
20910	186	-1094
20910	187	-1061
20910	188	-1018
20910	189	-961
20910	190	-879
20910	191	-772
20910	192	-643
20910	193	-507
20910	194	-369
20910	195	-236
20910	196	-106
20910	197	18
20910	198	138
20910	199	258
20910	200	374
20910	201	481
20910	202	571
20910	203	639
20910	204	689
20910	205	725
20910	206	751
20910	207	768
20910	208	778
20910	209	779
20910	210	770
20910	211	750
20910	212	728
20910	213	710
20910	214	695
20910	215	685
20910	216	676
20910	217	669
20910	218	660
20910	219	646
20910	220	627
20910	221	606
20910	222	586
20910	223	565
20910	224	546
20910	225	531
20910	226	518
20910	227	502
20910	228	479
20910	229	454
20910	230	431
20910	231	412
20910	232	397
20910	233	385
20910	234	375
20910	235	369
20910	236	362
20910	237	353
20910	238	343
20910	239	332
20910	240	319
20910	241	301
20910	242	282
20910	243	265
20910	244	249
20910	245	232
20910	246	218
20910	247	207
20910	248	199
20910	249	191
20910	250	184
20910	251	182
20910	252	182
20910	253	181
20910	254	182
20910	255	183
20910	256	183
20910	257	179
20910	258	166
20910	259	150
20910	260	135
20910	261	124
20910	262	118
20910	263	120
20910	264	130
20910	265	140
20910	266	145
20910	267	147
20910	268	144
20910	269	143
20910	270	142
20910	271	143
20910	272	144
20910	273	144
20910	274	133
20910	275	111
20910	276	83
20910	277	58
20910	278	40
20910	279	29
20910	280	27
20910	281	32
20910	282	37
20910	283	41
20910	284	47
20910	285	55
20910	286	60
20910	287	56
20910	288	41
20910	289	22
20910	290	8
20910	291	0
20910	292	1
20910	293	6
20910	294	12
20910	295	13
20910	296	10
20910	297	11
20910	298	20
20910	299	33
20910	300	42
20910	301	34
20910	302	1
20910	303	-53
20910	304	-114
20910	305	-160
20910	306	-173
20910	307	-150
20910	308	-112
20910	309	-88
20910	310	-100
20910	311	-155
20910	312	-240
20910	313	-327
20910	314	-382
20910	315	-388
20910	316	-348
20910	317	-287
20910	318	-229
20910	319	-190
20910	320	-178
20910	321	-153
20910	322	-138
20910	323	-172
20910	324	-215
20910	325	-229
20910	326	-182
20910	327	-80
20910	328	36
20910	329	117
20910	330	134
20910	331	101
20910	332	64
20910	333	64
20910	334	112
20910	335	181
20910	336	219
20910	337	188
20910	338	90
20910	339	-21
20910	340	-71
20910	341	-17
20910	342	119
20910	343	253
20910	344	273
20910	345	95
20910	346	-290
20910	347	-814
20910	348	-1358
20910	349	-1810
20910	350	-2121
20910	351	-2306
20910	352	-2407
20910	353	-2445
20910	354	-2387
20910	355	-2165
20910	356	-1719
20910	357	-1047
20910	358	-245
20910	359	534
20910	360	1128
20910	361	1459
20910	362	1556
20910	363	1526
20910	364	1497
20910	365	1553
20910	366	1686
20910	367	1817
20910	368	1843
20910	369	1712
20910	370	1446
20910	371	1126
20910	372	837
20910	373	630
20910	374	503
20910	375	412
20910	376	308
20910	377	175
20910	378	39
20910	379	-56
20910	380	-92
20910	381	-76
20910	382	-51
20910	383	-58
20910	384	-109
20910	385	-202
20910	386	-251
20910	387	-220
20910	388	-163
20910	389	-110
20910	390	-84
20910	391	-84
20910	392	-100
20910	393	-127
20910	394	-157
20910	395	-183
20910	396	-200
20910	397	-207
20910	398	-208
20910	399	-207
20910	400	-204
20910	401	-202
20910	402	-205
20910	403	-217
20910	404	-234
20910	405	-257
20910	406	-288
20910	407	-322
20910	408	-354
20910	409	-377
20910	410	-391
20910	411	-401
20910	412	-413
20910	413	-433
20910	414	-464
20910	415	-507
20910	416	-557
20910	417	-609
20910	418	-659
20910	419	-709
20910	420	-764
20910	421	-823
20910	422	-884
20910	423	-949
20910	424	-1006
20910	425	-1051
20910	426	-1079
20910	427	-1095
20910	428	-1104
20910	429	-1112
20910	430	-1120
20910	431	-1127
20910	432	-1131
20910	433	-1121
20910	434	-1087
20910	435	-1018
20910	436	-920
20910	437	-801
20910	438	-670
20910	439	-537
20910	440	-407
20910	441	-276
20910	442	-134
20910	443	24
20910	444	192
20910	445	352
20910	446	488
20910	447	587
20910	448	649
20910	449	682
20910	450	703
20910	451	729
20910	452	766
20910	453	805
20910	454	835
20910	455	853
20910	456	855
20910	457	843
20910	458	826
20910	459	815
20910	460	812
20910	461	814
20910	462	814
20910	463	804
20910	464	784
20910	465	755
20910	466	718
20910	467	682
20910	468	652
20910	469	629
20910	470	606
20910	471	579
20910	472	551
20910	473	523
20910	474	501
20910	475	484
20910	476	475
20910	477	472
20910	478	469
20910	479	462
20910	480	448
20910	481	434
20910	482	418
20910	483	400
20910	484	381
20910	485	362
20910	486	346
20910	487	333
20910	488	320
20910	489	311
20910	490	306
20910	491	304
20910	492	303
20910	493	300
20910	494	298
20910	495	294
20910	496	289
20910	497	281
20910	498	276
20910	499	274
20910	500	274
20910	501	273
20910	502	270
20910	503	266
20910	504	255
20910	505	240
20910	506	227
20910	507	222
20910	508	224
20910	509	228
20910	510	234
20910	511	238
20910	512	237
20910	513	227
20910	514	212
20910	515	199
20910	516	190
20910	517	184
20910	518	177
20910	519	172
20910	520	168
20910	521	163
20910	522	155
20910	523	146
20910	524	140
20910	525	132
20910	526	124
20910	527	120
20910	528	123
20910	529	132
20910	530	138
20910	531	138
20910	532	130
20910	533	114
20910	534	91
20910	535	65
20910	536	44
20910	537	32
20910	538	26
20910	539	26
20910	540	27
20910	541	31
20910	542	35
20910	543	37
20910	544	39
20910	545	42
20910	546	45
20910	547	44
20910	548	38
20910	549	29
20910	550	20
20910	551	11
20910	552	1
20910	553	-7
20910	554	-13
20910	555	-18
20910	556	-19
20910	557	-16
20910	558	-8
20910	559	4
20910	560	14
20910	561	24
20910	562	30
20910	563	33
20910	564	28
20910	565	11
20910	566	-15
20910	567	-48
20910	568	-79
20910	569	-98
20910	570	-96
20910	571	-74
20910	572	-45
20910	573	-26
20910	574	-34
20910	575	-65
20910	576	-108
20910	577	-143
20910	578	-153
20910	579	-131
20910	580	-95
20910	581	-73
20910	582	-91
20910	583	-158
20910	584	-256
20910	585	-356
20910	586	-419
20910	587	-422
20910	588	-371
20910	589	-293
20910	590	-225
20910	591	-189
20910	592	-185
20910	593	-203
20910	594	-183
20910	595	-181
20910	596	-170
20910	597	-144
20910	598	-99
20910	599	-38
20910	600	26
20910	601	76
20910	602	99
20910	603	101
20910	604	102
20910	605	116
20910	606	142
20910	607	168
20910	608	173
20910	609	148
20910	610	98
20910	611	43
20910	612	14
20910	613	34
20910	614	99
20910	615	175
20910	616	210
20910	617	149
20910	618	-46
20910	619	-391
20910	620	-870
20910	621	-1439
20910	622	-2043
20910	623	-2614
20910	624	-3069
20910	625	-3320
20910	626	-3290
20910	627	-2941
20910	628	-2297
20910	629	-1450
20910	630	-542
20910	631	275
20910	632	886
20910	633	1254
20910	634	1426
20910	635	1495
20910	636	1551
20910	637	1639
20910	638	1751
20910	639	1830
20910	640	1813
20910	641	1671
20910	642	1424
20910	643	1132
20910	644	858
20910	645	643
20910	646	489
20910	647	377
20910	648	277
20910	649	171
20910	650	67
20910	651	-10
20910	652	-44
20910	653	-41
20910	654	-26
20910	655	-26
20910	656	-53
20910	657	-100
20910	658	-161
20910	659	-159
20910	660	-140
20910	661	-115
20910	662	-103
20910	663	-108
20910	664	-121
20910	665	-135
20910	666	-147
20910	667	-160
20910	668	-167
20910	669	-168
20910	670	-161
20910	671	-155
20910	672	-149
20910	673	-149
20910	674	-154
20910	675	-166
20910	676	-183
20910	677	-200
20910	678	-218
20910	679	-239
20910	680	-265
20910	681	-292
20910	682	-321
20910	683	-351
20910	684	-382
20910	685	-412
20910	686	-439
20910	687	-468
20910	688	-502
20910	689	-542
20910	690	-586
20910	691	-633
20910	692	-684
20910	693	-737
20910	694	-789
20910	695	-837
20910	696	-883
20910	697	-925
20910	698	-960
20910	699	-990
20910	700	-1015
20910	701	-1038
20910	702	-1056
20910	703	-1063
20910	704	-1059
20910	705	-1043
20910	706	-1011
20910	707	-964
20910	708	-901
20910	709	-826
20910	710	-741
20910	711	-643
20910	712	-532
20910	713	-411
20910	714	-283
20910	715	-149
20910	716	-15
20910	717	114
20910	718	233
20910	719	344
20910	720	446
20910	721	538
20910	722	616
20910	723	680
20910	724	731
20910	725	771
20910	726	801
20910	727	822
20910	728	833
20910	729	831
20910	730	812
20910	731	779
20910	732	743
20910	733	717
20910	734	706
20910	735	709
20910	736	721
20910	737	734
20910	738	738
20910	739	728
20910	740	702
20910	741	671
20910	742	640
20910	743	613
20910	744	590
20910	745	570
20910	746	553
20910	747	535
20910	748	518
20910	749	508
20910	750	502
20910	751	500
20910	752	494
20910	753	480
20910	754	459
20910	755	431
20910	756	402
20910	757	376
20910	758	359
20910	759	351
20910	760	345
20910	761	337
20910	762	328
20910	763	321
20910	764	315
20910	765	313
20910	766	313
20910	767	316
20910	768	318
20910	769	317
20910	770	315
20910	771	314
20910	772	317
20910	773	320
20910	774	320
20910	775	315
20910	776	304
20910	777	285
20910	778	261
20910	779	243
20910	780	235
20910	781	235
20910	782	237
20910	783	241
20910	784	243
20910	785	243
20910	786	238
20910	787	231
20910	788	222
20910	789	212
20910	790	197
20910	791	181
20910	792	171
20910	793	168
20910	794	167
20910	795	165
20910	796	159
20910	797	154
20910	798	148
20910	799	147
20910	800	149
20910	801	158
20910	802	165
20910	803	163
20910	804	150
20910	805	128
20910	806	103
20910	807	80
20910	808	66
20910	809	65
20910	810	72
20910	811	78
20910	812	79
20910	813	75
20910	814	72
20910	815	70
20910	816	70
20910	817	73
20910	818	79
20910	819	83
20910	820	80
20910	821	71
20910	822	61
20910	823	53
20910	824	50
20910	825	47
20910	826	44
20910	827	38
20910	828	25
20910	829	8
20910	830	-6
20910	831	-9
20910	832	-4
20910	833	3
20910	834	11
20910	835	15
20910	836	12
20910	837	5
20910	838	-3
20910	839	-5
20910	840	-2
20910	841	0
20910	842	0
20910	843	0
20910	844	-2
20910	845	-9
20910	846	-19
20910	847	-28
20910	848	-28
20910	849	-20
20910	850	-4
20910	851	13
20910	852	24
20910	853	25
20910	854	15
20910	855	1
20910	856	-8
20910	857	-5
20910	858	1
20910	859	-1
20910	860	-20
20910	861	-58
20910	862	-104
20910	863	-139
20910	864	-140
20910	865	-103
20910	866	-43
20910	867	8
20910	868	17
20910	869	-31
20910	870	-128
20910	871	-248
20910	872	-349
20910	873	-397
20910	874	-383
20910	875	-323
20910	876	-253
20910	877	-200
20910	878	-179
20910	879	-186
20910	880	-207
20910	881	-224
20910	882	-215
20910	883	-169
20910	884	-100
20910	885	-24
20910	886	45
20910	887	91
20910	888	111
20910	889	116
20910	890	121
20910	891	140
20910	892	165
20910	893	180
20910	894	175
20910	895	150
20910	896	121
20910	897	104
20910	898	115
20910	899	148
20910	900	182
20910	901	195
20910	902	181
20910	903	149
20910	904	107
20910	905	34
20910	906	-122
20910	907	-436
20910	908	-971
20910	909	-1734
20910	910	-2636
20910	911	-3489
20910	912	-4061
20910	913	-4160
20910	914	-3711
20910	915	-2793
20910	916	-1620
20910	917	-460
20910	918	460
20910	919	1035
20910	920	1302
20910	921	1389
20910	922	1438
20910	923	1538
20910	924	1699
20910	925	1857
20910	926	1932
20910	927	1874
20910	928	1695
20910	929	1448
20910	930	1196
20910	931	976
20910	932	794
20910	933	632
20910	934	468
20910	935	302
20910	936	153
20910	937	51
20910	938	11
20910	939	17
20910	940	37
20910	941	43
20910	942	12
20910	943	-46
20910	944	-104
20910	945	-135
20910	946	-132
20910	947	-106
20910	948	-72
20910	949	-50
20910	950	-46
20910	951	-54
20910	952	-70
20910	953	-86
20910	954	-98
20910	955	-104
20910	956	-108
20910	957	-111
20910	958	-114
20910	959	-121
20910	960	-136
20910	961	-155
20910	962	-172
20910	963	-176
20910	964	-171
20910	965	-164
20910	966	-168
20910	967	-188
20910	968	-221
20910	969	-263
20910	970	-305
20910	971	-339
20910	972	-362
20910	973	-386
20910	974	-417
20910	975	-459
20910	976	-508
20910	977	-562
20910	978	-614
20910	979	-656
20910	980	-687
20910	981	-710
20910	982	-735
20910	983	-764
20910	984	-797
20910	985	-829
20910	986	-861
20910	987	-892
20910	988	-923
20910	989	-954
20910	990	-986
20910	991	-1013
20910	992	-1025
20910	993	-1014
20910	994	-977
20910	995	-920
20910	996	-849
20910	997	-770
20910	998	-685
20910	999	-592
20910	1000	-484
20910	1001	-354
20910	1002	-208
20910	1003	-57
20910	1004	81
20910	1005	195
20910	1006	284
20910	1007	352
20910	1008	410
20910	1009	473
20910	1010	543
20910	1011	615
20910	1012	678
20910	1013	724
20910	1014	754
20910	1015	773
20910	1016	786
20910	1017	795
20910	1018	802
20910	1019	802
20910	1020	788
20910	1021	761
20910	1022	728
20910	1023	698
20910	1024	674
20910	1025	657
20910	1026	647
20910	1027	638
20910	1028	628
20910	1029	618
20910	1030	609
20910	1031	606
20910	1032	606
20910	1033	601
20910	1034	586
20910	1035	561
20910	1036	527
20910	1037	489
20910	1038	453
20910	1039	428
20910	1040	417
20910	1041	418
20910	1042	422
20910	1043	426
20910	1044	428
20910	1045	428
20910	1046	425
20910	1047	421
20910	1048	414
20910	1049	400
20910	1050	377
20910	1051	350
20910	1052	326
20910	1053	318
20910	1054	323
20910	1055	335
20910	1056	349
20910	1057	355
20910	1058	344
20910	1059	321
20910	1060	298
20910	1061	286
20910	1062	291
20910	1063	306
20910	1064	320
20910	1065	324
20910	1066	314
20910	1067	286
20910	1068	250
20910	1069	222
20910	1070	208
20910	1071	205
20910	1072	206
20910	1073	207
20910	1074	204
20910	1075	195
20910	1076	183
20910	1077	176
20910	1078	180
20910	1079	190
20910	1080	197
20910	1081	195
20910	1082	182
20910	1083	164
20910	1084	143
20910	1085	129
20910	1086	128
20910	1087	141
20910	1088	157
20910	1089	164
20910	1090	159
20910	1091	143
20910	1092	121
20910	1093	99
20910	1094	86
20910	1095	89
20910	1096	102
20910	1097	114
20910	1098	117
20910	1099	108
20910	1100	89
20910	1101	62
20910	1102	36
20910	1103	19
20910	1104	15
20910	1105	18
20910	1106	28
20910	1107	39
20910	1108	50
20910	1109	55
20910	1110	52
20910	1111	45
20910	1112	37
20910	1113	35
20910	1114	38
20910	1115	40
20910	1116	42
20910	1117	37
20910	1118	22
20910	1119	-1
20910	1120	-22
20910	1121	-33
20910	1122	-28
20910	1123	-9
20910	1124	16
20910	1125	40
20910	1126	59
20910	1127	48
20910	1128	25
20910	1129	3
20910	1130	-6
20910	1131	2
20910	1132	21
20910	1133	40
20910	1134	48
20910	1135	38
20910	1136	12
20910	1137	-12
20910	1138	-24
20910	1139	-20
20910	1140	-10
20910	1141	-6
20910	1142	-17
20910	1143	-38
20910	1144	-63
20910	1145	-75
20910	1146	-60
20910	1147	-26
20910	1148	9
20910	1149	17
20910	1150	-6
20910	1151	-50
20910	1152	-87
20910	1153	-87
20910	1154	-35
20910	1155	54
20910	1156	138
20910	1157	172
20910	1158	132
20910	1159	29
20910	1160	-91
20910	1161	-179
20910	1162	-201
20910	1163	-155
20910	1164	-77
20910	1165	-20
20910	1166	-29
20910	1167	-108
20910	1168	-231
20910	1169	-349
20910	1170	-416
20910	1171	-407
20910	1172	-336
20910	1173	-242
20910	1174	-169
20910	1175	-140
20910	1176	-149
20910	1177	-175
20910	1178	-193
20910	1179	-177
20910	1180	-116
20910	1181	-28
20910	1182	54
20910	1183	114
20910	1184	139
20910	1185	140
20910	1186	131
20910	1187	131
20910	1188	151
20910	1189	184
20910	1190	203
20910	1191	206
20910	1192	170
20910	1193	119
20910	1194	77
20910	1195	60
20910	1196	72
20910	1197	96
20910	1198	117
20910	1199	122
20910	1200	112
20910	1201	86
20910	1202	21
20910	1203	-142
20910	1204	-475
20910	1205	-1029
20910	1206	-1792
20910	1207	-2661
20910	1208	-3448
20910	1209	-3937
20910	1210	-3955
20910	1211	-3457
20910	1212	-2543
20910	1213	-1427
20910	1214	-360
20910	1215	462
20910	1216	958
20910	1217	1176
20910	1218	1246
20910	1219	1301
20910	1220	1415
20910	1221	1585
20910	1222	1751
20910	1223	1841
20910	1224	1814
20910	1225	1677
20910	1226	1473
20910	1227	1255
20910	1228	1054
20910	1229	866
20910	1230	679
20910	1231	490
20910	1232	308
20910	1233	153
20910	1234	46
20910	1235	-3
20910	1236	-11
20910	1237	-8
20910	1238	-24
20910	1239	-65
20910	1240	-115
20910	1241	-150
20910	1242	-155
20910	1243	-140
20910	1244	-121
20910	1245	-110
20910	1246	-119
20910	1247	-146
20910	1248	-167
20910	1249	-172
20910	1250	-163
20910	1251	-151
20910	1252	-147
20910	1253	-155
20910	1254	-173
20910	1255	-192
20910	1256	-203
20910	1257	-199
20910	1258	-185
20910	1259	-174
20910	1260	-174
20910	1261	-185
20910	1262	-208
20910	1263	-236
20910	1264	-266
20910	1265	-286
20910	1266	-300
20910	1267	-316
20910	1268	-340
20910	1269	-373
20910	1270	-407
20910	1271	-438
20910	1272	-464
20910	1273	-484
20910	1274	-503
20910	1275	-528
20910	1276	-568
20910	1277	-623
20910	1278	-683
20910	1279	-738
20910	1280	-783
20910	1281	-814
20910	1282	-834
20910	1283	-852
20910	1284	-875
20910	1285	-907
20910	1286	-940
20910	1287	-965
20910	1288	-974
20910	1289	-965
20910	1290	-938
20910	1291	-901
20910	1292	-859
20910	1293	-817
20910	1294	-771
20910	1295	-712
20910	1296	-630
20910	1297	-525
20910	1298	-402
20910	1299	-271
20910	1300	-143
20910	1301	-28
20910	1302	74
20910	1303	169
20910	1304	267
20910	1305	370
20910	1306	473
20910	1307	568
20910	1308	646
20910	1309	696
20910	1310	718
20910	1311	718
20910	1312	710
20910	1313	707
20910	1314	711
20910	1315	720
20910	1316	728
20910	1317	729
20910	1318	718
20910	1319	695
20910	1320	667
20910	1321	644
20910	1322	629
20910	1323	619
20910	1324	609
20910	1325	595
20910	1326	572
20910	1327	542
20910	1328	510
20910	1329	484
20910	1330	471
20910	1331	466
20910	1332	462
20910	1333	455
20910	1334	441
20910	1335	415
20910	1336	383
20910	1337	351
20910	1338	330
20910	1339	322
20910	1340	326
20910	1341	337
20910	1342	351
20910	1343	359
20910	1344	354
20910	1345	329
20910	1346	294
20910	1347	256
20910	1348	223
20910	1349	201
20910	1350	195
20910	1351	204
20910	1352	219
20910	1353	232
20910	1354	240
20910	1355	244
20910	1356	244
20910	1357	238
20910	1358	227
20910	1359	214
20910	1360	203
20910	1361	194
20910	1362	188
20910	1363	189
20910	1364	196
20910	1365	200
20910	1366	196
20910	1367	183
20910	1368	163
20910	1369	141
20910	1370	124
20910	1371	117
20910	1372	121
20910	1373	136
20910	1374	146
20910	1375	143
20910	1376	123
20910	1377	89
20910	1378	48
20910	1379	11
20910	1380	-13
20910	1381	-17
20910	1382	-9
20910	1383	4
20910	1384	15
20910	1385	22
20910	1386	28
20910	1387	33
20910	1388	41
20910	1389	54
20910	1390	65
20910	1391	66
20910	1392	53
20910	1393	31
20910	1394	8
20910	1395	-9
20910	1396	-14
20910	1397	-5
20910	1398	10
20910	1399	21
20910	1400	20
20910	1401	11
20910	1402	0
20910	1403	-5
20910	1404	-6
20910	1405	-3
20910	1406	-3
20910	1407	-8
20910	1408	-20
20910	1409	-36
20910	1410	-45
20910	1411	-43
20910	1412	-32
20910	1413	-20
20910	1414	-12
20910	1415	-13
20910	1416	-25
20910	1417	-45
20910	1418	-63
20910	1419	-70
20910	1420	-65
20910	1421	-53
20910	1422	-43
20910	1423	-38
20910	1424	-43
20910	1425	-52
20910	1426	-62
20910	1427	-67
20910	1428	-66
20910	1429	-64
20910	1430	-64
20910	1431	-65
20910	1432	-64
20910	1433	-65
20910	1434	-68
20910	1435	-75
20910	1436	-85
20910	1437	-98
20910	1438	-107
20910	1439	-111
20910	1440	-108
20910	1441	-103
20910	1442	-98
20910	1443	-98
20910	1444	-100
20910	1445	-102
20910	1446	-100
20910	1447	-94
20910	1448	-84
20910	1449	-79
20910	1450	-83
20910	1451	-98
20910	1452	-116
20910	1453	-127
20910	1454	-126
20910	1455	-124
20910	1456	-133
20910	1457	-167
20910	1458	-230
20910	1459	-318
20910	1460	-409
20910	1461	-471
20910	1462	-482
20910	1463	-441
20910	1464	-369
20910	1465	-292
20910	1466	-231
20910	1467	-194
20910	1468	-180
20910	1469	-178
20910	1470	-167
20910	1471	-133
20910	1472	-82
20910	1473	-28
20910	1474	14
20910	1475	27
20910	1476	11
20910	1477	-10
20910	1478	-6
20910	1479	44
20910	1480	129
20910	1481	213
20910	1482	253
20910	1483	229
20910	1484	149
20910	1485	50
20910	1486	-19
20910	1487	-25
20910	1488	29
20910	1489	108
20910	1490	170
20910	1491	194
20910	1492	173
20910	1493	99
20910	1494	-50
20910	1495	-317
20910	1496	-753
20910	1497	-1383
20910	1498	-2156
20910	1499	-2932
20910	1500	-3505
20910	1501	-3683
20910	1502	-3365
20910	1503	-2602
20910	1504	-1577
20910	1505	-557
20910	1506	221
20910	1507	644
20910	1508	753
20910	1509	710
20910	1510	700
20910	1511	839
20910	1512	1148
20910	1513	1528
20910	1514	1833
20910	1515	1951
20910	1516	1855
20910	1517	1605
20910	1518	1311
20910	1519	1064
20910	1520	900
20910	1521	799
20910	1522	706
20910	1523	574
20910	1524	393
20910	1525	195
20910	1526	28
20910	1527	-73
20910	1528	-107
20910	1529	-97
20910	1530	-79
20910	1531	-74
20910	1532	-82
20910	1533	-88
20910	1534	-84
20910	1535	-73
20910	1536	-67
20910	1537	-77
20910	1538	-104
20910	1539	-137
20910	1540	-164
20910	1541	-179
20910	1542	-176
20910	1543	-160
20910	1544	-144
20910	1545	-135
20910	1546	-137
20910	1547	-147
20910	1548	-155
20910	1549	-156
20910	1550	-143
20910	1551	-121
20910	1552	-99
20910	1553	-91
20910	1554	-103
20910	1555	-133
20910	1556	-175
20910	1557	-222
20910	1558	-268
20910	1559	-307
20910	1560	-338
20910	1561	-367
20910	1562	-392
20910	1563	-413
20910	1564	-428
20910	1565	-437
20910	1566	-447
20910	1567	-460
20910	1568	-485
20910	1569	-523
20910	1570	-576
20910	1571	-640
20910	1572	-708
20910	1573	-775
20910	1574	-836
20910	1575	-877
20910	1576	-902
20910	1577	-904
20910	1578	-890
20910	1579	-872
20910	1580	-860
20910	1581	-859
20910	1582	-866
20910	1583	-867
20910	1584	-844
20910	1585	-792
20910	1586	-714
20910	1587	-624
20910	1588	-535
20910	1589	-447
20910	1590	-353
20910	1591	-244
20910	1592	-112
20910	1593	37
20910	1594	190
20910	1595	319
20910	1596	406
20910	1597	452
20910	1598	478
20910	1599	508
20910	1600	557
20910	1601	621
20910	1602	683
20910	1603	719
20910	1604	714
20910	1605	681
20910	1606	650
20910	1607	644
20910	1608	678
20910	1609	735
20910	1610	787
20910	1611	804
20910	1612	769
20910	1613	691
20910	1614	601
20910	1615	534
20910	1616	508
20910	1617	516
20910	1618	535
20910	1619	551
20910	1620	551
20910	1621	536
20910	1622	514
20910	1623	495
20910	1624	482
20910	1625	466
20910	1626	435
20910	1627	391
20910	1628	348
20910	1629	323
20910	1630	332
20910	1631	375
20910	1632	436
20910	1633	484
20910	1634	490
20910	1635	444
20910	1636	358
20910	1637	267
20910	1638	197
20910	1639	174
20910	1640	207
20910	1641	279
20910	1642	357
20910	1643	416
20910	1644	440
20910	1645	431
20910	1646	400
20910	1647	358
20910	1648	312
20910	1649	264
20910	1650	213
20910	1651	162
20910	1652	129
20910	1653	134
20910	1654	189
20910	1655	280
20910	1656	376
20910	1657	437
20910	1658	427
20910	1659	344
20910	1660	220
20910	1661	104
20910	1662	47
20910	1663	64
20910	1664	142
20910	1665	240
20910	1666	310
20910	1667	322
20910	1668	271
20910	1669	179
20910	1670	87
20910	1671	35
20910	1672	33
20910	1673	77
20910	1674	149
20910	1675	221
20910	1676	272
20910	1677	290
20910	1678	272
20910	1679	223
20910	1680	151
20910	1681	70
20910	1682	0
20910	1683	-35
20910	1684	-20
20910	1685	40
20910	1686	124
20910	1687	197
20910	1688	225
20910	1689	186
20910	1690	88
20910	1691	-33
20910	1692	-130
20910	1693	-167
20910	1694	-133
20910	1695	-48
20910	1696	50
20910	1697	118
20910	1698	134
20910	1699	102
20910	1700	46
20910	1701	-9
20910	1702	-48
20910	1703	-71
20910	1704	-78
20910	1705	-69
20910	1706	-48
20910	1707	-17
20910	1708	23
20910	1709	60
20910	1710	75
20910	1711	57
20910	1712	11
20910	1713	-41
20910	1714	-80
20910	1715	-92
20910	1716	-78
20910	1717	-56
20910	1718	-53
20910	1719	-92
20910	1720	-174
20910	1721	-274
20910	1722	-358
20910	1723	-400
20910	1724	-396
20910	1725	-353
20910	1726	-292
20910	1727	-230
20910	1728	-187
20910	1729	-170
20910	1730	-173
20910	1731	-189
20910	1732	-193
20910	1733	-172
20910	1734	-121
20910	1735	-47
20910	1736	24
20910	1737	73
20910	1738	98
20910	1739	111
20910	1740	124
20910	1741	144
20910	1742	167
20910	1743	181
20910	1744	178
20910	1745	157
20910	1746	127
20910	1747	101
20910	1748	89
20910	1749	86
20910	1750	81
20910	1751	78
20910	1752	84
20910	1753	106
20910	1754	127
20910	1755	95
20910	1756	-84
20910	1757	-508
20910	1758	-1215
20910	1759	-2145
20910	1760	-3119
20910	1761	-3886
20910	1762	-4202
20910	1763	-3927
20910	1764	-3084
20910	1765	-1875
20910	1766	-606
20910	1767	426
20910	1768	1045
20910	1769	1243
20910	1770	1160
20910	1771	1001
20910	1772	944
20910	1773	1061
20910	1774	1308
20910	1775	1573
20910	1776	1740
20910	1777	1754
20910	1778	1632
20910	1779	1436
20910	1780	1231
20910	1781	1062
20910	1782	924
20910	1783	785
20910	1784	619
20910	1785	430
20910	1786	243
20910	1787	92
20910	1788	-4
20910	1789	-49
20910	1790	-68
20910	1791	-90
20910	1792	-127
20910	1793	-169
20910	1794	-199
20910	1795	-209
20910	1796	-209
20910	1797	-204
20910	1798	-196
20910	1799	-188
20910	1800	-177
20910	1801	-168
20910	1802	-165
20910	1803	-174
20910	1804	-197
20910	1805	-227
20910	1806	-254
20910	1807	-267
20910	1808	-267
20910	1809	-259
20910	1810	-251
20910	1811	-250
20910	1812	-261
20910	1813	-281
20910	1814	-299
20910	1815	-305
20910	1816	-297
20910	1817	-287
20910	1818	-285
20910	1819	-297
20910	1820	-323
20910	1821	-363
20910	1822	-410
20910	1823	-453
20910	1824	-486
20910	1825	-509
20910	1826	-528
20910	1827	-552
20910	1828	-581
20910	1829	-615
20910	1830	-654
20910	1831	-696
20910	1832	-733
20910	1833	-765
20910	1834	-795
20910	1835	-822
20910	1836	-847
20910	1837	-867
20910	1838	-885
20910	1839	-903
20910	1840	-921
20910	1841	-936
20910	1842	-944
20910	1843	-943
20910	1844	-923
20910	1845	-879
20910	1846	-811
20910	1847	-726
20910	1848	-630
20910	1849	-529
20910	1850	-426
20910	1851	-323
20910	1852	-218
20910	1853	-104
20910	1854	20
20910	1855	145
20910	1856	263
20910	1857	362
20910	1858	440
20910	1859	501
20910	1860	550
20910	1861	594
20910	1862	638
20910	1863	682
20910	1864	713
20910	1865	724
20910	1866	716
20910	1867	691
20910	1868	658
20910	1869	628
20910	1870	614
20910	1871	616
20910	1872	628
20910	1873	639
20910	1874	643
20910	1875	636
20910	1876	617
20910	1877	586
20910	1878	548
20910	1879	511
20910	1880	483
20910	1881	461
20910	1882	440
20910	1883	421
20910	1884	405
20910	1885	388
20910	1886	373
20910	1887	362
20910	1888	359
20910	1889	362
20910	1890	367
20910	1891	372
20910	1892	375
20910	1893	371
20910	1894	357
20910	1895	334
20910	1896	307
20910	1897	283
20910	1898	261
20910	1899	241
20910	1900	229
20910	1901	227
20910	1902	232
20910	1903	246
20910	1904	264
20910	1905	283
20910	1906	294
20910	1907	287
20910	1908	265
20910	1909	236
20910	1910	211
20910	1911	196
20910	1912	193
20910	1913	201
20910	1914	210
20910	1915	210
20910	1916	195
20910	1917	171
20910	1918	151
20910	1919	145
20910	1920	152
20910	1921	167
20910	1922	180
20910	1923	181
20910	1924	164
20910	1925	136
20910	1926	110
20910	1927	98
20910	1928	99
20910	1929	106
20910	1930	113
20910	1931	113
20910	1932	104
20910	1933	90
20910	1934	81
20910	1935	82
20910	1936	91
20910	1937	98
20910	1938	101
20910	1939	96
20910	1940	86
20910	1941	73
20910	1942	62
20910	1943	57
20910	1944	54
20910	1945	51
20910	1946	38
20910	1947	19
20910	1948	-2
20910	1949	-20
20910	1950	-30
20910	1951	-29
20910	1952	-18
20910	1953	-6
20910	1954	0
20910	1955	0
20910	1956	-6
20910	1957	-12
20910	1958	-18
20910	1959	-17
20910	1960	-7
20910	1961	9
20910	1962	21
20910	1963	18
20910	1964	-1
20910	1965	-29
20910	1966	-55
20910	1967	-65
20910	1968	-51
20910	1969	-16
20910	1970	23
20910	1971	42
20910	1972	25
20910	1973	-28
20910	1974	-97
20910	1975	-157
20910	1976	-184
20910	1977	-170
20910	1978	-128
20910	1979	-89
20910	1980	-87
20910	1981	-132
20910	1982	-218
20910	1983	-313
20910	1984	-386
20910	1985	-412
20910	1986	-387
20910	1987	-327
20910	1988	-258
20910	1989	-207
20910	1990	-187
20910	1991	-155
20910	1992	-167
20910	1993	-193
20910	1994	-207
20910	1995	-189
20910	1996	-140
20910	1997	-81
20910	1998	-29
20910	1999	5
[truncated: 159,280 more rows]
