# Supplementary material for: Are Complexity Metrics Reliable in Assessing HRV Control in Obese Patients During Sleep?
Source: PLoS One. 2015 Apr 20;10(4):e0124458. doi: 10.1371/journal.pone.0124458 (PMC4404104; doi:10.1371/journal.pone.0124458)
Supplement: S2 Dataset — (ZIP) [file pone.0124458.s002.zip › cabiddu_obese_patients_data/SUBJECT (11)/1/FC.txt]

20760	0	-70
20760	1	-43
20760	2	-29
20760	3	-31
20760	4	37
20760	5	163
20760	6	232
20760	7	201
20760	8	168
20760	9	192
20760	10	198
20760	11	118
20760	12	23
20760	13	-6
20760	14	-4
20760	15	-55
20760	16	-120
20760	17	-116
20760	18	-34
20760	19	18
20760	20	20
20760	21	58
20760	22	148
20760	23	190
20760	24	136
20760	25	80
20760	26	90
20760	27	97
20760	28	26
20760	29	-58
20760	30	-67
20760	31	-31
20760	32	-37
20760	33	-74
20760	34	-47
20760	35	31
20760	36	62
20760	37	31
20760	38	39
20760	39	119
20760	40	174
20760	41	138
20760	42	90
20760	43	101
20760	44	102
20760	45	19
20760	46	-83
20760	47	-104
20760	48	-66
20760	49	-55
20760	50	-56
20760	51	14
20760	52	155
20760	53	246
20760	54	236
20760	55	206
20760	56	200
20760	57	144
20760	58	2
20760	59	-133
20760	60	-158
20760	61	-104
20760	62	-78
20760	63	-110
20760	64	-135
20760	65	-158
20760	66	-200
20760	67	-232
20760	68	-146
20760	69	17
20760	70	95
20760	71	20
20760	72	-87
20760	73	-115
20760	74	-96
20760	75	-86
20760	76	-58
20760	77	-2
20760	78	-33
20760	79	-217
20760	80	-439
20760	81	-495
20760	82	-366
20760	83	-167
20760	84	-17
20760	85	66
20760	86	65
20760	87	-12
20760	88	2
20760	89	406
20760	90	1323
20760	91	2513
20760	92	3539
20760	93	4051
20760	94	3848
20760	95	2863
20760	96	1279
20760	97	-421
20760	98	-1703
20760	99	-2301
20760	100	-2316
20760	101	-1978
20760	102	-1484
20760	103	-1037
20760	104	-819
20760	105	-830
20760	106	-867
20760	107	-774
20760	108	-611
20760	109	-517
20760	110	-510
20760	111	-522
20760	112	-554
20760	113	-624
20760	114	-664
20760	115	-561
20760	116	-375
20760	117	-263
20760	118	-294
20760	119	-358
20760	120	-370
20760	121	-367
20760	122	-386
20760	123	-360
20760	124	-275
20760	125	-241
20760	126	-326
20760	127	-435
20760	128	-470
20760	129	-437
20760	130	-443
20760	131	-462
20760	132	-427
20760	133	-314
20760	134	-238
20760	135	-240
20760	136	-232
20760	137	-160
20760	138	-112
20760	139	-161
20760	140	-235
20760	141	-252
20760	142	-252
20760	143	-315
20760	144	-396
20760	145	-400
20760	146	-340
20760	147	-314
20760	148	-330
20760	149	-295
20760	150	-195
20760	151	-137
20760	152	-163
20760	153	-179
20760	154	-124
20760	155	-79
20760	156	-120
20760	157	-184
20760	158	-184
20760	159	-150
20760	160	-161
20760	161	-176
20760	162	-94
20760	163	76
20760	164	227
20760	165	319
20760	166	420
20760	167	535
20760	168	561
20760	169	457
20760	170	333
20760	171	283
20760	172	251
20760	173	163
20760	174	68
20760	175	39
20760	176	59
20760	177	39
20760	178	3
20760	179	43
20760	180	160
20760	181	236
20760	182	230
20760	183	223
20760	184	260
20760	185	256
20760	186	166
20760	187	81
20760	188	75
20760	189	82
20760	190	16
20760	191	-77
20760	192	-100
20760	193	-69
20760	194	-70
20760	195	-97
20760	196	-61
20760	197	33
20760	198	89
20760	199	80
20760	200	100
20760	201	189
20760	202	242
20760	203	179
20760	204	67
20760	205	-2
20760	206	-61
20760	207	-164
20760	208	-247
20760	209	-210
20760	210	-87
20760	211	1
20760	212	25
20760	213	72
20760	214	162
20760	215	207
20760	216	180
20760	217	171
20760	218	228
20760	219	256
20760	220	172
20760	221	51
20760	222	-13
20760	223	-36
20760	224	-86
20760	225	-131
20760	226	-102
20760	227	-7
20760	228	39
20760	229	22
20760	230	37
20760	231	118
20760	232	168
20760	233	138
20760	234	108
20760	235	136
20760	236	144
20760	237	60
20760	238	-47
20760	239	-69
20760	240	-48
20760	241	-59
20760	242	-83
20760	243	-32
20760	244	69
20760	245	116
20760	246	90
20760	247	91
20760	248	156
20760	249	201
20760	250	170
20760	251	140
20760	252	171
20760	253	189
20760	254	109
20760	255	-7
20760	256	-54
20760	257	-43
20760	258	-47
20760	259	-52
20760	260	22
20760	261	150
20760	262	210
20760	263	160
20760	264	101
20760	265	97
20760	266	87
20760	267	18
20760	268	-37
20760	269	-30
20760	270	4
20760	271	-35
20760	272	-140
20760	273	-228
20760	274	-267
20760	275	-260
20760	276	-230
20760	277	-99
20760	278	65
20760	279	107
20760	280	-13
20760	281	-142
20760	282	-151
20760	283	-77
20760	284	-6
20760	285	49
20760	286	83
20760	287	4
20760	288	-214
20760	289	-418
20760	290	-402
20760	291	-180
20760	292	73
20760	293	201
20760	294	192
20760	295	103
20760	296	39
20760	297	235
20760	298	977
20760	299	2290
20760	300	3780
20760	301	4877
20760	302	5162
20760	303	4493
20760	304	2959
20760	305	928
20760	306	-991
20760	307	-2227
20760	308	-2589
20760	309	-2305
20760	310	-1735
20760	311	-1148
20760	312	-736
20760	313	-621
20760	314	-729
20760	315	-808
20760	316	-703
20760	317	-508
20760	318	-399
20760	319	-412
20760	320	-472
20760	321	-552
20760	322	-643
20760	323	-665
20760	324	-529
20760	325	-309
20760	326	-189
20760	327	-237
20760	328	-330
20760	329	-359
20760	330	-352
20760	331	-339
20760	332	-276
20760	333	-154
20760	334	-114
20760	335	-215
20760	336	-356
20760	337	-411
20760	338	-402
20760	339	-426
20760	340	-431
20760	341	-375
20760	342	-243
20760	343	-164
20760	344	-183
20760	345	-208
20760	346	-176
20760	347	-160
20760	348	-219
20760	349	-278
20760	350	-264
20760	351	-230
20760	352	-270
20760	353	-346
20760	354	-356
20760	355	-303
20760	356	-278
20760	357	-286
20760	358	-237
20760	359	-125
20760	360	-62
20760	361	-92
20760	362	-113
20760	363	-56
20760	364	8
20760	365	2
20760	366	-19
20760	367	12
20760	368	49
20760	369	4
20760	370	-72
20760	371	-55
20760	372	68
20760	373	198
20760	374	302
20760	375	441
20760	376	605
20760	377	671
20760	378	587
20760	379	459
20760	380	391
20760	381	339
20760	382	236
20760	383	137
20760	384	118
20760	385	136
20760	386	93
20760	387	14
20760	388	3
20760	389	75
20760	390	124
20760	391	115
20760	392	132
20760	393	199
20760	394	220
20760	395	139
20760	396	52
20760	397	42
20760	398	52
20760	399	-1
20760	400	-72
20760	401	-72
20760	402	-25
20760	403	-19
20760	404	-40
20760	405	9
20760	406	113
20760	407	168
20760	408	132
20760	409	103
20760	410	132
20760	411	141
20760	412	74
20760	413	8
20760	414	24
20760	415	55
20760	416	11
20760	417	-66
20760	418	-75
20760	419	-29
20760	420	-12
20760	421	-25
20760	422	28
20760	423	150
20760	424	226
20760	425	207
20760	426	183
20760	427	212
20760	428	219
20760	429	136
20760	430	33
20760	431	3
20760	432	2
20760	433	-49
20760	434	-113
20760	435	-88
20760	436	3
20760	437	58
20760	438	51
20760	439	76
20760	440	151
20760	441	183
20760	442	125
20760	443	72
20760	444	92
20760	445	112
20760	446	54
20760	447	-22
20760	448	-34
20760	449	0
20760	450	-13
20760	451	-52
20760	452	-30
20760	453	47
20760	454	81
20760	455	50
20760	456	51
20760	457	118
20760	458	150
20760	459	89
20760	460	18
20760	461	17
20760	462	27
20760	463	-25
20760	464	-84
20760	465	-59
20760	466	10
20760	467	25
20760	468	-4
20760	469	23
20760	470	113
20760	471	169
20760	472	159
20760	473	172
20760	474	246
20760	475	289
20760	476	236
20760	477	169
20760	478	167
20760	479	179
20760	480	121
20760	481	37
20760	482	22
20760	483	63
20760	484	66
20760	485	36
20760	486	64
20760	487	159
20760	488	206
20760	489	152
20760	490	87
20760	491	72
20760	492	40
20760	493	-60
20760	494	-146
20760	495	-146
20760	496	-80
20760	497	-69
20760	498	-119
20760	499	-127
20760	500	-109
20760	501	-180
20760	502	-280
20760	503	-264
20760	504	-112
20760	505	41
20760	506	74
20760	507	31
20760	508	-14
20760	509	-85
20760	510	-187
20760	511	-224
20760	512	-137
20760	513	-47
20760	514	-94
20760	515	-257
20760	516	-367
20760	517	-334
20760	518	-195
20760	519	-2
20760	520	221
20760	521	368
20760	522	289
20760	523	33
20760	524	-76
20760	525	291
20760	526	1187
20760	527	2397
20760	528	3597
20760	529	4392
20760	530	4368
20760	531	3335
20760	532	1561
20760	533	-351
20760	534	-1847
20760	535	-2659
20760	536	-2754
20760	537	-2258
20760	538	-1499
20760	539	-897
20760	540	-670
20760	541	-701
20760	542	-760
20760	543	-757
20760	544	-719
20760	545	-644
20760	546	-524
20760	547	-444
20760	548	-494
20760	549	-605
20760	550	-608
20760	551	-465
20760	552	-308
20760	553	-243
20760	554	-231
20760	555	-230
20760	556	-281
20760	557	-391
20760	558	-449
20760	559	-375
20760	560	-287
20760	561	-288
20760	562	-357
20760	563	-405
20760	564	-382
20760	565	-350
20760	566	-354
20760	567	-313
20760	568	-210
20760	569	-160
20760	570	-195
20760	571	-227
20760	572	-192
20760	573	-164
20760	574	-222
20760	575	-307
20760	576	-341
20760	577	-339
20760	578	-383
20760	579	-433
20760	580	-402
20760	581	-288
20760	582	-209
20760	583	-197
20760	584	-169
20760	585	-95
20760	586	-63
20760	587	-116
20760	588	-159
20760	589	-123
20760	590	-84
20760	591	-131
20760	592	-209
20760	593	-222
20760	594	-186
20760	595	-180
20760	596	-179
20760	597	-85
20760	598	91
20760	599	234
20760	600	305
20760	601	390
20760	602	520
20760	603	592
20760	604	541
20760	605	446
20760	606	386
20760	607	314
20760	608	168
20760	609	18
20760	610	-29
20760	611	13
20760	612	41
20760	613	43
20760	614	96
20760	615	201
20760	616	255
20760	617	231
20760	618	227
20760	619	294
20760	620	336
20760	621	272
20760	622	173
20760	623	127
20760	624	98
20760	625	18
20760	626	-62
20760	627	-47
20760	628	39
20760	629	83
20760	630	67
20760	631	82
20760	632	147
20760	633	173
20760	634	128
20760	635	111
20760	636	173
20760	637	220
20760	638	168
20760	639	76
20760	640	40
20760	641	18
20760	642	-53
20760	643	-130
20760	644	-102
20760	645	1
20760	646	77
20760	647	97
20760	648	144
20760	649	237
20760	650	278
20760	651	223
20760	652	166
20760	653	180
20760	654	190
20760	655	114
20760	656	9
20760	657	-32
20760	658	-33
20760	659	-71
20760	660	-117
20760	661	-79
20760	662	37
20760	663	115
20760	664	116
20760	665	129
20760	666	190
20760	667	213
20760	668	145
20760	669	73
20760	670	73
20760	671	80
20760	672	10
20760	673	-85
20760	674	-110
20760	675	-81
20760	676	-84
20760	677	-109
20760	678	-62
20760	679	47
20760	680	111
20760	681	92
20760	682	84
20760	683	134
20760	684	155
20760	685	81
20760	686	-12
20760	687	-42
20760	688	-49
20760	689	-109
20760	690	-173
20760	691	-147
20760	692	-59
20760	693	-17
20760	694	-33
20760	695	-17
20760	696	58
20760	697	103
20760	698	84
20760	699	93
20760	700	169
20760	701	216
20760	702	146
20760	703	24
20760	704	-47
20760	705	-82
20760	706	-142
20760	707	-189
20760	708	-141
20760	709	-25
20760	710	37
20760	711	24
20760	712	35
20760	713	108
20760	714	152
20760	715	121
20760	716	95
20760	717	127
20760	718	135
20760	719	45
20760	720	-72
20760	721	-108
20760	722	-92
20760	723	-114
20760	724	-158
20760	725	-132
20760	726	-41
20760	727	24
20760	728	54
20760	729	145
20760	730	317
20760	731	448
20760	732	451
20760	733	392
20760	734	346
20760	735	269
20760	736	112
20760	737	-41
20760	738	-81
20760	739	-40
20760	740	-26
20760	741	-49
20760	742	-30
20760	743	34
20760	744	42
20760	745	-25
20760	746	-72
20760	747	-52
20760	748	4
20760	749	12
20760	750	1
20760	751	10
20760	752	-3
20760	753	-146
20760	754	-337
20760	755	-385
20760	756	-285
20760	757	-137
20760	758	-46
20760	759	16
20760	760	24
20760	761	-65
20760	762	-191
20760	763	-181
20760	764	10
20760	765	204
20760	766	209
20760	767	37
20760	768	-183
20760	769	-354
20760	770	-413
20760	771	-282
20760	772	22
20760	773	264
20760	774	159
20760	775	-313
20760	776	-832
20760	777	-989
20760	778	-534
20760	779	591
20760	780	2222
20760	781	3876
20760	782	4863
20760	783	4702
20760	784	3448
20760	785	1590
20760	786	-286
20760	787	-1701
20760	788	-2350
20760	789	-2211
20760	790	-1625
20760	791	-1080
20760	792	-840
20760	793	-830
20760	794	-869
20760	795	-870
20760	796	-792
20760	797	-593
20760	798	-338
20760	799	-221
20760	800	-357
20760	801	-616
20760	802	-777
20760	803	-774
20760	804	-687
20760	805	-569
20760	806	-420
20760	807	-304
20760	808	-312
20760	809	-412
20760	810	-430
20760	811	-311
20760	812	-207
20760	813	-191
20760	814	-218
20760	815	-226
20760	816	-271
20760	817	-354
20760	818	-424
20760	819	-419
20760	820	-347
20760	821	-325
20760	822	-332
20760	823	-303
20760	824	-215
20760	825	-179
20760	826	-223
20760	827	-247
20760	828	-194
20760	829	-154
20760	830	-203
20760	831	-280
20760	832	-303
20760	833	-303
20760	834	-354
20760	835	-410
20760	836	-377
20760	837	-274
20760	838	-218
20760	839	-228
20760	840	-216
20760	841	-154
20760	842	-133
20760	843	-183
20760	844	-207
20760	845	-146
20760	846	-90
20760	847	-123
20760	848	-184
20760	849	-179
20760	850	-135
20760	851	-127
20760	852	-123
20760	853	-30
20760	854	137
20760	855	259
20760	856	307
20760	857	373
20760	858	488
20760	859	552
20760	860	511
20760	861	454
20760	862	449
20760	863	424
20760	864	304
20760	865	151
20760	866	74
20760	867	64
20760	868	32
20760	869	-4
20760	870	34
20760	871	145
20760	872	206
20760	873	183
20760	874	175
20760	875	234
20760	876	270
20760	877	225
20760	878	173
20760	879	186
20760	880	200
20760	881	127
20760	882	20
20760	883	-13
20760	884	14
20760	885	14
20760	886	-8
20760	887	37
20760	888	142
20760	889	194
20760	890	153
20760	891	121
20760	892	160
20760	893	192
20760	894	152
20760	895	105
20760	896	125
20760	897	143
20760	898	77
20760	899	-22
20760	900	-47
20760	901	5
20760	902	43
20760	903	52
20760	904	107
20760	905	204
20760	906	238
20760	907	170
20760	908	110
20760	909	129
20760	910	154
20760	911	102
20760	912	29
20760	913	18
20760	914	25
20760	915	-26
20760	916	-92
20760	917	-72
20760	918	22
20760	919	78
20760	920	64
20760	921	75
20760	922	145
20760	923	184
20760	924	146
20760	925	117
20760	926	150
20760	927	158
20760	928	52
20760	929	-105
20760	930	-196
20760	931	-222
20760	932	-245
20760	933	-249
20760	934	-158
20760	935	-7
20760	936	73
20760	937	44
20760	938	18
20760	939	58
20760	940	93
20760	941	69
20760	942	53
20760	943	102
20760	944	132
20760	945	57
20760	946	-60
20760	947	-104
20760	948	-81
20760	949	-82
20760	950	-104
20760	951	-59
20760	952	45
20760	953	104
20760	954	80
20760	955	73
20760	956	133
20760	957	168
20760	958	109
20760	959	32
20760	960	29
20760	961	61
20760	962	48
20760	963	30
20760	964	95
20760	965	201
20760	966	241
20760	967	206
20760	968	196
20760	969	238
20760	970	240
20760	971	173
20760	972	131
20760	973	168
20760	974	188
20760	975	112
20760	976	2
20760	977	-56
20760	978	-64
20760	979	-110
20760	980	-164
20760	981	-157
20760	982	-99
20760	983	-71
20760	984	-135
20760	985	-194
20760	986	-169
20760	987	-111
20760	988	-81
20760	989	-27
20760	990	67
20760	991	89
20760	992	-31
20760	993	-187
20760	994	-225
20760	995	-161
20760	996	-110
20760	997	-103
20760	998	-91
20760	999	-81
20760	1000	-121
20760	1001	-161
20760	1002	-72
20760	1003	146
20760	1004	291
20760	1005	202
20760	1006	-54
20760	1007	-277
20760	1008	-296
20760	1009	34
20760	1010	854
20760	1011	2111
20760	1012	3416
20760	1013	4214
20760	1014	4161
20760	1015	3275
20760	1016	1807
20760	1017	110
20760	1018	-1355
20760	1019	-2166
20760	1020	-2219
20760	1021	-1805
20760	1022	-1313
20760	1023	-948
20760	1024	-753
20760	1025	-744
20760	1026	-868
20760	1027	-952
20760	1028	-849
20760	1029	-622
20760	1030	-458
20760	1031	-427
20760	1032	-436
20760	1033	-416
20760	1034	-408
20760	1035	-418
20760	1036	-369
20760	1037	-246
20760	1038	-176
20760	1039	-245
20760	1040	-361
20760	1041	-390
20760	1042	-371
20760	1043	-371
20760	1044	-385
20760	1045	-339
20760	1046	-274
20760	1047	-279
20760	1048	-301
20760	1049	-256
20760	1050	-157
20760	1051	-122
20760	1052	-184
20760	1053	-252
20760	1054	-244
20760	1055	-225
20760	1056	-277
20760	1057	-350
20760	1058	-367
20760	1059	-341
20760	1060	-361
20760	1061	-399
20760	1062	-360
20760	1063	-242
20760	1064	-167
20760	1065	-180
20760	1066	-192
20760	1067	-159
20760	1068	-154
20760	1069	-213
20760	1070	-245
20760	1071	-185
20760	1072	-123
20760	1073	-163
20760	1074	-266
20760	1075	-323
20760	1076	-329
20760	1077	-347
20760	1078	-356
20760	1079	-268
20760	1080	-96
20760	1081	33
20760	1082	69
20760	1083	106
20760	1084	202
20760	1085	283
20760	1086	283
20760	1087	268
20760	1088	296
20760	1089	307
20760	1090	214
20760	1091	79
20760	1092	25
20760	1093	71
20760	1094	121
20760	1095	157
20760	1096	243
20760	1097	363
20760	1098	399
20760	1099	316
20760	1100	231
20760	1101	228
20760	1102	235
20760	1103	174
20760	1104	98
20760	1105	75
20760	1106	58
20760	1107	-33
20760	1108	-145
20760	1109	-159
20760	1110	-82
20760	1111	-17
20760	1112	5
20760	1113	67
20760	1114	183
20760	1115	247
20760	1116	210
20760	1117	169
20760	1118	195
20760	1119	211
20760	1120	138
20760	1121	35
20760	1122	2
20760	1123	0
20760	1124	-44
20760	1125	-99
20760	1126	-63
20760	1127	49
20760	1128	129
20760	1129	142
20760	1130	175
20760	1131	250
20760	1132	271
20760	1133	187
20760	1134	97
20760	1135	88
20760	1136	98
20760	1137	45
20760	1138	-20
20760	1139	-9
20760	1140	54
20760	1141	68
20760	1142	43
20760	1143	75
20760	1144	151
20760	1145	170
20760	1146	106
20760	1147	67
20760	1148	108
20760	1149	144
20760	1150	105
20760	1151	60
20760	1152	75
20760	1153	83
20760	1154	-5
20760	1155	-133
20760	1156	-185
20760	1157	-156
20760	1158	-127
20760	1159	-109
20760	1160	-24
20760	1161	115
20760	1162	186
20760	1163	142
20760	1164	86
20760	1165	89
20760	1166	84
20760	1167	4
20760	1168	-80
20760	1169	-85
20760	1170	-50
20760	1171	-65
20760	1172	-100
20760	1173	-64
20760	1174	26
20760	1175	59
20760	1176	26
20760	1177	28
20760	1178	100
20760	1179	144
20760	1180	110
20760	1181	76
20760	1182	94
20760	1183	85
20760	1184	-20
20760	1185	-140
20760	1186	-161
20760	1187	-111
20760	1188	-86
20760	1189	-81
20760	1190	-15
20760	1191	94
20760	1192	158
20760	1193	171
20760	1194	239
20760	1195	395
20760	1196	517
20760	1197	515
20760	1198	450
20760	1199	396
20760	1200	311
20760	1201	151
20760	1202	2
20760	1203	-30
20760	1204	19
20760	1205	32
20760	1206	-4
20760	1207	-18
20760	1208	23
20760	1209	23
20760	1210	-30
20760	1211	-62
20760	1212	-2
20760	1213	71
20760	1214	32
20760	1215	-84
20760	1216	-154
20760	1217	-189
20760	1218	-227
20760	1219	-252
20760	1220	-195
20760	1221	-133
20760	1222	-161
20760	1223	-240
20760	1224	-225
20760	1225	-83
20760	1226	57
20760	1227	96
20760	1228	73
20760	1229	30
20760	1230	-70
20760	1231	-218
20760	1232	-279
20760	1233	-174
20760	1234	-33
20760	1235	-37
20760	1236	-199
20760	1237	-343
20760	1238	-303
20760	1239	38
20760	1240	774
20760	1241	1917
20760	1242	3185
20760	1243	4061
20760	1244	4142
20760	1245	3400
20760	1246	2076
20760	1247	498
20760	1248	-945
20760	1249	-1854
20760	1250	-2056
20760	1251	-1746
20760	1252	-1313
20760	1253	-1003
20760	1254	-847
20760	1255	-812
20760	1256	-863
20760	1257	-888
20760	1258	-748
20760	1259	-468
20760	1260	-255
20760	1261	-252
20760	1262	-377
20760	1263	-485
20760	1264	-546
20760	1265	-583
20760	1266	-550
20760	1267	-415
20760	1268	-290
20760	1269	-302
20760	1270	-422
20760	1271	-486
20760	1272	-447
20760	1273	-374
20760	1274	-319
20760	1275	-224
20760	1276	-122
20760	1277	-110
20760	1278	-189
20760	1279	-264
20760	1280	-282
20760	1281	-289
20760	1282	-369
20760	1283	-446
20760	1284	-439
20760	1285	-352
20760	1286	-307
20760	1287	-316
20760	1288	-294
20760	1289	-204
20760	1290	-151
20760	1291	-175
20760	1292	-185
20760	1293	-130
20760	1294	-99
20760	1295	-166
20760	1296	-255
20760	1297	-273
20760	1298	-250
20760	1299	-278
20760	1300	-326
20760	1301	-307
20760	1302	-232
20760	1303	-210
20760	1304	-243
20760	1305	-230
20760	1306	-139
20760	1307	-71
20760	1308	-77
20760	1309	-70
20760	1310	12
20760	1311	89
20760	1312	80
20760	1313	44
20760	1314	68
20760	1315	117
20760	1316	100
20760	1317	49
20760	1318	75
20760	1319	187
20760	1320	279
20760	1321	319
20760	1322	388
20760	1323	499
20760	1324	540
20760	1325	452
20760	1326	332
20760	1327	271
20760	1328	224
20760	1329	119
20760	1330	12
20760	1331	-13
20760	1332	21
20760	1333	13
20760	1334	-30
20760	1335	-10
20760	1336	79
20760	1337	130
20760	1338	111
20760	1339	118
20760	1340	196
20760	1341	249
20760	1342	205
20760	1343	135
20760	1344	118
20760	1345	100
20760	1346	4
20760	1347	-114
20760	1348	-140
20760	1349	-91
20760	1350	-57
20760	1351	-47
20760	1352	24
20760	1353	137
20760	1354	192
20760	1355	152
20760	1356	121
20760	1357	159
20760	1358	183
20760	1359	121
20760	1360	38
20760	1361	22
20760	1362	26
20760	1363	-26
20760	1364	-94
20760	1365	-77
20760	1366	3
20760	1367	40
20760	1368	19
20760	1369	40
20760	1370	127
20760	1371	180
20760	1372	150
20760	1373	117
20760	1374	142
20760	1375	144
20760	1376	53
20760	1377	-57
20760	1378	-91
20760	1379	-68
20760	1380	-78
20760	1381	-111
20760	1382	-83
20760	1383	0
20760	1384	36
20760	1385	6
20760	1386	15
20760	1387	96
20760	1388	146
20760	1389	102
20760	1390	45
20760	1391	50
20760	1392	56
20760	1393	-11
20760	1394	-90
20760	1395	-79
20760	1396	-22
20760	1397	-17
20760	1398	-54
20760	1399	-34
20760	1400	41
20760	1401	72
20760	1402	31
20760	1403	19
20760	1404	86
20760	1405	142
20760	1406	122
20760	1407	100
20760	1408	153
20760	1409	217
20760	1410	198
20760	1411	137
20760	1412	130
20760	1413	159
20760	1414	133
20760	1415	58
20760	1416	38
20760	1417	94
20760	1418	118
20760	1419	69
20760	1420	15
20760	1421	58
20760	1422	117
20760	1423	90
20760	1424	22
20760	1425	-26
20760	1426	-102
20760	1427	-273
20760	1428	-419
20760	1429	-386
20760	1430	-208
20760	1431	-43
20760	1432	-3
20760	1433	-21
20760	1434	-45
20760	1435	-98
20760	1436	-153
20760	1437	-104
20760	1438	54
20760	1439	139
20760	1440	8
20760	1441	-249
20760	1442	-423
20760	1443	-428
20760	1444	-292
20760	1445	-66
20760	1446	169
20760	1447	224
20760	1448	-30
20760	1449	-440
20760	1450	-584
20760	1451	-114
20760	1452	977
20760	1453	2420
20760	1454	3821
20760	1455	4696
20760	1456	4595
20760	1457	3414
20760	1458	1559
20760	1459	-303
20760	1460	-1652
20760	1461	-2294
20760	1462	-2268
20760	1463	-1778
20760	1464	-1190
20760	1465	-860
20760	1466	-865
20760	1467	-977
20760	1468	-975
20760	1469	-844
20760	1470	-677
20760	1471	-514
20760	1472	-393
20760	1473	-408
20760	1474	-585
20760	1475	-766
20760	1476	-764
20760	1477	-592
20760	1478	-419
20760	1479	-341
20760	1480	-315
20760	1481	-313
20760	1482	-362
20760	1483	-424
20760	1484	-368
20760	1485	-216
20760	1486	-98
20760	1487	-125
20760	1488	-245
20760	1489	-335
20760	1490	-387
20760	1491	-448
20760	1492	-501
20760	1493	-459
20760	1494	-335
20760	1495	-266
20760	1496	-262
20760	1497	-246
20760	1498	-175
20760	1499	-140
20760	1500	-182
20760	1501	-209
20760	1502	-162
20760	1503	-123
20760	1504	-175
20760	1505	-256
20760	1506	-275
20760	1507	-248
20760	1508	-266
20760	1509	-307
20760	1510	-282
20760	1511	-198
20760	1512	-165
20760	1513	-204
20760	1514	-209
20760	1515	-136
20760	1516	-79
20760	1517	-96
20760	1518	-110
20760	1519	-55
20760	1520	-5
20760	1521	-45
20760	1522	-118
20760	1523	-120
20760	1524	-63
20760	1525	-31
20760	1526	-12
20760	1527	89
20760	1528	263
20760	1529	388
20760	1530	415
20760	1531	435
20760	1532	491
20760	1533	496
20760	1534	392
20760	1535	266
20760	1536	209
20760	1537	176
20760	1538	82
20760	1539	-24
20760	1540	-41
20760	1541	18
20760	1542	51
20760	1543	46
20760	1544	88
20760	1545	185
20760	1546	227
20760	1547	175
20760	1548	128
20760	1549	151
20760	1550	166
20760	1551	100
20760	1552	19
20760	1553	3
20760	1554	10
20760	1555	-49
20760	1556	-127
20760	1557	-121
20760	1558	-38
20760	1559	20
20760	1560	30
20760	1561	78
20760	1562	170
20760	1563	209
20760	1564	154
20760	1565	107
20760	1566	137
20760	1567	165
20760	1568	103
20760	1569	8
20760	1570	-32
20760	1571	-44
20760	1572	-95
20760	1573	-146
20760	1574	-100
20760	1575	30
20760	1576	125
20760	1577	146
20760	1578	180
20760	1579	259
20760	1580	293
20760	1581	230
20760	1582	159
20760	1583	156
20760	1584	159
20760	1585	83
20760	1586	-17
20760	1587	-46
20760	1588	-27
20760	1589	-48
20760	1590	-91
20760	1591	-63
20760	1592	43
20760	1593	111
20760	1594	99
20760	1595	94
20760	1596	140
20760	1597	149
20760	1598	66
20760	1599	-24
20760	1600	-40
20760	1601	-39
20760	1602	-107
20760	1603	-194
20760	1604	-193
20760	1605	-117
20760	1606	-61
20760	1607	-29
20760	1608	56
20760	1609	175
20760	1610	211
20760	1611	132
20760	1612	60
20760	1613	89
20760	1614	155
20760	1615	186
20760	1616	222
20760	1617	310
20760	1618	363
20760	1619	282
20760	1620	124
20760	1621	33
20760	1622	32
20760	1623	45
20760	1624	48
20760	1625	93
20760	1626	190
20760	1627	216
20760	1628	121
20760	1629	-3
20760	1630	-50
20760	1631	-34
20760	1632	-52
20760	1633	-117
20760	1634	-154
20760	1635	-177
20760	1636	-201
20760	1637	-223
20760	1638	-144
20760	1639	-29
20760	1640	-17
20760	1641	-124
20760	1642	-204
20760	1643	-164
20760	1644	-73
20760	1645	-13
20760	1646	28
20760	1647	60
20760	1648	-3
20760	1649	-186
20760	1650	-340
20760	1651	-301
20760	1652	-114
20760	1653	28
20760	1654	17
20760	1655	-83
20760	1656	-171
20760	1657	-121
20760	1658	277
20760	1659	1223
20760	1660	2617
20760	1661	3985
20760	1662	4776
20760	1663	4693
20760	1664	3728
20760	1665	2076
20760	1666	143
20760	1667	-1497
20760	1668	-2395
20760	1669	-2500
20760	1670	-2120
20760	1671	-1597
20760	1672	-1123
20760	1673	-816
20760	1674	-742
20760	1675	-805
20760	1676	-790
20760	1677	-613
20760	1678	-415
20760	1679	-365
20760	1680	-438
20760	1681	-527
20760	1682	-592
20760	1683	-648
20760	1684	-636
20760	1685	-500
20760	1686	-330
20760	1687	-284
20760	1688	-372
20760	1689	-437
20760	1690	-403
20760	1691	-317
20760	1692	-242
20760	1693	-147
20760	1694	-56
20760	1695	-84
20760	1696	-243
20760	1697	-395
20760	1698	-442
20760	1699	-424
20760	1700	-445
20760	1701	-454
20760	1702	-412
20760	1703	-293
20760	1704	-215
20760	1705	-206
20760	1706	-177
20760	1707	-88
20760	1708	-42
20760	1709	-96
20760	1710	-161
20760	1711	-160
20760	1712	-153
20760	1713	-221
20760	1714	-311
20760	1715	-329
20760	1716	-288
20760	1717	-281
20760	1718	-293
20760	1719	-233
20760	1720	-112
20760	1721	-45
20760	1722	-72
20760	1723	-91
20760	1724	-40
20760	1725	2
20760	1726	-25
20760	1727	-51
20760	1728	-10
20760	1729	28
20760	1730	-26
20760	1731	-115
20760	1732	-118
20760	1733	-35
20760	1734	46
20760	1735	120
20760	1736	258
20760	1737	448
20760	1738	560
20760	1739	542
20760	1740	493
20760	1741	483
20760	1742	440
20760	1743	302
20760	1744	147
20760	1745	75
20760	1746	52
20760	1747	-3
20760	1748	-57
20760	1749	-19
20760	1750	89
20760	1751	144
20760	1752	124
20760	1753	125
20760	1754	182
20760	1755	209
20760	1756	165
20760	1757	140
20760	1758	191
20760	1759	225
20760	1760	150
20760	1761	30
20760	1762	-33
20760	1763	-49
20760	1764	-90
20760	1765	-127
20760	1766	-68
20760	1767	44
20760	1768	105
20760	1769	87
20760	1770	89
20760	1771	146
20760	1772	167
20760	1773	97
20760	1774	26
20760	1775	31
20760	1776	43
20760	1777	-18
20760	1778	-95
20760	1779	-88
20760	1780	-24
20760	1781	6
20760	1782	6
20760	1783	66
20760	1784	181
20760	1785	236
20760	1786	197
20760	1787	168
20760	1788	201
20760	1789	213
20760	1790	140
20760	1791	56
20760	1792	39
20760	1793	34
20760	1794	-43
20760	1795	-139
20760	1796	-159
20760	1797	-91
20760	1798	-43
20760	1799	-32
20760	1800	23
20760	1801	122
20760	1802	163
20760	1803	114
20760	1804	80
20760	1805	127
20760	1806	169
20760	1807	122
20760	1808	43
20760	1809	20
20760	1810	10
20760	1811	-63
20760	1812	-156
20760	1813	-161
20760	1814	-95
20760	1815	-59
20760	1816	-73
20760	1817	-34
20760	1818	81
20760	1819	172
20760	1820	180
20760	1821	185
20760	1822	240
20760	1823	261
20760	1824	166
20760	1825	30
20760	1826	-31
20760	1827	-31
20760	1828	-45
20760	1829	-54
20760	1830	23
20760	1831	154
20760	1832	218
20760	1833	181
20760	1834	149
20760	1835	174
20760	1836	173
20760	1837	90
20760	1838	6
20760	1839	-7
20760	1840	11
20760	1841	-40
20760	1842	-128
20760	1843	-144
20760	1844	-125
20760	1845	-196
20760	1846	-295
20760	1847	-278
20760	1848	-141
20760	1849	-7
20760	1850	16
20760	1851	-13
20760	1852	-36
20760	1853	-92
20760	1854	-185
20760	1855	-203
20760	1856	-86
20760	1857	31
20760	1858	-10
20760	1859	-179
20760	1860	-307
20760	1861	-330
20760	1862	-257
20760	1863	-103
20760	1864	121
20760	1865	289
20760	1866	233
20760	1867	-3
20760	1868	-87
20760	1869	303
20760	1870	1213
20760	1871	2445
20760	1872	3688
20760	1873	4533
20760	1874	4537
20760	1875	3497
20760	1876	1697
20760	1877	-248
20760	1878	-1781
20760	1879	-2624
20760	1880	-2726
20760	1881	-2221
20760	1882	-1463
20760	1883	-894
20760	1884	-718
20760	1885	-786
20760	1886	-853
20760	1887	-827
20760	1888	-738
20760	1889	-596
20760	1890	-431
20760	1891	-361
20760	1892	-479
20760	1893	-678
20760	1894	-748
20760	1895	-637
20760	1896	-469
20760	1897	-351
20760	1898	-266
20760	1899	-207
20760	1900	-241
20760	1901	-360
20760	1902	-426
20760	1903	-354
20760	1904	-256
20760	1905	-249
20760	1906	-312
20760	1907	-361
20760	1908	-365
20760	1909	-377
20760	1910	-415
20760	1911	-389
20760	1912	-286
20760	1913	-235
20760	1914	-259
20760	1915	-273
20760	1916	-222
20760	1917	-187
20760	1918	-238
20760	1919	-298
20760	1920	-292
20760	1921	-256
20760	1922	-285
20760	1923	-340
20760	1924	-328
20760	1925	-249
20760	1926	-212
20760	1927	-227
20760	1928	-201
20760	1929	-117
20760	1930	-79
20760	1931	-126
20760	1932	-159
20760	1933	-112
20760	1934	-68
20760	1935	-112
20760	1936	-185
20760	1937	-199
20760	1938	-188
20760	1939	-228
20760	1940	-270
20760	1941	-196
20760	1942	-18
20760	1943	147
20760	1944	258
20760	1945	389
20760	1946	549
20760	1947	624
20760	1948	558
20760	1949	451
20760	1950	392
20760	1951	334
20760	1952	211
20760	1953	90
20760	1954	69
20760	1955	108
20760	1956	107
20760	1957	71
20760	1958	95
20760	1959	175
20760	1960	202
20760	1961	155
20760	1962	136
20760	1963	193
20760	1964	230
20760	1965	175
20760	1966	105
20760	1967	98
20760	1968	100
20760	1969	37
20760	1970	-37
20760	1971	-25
20760	1972	49
20760	1973	80
20760	1974	58
20760	1975	81
20760	1976	154
20760	1977	188
20760	1978	152
20760	1979	144
20760	1980	205
20760	1981	233
20760	1982	149
20760	1983	31
20760	1984	-18
20760	1985	-32
20760	1986	-73
20760	1987	-97
20760	1988	-17
20760	1989	119
20760	1990	189
20760	1991	175
20760	1992	180
20760	1993	239
20760	1994	265
20760	1995	219
20760	1996	191
20760	1997	229
20760	1998	240
20760	1999	139
[truncated: 159,280 more rows]
