# Supplementary material for: Are Complexity Metrics Reliable in Assessing HRV Control in Obese Patients During Sleep?
Source: PLoS One. 2015 Apr 20;10(4):e0124458. doi: 10.1371/journal.pone.0124458 (PMC4404104; doi:10.1371/journal.pone.0124458)
Supplement: S2 Dataset — (ZIP) [file pone.0124458.s002.zip › cabiddu_obese_patients_data/SUBJECT (11)/2/FC.txt]

11070	0	253
11070	1	1735
11070	2	3580
11070	3	5145
11070	4	5899
11070	5	5565
11070	6	4143
11070	7	2002
11070	8	-165
11070	9	-1682
11070	10	-2300
11070	11	-2216
11070	12	-1786
11070	13	-1310
11070	14	-1017
11070	15	-1025
11070	16	-1218
11070	17	-1316
11070	18	-1168
11070	19	-892
11070	20	-692
11070	21	-631
11070	22	-665
11070	23	-766
11070	24	-902
11070	25	-958
11070	26	-827
11070	27	-597
11070	28	-462
11070	29	-491
11070	30	-570
11070	31	-602
11070	32	-608
11070	33	-605
11070	34	-532
11070	35	-390
11070	36	-320
11070	37	-380
11070	38	-457
11070	39	-441
11070	40	-378
11070	41	-382
11070	42	-430
11070	43	-426
11070	44	-348
11070	45	-304
11070	46	-326
11070	47	-332
11070	48	-285
11070	49	-272
11070	50	-330
11070	51	-363
11070	52	-298
11070	53	-208
11070	54	-191
11070	55	-221
11070	56	-219
11070	57	-192
11070	58	-222
11070	59	-280
11070	60	-262
11070	61	-163
11070	62	-101
11070	63	-118
11070	64	-130
11070	65	-84
11070	66	-58
11070	67	-101
11070	68	-137
11070	69	-97
11070	70	-41
11070	71	-61
11070	72	-113
11070	73	-93
11070	74	0
11070	75	69
11070	76	108
11070	77	199
11070	78	344
11070	79	433
11070	80	428
11070	81	424
11070	82	479
11070	83	511
11070	84	446
11070	85	343
11070	86	286
11070	87	244
11070	88	143
11070	89	42
11070	90	34
11070	91	115
11070	92	168
11070	93	165
11070	94	186
11070	95	249
11070	96	259
11070	97	186
11070	98	131
11070	99	161
11070	100	196
11070	101	148
11070	102	67
11070	103	39
11070	104	41
11070	105	-1
11070	106	-52
11070	107	-19
11070	108	83
11070	109	135
11070	110	107
11070	111	91
11070	112	126
11070	113	138
11070	114	85
11070	115	51
11070	116	91
11070	117	123
11070	118	56
11070	119	-53
11070	120	-95
11070	121	-79
11070	122	-73
11070	123	-66
11070	124	23
11070	125	169
11070	126	248
11070	127	220
11070	128	190
11070	129	213
11070	130	220
11070	131	158
11070	132	105
11070	133	125
11070	134	152
11070	135	103
11070	136	22
11070	137	14
11070	138	66
11070	139	88
11070	140	80
11070	141	125
11070	142	226
11070	143	271
11070	144	222
11070	145	179
11070	146	200
11070	147	213
11070	148	154
11070	149	92
11070	150	97
11070	151	123
11070	152	86
11070	153	21
11070	154	22
11070	155	78
11070	156	94
11070	157	62
11070	158	74
11070	159	148
11070	160	183
11070	161	140
11070	162	107
11070	163	142
11070	164	170
11070	165	111
11070	166	28
11070	167	11
11070	168	25
11070	169	-3
11070	170	-46
11070	171	-11
11070	172	76
11070	173	113
11070	174	86
11070	175	110
11070	176	228
11070	177	350
11070	178	414
11070	179	472
11070	180	549
11070	181	552
11070	182	403
11070	183	189
11070	184	50
11070	185	5
11070	186	-14
11070	187	0
11070	188	91
11070	189	221
11070	190	255
11070	191	163
11070	192	37
11070	193	2
11070	194	31
11070	195	46
11070	196	61
11070	197	96
11070	198	86
11070	199	-75
11070	200	-246
11070	201	-256
11070	202	-122
11070	203	8
11070	204	45
11070	205	26
11070	206	-30
11070	207	-134
11070	208	-214
11070	209	-136
11070	210	92
11070	211	261
11070	212	203
11070	213	-22
11070	214	-223
11070	215	-300
11070	216	-237
11070	217	-45
11070	218	175
11070	219	165
11070	220	-258
11070	221	-938
11070	222	-1391
11070	223	-1159
11070	224	-82
11070	225	1684
11070	226	3724
11070	227	5385
11070	228	5977
11070	229	5197
11070	230	3358
11070	231	1162
11070	232	-723
11070	233	-1890
11070	234	-2199
11070	235	-1815
11070	236	-1184
11070	237	-786
11070	238	-782
11070	239	-984
11070	240	-1143
11070	241	-1170
11070	242	-1067
11070	243	-852
11070	244	-620
11070	245	-546
11070	246	-693
11070	247	-901
11070	248	-962
11070	249	-861
11070	250	-724
11070	251	-629
11070	252	-560
11070	253	-549
11070	254	-631
11070	255	-738
11070	256	-709
11070	257	-557
11070	258	-421
11070	259	-387
11070	260	-406
11070	261	-418
11070	262	-456
11070	263	-525
11070	264	-606
11070	265	-606
11070	266	-546
11070	267	-533
11070	268	-554
11070	269	-522
11070	270	-427
11070	271	-376
11070	272	-401
11070	273	-408
11070	274	-349
11070	275	-309
11070	276	-348
11070	277	-394
11070	278	-373
11070	279	-335
11070	280	-361
11070	281	-415
11070	282	-403
11070	283	-338
11070	284	-319
11070	285	-351
11070	286	-339
11070	287	-266
11070	288	-232
11070	289	-269
11070	290	-282
11070	291	-217
11070	292	-156
11070	293	-173
11070	294	-208
11070	295	-181
11070	296	-134
11070	297	-145
11070	298	-171
11070	299	-111
11070	300	22
11070	301	122
11070	302	167
11070	303	245
11070	304	372
11070	305	449
11070	306	436
11070	307	426
11070	308	478
11070	309	513
11070	310	452
11070	311	353
11070	312	308
11070	313	291
11070	314	225
11070	315	143
11070	316	144
11070	317	226
11070	318	277
11070	319	263
11070	320	270
11070	321	325
11070	322	337
11070	323	262
11070	324	188
11070	325	191
11070	326	208
11070	327	157
11070	328	87
11070	329	84
11070	330	118
11070	331	102
11070	332	52
11070	333	41
11070	334	122
11070	335	185
11070	336	186
11070	337	194
11070	338	242
11070	339	244
11070	340	158
11070	341	81
11070	342	95
11070	343	132
11070	344	96
11070	345	20
11070	346	-4
11070	347	16
11070	348	13
11070	349	7
11070	350	84
11070	351	222
11070	352	289
11070	353	232
11070	354	159
11070	355	156
11070	356	179
11070	357	173
11070	358	177
11070	359	213
11070	360	178
11070	361	-30
11070	362	-340
11070	363	-574
11070	364	-654
11070	365	-623
11070	366	-495
11070	367	-239
11070	368	71
11070	369	261
11070	370	257
11070	371	175
11070	372	133
11070	373	106
11070	374	45
11070	375	0
11070	376	30
11070	377	67
11070	378	20
11070	379	-67
11070	380	-73
11070	381	4
11070	382	62
11070	383	63
11070	384	78
11070	385	130
11070	386	133
11070	387	57
11070	388	1
11070	389	35
11070	390	77
11070	391	30
11070	392	-62
11070	393	-110
11070	394	-109
11070	395	-126
11070	396	-139
11070	397	-60
11070	398	43
11070	399	80
11070	400	30
11070	401	4
11070	402	56
11070	403	111
11070	404	104
11070	405	95
11070	406	139
11070	407	157
11070	408	69
11070	409	-58
11070	410	-102
11070	411	-71
11070	412	-56
11070	413	-62
11070	414	-7
11070	415	97
11070	416	146
11070	417	118
11070	418	126
11070	419	227
11070	420	329
11070	421	346
11070	422	320
11070	423	320
11070	424	295
11070	425	182
11070	426	50
11070	427	20
11070	428	78
11070	429	115
11070	430	105
11070	431	127
11070	432	188
11070	433	190
11070	434	101
11070	435	21
11070	436	14
11070	437	12
11070	438	-60
11070	439	-138
11070	440	-156
11070	441	-123
11070	442	-126
11070	443	-179
11070	444	-222
11070	445	-220
11070	446	-209
11070	447	-199
11070	448	-107
11070	449	25
11070	450	49
11070	451	-83
11070	452	-228
11070	453	-243
11070	454	-150
11070	455	-54
11070	456	11
11070	457	46
11070	458	-32
11070	459	-235
11070	460	-409
11070	461	-347
11070	462	-65
11070	463	198
11070	464	228
11070	465	16
11070	466	-307
11070	467	-538
11070	468	-353
11070	469	575
11070	470	2257
11070	471	4214
11070	472	5720
11070	473	6232
11070	474	5568
11070	475	3875
11070	476	1614
11070	477	-508
11070	478	-1847
11070	479	-2207
11070	480	-1889
11070	481	-1344
11070	482	-889
11070	483	-690
11070	484	-795
11070	485	-1072
11070	486	-1242
11070	487	-1146
11070	488	-902
11070	489	-739
11070	490	-739
11070	491	-820
11070	492	-916
11070	493	-1001
11070	494	-1005
11070	495	-847
11070	496	-605
11070	497	-476
11070	498	-541
11070	499	-669
11070	500	-717
11070	501	-696
11070	502	-658
11070	503	-587
11070	504	-467
11070	505	-416
11070	506	-501
11070	507	-609
11070	508	-602
11070	509	-526
11070	510	-498
11070	511	-520
11070	512	-514
11070	513	-445
11070	514	-409
11070	515	-451
11070	516	-486
11070	517	-452
11070	518	-423
11070	519	-478
11070	520	-552
11070	521	-558
11070	522	-506
11070	523	-494
11070	524	-509
11070	525	-469
11070	526	-377
11070	527	-346
11070	528	-394
11070	529	-418
11070	530	-372
11070	531	-339
11070	532	-376
11070	533	-405
11070	534	-359
11070	535	-301
11070	536	-310
11070	537	-337
11070	538	-292
11070	539	-199
11070	540	-163
11070	541	-178
11070	542	-145
11070	543	-48
11070	544	17
11070	545	25
11070	546	71
11070	547	192
11070	548	290
11070	549	291
11070	550	265
11070	551	292
11070	552	324
11070	553	284
11070	554	221
11070	555	233
11070	556	306
11070	557	333
11070	558	309
11070	559	325
11070	560	394
11070	561	413
11070	562	345
11070	563	286
11070	564	300
11070	565	310
11070	566	247
11070	567	174
11070	568	171
11070	569	192
11070	570	150
11070	571	80
11070	572	78
11070	573	142
11070	574	168
11070	575	143
11070	576	160
11070	577	241
11070	578	284
11070	579	241
11070	580	198
11070	581	215
11070	582	221
11070	583	146
11070	584	54
11070	585	47
11070	586	81
11070	587	79
11070	588	59
11070	589	109
11070	590	206
11070	591	241
11070	592	191
11070	593	160
11070	594	196
11070	595	213
11070	596	165
11070	597	128
11070	598	161
11070	599	187
11070	600	124
11070	601	27
11070	602	4
11070	603	39
11070	604	43
11070	605	20
11070	606	56
11070	607	142
11070	608	172
11070	609	119
11070	610	92
11070	611	143
11070	612	189
11070	613	164
11070	614	132
11070	615	158
11070	616	176
11070	617	105
11070	618	-3
11070	619	-40
11070	620	-15
11070	621	-16
11070	622	-42
11070	623	-2
11070	624	108
11070	625	176
11070	626	156
11070	627	136
11070	628	163
11070	629	159
11070	630	64
11070	631	-47
11070	632	-79
11070	633	-70
11070	634	-101
11070	635	-136
11070	636	-87
11070	637	20
11070	638	76
11070	639	66
11070	640	85
11070	641	158
11070	642	189
11070	643	135
11070	644	86
11070	645	102
11070	646	114
11070	647	47
11070	648	-36
11070	649	-52
11070	650	-25
11070	651	-45
11070	652	-88
11070	653	-62
11070	654	27
11070	655	71
11070	656	45
11070	657	45
11070	658	103
11070	659	131
11070	660	79
11070	661	28
11070	662	45
11070	663	60
11070	664	-5
11070	665	-92
11070	666	-96
11070	667	-48
11070	668	-28
11070	669	-29
11070	670	33
11070	671	144
11070	672	192
11070	673	153
11070	674	137
11070	675	201
11070	676	270
11070	677	284
11070	678	303
11070	679	374
11070	680	414
11070	681	330
11070	682	180
11070	683	87
11070	684	59
11070	685	27
11070	686	-1
11070	687	51
11070	688	167
11070	689	216
11070	690	149
11070	691	65
11070	692	36
11070	693	2
11070	694	-86
11070	695	-151
11070	696	-128
11070	697	-60
11070	698	-57
11070	699	-103
11070	700	-132
11070	701	-137
11070	702	-220
11070	703	-304
11070	704	-248
11070	705	-51
11070	706	114
11070	707	119
11070	708	17
11070	709	-97
11070	710	-206
11070	711	-288
11070	712	-258
11070	713	-91
11070	714	45
11070	715	-18
11070	716	-239
11070	717	-399
11070	718	-373
11070	719	-191
11070	720	57
11070	721	278
11070	722	308
11070	723	10
11070	724	-475
11070	725	-690
11070	726	-197
11070	727	1086
11070	728	2868
11070	729	4658
11070	730	5878
11070	731	5998
11070	732	4822
11070	733	2728
11070	734	477
11070	735	-1257
11070	736	-2165
11070	737	-2260
11070	738	-1769
11070	739	-1104
11070	740	-705
11070	741	-735
11070	742	-992
11070	743	-1175
11070	744	-1178
11070	745	-1063
11070	746	-898
11070	747	-733
11070	748	-680
11070	749	-805
11070	750	-988
11070	751	-1018
11070	752	-854
11070	753	-654
11070	754	-553
11070	755	-535
11070	756	-556
11070	757	-632
11070	758	-740
11070	759	-760
11070	760	-626
11070	761	-475
11070	762	-444
11070	763	-517
11070	764	-561
11070	765	-561
11070	766	-555
11070	767	-583
11070	768	-552
11070	769	-456
11070	770	-406
11070	771	-447
11070	772	-484
11070	773	-449
11070	774	-409
11070	775	-434
11070	776	-462
11070	777	-424
11070	778	-354
11070	779	-352
11070	780	-394
11070	781	-390
11070	782	-333
11070	783	-320
11070	784	-361
11070	785	-359
11070	786	-286
11070	787	-241
11070	788	-278
11070	789	-315
11070	790	-284
11070	791	-253
11070	792	-295
11070	793	-351
11070	794	-332
11070	795	-271
11070	796	-263
11070	797	-289
11070	798	-248
11070	799	-136
11070	800	-53
11070	801	-25
11070	802	35
11070	803	156
11070	804	239
11070	805	226
11070	806	195
11070	807	224
11070	808	259
11070	809	224
11070	810	170
11070	811	187
11070	812	258
11070	813	279
11070	814	258
11070	815	287
11070	816	373
11070	817	408
11070	818	360
11070	819	325
11070	820	352
11070	821	363
11070	822	298
11070	823	229
11070	824	231
11070	825	245
11070	826	185
11070	827	93
11070	828	74
11070	829	119
11070	830	134
11070	831	111
11070	832	138
11070	833	220
11070	834	251
11070	835	194
11070	836	148
11070	837	175
11070	838	199
11070	839	149
11070	840	87
11070	841	91
11070	842	107
11070	843	63
11070	844	-1
11070	845	22
11070	846	105
11070	847	147
11070	848	125
11070	849	133
11070	850	194
11070	851	219
11070	852	167
11070	853	130
11070	854	167
11070	855	199
11070	856	145
11070	857	66
11070	858	55
11070	859	86
11070	860	73
11070	861	35
11070	862	63
11070	863	144
11070	864	170
11070	865	123
11070	866	107
11070	867	159
11070	868	193
11070	869	153
11070	870	117
11070	871	148
11070	872	174
11070	873	113
11070	874	22
11070	875	4
11070	876	35
11070	877	30
11070	878	-2
11070	879	31
11070	880	124
11070	881	167
11070	882	126
11070	883	100
11070	884	136
11070	885	155
11070	886	96
11070	887	37
11070	888	49
11070	889	75
11070	890	29
11070	891	-47
11070	892	-62
11070	893	-17
11070	894	-1
11070	895	-14
11070	896	28
11070	897	128
11070	898	174
11070	899	124
11070	900	78
11070	901	96
11070	902	108
11070	903	47
11070	904	-19
11070	905	-14
11070	906	20
11070	907	-5
11070	908	-52
11070	909	-32
11070	910	44
11070	911	65
11070	912	16
11070	913	0
11070	914	51
11070	915	88
11070	916	69
11070	917	73
11070	918	139
11070	919	170
11070	920	78
11070	921	-65
11070	922	-142
11070	923	-152
11070	924	-164
11070	925	-157
11070	926	-65
11070	927	72
11070	928	125
11070	929	79
11070	930	62
11070	931	149
11070	932	262
11070	933	339
11070	934	420
11070	935	521
11070	936	542
11070	937	398
11070	938	177
11070	939	27
11070	940	-30
11070	941	-66
11070	942	-82
11070	943	-32
11070	944	65
11070	945	81
11070	946	-11
11070	947	-98
11070	948	-111
11070	949	-109
11070	950	-144
11070	951	-155
11070	952	-96
11070	953	-20
11070	954	-33
11070	955	-118
11070	956	-219
11070	957	-310
11070	958	-375
11070	959	-365
11070	960	-194
11070	961	46
11070	962	147
11070	963	27
11070	964	-172
11070	965	-279
11070	966	-266
11070	967	-171
11070	968	-14
11070	969	141
11070	970	119
11070	971	-158
11070	972	-519
11070	973	-673
11070	974	-530
11070	975	-233
11070	976	20
11070	977	117
11070	978	0
11070	979	-270
11070	980	-383
11070	981	113
11070	982	1421
11070	983	3246
11070	984	4962
11070	985	5974
11070	986	5899
11070	987	4646
11070	988	2530
11070	989	254
11070	990	-1430
11070	991	-2173
11070	992	-2125
11070	993	-1669
11070	994	-1154
11070	995	-851
11070	996	-898
11070	997	-1173
11070	998	-1358
11070	999	-1254
11070	1000	-960
11070	1001	-714
11070	1002	-628
11070	1003	-673
11070	1004	-809
11070	1005	-984
11070	1006	-1058
11070	1007	-910
11070	1008	-641
11070	1009	-462
11070	1010	-480
11070	1011	-587
11070	1012	-659
11070	1013	-692
11070	1014	-691
11070	1015	-607
11070	1016	-451
11070	1017	-374
11070	1018	-454
11070	1019	-593
11070	1020	-623
11070	1021	-581
11070	1022	-576
11070	1023	-596
11070	1024	-562
11070	1025	-462
11070	1026	-409
11070	1027	-438
11070	1028	-455
11070	1029	-404
11070	1030	-367
11070	1031	-407
11070	1032	-457
11070	1033	-438
11070	1034	-389
11070	1035	-401
11070	1036	-439
11070	1037	-440
11070	1038	-364
11070	1039	-328
11070	1040	-345
11070	1041	-331
11070	1042	-264
11070	1043	-240
11070	1044	-283
11070	1045	-291
11070	1046	-207
11070	1047	-120
11070	1048	-126
11070	1049	-178
11070	1050	-184
11070	1051	-165
11070	1052	-182
11070	1053	-192
11070	1054	-105
11070	1055	53
11070	1056	147
11070	1057	146
11070	1058	155
11070	1059	231
11070	1060	310
11070	1061	352
11070	1062	412
11070	1063	501
11070	1064	492
11070	1065	285
11070	1066	-28
11070	1067	-298
11070	1068	-412
11070	1069	-411
11070	1070	-293
11070	1071	-47
11070	1072	228
11070	1073	349
11070	1074	279
11070	1075	165
11070	1076	130
11070	1077	141
11070	1078	144
11070	1079	177
11070	1080	244
11070	1081	255
11070	1082	130
11070	1083	-40
11070	1084	-124
11070	1085	-102
11070	1086	-79
11070	1087	-79
11070	1088	-43
11070	1089	45
11070	1090	97
11070	1091	100
11070	1092	142
11070	1093	234
11070	1094	239
11070	1095	54
11070	1096	-231
11070	1097	-475
11070	1098	-633
11070	1099	-710
11070	1100	-653
11070	1101	-414
11070	1102	-137
11070	1103	30
11070	1104	51
11070	1105	38
11070	1106	62
11070	1107	71
11070	1108	44
11070	1109	55
11070	1110	124
11070	1111	142
11070	1112	34
11070	1113	-111
11070	1114	-176
11070	1115	-175
11070	1116	-196
11070	1117	-227
11070	1118	-193
11070	1119	-118
11070	1120	-91
11070	1121	-107
11070	1122	-55
11070	1123	86
11070	1124	196
11070	1125	191
11070	1126	136
11070	1127	102
11070	1128	43
11070	1129	-80
11070	1130	-184
11070	1131	-165
11070	1132	-104
11070	1133	-80
11070	1134	-91
11070	1135	-58
11070	1136	30
11070	1137	81
11070	1138	75
11070	1139	104
11070	1140	187
11070	1141	223
11070	1142	147
11070	1143	45
11070	1144	9
11070	1145	-12
11070	1146	-76
11070	1147	-131
11070	1148	-87
11070	1149	-6
11070	1150	12
11070	1151	-22
11070	1152	3
11070	1153	95
11070	1154	176
11070	1155	216
11070	1156	297
11070	1157	436
11070	1158	522
11070	1159	471
11070	1160	353
11070	1161	263
11070	1162	162
11070	1163	-4
11070	1164	-171
11070	1165	-228
11070	1166	-198
11070	1167	-179
11070	1168	-180
11070	1169	-119
11070	1170	3
11070	1171	70
11070	1172	41
11070	1173	-8
11070	1174	-4
11070	1175	6
11070	1176	-47
11070	1177	-127
11070	1178	-170
11070	1179	-211
11070	1180	-276
11070	1181	-296
11070	1182	-173
11070	1183	8
11070	1184	72
11070	1185	-27
11070	1186	-157
11070	1187	-209
11070	1188	-196
11070	1189	-141
11070	1190	-14
11070	1191	134
11070	1192	143
11070	1193	-60
11070	1194	-314
11070	1195	-389
11070	1196	-250
11070	1197	-29
11070	1198	135
11070	1199	164
11070	1200	-33
11070	1201	-396
11070	1202	-624
11070	1203	-279
11070	1204	832
11070	1205	2451
11070	1206	4057
11070	1207	5140
11070	1208	5310
11070	1209	4393
11070	1210	2605
11070	1211	563
11070	1212	-1047
11070	1213	-1888
11070	1214	-2032
11070	1215	-1743
11070	1216	-1299
11070	1217	-983
11070	1218	-976
11070	1219	-1188
11070	1220	-1329
11070	1221	-1224
11070	1222	-964
11070	1223	-734
11070	1224	-604
11070	1225	-573
11070	1226	-658
11070	1227	-833
11070	1228	-944
11070	1229	-858
11070	1230	-642
11070	1231	-486
11070	1232	-467
11070	1233	-493
11070	1234	-500
11070	1235	-513
11070	1236	-529
11070	1237	-464
11070	1238	-332
11070	1239	-274
11070	1240	-348
11070	1241	-439
11070	1242	-434
11070	1243	-378
11070	1244	-387
11070	1245	-436
11070	1246	-441
11070	1247	-387
11070	1248	-372
11070	1249	-402
11070	1250	-376
11070	1251	-269
11070	1252	-189
11070	1253	-196
11070	1254	-215
11070	1255	-191
11070	1256	-191
11070	1257	-282
11070	1258	-389
11070	1259	-413
11070	1260	-373
11070	1261	-361
11070	1262	-367
11070	1263	-307
11070	1264	-196
11070	1265	-149
11070	1266	-186
11070	1267	-200
11070	1268	-142
11070	1269	-96
11070	1270	-115
11070	1271	-125
11070	1272	-68
11070	1273	-19
11070	1274	-61
11070	1275	-130
11070	1276	-121
11070	1277	-42
11070	1278	16
11070	1279	62
11070	1280	174
11070	1281	337
11070	1282	432
11070	1283	427
11070	1284	424
11070	1285	477
11070	1286	504
11070	1287	444
11070	1288	365
11070	1289	335
11070	1290	300
11070	1291	186
11070	1292	52
11070	1293	7
11070	1294	43
11070	1295	57
11070	1296	41
11070	1297	76
11070	1298	163
11070	1299	194
11070	1300	136
11070	1301	88
11070	1302	110
11070	1303	125
11070	1304	66
11070	1305	-4
11070	1306	-4
11070	1307	20
11070	1308	-16
11070	1309	-76
11070	1310	-63
11070	1311	16
11070	1312	54
11070	1313	40
11070	1314	61
11070	1315	130
11070	1316	153
11070	1317	97
11070	1318	60
11070	1319	106
11070	1320	150
11070	1321	108
11070	1322	34
11070	1323	18
11070	1324	28
11070	1325	-5
11070	1326	-42
11070	1327	12
11070	1328	134
11070	1329	201
11070	1330	181
11070	1331	171
11070	1332	221
11070	1333	255
11070	1334	230
11070	1335	220
11070	1336	267
11070	1337	279
11070	1338	167
11070	1339	-3
11070	1340	-101
11070	1341	-120
11070	1342	-127
11070	1343	-113
11070	1344	-8
11070	1345	155
11070	1346	240
11070	1347	211
11070	1348	175
11070	1349	200
11070	1350	214
11070	1351	163
11070	1352	114
11070	1353	122
11070	1354	124
11070	1355	42
11070	1356	-58
11070	1357	-65
11070	1358	8
11070	1359	58
11070	1360	66
11070	1361	105
11070	1362	174
11070	1363	176
11070	1364	94
11070	1365	43
11070	1366	86
11070	1367	136
11070	1368	114
11070	1369	75
11070	1370	93
11070	1371	117
11070	1372	71
11070	1373	0
11070	1374	6
11070	1375	63
11070	1376	73
11070	1377	31
11070	1378	45
11070	1379	145
11070	1380	238
11070	1381	276
11070	1382	334
11070	1383	445
11070	1384	510
11070	1385	443
11070	1386	312
11070	1387	231
11070	1388	188
11070	1389	116
11070	1390	47
11070	1391	68
11070	1392	147
11070	1393	159
11070	1394	81
11070	1395	18
11070	1396	19
11070	1397	18
11070	1398	-23
11070	1399	-32
11070	1400	32
11070	1401	106
11070	1402	88
11070	1403	-4
11070	1404	-94
11070	1405	-177
11070	1406	-256
11070	1407	-265
11070	1408	-118
11070	1409	94
11070	1410	173
11070	1411	57
11070	1412	-108
11070	1413	-180
11070	1414	-153
11070	1415	-70
11070	1416	68
11070	1417	208
11070	1418	189
11070	1419	-51
11070	1420	-345
11070	1421	-431
11070	1422	-263
11070	1423	1
11070	1424	178
11070	1425	179
11070	1426	-36
11070	1427	-381
11070	1428	-528
11070	1429	-16
11070	1430	1339
11070	1431	3222
11070	1432	5009
11070	1433	6100
11070	1434	6094
11070	1435	4873
11070	1436	2737
11070	1437	404
11070	1438	-1356
11070	1439	-2176
11070	1440	-2176
11070	1441	-1715
11070	1442	-1147
11070	1443	-785
11070	1444	-803
11070	1445	-1087
11070	1446	-1307
11070	1447	-1239
11070	1448	-968
11070	1449	-712
11070	1450	-576
11070	1451	-561
11070	1452	-667
11070	1453	-855
11070	1454	-971
11070	1455	-871
11070	1456	-624
11070	1457	-441
11070	1458	-428
11070	1459	-495
11070	1460	-546
11070	1461	-589
11070	1462	-614
11070	1463	-545
11070	1464	-382
11070	1465	-286
11070	1466	-341
11070	1467	-451
11070	1468	-496
11070	1469	-465
11070	1470	-474
11070	1471	-502
11070	1472	-467
11070	1473	-369
11070	1474	-326
11070	1475	-370
11070	1476	-395
11070	1477	-349
11070	1478	-317
11070	1479	-357
11070	1480	-394
11070	1481	-360
11070	1482	-312
11070	1483	-336
11070	1484	-383
11070	1485	-372
11070	1486	-315
11070	1487	-319
11070	1488	-381
11070	1489	-400
11070	1490	-337
11070	1491	-287
11070	1492	-281
11070	1493	-242
11070	1494	-151
11070	1495	-121
11070	1496	-232
11070	1497	-396
11070	1498	-493
11070	1499	-527
11070	1500	-555
11070	1501	-532
11070	1502	-384
11070	1503	-158
11070	1504	6
11070	1505	81
11070	1506	165
11070	1507	291
11070	1508	373
11070	1509	373
11070	1510	381
11070	1511	446
11070	1512	481
11070	1513	411
11070	1514	306
11070	1515	264
11070	1516	261
11070	1517	212
11070	1518	138
11070	1519	129
11070	1520	184
11070	1521	200
11070	1522	169
11070	1523	189
11070	1524	284
11070	1525	345
11070	1526	308
11070	1527	251
11070	1528	248
11070	1529	242
11070	1530	163
11070	1531	74
11070	1532	68
11070	1533	94
11070	1534	75
11070	1535	29
11070	1536	57
11070	1537	151
11070	1538	202
11070	1539	179
11070	1540	173
11070	1541	226
11070	1542	249
11070	1543	188
11070	1544	130
11070	1545	152
11070	1546	189
11070	1547	157
11070	1548	100
11070	1549	110
11070	1550	152
11070	1551	139
11070	1552	87
11070	1553	98
11070	1554	175
11070	1555	220
11070	1556	195
11070	1557	189
11070	1558	247
11070	1559	279
11070	1560	216
11070	1561	132
11070	1562	114
11070	1563	120
11070	1564	72
11070	1565	11
11070	1566	33
11070	1567	116
11070	1568	155
11070	1569	134
11070	1570	149
11070	1571	215
11070	1572	237
11070	1573	178
11070	1574	133
11070	1575	163
11070	1576	188
11070	1577	133
11070	1578	57
11070	1579	48
11070	1580	65
11070	1581	25
11070	1582	-31
11070	1583	-8
11070	1584	74
11070	1585	112
11070	1586	87
11070	1587	90
11070	1588	163
11070	1589	207
11070	1590	169
11070	1591	126
11070	1592	134
11070	1593	122
11070	1594	23
11070	1595	-88
11070	1596	-108
11070	1597	-63
11070	1598	-45
11070	1599	-51
11070	1600	4
11070	1601	102
11070	1602	139
11070	1603	96
11070	1604	78
11070	1605	129
11070	1606	156
11070	1607	99
11070	1608	33
11070	1609	36
11070	1610	53
11070	1611	10
11070	1612	-43
11070	1613	-27
11070	1614	22
11070	1615	-3
11070	1616	-94
11070	1617	-137
11070	1618	-99
11070	1619	-61
11070	1620	-53
11070	1621	1
11070	1622	114
11070	1623	171
11070	1624	95
11070	1625	-29
11070	1626	-87
11070	1627	-94
11070	1628	-118
11070	1629	-122
11070	1630	-37
11070	1631	85
11070	1632	123
11070	1633	73
11070	1634	50
11070	1635	93
11070	1636	116
11070	1637	81
11070	1638	68
11070	1639	121
11070	1640	148
11070	1641	76
11070	1642	-19
11070	1643	-39
11070	1644	-18
11070	1645	-45
11070	1646	-95
11070	1647	-74
11070	1648	7
11070	1649	41
11070	1650	14
11070	1651	26
11070	1652	95
11070	1653	129
11070	1654	80
11070	1655	36
11070	1656	65
11070	1657	93
11070	1658	42
11070	1659	-36
11070	1660	-46
11070	1661	-19
11070	1662	-41
11070	1663	-89
11070	1664	-65
11070	1665	27
11070	1666	73
11070	1667	45
11070	1668	40
11070	1669	99
11070	1670	135
11070	1671	89
11070	1672	42
11070	1673	64
11070	1674	92
11070	1675	35
11070	1676	-54
11070	1677	-78
11070	1678	-45
11070	1679	-48
11070	1680	-78
11070	1681	-47
11070	1682	44
11070	1683	84
11070	1684	41
11070	1685	17
11070	1686	66
11070	1687	101
11070	1688	51
11070	1689	-21
11070	1690	-37
11070	1691	-44
11070	1692	-109
11070	1693	-174
11070	1694	-127
11070	1695	0
11070	1696	83
11070	1697	95
11070	1698	119
11070	1699	173
11070	1700	176
11070	1701	112
11070	1702	97
11070	1703	191
11070	1704	299
11070	1705	320
11070	1706	293
11070	1707	290
11070	1708	275
11070	1709	178
11070	1710	55
11070	1711	24
11070	1712	77
11070	1713	109
11070	1714	88
11070	1715	95
11070	1716	150
11070	1717	154
11070	1718	62
11070	1719	-31
11070	1720	-38
11070	1721	-15
11070	1722	-51
11070	1723	-110
11070	1724	-129
11070	1725	-121
11070	1726	-215
11070	1727	-328
11070	1728	-314
11070	1729	-175
11070	1730	-57
11070	1731	-49
11070	1732	-87
11070	1733	-118
11070	1734	-171
11070	1735	-232
11070	1736	-197
11070	1737	-44
11070	1738	71
11070	1739	-3
11070	1740	-209
11070	1741	-358
11070	1742	-363
11070	1743	-247
11070	1744	-54
11070	1745	154
11070	1746	201
11070	1747	-66
11070	1748	-525
11070	1749	-747
11070	1750	-322
11070	1751	839
11070	1752	2524
11070	1753	4327
11070	1754	5694
11070	1755	6047
11070	1756	5127
11070	1757	3235
11070	1758	1059
11070	1759	-761
11070	1760	-1876
11070	1761	-2198
11070	1762	-1867
11070	1763	-1271
11070	1764	-866
11070	1765	-840
11070	1766	-1028
11070	1767	-1180
11070	1768	-1208
11070	1769	-1138
11070	1770	-990
11070	1771	-810
11070	1772	-741
11070	1773	-865
11070	1774	-1058
11070	1775	-1113
11070	1776	-995
11070	1777	-836
11070	1778	-733
11070	1779	-667
11070	1780	-632
11070	1781	-677
11070	1782	-778
11070	1783	-800
11070	1784	-687
11070	1785	-558
11070	1786	-535
11070	1787	-588
11070	1788	-615
11070	1789	-623
11070	1790	-628
11070	1791	-652
11070	1792	-613
11070	1793	-516
11070	1794	-477
11070	1795	-514
11070	1796	-528
11070	1797	-476
11070	1798	-448
11070	1799	-503
11070	1800	-558
11070	1801	-539
11070	1802	-499
11070	1803	-519
11070	1804	-553
11070	1805	-521
11070	1806	-444
11070	1807	-431
11070	1808	-475
11070	1809	-481
11070	1810	-424
11070	1811	-398
11070	1812	-434
11070	1813	-440
11070	1814	-379
11070	1815	-344
11070	1816	-405
11070	1817	-483
11070	1818	-493
11070	1819	-471
11070	1820	-499
11070	1821	-536
11070	1822	-494
11070	1823	-388
11070	1824	-328
11070	1825	-313
11070	1826	-247
11070	1827	-112
11070	1828	-9
11070	1829	19
11070	1830	61
11070	1831	167
11070	1832	254
11070	1833	246
11070	1834	210
11070	1835	231
11070	1836	275
11070	1837	258
11070	1838	214
11070	1839	239
11070	1840	333
11070	1841	388
11070	1842	387
11070	1843	424
11070	1844	519
11070	1845	570
11070	1846	528
11070	1847	480
11070	1848	491
11070	1849	491
11070	1850	407
11070	1851	301
11070	1852	269
11070	1853	280
11070	1854	252
11070	1855	206
11070	1856	234
11070	1857	329
11070	1858	377
11070	1859	349
11070	1860	335
11070	1861	376
11070	1862	387
11070	1863	317
11070	1864	255
11070	1865	269
11070	1866	287
11070	1867	225
11070	1868	134
11070	1869	112
11070	1870	137
11070	1871	129
11070	1872	103
11070	1873	148
11070	1874	248
11070	1875	292
11070	1876	251
11070	1877	221
11070	1878	258
11070	1879	283
11070	1880	232
11070	1881	176
11070	1882	183
11070	1883	193
11070	1884	124
11070	1885	24
11070	1886	0
11070	1887	40
11070	1888	57
11070	1889	45
11070	1890	93
11070	1891	203
11070	1892	262
11070	1893	231
11070	1894	201
11070	1895	234
11070	1896	247
11070	1897	172
11070	1898	78
11070	1899	51
11070	1900	54
11070	1901	12
11070	1902	-37
11070	1903	4
11070	1904	102
11070	1905	147
11070	1906	116
11070	1907	107
11070	1908	150
11070	1909	161
11070	1910	105
11070	1911	72
11070	1912	122
11070	1913	171
11070	1914	133
11070	1915	62
11070	1916	50
11070	1917	62
11070	1918	18
11070	1919	-52
11070	1920	-48
11070	1921	19
11070	1922	46
11070	1923	11
11070	1924	9
11070	1925	73
11070	1926	109
11070	1927	65
11070	1928	21
11070	1929	47
11070	1930	77
11070	1931	25
11070	1932	-54
11070	1933	-63
11070	1934	-35
11070	1935	-52
11070	1936	-98
11070	1937	-71
11070	1938	26
11070	1939	81
11070	1940	54
11070	1941	39
11070	1942	82
11070	1943	103
11070	1944	51
11070	1945	6
11070	1946	40
11070	1947	85
11070	1948	46
11070	1949	-33
11070	1950	-51
11070	1951	-20
11070	1952	-23
11070	1953	-49
11070	1954	-4
11070	1955	108
11070	1956	166
11070	1957	120
11070	1958	66
11070	1959	77
11070	1960	92
11070	1961	55
11070	1962	31
11070	1963	87
11070	1964	151
11070	1965	116
11070	1966	16
11070	1967	-34
11070	1968	-21
11070	1969	-26
11070	1970	-55
11070	1971	-18
11070	1972	84
11070	1973	135
11070	1974	84
11070	1975	26
11070	1976	38
11070	1977	63
11070	1978	32
11070	1979	-3
11070	1980	27
11070	1981	78
11070	1982	51
11070	1983	-30
11070	1984	-54
11070	1985	-12
11070	1986	4
11070	1987	-22
11070	1988	1
11070	1989	94
11070	1990	151
11070	1991	111
11070	1992	57
11070	1993	63
11070	1994	73
11070	1995	12
11070	1996	-66
11070	1997	-69
11070	1998	-25
11070	1999	-33
[truncated: 159,280 more rows]
