# Supplementary material for: Are Complexity Metrics Reliable in Assessing HRV Control in Obese Patients During Sleep?
Source: PLoS One. 2015 Apr 20;10(4):e0124458. doi: 10.1371/journal.pone.0124458 (PMC4404104; doi:10.1371/journal.pone.0124458)
Supplement: S2 Dataset — (ZIP) [file pone.0124458.s002.zip › cabiddu_obese_patients_data/SUBJECT (11)/3/FC.txt]

12690	0	229
12690	1	323
12690	2	409
12690	3	392
12690	4	316
12690	5	275
12690	6	260
12690	7	198
12690	8	113
12690	9	92
12690	10	136
12690	11	140
12690	12	74
12690	13	23
12690	14	42
12690	15	69
12690	16	35
12690	17	-59
12690	18	-129
12690	19	-175
12690	20	-214
12690	21	-202
12690	22	-86
12690	23	28
12690	24	0
12690	25	-151
12690	26	-260
12690	27	-237
12690	28	-145
12690	29	-54
12690	30	29
12690	31	64
12690	32	-38
12690	33	-250
12690	34	-374
12690	35	-253
12690	36	9
12690	37	187
12690	38	135
12690	39	-126
12690	40	-489
12690	41	-733
12690	42	-506
12690	43	473
12690	44	2098
12690	45	3831
12690	46	5034
12690	47	5299
12690	48	4519
12690	49	2871
12690	50	846
12690	51	-884
12690	52	-1828
12690	53	-1960
12690	54	-1614
12690	55	-1152
12690	56	-803
12690	57	-694
12690	58	-832
12690	59	-1038
12690	60	-1063
12690	61	-856
12690	62	-606
12690	63	-495
12690	64	-522
12690	65	-610
12690	66	-729
12690	67	-844
12690	68	-854
12690	69	-724
12690	70	-557
12690	71	-518
12690	72	-607
12690	73	-684
12690	74	-688
12690	75	-660
12690	76	-619
12690	77	-515
12690	78	-390
12690	79	-363
12690	80	-445
12690	81	-492
12690	82	-465
12690	83	-431
12690	84	-467
12690	85	-509
12690	86	-476
12690	87	-395
12690	88	-376
12690	89	-415
12690	90	-421
12690	91	-368
12690	92	-338
12690	93	-355
12690	94	-338
12690	95	-266
12690	96	-247
12690	97	-347
12690	98	-484
12690	99	-559
12690	100	-583
12690	101	-609
12690	102	-593
12690	103	-472
12690	104	-304
12690	105	-216
12690	106	-224
12690	107	-229
12690	108	-191
12690	109	-179
12690	110	-205
12690	111	-180
12690	112	-72
12690	113	20
12690	114	18
12690	115	-17
12690	116	-4
12690	117	26
12690	118	3
12690	119	-24
12690	120	39
12690	121	180
12690	122	288
12690	123	344
12690	124	420
12690	125	522
12690	126	549
12690	127	469
12690	128	384
12690	129	365
12690	130	351
12690	131	277
12690	132	198
12690	133	185
12690	134	178
12690	135	112
12690	136	25
12690	137	18
12690	138	83
12690	139	117
12690	140	94
12690	141	99
12690	142	156
12690	143	176
12690	144	119
12690	145	67
12690	146	83
12690	147	95
12690	148	34
12690	149	-43
12690	150	-47
12690	151	-10
12690	152	-16
12690	153	-51
12690	154	-24
12690	155	48
12690	156	75
12690	157	41
12690	158	43
12690	159	115
12690	160	169
12690	161	144
12690	162	113
12690	163	135
12690	164	149
12690	165	90
12690	166	14
12690	167	14
12690	168	63
12690	169	76
12690	170	51
12690	171	68
12690	172	137
12690	173	161
12690	174	113
12690	175	87
12690	176	124
12690	177	142
12690	178	88
12690	179	37
12690	180	64
12690	181	111
12690	182	95
12690	183	49
12690	184	55
12690	185	91
12690	186	76
12690	187	20
12690	188	22
12690	189	90
12690	190	126
12690	191	88
12690	192	60
12690	193	92
12690	194	107
12690	195	48
12690	196	-15
12690	197	0
12690	198	48
12690	199	52
12690	200	50
12690	201	135
12690	202	284
12690	203	390
12690	204	426
12690	205	465
12690	206	515
12690	207	484
12690	208	352
12690	209	227
12690	210	182
12690	211	153
12690	212	72
12690	213	-9
12690	214	-20
12690	215	5
12690	216	-25
12690	217	-113
12690	218	-133
12690	219	-91
12690	220	-119
12690	221	-197
12690	222	-203
12690	223	-109
12690	224	-29
12690	225	-43
12690	226	-86
12690	227	-95
12690	228	-109
12690	229	-165
12690	230	-200
12690	231	-152
12690	232	-96
12690	233	-139
12690	234	-240
12690	235	-258
12690	236	-161
12690	237	-30
12690	238	63
12690	239	111
12690	240	76
12690	241	-113
12690	242	-373
12690	243	-413
12690	244	26
12690	245	936
12690	246	2089
12690	247	3201
12690	248	3974
12690	249	4092
12690	250	3407
12690	251	2131
12690	252	723
12690	253	-427
12690	254	-1169
12690	255	-1486
12690	256	-1426
12690	257	-1161
12690	258	-954
12690	259	-937
12690	260	-1004
12690	261	-1002
12690	262	-922
12690	263	-844
12690	264	-777
12690	265	-691
12690	266	-637
12690	267	-684
12690	268	-772
12690	269	-754
12690	270	-610
12690	271	-470
12690	272	-421
12690	273	-417
12690	274	-408
12690	275	-435
12690	276	-514
12690	277	-553
12690	278	-482
12690	279	-383
12690	280	-363
12690	281	-396
12690	282	-414
12690	283	-386
12690	284	-363
12690	285	-389
12690	286	-377
12690	287	-304
12690	288	-257
12690	289	-280
12690	290	-295
12690	291	-251
12690	292	-224
12690	293	-282
12690	294	-360
12690	295	-375
12690	296	-346
12690	297	-356
12690	298	-384
12690	299	-349
12690	300	-254
12690	301	-206
12690	302	-224
12690	303	-221
12690	304	-167
12690	305	-150
12690	306	-211
12690	307	-264
12690	308	-244
12690	309	-216
12690	310	-251
12690	311	-301
12690	312	-288
12690	313	-239
12690	314	-242
12690	315	-278
12690	316	-255
12690	317	-168
12690	318	-113
12690	319	-105
12690	320	-51
12690	321	83
12690	322	207
12690	323	260
12690	324	302
12690	325	388
12690	326	450
12690	327	409
12690	328	319
12690	329	282
12690	330	289
12690	331	260
12690	332	208
12690	333	220
12690	334	299
12690	335	334
12690	336	289
12690	337	251
12690	338	267
12690	339	263
12690	340	192
12690	341	127
12690	342	136
12690	343	160
12690	344	117
12690	345	49
12690	346	50
12690	347	112
12690	348	142
12690	349	135
12690	350	170
12690	351	249
12690	352	273
12690	353	212
12690	354	169
12690	355	207
12690	356	253
12690	357	238
12690	358	213
12690	359	239
12690	360	255
12690	361	193
12690	362	105
12690	363	95
12690	364	148
12690	365	172
12690	366	150
12690	367	163
12690	368	222
12690	369	235
12690	370	175
12690	371	133
12690	372	166
12690	373	201
12690	374	165
12690	375	110
12690	376	112
12690	377	140
12690	378	116
12690	379	66
12690	380	72
12690	381	126
12690	382	125
12690	383	56
12690	384	18
12690	385	50
12690	386	69
12690	387	29
12690	388	8
12690	389	56
12690	390	101
12690	391	71
12690	392	19
12690	393	33
12690	394	80
12690	395	71
12690	396	25
12690	397	37
12690	398	101
12690	399	126
12690	400	90
12690	401	85
12690	402	145
12690	403	184
12690	404	154
12690	405	138
12690	406	206
12690	407	291
12690	408	306
12690	409	285
12690	410	310
12690	411	344
12690	412	307
12690	413	223
12690	414	193
12690	415	226
12690	416	221
12690	417	146
12690	418	63
12690	419	67
12690	420	83
12690	421	43
12690	422	-17
12690	423	-29
12690	424	-64
12690	425	-165
12690	426	-232
12690	427	-150
12690	428	17
12690	429	100
12690	430	48
12690	431	-50
12690	432	-123
12690	433	-183
12690	434	-209
12690	435	-130
12690	436	23
12690	437	88
12690	438	-26
12690	439	-200
12690	440	-246
12690	441	-134
12690	442	46
12690	443	198
12690	444	244
12690	445	64
12690	446	-360
12690	447	-769
12690	448	-734
12690	449	-2
12690	450	1312
12690	451	2843
12690	452	4158
12690	453	4820
12690	454	4510
12690	455	3270
12690	456	1570
12690	457	17
12690	458	-1020
12690	459	-1485
12690	460	-1489
12690	461	-1225
12690	462	-966
12690	463	-932
12690	464	-1089
12690	465	-1201
12690	466	-1120
12690	467	-915
12690	468	-724
12690	469	-595
12690	470	-544
12690	471	-623
12690	472	-809
12690	473	-945
12690	474	-895
12690	475	-715
12690	476	-589
12690	477	-578
12690	478	-608
12690	479	-637
12690	480	-682
12690	481	-708
12690	482	-616
12690	483	-459
12690	484	-351
12690	485	-367
12690	486	-415
12690	487	-414
12690	488	-377
12690	489	-396
12690	490	-444
12690	491	-436
12690	492	-388
12690	493	-389
12690	494	-435
12690	495	-428
12690	496	-356
12690	497	-320
12690	498	-349
12690	499	-356
12690	500	-299
12690	501	-260
12690	502	-298
12690	503	-342
12690	504	-321
12690	505	-286
12690	506	-316
12690	507	-379
12690	508	-384
12690	509	-341
12690	510	-343
12690	511	-391
12690	512	-395
12690	513	-342
12690	514	-327
12690	515	-385
12690	516	-421
12690	517	-382
12690	518	-343
12690	519	-368
12690	520	-398
12690	521	-357
12690	522	-285
12690	523	-265
12690	524	-262
12690	525	-181
12690	526	-32
12690	527	87
12690	528	160
12690	529	270
12690	530	430
12690	531	538
12690	532	543
12690	533	524
12690	534	537
12690	535	520
12690	536	412
12690	537	284
12690	538	229
12690	539	220
12690	540	175
12690	541	114
12690	542	120
12690	543	191
12690	544	224
12690	545	200
12690	546	208
12690	547	276
12690	548	307
12690	549	252
12690	550	191
12690	551	193
12690	552	198
12690	553	142
12690	554	78
12690	555	89
12690	556	144
12690	557	152
12690	558	124
12690	559	149
12690	560	228
12690	561	267
12690	562	242
12690	563	243
12690	564	304
12690	565	338
12690	566	291
12690	567	234
12690	568	235
12690	569	234
12690	570	158
12690	571	62
12690	572	40
12690	573	67
12690	574	63
12690	575	39
12690	576	78
12690	577	178
12690	578	232
12690	579	202
12690	580	171
12690	581	192
12690	582	194
12690	583	131
12690	584	75
12690	585	92
12690	586	121
12690	587	75
12690	588	-6
12690	589	-22
12690	590	23
12690	591	42
12690	592	32
12690	593	71
12690	594	153
12690	595	172
12690	596	99
12690	597	36
12690	598	54
12690	599	90
12690	600	77
12690	601	59
12690	602	96
12690	603	129
12690	604	87
12690	605	25
12690	606	60
12690	607	188
12690	608	307
12690	609	377
12690	610	452
12690	611	525
12690	612	500
12690	613	359
12690	614	221
12690	615	174
12690	616	159
12690	617	100
12690	618	35
12690	619	5
12690	620	16
12690	621	-20
12690	622	-78
12690	623	-106
12690	624	-104
12690	625	-164
12690	626	-235
12690	627	-194
12690	628	-33
12690	629	91
12690	630	62
12690	631	-62
12690	632	-173
12690	633	-245
12690	634	-273
12690	635	-203
12690	636	-24
12690	637	114
12690	638	49
12690	639	-172
12690	640	-330
12690	641	-292
12690	642	-99
12690	643	141
12690	644	318
12690	645	284
12690	646	-71
12690	647	-590
12690	648	-820
12690	649	-333
12690	650	938
12690	651	2681
12690	652	4390
12690	653	5506
12690	654	5548
12690	655	4379
12690	656	2388
12690	657	311
12690	658	-1226
12690	659	-1981
12690	660	-2020
12690	661	-1583
12690	662	-1043
12690	663	-768
12690	664	-865
12690	665	-1117
12690	666	-1240
12690	667	-1159
12690	668	-972
12690	669	-772
12690	670	-614
12690	671	-579
12690	672	-707
12690	673	-878
12690	674	-896
12690	675	-726
12690	676	-531
12690	677	-447
12690	678	-454
12690	679	-498
12690	680	-580
12690	681	-684
12690	682	-704
12690	683	-578
12690	684	-454
12690	685	-430
12690	686	-484
12690	687	-483
12690	688	-432
12690	689	-407
12690	690	-444
12690	691	-448
12690	692	-392
12690	693	-363
12690	694	-403
12690	695	-428
12690	696	-384
12690	697	-341
12690	698	-368
12690	699	-411
12690	700	-391
12690	701	-340
12690	702	-349
12690	703	-400
12690	704	-403
12690	705	-355
12690	706	-347
12690	707	-393
12690	708	-397
12690	709	-331
12690	710	-289
12690	711	-325
12690	712	-362
12690	713	-339
12690	714	-316
12690	715	-360
12690	716	-414
12690	717	-392
12690	718	-323
12690	719	-303
12690	720	-322
12690	721	-287
12690	722	-196
12690	723	-142
12690	724	-143
12690	725	-102
12690	726	22
12690	727	136
12690	728	180
12690	729	215
12690	730	295
12690	731	356
12690	732	318
12690	733	234
12690	734	207
12690	735	231
12690	736	224
12690	737	191
12690	738	217
12690	739	299
12690	740	330
12690	741	280
12690	742	239
12690	743	259
12690	744	262
12690	745	193
12690	746	121
12690	747	117
12690	748	134
12690	749	92
12690	750	32
12690	751	43
12690	752	109
12690	753	129
12690	754	94
12690	755	95
12690	756	148
12690	757	166
12690	758	122
12690	759	104
12690	760	160
12690	761	204
12690	762	166
12690	763	103
12690	764	96
12690	765	105
12690	766	60
12690	767	-1
12690	768	13
12690	769	83
12690	770	111
12690	771	85
12690	772	100
12690	773	175
12690	774	224
12690	775	203
12690	776	189
12690	777	229
12690	778	249
12690	779	179
12690	780	83
12690	781	55
12690	782	68
12690	783	47
12690	784	8
12690	785	29
12690	786	106
12690	787	132
12690	788	87
12690	789	64
12690	790	100
12690	791	116
12690	792	68
12690	793	29
12690	794	53
12690	795	70
12690	796	7
12690	797	-78
12690	798	-89
12690	799	-47
12690	800	-38
12690	801	-49
12690	802	-5
12690	803	79
12690	804	101
12690	805	45
12690	806	18
12690	807	72
12690	808	125
12690	809	114
12690	810	99
12690	811	134
12690	812	161
12690	813	117
12690	814	64
12690	815	105
12690	816	216
12690	817	291
12690	818	312
12690	819	347
12690	820	393
12690	821	360
12690	822	242
12690	823	150
12690	824	148
12690	825	154
12690	826	97
12690	827	33
12690	828	18
12690	829	23
12690	830	-31
12690	831	-106
12690	832	-142
12690	833	-148
12690	834	-224
12690	835	-305
12690	836	-266
12690	837	-109
12690	838	7
12690	839	-18
12690	840	-117
12690	841	-195
12690	842	-247
12690	843	-270
12690	844	-198
12690	845	-31
12690	846	78
12690	847	-19
12690	848	-253
12690	849	-423
12690	850	-387
12690	851	-190
12690	852	57
12690	853	242
12690	854	207
12690	855	-144
12690	856	-625
12690	857	-760
12690	858	-141
12690	859	1254
12690	860	3077
12690	861	4805
12690	862	5866
12690	863	5790
12690	864	4479
12690	865	2375
12690	866	237
12690	867	-1326
12690	868	-2085
12690	869	-2110
12690	870	-1644
12690	871	-1065
12690	872	-742
12690	873	-779
12690	874	-973
12690	875	-1082
12690	876	-1067
12690	877	-1022
12690	878	-998
12690	879	-998
12690	880	-1063
12690	881	-1194
12690	882	-1269
12690	883	-1130
12690	884	-813
12690	885	-528
12690	886	-417
12690	887	-442
12690	888	-524
12690	889	-641
12690	890	-747
12690	891	-734
12690	892	-572
12690	893	-419
12690	894	-403
12690	895	-485
12690	896	-521
12690	897	-501
12690	898	-479
12690	899	-492
12690	900	-463
12690	901	-394
12690	902	-380
12690	903	-438
12690	904	-468
12690	905	-417
12690	906	-366
12690	907	-385
12690	908	-417
12690	909	-396
12690	910	-360
12690	911	-386
12690	912	-434
12690	913	-417
12690	914	-369
12690	915	-368
12690	916	-410
12690	917	-405
12690	918	-332
12690	919	-292
12690	920	-322
12690	921	-336
12690	922	-282
12690	923	-234
12690	924	-259
12690	925	-297
12690	926	-273
12690	927	-233
12690	928	-257
12690	929	-311
12690	930	-292
12690	931	-202
12690	932	-134
12690	933	-99
12690	934	-11
12690	935	146
12690	936	269
12690	937	305
12690	938	330
12690	939	395
12690	940	430
12690	941	371
12690	942	282
12690	943	255
12690	944	267
12690	945	235
12690	946	181
12690	947	194
12690	948	264
12690	949	286
12690	950	239
12690	951	215
12690	952	248
12690	953	255
12690	954	190
12690	955	132
12690	956	143
12690	957	159
12690	958	102
12690	959	24
12690	960	16
12690	961	56
12690	962	57
12690	963	31
12690	964	62
12690	965	145
12690	966	176
12690	967	133
12690	968	110
12690	969	153
12690	970	180
12690	971	136
12690	972	92
12690	973	114
12690	974	137
12690	975	91
12690	976	25
12690	977	34
12690	978	88
12690	979	99
12690	980	69
12690	981	88
12690	982	156
12690	983	181
12690	984	132
12690	985	103
12690	986	139
12690	987	161
12690	988	105
12690	989	37
12690	990	34
12690	991	50
12690	992	11
12690	993	-46
12690	994	-31
12690	995	35
12690	996	52
12690	997	14
12690	998	15
12690	999	74
12690	1000	98
12690	1001	55
12690	1002	30
12690	1003	75
12690	1004	110
12690	1005	68
12690	1006	6
12690	1007	4
12690	1008	26
12690	1009	-2
12690	1010	-49
12690	1011	-34
12690	1012	42
12690	1013	73
12690	1014	42
12690	1015	33
12690	1016	75
12690	1017	84
12690	1018	30
12690	1019	-3
12690	1020	43
12690	1021	86
12690	1022	46
12690	1023	-26
12690	1024	-42
12690	1025	-24
12690	1026	-43
12690	1027	-75
12690	1028	-34
12690	1029	57
12690	1030	87
12690	1031	39
12690	1032	15
12690	1033	65
12690	1034	112
12690	1035	104
12690	1036	95
12690	1037	129
12690	1038	130
12690	1039	40
12690	1040	-60
12690	1041	-46
12690	1042	71
12690	1043	191
12690	1044	285
12690	1045	397
12690	1046	490
12690	1047	462
12690	1048	317
12690	1049	192
12690	1050	163
12690	1051	161
12690	1052	119
12690	1053	74
12690	1054	59
12690	1055	37
12690	1056	-52
12690	1057	-181
12690	1058	-203
12690	1059	-141
12690	1060	-89
12690	1061	-133
12690	1062	-178
12690	1063	-168
12690	1064	-145
12690	1065	-137
12690	1066	-90
12690	1067	-15
12690	1068	-24
12690	1069	-162
12690	1070	-298
12690	1071	-294
12690	1072	-183
12690	1073	-91
12690	1074	-65
12690	1075	-75
12690	1076	-146
12690	1077	-275
12690	1078	-354
12690	1079	-238
12690	1080	25
12690	1081	192
12690	1082	81
12690	1083	-237
12690	1084	-544
12690	1085	-611
12690	1086	-213
12690	1087	811
12690	1088	2336
12690	1089	3856
12690	1090	4739
12690	1091	4629
12690	1092	3576
12690	1093	1901
12690	1094	68
12690	1095	-1392
12690	1096	-2076
12690	1097	-1986
12690	1098	-1504
12690	1099	-1050
12690	1100	-812
12690	1101	-797
12690	1102	-948
12690	1103	-1143
12690	1104	-1193
12690	1105	-1011
12690	1106	-742
12690	1107	-606
12690	1108	-651
12690	1109	-750
12690	1110	-806
12690	1111	-820
12690	1112	-779
12690	1113	-642
12690	1114	-465
12690	1115	-404
12690	1116	-514
12690	1117	-659
12690	1118	-695
12690	1119	-654
12690	1120	-606
12690	1121	-535
12690	1122	-466
12690	1123	-430
12690	1124	-491
12690	1125	-551
12690	1126	-535
12690	1127	-454
12690	1128	-414
12690	1129	-437
12690	1130	-444
12690	1131	-396
12690	1132	-372
12690	1133	-421
12690	1134	-466
12690	1135	-437
12690	1136	-388
12690	1137	-405
12690	1138	-451
12690	1139	-447
12690	1140	-395
12690	1141	-385
12690	1142	-414
12690	1143	-395
12690	1144	-317
12690	1145	-281
12690	1146	-321
12690	1147	-348
12690	1148	-311
12690	1149	-284
12690	1150	-329
12690	1151	-378
12690	1152	-358
12690	1153	-316
12690	1154	-330
12690	1155	-361
12690	1156	-319
12690	1157	-221
12690	1158	-164
12690	1159	-160
12690	1160	-117
12690	1161	-8
12690	1162	82
12690	1163	120
12690	1164	186
12690	1165	312
12690	1166	400
12690	1167	368
12690	1168	276
12690	1169	220
12690	1170	195
12690	1171	144
12690	1172	106
12690	1173	167
12690	1174	288
12690	1175	346
12690	1176	316
12690	1177	290
12690	1178	308
12690	1179	299
12690	1180	232
12690	1181	186
12690	1182	211
12690	1183	230
12690	1184	174
12690	1185	103
12690	1186	110
12690	1187	160
12690	1188	162
12690	1189	124
12690	1190	130
12690	1191	180
12690	1192	184
12690	1193	135
12690	1194	130
12690	1195	196
12690	1196	234
12690	1197	187
12690	1198	130
12690	1199	137
12690	1200	156
12690	1201	124
12690	1202	88
12690	1203	125
12690	1204	180
12690	1205	166
12690	1206	100
12690	1207	90
12690	1208	149
12690	1209	187
12690	1210	173
12690	1211	182
12690	1212	239
12690	1213	253
12690	1214	174
12690	1215	88
12690	1216	80
12690	1217	102
12690	1218	73
12690	1219	24
12690	1220	37
12690	1221	87
12690	1222	86
12690	1223	47
12690	1224	62
12690	1225	143
12690	1226	187
12690	1227	152
12690	1228	120
12690	1229	143
12690	1230	146
12690	1231	77
12690	1232	10
12690	1233	23
12690	1234	61
12690	1235	35
12690	1236	-26
12690	1237	-32
12690	1238	12
12690	1239	15
12690	1240	-21
12690	1241	2
12690	1242	93
12690	1243	146
12690	1244	110
12690	1245	67
12690	1246	78
12690	1247	81
12690	1248	20
12690	1249	-35
12690	1250	-8
12690	1251	48
12690	1252	37
12690	1253	-21
12690	1254	-23
12690	1255	37
12690	1256	84
12690	1257	119
12690	1258	230
12690	1259	419
12690	1260	557
12690	1261	563
12690	1262	504
12690	1263	452
12690	1264	366
12690	1265	209
12690	1266	66
12690	1267	30
12690	1268	61
12690	1269	49
12690	1270	-3
12690	1271	-6
12690	1272	37
12690	1273	42
12690	1274	-10
12690	1275	-44
12690	1276	-25
12690	1277	-56
12690	1278	-182
12690	1279	-261
12690	1280	-202
12690	1281	-82
12690	1282	-35
12690	1283	-73
12690	1284	-123
12690	1285	-178
12690	1286	-254
12690	1287	-284
12690	1288	-168
12690	1289	25
12690	1290	115
12690	1291	24
12690	1292	-122
12690	1293	-189
12690	1294	-166
12690	1295	-90
12690	1296	26
12690	1297	108
12690	1298	-1
12690	1299	-334
12690	1300	-626
12690	1301	-474
12690	1302	336
12690	1303	1708
12690	1304	3343
12690	1305	4808
12690	1306	5579
12690	1307	5250
12690	1308	3847
12690	1309	1876
12690	1310	-15
12690	1311	-1381
12690	1312	-2034
12690	1313	-1991
12690	1314	-1500
12690	1315	-982
12690	1316	-764
12690	1317	-852
12690	1318	-1019
12690	1319	-1093
12690	1320	-1060
12690	1321	-938
12690	1322	-742
12690	1323	-568
12690	1324	-557
12690	1325	-708
12690	1326	-842
12690	1327	-824
12690	1328	-714
12690	1329	-634
12690	1330	-602
12690	1331	-585
12690	1332	-612
12690	1333	-703
12690	1334	-770
12690	1335	-695
12690	1336	-508
12690	1337	-376
12690	1338	-363
12690	1339	-381
12690	1340	-389
12690	1341	-416
12690	1342	-483
12690	1343	-522
12690	1344	-469
12690	1345	-399
12690	1346	-400
12690	1347	-430
12690	1348	-418
12690	1349	-384
12690	1350	-405
12690	1351	-463
12690	1352	-464
12690	1353	-392
12690	1354	-349
12690	1355	-365
12690	1356	-360
12690	1357	-301
12690	1358	-272
12690	1359	-319
12690	1360	-361
12690	1361	-328
12690	1362	-283
12690	1363	-309
12690	1364	-369
12690	1365	-369
12690	1366	-326
12690	1367	-321
12690	1368	-341
12690	1369	-292
12690	1370	-176
12690	1371	-103
12690	1372	-108
12690	1373	-108
12690	1374	-48
12690	1375	1
12690	1376	-6
12690	1377	5
12690	1378	103
12690	1379	222
12690	1380	266
12690	1381	265
12690	1382	301
12690	1383	361
12690	1384	363
12690	1385	317
12690	1386	323
12690	1387	397
12690	1388	438
12690	1389	400
12690	1390	361
12690	1391	370
12690	1392	352
12690	1393	253
12690	1394	147
12690	1395	122
12690	1396	140
12690	1397	119
12690	1398	82
12690	1399	109
12690	1400	182
12690	1401	193
12690	1402	137
12690	1403	113
12690	1404	157
12690	1405	184
12690	1406	152
12690	1407	139
12690	1408	189
12690	1409	219
12690	1410	157
12690	1411	67
12690	1412	46
12690	1413	68
12690	1414	55
12690	1415	33
12690	1416	77
12690	1417	152
12690	1418	161
12690	1419	96
12690	1420	67
12690	1421	119
12690	1422	166
12690	1423	154
12690	1424	146
12690	1425	190
12690	1426	212
12690	1427	144
12690	1428	50
12690	1429	32
12690	1430	70
12690	1431	75
12690	1432	50
12690	1433	77
12690	1434	149
12690	1435	167
12690	1436	115
12690	1437	92
12690	1438	143
12690	1439	176
12690	1440	131
12690	1441	73
12690	1442	66
12690	1443	61
12690	1444	-8
12690	1445	-83
12690	1446	-68
12690	1447	13
12690	1448	57
12690	1449	58
12690	1450	95
12690	1451	168
12690	1452	184
12690	1453	123
12690	1454	91
12690	1455	136
12690	1456	177
12690	1457	142
12690	1458	89
12690	1459	90
12690	1460	96
12690	1461	40
12690	1462	-23
12690	1463	9
12690	1464	108
12690	1465	164
12690	1466	154
12690	1467	164
12690	1468	212
12690	1469	224
12690	1470	188
12690	1471	211
12690	1472	339
12690	1473	473
12690	1474	512
12690	1475	489
12690	1476	472
12690	1477	427
12690	1478	303
12690	1479	164
12690	1480	124
12690	1481	169
12690	1482	180
12690	1483	127
12690	1484	61
12690	1485	69
12690	1486	81
12690	1487	44
12690	1488	0
12690	1489	11
12690	1490	0
12690	1491	-138
12690	1492	-273
12690	1493	-262
12690	1494	-138
12690	1495	-38
12690	1496	-24
12690	1497	-51
12690	1498	-112
12690	1499	-219
12690	1500	-294
12690	1501	-200
12690	1502	38
12690	1503	215
12690	1504	174
12690	1505	-18
12690	1506	-195
12690	1507	-269
12690	1508	-206
12690	1509	3
12690	1510	264
12690	1511	312
12690	1512	-52
12690	1513	-696
12690	1514	-1176
12690	1515	-1069
12690	1516	-205
12690	1517	1323
12690	1518	3165
12690	1519	4718
12690	1520	5323
12690	1521	4682
12690	1522	3072
12690	1523	1114
12690	1524	-598
12690	1525	-1681
12690	1526	-1981
12690	1527	-1637
12690	1528	-1069
12690	1529	-721
12690	1530	-724
12690	1531	-900
12690	1532	-1033
12690	1533	-1050
12690	1534	-947
12690	1535	-730
12690	1536	-500
12690	1537	-434
12690	1538	-583
12690	1539	-782
12690	1540	-843
12690	1541	-760
12690	1542	-650
12690	1543	-567
12690	1544	-500
12690	1545	-485
12690	1546	-569
12690	1547	-677
12690	1548	-651
12690	1549	-520
12690	1550	-395
12690	1551	-350
12690	1552	-332
12690	1553	-319
12690	1554	-336
12690	1555	-392
12690	1556	-463
12690	1557	-472
12690	1558	-450
12690	1559	-479
12690	1560	-524
12690	1561	-501
12690	1562	-409
12690	1563	-357
12690	1564	-365
12690	1565	-353
12690	1566	-292
12690	1567	-267
12690	1568	-318
12690	1569	-360
12690	1570	-329
12690	1571	-293
12690	1572	-327
12690	1573	-380
12690	1574	-374
12690	1575	-336
12690	1576	-348
12690	1577	-385
12690	1578	-367
12690	1579	-274
12690	1580	-215
12690	1581	-220
12690	1582	-209
12690	1583	-155
12690	1584	-138
12690	1585	-191
12690	1586	-224
12690	1587	-171
12690	1588	-98
12690	1589	-94
12690	1590	-116
12690	1591	-76
12690	1592	13
12690	1593	76
12690	1594	126
12690	1595	240
12690	1596	401
12690	1597	484
12690	1598	450
12690	1599	398
12690	1600	396
12690	1601	390
12690	1602	340
12690	1603	308
12690	1604	330
12690	1605	316
12690	1606	170
12690	1607	-46
12690	1608	-195
12690	1609	-240
12690	1610	-241
12690	1611	-196
12690	1612	-53
12690	1613	144
12690	1614	249
12690	1615	212
12690	1616	139
12690	1617	114
12690	1618	97
12690	1619	43
12690	1620	11
12690	1621	55
12690	1622	101
12690	1623	61
12690	1624	-21
12690	1625	-30
12690	1626	29
12690	1627	72
12690	1628	82
12690	1629	131
12690	1630	216
12690	1631	237
12690	1632	164
12690	1633	99
12690	1634	110
12690	1635	128
12690	1636	84
12690	1637	27
12690	1638	33
12690	1639	58
12690	1640	27
12690	1641	-22
12690	1642	12
12690	1643	96
12690	1644	139
12690	1645	119
12690	1646	123
12690	1647	178
12690	1648	194
12690	1649	131
12690	1650	78
12690	1651	97
12690	1652	120
12690	1653	66
12690	1654	-12
12690	1655	-27
12690	1656	-2
12690	1657	-18
12690	1658	-54
12690	1659	-24
12690	1660	66
12690	1661	111
12690	1662	84
12690	1663	79
12690	1664	130
12690	1665	151
12690	1666	90
12690	1667	27
12690	1668	31
12690	1669	45
12690	1670	-2
12690	1671	-60
12690	1672	-40
12690	1673	24
12690	1674	36
12690	1675	3
12690	1676	24
12690	1677	114
12690	1678	187
12690	1679	221
12690	1680	302
12690	1681	452
12690	1682	559
12690	1683	540
12690	1684	457
12690	1685	389
12690	1686	304
12690	1687	151
12690	1688	-3
12690	1689	-60
12690	1690	-42
12690	1691	-48
12690	1692	-90
12690	1693	-94
12690	1694	-20
12690	1695	37
12690	1696	29
12690	1697	-12
12690	1698	-60
12690	1699	-123
12690	1700	-199
12690	1701	-195
12690	1702	-76
12690	1703	32
12690	1704	-14
12690	1705	-179
12690	1706	-296
12690	1707	-293
12690	1708	-214
12690	1709	-94
12690	1710	59
12690	1711	160
12690	1712	85
12690	1713	-135
12690	1714	-286
12690	1715	-208
12690	1716	19
12690	1717	191
12690	1718	181
12690	1719	-28
12690	1720	-389
12690	1721	-693
12690	1722	-557
12690	1723	338
12690	1724	1908
12690	1725	3656
12690	1726	4976
12690	1727	5436
12690	1728	4843
12690	1729	3300
12690	1730	1288
12690	1731	-496
12690	1732	-1539
12690	1733	-1795
12690	1734	-1554
12690	1735	-1146
12690	1736	-823
12690	1737	-754
12690	1738	-947
12690	1739	-1185
12690	1740	-1207
12690	1741	-978
12690	1742	-696
12690	1743	-537
12690	1744	-510
12690	1745	-572
12690	1746	-705
12690	1747	-838
12690	1748	-834
12690	1749	-656
12690	1750	-458
12690	1751	-410
12690	1752	-497
12690	1753	-581
12690	1754	-610
12690	1755	-611
12690	1756	-569
12690	1757	-436
12690	1758	-298
12690	1759	-269
12690	1760	-351
12690	1761	-392
12690	1762	-337
12690	1763	-304
12690	1764	-351
12690	1765	-403
12690	1766	-377
12690	1767	-328
12690	1768	-344
12690	1769	-396
12690	1770	-405
12690	1771	-360
12690	1772	-350
12690	1773	-374
12690	1774	-344
12690	1775	-247
12690	1776	-193
12690	1777	-226
12690	1778	-262
12690	1779	-245
12690	1780	-240
12690	1781	-298
12690	1782	-350
12690	1783	-321
12690	1784	-258
12690	1785	-250
12690	1786	-272
12690	1787	-239
12690	1788	-160
12690	1789	-134
12690	1790	-166
12690	1791	-162
12690	1792	-93
12690	1793	-46
12690	1794	-60
12690	1795	-53
12690	1796	23
12690	1797	92
12690	1798	81
12690	1799	48
12690	1800	83
12690	1801	160
12690	1802	197
12690	1803	215
12690	1804	291
12690	1805	407
12690	1806	451
12690	1807	406
12690	1808	369
12690	1809	384
12690	1810	374
12690	1811	300
12690	1812	237
12690	1813	236
12690	1814	228
12690	1815	141
12690	1816	35
12690	1817	2
12690	1818	24
12690	1819	15
12690	1820	-14
12690	1821	21
12690	1822	111
12690	1823	150
12690	1824	114
12690	1825	93
12690	1826	127
12690	1827	137
12690	1828	76
12690	1829	20
12690	1830	37
12690	1831	67
12690	1832	34
12690	1833	-19
12690	1834	2
12690	1835	58
12690	1836	70
12690	1837	52
12690	1838	93
12690	1839	186
12690	1840	234
12690	1841	208
12690	1842	193
12690	1843	236
12690	1844	256
12690	1845	204
12690	1846	147
12690	1847	156
12690	1848	173
12690	1849	118
12690	1850	35
12690	1851	17
12690	1852	57
12690	1853	71
12690	1854	58
12690	1855	94
12690	1856	187
12690	1857	231
12690	1858	183
12690	1859	131
12690	1860	136
12690	1861	136
12690	1862	78
12690	1863	28
12690	1864	54
12690	1865	99
12690	1866	75
12690	1867	11
12690	1868	4
12690	1869	49
12690	1870	57
12690	1871	23
12690	1872	37
12690	1873	109
12690	1874	142
12690	1875	96
12690	1876	54
12690	1877	75
12690	1878	87
12690	1879	22
12690	1880	-62
12690	1881	-74
12690	1882	-42
12690	1883	-37
12690	1884	-24
12690	1885	85
12690	1886	264
12690	1887	389
12690	1888	418
12690	1889	427
12690	1890	446
12690	1891	401
12690	1892	268
12690	1893	150
12690	1894	118
12690	1895	108
12690	1896	45
12690	1897	-23
12690	1898	-28
12690	1899	27
12690	1900	40
12690	1901	-16
12690	1902	-31
12690	1903	-16
12690	1904	-68
12690	1905	-158
12690	1906	-161
12690	1907	-55
12690	1908	25
12690	1909	-19
12690	1910	-120
12690	1911	-182
12690	1912	-208
12690	1913	-228
12690	1914	-200
12690	1915	-85
12690	1916	14
12690	1917	-28
12690	1918	-177
12690	1919	-262
12690	1920	-205
12690	1921	-79
12690	1922	26
12690	1923	87
12690	1924	57
12690	1925	-124
12690	1926	-357
12690	1927	-336
12690	1928	202
12690	1929	1229
12690	1930	2461
12690	1931	3564
12690	1932	4226
12690	1933	4174
12690	1934	3321
12690	1935	1936
12690	1936	512
12690	1937	-561
12690	1938	-1183
12690	1939	-1409
12690	1940	-1333
12690	1941	-1122
12690	1942	-998
12690	1943	-1045
12690	1944	-1128
12690	1945	-1089
12690	1946	-936
12690	1947	-795
12690	1948	-711
12690	1949	-656
12690	1950	-643
12690	1951	-716
12690	1952	-808
12690	1953	-785
12690	1954	-634
12690	1955	-505
12690	1956	-500
12690	1957	-560
12690	1958	-604
12690	1959	-643
12690	1960	-691
12690	1961	-678
12690	1962	-550
12690	1963	-420
12690	1964	-395
12690	1965	-445
12690	1966	-484
12690	1967	-459
12690	1968	-442
12690	1969	-477
12690	1970	-480
12690	1971	-417
12690	1972	-378
12690	1973	-416
12690	1974	-453
12690	1975	-420
12690	1976	-377
12690	1977	-398
12690	1978	-429
12690	1979	-400
12690	1980	-319
12690	1981	-288
12690	1982	-302
12690	1983	-284
12690	1984	-232
12690	1985	-240
12690	1986	-318
12690	1987	-355
12690	1988	-304
12690	1989	-252
12690	1990	-267
12690	1991	-296
12690	1992	-275
12690	1993	-262
12690	1994	-316
12690	1995	-375
12690	1996	-336
12690	1997	-236
12690	1998	-183
12690	1999	-188
[truncated: 159,280 more rows]
