# Supplementary material for: Are Complexity Metrics Reliable in Assessing HRV Control in Obese Patients During Sleep?
Source: PLoS One. 2015 Apr 20;10(4):e0124458. doi: 10.1371/journal.pone.0124458 (PMC4404104; doi:10.1371/journal.pone.0124458)
Supplement: S2 Dataset — (ZIP) [file pone.0124458.s002.zip › cabiddu_obese_patients_data/SUBJECT (12)/1/FC.txt]

3180	0	-1328
3180	1	-1255
3180	2	-1133
3180	3	-970
3180	4	-777
3180	5	-574
3180	6	-373
3180	7	-184
3180	8	-9
3180	9	155
3180	10	306
3180	11	438
3180	12	542
3180	13	613
3180	14	653
3180	15	672
3180	16	678
3180	17	689
3180	18	711
3180	19	740
3180	20	766
3180	21	774
3180	22	758
3180	23	718
3180	24	665
3180	25	611
3180	26	570
3180	27	549
3180	28	545
3180	29	551
3180	30	556
3180	31	552
3180	32	540
3180	33	520
3180	34	500
3180	35	483
3180	36	469
3180	37	459
3180	38	452
3180	39	449
3180	40	450
3180	41	459
3180	42	471
3180	43	480
3180	44	481
3180	45	469
3180	46	442
3180	47	404
3180	48	370
3180	49	346
3180	50	341
3180	51	354
3180	52	379
3180	53	405
3180	54	420
3180	55	424
3180	56	423
3180	57	423
3180	58	425
3180	59	425
3180	60	419
3180	61	401
3180	62	372
3180	63	337
3180	64	308
3180	65	291
3180	66	286
3180	67	284
3180	68	274
3180	69	248
3180	70	209
3180	71	166
3180	72	129
3180	73	109
3180	74	105
3180	75	105
3180	76	97
3180	77	71
3180	78	26
3180	79	-33
3180	80	-94
3180	81	-149
3180	82	-190
3180	83	-211
3180	84	-212
3180	85	-195
3180	86	-162
3180	87	-122
3180	88	-68
3180	89	-19
3180	90	44
3180	91	115
3180	92	188
3180	93	253
3180	94	294
3180	95	303
3180	96	284
3180	97	254
3180	98	231
3180	99	229
3180	100	244
3180	101	263
3180	102	271
3180	103	265
3180	104	249
3180	105	232
3180	106	227
3180	107	247
3180	108	300
3180	109	393
3180	110	526
3180	111	668
3180	112	744
3180	113	633
3180	114	184
3180	115	-714
3180	116	-2068
3180	117	-3734
3180	118	-5415
3180	119	-6721
3180	120	-7293
3180	121	-6923
3180	122	-5643
3180	123	-3722
3180	124	-1581
3180	125	347
3180	126	1751
3180	127	2518
3180	128	2733
3180	129	2598
3180	130	2323
3180	131	2052
3180	132	1838
3180	133	1658
3180	134	1473
3180	135	1269
3180	136	1072
3180	137	927
3180	138	859
3180	139	858
3180	140	878
3180	141	873
3180	142	814
3180	143	712
3180	144	605
3180	145	531
3180	146	509
3180	147	520
3180	148	528
3180	149	502
3180	150	432
3180	151	336
3180	152	238
3180	153	179
3180	154	149
3180	155	146
3180	156	148
3180	157	133
3180	158	96
3180	159	37
3180	160	-37
3180	161	-112
3180	162	-176
3180	163	-225
3180	164	-265
3180	165	-309
3180	166	-365
3180	167	-440
3180	168	-537
3180	169	-647
3180	170	-758
3180	171	-861
3180	172	-950
3180	173	-1028
3180	174	-1102
3180	175	-1173
3180	176	-1238
3180	177	-1292
3180	178	-1325
3180	179	-1328
3180	180	-1295
3180	181	-1228
3180	182	-1131
3180	183	-1009
3180	184	-862
3180	185	-690
3180	186	-497
3180	187	-291
3180	188	-88
3180	189	101
3180	190	267
3180	191	402
3180	192	506
3180	193	583
3180	194	637
3180	195	675
3180	196	705
3180	197	734
3180	198	759
3180	199	777
3180	200	785
3180	201	781
3180	202	767
3180	203	743
3180	204	712
3180	205	678
3180	206	641
3180	207	602
3180	208	560
3180	209	517
3180	210	481
3180	211	455
3180	212	445
3180	213	453
3180	214	472
3180	215	493
3180	216	504
3180	217	498
3180	218	477
3180	219	447
3180	220	412
3180	221	382
3180	222	361
3180	223	352
3180	224	349
3180	225	351
3180	226	354
3180	227	356
3180	228	350
3180	229	333
3180	230	307
3180	231	281
3180	232	265
3180	233	267
3180	234	291
3180	235	329
3180	236	361
3180	237	369
3180	238	344
3180	239	292
3180	240	232
3180	241	180
3180	242	150
3180	243	145
3180	244	160
3180	245	179
3180	246	194
3180	247	206
3180	248	219
3180	249	238
3180	250	260
3180	251	277
3180	252	273
3180	253	238
3180	254	173
3180	255	97
3180	256	32
3180	257	-3
3180	258	-14
3180	259	-16
3180	260	-30
3180	261	-70
3180	262	-128
3180	263	-191
3180	264	-238
3180	265	-254
3180	266	-244
3180	267	-218
3180	268	-194
3180	269	-177
3180	270	-168
3180	271	-148
3180	272	-113
3180	273	-38
3180	274	64
3180	275	171
3180	276	248
3180	277	277
3180	278	267
3180	279	244
3180	280	235
3180	281	255
3180	282	291
3180	283	314
3180	284	299
3180	285	237
3180	286	153
3180	287	91
3180	288	80
3180	289	124
3180	290	203
3180	291	294
3180	292	381
3180	293	467
3180	294	552
3180	295	593
3180	296	479
3180	297	42
3180	298	-866
3180	299	-2290
3180	300	-4088
3180	301	-5930
3180	302	-7370
3180	303	-7989
3180	304	-7547
3180	305	-6097
3180	306	-3967
3180	307	-1646
3180	308	387
3180	309	1812
3180	310	2544
3180	311	2710
3180	312	2549
3180	313	2289
3180	314	2061
3180	315	1889
3180	316	1732
3180	317	1551
3180	318	1341
3180	319	1145
3180	320	1014
3180	321	968
3180	322	982
3180	323	1000
3180	324	973
3180	325	887
3180	326	764
3180	327	653
3180	328	595
3180	329	594
3180	330	620
3180	331	629
3180	332	590
3180	333	505
3180	334	405
3180	335	317
3180	336	270
3180	337	246
3180	338	243
3180	339	242
3180	340	233
3180	341	218
3180	342	195
3180	343	166
3180	344	126
3180	345	69
3180	346	-6
3180	347	-98
3180	348	-195
3180	349	-289
3180	350	-375
3180	351	-458
3180	352	-547
3180	353	-647
3180	354	-760
3180	355	-871
3180	356	-964
3180	357	-1028
3180	358	-1064
3180	359	-1087
3180	360	-1111
3180	361	-1147
3180	362	-1191
3180	363	-1215
3180	364	-1197
3180	365	-1115
3180	366	-972
3180	367	-787
3180	368	-588
3180	369	-400
3180	370	-233
3180	371	-80
3180	372	74
3180	373	237
3180	374	402
3180	375	554
3180	376	675
3180	377	749
3180	378	777
3180	379	777
3180	380	770
3180	381	772
3180	382	783
3180	383	793
3180	384	791
3180	385	774
3180	386	746
3180	387	715
3180	388	690
3180	389	674
3180	390	661
3180	391	642
3180	392	611
3180	393	578
3180	394	550
3180	395	533
3180	396	529
3180	397	532
3180	398	530
3180	399	512
3180	400	474
3180	401	425
3180	402	372
3180	403	326
3180	404	294
3180	405	280
3180	406	282
3180	407	298
3180	408	326
3180	409	361
3180	410	395
3180	411	420
3180	412	425
3180	413	411
3180	414	384
3180	415	357
3180	416	339
3180	417	330
3180	418	327
3180	419	320
3180	420	305
3180	421	285
3180	422	274
3180	423	279
3180	424	297
3180	425	310
3180	426	304
3180	427	263
3180	428	197
3180	429	122
3180	430	63
3180	431	37
3180	432	40
3180	433	47
3180	434	34
3180	435	-12
3180	436	-82
3180	437	-154
3180	438	-201
3180	439	-207
3180	440	-181
3180	441	-141
3180	442	-115
3180	443	-123
3180	444	-145
3180	445	-151
3180	446	-106
3180	447	10
3180	448	166
3180	449	318
3180	450	408
3180	451	414
3180	452	363
3180	453	307
3180	454	288
3180	455	316
3180	456	362
3180	457	385
3180	458	365
3180	459	310
3180	460	259
3180	461	247
3180	462	285
3180	463	346
3180	464	393
3180	465	409
3180	466	419
3180	467	457
3180	468	526
3180	469	548
3180	470	343
3180	471	-312
3180	472	-1559
3180	473	-3342
3180	474	-5361
3180	475	-7127
3180	476	-8127
3180	477	-8012
3180	478	-6742
3180	479	-4613
3180	480	-2150
3180	481	82
3180	482	1682
3180	483	2514
3180	484	2696
3180	485	2500
3180	486	2199
3180	487	1962
3180	488	1821
3180	489	1718
3180	490	1579
3180	491	1384
3180	492	1172
3180	493	1011
3180	494	942
3180	495	959
3180	496	1003
3180	497	1006
3180	498	934
3180	499	803
3180	500	663
3180	501	568
3180	502	535
3180	503	546
3180	504	561
3180	505	540
3180	506	474
3180	507	388
3180	508	310
3180	509	263
3180	510	242
3180	511	223
3180	512	200
3180	513	161
3180	514	112
3180	515	63
3180	516	22
3180	517	-9
3180	518	-36
3180	519	-67
3180	520	-113
3180	521	-186
3180	522	-281
3180	523	-389
3180	524	-500
3180	525	-606
3180	526	-709
3180	527	-808
3180	528	-902
3180	529	-982
3180	530	-1045
3180	531	-1089
3180	532	-1127
3180	533	-1159
3180	534	-1186
3180	535	-1203
3180	536	-1196
3180	537	-1151
3180	538	-1056
3180	539	-915
3180	540	-740
3180	541	-553
3180	542	-368
3180	543	-194
3180	544	-23
3180	545	155
3180	546	337
3180	547	516
3180	548	666
3180	549	764
3180	550	808
3180	551	812
3180	552	801
3180	553	804
3180	554	836
3180	555	890
3180	556	943
3180	557	966
3180	558	949
3180	559	896
3180	560	833
3180	561	779
3180	562	745
3180	563	733
3180	564	730
3180	565	713
3180	566	670
3180	567	606
3180	568	538
3180	569	483
3180	570	451
3180	571	441
3180	572	440
3180	573	442
3180	574	436
3180	575	421
3180	576	404
3180	577	393
3180	578	388
3180	579	381
3180	580	367
3180	581	342
3180	582	307
3180	583	269
3180	584	244
3180	585	236
3180	586	245
3180	587	260
3180	588	277
3180	589	293
3180	590	303
3180	591	302
3180	592	286
3180	593	250
3180	594	195
3180	595	125
3180	596	55
3180	597	-6
3180	598	-48
3180	599	-73
3180	600	-92
3180	601	-114
3180	602	-141
3180	603	-175
3180	604	-201
3180	605	-209
3180	606	-194
3180	607	-148
3180	608	-86
3180	609	-30
3180	610	10
3180	611	37
3180	612	54
3180	613	80
3180	614	130
3180	615	212
3180	616	313
3180	617	394
3180	618	442
3180	619	456
3180	620	455
3180	621	450
3180	622	449
3180	623	448
3180	624	438
3180	625	424
3180	626	412
3180	627	413
3180	628	425
3180	629	442
3180	630	447
3180	631	436
3180	632	433
3180	633	468
3180	634	534
3180	635	556
3180	636	384
3180	637	-182
3180	638	-1290
3180	639	-2933
3180	640	-4892
3180	641	-6743
3180	642	-7990
3180	643	-8228
3180	644	-7301
3180	645	-5378
3180	646	-2910
3180	647	-467
3180	648	1459
3180	649	2608
3180	650	2986
3180	651	2821
3180	652	2423
3180	653	2043
3180	654	1801
3180	655	1681
3180	656	1603
3180	657	1496
3180	658	1344
3180	659	1182
3180	660	1061
3180	661	1019
3180	662	1036
3180	663	1063
3180	664	1049
3180	665	978
3180	666	877
3180	667	788
3180	668	740
3180	669	740
3180	670	757
3180	671	745
3180	672	680
3180	673	574
3180	674	451
3180	675	344
3180	676	271
3180	677	227
3180	678	203
3180	679	190
3180	680	184
3180	681	186
3180	682	179
3180	683	152
3180	684	90
3180	685	-5
3180	686	-129
3180	687	-258
3180	688	-377
3180	689	-482
3180	690	-579
3180	691	-675
3180	692	-781
3180	693	-896
3180	694	-1005
3180	695	-1085
3180	696	-1124
3180	697	-1128
3180	698	-1108
3180	699	-1094
3180	700	-1098
3180	701	-1116
3180	702	-1117
3180	703	-1071
3180	704	-957
3180	705	-778
3180	706	-563
3180	707	-349
3180	708	-162
3180	709	-1
3180	710	150
3180	711	307
3180	712	479
3180	713	655
3180	714	810
3180	715	916
3180	716	964
3180	717	972
3180	718	966
3180	719	974
3180	720	1005
3180	721	1050
3180	722	1086
3180	723	1093
3180	724	1063
3180	725	1012
3180	726	960
3180	727	915
3180	728	869
3180	729	814
3180	730	736
3180	731	642
3180	732	546
3180	733	472
3180	734	441
3180	735	453
3180	736	491
3180	737	524
3180	738	535
3180	739	519
3180	740	482
3180	741	439
3180	742	401
3180	743	371
3180	744	350
3180	745	333
3180	746	314
3180	747	291
3180	748	267
3180	749	250
3180	750	248
3180	751	263
3180	752	290
3180	753	320
3180	754	337
3180	755	333
3180	756	303
3180	757	244
3180	758	165
3180	759	84
3180	760	20
3180	761	-20
3180	762	-40
3180	763	-49
3180	764	-61
3180	765	-86
3180	766	-130
3180	767	-185
3180	768	-240
3180	769	-283
3180	770	-305
3180	771	-304
3180	772	-286
3180	773	-260
3180	774	-235
3180	775	-205
3180	776	-159
3180	777	-82
3180	778	32
3180	779	164
3180	780	290
3180	781	366
3180	782	382
3180	783	353
3180	784	318
3180	785	315
3180	786	352
3180	787	400
3180	788	414
3180	789	373
3180	790	286
3180	791	199
3180	792	154
3180	793	172
3180	794	244
3180	795	335
3180	796	414
3180	797	473
3180	798	512
3180	799	509
3180	800	383
3180	801	-10
3180	802	-830
3180	803	-2164
3180	804	-3924
3180	805	-5808
3180	806	-7354
3180	807	-8092
3180	808	-7722
3180	809	-6247
3180	810	-3988
3180	811	-1483
3180	812	699
3180	813	2160
3180	814	2794
3180	815	2764
3180	816	2388
3180	817	1974
3180	818	1704
3180	819	1595
3180	820	1557
3180	821	1476
3180	822	1305
3180	823	1072
3180	824	862
3180	825	745
3180	826	730
3180	827	771
3180	828	796
3180	829	758
3180	830	663
3180	831	560
3180	832	507
3180	833	520
3180	834	572
3180	835	606
3180	836	578
3180	837	485
3180	838	361
3180	839	251
3180	840	190
3180	841	176
3180	842	177
3180	843	166
3180	844	120
3180	845	61
3180	846	3
3180	847	-38
3180	848	-58
3180	849	-70
3180	850	-94
3180	851	-149
3180	852	-245
3180	853	-378
3180	854	-526
3180	855	-665
3180	856	-775
3180	857	-853
3180	858	-908
3180	859	-963
3180	860	-1025
3180	861	-1092
3180	862	-1154
3180	863	-1202
3180	864	-1227
3180	865	-1230
3180	866	-1209
3180	867	-1168
3180	868	-1103
3180	869	-1011
3180	870	-883
3180	871	-718
3180	872	-529
3180	873	-333
3180	874	-147
3180	875	21
3180	876	169
3180	877	294
3180	878	402
3180	879	494
3180	880	571
3180	881	629
3180	882	673
3180	883	713
3180	884	759
3180	885	812
3180	886	860
3180	887	886
3180	888	872
3180	889	811
3180	890	716
3180	891	617
3180	892	544
3180	893	516
3180	894	529
3180	895	558
3180	896	576
3180	897	570
3180	898	539
3180	899	492
3180	900	453
3180	901	433
3180	902	427
3180	903	423
3180	904	412
3180	905	381
3180	906	333
3180	907	278
3180	908	232
3180	909	204
3180	910	194
3180	911	199
3180	912	211
3180	913	221
3180	914	223
3180	915	218
3180	916	221
3180	917	242
3180	918	280
3180	919	318
3180	920	339
3180	921	333
3180	922	293
3180	923	229
3180	924	151
3180	925	79
3180	926	30
3180	927	2
3180	928	-14
3180	929	-29
3180	930	-56
3180	931	-95
3180	932	-142
3180	933	-186
3180	934	-211
3180	935	-212
3180	936	-196
3180	937	-179
3180	938	-169
3180	939	-176
3180	940	-194
3180	941	-214
3180	942	-223
3180	943	-193
3180	944	-117
3180	945	-4
3180	946	119
3180	947	220
3180	948	281
3180	949	295
3180	950	285
3180	951	285
3180	952	314
3180	953	360
3180	954	391
3180	955	376
3180	956	302
3180	957	193
3180	958	92
3180	959	43
3180	960	54
3180	961	100
3180	962	140
3180	963	155
3180	964	154
3180	965	181
3180	966	246
3180	967	286
3180	968	140
3180	969	-401
3180	970	-1503
3180	971	-3163
3180	972	-5146
3180	973	-7015
3180	974	-8261
3180	975	-8486
3180	976	-7558
3180	977	-5671
3180	978	-3278
3180	979	-930
3180	980	909
3180	981	2007
3180	982	2394
3180	983	2284
3180	984	1949
3180	985	1605
3180	986	1349
3180	987	1173
3180	988	1023
3180	989	867
3180	990	711
3180	991	595
3180	992	547
3180	993	567
3180	994	621
3180	995	657
3180	996	640
3180	997	571
3180	998	485
3180	999	425
3180	1000	409
3180	1001	429
3180	1002	451
3180	1003	445
3180	1004	395
3180	1005	312
3180	1006	222
3180	1007	150
3180	1008	112
3180	1009	109
3180	1010	127
3180	1011	146
3180	1012	146
3180	1013	119
3180	1014	57
3180	1015	-33
3180	1016	-130
3180	1017	-222
3180	1018	-300
3180	1019	-367
3180	1020	-425
3180	1021	-486
3180	1022	-559
3180	1023	-648
3180	1024	-744
3180	1025	-834
3180	1026	-913
3180	1027	-974
3180	1028	-1011
3180	1029	-1028
3180	1030	-1023
3180	1031	-990
3180	1032	-925
3180	1033	-831
3180	1034	-718
3180	1035	-606
3180	1036	-505
3180	1037	-417
3180	1038	-337
3180	1039	-250
3180	1040	-136
3180	1041	18
3180	1042	199
3180	1043	387
3180	1044	558
3180	1045	694
3180	1046	790
3180	1047	852
3180	1048	894
3180	1049	930
3180	1050	969
3180	1051	1008
3180	1052	1042
3180	1053	1063
3180	1054	1065
3180	1055	1047
3180	1056	1014
3180	1057	981
3180	1058	959
3180	1059	949
3180	1060	943
3180	1061	926
3180	1062	885
3180	1063	820
3180	1064	737
3180	1065	654
3180	1066	601
3180	1067	598
3180	1068	640
3180	1069	702
3180	1070	749
3180	1071	758
3180	1072	728
3180	1073	677
3180	1074	631
3180	1075	614
3180	1076	628
3180	1077	656
3180	1078	672
3180	1079	663
3180	1080	631
3180	1081	595
3180	1082	572
3180	1083	568
3180	1084	572
3180	1085	565
3180	1086	534
3180	1087	480
3180	1088	415
3180	1089	361
3180	1090	336
3180	1091	342
3180	1092	363
3180	1093	382
3180	1094	380
3180	1095	349
3180	1096	300
3180	1097	251
3180	1098	212
3180	1099	191
3180	1100	188
3180	1101	198
3180	1102	213
3180	1103	241
3180	1104	291
3180	1105	380
3180	1106	511
3180	1107	649
3180	1108	759
3180	1109	809
3180	1110	794
3180	1111	751
3180	1112	724
3180	1113	738
3180	1114	790
3180	1115	846
3180	1116	865
3180	1117	831
3180	1118	768
3180	1119	708
3180	1120	686
3180	1121	709
3180	1122	760
3180	1123	809
3180	1124	841
3180	1125	862
3180	1126	891
3180	1127	906
3180	1128	827
3180	1129	503
3180	1130	-214
3180	1131	-1380
3180	1132	-2891
3180	1133	-4469
3180	1134	-5729
3180	1135	-6305
3180	1136	-5991
3180	1137	-4823
3180	1138	-3069
3180	1139	-1130
3180	1140	600
3180	1141	1852
3180	1142	2560
3180	1143	2812
3180	1144	2781
3180	1145	2622
3180	1146	2423
3180	1147	2208
3180	1148	1963
3180	1149	1689
3180	1150	1414
3180	1151	1192
3180	1152	1062
3180	1153	1025
3180	1154	1040
3180	1155	1055
3180	1156	1030
3180	1157	963
3180	1158	879
3180	1159	814
3180	1160	788
3180	1161	788
3180	1162	774
3180	1163	707
3180	1164	590
3180	1165	461
3180	1166	360
3180	1167	310
3180	1168	308
3180	1169	325
3180	1170	326
3180	1171	301
3180	1172	248
3180	1173	184
3180	1174	123
3180	1175	61
3180	1176	4
3180	1177	-56
3180	1178	-128
3180	1179	-215
3180	1180	-314
3180	1181	-418
3180	1182	-525
3180	1183	-632
3180	1184	-741
3180	1185	-839
3180	1186	-918
3180	1187	-974
3180	1188	-1012
3180	1189	-1048
3180	1190	-1095
3180	1191	-1155
3180	1192	-1218
3180	1193	-1270
3180	1194	-1292
3180	1195	-1272
3180	1196	-1205
3180	1197	-1096
3180	1198	-950
3180	1199	-777
3180	1200	-594
3180	1201	-416
3180	1202	-251
3180	1203	-110
3180	1204	10
3180	1205	111
3180	1206	202
3180	1207	296
3180	1208	394
3180	1209	490
3180	1210	565
3180	1211	607
3180	1212	604
3180	1213	561
3180	1214	493
3180	1215	418
3180	1216	360
3180	1217	329
3180	1218	325
3180	1219	337
3180	1220	354
3180	1221	368
3180	1222	371
3180	1223	358
3180	1224	325
3180	1225	267
3180	1226	195
3180	1227	112
3180	1228	36
3180	1229	-12
3180	1230	-21
3180	1231	5
3180	1232	52
3180	1233	98
3180	1234	121
3180	1235	110
3180	1236	73
3180	1237	30
3180	1238	-3
3180	1239	-14
3180	1240	-13
3180	1241	-7
3180	1242	0
3180	1243	-1
3180	1244	-10
3180	1245	-24
3180	1246	-44
3180	1247	-83
3180	1248	-147
3180	1249	-243
3180	1250	-348
3180	1251	-429
3180	1252	-461
3180	1253	-438
3180	1254	-374
3180	1255	-301
3180	1256	-244
3180	1257	-223
3180	1258	-240
3180	1259	-270
3180	1260	-297
3180	1261	-283
3180	1262	-234
3180	1263	-163
3180	1264	-93
3180	1265	-49
3180	1266	-26
3180	1267	8
3180	1268	62
3180	1269	132
3180	1270	186
3180	1271	200
3180	1272	166
3180	1273	101
3180	1274	37
3180	1275	5
3180	1276	16
3180	1277	45
3180	1278	57
3180	1279	32
3180	1280	-12
3180	1281	-26
3180	1282	16
3180	1283	83
3180	1284	51
3180	1285	-268
3180	1286	-1030
3180	1287	-2263
3180	1288	-3806
3180	1289	-5331
3180	1290	-6442
3180	1291	-6804
3180	1292	-6278
3180	1293	-4974
3180	1294	-3212
3180	1295	-1388
3180	1296	153
3180	1297	1233
3180	1298	1843
3180	1299	2096
3180	1300	2131
3180	1301	2051
3180	1302	1898
3180	1303	1668
3180	1304	1372
3180	1305	1062
3180	1306	804
3180	1307	666
3180	1308	660
3180	1309	737
3180	1310	816
3180	1311	818
3180	1312	712
3180	1313	542
3180	1314	375
3180	1315	274
3180	1316	266
3180	1317	320
3180	1318	371
3180	1319	364
3180	1320	279
3180	1321	146
3180	1322	20
3180	1323	-58
3180	1324	-65
3180	1325	-38
3180	1326	6
3180	1327	34
3180	1328	22
3180	1329	-31
3180	1330	-116
3180	1331	-214
3180	1332	-297
3180	1333	-350
3180	1334	-371
3180	1335	-376
3180	1336	-392
3180	1337	-443
3180	1338	-544
3180	1339	-693
3180	1340	-862
3180	1341	-1013
3180	1342	-1117
3180	1343	-1154
3180	1344	-1138
3180	1345	-1104
3180	1346	-1080
3180	1347	-1086
3180	1348	-1108
3180	1349	-1118
3180	1350	-1092
3180	1351	-1017
3180	1352	-895
3180	1353	-750
3180	1354	-610
3180	1355	-493
3180	1356	-386
3180	1357	-265
3180	1358	-111
3180	1359	72
3180	1360	266
3180	1361	433
3180	1362	546
3180	1363	600
3180	1364	620
3180	1365	639
3180	1366	679
3180	1367	745
3180	1368	805
3180	1369	832
3180	1370	811
3180	1371	752
3180	1372	685
3180	1373	647
3180	1374	656
3180	1375	699
3180	1376	738
3180	1377	740
3180	1378	697
3180	1379	624
3180	1380	561
3180	1381	542
3180	1382	576
3180	1383	643
3180	1384	694
3180	1385	689
3180	1386	618
3180	1387	502
3180	1388	386
3180	1389	317
3180	1390	317
3180	1391	378
3180	1392	457
3180	1393	500
3180	1394	477
3180	1395	400
3180	1396	308
3180	1397	243
3180	1398	222
3180	1399	236
3180	1400	259
3180	1401	253
3180	1402	206
3180	1403	128
3180	1404	52
3180	1405	8
3180	1406	15
3180	1407	64
3180	1408	133
3180	1409	193
3180	1410	221
3180	1411	229
3180	1412	238
3180	1413	298
3180	1414	403
3180	1415	530
3180	1416	639
3180	1417	693
3180	1418	689
3180	1419	660
3180	1420	642
3180	1421	656
3180	1422	687
3180	1423	699
3180	1424	665
3180	1425	594
3180	1426	516
3180	1427	473
3180	1428	481
3180	1429	526
3180	1430	573
3180	1431	597
3180	1432	612
3180	1433	648
3180	1434	735
3180	1435	825
3180	1436	776
3180	1437	384
3180	1438	-541
3180	1439	-2042
3180	1440	-3941
3180	1441	-5849
3180	1442	-7251
3180	1443	-7706
3180	1444	-7024
3180	1445	-5334
3180	1446	-3051
3180	1447	-728
3180	1448	1157
3180	1449	2338
3180	1450	2814
3180	1451	2779
3180	1452	2513
3180	1453	2229
3180	1454	2016
3180	1455	1854
3180	1456	1680
3180	1457	1460
3180	1458	1211
3180	1459	997
3180	1460	877
3180	1461	872
3180	1462	944
3180	1463	1015
3180	1464	1025
3180	1465	942
3180	1466	798
3180	1467	651
3180	1468	547
3180	1469	500
3180	1470	488
3180	1471	489
3180	1472	486
3180	1473	471
3180	1474	451
3180	1475	424
3180	1476	387
3180	1477	316
3180	1478	224
3180	1479	125
3180	1480	45
3180	1481	2
3180	1482	-14
3180	1483	-22
3180	1484	-39
3180	1485	-81
3180	1486	-168
3180	1487	-293
3180	1488	-441
3180	1489	-589
3180	1490	-721
3180	1491	-830
3180	1492	-910
3180	1493	-960
3180	1494	-992
3180	1495	-1003
3180	1496	-1007
3180	1497	-1017
3180	1498	-1048
3180	1499	-1103
3180	1500	-1164
3180	1501	-1200
3180	1502	-1170
3180	1503	-1054
3180	1504	-856
3180	1505	-604
3180	1506	-367
3180	1507	-192
3180	1508	-91
3180	1509	-41
3180	1510	16
3180	1511	132
3180	1512	310
3180	1513	506
3180	1514	662
3180	1515	737
3180	1516	721
3180	1517	661
3180	1518	623
3180	1519	639
3180	1520	707
3180	1521	787
3180	1522	825
3180	1523	801
3180	1524	718
3180	1525	612
3180	1526	533
3180	1527	509
3180	1528	534
3180	1529	578
3180	1530	607
3180	1531	599
3180	1532	549
3180	1533	474
3180	1534	393
3180	1535	326
3180	1536	289
3180	1537	290
3180	1538	314
3180	1539	352
3180	1540	395
3180	1541	428
3180	1542	428
3180	1543	379
3180	1544	295
3180	1545	199
3180	1546	112
3180	1547	47
3180	1548	14
3180	1549	1
3180	1550	-5
3180	1551	-23
3180	1552	-44
3180	1553	-49
3180	1554	-28
3180	1555	17
3180	1556	70
3180	1557	109
3180	1558	112
3180	1559	70
3180	1560	11
3180	1561	-11
3180	1562	40
3180	1563	179
3180	1564	358
3180	1565	510
3180	1566	574
3180	1567	529
3180	1568	428
3180	1569	356
3180	1570	386
3180	1571	505
3180	1572	636
3180	1573	686
3180	1574	606
3180	1575	428
3180	1576	261
3180	1577	203
3180	1578	281
3180	1579	437
3180	1580	568
3180	1581	604
3180	1582	551
3180	1583	487
3180	1584	476
3180	1585	496
3180	1586	392
3180	1587	-96
3180	1588	-1171
3180	1589	-2852
3180	1590	-4884
3180	1591	-6768
3180	1592	-7927
3180	1593	-7942
3180	1594	-6727
3180	1595	-4571
3180	1596	-2038
3180	1597	248
3180	1598	1845
3180	1599	2616
3180	1600	2719
3180	1601	2451
3180	1602	2112
3180	1603	1866
3180	1604	1724
3180	1605	1612
3180	1606	1459
3180	1607	1256
3180	1608	1055
3180	1609	925
3180	1610	895
3180	1611	938
3180	1612	979
3180	1613	954
3180	1614	843
3180	1615	687
3180	1616	555
3180	1617	499
3180	1618	523
3180	1619	578
3180	1620	602
3180	1621	559
3180	1622	467
3180	1623	365
3180	1624	290
3180	1625	248
3180	1626	226
3180	1627	191
3180	1628	150
3180	1629	109
3180	1630	86
3180	1631	83
3180	1632	74
3180	1633	33
3180	1634	-52
3180	1635	-166
3180	1636	-281
3180	1637	-367
3180	1638	-410
3180	1639	-421
3180	1640	-432
3180	1641	-469
3180	1642	-553
3180	1643	-688
3180	1644	-852
3180	1645	-1007
3180	1646	-1119
3180	1647	-1167
3180	1648	-1152
3180	1649	-1090
3180	1650	-996
3180	1651	-886
3180	1652	-779
3180	1653	-683
3180	1654	-594
3180	1655	-507
3180	1656	-413
3180	1657	-301
3180	1658	-167
3180	1659	-7
3180	1660	164
3180	1661	316
3180	1662	413
3180	1663	444
3180	1664	435
3180	1665	427
3180	1666	448
3180	1667	514
3180	1668	611
3180	1669	702
3180	1670	743
3180	1671	713
3180	1672	629
3180	1673	536
3180	1674	478
3180	1675	474
3180	1676	514
3180	1677	557
3180	1678	557
3180	1679	485
3180	1680	365
3180	1681	250
3180	1682	195
3180	1683	217
3180	1684	293
3180	1685	370
3180	1686	395
3180	1687	344
3180	1688	234
3180	1689	112
3180	1690	24
3180	1691	-9
3180	1692	-2
3180	1693	13
3180	1694	9
3180	1695	-21
3180	1696	-61
3180	1697	-80
3180	1698	-56
3180	1699	-2
3180	1700	49
3180	1701	57
3180	1702	3
3180	1703	-101
3180	1704	-218
3180	1705	-304
3180	1706	-315
3180	1707	-250
3180	1708	-147
3180	1709	-57
3180	1710	-11
3180	1711	2
3180	1712	6
3180	1713	59
3180	1714	172
3180	1715	322
3180	1716	462
3180	1717	525
3180	1718	504
3180	1719	442
3180	1720	395
3180	1721	404
3180	1722	459
3180	1723	511
3180	1724	515
3180	1725	450
3180	1726	357
3180	1727	284
3180	1728	273
3180	1729	329
3180	1730	415
3180	1731	485
3180	1732	518
3180	1733	535
3180	1734	568
3180	1735	602
3180	1736	530
3180	1737	168
3180	1738	-674
3180	1739	-2067
3180	1740	-3864
3180	1741	-5689
3180	1742	-7047
3180	1743	-7493
3180	1744	-6817
3180	1745	-5136
3180	1746	-2872
3180	1747	-582
3180	1748	1242
3180	1749	2331
3180	1750	2697
3180	1751	2560
3180	1752	2209
3180	1753	1872
3180	1754	1640
3180	1755	1483
3180	1756	1322
3180	1757	1116
3180	1758	887
3180	1759	697
3180	1760	602
3180	1761	613
3180	1762	683
3180	1763	743
3180	1764	741
3180	1765	667
3180	1766	557
3180	1767	463
3180	1768	413
3180	1769	405
3180	1770	406
3180	1771	388
3180	1772	340
3180	1773	277
3180	1774	225
3180	1775	199
3180	1776	196
3180	1777	185
3180	1778	159
3180	1779	105
3180	1780	29
3180	1781	-49
3180	1782	-124
3180	1783	-187
3180	1784	-232
3180	1785	-262
3180	1786	-284
3180	1787	-313
3180	1788	-362
3180	1789	-439
3180	1790	-542
3180	1791	-652
3180	1792	-747
3180	1793	-816
3180	1794	-860
3180	1795	-891
3180	1796	-929
3180	1797	-985
3180	1798	-1055
3180	1799	-1116
3180	1800	-1139
3180	1801	-1098
3180	1802	-995
3180	1803	-848
3180	1804	-688
3180	1805	-541
3180	1806	-411
3180	1807	-292
3180	1808	-169
3180	1809	-32
3180	1810	117
3180	1811	255
3180	1812	358
3180	1813	420
3180	1814	452
3180	1815	481
3180	1816	531
3180	1817	611
3180	1818	703
3180	1819	772
3180	1820	794
3180	1821	758
3180	1822	679
3180	1823	592
3180	1824	523
3180	1825	486
3180	1826	469
3180	1827	453
3180	1828	421
3180	1829	381
3180	1830	351
3180	1831	348
3180	1832	382
3180	1833	445
3180	1834	509
3180	1835	552
3180	1836	557
3180	1837	521
3180	1838	457
3180	1839	385
3180	1840	324
3180	1841	275
3180	1842	238
3180	1843	204
3180	1844	165
3180	1845	122
3180	1846	74
3180	1847	27
3180	1848	-16
3180	1849	-53
3180	1850	-82
3180	1851	-103
3180	1852	-113
3180	1853	-108
3180	1854	-94
3180	1855	-75
3180	1856	-58
3180	1857	-52
3180	1858	-62
3180	1859	-77
3180	1860	-79
3180	1861	-52
3180	1862	22
3180	1863	121
3180	1864	225
3180	1865	301
3180	1866	333
3180	1867	340
3180	1868	346
3180	1869	365
3180	1870	390
3180	1871	403
3180	1872	383
3180	1873	325
3180	1874	255
3180	1875	211
3180	1876	216
3180	1877	263
3180	1878	321
3180	1879	358
3180	1880	375
3180	1881	406
3180	1882	491
3180	1883	615
3180	1884	679
3180	1885	507
3180	1886	-97
3180	1887	-1241
3180	1888	-2856
3180	1889	-4661
3180	1890	-6222
3180	1891	-7104
3180	1892	-7021
3180	1893	-5946
3180	1894	-4130
3180	1895	-2003
3180	1896	-28
3180	1897	1453
3180	1898	2307
3180	1899	2589
3180	1900	2480
3180	1901	2179
3180	1902	1840
3180	1903	1533
3180	1904	1274
3180	1905	1063
3180	1906	903
3180	1907	808
3180	1908	779
3180	1909	799
3180	1910	829
3180	1911	830
3180	1912	780
3180	1913	688
3180	1914	591
3180	1915	524
3180	1916	502
3180	1917	503
3180	1918	494
3180	1919	443
3180	1920	343
3180	1921	218
3180	1922	109
3180	1923	41
3180	1924	20
3180	1925	24
3180	1926	22
3180	1927	7
3180	1928	-24
3180	1929	-57
3180	1930	-84
3180	1931	-112
3180	1932	-142
3180	1933	-183
3180	1934	-242
3180	1935	-317
3180	1936	-399
3180	1937	-478
3180	1938	-552
3180	1939	-616
3180	1940	-668
3180	1941	-709
3180	1942	-747
3180	1943	-787
3180	1944	-832
3180	1945	-876
3180	1946	-912
3180	1947	-932
3180	1948	-931
3180	1949	-906
3180	1950	-859
3180	1951	-798
3180	1952	-726
3180	1953	-640
3180	1954	-537
3180	1955	-413
3180	1956	-270
3180	1957	-113
3180	1958	49
3180	1959	201
3180	1960	334
3180	1961	440
3180	1962	520
3180	1963	582
3180	1964	628
3180	1965	662
3180	1966	683
3180	1967	693
3180	1968	686
3180	1969	663
3180	1970	630
3180	1971	591
3180	1972	554
3180	1973	523
3180	1974	505
3180	1975	500
3180	1976	504
3180	1977	511
3180	1978	515
3180	1979	510
3180	1980	494
3180	1981	467
3180	1982	431
3180	1983	395
3180	1984	366
3180	1985	344
3180	1986	326
3180	1987	306
3180	1988	281
3180	1989	252
3180	1990	222
3180	1991	196
3180	1992	180
3180	1993	174
3180	1994	172
3180	1995	166
3180	1996	155
3180	1997	133
3180	1998	105
3180	1999	74
[truncated: 159,280 more rows]
