# Supplementary material for: Are Complexity Metrics Reliable in Assessing HRV Control in Obese Patients During Sleep?
Source: PLoS One. 2015 Apr 20;10(4):e0124458. doi: 10.1371/journal.pone.0124458 (PMC4404104; doi:10.1371/journal.pone.0124458)
Supplement: S2 Dataset — (ZIP) [file pone.0124458.s002.zip › cabiddu_obese_patients_data/SUBJECT (12)/2/FC.txt]

20461	0	1542
20461	1	1342
20461	2	1119
20461	3	911
20461	4	775
20461	5	741
20461	6	772
20461	7	800
20461	8	793
20461	9	755
20461	10	695
20461	11	623
20461	12	563
20461	13	540
20461	14	542
20461	15	526
20461	16	470
20461	17	394
20461	18	323
20461	19	256
20461	20	200
20461	21	158
20461	22	152
20461	23	160
20461	24	158
20461	25	152
20461	26	151
20461	27	145
20461	28	116
20461	29	65
20461	30	12
20461	31	-34
20461	32	-89
20461	33	-156
20461	34	-219
20461	35	-269
20461	36	-320
20461	37	-389
20461	38	-465
20461	39	-534
20461	40	-612
20461	41	-718
20461	42	-841
20461	43	-947
20461	44	-1025
20461	45	-1085
20461	46	-1132
20461	47	-1159
20461	48	-1174
20461	49	-1203
20461	50	-1253
20461	51	-1299
20461	52	-1313
20461	53	-1298
20461	54	-1263
20461	55	-1190
20461	56	-1061
20461	57	-885
20461	58	-686
20461	59	-467
20461	60	-226
20461	61	16
20461	62	226
20461	63	392
20461	64	533
20461	65	660
20461	66	766
20461	67	844
20461	68	907
20461	69	965
20461	70	1002
20461	71	1005
20461	72	985
20461	73	974
20461	74	972
20461	75	962
20461	76	943
20461	77	930
20461	78	921
20461	79	897
20461	80	858
20461	81	822
20461	82	798
20461	83	771
20461	84	725
20461	85	678
20461	86	649
20461	87	633
20461	88	613
20461	89	596
20461	90	593
20461	91	595
20461	92	573
20461	93	529
20461	94	485
20461	95	452
20461	96	420
20461	97	384
20461	98	363
20461	99	358
20461	100	348
20461	101	317
20461	102	282
20461	103	265
20461	104	258
20461	105	246
20461	106	233
20461	107	237
20461	108	249
20461	109	250
20461	110	237
20461	111	231
20461	112	235
20461	113	233
20461	114	213
20461	115	187
20461	116	163
20461	117	125
20461	118	61
20461	119	-9
20461	120	-52
20461	121	-68
20461	122	-71
20461	123	-66
20461	124	-48
20461	125	-38
20461	126	-65
20461	127	-128
20461	128	-192
20461	129	-224
20461	130	-226
20461	131	-204
20461	132	-160
20461	133	-104
20461	134	-64
20461	135	-60
20461	136	-62
20461	137	-39
20461	138	27
20461	139	119
20461	140	216
20461	141	300
20461	142	339
20461	143	308
20461	144	233
20461	145	171
20461	146	165
20461	147	200
20461	148	239
20461	149	256
20461	150	245
20461	151	198
20461	152	130
20461	153	87
20461	154	98
20461	155	146
20461	156	179
20461	157	181
20461	158	183
20461	159	211
20461	160	250
20461	161	231
20461	162	32
20461	163	-503
20461	164	-1502
20461	165	-2948
20461	166	-4599
20461	167	-6059
20461	168	-6917
20461	169	-6890
20461	170	-5911
20461	171	-4171
20461	172	-2079
20461	173	-118
20461	174	1355
20461	175	2200
20461	176	2473
20461	177	2349
20461	178	2044
20461	179	1741
20461	180	1517
20461	181	1350
20461	182	1189
20461	183	1021
20461	184	875
20461	185	772
20461	186	718
20461	187	710
20461	188	733
20461	189	747
20461	190	708
20461	191	619
20461	192	527
20461	193	466
20461	194	434
20461	195	416
20461	196	408
20461	197	399
20461	198	366
20461	199	306
20461	200	241
20461	201	207
20461	202	188
20461	203	157
20461	204	117
20461	205	85
20461	206	66
20461	207	42
20461	208	8
20461	209	-20
20461	210	-39
20461	211	-69
20461	212	-118
20461	213	-173
20461	214	-219
20461	215	-268
20461	216	-338
20461	217	-421
20461	218	-494
20461	219	-560
20461	220	-634
20461	221	-715
20461	222	-784
20461	223	-843
20461	224	-915
20461	225	-1005
20461	226	-1093
20461	227	-1167
20461	228	-1236
20461	229	-1309
20461	230	-1373
20461	231	-1408
20461	232	-1430
20461	233	-1451
20461	234	-1454
20461	235	-1417
20461	236	-1343
20461	237	-1249
20461	238	-1135
20461	239	-987
20461	240	-806
20461	241	-613
20461	242	-421
20461	243	-219
20461	244	-6
20461	245	193
20461	246	354
20461	247	487
20461	248	603
20461	249	694
20461	250	750
20461	251	783
20461	252	814
20461	253	841
20461	254	844
20461	255	821
20461	256	796
20461	257	782
20461	258	763
20461	259	738
20461	260	723
20461	261	729
20461	262	735
20461	263	721
20461	264	694
20461	265	670
20461	266	642
20461	267	598
20461	268	547
20461	269	514
20461	270	500
20461	271	483
20461	272	458
20461	273	440
20461	274	435
20461	275	424
20461	276	396
20461	277	367
20461	278	354
20461	279	348
20461	280	332
20461	281	312
20461	282	306
20461	283	308
20461	284	306
20461	285	308
20461	286	332
20461	287	375
20461	288	405
20461	289	406
20461	290	392
20461	291	376
20461	292	353
20461	293	325
20461	294	309
20461	295	310
20461	296	308
20461	297	272
20461	298	209
20461	299	153
20461	300	116
20461	301	93
20461	302	91
20461	303	113
20461	304	140
20461	305	130
20461	306	74
20461	307	-2
20461	308	-62
20461	309	-93
20461	310	-93
20461	311	-55
20461	312	17
20461	313	81
20461	314	107
20461	315	102
20461	316	100
20461	317	121
20461	318	159
20461	319	213
20461	320	294
20461	321	382
20461	322	440
20461	323	448
20461	324	420
20461	325	389
20461	326	362
20461	327	340
20461	328	337
20461	329	355
20461	330	372
20461	331	361
20461	332	332
20461	333	316
20461	334	320
20461	335	328
20461	336	328
20461	337	332
20461	338	347
20461	339	372
20461	340	412
20461	341	462
20461	342	465
20461	343	285
20461	344	-223
20461	345	-1126
20461	346	-2374
20461	347	-3792
20461	348	-5098
20461	349	-5949
20461	350	-6068
20461	351	-5370
20461	352	-4003
20461	353	-2267
20461	354	-515
20461	355	942
20461	356	1911
20461	357	2363
20461	358	2423
20461	359	2264
20461	360	2019
20461	361	1752
20461	362	1501
20461	363	1280
20461	364	1081
20461	365	897
20461	366	750
20461	367	674
20461	368	658
20461	369	657
20461	370	636
20461	371	595
20461	372	542
20461	373	486
20461	374	435
20461	375	411
20461	376	418
20461	377	425
20461	378	393
20461	379	326
20461	380	260
20461	381	205
20461	382	163
20461	383	137
20461	384	127
20461	385	130
20461	386	116
20461	387	79
20461	388	42
20461	389	16
20461	390	-10
20461	391	-54
20461	392	-109
20461	393	-156
20461	394	-206
20461	395	-269
20461	396	-333
20461	397	-375
20461	398	-401
20461	399	-442
20461	400	-503
20461	401	-569
20461	402	-636
20461	403	-718
20461	404	-818
20461	405	-914
20461	406	-990
20461	407	-1055
20461	408	-1123
20461	409	-1184
20461	410	-1223
20461	411	-1252
20461	412	-1290
20461	413	-1330
20461	414	-1348
20461	415	-1338
20461	416	-1313
20461	417	-1271
20461	418	-1192
20461	419	-1072
20461	420	-930
20461	421	-777
20461	422	-603
20461	423	-404
20461	424	-197
20461	425	-5
20461	426	178
20461	427	362
20461	428	534
20461	429	670
20461	430	770
20461	431	850
20461	432	906
20461	433	923
20461	434	906
20461	435	884
20461	436	874
20461	437	866
20461	438	854
20461	439	846
20461	440	848
20461	441	837
20461	442	796
20461	443	735
20461	444	683
20461	445	646
20461	446	612
20461	447	580
20461	448	562
20461	449	550
20461	450	522
20461	451	476
20461	452	438
20461	453	424
20461	454	422
20461	455	418
20461	456	416
20461	457	422
20461	458	422
20461	459	402
20461	460	375
20461	461	366
20461	462	376
20461	463	384
20461	464	378
20461	465	373
20461	466	369
20461	467	357
20461	468	340
20461	469	341
20461	470	367
20461	471	394
20461	472	395
20461	473	377
20461	474	360
20461	475	347
20461	476	331
20461	477	321
20461	478	329
20461	479	334
20461	480	306
20461	481	240
20461	482	170
20461	483	123
20461	484	104
20461	485	109
20461	486	141
20461	487	183
20461	488	195
20461	489	149
20461	490	66
20461	491	-10
20461	492	-59
20461	493	-78
20461	494	-61
20461	495	-2
20461	496	69
20461	497	115
20461	498	128
20461	499	134
20461	500	159
20461	501	191
20461	502	221
20461	503	263
20461	504	313
20461	505	351
20461	506	358
20461	507	341
20461	508	335
20461	509	346
20461	510	359
20461	511	375
20461	512	403
20461	513	428
20461	514	425
20461	515	392
20461	516	355
20461	517	332
20461	518	314
20461	519	297
20461	520	300
20461	521	347
20461	522	439
20461	523	552
20461	524	655
20461	525	675
20461	526	483
20461	527	-63
20461	528	-1019
20461	529	-2319
20461	530	-3773
20461	531	-5106
20461	532	-5996
20461	533	-6172
20461	534	-5528
20461	535	-4190
20461	536	-2453
20461	537	-667
20461	538	858
20461	539	1907
20461	540	2426
20461	541	2520
20461	542	2372
20461	543	2137
20461	544	1892
20461	545	1668
20461	546	1472
20461	547	1290
20461	548	1107
20461	549	934
20461	550	811
20461	551	757
20461	552	744
20461	553	729
20461	554	696
20461	555	649
20461	556	589
20461	557	519
20461	558	463
20461	559	448
20461	560	460
20461	561	458
20461	562	422
20461	563	369
20461	564	314
20461	565	261
20461	566	212
20461	567	180
20461	568	180
20461	569	185
20461	570	171
20461	571	148
20461	572	128
20461	573	108
20461	574	76
20461	575	35
20461	576	0
20461	577	-32
20461	578	-87
20461	579	-169
20461	580	-260
20461	581	-344
20461	582	-429
20461	583	-514
20461	584	-583
20461	585	-626
20461	586	-665
20461	587	-726
20461	588	-807
20461	589	-885
20461	590	-962
20461	591	-1044
20461	592	-1126
20461	593	-1182
20461	594	-1213
20461	595	-1242
20461	596	-1278
20461	597	-1306
20461	598	-1314
20461	599	-1310
20461	600	-1294
20461	601	-1241
20461	602	-1130
20461	603	-971
20461	604	-785
20461	605	-577
20461	606	-341
20461	607	-96
20461	608	125
20461	609	312
20461	610	479
20461	611	627
20461	612	742
20461	613	817
20461	614	874
20461	615	924
20461	616	954
20461	617	956
20461	618	941
20461	619	930
20461	620	918
20461	621	893
20461	622	865
20461	623	853
20461	624	851
20461	625	834
20461	626	800
20461	627	762
20461	628	728
20461	629	687
20461	630	632
20461	631	587
20461	632	564
20461	633	553
20461	634	537
20461	635	526
20461	636	532
20461	637	543
20461	638	540
20461	639	522
20461	640	506
20461	641	493
20461	642	469
20461	643	438
20461	644	425
20461	645	435
20461	646	448
20461	647	443
20461	648	427
20461	649	407
20461	650	373
20461	651	318
20461	652	266
20461	653	247
20461	654	260
20461	655	286
20461	656	312
20461	657	342
20461	658	364
20461	659	356
20461	660	317
20461	661	279
20461	662	264
20461	663	258
20461	664	247
20461	665	239
20461	666	241
20461	667	238
20461	668	218
20461	669	196
20461	670	190
20461	671	197
20461	672	187
20461	673	153
20461	674	109
20461	675	62
20461	676	7
20461	677	-47
20461	678	-73
20461	679	-65
20461	680	-53
20461	681	-69
20461	682	-112
20461	683	-169
20461	684	-232
20461	685	-297
20461	686	-334
20461	687	-320
20461	688	-268
20461	689	-218
20461	690	-190
20461	691	-169
20461	692	-150
20461	693	-131
20461	694	-117
20461	695	-87
20461	696	-26
20461	697	35
20461	698	74
20461	699	91
20461	700	94
20461	701	89
20461	702	70
20461	703	59
20461	704	79
20461	705	120
20461	706	146
20461	707	146
20461	708	132
20461	709	120
20461	710	106
20461	711	96
20461	712	105
20461	713	140
20461	714	185
20461	715	230
20461	716	284
20461	717	335
20461	718	301
20461	719	42
20461	720	-567
20461	721	-1581
20461	722	-2960
20461	723	-4526
20461	724	-5954
20461	725	-6866
20461	726	-6972
20461	727	-6191
20461	728	-4672
20461	729	-2730
20461	730	-765
20461	731	845
20461	732	1878
20461	733	2328
20461	734	2356
20461	735	2158
20461	736	1892
20461	737	1651
20461	738	1465
20461	739	1304
20461	740	1122
20461	741	923
20461	742	759
20461	743	677
20461	744	668
20461	745	697
20461	746	727
20461	747	726
20461	748	670
20461	749	564
20461	750	456
20461	751	397
20461	752	392
20461	753	402
20461	754	394
20461	755	367
20461	756	321
20461	757	254
20461	758	189
20461	759	152
20461	760	147
20461	761	152
20461	762	141
20461	763	123
20461	764	115
20461	765	105
20461	766	81
20461	767	45
20461	768	14
20461	769	-17
20461	770	-65
20461	771	-130
20461	772	-189
20461	773	-237
20461	774	-297
20461	775	-375
20461	776	-454
20461	777	-524
20461	778	-597
20461	779	-686
20461	780	-775
20461	781	-847
20461	782	-906
20461	783	-973
20461	784	-1044
20461	785	-1101
20461	786	-1148
20461	787	-1203
20461	788	-1266
20461	789	-1313
20461	790	-1334
20461	791	-1341
20461	792	-1335
20461	793	-1295
20461	794	-1198
20461	795	-1054
20461	796	-884
20461	797	-689
20461	798	-466
20461	799	-235
20461	800	-25
20461	801	162
20461	802	339
20461	803	504
20461	804	634
20461	805	725
20461	806	791
20461	807	841
20461	808	863
20461	809	855
20461	810	841
20461	811	843
20461	812	851
20461	813	850
20461	814	843
20461	815	844
20461	816	839
20461	817	811
20461	818	767
20461	819	730
20461	820	706
20461	821	680
20461	822	646
20461	823	619
20461	824	604
20461	825	584
20461	826	548
20461	827	509
20461	828	486
20461	829	470
20461	830	448
20461	831	426
20461	832	420
20461	833	426
20461	834	424
20461	835	416
20461	836	418
20461	837	430
20461	838	432
20461	839	412
20461	840	386
20461	841	369
20461	842	350
20461	843	325
20461	844	306
20461	845	309
20461	846	322
20461	847	324
20461	848	312
20461	849	304
20461	850	302
20461	851	290
20461	852	276
20461	853	282
20461	854	310
20461	855	336
20461	856	344
20461	857	340
20461	858	331
20461	859	307
20461	860	263
20461	861	220
20461	862	200
20461	863	200
20461	864	200
20461	865	197
20461	866	203
20461	867	215
20461	868	211
20461	869	191
20461	870	176
20461	871	174
20461	872	169
20461	873	150
20461	874	131
20461	875	124
20461	876	122
20461	877	109
20461	878	98
20461	879	102
20461	880	116
20461	881	116
20461	882	104
20461	883	100
20461	884	106
20461	885	103
20461	886	88
20461	887	80
20461	888	84
20461	889	82
20461	890	55
20461	891	23
20461	892	2
20461	893	-11
20461	894	-27
20461	895	-38
20461	896	-30
20461	897	-18
20461	898	-26
20461	899	-51
20461	900	-68
20461	901	-66
20461	902	-60
20461	903	-55
20461	904	-50
20461	905	-50
20461	906	-79
20461	907	-153
20461	908	-241
20461	909	-307
20461	910	-340
20461	911	-348
20461	912	-330
20461	913	-289
20461	914	-253
20461	915	-253
20461	916	-290
20461	917	-330
20461	918	-351
20461	919	-355
20461	920	-343
20461	921	-308
20461	922	-254
20461	923	-207
20461	924	-192
20461	925	-190
20461	926	-169
20461	927	-130
20461	928	-72
20461	929	-1
20461	930	83
20461	931	155
20461	932	179
20461	933	161
20461	934	139
20461	935	139
20461	936	155
20461	937	170
20461	938	179
20461	939	179
20461	940	155
20461	941	108
20461	942	74
20461	943	86
20461	944	132
20461	945	176
20461	946	202
20461	947	231
20461	948	273
20461	949	304
20461	950	271
20461	951	84
20461	952	-389
20461	953	-1274
20461	954	-2583
20461	955	-4144
20461	956	-5626
20461	957	-6651
20461	958	-6902
20461	959	-6222
20461	960	-4698
20461	961	-2671
20461	962	-609
20461	963	1077
20461	964	2161
20461	965	2617
20461	966	2574
20461	967	2263
20461	968	1909
20461	969	1640
20461	970	1455
20461	971	1300
20461	972	1139
20461	973	977
20461	974	825
20461	975	707
20461	976	652
20461	977	665
20461	978	698
20461	979	692
20461	980	630
20461	981	549
20461	982	485
20461	983	442
20461	984	417
20461	985	406
20461	986	389
20461	987	338
20461	988	248
20461	989	154
20461	990	100
20461	991	90
20461	992	94
20461	993	109
20461	994	129
20461	995	136
20461	996	108
20461	997	48
20461	998	-11
20461	999	-52
20461	1000	-83
20461	1001	-112
20461	1002	-132
20461	1003	-144
20461	1004	-168
20461	1005	-226
20461	1006	-304
20461	1007	-376
20461	1008	-439
20461	1009	-504
20461	1010	-569
20461	1011	-627
20461	1012	-687
20461	1013	-775
20461	1014	-887
20461	1015	-995
20461	1016	-1075
20461	1017	-1136
20461	1018	-1186
20461	1019	-1221
20461	1020	-1240
20461	1021	-1266
20461	1022	-1312
20461	1023	-1357
20461	1024	-1365
20461	1025	-1331
20461	1026	-1266
20461	1027	-1174
20461	1028	-1045
20461	1029	-889
20461	1030	-729
20461	1031	-567
20461	1032	-382
20461	1033	-168
20461	1034	51
20461	1035	251
20461	1036	429
20461	1037	586
20461	1038	709
20461	1039	785
20461	1040	833
20461	1041	882
20461	1042	934
20461	1043	972
20461	1044	993
20461	1045	1011
20461	1046	1023
20461	1047	1009
20461	1048	968
20461	1049	927
20461	1050	901
20461	1051	878
20461	1052	849
20461	1053	825
20461	1054	814
20461	1055	802
20461	1056	767
20461	1057	718
20461	1058	675
20461	1059	643
20461	1060	605
20461	1061	561
20461	1062	528
20461	1063	507
20461	1064	480
20461	1065	443
20461	1066	414
20461	1067	408
20461	1068	408
20461	1069	398
20461	1070	385
20461	1071	380
20461	1072	375
20461	1073	355
20461	1074	330
20461	1075	323
20461	1076	332
20461	1077	334
20461	1078	322
20461	1079	309
20461	1080	299
20461	1081	279
20461	1082	248
20461	1083	227
20461	1084	232
20461	1085	246
20461	1086	249
20461	1087	248
20461	1088	257
20461	1089	266
20461	1090	263
20461	1091	254
20461	1092	259
20461	1093	276
20461	1094	283
20461	1095	274
20461	1096	264
20461	1097	261
20461	1098	254
20461	1099	234
20461	1100	222
20461	1101	229
20461	1102	238
20461	1103	231
20461	1104	212
20461	1105	201
20461	1106	193
20461	1107	175
20461	1108	154
20461	1109	150
20461	1110	164
20461	1111	170
20461	1112	162
20461	1113	153
20461	1114	153
20461	1115	149
20461	1116	130
20461	1117	113
20461	1118	113
20461	1119	118
20461	1120	113
20461	1121	103
20461	1122	105
20461	1123	113
20461	1124	109
20461	1125	93
20461	1126	84
20461	1127	86
20461	1128	81
20461	1129	65
20461	1130	57
20461	1131	67
20461	1132	77
20461	1133	72
20461	1134	62
20461	1135	59
20461	1136	53
20461	1137	30
20461	1138	-3
20461	1139	-19
20461	1140	-22
20461	1141	-29
20461	1142	-43
20461	1143	-49
20461	1144	-45
20461	1145	-50
20461	1146	-71
20461	1147	-90
20461	1148	-91
20461	1149	-83
20461	1150	-81
20461	1151	-76
20461	1152	-55
20461	1153	-35
20461	1154	-40
20461	1155	-64
20461	1156	-87
20461	1157	-104
20461	1158	-127
20461	1159	-152
20461	1160	-159
20461	1161	-146
20461	1162	-135
20461	1163	-136
20461	1164	-138
20461	1165	-128
20461	1166	-120
20461	1167	-126
20461	1168	-131
20461	1169	-117
20461	1170	-91
20461	1171	-72
20461	1172	-59
20461	1173	-41
20461	1174	-24
20461	1175	-32
20461	1176	-67
20461	1177	-100
20461	1178	-114
20461	1179	-115
20461	1180	-111
20461	1181	-93
20461	1182	-54
20461	1183	-17
20461	1184	1
20461	1185	8
20461	1186	26
20461	1187	48
20461	1188	52
20461	1189	35
20461	1190	17
20461	1191	4
20461	1192	-17
20461	1193	-42
20461	1194	-49
20461	1195	-31
20461	1196	-10
20461	1197	-7
20461	1198	-13
20461	1199	-13
20461	1200	-11
20461	1201	-20
20461	1202	-28
20461	1203	-20
20461	1204	-6
20461	1205	-12
20461	1206	-37
20461	1207	-60
20461	1208	-66
20461	1209	-65
20461	1210	-61
20461	1211	-43
20461	1212	-13
20461	1213	3
20461	1214	-11
20461	1215	-34
20461	1216	-39
20461	1217	-24
20461	1218	-3
20461	1219	17
20461	1220	37
20461	1221	39
20461	1222	0
20461	1223	-70
20461	1224	-130
20461	1225	-153
20461	1226	-145
20461	1227	-124
20461	1228	-92
20461	1229	-59
20461	1230	-58
20461	1231	-102
20461	1232	-168
20461	1233	-216
20461	1234	-236
20461	1235	-241
20461	1236	-229
20461	1237	-192
20461	1238	-148
20461	1239	-122
20461	1240	-114
20461	1241	-105
20461	1242	-64
20461	1243	-11
20461	1244	38
20461	1245	80
20461	1246	115
20461	1247	133
20461	1248	131
20461	1249	129
20461	1250	152
20461	1251	184
20461	1252	190
20461	1253	162
20461	1254	124
20461	1255	94
20461	1256	76
20461	1257	80
20461	1258	115
20461	1259	170
20461	1260	212
20461	1261	233
20461	1262	260
20461	1263	310
20461	1264	330
20461	1265	198
20461	1266	-217
20461	1267	-1022
20461	1268	-2238
20461	1269	-3743
20461	1270	-5240
20461	1271	-6331
20461	1272	-6684
20461	1273	-6154
20461	1274	-4823
20461	1275	-2969
20461	1276	-997
20461	1277	688
20461	1278	1827
20461	1279	2382
20461	1280	2484
20461	1281	2320
20461	1282	2056
20461	1283	1807
20461	1284	1619
20461	1285	1464
20461	1286	1294
20461	1287	1108
20461	1288	950
20461	1289	854
20461	1290	813
20461	1291	798
20461	1292	787
20461	1293	759
20461	1294	692
20461	1295	594
20461	1296	510
20461	1297	474
20461	1298	476
20461	1299	476
20461	1300	451
20461	1301	404
20461	1302	341
20461	1303	260
20461	1304	180
20461	1305	135
20461	1306	117
20461	1307	106
20461	1308	87
20461	1309	67
20461	1310	58
20461	1311	45
20461	1312	13
20461	1313	-25
20461	1314	-55
20461	1315	-87
20461	1316	-134
20461	1317	-191
20461	1318	-236
20461	1319	-270
20461	1320	-316
20461	1321	-380
20461	1322	-440
20461	1323	-488
20461	1324	-538
20461	1325	-602
20461	1326	-668
20461	1327	-726
20461	1328	-793
20461	1329	-882
20461	1330	-977
20461	1331	-1053
20461	1332	-1108
20461	1333	-1161
20461	1334	-1211
20461	1335	-1244
20461	1336	-1264
20461	1337	-1291
20461	1338	-1326
20461	1339	-1347
20461	1340	-1337
20461	1341	-1307
20461	1342	-1260
20461	1343	-1179
20461	1344	-1047
20461	1345	-877
20461	1346	-690
20461	1347	-489
20461	1348	-270
20461	1349	-52
20461	1350	136
20461	1351	293
20461	1352	438
20461	1353	579
20461	1354	698
20461	1355	791
20461	1356	868
20461	1357	932
20461	1358	967
20461	1359	963
20461	1360	938
20461	1361	918
20461	1362	902
20461	1363	880
20461	1364	860
20461	1365	857
20461	1366	865
20461	1367	859
20461	1368	834
20461	1369	808
20461	1370	782
20461	1371	744
20461	1372	693
20461	1373	651
20461	1374	633
20461	1375	625
20461	1376	613
20461	1377	599
20461	1378	593
20461	1379	581
20461	1380	547
20461	1381	501
20461	1382	471
20461	1383	460
20461	1384	448
20461	1385	429
20461	1386	415
20461	1387	412
20461	1388	401
20461	1389	377
20461	1390	360
20461	1391	362
20461	1392	371
20461	1393	366
20461	1394	352
20461	1395	349
20461	1396	354
20461	1397	352
20461	1398	346
20461	1399	355
20461	1400	373
20461	1401	375
20461	1402	357
20461	1403	339
20461	1404	332
20461	1405	324
20461	1406	305
20461	1407	286
20461	1408	280
20461	1409	271
20461	1410	244
20461	1411	216
20461	1412	210
20461	1413	224
20461	1414	234
20461	1415	239
20461	1416	251
20461	1417	264
20461	1418	260
20461	1419	242
20461	1420	231
20461	1421	238
20461	1422	243
20461	1423	229
20461	1424	201
20461	1425	170
20461	1426	129
20461	1427	76
20461	1428	34
20461	1429	32
20461	1430	61
20461	1431	89
20461	1432	98
20461	1433	93
20461	1434	74
20461	1435	35
20461	1436	-10
20461	1437	-26
20461	1438	-1
20461	1439	42
20461	1440	69
20461	1441	74
20461	1442	64
20461	1443	32
20461	1444	-19
20461	1445	-64
20461	1446	-72
20461	1447	-45
20461	1448	-12
20461	1449	11
20461	1450	31
20461	1451	47
20461	1452	43
20461	1453	18
20461	1454	-4
20461	1455	-9
20461	1456	-7
20461	1457	-12
20461	1458	-17
20461	1459	-7
20461	1460	9
20461	1461	11
20461	1462	1
20461	1463	-7
20461	1464	-10
20461	1465	-24
20461	1466	-45
20461	1467	-51
20461	1468	-34
20461	1469	-13
20461	1470	-4
20461	1471	1
20461	1472	11
20461	1473	14
20461	1474	-1
20461	1475	-24
20461	1476	-34
20461	1477	-35
20461	1478	-46
20461	1479	-63
20461	1480	-60
20461	1481	-37
20461	1482	-11
20461	1483	3
20461	1484	10
20461	1485	10
20461	1486	-14
20461	1487	-63
20461	1488	-106
20461	1489	-111
20461	1490	-86
20461	1491	-50
20461	1492	-20
20461	1493	0
20461	1494	-5
20461	1495	-44
20461	1496	-96
20461	1497	-116
20461	1498	-89
20461	1499	-40
20461	1500	1
20461	1501	26
20461	1502	28
20461	1503	-2
20461	1504	-58
20461	1505	-106
20461	1506	-115
20461	1507	-97
20461	1508	-83
20461	1509	-87
20461	1510	-96
20461	1511	-117
20461	1512	-145
20461	1513	-166
20461	1514	-159
20461	1515	-122
20461	1516	-91
20461	1517	-85
20461	1518	-82
20461	1519	-62
20461	1520	-35
20461	1521	-14
20461	1522	-1
20461	1523	6
20461	1524	-10
20461	1525	-53
20461	1526	-98
20461	1527	-108
20461	1528	-76
20461	1529	-28
20461	1530	24
20461	1531	92
20461	1532	179
20461	1533	260
20461	1534	287
20461	1535	188
20461	1536	-151
20461	1537	-862
20461	1538	-1992
20461	1539	-3431
20461	1540	-4917
20461	1541	-6116
20461	1542	-6713
20461	1543	-6500
20461	1544	-5463
20461	1545	-3822
20461	1546	-1952
20461	1547	-234
20461	1548	1078
20461	1549	1880
20461	1550	2207
20461	1551	2199
20461	1552	2030
20461	1553	1831
20461	1554	1635
20461	1555	1426
20461	1556	1211
20461	1557	1009
20461	1558	839
20461	1559	712
20461	1560	644
20461	1561	636
20461	1562	656
20461	1563	651
20461	1564	602
20461	1565	534
20461	1566	480
20461	1567	443
20461	1568	422
20461	1569	417
20461	1570	422
20461	1571	411
20461	1572	364
20461	1573	306
20461	1574	264
20461	1575	251
20461	1576	234
20461	1577	217
20461	1578	210
20461	1579	205
20461	1580	188
20461	1581	153
20461	1582	118
20461	1583	94
20461	1584	68
20461	1585	29
20461	1586	-12
20461	1587	-35
20461	1588	-54
20461	1589	-87
20461	1590	-132
20461	1591	-179
20461	1592	-235
20461	1593	-317
20461	1594	-420
20461	1595	-521
20461	1596	-606
20461	1597	-693
20461	1598	-790
20461	1599	-885
20461	1600	-965
20461	1601	-1042
20461	1602	-1127
20461	1603	-1202
20461	1604	-1250
20461	1605	-1281
20461	1606	-1319
20461	1607	-1360
20461	1608	-1384
20461	1609	-1385
20461	1610	-1367
20461	1611	-1320
20461	1612	-1223
20461	1613	-1071
20461	1614	-889
20461	1615	-696
20461	1616	-485
20461	1617	-254
20461	1618	-20
20461	1619	196
20461	1620	397
20461	1621	595
20461	1622	774
20461	1623	908
20461	1624	1000
20461	1625	1071
20461	1626	1122
20461	1627	1141
20461	1628	1132
20461	1629	1121
20461	1630	1117
20461	1631	1107
20461	1632	1080
20461	1633	1051
20461	1634	1031
20461	1635	1004
20461	1636	959
20461	1637	908
20461	1638	875
20461	1639	856
20461	1640	835
20461	1641	810
20461	1642	793
20461	1643	779
20461	1644	744
20461	1645	687
20461	1646	634
20461	1647	605
20461	1648	593
20461	1649	588
20461	1650	594
20461	1651	615
20461	1652	627
20461	1653	607
20461	1654	564
20461	1655	529
20461	1656	507
20461	1657	486
20461	1658	467
20461	1659	460
20461	1660	460
20461	1661	447
20461	1662	417
20461	1663	396
20461	1664	399
20461	1665	412
20461	1666	422
20461	1667	433
20461	1668	455
20461	1669	474
20461	1670	472
20461	1671	458
20461	1672	452
20461	1673	454
20461	1674	443
20461	1675	419
20461	1676	404
20461	1677	406
20461	1678	411
20461	1679	409
20461	1680	411
20461	1681	419
20461	1682	414
20461	1683	382
20461	1684	339
20461	1685	310
20461	1686	296
20461	1687	283
20461	1688	272
20461	1689	281
20461	1690	303
20461	1691	316
20461	1692	316
20461	1693	323
20461	1694	344
20461	1695	362
20461	1696	361
20461	1697	354
20461	1698	351
20461	1699	340
20461	1700	310
20461	1701	276
20461	1702	265
20461	1703	272
20461	1704	277
20461	1705	277
20461	1706	283
20461	1707	289
20461	1708	277
20461	1709	250
20461	1710	232
20461	1711	234
20461	1712	242
20461	1713	240
20461	1714	237
20461	1715	241
20461	1716	239
20461	1717	219
20461	1718	194
20461	1719	188
20461	1720	195
20461	1721	195
20461	1722	185
20461	1723	180
20461	1724	182
20461	1725	175
20461	1726	159
20461	1727	149
20461	1728	158
20461	1729	165
20461	1730	154
20461	1731	137
20461	1732	133
20461	1733	137
20461	1734	139
20461	1735	146
20461	1736	170
20461	1737	199
20461	1738	206
20461	1739	186
20461	1740	160
20461	1741	139
20461	1742	117
20461	1743	95
20461	1744	88
20461	1745	100
20461	1746	106
20461	1747	87
20461	1748	58
20461	1749	41
20461	1750	35
20461	1751	26
20461	1752	21
20461	1753	32
20461	1754	49
20461	1755	52
20461	1756	38
20461	1757	28
20461	1758	31
20461	1759	28
20461	1760	10
20461	1761	-8
20461	1762	-13
20461	1763	-17
20461	1764	-27
20461	1765	-30
20461	1766	-9
20461	1767	26
20461	1768	46
20461	1769	47
20461	1770	34
20461	1771	9
20461	1772	-39
20461	1773	-91
20461	1774	-112
20461	1775	-85
20461	1776	-35
20461	1777	13
20461	1778	46
20461	1779	61
20461	1780	38
20461	1781	-26
20461	1782	-100
20461	1783	-145
20461	1784	-156
20461	1785	-157
20461	1786	-155
20461	1787	-152
20461	1788	-148
20461	1789	-153
20461	1790	-164
20461	1791	-160
20461	1792	-141
20461	1793	-135
20461	1794	-150
20461	1795	-170
20461	1796	-170
20461	1797	-160
20461	1798	-159
20461	1799	-161
20461	1800	-155
20461	1801	-151
20461	1802	-159
20461	1803	-168
20461	1804	-157
20461	1805	-121
20461	1806	-80
20461	1807	-40
20461	1808	21
20461	1809	104
20461	1810	154
20461	1811	69
20461	1812	-266
20461	1813	-958
20461	1814	-2066
20461	1815	-3523
20461	1816	-5083
20461	1817	-6382
20461	1818	-7068
20461	1819	-6922
20461	1820	-5919
20461	1821	-4250
20461	1822	-2285
20461	1823	-451
20461	1824	934
20461	1825	1754
20461	1826	2081
20461	1827	2074
20461	1828	1912
20461	1829	1740
20461	1830	1613
20461	1831	1495
20461	1832	1327
20461	1833	1104
20461	1834	878
20461	1835	698
20461	1836	589
20461	1837	553
20461	1838	577
20461	1839	615
20461	1840	613
20461	1841	553
20461	1842	474
20461	1843	418
20461	1844	394
20461	1845	381
20461	1846	371
20461	1847	356
20461	1848	320
20461	1849	254
20461	1850	177
20461	1851	134
20461	1852	121
20461	1853	115
20461	1854	105
20461	1855	95
20461	1856	90
20461	1857	72
20461	1858	27
20461	1859	-25
20461	1860	-67
20461	1861	-102
20461	1862	-143
20461	1863	-184
20461	1864	-207
20461	1865	-223
20461	1866	-259
20461	1867	-318
20461	1868	-381
20461	1869	-443
20461	1870	-514
20461	1871	-593
20461	1872	-664
20461	1873	-724
20461	1874	-797
20461	1875	-898
20461	1876	-1012
20461	1877	-1114
20461	1878	-1204
20461	1879	-1291
20461	1880	-1365
20461	1881	-1409
20461	1882	-1434
20461	1883	-1464
20461	1884	-1496
20461	1885	-1508
20461	1886	-1489
20461	1887	-1449
20461	1888	-1387
20461	1889	-1285
20461	1890	-1134
20461	1891	-954
20461	1892	-764
20461	1893	-563
20461	1894	-346
20461	1895	-135
20461	1896	48
20461	1897	206
20461	1898	364
20461	1899	520
20461	1900	654
20461	1901	757
20461	1902	841
20461	1903	904
20461	1904	932
20461	1905	924
20461	1906	907
20461	1907	903
20461	1908	902
20461	1909	887
20461	1910	865
20461	1911	848
20461	1912	827
20461	1913	788
20461	1914	745
20461	1915	719
20461	1916	710
20461	1917	698
20461	1918	672
20461	1919	644
20461	1920	619
20461	1921	584
20461	1922	537
20461	1923	497
20461	1924	477
20461	1925	460
20461	1926	426
20461	1927	389
20461	1928	369
20461	1929	363
20461	1930	356
20461	1931	351
20461	1932	363
20461	1933	383
20461	1934	389
20461	1935	376
20461	1936	365
20461	1937	366
20461	1938	362
20461	1939	342
20461	1940	320
20461	1941	310
20461	1942	306
20461	1943	294
20461	1944	288
20461	1945	299
20461	1946	315
20461	1947	309
20461	1948	282
20461	1949	258
20461	1950	247
20461	1951	237
20461	1952	227
20461	1953	227
20461	1954	242
20461	1955	245
20461	1956	224
20461	1957	197
20461	1958	188
20461	1959	192
20461	1960	192
20461	1961	192
20461	1962	203
20461	1963	220
20461	1964	222
20461	1965	215
20461	1966	217
20461	1967	229
20461	1968	230
20461	1969	210
20461	1970	186
20461	1971	173
20461	1972	161
20461	1973	141
20461	1974	129
20461	1975	137
20461	1976	151
20461	1977	150
20461	1978	137
20461	1979	129
20461	1980	132
20461	1981	130
20461	1982	126
20461	1983	132
20461	1984	146
20461	1985	142
20461	1986	108
20461	1987	67
20461	1988	36
20461	1989	13
20461	1990	-7
20461	1991	-18
20461	1992	-6
20461	1993	11
20461	1994	11
20461	1995	-1
20461	1996	-3
20461	1997	11
20461	1998	24
20461	1999	25
[truncated: 151,600 more rows]
