# Supplementary material for: Are Complexity Metrics Reliable in Assessing HRV Control in Obese Patients During Sleep?
Source: PLoS One. 2015 Apr 20;10(4):e0124458. doi: 10.1371/journal.pone.0124458 (PMC4404104; doi:10.1371/journal.pone.0124458)
Supplement: S2 Dataset — (ZIP) [file pone.0124458.s002.zip › cabiddu_obese_patients_data/SUBJECT (12)/3/FC.txt]

10890	0	280
10890	1	323
10890	2	345
10890	3	323
10890	4	269
10890	5	209
10890	6	161
10890	7	143
10890	8	172
10890	9	252
10890	10	360
10890	11	474
10890	12	592
10890	13	689
10890	14	678
10890	15	407
10890	16	-267
10890	17	-1419
10890	18	-2996
10890	19	-4781
10890	20	-6396
10890	21	-7400
10890	22	-7463
10890	23	-6505
10890	24	-4724
10890	25	-2524
10890	26	-391
10890	27	1253
10890	28	2196
10890	29	2481
10890	30	2337
10890	31	2024
10890	32	1733
10890	33	1552
10890	34	1471
10890	35	1419
10890	36	1325
10890	37	1176
10890	38	1023
10890	39	920
10890	40	877
10890	41	865
10890	42	853
10890	43	821
10890	44	756
10890	45	668
10890	46	596
10890	47	575
10890	48	590
10890	49	596
10890	50	563
10890	51	500
10890	52	426
10890	53	351
10890	54	301
10890	55	282
10890	56	279
10890	57	265
10890	58	218
10890	59	156
10890	60	107
10890	61	72
10890	62	43
10890	63	11
10890	64	-22
10890	65	-66
10890	66	-132
10890	67	-218
10890	68	-301
10890	69	-376
10890	70	-457
10890	71	-554
10890	72	-653
10890	73	-737
10890	74	-808
10890	75	-874
10890	76	-925
10890	77	-951
10890	78	-966
10890	79	-992
10890	80	-1024
10890	81	-1040
10890	82	-1031
10890	83	-1001
10890	84	-947
10890	85	-851
10890	86	-711
10890	87	-552
10890	88	-391
10890	89	-230
10890	90	-66
10890	91	83
10890	92	203
10890	93	303
10890	94	401
10890	95	499
10890	96	580
10890	97	642
10890	98	692
10890	99	723
10890	100	716
10890	101	675
10890	102	627
10890	103	592
10890	104	566
10890	105	544
10890	106	530
10890	107	528
10890	108	518
10890	109	485
10890	110	443
10890	111	418
10890	112	413
10890	113	412
10890	114	411
10890	115	415
10890	116	418
10890	117	401
10890	118	363
10890	119	325
10890	120	306
10890	121	295
10890	122	283
10890	123	272
10890	124	269
10890	125	262
10890	126	240
10890	127	213
10890	128	203
10890	129	213
10890	130	225
10890	131	234
10890	132	242
10890	133	246
10890	134	232
10890	135	201
10890	136	177
10890	137	176
10890	138	183
10890	139	185
10890	140	182
10890	141	180
10890	142	176
10890	143	159
10890	144	143
10890	145	142
10890	146	149
10890	147	136
10890	148	96
10890	149	45
10890	150	0
10890	151	-33
10890	152	-53
10890	153	-47
10890	154	-24
10890	155	-16
10890	156	-51
10890	157	-123
10890	158	-198
10890	159	-255
10890	160	-287
10890	161	-282
10890	162	-240
10890	163	-185
10890	164	-155
10890	165	-161
10890	166	-179
10890	167	-186
10890	168	-166
10890	169	-120
10890	170	-54
10890	171	42
10890	172	137
10890	173	203
10890	174	239
10890	175	257
10890	176	265
10890	177	258
10890	178	248
10890	179	255
10890	180	277
10890	181	291
10890	182	284
10890	183	259
10890	184	229
10890	185	197
10890	186	169
10890	187	167
10890	188	212
10890	189	299
10890	190	415
10890	191	562
10890	192	717
10890	193	794
10890	194	652
10890	195	152
10890	196	-794
10890	197	-2177
10890	198	-3847
10890	199	-5493
10890	200	-6708
10890	201	-7136
10890	202	-6613
10890	203	-5227
10890	204	-3279
10890	205	-1201
10890	206	569
10890	207	1743
10890	208	2271
10890	209	2305
10890	210	2076
10890	211	1792
10890	212	1576
10890	213	1461
10890	214	1395
10890	215	1302
10890	216	1152
10890	217	982
10890	218	852
10890	219	788
10890	220	777
10890	221	792
10890	222	800
10890	223	767
10890	224	689
10890	225	601
10890	226	551
10890	227	544
10890	228	551
10890	229	535
10890	230	489
10890	231	417
10890	232	323
10890	233	234
10890	234	186
10890	235	175
10890	236	179
10890	237	163
10890	238	125
10890	239	80
10890	240	31
10890	241	-23
10890	242	-73
10890	243	-107
10890	244	-133
10890	245	-174
10890	246	-236
10890	247	-305
10890	248	-372
10890	249	-448
10890	250	-539
10890	251	-628
10890	252	-702
10890	253	-768
10890	254	-840
10890	255	-911
10890	256	-968
10890	257	-1013
10890	258	-1060
10890	259	-1104
10890	260	-1124
10890	261	-1112
10890	262	-1081
10890	263	-1033
10890	264	-955
10890	265	-840
10890	266	-703
10890	267	-554
10890	268	-390
10890	269	-211
10890	270	-39
10890	271	103
10890	272	218
10890	273	326
10890	274	429
10890	275	517
10890	276	590
10890	277	652
10890	278	697
10890	279	704
10890	280	674
10890	281	632
10890	282	600
10890	283	579
10890	284	557
10890	285	540
10890	286	530
10890	287	513
10890	288	477
10890	289	436
10890	290	416
10890	291	421
10890	292	428
10890	293	428
10890	294	425
10890	295	415
10890	296	390
10890	297	353
10890	298	329
10890	299	332
10890	300	350
10890	301	361
10890	302	360
10890	303	355
10890	304	339
10890	305	303
10890	306	266
10890	307	250
10890	308	255
10890	309	263
10890	310	264
10890	311	268
10890	312	273
10890	313	266
10890	314	242
10890	315	216
10890	316	199
10890	317	185
10890	318	164
10890	319	148
10890	320	151
10890	321	168
10890	322	181
10890	323	190
10890	324	206
10890	325	223
10890	326	226
10890	327	208
10890	328	187
10890	329	170
10890	330	144
10890	331	104
10890	332	62
10890	333	31
10890	334	-4
10890	335	-55
10890	336	-116
10890	337	-170
10890	338	-216
10890	339	-260
10890	340	-289
10890	341	-284
10890	342	-250
10890	343	-213
10890	344	-192
10890	345	-182
10890	346	-178
10890	347	-182
10890	348	-180
10890	349	-152
10890	350	-89
10890	351	6
10890	352	101
10890	353	181
10890	354	247
10890	355	283
10890	356	286
10890	357	274
10890	358	277
10890	359	302
10890	360	329
10890	361	337
10890	362	326
10890	363	298
10890	364	251
10890	365	199
10890	366	174
10890	367	198
10890	368	262
10890	369	354
10890	370	473
10890	371	635
10890	372	804
10890	373	885
10890	374	751
10890	375	265
10890	376	-671
10890	377	-2059
10890	378	-3732
10890	379	-5356
10890	380	-6533
10890	381	-6944
10890	382	-6448
10890	383	-5121
10890	384	-3251
10890	385	-1268
10890	386	423
10890	387	1574
10890	388	2147
10890	389	2258
10890	390	2093
10890	391	1843
10890	392	1638
10890	393	1509
10890	394	1414
10890	395	1305
10890	396	1181
10890	397	1068
10890	398	983
10890	399	931
10890	400	909
10890	401	902
10890	402	877
10890	403	810
10890	404	720
10890	405	653
10890	406	630
10890	407	635
10890	408	645
10890	409	639
10890	410	606
10890	411	532
10890	412	422
10890	413	326
10890	414	276
10890	415	255
10890	416	248
10890	417	246
10890	418	247
10890	419	244
10890	420	217
10890	421	173
10890	422	137
10890	423	109
10890	424	67
10890	425	-1
10890	426	-88
10890	427	-187
10890	428	-305
10890	429	-443
10890	430	-573
10890	431	-668
10890	432	-728
10890	433	-775
10890	434	-817
10890	435	-855
10890	436	-896
10890	437	-954
10890	438	-1012
10890	439	-1041
10890	440	-1035
10890	441	-1009
10890	442	-975
10890	443	-925
10890	444	-849
10890	445	-753
10890	446	-641
10890	447	-498
10890	448	-321
10890	449	-131
10890	450	37
10890	451	176
10890	452	297
10890	453	402
10890	454	484
10890	455	546
10890	456	603
10890	457	650
10890	458	669
10890	459	654
10890	460	625
10890	461	609
10890	462	606
10890	463	606
10890	464	612
10890	465	617
10890	466	603
10890	467	552
10890	468	480
10890	469	422
10890	470	398
10890	471	401
10890	472	418
10890	473	444
10890	474	459
10890	475	442
10890	476	389
10890	477	332
10890	478	303
10890	479	303
10890	480	318
10890	481	339
10890	482	360
10890	483	362
10890	484	331
10890	485	284
10890	486	252
10890	487	247
10890	488	254
10890	489	258
10890	490	263
10890	491	266
10890	492	253
10890	493	223
10890	494	196
10890	495	192
10890	496	198
10890	497	198
10890	498	199
10890	499	208
10890	500	219
10890	501	216
10890	502	199
10890	503	183
10890	504	162
10890	505	124
10890	506	69
10890	507	24
10890	508	5
10890	509	4
10890	510	-5
10890	511	-27
10890	512	-65
10890	513	-130
10890	514	-221
10890	515	-306
10890	516	-344
10890	517	-328
10890	518	-278
10890	519	-219
10890	520	-162
10890	521	-119
10890	522	-104
10890	523	-96
10890	524	-65
10890	525	1
10890	526	94
10890	527	177
10890	528	234
10890	529	265
10890	530	257
10890	531	215
10890	532	175
10890	533	168
10890	534	195
10890	535	223
10890	536	231
10890	537	222
10890	538	194
10890	539	145
10890	540	91
10890	541	65
10890	542	83
10890	543	136
10890	544	218
10890	545	344
10890	546	528
10890	547	733
10890	548	862
10890	549	788
10890	550	374
10890	551	-488
10890	552	-1816
10890	553	-3457
10890	554	-5093
10890	555	-6345
10890	556	-6895
10890	557	-6578
10890	558	-5434
10890	559	-3712
10890	560	-1806
10890	561	-112
10890	562	1119
10890	563	1818
10890	564	2055
10890	565	1988
10890	566	1798
10890	567	1626
10890	568	1517
10890	569	1440
10890	570	1352
10890	571	1239
10890	572	1112
10890	573	983
10890	574	873
10890	575	806
10890	576	785
10890	577	785
10890	578	774
10890	579	749
10890	580	725
10890	581	705
10890	582	676
10890	583	641
10890	584	609
10890	585	577
10890	586	531
10890	587	464
10890	588	403
10890	589	361
10890	590	320
10890	591	281
10890	592	250
10890	593	239
10890	594	234
10890	595	215
10890	596	177
10890	597	139
10890	598	98
10890	599	41
10890	600	-24
10890	601	-87
10890	602	-141
10890	603	-210
10890	604	-303
10890	605	-404
10890	606	-492
10890	607	-571
10890	608	-645
10890	609	-708
10890	610	-752
10890	611	-793
10890	612	-849
10890	613	-911
10890	614	-953
10890	615	-960
10890	616	-941
10890	617	-897
10890	618	-820
10890	619	-712
10890	620	-596
10890	621	-480
10890	622	-354
10890	623	-211
10890	624	-65
10890	625	62
10890	626	173
10890	627	281
10890	628	380
10890	629	460
10890	630	524
10890	631	583
10890	632	633
10890	633	651
10890	634	638
10890	635	616
10890	636	601
10890	637	584
10890	638	562
10890	639	542
10890	640	533
10890	641	521
10890	642	497
10890	643	472
10890	644	463
10890	645	461
10890	646	448
10890	647	423
10890	648	401
10890	649	385
10890	650	365
10890	651	339
10890	652	321
10890	653	317
10890	654	310
10890	655	293
10890	656	278
10890	657	279
10890	658	286
10890	659	282
10890	660	274
10890	661	278
10890	662	294
10890	663	305
10890	664	311
10890	665	327
10890	666	345
10890	667	344
10890	668	314
10890	669	269
10890	670	228
10890	671	192
10890	672	165
10890	673	165
10890	674	203
10890	675	257
10890	676	293
10890	677	298
10890	678	278
10890	679	230
10890	680	160
10890	681	92
10890	682	64
10890	683	87
10890	684	133
10890	685	161
10890	686	151
10890	687	91
10890	688	-23
10890	689	-171
10890	690	-300
10890	691	-362
10890	692	-350
10890	693	-289
10890	694	-210
10890	695	-137
10890	696	-94
10890	697	-99
10890	698	-136
10890	699	-144
10890	700	-102
10890	701	-20
10890	702	86
10890	703	195
10890	704	285
10890	705	323
10890	706	299
10890	707	246
10890	708	208
10890	709	202
10890	710	212
10890	711	232
10890	712	253
10890	713	259
10890	714	233
10890	715	191
10890	716	174
10890	717	198
10890	718	247
10890	719	298
10890	720	358
10890	721	444
10890	722	551
10890	723	648
10890	724	667
10890	725	494
10890	726	-33
10890	727	-1039
10890	728	-2509
10890	729	-4245
10890	730	-5907
10890	731	-7101
10890	732	-7485
10890	733	-6894
10890	734	-5430
10890	735	-3444
10890	736	-1395
10890	737	314
10890	738	1451
10890	739	1978
10890	740	2029
10890	741	1844
10890	742	1643
10890	743	1530
10890	744	1487
10890	745	1459
10890	746	1403
10890	747	1310
10890	748	1196
10890	749	1101
10890	750	1064
10890	751	1080
10890	752	1092
10890	753	1048
10890	754	949
10890	755	832
10890	756	731
10890	757	666
10890	758	648
10890	759	666
10890	760	679
10890	761	646
10890	762	565
10890	763	473
10890	764	418
10890	765	404
10890	766	411
10890	767	435
10890	768	452
10890	769	439
10890	770	385
10890	771	318
10890	772	272
10890	773	245
10890	774	216
10890	775	171
10890	776	113
10890	777	38
10890	778	-59
10890	779	-167
10890	780	-257
10890	781	-316
10890	782	-363
10890	783	-418
10890	784	-481
10890	785	-546
10890	786	-620
10890	787	-702
10890	788	-771
10890	789	-807
10890	790	-818
10890	791	-825
10890	792	-829
10890	793	-809
10890	794	-753
10890	795	-671
10890	796	-563
10890	797	-423
10890	798	-261
10890	799	-109
10890	800	11
10890	801	107
10890	802	197
10890	803	277
10890	804	342
10890	805	399
10890	806	459
10890	807	512
10890	808	541
10890	809	551
10890	810	564
10890	811	583
10890	812	592
10890	813	580
10890	814	554
10890	815	520
10890	816	474
10890	817	418
10890	818	373
10890	819	359
10890	820	367
10890	821	372
10890	822	370
10890	823	365
10890	824	349
10890	825	310
10890	826	262
10890	827	230
10890	828	224
10890	829	230
10890	830	235
10890	831	243
10890	832	256
10890	833	256
10890	834	230
10890	835	196
10890	836	176
10890	837	172
10890	838	168
10890	839	169
10890	840	185
10890	841	210
10890	842	222
10890	843	219
10890	844	214
10890	845	214
10890	846	208
10890	847	193
10890	848	184
10890	849	195
10890	850	212
10890	851	221
10890	852	221
10890	853	217
10890	854	196
10890	855	145
10890	856	77
10890	857	23
10890	858	-3
10890	859	-9
10890	860	-2
10890	861	14
10890	862	27
10890	863	9
10890	864	-45
10890	865	-108
10890	866	-149
10890	867	-162
10890	868	-155
10890	869	-129
10890	870	-86
10890	871	-52
10890	872	-48
10890	873	-65
10890	874	-69
10890	875	-32
10890	876	27
10890	877	108
10890	878	210
10890	879	314
10890	880	384
10890	881	397
10890	882	367
10890	883	330
10890	884	302
10890	885	288
10890	886	300
10890	887	338
10890	888	372
10890	889	362
10890	890	313
10890	891	266
10890	892	251
10890	893	274
10890	894	329
10890	895	414
10890	896	521
10890	897	631
10890	898	723
10890	899	768
10890	900	690
10890	901	343
10890	902	-425
10890	903	-1673
10890	904	-3302
10890	905	-5050
10890	906	-6539
10890	907	-7357
10890	908	-7208
10890	909	-6054
10890	910	-4152
10890	911	-1948
10890	912	86
10890	913	1583
10890	914	2387
10890	915	2562
10890	916	2350
10890	917	2026
10890	918	1763
10890	919	1603
10890	920	1513
10890	921	1438
10890	922	1332
10890	923	1188
10890	924	1050
10890	925	979
10890	926	985
10890	927	1020
10890	928	1025
10890	929	975
10890	930	883
10890	931	772
10890	932	673
10890	933	620
10890	934	624
10890	935	644
10890	936	627
10890	937	560
10890	938	470
10890	939	384
10890	940	329
10890	941	296
10890	942	292
10890	943	305
10890	944	299
10890	945	261
10890	946	205
10890	947	149
10890	948	95
10890	949	30
10890	950	-39
10890	951	-97
10890	952	-148
10890	953	-210
10890	954	-284
10890	955	-360
10890	956	-437
10890	957	-529
10890	958	-631
10890	959	-723
10890	960	-791
10890	961	-847
10890	962	-904
10890	963	-952
10890	964	-985
10890	965	-1011
10890	966	-1042
10890	967	-1064
10890	968	-1050
10890	969	-994
10890	970	-905
10890	971	-788
10890	972	-636
10890	973	-459
10890	974	-288
10890	975	-134
10890	976	9
10890	977	150
10890	978	276
10890	979	375
10890	980	454
10890	981	526
10890	982	582
10890	983	613
10890	984	630
10890	985	652
10890	986	677
10890	987	687
10890	988	678
10890	989	660
10890	990	641
10890	991	613
10890	992	576
10890	993	547
10890	994	537
10890	995	530
10890	996	507
10890	997	474
10890	998	445
10890	999	418
10890	1000	382
10890	1001	345
10890	1002	324
10890	1003	319
10890	1004	315
10890	1005	309
10890	1006	315
10890	1007	332
10890	1008	340
10890	1009	325
10890	1010	298
10890	1011	274
10890	1012	252
10890	1013	232
10890	1014	231
10890	1015	261
10890	1016	305
10890	1017	332
10890	1018	335
10890	1019	329
10890	1020	320
10890	1021	305
10890	1022	290
10890	1023	288
10890	1024	302
10890	1025	308
10890	1026	293
10890	1027	271
10890	1028	263
10890	1029	265
10890	1030	264
10890	1031	260
10890	1032	251
10890	1033	224
10890	1034	166
10890	1035	96
10890	1036	49
10890	1037	36
10890	1038	44
10890	1039	49
10890	1040	41
10890	1041	9
10890	1042	-59
10890	1043	-152
10890	1044	-231
10890	1045	-263
10890	1046	-249
10890	1047	-214
10890	1048	-175
10890	1049	-136
10890	1050	-105
10890	1051	-94
10890	1052	-87
10890	1053	-45
10890	1054	24
10890	1055	108
10890	1056	183
10890	1057	246
10890	1058	294
10890	1059	309
10890	1060	287
10890	1061	257
10890	1062	247
10890	1063	258
10890	1064	273
10890	1065	286
10890	1066	299
10890	1067	297
10890	1068	270
10890	1069	229
10890	1070	207
10890	1071	220
10890	1072	256
10890	1073	311
10890	1074	402
10890	1075	542
10890	1076	702
10890	1077	809
10890	1078	757
10890	1079	416
10890	1080	-356
10890	1081	-1613
10890	1082	-3236
10890	1083	-4926
10890	1084	-6296
10890	1085	-6982
10890	1086	-6756
10890	1087	-5611
10890	1088	-3796
10890	1089	-1742
10890	1090	105
10890	1091	1440
10890	1092	2163
10890	1093	2349
10890	1094	2192
10890	1095	1922
10890	1096	1704
10890	1097	1575
10890	1098	1487
10890	1099	1389
10890	1100	1267
10890	1101	1134
10890	1102	1010
10890	1103	925
10890	1104	896
10890	1105	903
10890	1106	893
10890	1107	838
10890	1108	752
10890	1109	675
10890	1110	625
10890	1111	595
10890	1112	580
10890	1113	566
10890	1114	527
10890	1115	446
10890	1116	342
10890	1117	255
10890	1118	222
10890	1119	214
10890	1120	216
10890	1121	219
10890	1122	211
10890	1123	181
10890	1124	120
10890	1125	47
10890	1126	-13
10890	1127	-65
10890	1128	-122
10890	1129	-182
10890	1130	-231
10890	1131	-275
10890	1132	-336
10890	1133	-418
10890	1134	-505
10890	1135	-590
10890	1136	-677
10890	1137	-768
10890	1138	-845
10890	1139	-896
10890	1140	-937
10890	1141	-985
10890	1142	-1031
10890	1143	-1064
10890	1144	-1083
10890	1145	-1097
10890	1146	-1093
10890	1147	-1048
10890	1148	-957
10890	1149	-839
10890	1150	-703
10890	1151	-544
10890	1152	-373
10890	1153	-212
10890	1154	-73
10890	1155	58
10890	1156	195
10890	1157	326
10890	1158	436
10890	1159	523
10890	1160	594
10890	1161	637
10890	1162	639
10890	1163	613
10890	1164	588
10890	1165	575
10890	1166	567
10890	1167	558
10890	1168	558
10890	1169	564
10890	1170	558
10890	1171	529
10890	1172	491
10890	1173	462
10890	1174	435
10890	1175	399
10890	1176	364
10890	1177	346
10890	1178	339
10890	1179	324
10890	1180	302
10890	1181	285
10890	1182	277
10890	1183	265
10890	1184	249
10890	1185	243
10890	1186	253
10890	1187	259
10890	1188	249
10890	1189	231
10890	1190	221
10890	1191	217
10890	1192	209
10890	1193	205
10890	1194	214
10890	1195	226
10890	1196	220
10890	1197	199
10890	1198	185
10890	1199	190
10890	1200	199
10890	1201	200
10890	1202	199
10890	1203	198
10890	1204	186
10890	1205	159
10890	1206	138
10890	1207	143
10890	1208	164
10890	1209	171
10890	1210	154
10890	1211	122
10890	1212	78
10890	1213	24
10890	1214	-22
10890	1215	-40
10890	1216	-35
10890	1217	-41
10890	1218	-84
10890	1219	-159
10890	1220	-244
10890	1221	-321
10890	1222	-372
10890	1223	-376
10890	1224	-324
10890	1225	-249
10890	1226	-195
10890	1227	-178
10890	1228	-178
10890	1229	-177
10890	1230	-160
10890	1231	-112
10890	1232	-33
10890	1233	76
10890	1234	172
10890	1235	228
10890	1236	251
10890	1237	255
10890	1238	246
10890	1239	228
10890	1240	219
10890	1241	231
10890	1242	253
10890	1243	257
10890	1244	236
10890	1245	207
10890	1246	175
10890	1247	144
10890	1248	126
10890	1249	146
10890	1250	215
10890	1251	323
10890	1252	462
10890	1253	638
10890	1254	831
10890	1255	953
10890	1256	867
10890	1257	435
10890	1258	-432
10890	1259	-1744
10890	1260	-3367
10890	1261	-5009
10890	1262	-6277
10890	1263	-6828
10890	1264	-6487
10890	1265	-5302
10890	1266	-3523
10890	1267	-1543
10890	1268	220
10890	1269	1471
10890	1270	2124
10890	1271	2278
10890	1272	2120
10890	1273	1842
10890	1274	1593
10890	1275	1436
10890	1276	1345
10890	1277	1258
10890	1278	1145
10890	1279	1028
10890	1280	937
10890	1281	879
10890	1282	848
10890	1283	837
10890	1284	826
10890	1285	787
10890	1286	715
10890	1287	641
10890	1288	597
10890	1289	582
10890	1290	567
10890	1291	534
10890	1292	486
10890	1293	426
10890	1294	357
10890	1295	300
10890	1296	288
10890	1297	299
10890	1298	307
10890	1299	282
10890	1300	230
10890	1301	177
10890	1302	123
10890	1303	68
10890	1304	25
10890	1305	1
10890	1306	-25
10890	1307	-75
10890	1308	-150
10890	1309	-228
10890	1310	-308
10890	1311	-402
10890	1312	-508
10890	1313	-606
10890	1314	-683
10890	1315	-745
10890	1316	-800
10890	1317	-842
10890	1318	-868
10890	1319	-899
10890	1320	-955
10890	1321	-1024
10890	1322	-1078
10890	1323	-1101
10890	1324	-1090
10890	1325	-1033
10890	1326	-918
10890	1327	-757
10890	1328	-590
10890	1329	-436
10890	1330	-291
10890	1331	-150
10890	1332	-19
10890	1333	99
10890	1334	215
10890	1335	339
10890	1336	453
10890	1337	532
10890	1338	578
10890	1339	609
10890	1340	626
10890	1341	619
10890	1342	598
10890	1343	580
10890	1344	573
10890	1345	563
10890	1346	547
10890	1347	538
10890	1348	544
10890	1349	547
10890	1350	528
10890	1351	496
10890	1352	467
10890	1353	438
10890	1354	402
10890	1355	370
10890	1356	359
10890	1357	363
10890	1358	361
10890	1359	345
10890	1360	330
10890	1361	323
10890	1362	313
10890	1363	300
10890	1364	297
10890	1365	311
10890	1366	326
10890	1367	325
10890	1368	313
10890	1369	306
10890	1370	298
10890	1371	278
10890	1372	252
10890	1373	242
10890	1374	252
10890	1375	264
10890	1376	270
10890	1377	282
10890	1378	298
10890	1379	302
10890	1380	288
10890	1381	269
10890	1382	259
10890	1383	247
10890	1384	219
10890	1385	182
10890	1386	153
10890	1387	129
10890	1388	101
10890	1389	75
10890	1390	67
10890	1391	71
10890	1392	65
10890	1393	31
10890	1394	-21
10890	1395	-80
10890	1396	-145
10890	1397	-209
10890	1398	-248
10890	1399	-249
10890	1400	-224
10890	1401	-204
10890	1402	-194
10890	1403	-178
10890	1404	-156
10890	1405	-135
10890	1406	-96
10890	1407	-26
10890	1408	65
10890	1409	160
10890	1410	231
10890	1411	279
10890	1412	307
10890	1413	303
10890	1414	271
10890	1415	238
10890	1416	227
10890	1417	237
10890	1418	244
10890	1419	243
10890	1420	240
10890	1421	226
10890	1422	191
10890	1423	148
10890	1424	130
10890	1425	153
10890	1426	214
10890	1427	312
10890	1428	463
10890	1429	662
10890	1430	851
10890	1431	928
10890	1432	777
10890	1433	280
10890	1434	-649
10890	1435	-2005
10890	1436	-3612
10890	1437	-5156
10890	1438	-6291
10890	1439	-6731
10890	1440	-6332
10890	1441	-5152
10890	1442	-3448
10890	1443	-1607
10890	1444	1
10890	1445	1146
10890	1446	1770
10890	1447	1949
10890	1448	1845
10890	1449	1646
10890	1450	1483
10890	1451	1385
10890	1452	1310
10890	1453	1221
10890	1454	1115
10890	1455	1003
10890	1456	897
10890	1457	822
10890	1458	792
10890	1459	790
10890	1460	774
10890	1461	716
10890	1462	635
10890	1463	567
10890	1464	523
10890	1465	500
10890	1466	498
10890	1467	505
10890	1468	495
10890	1469	444
10890	1470	354
10890	1471	270
10890	1472	213
10890	1473	172
10890	1474	153
10890	1475	159
10890	1476	184
10890	1477	202
10890	1478	185
10890	1479	142
10890	1480	89
10890	1481	24
10890	1482	-59
10890	1483	-146
10890	1484	-218
10890	1485	-274
10890	1486	-334
10890	1487	-405
10890	1488	-474
10890	1489	-536
10890	1490	-604
10890	1491	-686
10890	1492	-765
10890	1493	-835
10890	1494	-904
10890	1495	-977
10890	1496	-1032
10890	1497	-1049
10890	1498	-1029
10890	1499	-987
10890	1500	-928
10890	1501	-844
10890	1502	-739
10890	1503	-630
10890	1504	-517
10890	1505	-385
10890	1506	-234
10890	1507	-85
10890	1508	46
10890	1509	168
10890	1510	289
10890	1511	397
10890	1512	475
10890	1513	529
10890	1514	570
10890	1515	592
10890	1516	588
10890	1517	571
10890	1518	564
10890	1519	574
10890	1520	582
10890	1521	575
10890	1522	558
10890	1523	534
10890	1524	491
10890	1525	430
10890	1526	376
10890	1527	349
10890	1528	339
10890	1529	329
10890	1530	319
10890	1531	321
10890	1532	331
10890	1533	337
10890	1534	341
10890	1535	357
10890	1536	377
10890	1537	375
10890	1538	341
10890	1539	294
10890	1540	252
10890	1541	217
10890	1542	193
10890	1543	198
10890	1544	239
10890	1545	292
10890	1546	324
10890	1547	331
10890	1548	324
10890	1549	304
10890	1550	268
10890	1551	234
10890	1552	222
10890	1553	233
10890	1554	244
10890	1555	237
10890	1556	222
10890	1557	214
10890	1558	209
10890	1559	208
10890	1560	228
10890	1561	275
10890	1562	321
10890	1563	326
10890	1564	282
10890	1565	204
10890	1566	112
10890	1567	19
10890	1568	-46
10890	1569	-52
10890	1570	-7
10890	1571	45
10890	1572	58
10890	1573	22
10890	1574	-52
10890	1575	-145
10890	1576	-236
10890	1577	-290
10890	1578	-285
10890	1579	-245
10890	1580	-210
10890	1581	-194
10890	1582	-186
10890	1583	-174
10890	1584	-145
10890	1585	-88
10890	1586	-2
10890	1587	114
10890	1588	218
10890	1589	274
10890	1590	284
10890	1591	262
10890	1592	229
10890	1593	197
10890	1594	195
10890	1595	237
10890	1596	299
10890	1597	335
10890	1598	330
10890	1599	296
10890	1600	254
10890	1601	216
10890	1602	200
10890	1603	223
10890	1604	284
10890	1605	361
10890	1606	447
10890	1607	559
10890	1608	698
10890	1609	795
10890	1610	715
10890	1611	301
10890	1612	-568
10890	1613	-1921
10890	1614	-3633
10890	1615	-5392
10890	1616	-6766
10890	1617	-7373
10890	1618	-7021
10890	1619	-5768
10890	1620	-3896
10890	1621	-1838
10890	1622	-38
10890	1623	1211
10890	1624	1852
10890	1625	2025
10890	1626	1938
10890	1627	1780
10890	1628	1666
10890	1629	1619
10890	1630	1584
10890	1631	1493
10890	1632	1341
10890	1633	1181
10890	1634	1071
10890	1635	1031
10890	1636	1041
10890	1637	1070
10890	1638	1075
10890	1639	1019
10890	1640	911
10890	1641	807
10890	1642	763
10890	1643	783
10890	1644	828
10890	1645	851
10890	1646	828
10890	1647	751
10890	1648	623
10890	1649	499
10890	1650	438
10890	1651	438
10890	1652	479
10890	1653	515
10890	1654	528
10890	1655	513
10890	1656	457
10890	1657	370
10890	1658	282
10890	1659	221
10890	1660	182
10890	1661	138
10890	1662	85
10890	1663	30
10890	1664	-28
10890	1665	-104
10890	1666	-198
10890	1667	-289
10890	1668	-370
10890	1669	-452
10890	1670	-540
10890	1671	-621
10890	1672	-676
10890	1673	-713
10890	1674	-745
10890	1675	-765
10890	1676	-757
10890	1677	-726
10890	1678	-688
10890	1679	-637
10890	1680	-559
10890	1681	-454
10890	1682	-340
10890	1683	-226
10890	1684	-103
10890	1685	33
10890	1686	161
10890	1687	264
10890	1688	347
10890	1689	416
10890	1690	465
10890	1691	488
10890	1692	499
10890	1693	521
10890	1694	554
10890	1695	578
10890	1696	584
10890	1697	583
10890	1698	573
10890	1699	540
10890	1700	484
10890	1701	432
10890	1702	403
10890	1703	391
10890	1704	382
10890	1705	376
10890	1706	378
10890	1707	371
10890	1708	341
10890	1709	300
10890	1710	272
10890	1711	263
10890	1712	263
10890	1713	266
10890	1714	282
10890	1715	304
10890	1716	306
10890	1717	277
10890	1718	234
10890	1719	197
10890	1720	168
10890	1721	144
10890	1722	138
10890	1723	159
10890	1724	189
10890	1725	202
10890	1726	190
10890	1727	171
10890	1728	156
10890	1729	142
10890	1730	138
10890	1731	155
10890	1732	191
10890	1733	216
10890	1734	210
10890	1735	185
10890	1736	166
10890	1737	157
10890	1738	156
10890	1739	167
10890	1740	191
10890	1741	201
10890	1742	172
10890	1743	108
10890	1744	40
10890	1745	-5
10890	1746	-28
10890	1747	-32
10890	1748	-21
10890	1749	-11
10890	1750	-33
10890	1751	-97
10890	1752	-175
10890	1753	-224
10890	1754	-236
10890	1755	-223
10890	1756	-193
10890	1757	-151
10890	1758	-122
10890	1759	-125
10890	1760	-147
10890	1761	-150
10890	1762	-102
10890	1763	-18
10890	1764	81
10890	1765	193
10890	1766	298
10890	1767	362
10890	1768	370
10890	1769	339
10890	1770	306
10890	1771	286
10890	1772	279
10890	1773	292
10890	1774	327
10890	1775	358
10890	1776	347
10890	1777	295
10890	1778	239
10890	1779	212
10890	1780	223
10890	1781	273
10890	1782	367
10890	1783	500
10890	1784	651
10890	1785	794
10890	1786	905
10890	1787	915
10890	1788	688
10890	1789	65
10890	1790	-1044
10890	1791	-2594
10890	1792	-4378
10890	1793	-6049
10890	1794	-7182
10890	1795	-7413
10890	1796	-6605
10890	1797	-4916
10890	1798	-2738
10890	1799	-556
10890	1800	1204
10890	1801	2280
10890	1802	2657
10890	1803	2534
10890	1804	2199
10890	1805	1879
10890	1806	1674
10890	1807	1580
10890	1808	1541
10890	1809	1485
10890	1810	1375
10890	1811	1231
10890	1812	1119
10890	1813	1072
10890	1814	1071
10890	1815	1066
10890	1816	1031
10890	1817	964
10890	1818	875
10890	1819	785
10890	1820	728
10890	1821	723
10890	1822	743
10890	1823	734
10890	1824	678
10890	1825	596
10890	1826	509
10890	1827	442
10890	1828	403
10890	1829	395
10890	1830	413
10890	1831	424
10890	1832	400
10890	1833	351
10890	1834	297
10890	1835	237
10890	1836	165
10890	1837	88
10890	1838	24
10890	1839	-32
10890	1840	-94
10890	1841	-168
10890	1842	-245
10890	1843	-323
10890	1844	-411
10890	1845	-510
10890	1846	-600
10890	1847	-668
10890	1848	-725
10890	1849	-790
10890	1850	-855
10890	1851	-907
10890	1852	-950
10890	1853	-993
10890	1854	-1022
10890	1855	-1011
10890	1856	-957
10890	1857	-873
10890	1858	-766
10890	1859	-625
10890	1860	-456
10890	1861	-285
10890	1862	-132
10890	1863	8
10890	1864	139
10890	1865	256
10890	1866	346
10890	1867	422
10890	1868	499
10890	1869	573
10890	1870	625
10890	1871	655
10890	1872	679
10890	1873	694
10890	1874	690
10890	1875	672
10890	1876	657
10890	1877	652
10890	1878	643
10890	1879	617
10890	1880	584
10890	1881	555
10890	1882	524
10890	1883	482
10890	1884	441
10890	1885	420
10890	1886	413
10890	1887	399
10890	1888	378
10890	1889	366
10890	1890	365
10890	1891	362
10890	1892	351
10890	1893	344
10890	1894	341
10890	1895	326
10890	1896	291
10890	1897	254
10890	1898	233
10890	1899	229
10890	1900	224
10890	1901	221
10890	1902	226
10890	1903	235
10890	1904	232
10890	1905	222
10890	1906	229
10890	1907	257
10890	1908	284
10890	1909	292
10890	1910	282
10890	1911	260
10890	1912	222
10890	1913	172
10890	1914	133
10890	1915	127
10890	1916	146
10890	1917	163
10890	1918	173
10890	1919	186
10890	1920	196
10890	1921	194
10890	1922	182
10890	1923	176
10890	1924	173
10890	1925	155
10890	1926	108
10890	1927	50
10890	1928	3
10890	1929	-30
10890	1930	-53
10890	1931	-60
10890	1932	-54
10890	1933	-60
10890	1934	-105
10890	1935	-177
10890	1936	-241
10890	1937	-273
10890	1938	-275
10890	1939	-254
10890	1940	-211
10890	1941	-169
10890	1942	-157
10890	1943	-180
10890	1944	-214
10890	1945	-215
10890	1946	-167
10890	1947	-92
10890	1948	17
10890	1949	143
10890	1950	250
10890	1951	304
10890	1952	298
10890	1953	264
10890	1954	226
10890	1955	192
10890	1956	169
10890	1957	168
10890	1958	184
10890	1959	186
10890	1960	159
10890	1961	120
10890	1962	103
10890	1963	114
10890	1964	143
10890	1965	192
10890	1966	275
10890	1967	386
10890	1968	510
10890	1969	631
10890	1970	694
10890	1971	581
10890	1972	123
10890	1973	-800
10890	1974	-2185
10890	1975	-3864
10890	1976	-5530
10890	1977	-6789
10890	1978	-7269
10890	1979	-6775
10890	1980	-5388
10890	1981	-3436
10890	1982	-1359
10890	1983	425
10890	1984	1640
10890	1985	2205
10890	1986	2253
10890	1987	2033
10890	1988	1769
10890	1989	1574
10890	1990	1461
10890	1991	1389
10890	1992	1300
10890	1993	1157
10890	1994	972
10890	1995	813
10890	1996	738
10890	1997	748
10890	1998	792
10890	1999	823
[truncated: 159,280 more rows]
