# Supplementary material for: Are Complexity Metrics Reliable in Assessing HRV Control in Obese Patients During Sleep?
Source: PLoS One. 2015 Apr 20;10(4):e0124458. doi: 10.1371/journal.pone.0124458 (PMC4404104; doi:10.1371/journal.pone.0124458)
Supplement: S2 Dataset — (ZIP) [file pone.0124458.s002.zip › cabiddu_obese_patients_data/SUBJECT (12)/4/FC.txt]

16651	0	-953
16651	1	-1015
16651	2	-1072
16651	3	-1099
16651	4	-1098
16651	5	-1091
16651	6	-1082
16651	7	-1048
16651	8	-983
16651	9	-902
16651	10	-812
16651	11	-693
16651	12	-536
16651	13	-369
16651	14	-217
16651	15	-75
16651	16	68
16651	17	199
16651	18	302
16651	19	383
16651	20	467
16651	21	550
16651	22	605
16651	23	627
16651	24	631
16651	25	629
16651	26	610
16651	27	575
16651	28	549
16651	29	549
16651	30	555
16651	31	543
16651	32	520
16651	33	504
16651	34	489
16651	35	464
16651	36	436
16651	37	424
16651	38	423
16651	39	409
16651	40	373
16651	41	335
16651	42	306
16651	43	278
16651	44	243
16651	45	221
16651	46	223
16651	47	230
16651	48	224
16651	49	214
16651	50	218
16651	51	229
16651	52	227
16651	53	215
16651	54	218
16651	55	236
16651	56	250
16651	57	249
16651	58	254
16651	59	272
16651	60	283
16651	61	274
16651	62	259
16651	63	260
16651	64	266
16651	65	258
16651	66	244
16651	67	238
16651	68	234
16651	69	207
16651	70	169
16651	71	146
16651	72	150
16651	73	159
16651	74	160
16651	75	159
16651	76	160
16651	77	143
16651	78	101
16651	79	60
16651	80	53
16651	81	75
16651	82	98
16651	83	114
16651	84	127
16651	85	127
16651	86	100
16651	87	58
16651	88	38
16651	89	47
16651	90	56
16651	91	44
16651	92	18
16651	93	-4
16651	94	-25
16651	95	-46
16651	96	-41
16651	97	0
16651	98	49
16651	99	61
16651	100	29
16651	101	-24
16651	102	-81
16651	103	-139
16651	104	-183
16651	105	-190
16651	106	-165
16651	107	-152
16651	108	-180
16651	109	-235
16651	110	-291
16651	111	-342
16651	112	-384
16651	113	-396
16651	114	-362
16651	115	-310
16651	116	-274
16651	117	-260
16651	118	-244
16651	119	-210
16651	120	-175
16651	121	-142
16651	122	-89
16651	123	-22
16651	124	32
16651	125	50
16651	126	45
16651	127	44
16651	128	40
16651	129	25
16651	130	14
16651	131	24
16651	132	44
16651	133	48
16651	134	35
16651	135	36
16651	136	53
16651	137	68
16651	138	69
16651	139	78
16651	140	113
16651	141	167
16651	142	224
16651	143	268
16651	144	234
16651	145	-3
16651	146	-575
16651	147	-1522
16651	148	-2762
16651	149	-4110
16651	150	-5288
16651	151	-5984
16651	152	-5948
16651	153	-5122
16651	154	-3673
16651	155	-1916
16651	156	-200
16651	157	1175
16651	158	2023
16651	159	2330
16651	160	2241
16651	161	1963
16651	162	1653
16651	163	1386
16651	164	1190
16651	165	1060
16651	166	956
16651	167	842
16651	168	722
16651	169	636
16651	170	597
16651	171	578
16651	172	549
16651	173	509
16651	174	462
16651	175	405
16651	176	337
16651	177	290
16651	178	284
16651	179	296
16651	180	289
16651	181	257
16651	182	221
16651	183	186
16651	184	147
16651	185	109
16651	186	87
16651	187	85
16651	188	77
16651	189	49
16651	190	13
16651	191	-18
16651	192	-56
16651	193	-112
16651	194	-170
16651	195	-206
16651	196	-227
16651	197	-255
16651	198	-294
16651	199	-332
16651	200	-373
16651	201	-437
16651	202	-522
16651	203	-602
16651	204	-666
16651	205	-730
16651	206	-805
16651	207	-877
16651	208	-923
16651	209	-954
16651	210	-985
16651	211	-1008
16651	212	-1007
16651	213	-990
16651	214	-979
16651	215	-969
16651	216	-926
16651	217	-842
16651	218	-729
16651	219	-602
16651	220	-450
16651	221	-278
16651	222	-113
16651	223	25
16651	224	152
16651	225	283
16651	226	403
16651	227	488
16651	228	547
16651	229	600
16651	230	651
16651	231	684
16651	232	703
16651	233	730
16651	234	761
16651	235	767
16651	236	738
16651	237	691
16651	238	651
16651	239	615
16651	240	581
16651	241	565
16651	242	580
16651	243	605
16651	244	602
16651	245	575
16651	246	548
16651	247	529
16651	248	510
16651	249	488
16651	250	482
16651	251	486
16651	252	473
16651	253	434
16651	254	397
16651	255	380
16651	256	373
16651	257	352
16651	258	326
16651	259	309
16651	260	291
16651	261	262
16651	262	236
16651	263	242
16651	264	275
16651	265	301
16651	266	305
16651	267	298
16651	268	289
16651	269	271
16651	270	245
16651	271	240
16651	272	265
16651	273	299
16651	274	309
16651	275	299
16651	276	286
16651	277	270
16651	278	247
16651	279	229
16651	280	239
16651	281	271
16651	282	291
16651	283	283
16651	284	266
16651	285	252
16651	286	231
16651	287	201
16651	288	182
16651	289	190
16651	290	204
16651	291	202
16651	292	189
16651	293	188
16651	294	196
16651	295	195
16651	296	181
16651	297	170
16651	298	163
16651	299	142
16651	300	103
16651	301	76
16651	302	77
16651	303	86
16651	304	82
16651	305	70
16651	306	63
16651	307	53
16651	308	31
16651	309	12
16651	310	21
16651	311	45
16651	312	51
16651	313	31
16651	314	1
16651	315	-28
16651	316	-63
16651	317	-101
16651	318	-116
16651	319	-105
16651	320	-104
16651	321	-141
16651	322	-205
16651	323	-263
16651	324	-304
16651	325	-328
16651	326	-319
16651	327	-266
16651	328	-191
16651	329	-142
16651	330	-131
16651	331	-137
16651	332	-127
16651	333	-108
16651	334	-76
16651	335	-13
16651	336	78
16651	337	157
16651	338	190
16651	339	187
16651	340	186
16651	341	189
16651	342	188
16651	343	185
16651	344	189
16651	345	189
16651	346	158
16651	347	104
16651	348	62
16651	349	57
16651	350	76
16651	351	99
16651	352	133
16651	353	193
16651	354	269
16651	355	334
16651	356	359
16651	357	285
16651	358	-7
16651	359	-629
16651	360	-1601
16651	361	-2812
16651	362	-4046
16651	363	-5034
16651	364	-5501
16651	365	-5260
16651	366	-4307
16651	367	-2853
16651	368	-1219
16651	369	279
16651	370	1408
16651	371	2055
16651	372	2246
16651	373	2130
16651	374	1889
16651	375	1641
16651	376	1417
16651	377	1218
16651	378	1042
16651	379	878
16651	380	715
16651	381	568
16651	382	476
16651	383	453
16651	384	465
16651	385	466
16651	386	446
16651	387	414
16651	388	374
16651	389	324
16651	390	285
16651	391	274
16651	392	276
16651	393	254
16651	394	203
16651	395	148
16651	396	101
16651	397	62
16651	398	25
16651	399	4
16651	400	5
16651	401	1
16651	402	-29
16651	403	-74
16651	404	-115
16651	405	-156
16651	406	-213
16651	407	-273
16651	408	-314
16651	409	-338
16651	410	-369
16651	411	-418
16651	412	-470
16651	413	-521
16651	414	-590
16651	415	-680
16651	416	-768
16651	417	-836
16651	418	-894
16651	419	-959
16651	420	-1018
16651	421	-1053
16651	422	-1075
16651	423	-1104
16651	424	-1133
16651	425	-1139
16651	426	-1119
16651	427	-1090
16651	428	-1057
16651	429	-1001
16651	430	-909
16651	431	-801
16651	432	-687
16651	433	-553
16651	434	-388
16651	435	-211
16651	436	-48
16651	437	104
16651	438	258
16651	439	401
16651	440	511
16651	441	587
16651	442	651
16651	443	709
16651	444	742
16651	445	745
16651	446	738
16651	447	732
16651	448	709
16651	449	665
16651	450	625
16651	451	612
16651	452	612
16651	453	604
16651	454	590
16651	455	583
16651	456	572
16651	457	536
16651	458	487
16651	459	454
16651	460	447
16651	461	441
16651	462	424
16651	463	407
16651	464	393
16651	465	366
16651	466	321
16651	467	282
16651	468	279
16651	469	300
16651	470	316
16651	471	325
16651	472	337
16651	473	348
16651	474	339
16651	475	315
16651	476	302
16651	477	302
16651	478	296
16651	479	269
16651	480	242
16651	481	229
16651	482	218
16651	483	198
16651	484	181
16651	485	183
16651	486	189
16651	487	179
16651	488	160
16651	489	158
16651	490	177
16651	491	193
16651	492	200
16651	493	209
16651	494	223
16651	495	221
16651	496	197
16651	497	174
16651	498	170
16651	499	171
16651	500	160
16651	501	143
16651	502	142
16651	503	149
16651	504	148
16651	505	146
16651	506	162
16651	507	190
16651	508	201
16651	509	183
16651	510	153
16651	511	128
16651	512	99
16651	513	63
16651	514	46
16651	515	58
16651	516	80
16651	517	82
16651	518	72
16651	519	69
16651	520	76
16651	521	75
16651	522	71
16651	523	82
16651	524	102
16651	525	100
16651	526	66
16651	527	22
16651	528	-11
16651	529	-41
16651	530	-74
16651	531	-97
16651	532	-102
16651	533	-111
16651	534	-149
16651	535	-205
16651	536	-246
16651	537	-260
16651	538	-258
16651	539	-233
16651	540	-176
16651	541	-105
16651	542	-61
16651	543	-63
16651	544	-88
16651	545	-108
16651	546	-111
16651	547	-105
16651	548	-62
16651	549	20
16651	550	111
16651	551	174
16651	552	198
16651	553	209
16651	554	216
16651	555	210
16651	556	197
16651	557	195
16651	558	204
16651	559	200
16651	560	171
16651	561	142
16651	562	132
16651	563	134
16651	564	133
16651	565	144
16651	566	180
16651	567	243
16651	568	315
16651	569	383
16651	570	413
16651	571	310
16651	572	-56
16651	573	-764
16651	574	-1792
16651	575	-3011
16651	576	-4209
16651	577	-5108
16651	578	-5441
16651	579	-5063
16651	580	-4036
16651	581	-2586
16651	582	-1004
16651	583	428
16651	584	1489
16651	585	2087
16651	586	2275
16651	587	2196
16651	588	1987
16651	589	1727
16651	590	1463
16651	591	1230
16651	592	1034
16651	593	863
16651	594	718
16651	595	625
16651	596	597
16651	597	599
16651	598	585
16651	599	544
16651	600	492
16651	601	436
16651	602	375
16651	603	328
16651	604	319
16651	605	332
16651	606	329
16651	607	288
16651	608	230
16651	609	178
16651	610	129
16651	611	88
16651	612	60
16651	613	60
16651	614	65
16651	615	48
16651	616	21
16651	617	2
16651	618	-9
16651	619	-29
16651	620	-62
16651	621	-93
16651	622	-124
16651	623	-175
16651	624	-251
16651	625	-330
16651	626	-399
16651	627	-472
16651	628	-559
16651	629	-644
16651	630	-707
16651	631	-760
16651	632	-824
16651	633	-887
16651	634	-928
16651	635	-945
16651	636	-960
16651	637	-979
16651	638	-987
16651	639	-986
16651	640	-995
16651	641	-1016
16651	642	-1018
16651	643	-977
16651	644	-900
16651	645	-803
16651	646	-682
16651	647	-524
16651	648	-350
16651	649	-183
16651	650	-21
16651	651	151
16651	652	325
16651	653	467
16651	654	562
16651	655	627
16651	656	673
16651	657	695
16651	658	694
16651	659	701
16651	660	726
16651	661	751
16651	662	750
16651	663	731
16651	664	716
16651	665	704
16651	666	687
16651	667	666
16651	668	656
16651	669	648
16651	670	614
16651	671	550
16651	672	491
16651	673	461
16651	674	454
16651	675	457
16651	676	473
16651	677	501
16651	678	509
16651	679	478
16651	680	425
16651	681	389
16651	682	374
16651	683	367
16651	684	366
16651	685	379
16651	686	399
16651	687	402
16651	688	387
16651	689	384
16651	690	406
16651	691	432
16651	692	439
16651	693	431
16651	694	419
16651	695	392
16651	696	345
16651	697	298
16651	698	284
16651	699	298
16651	700	320
16651	701	342
16651	702	378
16651	703	427
16651	704	456
16651	705	453
16651	706	432
16651	707	406
16651	708	360
16651	709	296
16651	710	244
16651	711	232
16651	712	248
16651	713	265
16651	714	271
16651	715	275
16651	716	269
16651	717	237
16651	718	190
16651	719	158
16651	720	155
16651	721	157
16651	722	148
16651	723	144
16651	724	151
16651	725	154
16651	726	141
16651	727	128
16651	728	137
16651	729	151
16651	730	150
16651	731	134
16651	732	128
16651	733	129
16651	734	118
16651	735	100
16651	736	96
16651	737	116
16651	738	134
16651	739	129
16651	740	110
16651	741	92
16651	742	60
16651	743	11
16651	744	-29
16651	745	-30
16651	746	-1
16651	747	20
16651	748	18
16651	749	-2
16651	750	-43
16651	751	-113
16651	752	-190
16651	753	-235
16651	754	-227
16651	755	-196
16651	756	-174
16651	757	-162
16651	758	-151
16651	759	-150
16651	760	-159
16651	761	-145
16651	762	-94
16651	763	-7
16651	764	72
16651	765	128
16651	766	171
16651	767	197
16651	768	193
16651	769	173
16651	770	164
16651	771	181
16651	772	199
16651	773	191
16651	774	167
16651	775	139
16651	776	105
16651	777	59
16651	778	24
16651	779	33
16651	780	88
16651	781	170
16651	782	272
16651	783	398
16651	784	512
16651	785	527
16651	786	339
16651	787	-125
16651	788	-910
16651	789	-2013
16651	790	-3318
16651	791	-4579
16651	792	-5498
16651	793	-5834
16651	794	-5473
16651	795	-4442
16651	796	-2923
16651	797	-1228
16651	798	296
16651	799	1408
16651	800	2034
16651	801	2233
16651	802	2129
16651	803	1879
16651	804	1624
16651	805	1429
16651	806	1275
16651	807	1114
16651	808	938
16651	809	775
16651	810	644
16651	811	555
16651	812	517
16651	813	531
16651	814	560
16651	815	554
16651	816	502
16651	817	440
16651	818	400
16651	819	377
16651	820	358
16651	821	342
16651	822	326
16651	823	288
16651	824	217
16651	825	142
16651	826	108
16651	827	102
16651	828	102
16651	829	98
16651	830	96
16651	831	95
16651	832	71
16651	833	20
16651	834	-29
16651	835	-68
16651	836	-115
16651	837	-184
16651	838	-255
16651	839	-307
16651	840	-352
16651	841	-405
16651	842	-461
16651	843	-506
16651	844	-550
16651	845	-616
16651	846	-697
16651	847	-769
16651	848	-825
16651	849	-879
16651	850	-938
16651	851	-985
16651	852	-1010
16651	853	-1031
16651	854	-1064
16651	855	-1086
16651	856	-1075
16651	857	-1035
16651	858	-979
16651	859	-895
16651	860	-765
16651	861	-600
16651	862	-430
16651	863	-265
16651	864	-96
16651	865	74
16651	866	217
16651	867	319
16651	868	399
16651	869	474
16651	870	533
16651	871	567
16651	872	597
16651	873	636
16651	874	671
16651	875	678
16651	876	661
16651	877	642
16651	878	626
16651	879	601
16651	880	571
16651	881	556
16651	882	558
16651	883	546
16651	884	504
16651	885	452
16651	886	412
16651	887	380
16651	888	351
16651	889	337
16651	890	353
16651	891	379
16651	892	381
16651	893	358
16651	894	333
16651	895	311
16651	896	283
16651	897	252
16651	898	242
16651	899	256
16651	900	268
16651	901	258
16651	902	238
16651	903	229
16651	904	222
16651	905	203
16651	906	190
16651	907	200
16651	908	220
16651	909	226
16651	910	215
16651	911	214
16651	912	227
16651	913	235
16651	914	232
16651	915	229
16651	916	231
16651	917	217
16651	918	174
16651	919	130
16651	920	111
16651	921	111
16651	922	113
16651	923	124
16651	924	152
16651	925	182
16651	926	186
16651	927	162
16651	928	136
16651	929	119
16651	930	96
16651	931	65
16651	932	45
16651	933	49
16651	934	54
16651	935	48
16651	936	43
16651	937	56
16651	938	71
16651	939	66
16651	940	48
16651	941	39
16651	942	38
16651	943	28
16651	944	16
16651	945	22
16651	946	46
16651	947	61
16651	948	48
16651	949	22
16651	950	2
16651	951	-18
16651	952	-40
16651	953	-41
16651	954	-9
16651	955	34
16651	956	49
16651	957	29
16651	958	-6
16651	959	-43
16651	960	-85
16651	961	-120
16651	962	-124
16651	963	-103
16651	964	-98
16651	965	-138
16651	966	-211
16651	967	-288
16651	968	-356
16651	969	-404
16651	970	-403
16651	971	-341
16651	972	-253
16651	973	-189
16651	974	-163
16651	975	-161
16651	976	-164
16651	977	-166
16651	978	-157
16651	979	-105
16651	980	-17
16651	981	64
16651	982	104
16651	983	108
16651	984	101
16651	985	92
16651	986	77
16651	987	75
16651	988	102
16651	989	135
16651	990	140
16651	991	117
16651	992	98
16651	993	101
16651	994	115
16651	995	135
16651	996	174
16651	997	231
16651	998	288
16651	999	330
16651	1000	352
16651	1001	320
16651	1002	134
16651	1003	-331
16651	1004	-1132
16651	1005	-2227
16651	1006	-3480
16651	1007	-4660
16651	1008	-5469
16651	1009	-5636
16651	1010	-5053
16651	1011	-3825
16651	1012	-2214
16651	1013	-539
16651	1014	894
16651	1015	1863
16651	1016	2308
16651	1017	2339
16651	1018	2140
16651	1019	1863
16651	1020	1593
16651	1021	1373
16651	1022	1206
16651	1023	1059
16651	1024	899
16651	1025	738
16651	1026	622
16651	1027	573
16651	1028	562
16651	1029	557
16651	1030	542
16651	1031	512
16651	1032	457
16651	1033	383
16651	1034	327
16651	1035	318
16651	1036	337
16651	1037	339
16651	1038	309
16651	1039	266
16651	1040	216
16651	1041	157
16651	1042	107
16651	1043	80
16651	1044	82
16651	1045	81
16651	1046	52
16651	1047	14
16651	1048	-18
16651	1049	-50
16651	1050	-92
16651	1051	-136
16651	1052	-168
16651	1053	-199
16651	1054	-252
16651	1055	-318
16651	1056	-373
16651	1057	-414
16651	1058	-462
16651	1059	-527
16651	1060	-595
16651	1061	-661
16651	1062	-741
16651	1063	-839
16651	1064	-927
16651	1065	-975
16651	1066	-995
16651	1067	-1012
16651	1068	-1029
16651	1069	-1037
16651	1070	-1043
16651	1071	-1058
16651	1072	-1063
16651	1073	-1022
16651	1074	-923
16651	1075	-793
16651	1076	-652
16651	1077	-501
16651	1078	-344
16651	1079	-198
16651	1080	-73
16651	1081	57
16651	1082	212
16651	1083	372
16651	1084	507
16651	1085	610
16651	1086	691
16651	1087	745
16651	1088	760
16651	1089	749
16651	1090	743
16651	1091	750
16651	1092	750
16651	1093	732
16651	1094	712
16651	1095	703
16651	1096	691
16651	1097	663
16651	1098	638
16651	1099	632
16651	1100	632
16651	1101	613
16651	1102	583
16651	1103	562
16651	1104	551
16651	1105	532
16651	1106	504
16651	1107	486
16651	1108	484
16651	1109	473
16651	1110	445
16651	1111	417
16651	1112	406
16651	1113	398
16651	1114	380
16651	1115	363
16651	1116	363
16651	1117	370
16651	1118	363
16651	1119	350
16651	1120	350
16651	1121	359
16651	1122	352
16651	1123	325
16651	1124	299
16651	1125	284
16651	1126	266
16651	1127	239
16651	1128	223
16651	1129	230
16651	1130	246
16651	1131	252
16651	1132	255
16651	1133	271
16651	1134	291
16651	1135	290
16651	1136	271
16651	1137	258
16651	1138	254
16651	1139	240
16651	1140	217
16651	1141	209
16651	1142	220
16651	1143	227
16651	1144	211
16651	1145	184
16651	1146	166
16651	1147	148
16651	1148	122
16651	1149	104
16651	1150	114
16651	1151	140
16651	1152	154
16651	1153	148
16651	1154	140
16651	1155	137
16651	1156	122
16651	1157	97
16651	1158	81
16651	1159	84
16651	1160	86
16651	1161	72
16651	1162	58
16651	1163	64
16651	1164	80
16651	1165	85
16651	1166	81
16651	1167	84
16651	1168	88
16651	1169	78
16651	1170	63
16651	1171	66
16651	1172	89
16651	1173	108
16651	1174	102
16651	1175	78
16651	1176	46
16651	1177	-1
16651	1178	-62
16651	1179	-106
16651	1180	-110
16651	1181	-92
16651	1182	-88
16651	1183	-111
16651	1184	-147
16651	1185	-193
16651	1186	-252
16651	1187	-303
16651	1188	-309
16651	1189	-266
16651	1190	-206
16651	1191	-164
16651	1192	-137
16651	1193	-117
16651	1194	-116
16651	1195	-125
16651	1196	-118
16651	1197	-67
16651	1198	17
16651	1199	99
16651	1200	162
16651	1201	210
16651	1202	235
16651	1203	231
16651	1204	205
16651	1205	193
16651	1206	205
16651	1207	218
16651	1208	209
16651	1209	187
16651	1210	163
16651	1211	133
16651	1212	93
16651	1213	68
16651	1214	86
16651	1215	136
16651	1216	200
16651	1217	279
16651	1218	377
16651	1219	446
16651	1220	385
16651	1221	83
16651	1222	-525
16651	1223	-1452
16651	1224	-2635
16651	1225	-3886
16651	1226	-4912
16651	1227	-5421
16651	1228	-5249
16651	1229	-4399
16651	1230	-3022
16651	1231	-1389
16651	1232	169
16651	1233	1372
16651	1234	2093
16651	1235	2373
16651	1236	2331
16651	1237	2098
16651	1238	1796
16651	1239	1517
16651	1240	1293
16651	1241	1095
16651	1242	905
16651	1243	742
16651	1244	640
16651	1245	591
16651	1246	569
16651	1247	557
16651	1248	550
16651	1249	531
16651	1250	480
16651	1251	415
16651	1252	372
16651	1253	359
16651	1254	344
16651	1255	307
16651	1256	254
16651	1257	203
16651	1258	156
16651	1259	109
16651	1260	89
16651	1261	103
16651	1262	121
16651	1263	107
16651	1264	61
16651	1265	14
16651	1266	-22
16651	1267	-58
16651	1268	-92
16651	1269	-112
16651	1270	-125
16651	1271	-163
16651	1272	-239
16651	1273	-327
16651	1274	-400
16651	1275	-465
16651	1276	-536
16651	1277	-600
16651	1278	-644
16651	1279	-683
16651	1280	-743
16651	1281	-818
16651	1282	-883
16651	1283	-934
16651	1284	-985
16651	1285	-1040
16651	1286	-1081
16651	1287	-1101
16651	1288	-1119
16651	1289	-1144
16651	1290	-1158
16651	1291	-1136
16651	1292	-1089
16651	1293	-1028
16651	1294	-938
16651	1295	-799
16651	1296	-622
16651	1297	-438
16651	1298	-255
16651	1299	-68
16651	1300	117
16651	1301	272
16651	1302	388
16651	1303	487
16651	1304	578
16651	1305	645
16651	1306	675
16651	1307	688
16651	1308	705
16651	1309	718
16651	1310	717
16651	1311	714
16651	1312	728
16651	1313	751
16651	1314	755
16651	1315	736
16651	1316	714
16651	1317	696
16651	1318	671
16651	1319	635
16651	1320	613
16651	1321	609
16651	1322	599
16651	1323	562
16651	1324	513
16651	1325	478
16651	1326	457
16651	1327	440
16651	1328	436
16651	1329	454
16651	1330	476
16651	1331	472
16651	1332	436
16651	1333	395
16651	1334	367
16651	1335	344
16651	1336	323
16651	1337	322
16651	1338	344
16651	1339	365
16651	1340	363
16651	1341	349
16651	1342	344
16651	1343	344
16651	1344	334
16651	1345	323
16651	1346	331
16651	1347	351
16651	1348	358
16651	1349	346
16651	1350	338
16651	1351	341
16651	1352	336
16651	1353	313
16651	1354	293
16651	1355	290
16651	1356	286
16651	1357	267
16651	1358	246
16651	1359	246
16651	1360	257
16651	1361	258
16651	1362	250
16651	1363	252
16651	1364	260
16651	1365	256
16651	1366	238
16651	1367	233
16651	1368	246
16651	1369	257
16651	1370	247
16651	1371	231
16651	1372	221
16651	1373	207
16651	1374	178
16651	1375	148
16651	1376	143
16651	1377	158
16651	1378	173
16651	1379	184
16651	1380	203
16651	1381	220
16651	1382	211
16651	1383	174
16651	1384	134
16651	1385	112
16651	1386	94
16651	1387	69
16651	1388	50
16651	1389	50
16651	1390	59
16651	1391	56
16651	1392	54
16651	1393	72
16651	1394	97
16651	1395	99
16651	1396	70
16651	1397	32
16651	1398	-3
16651	1399	-40
16651	1400	-77
16651	1401	-93
16651	1402	-85
16651	1403	-85
16651	1404	-118
16651	1405	-173
16651	1406	-219
16651	1407	-250
16651	1408	-271
16651	1409	-268
16651	1410	-229
16651	1411	-170
16651	1412	-129
16651	1413	-116
16651	1414	-108
16651	1415	-86
16651	1416	-58
16651	1417	-35
16651	1418	8
16651	1419	72
16651	1420	128
16651	1421	154
16651	1422	161
16651	1423	177
16651	1424	201
16651	1425	215
16651	1426	221
16651	1427	231
16651	1428	239
16651	1429	224
16651	1430	188
16651	1431	163
16651	1432	168
16651	1433	181
16651	1434	186
16651	1435	201
16651	1436	247
16651	1437	322
16651	1438	409
16651	1439	493
16651	1440	514
16651	1441	351
16651	1442	-133
16651	1443	-993
16651	1444	-2163
16651	1445	-3472
16651	1446	-4678
16651	1447	-5489
16651	1448	-5660
16651	1449	-5099
16651	1450	-3924
16651	1451	-2388
16651	1452	-787
16651	1453	608
16651	1454	1607
16651	1455	2145
16651	1456	2301
16651	1457	2222
16651	1458	2029
16651	1459	1790
16651	1460	1551
16651	1461	1338
16651	1462	1153
16651	1463	980
16651	1464	827
16651	1465	726
16651	1466	685
16651	1467	669
16651	1468	637
16651	1469	586
16651	1470	528
16651	1471	467
16651	1472	406
16651	1473	366
16651	1474	366
16651	1475	382
16651	1476	373
16651	1477	326
16651	1478	267
16651	1479	211
16651	1480	161
16651	1481	123
16651	1482	110
16651	1483	132
16651	1484	156
16651	1485	152
16651	1486	130
16651	1487	104
16651	1488	66
16651	1489	7
16651	1490	-58
16651	1491	-103
16651	1492	-127
16651	1493	-157
16651	1494	-202
16651	1495	-252
16651	1496	-308
16651	1497	-386
16651	1498	-489
16651	1499	-589
16651	1500	-662
16651	1501	-723
16651	1502	-792
16651	1503	-863
16651	1504	-918
16651	1505	-965
16651	1506	-1017
16651	1507	-1064
16651	1508	-1080
16651	1509	-1069
16651	1510	-1059
16651	1511	-1053
16651	1512	-1024
16651	1513	-959
16651	1514	-866
16651	1515	-754
16651	1516	-612
16651	1517	-435
16651	1518	-253
16651	1519	-95
16651	1520	47
16651	1521	193
16651	1522	340
16651	1523	468
16651	1524	572
16651	1525	665
16651	1526	737
16651	1527	765
16651	1528	747
16651	1529	720
16651	1530	707
16651	1531	699
16651	1532	684
16651	1533	669
16651	1534	661
16651	1535	640
16651	1536	593
16651	1537	539
16651	1538	510
16651	1539	506
16651	1540	502
16651	1541	498
16651	1542	504
16651	1543	519
16651	1544	518
16651	1545	492
16651	1546	464
16651	1547	443
16651	1548	412
16651	1549	360
16651	1550	308
16651	1551	279
16651	1552	266
16651	1553	252
16651	1554	243
16651	1555	257
16651	1556	284
16651	1557	300
16651	1558	296
16651	1559	294
16651	1560	299
16651	1561	292
16651	1562	267
16651	1563	248
16651	1564	247
16651	1565	251
16651	1566	243
16651	1567	234
16651	1568	240
16651	1569	247
16651	1570	235
16651	1571	213
16651	1572	207
16651	1573	219
16651	1574	229
16651	1575	228
16651	1576	231
16651	1577	239
16651	1578	234
16651	1579	209
16651	1580	189
16651	1581	196
16651	1582	212
16651	1583	218
16651	1584	216
16651	1585	221
16651	1586	221
16651	1587	202
16651	1588	177
16651	1589	172
16651	1590	188
16651	1591	197
16651	1592	186
16651	1593	171
16651	1594	161
16651	1595	139
16651	1596	102
16651	1597	80
16651	1598	89
16651	1599	111
16651	1600	118
16651	1601	112
16651	1602	109
16651	1603	106
16651	1604	89
16651	1605	68
16651	1606	68
16651	1607	87
16651	1608	95
16651	1609	82
16651	1610	63
16651	1611	50
16651	1612	30
16651	1613	-6
16651	1614	-40
16651	1615	-58
16651	1616	-79
16651	1617	-122
16651	1618	-173
16651	1619	-202
16651	1620	-204
16651	1621	-197
16651	1622	-188
16651	1623	-173
16651	1624	-167
16651	1625	-195
16651	1626	-256
16651	1627	-314
16651	1628	-340
16651	1629	-341
16651	1630	-334
16651	1631	-317
16651	1632	-285
16651	1633	-259
16651	1634	-256
16651	1635	-247
16651	1636	-202
16651	1637	-124
16651	1638	-36
16651	1639	38
16651	1640	100
16651	1641	138
16651	1642	130
16651	1643	87
16651	1644	52
16651	1645	53
16651	1646	77
16651	1647	94
16651	1648	97
16651	1649	92
16651	1650	66
16651	1651	17
16651	1652	-26
16651	1653	-26
16651	1654	20
16651	1655	81
16651	1656	145
16651	1657	228
16651	1658	325
16651	1659	379
16651	1660	298
16651	1661	-8
16651	1662	-625
16651	1663	-1612
16651	1664	-2912
16651	1665	-4305
16651	1666	-5471
16651	1667	-6101
16651	1668	-6001
16651	1669	-5129
16651	1670	-3636
16651	1671	-1845
16651	1672	-141
16651	1673	1171
16651	1674	1969
16651	1675	2284
16651	1676	2235
16651	1677	1989
16651	1678	1708
16651	1679	1480
16651	1680	1299
16651	1681	1116
16651	1682	928
16651	1683	761
16651	1684	638
16651	1685	562
16651	1686	534
16651	1687	551
16651	1688	575
16651	1689	555
16651	1690	486
16651	1691	407
16651	1692	356
16651	1693	329
16651	1694	308
16651	1695	288
16651	1696	263
16651	1697	214
16651	1698	134
16651	1699	49
16651	1700	7
16651	1701	7
16651	1702	17
16651	1703	20
16651	1704	24
16651	1705	28
16651	1706	14
16651	1707	-25
16651	1708	-64
16651	1709	-92
16651	1710	-132
16651	1711	-202
16651	1712	-286
16651	1713	-362
16651	1714	-428
16651	1715	-501
16651	1716	-572
16651	1717	-623
16651	1718	-664
16651	1719	-723
16651	1720	-805
16651	1721	-886
16651	1722	-954
16651	1723	-1020
16651	1724	-1090
16651	1725	-1143
16651	1726	-1170
16651	1727	-1187
16651	1728	-1211
16651	1729	-1224
16651	1730	-1201
16651	1731	-1148
16651	1732	-1082
16651	1733	-998
16651	1734	-880
16651	1735	-733
16651	1736	-585
16651	1737	-438
16651	1738	-276
16651	1739	-98
16651	1740	70
16651	1741	203
16651	1742	313
16651	1743	413
16651	1744	494
16651	1745	549
16651	1746	594
16651	1747	653
16651	1748	711
16651	1749	740
16651	1750	741
16651	1751	735
16651	1752	729
16651	1753	712
16651	1754	682
16651	1755	666
16651	1756	664
16651	1757	653
16651	1758	616
16651	1759	573
16651	1760	549
16651	1761	539
16651	1762	526
16651	1763	517
16651	1764	523
16651	1765	529
16651	1766	510
16651	1767	473
16651	1768	444
16651	1769	433
16651	1770	420
16651	1771	392
16651	1772	363
16651	1773	344
16651	1774	319
16651	1775	286
16651	1776	271
16651	1777	294
16651	1778	335
16651	1779	363
16651	1780	369
16651	1781	368
16651	1782	359
16651	1783	329
16651	1784	289
16651	1785	269
16651	1786	273
16651	1787	277
16651	1788	265
16651	1789	254
16651	1790	257
16651	1791	261
16651	1792	256
16651	1793	254
16651	1794	268
16651	1795	283
16651	1796	276
16651	1797	253
16651	1798	242
16651	1799	246
16651	1800	246
16651	1801	237
16651	1802	235
16651	1803	242
16651	1804	235
16651	1805	207
16651	1806	183
16651	1807	181
16651	1808	188
16651	1809	183
16651	1810	173
16651	1811	173
16651	1812	174
16651	1813	160
16651	1814	142
16651	1815	146
16651	1816	172
16651	1817	187
16651	1818	179
16651	1819	161
16651	1820	142
16651	1821	112
16651	1822	75
16651	1823	60
16651	1824	81
16651	1825	114
16651	1826	124
16651	1827	112
16651	1828	98
16651	1829	84
16651	1830	60
16651	1831	40
16651	1832	46
16651	1833	71
16651	1834	83
16651	1835	73
16651	1836	61
16651	1837	67
16651	1838	78
16651	1839	78
16651	1840	72
16651	1841	65
16651	1842	37
16651	1843	-27
16651	1844	-98
16651	1845	-135
16651	1846	-130
16651	1847	-108
16651	1848	-89
16651	1849	-78
16651	1850	-94
16651	1851	-158
16651	1852	-258
16651	1853	-345
16651	1854	-376
16651	1855	-357
16651	1856	-314
16651	1857	-255
16651	1858	-190
16651	1859	-144
16651	1860	-135
16651	1861	-132
16651	1862	-100
16651	1863	-27
16651	1864	56
16651	1865	129
16651	1866	188
16651	1867	219
16651	1868	205
16651	1869	162
16651	1870	132
16651	1871	144
16651	1872	180
16651	1873	206
16651	1874	216
16651	1875	215
16651	1876	195
16651	1877	154
16651	1878	120
16651	1879	128
16651	1880	178
16651	1881	241
16651	1882	306
16651	1883	389
16651	1884	474
16651	1885	498
16651	1886	366
16651	1887	-5
16651	1888	-681
16651	1889	-1693
16651	1890	-2957
16651	1891	-4242
16651	1892	-5233
16651	1893	-5654
16651	1894	-5356
16651	1895	-4348
16651	1896	-2811
16651	1897	-1076
16651	1898	488
16651	1899	1617
16651	1900	2227
16651	1901	2386
16651	1902	2232
16651	1903	1935
16651	1904	1644
16651	1905	1431
16651	1906	1272
16651	1907	1114
16651	1908	947
16651	1909	794
16651	1910	677
16651	1911	599
16651	1912	563
16651	1913	568
16651	1914	583
16651	1915	560
16651	1916	491
16651	1917	413
16651	1918	359
16651	1919	326
16651	1920	297
16651	1921	273
16651	1922	258
16651	1923	231
16651	1924	181
16651	1925	127
16651	1926	109
16651	1927	119
16651	1928	128
16651	1929	125
16651	1930	118
16651	1931	108
16651	1932	71
16651	1933	3
16651	1934	-66
16651	1935	-120
16651	1936	-174
16651	1937	-244
16651	1938	-310
16651	1939	-354
16651	1940	-389
16651	1941	-438
16651	1942	-498
16651	1943	-551
16651	1944	-599
16651	1945	-661
16651	1946	-739
16651	1947	-806
16651	1948	-855
16651	1949	-904
16651	1950	-962
16651	1951	-1011
16651	1952	-1039
16651	1953	-1064
16651	1954	-1100
16651	1955	-1131
16651	1956	-1131
16651	1957	-1098
16651	1958	-1047
16651	1959	-970
16651	1960	-846
16651	1961	-683
16651	1962	-513
16651	1963	-353
16651	1964	-189
16651	1965	-21
16651	1966	130
16651	1967	255
16651	1968	368
16651	1969	481
16651	1970	577
16651	1971	637
16651	1972	671
16651	1973	707
16651	1974	743
16651	1975	761
16651	1976	769
16651	1977	782
16651	1978	798
16651	1979	792
16651	1980	759
16651	1981	726
16651	1982	705
16651	1983	684
16651	1984	649
16651	1985	614
16651	1986	593
16651	1987	570
16651	1988	530
16651	1989	485
16651	1990	461
16651	1991	454
16651	1992	438
16651	1993	414
16651	1994	401
16651	1995	401
16651	1996	397
16651	1997	380
16651	1998	368
16651	1999	369
[truncated: 151,600 more rows]
