# Supplementary material for: Are Complexity Metrics Reliable in Assessing HRV Control in Obese Patients During Sleep?
Source: PLoS One. 2015 Apr 20;10(4):e0124458. doi: 10.1371/journal.pone.0124458 (PMC4404104; doi:10.1371/journal.pone.0124458)
Supplement: S2 Dataset — (ZIP) [file pone.0124458.s002.zip › cabiddu_obese_patients_data/SUBJECT (13)/1/FC.txt]

30	0	65
30	1	64
30	2	49
30	3	23
30	4	16
30	5	36
30	6	57
30	7	59
30	8	58
30	9	65
30	10	60
30	11	30
30	12	-1
30	13	-6
30	14	2
30	15	-5
30	16	-24
30	17	-32
30	18	-30
30	19	-35
30	20	-50
30	21	-45
30	22	-15
30	23	9
30	24	5
30	25	-8
30	26	-10
30	27	-13
30	28	-33
30	29	-54
30	30	-53
30	31	-42
30	32	-45
30	33	-58
30	34	-54
30	35	-32
30	36	-17
30	37	-22
30	38	-32
30	39	-38
30	40	-61
30	41	-109
30	42	-151
30	43	-160
30	44	-148
30	45	-144
30	46	-151
30	47	-160
30	48	-186
30	49	-253
30	50	-346
30	51	-423
30	52	-467
30	53	-495
30	54	-522
30	55	-531
30	56	-520
30	57	-514
30	58	-533
30	59	-556
30	60	-559
30	61	-550
30	62	-552
30	63	-556
30	64	-542
30	65	-518
30	66	-473
30	67	-438
30	68	-405
30	69	-360
30	70	-349
30	71	-339
30	72	-293
30	73	-198
30	74	-97
30	75	-38
30	76	-22
30	77	-18
30	78	-10
30	79	0
30	80	20
30	81	57
30	82	79
30	83	43
30	84	-45
30	85	-121
30	86	-128
30	87	-61
30	88	44
30	89	141
30	90	164
30	91	47
30	92	-222
30	93	-568
30	94	-882
30	95	-1109
30	96	-1270
30	97	-1402
30	98	-1529
30	99	-1652
30	100	-1732
30	101	-1665
30	102	-1322
30	103	-667
30	104	193
30	105	1060
30	106	1741
30	107	2101
30	108	2087
30	109	1765
30	110	1313
30	111	927
30	112	704
30	113	627
30	114	630
30	115	654
30	116	648
30	117	583
30	118	484
30	119	416
30	120	416
30	121	449
30	122	463
30	123	444
30	124	405
30	125	351
30	126	285
30	127	235
30	128	225
30	129	233
30	130	198
30	131	149
30	132	112
30	133	89
30	134	81
30	135	44
30	136	9
30	137	-8
30	138	-24
30	139	-62
30	140	-107
30	141	-133
30	142	-144
30	143	-165
30	144	-195
30	145	-217
30	146	-239
30	147	-285
30	148	-352
30	149	-405
30	150	-429
30	151	-451
30	152	-494
30	153	-549
30	154	-598
30	155	-654
30	156	-727
30	157	-789
30	158	-807
30	159	-790
30	160	-767
30	161	-748
30	162	-719
30	163	-686
30	164	-673
30	165	-684
30	166	-688
30	167	-667
30	168	-640
30	169	-621
30	170	-593
30	171	-536
30	172	-465
30	173	-402
30	174	-343
30	175	-265
30	176	-175
30	177	-100
30	178	-39
30	179	33
30	180	117
30	181	190
30	182	237
30	183	279
30	184	328
30	185	365
30	186	372
30	187	370
30	188	385
30	189	404
30	190	405
30	191	396
30	192	401
30	193	416
30	194	412
30	195	386
30	196	361
30	197	345
30	198	316
30	199	265
30	200	221
30	201	203
30	202	196
30	203	181
30	204	168
30	205	177
30	206	190
30	207	179
30	208	148
30	209	125
30	210	112
30	211	92
30	212	63
30	213	53
30	214	67
30	215	83
30	216	83
30	217	81
30	218	94
30	219	108
30	220	101
30	221	90
30	222	100
30	223	125
30	224	134
30	225	129
30	226	131
30	227	141
30	228	133
30	229	103
30	230	79
30	231	81
30	232	92
30	233	91
30	234	92
30	235	106
30	236	116
30	237	100
30	238	73
30	239	67
30	240	79
30	241	80
30	242	67
30	243	61
30	244	62
30	245	48
30	246	15
30	247	-11
30	248	-11
30	249	-7
30	250	-19
30	251	-38
30	252	-38
30	253	-30
30	254	-32
30	255	-35
30	256	-18
30	257	5
30	258	-5
30	259	-61
30	260	-138
30	261	-214
30	262	-293
30	263	-368
30	264	-405
30	265	-387
30	266	-345
30	267	-317
30	268	-306
30	269	-297
30	270	-295
30	271	-315
30	272	-336
30	273	-325
30	274	-283
30	275	-245
30	276	-228
30	277	-169
30	278	-92
30	279	-28
30	280	-33
30	281	-47
30	282	-23
30	283	41
30	284	120
30	285	194
30	286	253
30	287	269
30	288	226
30	289	163
30	290	149
30	291	203
30	292	280
30	293	318
30	294	295
30	295	218
30	296	111
30	297	27
30	298	37
30	299	150
30	300	274
30	301	268
30	302	37
30	303	-425
30	304	-1058
30	305	-1745
30	306	-2327
30	307	-2651
30	308	-2659
30	309	-2398
30	310	-1940
30	311	-1333
30	312	-623
30	313	126
30	314	837
30	315	1447
30	316	1886
30	317	2074
30	318	1974
30	319	1655
30	320	1266
30	321	940
30	322	742
30	323	684
30	324	734
30	325	814
30	326	829
30	327	748
30	328	622
30	329	525
30	330	482
30	331	479
30	332	500
30	333	525
30	334	518
30	335	458
30	336	374
30	337	325
30	338	324
30	339	333
30	340	315
30	341	255
30	342	211
30	343	169
30	344	140
30	345	111
30	346	103
30	347	100
30	348	74
30	349	36
30	350	8
30	351	-14
30	352	-54
30	353	-109
30	354	-155
30	355	-188
30	356	-232
30	357	-294
30	358	-352
30	359	-393
30	360	-436
30	361	-496
30	362	-555
30	363	-592
30	364	-622
30	365	-670
30	366	-727
30	367	-764
30	368	-783
30	369	-804
30	370	-828
30	371	-828
30	372	-803
30	373	-781
30	374	-776
30	375	-769
30	376	-743
30	377	-714
30	378	-695
30	379	-668
30	380	-608
30	381	-529
30	382	-455
30	383	-385
30	384	-295
30	385	-187
30	386	-88
30	387	-3
30	388	90
30	389	194
30	390	282
30	391	338
30	392	382
30	393	433
30	394	476
30	395	495
30	396	506
30	397	535
30	398	573
30	399	594
30	400	597
30	401	603
30	402	611
30	403	593
30	404	548
30	405	508
30	406	489
30	407	475
30	408	451
30	409	433
30	410	432
30	411	430
30	412	400
30	413	354
30	414	321
30	415	301
30	416	275
30	417	243
30	418	231
30	419	239
30	420	241
30	421	221
30	422	201
30	423	192
30	424	182
30	425	159
30	426	147
30	427	168
30	428	207
30	429	234
30	430	249
30	431	273
30	432	299
30	433	305
30	434	293
30	435	293
30	436	315
30	437	333
30	438	335
30	439	334
30	440	343
30	441	341
30	442	307
30	443	259
30	444	228
30	445	212
30	446	193
30	447	181
30	448	194
30	449	223
30	450	234
30	451	217
30	452	195
30	453	183
30	454	165
30	455	132
30	456	109
30	457	111
30	458	116
30	459	100
30	460	72
30	461	58
30	462	56
30	463	51
30	464	51
30	465	78
30	466	124
30	467	149
30	468	135
30	469	104
30	470	75
30	471	36
30	472	-20
30	473	-71
30	474	-101
30	475	-131
30	476	-185
30	477	-251
30	478	-296
30	479	-316
30	480	-331
30	481	-341
30	482	-327
30	483	-296
30	484	-277
30	485	-283
30	486	-293
30	487	-290
30	488	-293
30	489	-316
30	490	-337
30	491	-287
30	492	-205
30	493	-130
30	494	-99
30	495	-59
30	496	6
30	497	83
30	498	167
30	499	259
30	500	337
30	501	359
30	502	317
30	503	256
30	504	224
30	505	223
30	506	230
30	507	227
30	508	208
30	509	152
30	510	63
30	511	-2
30	512	24
30	513	141
30	514	263
30	515	289
30	516	150
30	517	-180
30	518	-691
30	519	-1293
30	520	-1836
30	521	-2192
30	522	-2313
30	523	-2207
30	524	-1887
30	525	-1373
30	526	-717
30	527	7
30	528	737
30	529	1406
30	530	1920
30	531	2172
30	532	2127
30	533	1854
30	534	1472
30	535	1087
30	536	784
30	537	621
30	538	592
30	539	621
30	540	619
30	541	567
30	542	497
30	543	436
30	544	390
30	545	364
30	546	364
30	547	369
30	548	341
30	549	276
30	550	218
30	551	202
30	552	215
30	553	223
30	554	220
30	555	191
30	556	172
30	557	144
30	558	130
30	559	117
30	560	108
30	561	81
30	562	39
30	563	12
30	564	6
30	565	0
30	566	-25
30	567	-52
30	568	-76
30	569	-114
30	570	-182
30	571	-254
30	572	-301
30	573	-330
30	574	-374
30	575	-435
30	576	-488
30	577	-531
30	578	-578
30	579	-626
30	580	-654
30	581	-664
30	582	-684
30	583	-735
30	584	-789
30	585	-815
30	586	-816
30	587	-805
30	588	-774
30	589	-709
30	590	-635
30	591	-592
30	592	-580
30	593	-565
30	594	-533
30	595	-499
30	596	-466
30	597	-413
30	598	-329
30	599	-237
30	600	-156
30	601	-71
30	602	36
30	603	143
30	604	219
30	605	273
30	606	326
30	607	382
30	608	420
30	609	447
30	610	490
30	611	548
30	612	588
30	613	595
30	614	589
30	615	582
30	616	559
30	617	506
30	618	450
30	619	423
30	620	419
30	621	411
30	622	404
30	623	416
30	624	433
30	625	421
30	626	375
30	627	325
30	628	291
30	629	257
30	630	218
30	631	198
30	632	205
30	633	212
30	634	191
30	635	153
30	636	128
30	637	110
30	638	83
30	639	56
30	640	55
30	641	79
30	642	93
30	643	86
30	644	80
30	645	81
30	646	73
30	647	49
30	648	29
30	649	35
30	650	49
30	651	46
30	652	37
30	653	41
30	654	54
30	655	52
30	656	38
30	657	41
30	658	64
30	659	82
30	660	80
30	661	74
30	662	69
30	663	46
30	664	-2
30	665	-46
30	666	-49
30	667	-17
30	668	25
30	669	68
30	670	118
30	671	148
30	672	123
30	673	44
30	674	-47
30	675	-122
30	676	-188
30	677	-243
30	678	-261
30	679	-235
30	680	-201
30	681	-197
30	682	-220
30	683	-249
30	684	-288
30	685	-348
30	686	-411
30	687	-437
30	688	-415
30	689	-369
30	690	-314
30	691	-199
30	692	-63
30	693	39
30	694	57
30	695	61
30	696	105
30	697	182
30	698	251
30	699	290
30	700	298
30	701	269
30	702	214
30	703	180
30	704	215
30	705	309
30	706	390
30	707	399
30	708	336
30	709	233
30	710	127
30	711	68
30	712	105
30	713	223
30	714	330
30	715	323
30	716	172
30	717	-79
30	718	-380
30	719	-698
30	720	-1010
30	721	-1310
30	722	-1627
30	723	-1977
30	724	-2290
30	725	-2405
30	726	-2168
30	727	-1537
30	728	-596
30	729	484
30	730	1468
30	731	2128
30	732	2341
30	733	2159
30	734	1764
30	735	1338
30	736	997
30	737	794
30	738	725
30	739	727
30	740	719
30	741	665
30	742	601
30	743	566
30	744	553
30	745	534
30	746	501
30	747	461
30	748	409
30	749	344
30	750	295
30	751	298
30	752	333
30	753	348
30	754	318
30	755	249
30	756	208
30	757	185
30	758	170
30	759	137
30	760	109
30	761	86
30	762	50
30	763	18
30	764	8
30	765	7
30	766	-16
30	767	-58
30	768	-91
30	769	-112
30	770	-143
30	771	-193
30	772	-238
30	773	-269
30	774	-309
30	775	-373
30	776	-441
30	777	-486
30	778	-516
30	779	-552
30	780	-580
30	781	-578
30	782	-557
30	783	-549
30	784	-558
30	785	-563
30	786	-560
30	787	-570
30	788	-597
30	789	-608
30	790	-587
30	791	-553
30	792	-530
30	793	-509
30	794	-476
30	795	-444
30	796	-426
30	797	-403
30	798	-341
30	799	-240
30	800	-137
30	801	-48
30	802	39
30	803	120
30	804	173
30	805	196
30	806	223
30	807	277
30	808	335
30	809	371
30	810	392
30	811	420
30	812	447
30	813	456
30	814	462
30	815	490
30	816	536
30	817	560
30	818	546
30	819	512
30	820	477
30	821	429
30	822	370
30	823	332
30	824	331
30	825	344
30	826	338
30	827	317
30	828	303
30	829	294
30	830	271
30	831	243
30	832	233
30	833	237
30	834	226
30	835	191
30	836	161
30	837	154
30	838	156
30	839	150
30	840	151
30	841	172
30	842	195
30	843	199
30	844	192
30	845	201
30	846	221
30	847	223
30	848	205
30	849	191
30	850	189
30	851	179
30	852	159
30	853	160
30	854	194
30	855	235
30	856	256
30	857	263
30	858	272
30	859	274
30	860	252
30	861	223
30	862	215
30	863	223
30	864	218
30	865	192
30	866	170
30	867	162
30	868	144
30	869	102
30	870	52
30	871	5
30	872	-57
30	873	-142
30	874	-220
30	875	-255
30	876	-249
30	877	-234
30	878	-224
30	879	-211
30	880	-210
30	881	-242
30	882	-298
30	883	-333
30	884	-320
30	885	-278
30	886	-235
30	887	-190
30	888	-91
30	889	7
30	890	74
30	891	87
30	892	109
30	893	158
30	894	225
30	895	302
30	896	391
30	897	462
30	898	476
30	899	434
30	900	386
30	901	371
30	902	382
30	903	385
30	904	364
30	905	316
30	906	230
30	907	127
30	908	75
30	909	128
30	910	263
30	911	379
30	912	369
30	913	173
30	914	-229
30	915	-807
30	916	-1453
30	917	-2012
30	918	-2363
30	919	-2474
30	920	-2365
30	921	-2046
30	922	-1533
30	923	-868
30	924	-113
30	925	674
30	926	1419
30	927	1999
30	928	2290
30	929	2251
30	930	1956
30	931	1537
30	932	1118
30	933	803
30	934	659
30	935	668
30	936	734
30	937	760
30	938	724
30	939	659
30	940	597
30	941	549
30	942	531
30	943	548
30	944	567
30	945	539
30	946	463
30	947	384
30	948	337
30	949	314
30	950	292
30	951	271
30	952	232
30	953	208
30	954	178
30	955	177
30	956	187
30	957	204
30	958	201
30	959	177
30	960	153
30	961	130
30	962	86
30	963	19
30	964	-42
30	965	-86
30	966	-133
30	967	-200
30	968	-266
30	969	-309
30	970	-339
30	971	-379
30	972	-423
30	973	-450
30	974	-473
30	975	-517
30	976	-582
30	977	-638
30	978	-672
30	979	-701
30	980	-732
30	981	-745
30	982	-733
30	983	-722
30	984	-733
30	985	-748
30	986	-739
30	987	-712
30	988	-687
30	989	-656
30	990	-599
30	991	-523
30	992	-460
30	993	-415
30	994	-362
30	995	-289
30	996	-218
30	997	-157
30	998	-86
30	999	13
30	1000	118
30	1001	203
30	1002	278
30	1003	357
30	1004	429
30	1005	468
30	1006	481
30	1007	498
30	1008	522
30	1009	531
30	1010	519
30	1011	511
30	1012	515
30	1013	508
30	1014	475
30	1015	437
30	1016	417
30	1017	403
30	1018	378
30	1019	353
30	1020	348
30	1021	351
30	1022	335
30	1023	301
30	1024	275
30	1025	265
30	1026	247
30	1027	213
30	1028	187
30	1029	180
30	1030	172
30	1031	147
30	1032	128
30	1033	135
30	1034	154
30	1035	160
30	1036	159
30	1037	172
30	1038	191
30	1039	188
30	1040	167
30	1041	154
30	1042	159
30	1043	159
30	1044	142
30	1045	133
30	1046	143
30	1047	151
30	1048	136
30	1049	115
30	1050	116
30	1051	129
30	1052	131
30	1053	127
30	1054	138
30	1055	158
30	1056	159
30	1057	141
30	1058	134
30	1059	150
30	1060	166
30	1061	165
30	1062	161
30	1063	167
30	1064	165
30	1065	142
30	1066	117
30	1067	119
30	1068	137
30	1069	141
30	1070	127
30	1071	114
30	1072	98
30	1073	54
30	1074	-20
30	1075	-91
30	1076	-143
30	1077	-186
30	1078	-232
30	1079	-259
30	1080	-250
30	1081	-227
30	1082	-220
30	1083	-225
30	1084	-218
30	1085	-205
30	1086	-207
30	1087	-216
30	1088	-204
30	1089	-172
30	1090	-146
30	1091	-94
30	1092	-28
30	1093	41
30	1094	61
30	1095	56
30	1096	71
30	1097	136
30	1098	227
30	1099	287
30	1100	304
30	1101	294
30	1102	273
30	1103	248
30	1104	246
30	1105	292
30	1106	362
30	1107	391
30	1108	343
30	1109	251
30	1110	178
30	1111	160
30	1112	202
30	1113	291
30	1114	374
30	1115	357
30	1116	160
30	1117	-207
30	1118	-661
30	1119	-1119
30	1120	-1536
30	1121	-1873
30	1122	-2086
30	1123	-2151
30	1124	-2054
30	1125	-1760
30	1126	-1215
30	1127	-426
30	1128	488
30	1129	1336
30	1130	1948
30	1131	2221
30	1132	2131
30	1133	1753
30	1134	1267
30	1135	868
30	1136	663
30	1137	629
30	1138	687
30	1139	757
30	1140	780
30	1141	719
30	1142	595
30	1143	484
30	1144	441
30	1145	454
30	1146	472
30	1147	473
30	1148	458
30	1149	430
30	1150	386
30	1151	349
30	1152	348
30	1153	368
30	1154	358
30	1155	276
30	1156	201
30	1157	156
30	1158	137
30	1159	95
30	1160	63
30	1161	63
30	1162	79
30	1163	75
30	1164	46
30	1165	6
30	1166	-46
30	1167	-126
30	1168	-217
30	1169	-278
30	1170	-294
30	1171	-299
30	1172	-324
30	1173	-370
30	1174	-435
30	1175	-531
30	1176	-656
30	1177	-765
30	1178	-818
30	1179	-825
30	1180	-829
30	1181	-846
30	1182	-870
30	1183	-903
30	1184	-955
30	1185	-1010
30	1186	-1025
30	1187	-989
30	1188	-935
30	1189	-895
30	1190	-864
30	1191	-831
30	1192	-806
30	1193	-793
30	1194	-764
30	1195	-690
30	1196	-587
30	1197	-487
30	1198	-396
30	1199	-292
30	1200	-177
30	1201	-75
30	1202	6
30	1203	85
30	1204	167
30	1205	228
30	1206	258
30	1207	284
30	1208	336
30	1209	403
30	1210	459
30	1211	505
30	1212	552
30	1213	582
30	1214	570
30	1215	521
30	1216	476
30	1217	451
30	1218	432
30	1219	410
30	1220	403
30	1221	418
30	1222	425
30	1223	404
30	1224	375
30	1225	359
30	1226	344
30	1227	306
30	1228	262
30	1229	246
30	1230	260
30	1231	279
30	1232	300
30	1233	333
30	1234	369
30	1235	374
30	1236	331
30	1237	273
30	1238	230
30	1239	204
30	1240	192
30	1241	204
30	1242	250
30	1243	303
30	1244	321
30	1245	303
30	1246	283
30	1247	272
30	1248	254
30	1249	234
30	1250	233
30	1251	254
30	1252	263
30	1253	246
30	1254	224
30	1255	220
30	1256	226
30	1257	218
30	1258	210
30	1259	217
30	1260	229
30	1261	221
30	1262	204
30	1263	211
30	1264	245
30	1265	276
30	1266	287
30	1267	289
30	1268	289
30	1269	268
30	1270	217
30	1271	170
30	1272	154
30	1273	159
30	1274	157
30	1275	147
30	1276	141
30	1277	125
30	1278	78
30	1279	5
30	1280	-60
30	1281	-106
30	1282	-145
30	1283	-187
30	1284	-212
30	1285	-211
30	1286	-207
30	1287	-222
30	1288	-246
30	1289	-260
30	1290	-270
30	1291	-299
30	1292	-331
30	1293	-327
30	1294	-285
30	1295	-188
30	1296	-80
30	1297	29
30	1298	96
30	1299	126
30	1300	133
30	1301	157
30	1302	216
30	1303	275
30	1304	294
30	1305	283
30	1306	274
30	1307	275
30	1308	278
30	1309	290
30	1310	314
30	1311	328
30	1312	295
30	1313	219
30	1314	156
30	1315	150
30	1316	193
30	1317	250
30	1318	290
30	1319	276
30	1320	155
30	1321	-92
30	1322	-420
30	1323	-764
30	1324	-1101
30	1325	-1440
30	1326	-1764
30	1327	-2012
30	1328	-2110
30	1329	-1992
30	1330	-1591
30	1331	-887
30	1332	35
30	1333	982
30	1334	1736
30	1335	2163
30	1336	2237
30	1337	2018
30	1338	1632
30	1339	1246
30	1340	983
30	1341	857
30	1342	790
30	1343	722
30	1344	639
30	1345	552
30	1346	472
30	1347	428
30	1348	449
30	1349	516
30	1350	558
30	1351	524
30	1352	432
30	1353	338
30	1354	275
30	1355	251
30	1356	268
30	1357	311
30	1358	340
30	1359	286
30	1360	204
30	1361	140
30	1362	128
30	1363	115
30	1364	94
30	1365	82
30	1366	84
30	1367	73
30	1368	24
30	1369	-40
30	1370	-85
30	1371	-112
30	1372	-145
30	1373	-185
30	1374	-214
30	1375	-239
30	1376	-286
30	1377	-352
30	1378	-405
30	1379	-437
30	1380	-473
30	1381	-533
30	1382	-599
30	1383	-646
30	1384	-682
30	1385	-714
30	1386	-728
30	1387	-705
30	1388	-664
30	1389	-643
30	1390	-647
30	1391	-649
30	1392	-643
30	1393	-650
30	1394	-672
30	1395	-677
30	1396	-652
30	1397	-616
30	1398	-581
30	1399	-528
30	1400	-443
30	1401	-348
30	1402	-271
30	1403	-210
30	1404	-147
30	1405	-82
30	1406	-35
30	1407	5
30	1408	70
30	1409	162
30	1410	248
30	1411	309
30	1412	359
30	1413	407
30	1414	437
30	1415	435
30	1416	426
30	1417	427
30	1418	426
30	1419	398
30	1420	361
30	1421	348
30	1422	362
30	1423	383
30	1424	395
30	1425	414
30	1426	429
30	1427	414
30	1428	356
30	1429	291
30	1430	245
30	1431	212
30	1432	176
30	1433	149
30	1434	153
30	1435	175
30	1436	190
30	1437	198
30	1438	220
30	1439	244
30	1440	238
30	1441	194
30	1442	149
30	1443	132
30	1444	135
30	1445	146
30	1446	177
30	1447	228
30	1448	264
30	1449	256
30	1450	224
30	1451	209
30	1452	217
30	1453	227
30	1454	236
30	1455	252
30	1456	269
30	1457	261
30	1458	225
30	1459	196
30	1460	198
30	1461	213
30	1462	218
30	1463	224
30	1464	240
30	1465	248
30	1466	227
30	1467	196
30	1468	188
30	1469	198
30	1470	199
30	1471	186
30	1472	176
30	1473	169
30	1474	137
30	1475	69
30	1476	-10
30	1477	-79
30	1478	-147
30	1479	-223
30	1480	-282
30	1481	-295
30	1482	-278
30	1483	-265
30	1484	-260
30	1485	-245
30	1486	-224
30	1487	-219
30	1488	-225
30	1489	-211
30	1490	-168
30	1491	-126
30	1492	-56
30	1493	25
30	1494	117
30	1495	156
30	1496	153
30	1497	146
30	1498	180
30	1499	244
30	1500	295
30	1501	312
30	1502	306
30	1503	286
30	1504	251
30	1505	225
30	1506	244
30	1507	301
30	1508	336
30	1509	302
30	1510	211
30	1511	120
30	1512	72
30	1513	92
30	1514	189
30	1515	322
30	1516	376
30	1517	228
30	1518	-166
30	1519	-737
30	1520	-1371
30	1521	-1945
30	1522	-2345
30	1523	-2483
30	1524	-2348
30	1525	-2002
30	1526	-1510
30	1527	-897
30	1528	-177
30	1529	585
30	1530	1288
30	1531	1837
30	1532	2161
30	1533	2210
30	1534	1990
30	1535	1599
30	1536	1196
30	1537	899
30	1538	735
30	1539	674
30	1540	677
30	1541	693
30	1542	667
30	1543	587
30	1544	504
30	1545	471
30	1546	483
30	1547	499
30	1548	492
30	1549	468
30	1550	425
30	1551	359
30	1552	290
30	1553	253
30	1554	250
30	1555	235
30	1556	158
30	1557	90
30	1558	53
30	1559	55
30	1560	38
30	1561	19
30	1562	14
30	1563	11
30	1564	-17
30	1565	-61
30	1566	-92
30	1567	-102
30	1568	-115
30	1569	-147
30	1570	-185
30	1571	-222
30	1572	-278
30	1573	-358
30	1574	-431
30	1575	-472
30	1576	-494
30	1577	-526
30	1578	-562
30	1579	-587
30	1580	-610
30	1581	-652
30	1582	-705
30	1583	-734
30	1584	-733
30	1585	-728
30	1586	-734
30	1587	-730
30	1588	-709
30	1589	-689
30	1590	-683
30	1591	-672
30	1592	-636
30	1593	-587
30	1594	-551
30	1595	-520
30	1596	-468
30	1597	-398
30	1598	-334
30	1599	-274
30	1600	-196
30	1601	-98
30	1602	-11
30	1603	53
30	1604	114
30	1605	188
30	1606	259
30	1607	308
30	1608	347
30	1609	398
30	1610	444
30	1611	461
30	1612	458
30	1613	463
30	1614	478
30	1615	480
30	1616	466
30	1617	459
30	1618	464
30	1619	455
30	1620	416
30	1621	370
30	1622	337
30	1623	305
30	1624	260
30	1625	219
30	1626	208
30	1627	213
30	1628	207
30	1629	186
30	1630	175
30	1631	175
30	1632	166
30	1633	145
30	1634	136
30	1635	149
30	1636	156
30	1637	138
30	1638	110
30	1639	94
30	1640	76
30	1641	43
30	1642	12
30	1643	10
30	1644	34
30	1645	54
30	1646	67
30	1647	93
30	1648	128
30	1649	144
30	1650	132
30	1651	116
30	1652	118
30	1653	121
30	1654	112
30	1655	105
30	1656	118
30	1657	136
30	1658	135
30	1659	124
30	1660	130
30	1661	149
30	1662	154
30	1663	142
30	1664	136
30	1665	143
30	1666	141
30	1667	121
30	1668	106
30	1669	111
30	1670	116
30	1671	103
30	1672	86
30	1673	90
30	1674	104
30	1675	107
30	1676	102
30	1677	106
30	1678	112
30	1679	84
30	1680	18
30	1681	-57
30	1682	-122
30	1683	-185
30	1684	-247
30	1685	-281
30	1686	-271
30	1687	-242
30	1688	-226
30	1689	-223
30	1690	-216
30	1691	-212
30	1692	-228
30	1693	-250
30	1694	-241
30	1695	-201
30	1696	-158
30	1697	-128
30	1698	-53
30	1699	41
30	1700	112
30	1701	111
30	1702	101
30	1703	130
30	1704	200
30	1705	282
30	1706	355
30	1707	407
30	1708	415
30	1709	369
30	1710	305
30	1711	288
30	1712	332
30	1713	393
30	1714	415
30	1715	388
30	1716	322
30	1717	237
30	1718	174
30	1719	189
30	1720	283
30	1721	377
30	1722	355
30	1723	151
30	1724	-222
30	1725	-714
30	1726	-1252
30	1727	-1735
30	1728	-2068
30	1729	-2213
30	1730	-2190
30	1731	-2007
30	1732	-1631
30	1733	-1040
30	1734	-274
30	1735	565
30	1736	1355
30	1737	1960
30	1738	2255
30	1739	2188
30	1740	1845
30	1741	1404
30	1742	1027
30	1743	794
30	1744	715
30	1745	754
30	1746	824
30	1747	831
30	1748	744
30	1749	620
30	1750	530
30	1751	495
30	1752	496
30	1753	511
30	1754	526
30	1755	510
30	1756	449
30	1757	375
30	1758	340
30	1759	349
30	1760	357
30	1761	326
30	1762	248
30	1763	191
30	1764	150
30	1765	130
30	1766	114
30	1767	118
30	1768	118
30	1769	82
30	1770	22
30	1771	-30
30	1772	-66
30	1773	-101
30	1774	-131
30	1775	-143
30	1776	-144
30	1777	-168
30	1778	-228
30	1779	-294
30	1780	-346
30	1781	-396
30	1782	-457
30	1783	-514
30	1784	-551
30	1785	-583
30	1786	-634
30	1787	-692
30	1788	-724
30	1789	-731
30	1790	-740
30	1791	-759
30	1792	-770
30	1793	-768
30	1794	-776
30	1795	-801
30	1796	-813
30	1797	-790
30	1798	-752
30	1799	-720
30	1800	-683
30	1801	-622
30	1802	-549
30	1803	-485
30	1804	-420
30	1805	-331
30	1806	-226
30	1807	-136
30	1808	-72
30	1809	-12
30	1810	59
30	1811	124
30	1812	174
30	1813	227
30	1814	295
30	1815	358
30	1816	389
30	1817	408
30	1818	442
30	1819	488
30	1820	518
30	1821	531
30	1822	543
30	1823	551
30	1824	532
30	1825	486
30	1826	449
30	1827	443
30	1828	449
30	1829	446
30	1830	440
30	1831	444
30	1832	436
30	1833	399
30	1834	354
30	1835	337
30	1836	344
30	1837	347
30	1838	335
30	1839	323
30	1840	311
30	1841	276
30	1842	219
30	1843	175
30	1844	169
30	1845	180
30	1846	186
30	1847	195
30	1848	220
30	1849	245
30	1850	247
30	1851	236
30	1852	237
30	1853	248
30	1854	244
30	1855	223
30	1856	208
30	1857	208
30	1858	207
30	1859	197
30	1860	201
30	1861	234
30	1862	270
30	1863	282
30	1864	276
30	1865	268
30	1866	254
30	1867	218
30	1868	180
30	1869	182
30	1870	235
30	1871	312
30	1872	399
30	1873	509
30	1874	631
30	1875	731
30	1876	788
30	1877	825
30	1878	866
30	1879	904
30	1880	922
30	1881	933
30	1882	958
30	1883	985
30	1884	983
30	1885	952
30	1886	925
30	1887	910
30	1888	888
30	1889	852
30	1890	824
30	1891	815
30	1892	804
30	1893	772
30	1894	740
30	1895	726
30	1896	715
30	1897	680
30	1898	631
30	1899	591
30	1900	560
30	1901	518
30	1902	473
30	1903	455
30	1904	468
30	1905	482
30	1906	481
30	1907	476
30	1908	474
30	1909	454
30	1910	400
30	1911	337
30	1912	295
30	1913	275
30	1914	261
30	1915	260
30	1916	283
30	1917	307
30	1918	284
30	1919	198
30	1920	79
30	1921	-45
30	1922	-166
30	1923	-260
30	1924	-292
30	1925	-254
30	1926	-189
30	1927	-153
30	1928	-150
30	1929	-161
30	1930	-178
30	1931	-200
30	1932	-202
30	1933	-156
30	1934	-82
30	1935	-32
30	1936	13
30	1937	42
30	1938	60
30	1939	33
30	1940	3
30	1941	20
30	1942	103
30	1943	210
30	1944	272
30	1945	267
30	1946	219
30	1947	151
30	1948	84
30	1949	55
30	1950	96
30	1951	176
30	1952	223
30	1953	194
30	1954	112
30	1955	30
30	1956	-17
30	1957	-6
30	1958	70
30	1959	173
30	1960	202
30	1961	65
30	1962	-246
30	1963	-668
30	1964	-1131
30	1965	-1581
30	1966	-1962
30	1967	-2220
30	1968	-2331
30	1969	-2292
30	1970	-2072
30	1971	-1611
30	1972	-901
30	1973	-33
30	1974	833
30	1975	1544
30	1976	1983
30	1977	2082
30	1978	1869
30	1979	1478
30	1980	1087
30	1981	800
30	1982	635
30	1983	559
30	1984	538
30	1985	524
30	1986	480
30	1987	407
30	1988	357
30	1989	357
30	1990	377
30	1991	369
30	1992	323
30	1993	265
30	1994	210
30	1995	165
30	1996	148
30	1997	174
30	1998	214
30	1999	210
[truncated: 166,960 more rows]
