# Supplementary material for: Are Complexity Metrics Reliable in Assessing HRV Control in Obese Patients During Sleep?
Source: PLoS One. 2015 Apr 20;10(4):e0124458. doi: 10.1371/journal.pone.0124458 (PMC4404104; doi:10.1371/journal.pone.0124458)
Supplement: S2 Dataset — (ZIP) [file pone.0124458.s002.zip › cabiddu_obese_patients_data/SUBJECT (13)/2/FC.txt]

14820	0	2079
14820	1	1742
14820	2	1345
14820	3	985
14820	4	736
14820	5	601
14820	6	531
14820	7	486
14820	8	462
14820	9	458
14820	10	453
14820	11	436
14820	12	422
14820	13	421
14820	14	414
14820	15	386
14820	16	353
14820	17	339
14820	18	338
14820	19	324
14820	20	291
14820	21	255
14820	22	200
14820	23	160
14820	24	132
14820	25	146
14820	26	167
14820	27	175
14820	28	163
14820	29	152
14820	30	160
14820	31	170
14820	32	156
14820	33	131
14820	34	118
14820	35	114
14820	36	95
14820	37	60
14820	38	30
14820	39	7
14820	40	-26
14820	41	-72
14820	42	-112
14820	43	-132
14820	44	-153
14820	45	-193
14820	46	-235
14820	47	-261
14820	48	-282
14820	49	-315
14820	50	-353
14820	51	-368
14820	52	-365
14820	53	-370
14820	54	-383
14820	55	-385
14820	56	-372
14820	57	-366
14820	58	-377
14820	59	-383
14820	60	-369
14820	61	-349
14820	62	-339
14820	63	-325
14820	64	-289
14820	65	-247
14820	66	-221
14820	67	-203
14820	68	-170
14820	69	-126
14820	70	-93
14820	71	-71
14820	72	-40
14820	73	8
14820	74	53
14820	75	89
14820	76	135
14820	77	201
14820	78	267
14820	79	308
14820	80	332
14820	81	359
14820	82	379
14820	83	375
14820	84	357
14820	85	347
14820	86	341
14820	87	313
14820	88	265
14820	89	225
14820	90	213
14820	91	216
14820	92	221
14820	93	238
14820	94	266
14820	95	279
14820	96	253
14820	97	208
14820	98	179
14820	99	169
14820	100	161
14820	101	155
14820	102	163
14820	103	175
14820	104	168
14820	105	143
14820	106	129
14820	107	143
14820	108	167
14820	109	180
14820	110	183
14820	111	188
14820	112	180
14820	113	150
14820	114	122
14820	115	124
14820	116	150
14820	117	170
14820	118	173
14820	119	172
14820	120	170
14820	121	152
14820	122	122
14820	123	111
14820	124	132
14820	125	164
14820	126	183
14820	127	193
14820	128	209
14820	129	217
14820	130	204
14820	131	183
14820	132	177
14820	133	182
14820	134	171
14820	135	143
14820	136	119
14820	137	113
14820	138	109
14820	139	104
14820	140	117
14820	141	153
14820	142	185
14820	143	191
14820	144	182
14820	145	179
14820	146	179
14820	147	163
14820	148	137
14820	149	120
14820	150	105
14820	151	69
14820	152	18
14820	153	-19
14820	154	-28
14820	155	-31
14820	156	-46
14820	157	-72
14820	158	-106
14820	159	-163
14820	160	-250
14820	161	-333
14820	162	-371
14820	163	-363
14820	164	-335
14820	165	-300
14820	166	-254
14820	167	-213
14820	168	-203
14820	169	-218
14820	170	-222
14820	171	-195
14820	172	-155
14820	173	-123
14820	174	-96
14820	175	-26
14820	176	38
14820	177	60
14820	178	30
14820	179	26
14820	180	67
14820	181	128
14820	182	185
14820	183	223
14820	184	225
14820	185	181
14820	186	123
14820	187	104
14820	188	147
14820	189	211
14820	190	240
14820	191	213
14820	192	139
14820	193	44
14820	194	-36
14820	195	-41
14820	196	50
14820	197	174
14820	198	223
14820	199	132
14820	200	-98
14820	201	-428
14820	202	-813
14820	203	-1204
14820	204	-1566
14820	205	-1904
14820	206	-2249
14820	207	-2575
14820	208	-2756
14820	209	-2628
14820	210	-2091
14820	211	-1169
14820	212	-1
14820	213	1174
14820	214	2068
14820	215	2470
14820	216	2358
14820	217	1900
14820	218	1336
14820	219	870
14820	220	611
14820	221	569
14820	222	652
14820	223	720
14820	224	687
14820	225	573
14820	226	460
14820	227	406
14820	228	413
14820	229	461
14820	230	513
14820	231	521
14820	232	453
14820	233	337
14820	234	248
14820	235	222
14820	236	242
14820	237	271
14820	238	291
14820	239	278
14820	240	265
14820	241	248
14820	242	254
14820	243	257
14820	244	263
14820	245	254
14820	246	233
14820	247	214
14820	248	191
14820	249	142
14820	250	74
14820	251	21
14820	252	-2
14820	253	-13
14820	254	-28
14820	255	-37
14820	256	-34
14820	257	-39
14820	258	-73
14820	259	-121
14820	260	-156
14820	261	-181
14820	262	-216
14820	263	-263
14820	264	-303
14820	265	-341
14820	266	-398
14820	267	-474
14820	268	-538
14820	269	-571
14820	270	-591
14820	271	-611
14820	272	-619
14820	273	-601
14820	274	-575
14820	275	-566
14820	276	-565
14820	277	-553
14820	278	-534
14820	279	-530
14820	280	-538
14820	281	-531
14820	282	-502
14820	283	-467
14820	284	-434
14820	285	-383
14820	286	-305
14820	287	-222
14820	288	-147
14820	289	-66
14820	290	36
14820	291	144
14820	292	232
14820	293	301
14820	294	364
14820	295	415
14820	296	434
14820	297	429
14820	298	429
14820	299	448
14820	300	462
14820	301	461
14820	302	457
14820	303	459
14820	304	451
14820	305	421
14820	306	385
14820	307	369
14820	308	361
14820	309	341
14820	310	315
14820	311	304
14820	312	304
14820	313	292
14820	314	267
14820	315	253
14820	316	256
14820	317	256
14820	318	244
14820	319	235
14820	320	243
14820	321	249
14820	322	235
14820	323	215
14820	324	207
14820	325	209
14820	326	197
14820	327	184
14820	328	190
14820	329	212
14820	330	222
14820	331	212
14820	332	200
14820	333	197
14820	334	186
14820	335	163
14820	336	148
14820	337	158
14820	338	178
14820	339	182
14820	340	176
14820	341	174
14820	342	171
14820	343	148
14820	344	113
14820	345	96
14820	346	98
14820	347	97
14820	348	84
14820	349	78
14820	350	88
14820	351	93
14820	352	79
14820	353	67
14820	354	74
14820	355	89
14820	356	88
14820	357	79
14820	358	82
14820	359	88
14820	360	75
14820	361	48
14820	362	31
14820	363	32
14820	364	28
14820	365	10
14820	366	-6
14820	367	-8
14820	368	-13
14820	369	-30
14820	370	-40
14820	371	-26
14820	372	-3
14820	373	-2
14820	374	-18
14820	375	-29
14820	376	-35
14820	377	-56
14820	378	-88
14820	379	-117
14820	380	-143
14820	381	-196
14820	382	-284
14820	383	-379
14820	384	-449
14820	385	-492
14820	386	-514
14820	387	-502
14820	388	-453
14820	389	-397
14820	390	-369
14820	391	-369
14820	392	-365
14820	393	-345
14820	394	-321
14820	395	-294
14820	396	-251
14820	397	-199
14820	398	-169
14820	399	-137
14820	400	-108
14820	401	-72
14820	402	-29
14820	403	-13
14820	404	22
14820	405	96
14820	406	182
14820	407	229
14820	408	222
14820	409	183
14820	410	134
14820	411	87
14820	412	61
14820	413	79
14820	414	122
14820	415	134
14820	416	79
14820	417	-18
14820	418	-98
14820	419	-119
14820	420	-72
14820	421	31
14820	422	138
14820	423	154
14820	424	-4
14820	425	-330
14820	426	-736
14820	427	-1129
14820	428	-1448
14820	429	-1665
14820	430	-1770
14820	431	-1775
14820	432	-1698
14820	433	-1504
14820	434	-1108
14820	435	-456
14820	436	402
14820	437	1307
14820	438	2072
14820	439	2531
14820	440	2579
14820	441	2236
14820	442	1664
14820	443	1093
14820	444	698
14820	445	529
14820	446	542
14820	447	650
14820	448	756
14820	449	778
14820	450	704
14820	451	597
14820	452	528
14820	453	510
14820	454	514
14820	455	518
14820	456	514
14820	457	487
14820	458	431
14820	459	362
14820	460	318
14820	461	302
14820	462	282
14820	463	224
14820	464	190
14820	465	186
14820	466	186
14820	467	194
14820	468	193
14820	469	213
14820	470	240
14820	471	246
14820	472	227
14820	473	196
14820	474	150
14820	475	78
14820	476	0
14820	477	-50
14820	478	-61
14820	479	-62
14820	480	-78
14820	481	-106
14820	482	-135
14820	483	-175
14820	484	-225
14820	485	-263
14820	486	-267
14820	487	-259
14820	488	-283
14820	489	-349
14820	490	-432
14820	491	-518
14820	492	-601
14820	493	-656
14820	494	-652
14820	495	-599
14820	496	-544
14820	497	-532
14820	498	-555
14820	499	-586
14820	500	-621
14820	501	-649
14820	502	-648
14820	503	-598
14820	504	-523
14820	505	-471
14820	506	-452
14820	507	-438
14820	508	-415
14820	509	-388
14820	510	-352
14820	511	-287
14820	512	-188
14820	513	-87
14820	514	-5
14820	515	74
14820	516	166
14820	517	256
14820	518	325
14820	519	380
14820	520	436
14820	521	480
14820	522	484
14820	523	451
14820	524	410
14820	525	381
14820	526	357
14820	527	344
14820	528	362
14820	529	412
14820	530	448
14820	531	438
14820	532	394
14820	533	351
14820	534	326
14820	535	316
14820	536	336
14820	537	394
14820	538	454
14820	539	464
14820	540	414
14820	541	341
14820	542	278
14820	543	230
14820	544	205
14820	545	215
14820	546	252
14820	547	275
14820	548	256
14820	549	219
14820	550	204
14820	551	214
14820	552	241
14820	553	280
14820	554	327
14820	555	352
14820	556	315
14820	557	225
14820	558	138
14820	559	99
14820	560	108
14820	561	156
14820	562	232
14820	563	313
14820	564	351
14820	565	315
14820	566	238
14820	567	164
14820	568	110
14820	569	76
14820	570	65
14820	571	94
14820	572	141
14820	573	168
14820	574	159
14820	575	135
14820	576	116
14820	577	93
14820	578	65
14820	579	55
14820	580	79
14820	581	118
14820	582	141
14820	583	152
14820	584	165
14820	585	173
14820	586	152
14820	587	115
14820	588	86
14820	589	74
14820	590	62
14820	591	47
14820	592	52
14820	593	79
14820	594	102
14820	595	98
14820	596	80
14820	597	66
14820	598	50
14820	599	20
14820	600	-15
14820	601	-41
14820	602	-76
14820	603	-151
14820	604	-259
14820	605	-350
14820	606	-395
14820	607	-401
14820	608	-378
14820	609	-316
14820	610	-230
14820	611	-157
14820	612	-123
14820	613	-109
14820	614	-85
14820	615	-54
14820	616	-39
14820	617	5
14820	618	68
14820	619	126
14820	620	125
14820	621	113
14820	622	144
14820	623	226
14820	624	308
14820	625	338
14820	626	307
14820	627	243
14820	628	168
14820	629	117
14820	630	119
14820	631	185
14820	632	259
14820	633	270
14820	634	208
14820	635	122
14820	636	69
14820	637	74
14820	638	138
14820	639	230
14820	640	284
14820	641	226
14820	642	29
14820	643	-252
14820	644	-553
14820	645	-858
14820	646	-1193
14820	647	-1569
14820	648	-1967
14820	649	-2336
14820	650	-2571
14820	651	-2520
14820	652	-2058
14820	653	-1200
14820	654	-104
14820	655	994
14820	656	1883
14820	657	2418
14820	658	2547
14820	659	2341
14820	660	1965
14820	661	1578
14820	662	1249
14820	663	986
14820	664	792
14820	665	669
14820	666	604
14820	667	573
14820	668	572
14820	669	601
14820	670	628
14820	671	603
14820	672	514
14820	673	409
14820	674	341
14820	675	325
14820	676	345
14820	677	386
14820	678	419
14820	679	398
14820	680	302
14820	681	164
14820	682	95
14820	683	115
14820	684	188
14820	685	234
14820	686	251
14820	687	239
14820	688	196
14820	689	136
14820	690	99
14820	691	96
14820	692	98
14820	693	80
14820	694	54
14820	695	36
14820	696	20
14820	697	-13
14820	698	-52
14820	699	-81
14820	700	-109
14820	701	-161
14820	702	-227
14820	703	-277
14820	704	-305
14820	705	-329
14820	706	-363
14820	707	-397
14820	708	-422
14820	709	-453
14820	710	-498
14820	711	-537
14820	712	-545
14820	713	-534
14820	714	-525
14820	715	-520
14820	716	-498
14820	717	-466
14820	718	-447
14820	719	-443
14820	720	-436
14820	721	-420
14820	722	-413
14820	723	-419
14820	724	-415
14820	725	-380
14820	726	-329
14820	727	-283
14820	728	-239
14820	729	-183
14820	730	-129
14820	731	-97
14820	732	-77
14820	733	-42
14820	734	13
14820	735	67
14820	736	112
14820	737	160
14820	738	214
14820	739	251
14820	740	260
14820	741	260
14820	742	270
14820	743	280
14820	744	273
14820	745	261
14820	746	265
14820	747	277
14820	748	273
14820	749	253
14820	750	239
14820	751	232
14820	752	212
14820	753	176
14820	754	150
14820	755	148
14820	756	154
14820	757	151
14820	758	155
14820	759	178
14820	760	198
14820	761	195
14820	762	176
14820	763	166
14820	764	163
14820	765	154
14820	766	143
14820	767	151
14820	768	178
14820	769	196
14820	770	195
14820	771	193
14820	772	202
14820	773	207
14820	774	193
14820	775	179
14820	776	184
14820	777	197
14820	778	195
14820	779	187
14820	780	186
14820	781	186
14820	782	161
14820	783	118
14820	784	84
14820	785	71
14820	786	67
14820	787	67
14820	788	87
14820	789	134
14820	790	180
14820	791	199
14820	792	201
14820	793	207
14820	794	209
14820	795	192
14820	796	169
14820	797	167
14820	798	176
14820	799	173
14820	800	154
14820	801	142
14820	802	148
14820	803	155
14820	804	152
14820	805	156
14820	806	176
14820	807	192
14820	808	183
14820	809	167
14820	810	167
14820	811	173
14820	812	156
14820	813	108
14820	814	43
14820	815	-41
14820	816	-152
14820	817	-270
14820	818	-346
14820	819	-355
14820	820	-317
14820	821	-263
14820	822	-203
14820	823	-141
14820	824	-105
14820	825	-110
14820	826	-128
14820	827	-123
14820	828	-90
14820	829	-54
14820	830	-25
14820	831	5
14820	832	68
14820	833	114
14820	834	131
14820	835	119
14820	836	133
14820	837	176
14820	838	236
14820	839	304
14820	840	366
14820	841	383
14820	842	335
14820	843	257
14820	844	204
14820	845	193
14820	846	204
14820	847	218
14820	848	222
14820	849	200
14820	850	138
14820	851	66
14820	852	48
14820	853	112
14820	854	216
14820	855	275
14820	856	225
14820	857	26
14820	858	-341
14820	859	-851
14820	860	-1417
14820	861	-1929
14820	862	-2322
14820	863	-2569
14820	864	-2634
14820	865	-2459
14820	866	-2008
14820	867	-1298
14820	868	-391
14820	869	609
14820	870	1539
14820	871	2205
14820	872	2474
14820	873	2354
14820	874	1967
14820	875	1476
14820	876	1028
14820	877	739
14820	878	642
14820	879	671
14820	880	714
14820	881	702
14820	882	641
14820	883	567
14820	884	505
14820	885	471
14820	886	476
14820	887	507
14820	888	517
14820	889	477
14820	890	411
14820	891	369
14820	892	357
14820	893	357
14820	894	356
14820	895	348
14820	896	300
14820	897	243
14820	898	185
14820	899	168
14820	900	169
14820	901	179
14820	902	186
14820	903	203
14820	904	230
14820	905	240
14820	906	210
14820	907	157
14820	908	112
14820	909	75
14820	910	33
14820	911	-8
14820	912	-28
14820	913	-32
14820	914	-51
14820	915	-96
14820	916	-150
14820	917	-196
14820	918	-244
14820	919	-299
14820	920	-339
14820	921	-352
14820	922	-360
14820	923	-391
14820	924	-437
14820	925	-473
14820	926	-494
14820	927	-516
14820	928	-536
14820	929	-535
14820	930	-522
14820	931	-525
14820	932	-550
14820	933	-569
14820	934	-557
14820	935	-526
14820	936	-490
14820	937	-445
14820	938	-383
14820	939	-324
14820	940	-291
14820	941	-267
14820	942	-224
14820	943	-159
14820	944	-94
14820	945	-35
14820	946	34
14820	947	114
14820	948	181
14820	949	231
14820	950	286
14820	951	358
14820	952	426
14820	953	468
14820	954	489
14820	955	504
14820	956	507
14820	957	484
14820	958	451
14820	959	435
14820	960	434
14820	961	421
14820	962	388
14820	963	357
14820	964	338
14820	965	316
14820	966	287
14820	967	269
14820	968	274
14820	969	280
14820	970	265
14820	971	237
14820	972	218
14820	973	211
14820	974	205
14820	975	208
14820	976	231
14820	977	257
14820	978	256
14820	979	223
14820	980	192
14820	981	184
14820	982	189
14820	983	193
14820	984	200
14820	985	213
14820	986	210
14820	987	177
14820	988	136
14820	989	123
14820	990	132
14820	991	135
14820	992	121
14820	993	101
14820	994	84
14820	995	62
14820	996	53
14820	997	84
14820	998	151
14820	999	199
14820	1000	174
14820	1001	63
14820	1002	-112
14820	1003	-328
14820	1004	-548
14820	1005	-710
14820	1006	-765
14820	1007	-730
14820	1008	-664
14820	1009	-608
14820	1010	-570
14820	1011	-550
14820	1012	-550
14820	1013	-550
14820	1014	-516
14820	1015	-444
14820	1016	-369
14820	1017	-328
14820	1018	-316
14820	1019	-309
14820	1020	-300
14820	1021	-294
14820	1022	-279
14820	1023	-241
14820	1024	-200
14820	1025	-186
14820	1026	-201
14820	1027	-214
14820	1028	-210
14820	1029	-198
14820	1030	-188
14820	1031	-170
14820	1032	-142
14820	1033	-123
14820	1034	-125
14820	1035	-127
14820	1036	-108
14820	1037	-97
14820	1038	-126
14820	1039	-193
14820	1040	-275
14820	1041	-354
14820	1042	-430
14820	1043	-478
14820	1044	-468
14820	1045	-401
14820	1046	-321
14820	1047	-267
14820	1048	-242
14820	1049	-236
14820	1050	-244
14820	1051	-261
14820	1052	-250
14820	1053	-188
14820	1054	-98
14820	1055	-29
14820	1056	41
14820	1057	98
14820	1058	129
14820	1059	101
14820	1060	74
14820	1061	102
14820	1062	189
14820	1063	280
14820	1064	321
14820	1065	305
14820	1066	260
14820	1067	210
14820	1068	180
14820	1069	198
14820	1070	269
14820	1071	340
14820	1072	341
14820	1073	263
14820	1074	158
14820	1075	84
14820	1076	70
14820	1077	122
14820	1078	219
14820	1079	295
14820	1080	256
14820	1081	56
14820	1082	-269
14820	1083	-647
14820	1084	-1038
14820	1085	-1426
14820	1086	-1790
14820	1087	-2097
14820	1088	-2312
14820	1089	-2371
14820	1090	-2161
14820	1091	-1594
14820	1092	-692
14820	1093	384
14820	1094	1403
14820	1095	2153
14820	1096	2494
14820	1097	2395
14820	1098	1966
14820	1099	1426
14820	1100	986
14820	1101	744
14820	1102	681
14820	1103	725
14820	1104	792
14820	1105	811
14820	1106	749
14820	1107	644
14820	1108	565
14820	1109	540
14820	1110	542
14820	1111	532
14820	1112	505
14820	1113	469
14820	1114	426
14820	1115	386
14820	1116	373
14820	1117	401
14820	1118	432
14820	1119	421
14820	1120	349
14820	1121	296
14820	1122	270
14820	1123	264
14820	1124	232
14820	1125	209
14820	1126	207
14820	1127	204
14820	1128	184
14820	1129	155
14820	1130	132
14820	1131	100
14820	1132	50
14820	1133	0
14820	1134	-25
14820	1135	-31
14820	1136	-41
14820	1137	-55
14820	1138	-58
14820	1139	-60
14820	1140	-87
14820	1141	-143
14820	1142	-202
14820	1143	-251
14820	1144	-302
14820	1145	-363
14820	1146	-412
14820	1147	-434
14820	1148	-447
14820	1149	-475
14820	1150	-506
14820	1151	-522
14820	1152	-530
14820	1153	-550
14820	1154	-576
14820	1155	-586
14820	1156	-581
14820	1157	-582
14820	1158	-592
14820	1159	-587
14820	1160	-556
14820	1161	-516
14820	1162	-481
14820	1163	-440
14820	1164	-382
14820	1165	-324
14820	1166	-287
14820	1167	-257
14820	1168	-209
14820	1169	-147
14820	1170	-90
14820	1171	-34
14820	1172	38
14820	1173	127
14820	1174	206
14820	1175	267
14820	1176	327
14820	1177	393
14820	1178	447
14820	1179	471
14820	1180	480
14820	1181	493
14820	1182	501
14820	1183	488
14820	1184	471
14820	1185	470
14820	1186	483
14820	1187	483
14820	1188	464
14820	1189	446
14820	1190	433
14820	1191	408
14820	1192	366
14820	1193	333
14820	1194	320
14820	1195	311
14820	1196	288
14820	1197	265
14820	1198	261
14820	1199	267
14820	1200	262
14820	1201	247
14820	1202	238
14820	1203	231
14820	1204	202
14820	1205	156
14820	1206	123
14820	1207	115
14820	1208	114
14820	1209	108
14820	1210	111
14820	1211	129
14820	1212	143
14820	1213	136
14820	1214	125
14820	1215	131
14820	1216	150
14820	1217	157
14820	1218	156
14820	1219	165
14820	1220	183
14820	1221	190
14820	1222	186
14820	1223	195
14820	1224	223
14820	1225	247
14820	1226	251
14820	1227	253
14820	1228	267
14820	1229	277
14820	1230	263
14820	1231	239
14820	1232	229
14820	1233	223
14820	1234	202
14820	1235	169
14820	1236	151
14820	1237	147
14820	1238	137
14820	1239	113
14820	1240	101
14820	1241	111
14820	1242	123
14820	1243	124
14820	1244	128
14820	1245	148
14820	1246	161
14820	1247	145
14820	1248	107
14820	1249	74
14820	1250	49
14820	1251	23
14820	1252	11
14820	1253	35
14820	1254	90
14820	1255	134
14820	1256	141
14820	1257	123
14820	1258	94
14820	1259	50
14820	1260	-5
14820	1261	-40
14820	1262	-27
14820	1263	14
14820	1264	48
14820	1265	67
14820	1266	76
14820	1267	64
14820	1268	15
14820	1269	-58
14820	1270	-116
14820	1271	-145
14820	1272	-167
14820	1273	-201
14820	1274	-231
14820	1275	-251
14820	1276	-276
14820	1277	-319
14820	1278	-355
14820	1279	-357
14820	1280	-336
14820	1281	-321
14820	1282	-312
14820	1283	-293
14820	1284	-265
14820	1285	-249
14820	1286	-233
14820	1287	-191
14820	1288	-120
14820	1289	-53
14820	1290	27
14820	1291	101
14820	1292	166
14820	1293	183
14820	1294	176
14820	1295	190
14820	1296	247
14820	1297	323
14820	1298	364
14820	1299	350
14820	1300	300
14820	1301	239
14820	1302	176
14820	1303	135
14820	1304	143
14820	1305	188
14820	1306	220
14820	1307	203
14820	1308	151
14820	1309	103
14820	1310	84
14820	1311	96
14820	1312	151
14820	1313	227
14820	1314	246
14820	1315	124
14820	1316	-164
14820	1317	-571
14820	1318	-1041
14820	1319	-1520
14820	1320	-1938
14820	1321	-2218
14820	1322	-2295
14820	1323	-2146
14820	1324	-1754
14820	1325	-1103
14820	1326	-226
14820	1327	744
14820	1328	1620
14820	1329	2242
14820	1330	2526
14820	1331	2453
14820	1332	2091
14820	1333	1603
14820	1334	1171
14820	1335	895
14820	1336	765
14820	1337	711
14820	1338	671
14820	1339	608
14820	1340	504
14820	1341	390
14820	1342	334
14820	1343	378
14820	1344	480
14820	1345	556
14820	1346	557
14820	1347	486
14820	1348	367
14820	1349	233
14820	1350	131
14820	1351	108
14820	1352	150
14820	1353	192
14820	1354	167
14820	1355	125
14820	1356	93
14820	1357	75
14820	1358	37
14820	1359	10
14820	1360	20
14820	1361	38
14820	1362	23
14820	1363	-24
14820	1364	-72
14820	1365	-107
14820	1366	-136
14820	1367	-159
14820	1368	-165
14820	1369	-161
14820	1370	-182
14820	1371	-229
14820	1372	-267
14820	1373	-274
14820	1374	-268
14820	1375	-278
14820	1376	-308
14820	1377	-340
14820	1378	-378
14820	1379	-431
14820	1380	-485
14820	1381	-511
14820	1382	-513
14820	1383	-522
14820	1384	-555
14820	1385	-588
14820	1386	-609
14820	1387	-618
14820	1388	-617
14820	1389	-592
14820	1390	-536
14820	1391	-484
14820	1392	-472
14820	1393	-495
14820	1394	-527
14820	1395	-549
14820	1396	-563
14820	1397	-555
14820	1398	-502
14820	1399	-412
14820	1400	-324
14820	1401	-262
14820	1402	-213
14820	1403	-158
14820	1404	-101
14820	1405	-47
14820	1406	23
14820	1407	117
14820	1408	211
14820	1409	273
14820	1410	304
14820	1411	331
14820	1412	359
14820	1413	382
14820	1414	406
14820	1415	441
14820	1416	474
14820	1417	477
14820	1418	451
14820	1419	426
14820	1420	437
14820	1421	479
14820	1422	524
14820	1423	556
14820	1424	568
14820	1425	530
14820	1426	431
14820	1427	316
14820	1428	239
14820	1429	216
14820	1430	220
14820	1431	228
14820	1432	241
14820	1433	256
14820	1434	251
14820	1435	217
14820	1436	178
14820	1437	162
14820	1438	153
14820	1439	131
14820	1440	116
14820	1441	131
14820	1442	168
14820	1443	202
14820	1444	230
14820	1445	255
14820	1446	268
14820	1447	241
14820	1448	183
14820	1449	137
14820	1450	134
14820	1451	160
14820	1452	198
14820	1453	240
14820	1454	273
14820	1455	274
14820	1456	233
14820	1457	188
14820	1458	188
14820	1459	226
14820	1460	266
14820	1461	284
14820	1462	278
14820	1463	250
14820	1464	204
14820	1465	172
14820	1466	195
14820	1467	273
14820	1468	350
14820	1469	371
14820	1470	332
14820	1471	264
14820	1472	194
14820	1473	140
14820	1474	132
14820	1475	171
14820	1476	217
14820	1477	215
14820	1478	162
14820	1479	104
14820	1480	76
14820	1481	75
14820	1482	87
14820	1483	105
14820	1484	104
14820	1485	62
14820	1486	-11
14820	1487	-57
14820	1488	-35
14820	1489	42
14820	1490	109
14820	1491	116
14820	1492	55
14820	1493	-74
14820	1494	-247
14820	1495	-404
14820	1496	-472
14820	1497	-436
14820	1498	-342
14820	1499	-253
14820	1500	-198
14820	1501	-184
14820	1502	-205
14820	1503	-232
14820	1504	-213
14820	1505	-127
14820	1506	13
14820	1507	102
14820	1508	97
14820	1509	23
14820	1510	-94
14820	1511	-172
14820	1512	-153
14820	1513	-35
14820	1514	114
14820	1515	193
14820	1516	158
14820	1517	59
14820	1518	-20
14820	1519	-38
14820	1520	3
14820	1521	70
14820	1522	120
14820	1523	101
14820	1524	2
14820	1525	-115
14820	1526	-153
14820	1527	-81
14820	1528	52
14820	1529	160
14820	1530	180
14820	1531	73
14820	1532	-161
14820	1533	-459
14820	1534	-733
14820	1535	-946
14820	1536	-1139
14820	1537	-1384
14820	1538	-1693
14820	1539	-1994
14820	1540	-2168
14820	1541	-2082
14820	1542	-1624
14820	1543	-787
14820	1544	276
14820	1545	1304
14820	1546	2060
14820	1547	2422
14820	1548	2396
14820	1549	2080
14820	1550	1640
14820	1551	1243
14820	1552	983
14820	1553	840
14820	1554	744
14820	1555	654
14820	1556	573
14820	1557	506
14820	1558	456
14820	1559	435
14820	1560	448
14820	1561	463
14820	1562	433
14820	1563	352
14820	1564	268
14820	1565	224
14820	1566	221
14820	1567	237
14820	1568	259
14820	1569	277
14820	1570	252
14820	1571	219
14820	1572	195
14820	1573	195
14820	1574	221
14820	1575	212
14820	1576	178
14820	1577	157
14820	1578	159
14820	1579	160
14820	1580	144
14820	1581	121
14820	1582	101
14820	1583	74
14820	1584	35
14820	1585	3
14820	1586	-1
14820	1587	8
14820	1588	3
14820	1589	-13
14820	1590	-24
14820	1591	-39
14820	1592	-81
14820	1593	-144
14820	1594	-201
14820	1595	-241
14820	1596	-280
14820	1597	-326
14820	1598	-359
14820	1599	-367
14820	1600	-368
14820	1601	-377
14820	1602	-380
14820	1603	-359
14820	1604	-329
14820	1605	-316
14820	1606	-322
14820	1607	-325
14820	1608	-328
14820	1609	-346
14820	1610	-371
14820	1611	-375
14820	1612	-349
14820	1613	-319
14820	1614	-304
14820	1615	-290
14820	1616	-265
14820	1617	-241
14820	1618	-224
14820	1619	-193
14820	1620	-126
14820	1621	-35
14820	1622	45
14820	1623	107
14820	1624	163
14820	1625	210
14820	1626	234
14820	1627	237
14820	1628	249
14820	1629	282
14820	1630	316
14820	1631	336
14820	1632	356
14820	1633	389
14820	1634	417
14820	1635	419
14820	1636	406
14820	1637	397
14820	1638	386
14820	1639	359
14820	1640	324
14820	1641	310
14820	1642	317
14820	1643	321
14820	1644	310
14820	1645	297
14820	1646	291
14820	1647	274
14820	1648	239
14820	1649	211
14820	1650	209
14820	1651	219
14820	1652	214
14820	1653	198
14820	1654	188
14820	1655	180
14820	1656	154
14820	1657	120
14820	1658	104
14820	1659	109
14820	1660	111
14820	1661	100
14820	1662	92
14820	1663	98
14820	1664	101
14820	1665	91
14820	1666	82
14820	1667	97
14820	1668	122
14820	1669	135
14820	1670	143
14820	1671	162
14820	1672	184
14820	1673	181
14820	1674	154
14820	1675	124
14820	1676	100
14820	1677	69
14820	1678	29
14820	1679	6
14820	1680	16
14820	1681	38
14820	1682	50
14820	1683	61
14820	1684	85
14820	1685	108
14820	1686	110
14820	1687	102
14820	1688	107
14820	1689	124
14820	1690	128
14820	1691	117
14820	1692	110
14820	1693	112
14820	1694	110
14820	1695	95
14820	1696	92
14820	1697	113
14820	1698	136
14820	1699	134
14820	1700	116
14820	1701	103
14820	1702	96
14820	1703	84
14820	1704	82
14820	1705	105
14820	1706	144
14820	1707	160
14820	1708	141
14820	1709	113
14820	1710	96
14820	1711	81
14820	1712	61
14820	1713	47
14820	1714	40
14820	1715	5
14820	1716	-83
14820	1717	-205
14820	1718	-314
14820	1719	-388
14820	1720	-424
14820	1721	-415
14820	1722	-356
14820	1723	-276
14820	1724	-225
14820	1725	-224
14820	1726	-244
14820	1727	-258
14820	1728	-261
14820	1729	-249
14820	1730	-207
14820	1731	-137
14820	1732	-36
14820	1733	31
14820	1734	48
14820	1735	54
14820	1736	33
14820	1737	13
14820	1738	22
14820	1739	75
14820	1740	151
14820	1741	196
14820	1742	185
14820	1743	152
14820	1744	134
14820	1745	144
14820	1746	172
14820	1747	210
14820	1748	238
14820	1749	212
14820	1750	116
14820	1751	0
14820	1752	-56
14820	1753	-21
14820	1754	66
14820	1755	136
14820	1756	119
14820	1757	-51
14820	1758	-403
14820	1759	-885
14820	1760	-1377
14820	1761	-1769
14820	1762	-2026
14820	1763	-2153
14820	1764	-2157
14820	1765	-2020
14820	1766	-1725
14820	1767	-1249
14820	1768	-567
14820	1769	290
14820	1770	1182
14820	1771	1899
14820	1772	2278
14820	1773	2270
14820	1774	1945
14820	1775	1448
14820	1776	968
14820	1777	666
14820	1778	599
14820	1779	687
14820	1780	799
14820	1781	843
14820	1782	803
14820	1783	701
14820	1784	582
14820	1785	509
14820	1786	514
14820	1787	567
14820	1788	597
14820	1789	569
14820	1790	507
14820	1791	450
14820	1792	414
14820	1793	397
14820	1794	404
14820	1795	420
14820	1796	388
14820	1797	330
14820	1798	269
14820	1799	235
14820	1800	248
14820	1801	244
14820	1802	221
14820	1803	195
14820	1804	164
14820	1805	113
14820	1806	51
14820	1807	9
14820	1808	5
14820	1809	10
14820	1810	-2
14820	1811	-26
14820	1812	-45
14820	1813	-68
14820	1814	-106
14820	1815	-147
14820	1816	-170
14820	1817	-185
14820	1818	-222
14820	1819	-281
14820	1820	-341
14820	1821	-394
14820	1822	-454
14820	1823	-516
14820	1824	-562
14820	1825	-580
14820	1826	-590
14820	1827	-611
14820	1828	-626
14820	1829	-619
14820	1830	-600
14820	1831	-593
14820	1832	-595
14820	1833	-588
14820	1834	-578
14820	1835	-584
14820	1836	-598
14820	1837	-590
14820	1838	-549
14820	1839	-497
14820	1840	-450
14820	1841	-394
14820	1842	-328
14820	1843	-268
14820	1844	-227
14820	1845	-182
14820	1846	-107
14820	1847	-14
14820	1848	74
14820	1849	150
14820	1850	226
14820	1851	291
14820	1852	327
14820	1853	339
14820	1854	357
14820	1855	392
14820	1856	425
14820	1857	444
14820	1858	462
14820	1859	490
14820	1860	509
14820	1861	498
14820	1862	472
14820	1863	453
14820	1864	434
14820	1865	398
14820	1866	352
14820	1867	320
14820	1868	310
14820	1869	303
14820	1870	294
14820	1871	300
14820	1872	323
14820	1873	336
14820	1874	324
14820	1875	306
14820	1876	302
14820	1877	304
14820	1878	297
14820	1879	288
14820	1880	292
14820	1881	293
14820	1882	268
14820	1883	224
14820	1884	191
14820	1885	177
14820	1886	166
14820	1887	149
14820	1888	142
14820	1889	151
14820	1890	151
14820	1891	130
14820	1892	110
14820	1893	116
14820	1894	135
14820	1895	145
14820	1896	151
14820	1897	163
14820	1898	173
14820	1899	158
14820	1900	124
14820	1901	98
14820	1902	90
14820	1903	83
14820	1904	70
14820	1905	69
14820	1906	91
14820	1907	112
14820	1908	115
14820	1909	112
14820	1910	120
14820	1911	131
14820	1912	122
14820	1913	106
14820	1914	107
14820	1915	117
14820	1916	111
14820	1917	93
14820	1918	85
14820	1919	92
14820	1920	93
14820	1921	82
14820	1922	79
14820	1923	97
14820	1924	118
14820	1925	122
14820	1926	115
14820	1927	118
14820	1928	125
14820	1929	120
14820	1930	116
14820	1931	132
14820	1932	158
14820	1933	164
14820	1934	142
14820	1935	112
14820	1936	89
14820	1937	64
14820	1938	35
14820	1939	17
14820	1940	17
14820	1941	5
14820	1942	-50
14820	1943	-134
14820	1944	-215
14820	1945	-280
14820	1946	-331
14820	1947	-349
14820	1948	-317
14820	1949	-254
14820	1950	-205
14820	1951	-187
14820	1952	-187
14820	1953	-187
14820	1954	-188
14820	1955	-189
14820	1956	-166
14820	1957	-111
14820	1958	-55
14820	1959	9
14820	1960	50
14820	1961	71
14820	1962	83
14820	1963	51
14820	1964	29
14820	1965	59
14820	1966	134
14820	1967	206
14820	1968	236
14820	1969	226
14820	1970	196
14820	1971	156
14820	1972	125
14820	1973	134
14820	1974	182
14820	1975	217
14820	1976	183
14820	1977	90
14820	1978	-3
14820	1979	-46
14820	1980	-26
14820	1981	47
14820	1982	134
14820	1983	149
14820	1984	2
14820	1985	-327
14820	1986	-761
14820	1987	-1191
14820	1988	-1540
14820	1989	-1766
14820	1990	-1848
14820	1991	-1791
14820	1992	-1622
14820	1993	-1348
14820	1994	-923
14820	1995	-306
14820	1996	465
14820	1997	1255
14820	1998	1901
14820	1999	2271
[truncated: 159,280 more rows]
