# Supplementary material for: Are Complexity Metrics Reliable in Assessing HRV Control in Obese Patients During Sleep?
Source: PLoS One. 2015 Apr 20;10(4):e0124458. doi: 10.1371/journal.pone.0124458 (PMC4404104; doi:10.1371/journal.pone.0124458)
Supplement: S2 Dataset — (ZIP) [file pone.0124458.s002.zip › cabiddu_obese_patients_data/SUBJECT (13)/3/FC.txt]

20880	0	37
20880	1	51
20880	2	74
20880	3	80
20880	4	83
20880	5	105
20880	6	127
20880	7	113
20880	8	66
20880	9	27
20880	10	4
20880	11	-24
20880	12	-59
20880	13	-70
20880	14	-46
20880	15	-21
20880	16	-15
20880	17	-11
20880	18	13
20880	19	37
20880	20	34
20880	21	16
20880	22	16
20880	23	25
20880	24	13
20880	25	-13
20880	26	-22
20880	27	-8
20880	28	-5
20880	29	-24
20880	30	-38
20880	31	-28
20880	32	-21
20880	33	-34
20880	34	-42
20880	35	-18
20880	36	15
20880	37	23
20880	38	15
20880	39	19
20880	40	28
20880	41	14
20880	42	-21
20880	43	-47
20880	44	-60
20880	45	-93
20880	46	-158
20880	47	-225
20880	48	-267
20880	49	-301
20880	50	-342
20880	51	-365
20880	52	-347
20880	53	-312
20880	54	-301
20880	55	-312
20880	56	-315
20880	57	-308
20880	58	-316
20880	59	-331
20880	60	-319
20880	61	-271
20880	62	-222
20880	63	-156
20880	64	-83
20880	65	-5
20880	66	25
20880	67	29
20880	68	53
20880	69	126
20880	70	219
20880	71	268
20880	72	256
20880	73	215
20880	74	170
20880	75	128
20880	76	111
20880	77	143
20880	78	200
20880	79	212
20880	80	146
20880	81	48
20880	82	-13
20880	83	-11
20880	84	40
20880	85	121
20880	86	189
20880	87	163
20880	88	-25
20880	89	-356
20880	90	-747
20880	91	-1135
20880	92	-1507
20880	93	-1851
20880	94	-2121
20880	95	-2269
20880	96	-2250
20880	97	-2004
20880	98	-1458
20880	99	-621
20880	100	355
20880	101	1236
20880	102	1833
20880	103	2053
20880	104	1900
20880	105	1474
20880	106	976
20880	107	615
20880	108	484
20880	109	530
20880	110	643
20880	111	737
20880	112	765
20880	113	702
20880	114	586
20880	115	499
20880	116	500
20880	117	554
20880	118	591
20880	119	579
20880	120	538
20880	121	478
20880	122	407
20880	123	349
20880	124	340
20880	125	364
20880	126	362
20880	127	289
20880	128	228
20880	129	211
20880	130	233
20880	131	230
20880	132	229
20880	133	251
20880	134	272
20880	135	251
20880	136	195
20880	137	143
20880	138	105
20880	139	63
20880	140	19
20880	141	4
20880	142	20
20880	143	26
20880	144	-2
20880	145	-45
20880	146	-77
20880	147	-113
20880	148	-170
20880	149	-224
20880	150	-248
20880	151	-255
20880	152	-282
20880	153	-328
20880	154	-362
20880	155	-385
20880	156	-427
20880	157	-496
20880	158	-558
20880	159	-597
20880	160	-631
20880	161	-673
20880	162	-697
20880	163	-685
20880	164	-662
20880	165	-663
20880	166	-679
20880	167	-681
20880	168	-674
20880	169	-687
20880	170	-713
20880	171	-723
20880	172	-711
20880	173	-708
20880	174	-718
20880	175	-707
20880	176	-658
20880	177	-591
20880	178	-526
20880	179	-444
20880	180	-332
20880	181	-218
20880	182	-142
20880	183	-95
20880	184	-42
20880	185	19
20880	186	65
20880	187	100
20880	188	156
20880	189	228
20880	190	272
20880	191	267
20880	192	248
20880	193	241
20880	194	241
20880	195	242
20880	196	266
20880	197	333
20880	198	400
20880	199	419
20880	200	391
20880	201	353
20880	202	321
20880	203	282
20880	204	245
20880	205	240
20880	206	262
20880	207	272
20880	208	249
20880	209	226
20880	210	232
20880	211	254
20880	212	264
20880	213	271
20880	214	286
20880	215	285
20880	216	243
20880	217	181
20880	218	151
20880	219	164
20880	220	191
20880	221	214
20880	222	242
20880	223	268
20880	224	260
20880	225	213
20880	226	172
20880	227	175
20880	228	203
20880	229	220
20880	230	229
20880	231	247
20880	232	264
20880	233	259
20880	234	250
20880	235	273
20880	236	316
20880	237	332
20880	238	296
20880	239	235
20880	240	178
20880	241	125
20880	242	85
20880	243	94
20880	244	164
20880	245	246
20880	246	283
20880	247	264
20880	248	221
20880	249	166
20880	250	104
20880	251	57
20880	252	64
20880	253	122
20880	254	176
20880	255	194
20880	256	182
20880	257	161
20880	258	121
20880	259	71
20880	260	52
20880	261	94
20880	262	164
20880	263	203
20880	264	193
20880	265	163
20880	266	125
20880	267	80
20880	268	48
20880	269	67
20880	270	126
20880	271	165
20880	272	152
20880	273	116
20880	274	87
20880	275	61
20880	276	34
20880	277	25
20880	278	46
20880	279	60
20880	280	19
20880	281	-53
20880	282	-101
20880	283	-107
20880	284	-103
20880	285	-107
20880	286	-123
20880	287	-162
20880	288	-249
20880	289	-368
20880	290	-443
20880	291	-423
20880	292	-326
20880	293	-206
20880	294	-94
20880	295	-3
20880	296	77
20880	297	94
20880	298	76
20880	299	50
20880	300	66
20880	301	102
20880	302	137
20880	303	176
20880	304	208
20880	305	203
20880	306	181
20880	307	195
20880	308	272
20880	309	368
20880	310	410
20880	311	382
20880	312	299
20880	313	189
20880	314	79
20880	315	20
20880	316	57
20880	317	165
20880	318	261
20880	319	286
20880	320	242
20880	321	148
20880	322	10
20880	323	-166
20880	324	-362
20880	325	-592
20880	326	-904
20880	327	-1328
20880	328	-1780
20880	329	-2101
20880	330	-2148
20880	331	-1851
20880	332	-1206
20880	333	-299
20880	334	677
20880	335	1474
20880	336	1938
20880	337	2062
20880	338	1936
20880	339	1655
20880	340	1312
20880	341	1005
20880	342	782
20880	343	622
20880	344	492
20880	345	402
20880	346	398
20880	347	472
20880	348	561
20880	349	608
20880	350	604
20880	351	541
20880	352	416
20880	353	269
20880	354	176
20880	355	184
20880	356	256
20880	357	323
20880	358	359
20880	359	367
20880	360	323
20880	361	263
20880	362	208
20880	363	196
20880	364	180
20880	365	141
20880	366	95
20880	367	91
20880	368	141
20880	369	198
20880	370	206
20880	371	173
20880	372	120
20880	373	48
20880	374	-34
20880	375	-78
20880	376	-53
20880	377	6
20880	378	35
20880	379	17
20880	380	-26
20880	381	-76
20880	382	-131
20880	383	-171
20880	384	-161
20880	385	-115
20880	386	-98
20880	387	-147
20880	388	-232
20880	389	-299
20880	390	-336
20880	391	-348
20880	392	-329
20880	393	-279
20880	394	-237
20880	395	-252
20880	396	-314
20880	397	-368
20880	398	-382
20880	399	-369
20880	400	-347
20880	401	-311
20880	402	-266
20880	403	-247
20880	404	-269
20880	405	-299
20880	406	-295
20880	407	-264
20880	408	-240
20880	409	-223
20880	410	-186
20880	411	-139
20880	412	-114
20880	413	-109
20880	414	-95
20880	415	-63
20880	416	-38
20880	417	-25
20880	418	4
20880	419	61
20880	420	114
20880	421	138
20880	422	148
20880	423	169
20880	424	189
20880	425	181
20880	426	158
20880	427	152
20880	428	160
20880	429	149
20880	430	119
20880	431	102
20880	432	108
20880	433	110
20880	434	93
20880	435	83
20880	436	97
20880	437	110
20880	438	97
20880	439	79
20880	440	86
20880	441	104
20880	442	101
20880	443	83
20880	444	80
20880	445	91
20880	446	86
20880	447	66
20880	448	62
20880	449	83
20880	450	101
20880	451	98
20880	452	101
20880	453	131
20880	454	163
20880	455	168
20880	456	159
20880	457	163
20880	458	168
20880	459	148
20880	460	112
20880	461	99
20880	462	111
20880	463	114
20880	464	96
20880	465	83
20880	466	87
20880	467	83
20880	468	61
20880	469	50
20880	470	74
20880	471	111
20880	472	126
20880	473	120
20880	474	122
20880	475	127
20880	476	112
20880	477	87
20880	478	85
20880	479	108
20880	480	118
20880	481	101
20880	482	87
20880	483	98
20880	484	113
20880	485	117
20880	486	128
20880	487	163
20880	488	195
20880	489	188
20880	490	154
20880	491	130
20880	492	119
20880	493	97
20880	494	67
20880	495	58
20880	496	71
20880	497	76
20880	498	62
20880	499	55
20880	500	71
20880	501	75
20880	502	33
20880	503	-39
20880	504	-109
20880	505	-176
20880	506	-248
20880	507	-297
20880	508	-286
20880	509	-231
20880	510	-186
20880	511	-177
20880	512	-182
20880	513	-182
20880	514	-189
20880	515	-196
20880	516	-169
20880	517	-98
20880	518	-24
20880	519	48
20880	520	94
20880	521	130
20880	522	125
20880	523	106
20880	524	113
20880	525	180
20880	526	279
20880	527	336
20880	528	320
20880	529	265
20880	530	214
20880	531	178
20880	532	166
20880	533	197
20880	534	257
20880	535	287
20880	536	240
20880	537	150
20880	538	93
20880	539	102
20880	540	162
20880	541	239
20880	542	296
20880	543	261
20880	544	66
20880	545	-289
20880	546	-720
20880	547	-1148
20880	548	-1549
20880	549	-1911
20880	550	-2188
20880	551	-2320
20880	552	-2264
20880	553	-1974
20880	554	-1402
20880	555	-555
20880	556	430
20880	557	1326
20880	558	1938
20880	559	2182
20880	560	2067
20880	561	1682
20880	562	1200
20880	563	817
20880	564	638
20880	565	629
20880	566	686
20880	567	735
20880	568	743
20880	569	696
20880	570	606
20880	571	532
20880	572	526
20880	573	567
20880	574	584
20880	575	547
20880	576	481
20880	577	419
20880	578	364
20880	579	323
20880	580	321
20880	581	352
20880	582	364
20880	583	304
20880	584	248
20880	585	237
20880	586	270
20880	587	271
20880	588	251
20880	589	241
20880	590	237
20880	591	207
20880	592	150
20880	593	103
20880	594	84
20880	595	67
20880	596	32
20880	597	-2
20880	598	-15
20880	599	-29
20880	600	-66
20880	601	-106
20880	602	-122
20880	603	-127
20880	604	-156
20880	605	-204
20880	606	-243
20880	607	-268
20880	608	-310
20880	609	-372
20880	610	-420
20880	611	-442
20880	612	-468
20880	613	-516
20880	614	-562
20880	615	-576
20880	616	-575
20880	617	-582
20880	618	-587
20880	619	-567
20880	620	-541
20880	621	-544
20880	622	-574
20880	623	-591
20880	624	-583
20880	625	-572
20880	626	-563
20880	627	-527
20880	628	-460
20880	629	-393
20880	630	-351
20880	631	-309
20880	632	-238
20880	633	-153
20880	634	-82
20880	635	-18
20880	636	62
20880	637	148
20880	638	205
20880	639	237
20880	640	280
20880	641	340
20880	642	387
20880	643	407
20880	644	421
20880	645	445
20880	646	458
20880	647	444
20880	648	427
20880	649	437
20880	650	455
20880	651	445
20880	652	412
20880	653	389
20880	654	375
20880	655	346
20880	656	306
20880	657	289
20880	658	302
20880	659	307
20880	660	285
20880	661	261
20880	662	259
20880	663	258
20880	664	240
20880	665	223
20880	666	230
20880	667	243
20880	668	226
20880	669	187
20880	670	165
20880	671	165
20880	672	160
20880	673	143
20880	674	140
20880	675	155
20880	676	157
20880	677	130
20880	678	106
20880	679	112
20880	680	132
20880	681	136
20880	682	136
20880	683	152
20880	684	170
20880	685	161
20880	686	134
20880	687	127
20880	688	143
20880	689	149
20880	690	134
20880	691	124
20880	692	134
20880	693	137
20880	694	120
20880	695	108
20880	696	124
20880	697	145
20880	698	140
20880	699	120
20880	700	113
20880	701	114
20880	702	92
20880	703	54
20880	704	31
20880	705	32
20880	706	24
20880	707	-1
20880	708	-11
20880	709	7
20880	710	23
20880	711	13
20880	712	-2
20880	713	0
20880	714	10
20880	715	2
20880	716	-8
20880	717	6
20880	718	35
20880	719	39
20880	720	13
20880	721	-9
20880	722	-12
20880	723	-15
20880	724	-27
20880	725	-21
20880	726	10
20880	727	34
20880	728	23
20880	729	-1
20880	730	-5
20880	731	8
20880	732	9
20880	733	3
20880	734	11
20880	735	23
20880	736	8
20880	737	-29
20880	738	-46
20880	739	-29
20880	740	-12
20880	741	-23
20880	742	-55
20880	743	-94
20880	744	-159
20880	745	-258
20880	746	-346
20880	747	-377
20880	748	-358
20880	749	-333
20880	750	-314
20880	751	-288
20880	752	-263
20880	753	-264
20880	754	-280
20880	755	-270
20880	756	-216
20880	757	-155
20880	758	-121
20880	759	-105
20880	760	-49
20880	761	1
20880	762	15
20880	763	-16
20880	764	-16
20880	765	24
20880	766	77
20880	767	126
20880	768	174
20880	769	198
20880	770	168
20880	771	96
20880	772	45
20880	773	59
20880	774	109
20880	775	148
20880	776	159
20880	777	143
20880	778	87
20880	779	9
20880	780	-29
20880	781	30
20880	782	153
20880	783	238
20880	784	196
20880	785	-8
20880	786	-376
20880	787	-884
20880	788	-1444
20880	789	-1926
20880	790	-2237
20880	791	-2362
20880	792	-2313
20880	793	-2065
20880	794	-1598
20880	795	-946
20880	796	-189
20880	797	587
20880	798	1281
20880	799	1760
20880	800	1914
20880	801	1751
20880	802	1401
20880	803	1017
20880	804	708
20880	805	538
20880	806	523
20880	807	614
20880	808	698
20880	809	695
20880	810	617
20880	811	533
20880	812	476
20880	813	448
20880	814	449
20880	815	479
20880	816	501
20880	817	468
20880	818	389
20880	819	324
20880	820	307
20880	821	313
20880	822	312
20880	823	303
20880	824	275
20880	825	257
20880	826	230
20880	827	226
20880	828	232
20880	829	239
20880	830	219
20880	831	175
20880	832	139
20880	833	115
20880	834	78
20880	835	27
20880	836	-7
20880	837	-12
20880	838	-16
20880	839	-37
20880	840	-55
20880	841	-48
20880	842	-42
20880	843	-67
20880	844	-109
20880	845	-140
20880	846	-164
20880	847	-205
20880	848	-256
20880	849	-285
20880	850	-294
20880	851	-319
20880	852	-373
20880	853	-426
20880	854	-459
20880	855	-490
20880	856	-531
20880	857	-559
20880	858	-552
20880	859	-531
20880	860	-534
20880	861	-550
20880	862	-552
20880	863	-544
20880	864	-552
20880	865	-572
20880	866	-574
20880	867	-550
20880	868	-529
20880	869	-522
20880	870	-500
20880	871	-445
20880	872	-382
20880	873	-331
20880	874	-272
20880	875	-183
20880	876	-81
20880	877	-3
20880	878	58
20880	879	130
20880	880	209
20880	881	266
20880	882	301
20880	883	345
20880	884	404
20880	885	445
20880	886	450
20880	887	446
20880	888	454
20880	889	455
20880	890	432
20880	891	405
20880	892	406
20880	893	418
20880	894	409
20880	895	384
20880	896	373
20880	897	374
20880	898	358
20880	899	321
20880	900	298
20880	901	298
20880	902	294
20880	903	272
20880	904	258
20880	905	272
20880	906	289
20880	907	279
20880	908	256
20880	909	247
20880	910	242
20880	911	218
20880	912	187
20880	913	187
20880	914	217
20880	915	241
20880	916	243
20880	917	242
20880	918	250
20880	919	242
20880	920	207
20880	921	182
20880	922	192
20880	923	215
20880	924	220
20880	925	214
20880	926	224
20880	927	241
20880	928	236
20880	929	214
20880	930	208
20880	931	220
20880	932	218
20880	933	193
20880	934	175
20880	935	182
20880	936	187
20880	937	169
20880	938	149
20880	939	151
20880	940	157
20880	941	143
20880	942	121
20880	943	122
20880	944	137
20880	945	128
20880	946	94
20880	947	66
20880	948	54
20880	949	35
20880	950	8
20880	951	5
20880	952	38
20880	953	77
20880	954	85
20880	955	77
20880	956	76
20880	957	75
20880	958	54
20880	959	29
20880	960	34
20880	961	61
20880	962	66
20880	963	39
20880	964	12
20880	965	1
20880	966	-12
20880	967	-29
20880	968	-22
20880	969	20
20880	970	59
20880	971	55
20880	972	21
20880	973	-7
20880	974	-24
20880	975	-44
20880	976	-53
20880	977	-28
20880	978	16
20880	979	34
20880	980	15
20880	981	-6
20880	982	-6
20880	983	-3
20880	984	-8
20880	985	-5
20880	986	18
20880	987	30
20880	988	6
20880	989	-27
20880	990	-29
20880	991	1
20880	992	27
20880	993	42
20880	994	59
20880	995	69
20880	996	44
20880	997	-9
20880	998	-39
20880	999	-23
20880	1000	7
20880	1001	14
20880	1002	-2
20880	1003	-34
20880	1004	-99
20880	1005	-203
20880	1006	-305
20880	1007	-350
20880	1008	-340
20880	1009	-316
20880	1010	-298
20880	1011	-271
20880	1012	-241
20880	1013	-233
20880	1014	-242
20880	1015	-228
20880	1016	-170
20880	1017	-105
20880	1018	-72
20880	1019	-66
20880	1020	-22
20880	1021	20
20880	1022	32
20880	1023	-3
20880	1024	-15
20880	1025	11
20880	1026	50
20880	1027	90
20880	1028	137
20880	1029	172
20880	1030	158
20880	1031	95
20880	1032	42
20880	1033	47
20880	1034	91
20880	1035	129
20880	1036	142
20880	1037	125
20880	1038	66
20880	1039	-25
20880	1040	-81
20880	1041	-37
20880	1042	89
20880	1043	194
20880	1044	175
20880	1045	-14
20880	1046	-387
20880	1047	-914
20880	1048	-1496
20880	1049	-1981
20880	1050	-2254
20880	1051	-2296
20880	1052	-2142
20880	1053	-1809
20880	1054	-1303
20880	1055	-676
20880	1056	-1
20880	1057	658
20880	1058	1241
20880	1059	1648
20880	1060	1780
20880	1061	1634
20880	1062	1314
20880	1063	958
20880	1064	666
20880	1065	496
20880	1066	472
20880	1067	557
20880	1068	647
20880	1069	659
20880	1070	596
20880	1071	520
20880	1072	467
20880	1073	438
20880	1074	436
20880	1075	465
20880	1076	494
20880	1077	475
20880	1078	406
20880	1079	345
20880	1080	328
20880	1081	336
20880	1082	337
20880	1083	327
20880	1084	298
20880	1085	279
20880	1086	248
20880	1087	237
20880	1088	234
20880	1089	236
20880	1090	212
20880	1091	167
20880	1092	137
20880	1093	134
20880	1094	127
20880	1095	104
20880	1096	84
20880	1097	74
20880	1098	50
20880	1099	0
20880	1100	-44
20880	1101	-49
20880	1102	-34
20880	1103	-37
20880	1104	-59
20880	1105	-79
20880	1106	-104
20880	1107	-159
20880	1108	-230
20880	1109	-278
20880	1110	-294
20880	1111	-314
20880	1112	-359
20880	1113	-405
20880	1114	-433
20880	1115	-460
20880	1116	-501
20880	1117	-535
20880	1118	-535
20880	1119	-522
20880	1120	-533
20880	1121	-561
20880	1122	-573
20880	1123	-563
20880	1124	-558
20880	1125	-561
20880	1126	-543
20880	1127	-507
20880	1128	-485
20880	1129	-491
20880	1130	-491
20880	1131	-455
20880	1132	-396
20880	1133	-342
20880	1134	-281
20880	1135	-196
20880	1136	-106
20880	1137	-49
20880	1138	-17
20880	1139	26
20880	1140	86
20880	1141	134
20880	1142	159
20880	1143	189
20880	1144	235
20880	1145	274
20880	1146	290
20880	1147	313
20880	1148	362
20880	1149	412
20880	1150	426
20880	1151	413
20880	1152	406
20880	1153	401
20880	1154	377
20880	1155	340
20880	1156	321
20880	1157	317
20880	1158	294
20880	1159	246
20880	1160	208
20880	1161	201
20880	1162	201
20880	1163	186
20880	1164	175
20880	1165	194
20880	1166	222
20880	1167	229
20880	1168	227
20880	1169	245
20880	1170	272
20880	1171	265
20880	1172	220
20880	1173	173
20880	1174	139
20880	1175	105
20880	1176	70
20880	1177	70
20880	1178	118
20880	1179	173
20880	1180	195
20880	1181	195
20880	1182	202
20880	1183	209
20880	1184	196
20880	1185	180
20880	1186	190
20880	1187	217
20880	1188	218
20880	1189	183
20880	1190	146
20880	1191	130
20880	1192	121
20880	1193	111
20880	1194	120
20880	1195	155
20880	1196	183
20880	1197	172
20880	1198	146
20880	1199	140
20880	1200	148
20880	1201	145
20880	1202	135
20880	1203	137
20880	1204	144
20880	1205	122
20880	1206	83
20880	1207	69
20880	1208	105
20880	1209	158
20880	1210	194
20880	1211	211
20880	1212	211
20880	1213	167
20880	1214	74
20880	1215	-20
20880	1216	-51
20880	1217	-11
20880	1218	58
20880	1219	128
20880	1220	191
20880	1221	215
20880	1222	165
20880	1223	56
20880	1224	-39
20880	1225	-70
20880	1226	-51
20880	1227	-11
20880	1228	42
20880	1229	97
20880	1230	123
20880	1231	95
20880	1232	45
20880	1233	25
20880	1234	41
20880	1235	62
20880	1236	77
20880	1237	96
20880	1238	115
20880	1239	98
20880	1240	47
20880	1241	6
20880	1242	2
20880	1243	14
20880	1244	11
20880	1245	3
20880	1246	5
20880	1247	0
20880	1248	-28
20880	1249	-59
20880	1250	-47
20880	1251	-1
20880	1252	40
20880	1253	63
20880	1254	76
20880	1255	74
20880	1256	23
20880	1257	-73
20880	1258	-164
20880	1259	-210
20880	1260	-227
20880	1261	-240
20880	1262	-244
20880	1263	-228
20880	1264	-219
20880	1265	-241
20880	1266	-271
20880	1267	-259
20880	1268	-202
20880	1269	-138
20880	1270	-90
20880	1271	-48
20880	1272	-19
20880	1273	-31
20880	1274	-42
20880	1275	-36
20880	1276	13
20880	1277	45
20880	1278	63
20880	1279	96
20880	1280	167
20880	1281	248
20880	1282	280
20880	1283	248
20880	1284	185
20880	1285	118
20880	1286	51
20880	1287	12
20880	1288	36
20880	1289	111
20880	1290	158
20880	1291	123
20880	1292	31
20880	1293	-52
20880	1294	-82
20880	1295	-35
20880	1296	98
20880	1297	273
20880	1298	369
20880	1299	258
20880	1300	-88
20880	1301	-587
20880	1302	-1123
20880	1303	-1598
20880	1304	-1928
20880	1305	-2046
20880	1306	-1955
20880	1307	-1719
20880	1308	-1380
20880	1309	-922
20880	1310	-326
20880	1311	357
20880	1312	1019
20880	1313	1556
20880	1314	1883
20880	1315	1936
20880	1316	1707
20880	1317	1301
20880	1318	892
20880	1319	605
20880	1320	465
20880	1321	440
20880	1322	488
20880	1323	548
20880	1324	557
20880	1325	499
20880	1326	429
20880	1327	403
20880	1328	415
20880	1329	420
20880	1330	404
20880	1331	386
20880	1332	364
20880	1333	325
20880	1334	282
20880	1335	272
20880	1336	289
20880	1337	282
20880	1338	212
20880	1339	157
20880	1340	142
20880	1341	162
20880	1342	154
20880	1343	138
20880	1344	142
20880	1345	152
20880	1346	140
20880	1347	111
20880	1348	95
20880	1349	95
20880	1350	81
20880	1351	49
20880	1352	25
20880	1353	18
20880	1354	2
20880	1355	-35
20880	1356	-64
20880	1357	-62
20880	1358	-51
20880	1359	-61
20880	1360	-78
20880	1361	-79
20880	1362	-75
20880	1363	-96
20880	1364	-133
20880	1365	-154
20880	1366	-158
20880	1367	-178
20880	1368	-216
20880	1369	-247
20880	1370	-253
20880	1371	-262
20880	1372	-288
20880	1373	-302
20880	1374	-279
20880	1375	-240
20880	1376	-219
20880	1377	-206
20880	1378	-178
20880	1379	-150
20880	1380	-151
20880	1381	-176
20880	1382	-187
20880	1383	-176
20880	1384	-170
20880	1385	-177
20880	1386	-171
20880	1387	-138
20880	1388	-109
20880	1389	-100
20880	1390	-87
20880	1391	-43
20880	1392	11
20880	1393	46
20880	1394	68
20880	1395	103
20880	1396	142
20880	1397	155
20880	1398	145
20880	1399	150
20880	1400	177
20880	1401	197
20880	1402	197
20880	1403	201
20880	1404	223
20880	1405	236
20880	1406	218
20880	1407	196
20880	1408	198
20880	1409	211
20880	1410	205
20880	1411	187
20880	1412	185
20880	1413	190
20880	1414	169
20880	1415	125
20880	1416	96
20880	1417	94
20880	1418	94
20880	1419	83
20880	1420	85
20880	1421	111
20880	1422	133
20880	1423	122
20880	1424	102
20880	1425	102
20880	1426	114
20880	1427	110
20880	1428	99
20880	1429	110
20880	1430	135
20880	1431	140
20880	1432	119
20880	1433	107
20880	1434	116
20880	1435	122
20880	1436	112
20880	1437	110
20880	1438	134
20880	1439	163
20880	1440	167
20880	1441	162
20880	1442	172
20880	1443	184
20880	1444	168
20880	1445	131
20880	1446	111
20880	1447	111
20880	1448	106
20880	1449	90
20880	1450	89
20880	1451	111
20880	1452	127
20880	1453	115
20880	1454	104
20880	1455	118
20880	1456	138
20880	1457	136
20880	1458	124
20880	1459	130
20880	1460	144
20880	1461	137
20880	1462	117
20880	1463	119
20880	1464	143
20880	1465	156
20880	1466	142
20880	1467	129
20880	1468	131
20880	1469	129
20880	1470	109
20880	1471	98
20880	1472	120
20880	1473	150
20880	1474	149
20880	1475	123
20880	1476	100
20880	1477	81
20880	1478	44
20880	1479	0
20880	1480	-15
20880	1481	1
20880	1482	12
20880	1483	-1
20880	1484	-12
20880	1485	0
20880	1486	16
20880	1487	16
20880	1488	20
20880	1489	48
20880	1490	76
20880	1491	68
20880	1492	33
20880	1493	6
20880	1494	-6
20880	1495	-29
20880	1496	-60
20880	1497	-69
20880	1498	-49
20880	1499	-34
20880	1500	-40
20880	1501	-42
20880	1502	-24
20880	1503	-11
20880	1504	-27
20880	1505	-50
20880	1506	-49
20880	1507	-33
20880	1508	-28
20880	1509	-28
20880	1510	-12
20880	1511	6
20880	1512	-18
20880	1513	-94
20880	1514	-184
20880	1515	-259
20880	1516	-327
20880	1517	-383
20880	1518	-395
20880	1519	-351
20880	1520	-290
20880	1521	-260
20880	1522	-256
20880	1523	-245
20880	1524	-226
20880	1525	-215
20880	1526	-199
20880	1527	-153
20880	1528	-94
20880	1529	-27
20880	1530	0
20880	1531	4
20880	1532	-21
20880	1533	-42
20880	1534	-43
20880	1535	11
20880	1536	116
20880	1537	212
20880	1538	240
20880	1539	208
20880	1540	174
20880	1541	163
20880	1542	172
20880	1543	196
20880	1544	230
20880	1545	239
20880	1546	177
20880	1547	62
20880	1548	-23
20880	1549	-11
20880	1550	84
20880	1551	200
20880	1552	276
20880	1553	258
20880	1554	87
20880	1555	-245
20880	1556	-667
20880	1557	-1077
20880	1558	-1435
20880	1559	-1757
20880	1560	-2035
20880	1561	-2215
20880	1562	-2229
20880	1563	-2020
20880	1564	-1540
20880	1565	-776
20880	1566	170
20880	1567	1081
20880	1568	1728
20880	1569	1998
20880	1570	1908
20880	1571	1560
20880	1572	1110
20880	1573	741
20880	1574	575
20880	1575	595
20880	1576	681
20880	1577	731
20880	1578	719
20880	1579	658
20880	1580	567
20880	1581	487
20880	1582	466
20880	1583	509
20880	1584	551
20880	1585	533
20880	1586	469
20880	1587	408
20880	1588	374
20880	1589	353
20880	1590	346
20880	1591	358
20880	1592	361
20880	1593	298
20880	1594	224
20880	1595	187
20880	1596	211
20880	1597	224
20880	1598	211
20880	1599	199
20880	1600	211
20880	1601	225
20880	1602	212
20880	1603	187
20880	1604	173
20880	1605	160
20880	1606	116
20880	1607	52
20880	1608	11
20880	1609	0
20880	1610	-9
20880	1611	-29
20880	1612	-39
20880	1613	-39
20880	1614	-61
20880	1615	-118
20880	1616	-179
20880	1617	-209
20880	1618	-224
20880	1619	-252
20880	1620	-289
20880	1621	-313
20880	1622	-338
20880	1623	-391
20880	1624	-462
20880	1625	-511
20880	1626	-527
20880	1627	-542
20880	1628	-569
20880	1629	-584
20880	1630	-573
20880	1631	-561
20880	1632	-563
20880	1633	-555
20880	1634	-513
20880	1635	-460
20880	1636	-434
20880	1637	-429
20880	1638	-414
20880	1639	-385
20880	1640	-365
20880	1641	-347
20880	1642	-301
20880	1643	-225
20880	1644	-155
20880	1645	-109
20880	1646	-60
20880	1647	15
20880	1648	94
20880	1649	157
20880	1650	217
20880	1651	293
20880	1652	362
20880	1653	390
20880	1654	389
20880	1655	396
20880	1656	415
20880	1657	422
20880	1658	412
20880	1659	414
20880	1660	430
20880	1661	427
20880	1662	392
20880	1663	358
20880	1664	351
20880	1665	352
20880	1666	339
20880	1667	324
20880	1668	328
20880	1669	335
20880	1670	315
20880	1671	275
20880	1672	251
20880	1673	246
20880	1674	230
20880	1675	198
20880	1676	181
20880	1677	193
20880	1678	203
20880	1679	192
20880	1680	184
20880	1681	198
20880	1682	213
20880	1683	202
20880	1684	182
20880	1685	183
20880	1686	195
20880	1687	186
20880	1688	158
20880	1689	141
20880	1690	139
20880	1691	128
20880	1692	104
20880	1693	100
20880	1694	129
20880	1695	159
20880	1696	161
20880	1697	157
20880	1698	168
20880	1699	180
20880	1700	168
20880	1701	151
20880	1702	158
20880	1703	178
20880	1704	177
20880	1705	156
20880	1706	147
20880	1707	153
20880	1708	150
20880	1709	127
20880	1710	114
20880	1711	126
20880	1712	137
20880	1713	122
20880	1714	103
20880	1715	106
20880	1716	114
20880	1717	101
20880	1718	77
20880	1719	75
20880	1720	91
20880	1721	91
20880	1722	73
20880	1723	64
20880	1724	72
20880	1725	65
20880	1726	33
20880	1727	9
20880	1728	15
20880	1729	30
20880	1730	29
20880	1731	28
20880	1732	43
20880	1733	56
20880	1734	37
20880	1735	3
20880	1736	-9
20880	1737	5
20880	1738	13
20880	1739	7
20880	1740	10
20880	1741	25
20880	1742	26
20880	1743	0
20880	1744	-19
20880	1745	-4
20880	1746	22
20880	1747	30
20880	1748	29
20880	1749	41
20880	1750	51
20880	1751	35
20880	1752	4
20880	1753	-6
20880	1754	7
20880	1755	9
20880	1756	-5
20880	1757	-7
20880	1758	11
20880	1759	20
20880	1760	3
20880	1761	-13
20880	1762	-7
20880	1763	8
20880	1764	6
20880	1765	-2
20880	1766	11
20880	1767	29
20880	1768	20
20880	1769	-11
20880	1770	-27
20880	1771	-23
20880	1772	-28
20880	1773	-52
20880	1774	-66
20880	1775	-61
20880	1776	-60
20880	1777	-77
20880	1778	-87
20880	1779	-60
20880	1780	-21
20880	1781	-8
20880	1782	-23
20880	1783	-51
20880	1784	-100
20880	1785	-195
20880	1786	-313
20880	1787	-401
20880	1788	-436
20880	1789	-443
20880	1790	-438
20880	1791	-410
20880	1792	-358
20880	1793	-314
20880	1794	-295
20880	1795	-272
20880	1796	-211
20880	1797	-133
20880	1798	-77
20880	1799	-53
20880	1800	-1
20880	1801	41
20880	1802	32
20880	1803	-42
20880	1804	-88
20880	1805	-64
20880	1806	5
20880	1807	80
20880	1808	145
20880	1809	186
20880	1810	178
20880	1811	127
20880	1812	92
20880	1813	123
20880	1814	198
20880	1815	248
20880	1816	239
20880	1817	182
20880	1818	96
20880	1819	5
20880	1820	-41
20880	1821	9
20880	1822	129
20880	1823	216
20880	1824	180
20880	1825	7
20880	1826	-266
20880	1827	-606
20880	1828	-972
20880	1829	-1308
20880	1830	-1579
20880	1831	-1803
20880	1832	-1993
20880	1833	-2085
20880	1834	-1954
20880	1835	-1525
20880	1836	-826
20880	1837	39
20880	1838	914
20880	1839	1607
20880	1840	1942
20880	1841	1879
20880	1842	1544
20880	1843	1134
20880	1844	800
20880	1845	613
20880	1846	584
20880	1847	662
20880	1848	743
20880	1849	738
20880	1850	653
20880	1851	561
20880	1852	516
20880	1853	509
20880	1854	518
20880	1855	532
20880	1856	533
20880	1857	487
20880	1858	398
20880	1859	321
20880	1860	298
20880	1861	308
20880	1862	298
20880	1863	257
20880	1864	188
20880	1865	143
20880	1866	106
20880	1867	94
20880	1868	97
20880	1869	119
20880	1870	133
20880	1871	127
20880	1872	124
20880	1873	135
20880	1874	132
20880	1875	94
20880	1876	43
20880	1877	10
20880	1878	-15
20880	1879	-52
20880	1880	-82
20880	1881	-75
20880	1882	-46
20880	1883	-37
20880	1884	-58
20880	1885	-85
20880	1886	-106
20880	1887	-142
20880	1888	-197
20880	1889	-235
20880	1890	-239
20880	1891	-237
20880	1892	-260
20880	1893	-294
20880	1894	-317
20880	1895	-340
20880	1896	-387
20880	1897	-442
20880	1898	-473
20880	1899	-478
20880	1900	-492
20880	1901	-517
20880	1902	-525
20880	1903	-505
20880	1904	-488
20880	1905	-490
20880	1906	-492
20880	1907	-471
20880	1908	-446
20880	1909	-442
20880	1910	-436
20880	1911	-399
20880	1912	-341
20880	1913	-296
20880	1914	-260
20880	1915	-206
20880	1916	-141
20880	1917	-94
20880	1918	-71
20880	1919	-35
20880	1920	29
20880	1921	96
20880	1922	148
20880	1923	203
20880	1924	273
20880	1925	332
20880	1926	351
20880	1927	345
20880	1928	354
20880	1929	372
20880	1930	374
20880	1931	363
20880	1932	364
20880	1933	372
20880	1934	355
20880	1935	306
20880	1936	264
20880	1937	251
20880	1938	250
20880	1939	241
20880	1940	236
20880	1941	250
20880	1942	258
20880	1943	232
20880	1944	190
20880	1945	175
20880	1946	187
20880	1947	195
20880	1948	192
20880	1949	196
20880	1950	200
20880	1951	173
20880	1952	112
20880	1953	61
20880	1954	53
20880	1955	64
20880	1956	70
20880	1957	77
20880	1958	95
20880	1959	107
20880	1960	91
20880	1961	71
20880	1962	91
20880	1963	143
20880	1964	184
20880	1965	188
20880	1966	171
20880	1967	139
20880	1968	86
20880	1969	32
20880	1970	26
20880	1971	86
20880	1972	170
20880	1973	222
20880	1974	232
20880	1975	216
20880	1976	173
20880	1977	106
20880	1978	52
20880	1979	54
20880	1980	99
20880	1981	133
20880	1982	130
20880	1983	116
20880	1984	101
20880	1985	74
20880	1986	37
20880	1987	26
20880	1988	54
20880	1989	85
20880	1990	81
20880	1991	55
20880	1992	38
20880	1993	32
20880	1994	18
20880	1995	5
20880	1996	15
20880	1997	31
20880	1998	10
20880	1999	-47
[truncated: 159,280 more rows]
