# Supplementary material for: Are Complexity Metrics Reliable in Assessing HRV Control in Obese Patients During Sleep?
Source: PLoS One. 2015 Apr 20;10(4):e0124458. doi: 10.1371/journal.pone.0124458 (PMC4404104; doi:10.1371/journal.pone.0124458)
Supplement: S2 Dataset — (ZIP) [file pone.0124458.s002.zip › cabiddu_obese_patients_data/SUBJECT (13)/4/FC.txt]

11970	0	422
11970	1	475
11970	2	512
11970	3	537
11970	4	564
11970	5	578
11970	6	554
11970	7	506
11970	8	469
11970	9	447
11970	10	420
11970	11	386
11970	12	364
11970	13	361
11970	14	352
11970	15	326
11970	16	303
11970	17	303
11970	18	309
11970	19	298
11970	20	282
11970	21	281
11970	22	281
11970	23	258
11970	24	219
11970	25	195
11970	26	186
11970	27	172
11970	28	146
11970	29	132
11970	30	143
11970	31	157
11970	32	162
11970	33	173
11970	34	202
11970	35	227
11970	36	221
11970	37	194
11970	38	176
11970	39	169
11970	40	154
11970	41	137
11970	42	140
11970	43	161
11970	44	170
11970	45	156
11970	46	143
11970	47	149
11970	48	158
11970	49	155
11970	50	155
11970	51	170
11970	52	184
11970	53	170
11970	54	140
11970	55	121
11970	56	109
11970	57	85
11970	58	51
11970	59	33
11970	60	37
11970	61	36
11970	62	20
11970	63	11
11970	64	21
11970	65	30
11970	66	21
11970	67	11
11970	68	20
11970	69	36
11970	70	33
11970	71	19
11970	72	18
11970	73	25
11970	74	18
11970	75	-3
11970	76	-13
11970	77	-1
11970	78	10
11970	79	8
11970	80	11
11970	81	28
11970	82	41
11970	83	28
11970	84	9
11970	85	14
11970	86	35
11970	87	44
11970	88	40
11970	89	43
11970	90	46
11970	91	25
11970	92	-16
11970	93	-47
11970	94	-49
11970	95	-43
11970	96	-43
11970	97	-32
11970	98	1
11970	99	30
11970	100	30
11970	101	11
11970	102	-1
11970	103	-6
11970	104	-16
11970	105	-20
11970	106	6
11970	107	54
11970	108	84
11970	109	79
11970	110	55
11970	111	33
11970	112	8
11970	113	-19
11970	114	-25
11970	115	-4
11970	116	5
11970	117	-44
11970	118	-146
11970	119	-266
11970	120	-379
11970	121	-475
11970	122	-526
11970	123	-505
11970	124	-427
11970	125	-346
11970	126	-298
11970	127	-273
11970	128	-253
11970	129	-241
11970	130	-235
11970	131	-208
11970	132	-146
11970	133	-82
11970	134	-60
11970	135	-40
11970	136	-23
11970	137	-12
11970	138	-7
11970	139	-21
11970	140	7
11970	141	83
11970	142	166
11970	143	213
11970	144	224
11970	145	213
11970	146	185
11970	147	154
11970	148	156
11970	149	211
11970	150	278
11970	151	292
11970	152	232
11970	153	134
11970	154	41
11970	155	-15
11970	156	-3
11970	157	83
11970	158	186
11970	159	200
11970	160	45
11970	161	-265
11970	162	-663
11970	163	-1079
11970	164	-1456
11970	165	-1740
11970	166	-1904
11970	167	-1968
11970	168	-1945
11970	169	-1782
11970	170	-1394
11970	171	-747
11970	172	92
11970	173	989
11970	174	1778
11970	175	2292
11970	176	2413
11970	177	2156
11970	178	1678
11970	179	1184
11970	180	815
11970	181	621
11970	182	586
11970	183	646
11970	184	701
11970	185	674
11970	186	575
11970	187	475
11970	188	423
11970	189	414
11970	190	426
11970	191	445
11970	192	449
11970	193	405
11970	194	313
11970	195	221
11970	196	173
11970	197	160
11970	198	146
11970	199	105
11970	200	95
11970	201	102
11970	202	95
11970	203	99
11970	204	108
11970	205	135
11970	206	156
11970	207	156
11970	208	144
11970	209	128
11970	210	89
11970	211	20
11970	212	-50
11970	213	-92
11970	214	-113
11970	215	-141
11970	216	-173
11970	217	-191
11970	218	-199
11970	219	-221
11970	220	-257
11970	221	-278
11970	222	-281
11970	223	-290
11970	224	-321
11970	225	-352
11970	226	-363
11970	227	-372
11970	228	-399
11970	229	-431
11970	230	-451
11970	231	-474
11970	232	-520
11970	233	-577
11970	234	-608
11970	235	-605
11970	236	-595
11970	237	-589
11970	238	-570
11970	239	-538
11970	240	-519
11970	241	-521
11970	242	-515
11970	243	-474
11970	244	-417
11970	245	-369
11970	246	-323
11970	247	-263
11970	248	-200
11970	249	-157
11970	250	-123
11970	251	-73
11970	252	-3
11970	253	61
11970	254	109
11970	255	169
11970	256	250
11970	257	329
11970	258	385
11970	259	432
11970	260	483
11970	261	518
11970	262	518
11970	263	498
11970	264	484
11970	265	471
11970	266	440
11970	267	398
11970	268	375
11970	269	375
11970	270	372
11970	271	352
11970	272	332
11970	273	321
11970	274	303
11970	275	268
11970	276	246
11970	277	260
11970	278	295
11970	279	310
11970	280	299
11970	281	277
11970	282	244
11970	283	195
11970	284	148
11970	285	145
11970	286	193
11970	287	253
11970	288	292
11970	289	308
11970	290	316
11970	291	307
11970	292	285
11970	293	280
11970	294	313
11970	295	353
11970	296	350
11970	297	299
11970	298	230
11970	299	168
11970	300	120
11970	301	100
11970	302	125
11970	303	181
11970	304	215
11970	305	197
11970	306	153
11970	307	129
11970	308	138
11970	309	172
11970	310	230
11970	311	304
11970	312	349
11970	313	325
11970	314	242
11970	315	162
11970	316	120
11970	317	112
11970	318	126
11970	319	158
11970	320	189
11970	321	181
11970	322	126
11970	323	71
11970	324	66
11970	325	106
11970	326	155
11970	327	198
11970	328	227
11970	329	220
11970	330	158
11970	331	74
11970	332	22
11970	333	27
11970	334	56
11970	335	82
11970	336	103
11970	337	114
11970	338	96
11970	339	48
11970	340	9
11970	341	12
11970	342	45
11970	343	73
11970	344	91
11970	345	113
11970	346	130
11970	347	123
11970	348	101
11970	349	90
11970	350	91
11970	351	72
11970	352	21
11970	353	-37
11970	354	-79
11970	355	-110
11970	356	-136
11970	357	-136
11970	358	-90
11970	359	-25
11970	360	15
11970	361	24
11970	362	19
11970	363	1
11970	364	-42
11970	365	-92
11970	366	-117
11970	367	-103
11970	368	-83
11970	369	-78
11970	370	-73
11970	371	-51
11970	372	-34
11970	373	-36
11970	374	-44
11970	375	-41
11970	376	-42
11970	377	-67
11970	378	-100
11970	379	-102
11970	380	-71
11970	381	-35
11970	382	-16
11970	383	-11
11970	384	-32
11970	385	-102
11970	386	-217
11970	387	-332
11970	388	-400
11970	389	-426
11970	390	-435
11970	391	-434
11970	392	-420
11970	393	-409
11970	394	-422
11970	395	-437
11970	396	-418
11970	397	-360
11970	398	-297
11970	399	-253
11970	400	-223
11970	401	-161
11970	402	-108
11970	403	-79
11970	404	-34
11970	405	29
11970	406	115
11970	407	187
11970	408	221
11970	409	212
11970	410	143
11970	411	14
11970	412	-125
11970	413	-199
11970	414	-181
11970	415	-113
11970	416	-48
11970	417	-15
11970	418	-28
11970	419	-95
11970	420	-185
11970	421	-225
11970	422	-152
11970	423	11
11970	424	185
11970	425	292
11970	426	286
11970	427	131
11970	428	-183
11970	429	-610
11970	430	-1063
11970	431	-1490
11970	432	-1877
11970	433	-2197
11970	434	-2369
11970	435	-2299
11970	436	-1933
11970	437	-1271
11970	438	-365
11970	439	656
11970	440	1581
11970	441	2206
11970	442	2440
11970	443	2324
11970	444	1976
11970	445	1533
11970	446	1134
11970	447	878
11970	448	769
11970	449	730
11970	450	687
11970	451	629
11970	452	575
11970	453	530
11970	454	492
11970	455	474
11970	456	481
11970	457	479
11970	458	438
11970	459	370
11970	460	327
11970	461	322
11970	462	336
11970	463	344
11970	464	349
11970	465	329
11970	466	301
11970	467	252
11970	468	198
11970	469	185
11970	470	170
11970	471	145
11970	472	126
11970	473	129
11970	474	133
11970	475	100
11970	476	29
11970	477	-44
11970	478	-99
11970	479	-145
11970	480	-187
11970	481	-201
11970	482	-181
11970	483	-155
11970	484	-153
11970	485	-163
11970	486	-171
11970	487	-188
11970	488	-230
11970	489	-279
11970	490	-309
11970	491	-328
11970	492	-364
11970	493	-419
11970	494	-462
11970	495	-482
11970	496	-496
11970	497	-508
11970	498	-498
11970	499	-457
11970	500	-413
11970	501	-392
11970	502	-382
11970	503	-362
11970	504	-343
11970	505	-342
11970	506	-349
11970	507	-340
11970	508	-316
11970	509	-301
11970	510	-291
11970	511	-259
11970	512	-198
11970	513	-136
11970	514	-94
11970	515	-58
11970	516	-19
11970	517	10
11970	518	18
11970	519	28
11970	520	72
11970	521	140
11970	522	200
11970	523	244
11970	524	286
11970	525	317
11970	526	315
11970	527	287
11970	528	267
11970	529	273
11970	530	285
11970	531	284
11970	532	284
11970	533	297
11970	534	307
11970	535	294
11970	536	271
11970	537	263
11970	538	260
11970	539	235
11970	540	193
11970	541	160
11970	542	145
11970	543	130
11970	544	113
11970	545	114
11970	546	143
11970	547	172
11970	548	180
11970	549	183
11970	550	199
11970	551	215
11970	552	212
11970	553	199
11970	554	200
11970	555	207
11970	556	199
11970	557	180
11970	558	177
11970	559	197
11970	560	217
11970	561	225
11970	562	240
11970	563	273
11970	564	303
11970	565	308
11970	566	305
11970	567	311
11970	568	314
11970	569	290
11970	570	254
11970	571	233
11970	572	224
11970	573	203
11970	574	168
11970	575	145
11970	576	139
11970	577	132
11970	578	110
11970	579	97
11970	580	108
11970	581	123
11970	582	121
11970	583	117
11970	584	133
11970	585	154
11970	586	158
11970	587	147
11970	588	143
11970	589	140
11970	590	114
11970	591	65
11970	592	30
11970	593	25
11970	594	33
11970	595	40
11970	596	55
11970	597	82
11970	598	97
11970	599	77
11970	600	42
11970	601	27
11970	602	31
11970	603	33
11970	604	34
11970	605	51
11970	606	76
11970	607	81
11970	608	61
11970	609	50
11970	610	64
11970	611	83
11970	612	87
11970	613	87
11970	614	96
11970	615	96
11970	616	71
11970	617	42
11970	618	45
11970	619	72
11970	620	89
11970	621	84
11970	622	74
11970	623	62
11970	624	35
11970	625	1
11970	626	-8
11970	627	24
11970	628	65
11970	629	80
11970	630	73
11970	631	63
11970	632	48
11970	633	21
11970	634	6
11970	635	23
11970	636	47
11970	637	28
11970	638	-53
11970	639	-167
11970	640	-284
11970	641	-389
11970	642	-456
11970	643	-448
11970	644	-363
11970	645	-250
11970	646	-167
11970	647	-124
11970	648	-108
11970	649	-115
11970	650	-145
11970	651	-169
11970	652	-150
11970	653	-102
11970	654	-70
11970	655	-33
11970	656	-8
11970	657	6
11970	658	3
11970	659	-26
11970	660	-10
11970	661	73
11970	662	180
11970	663	245
11970	664	249
11970	665	214
11970	666	160
11970	667	108
11970	668	91
11970	669	130
11970	670	186
11970	671	189
11970	672	111
11970	673	0
11970	674	-75
11970	675	-75
11970	676	5
11970	677	143
11970	678	271
11970	679	282
11970	680	110
11970	681	-209
11970	682	-573
11970	683	-902
11970	684	-1178
11970	685	-1408
11970	686	-1617
11970	687	-1829
11970	688	-2027
11970	689	-2098
11970	690	-1880
11970	691	-1273
11970	692	-336
11970	693	745
11970	694	1726
11970	695	2389
11970	696	2590
11970	697	2343
11970	698	1828
11970	699	1293
11970	700	909
11970	701	720
11970	702	686
11970	703	730
11970	704	761
11970	705	720
11970	706	621
11970	707	539
11970	708	525
11970	709	559
11970	710	587
11970	711	583
11970	712	550
11970	713	487
11970	714	408
11970	715	351
11970	716	347
11970	717	372
11970	718	369
11970	719	296
11970	720	229
11970	721	186
11970	722	154
11970	723	140
11970	724	129
11970	725	140
11970	726	151
11970	727	136
11970	728	105
11970	729	80
11970	730	56
11970	731	11
11970	732	-44
11970	733	-83
11970	734	-110
11970	735	-150
11970	736	-202
11970	737	-241
11970	738	-256
11970	739	-265
11970	740	-286
11970	741	-301
11970	742	-300
11970	743	-302
11970	744	-334
11970	745	-385
11970	746	-428
11970	747	-467
11970	748	-519
11970	749	-577
11970	750	-616
11970	751	-635
11970	752	-661
11970	753	-700
11970	754	-724
11970	755	-720
11970	756	-702
11970	757	-687
11970	758	-661
11970	759	-613
11970	760	-564
11970	761	-542
11970	762	-535
11970	763	-513
11970	764	-476
11970	765	-446
11970	766	-419
11970	767	-372
11970	768	-304
11970	769	-239
11970	770	-184
11970	771	-114
11970	772	-13
11970	773	96
11970	774	190
11970	775	278
11970	776	368
11970	777	440
11970	778	470
11970	779	473
11970	780	479
11970	781	490
11970	782	485
11970	783	461
11970	784	442
11970	785	431
11970	786	411
11970	787	380
11970	788	365
11970	789	382
11970	790	409
11970	791	417
11970	792	410
11970	793	405
11970	794	391
11970	795	350
11970	796	297
11970	797	268
11970	798	262
11970	799	253
11970	800	231
11970	801	216
11970	802	219
11970	803	222
11970	804	219
11970	805	232
11970	806	277
11970	807	329
11970	808	362
11970	809	377
11970	810	394
11970	811	402
11970	812	383
11970	813	346
11970	814	323
11970	815	318
11970	816	309
11970	817	288
11970	818	284
11970	819	307
11970	820	336
11970	821	352
11970	822	365
11970	823	390
11970	824	406
11970	825	391
11970	826	361
11970	827	345
11970	828	335
11970	829	310
11970	830	270
11970	831	239
11970	832	222
11970	833	198
11970	834	166
11970	835	154
11970	836	173
11970	837	194
11970	838	193
11970	839	181
11970	840	178
11970	841	176
11970	842	157
11970	843	139
11970	844	146
11970	845	168
11970	846	172
11970	847	151
11970	848	126
11970	849	108
11970	850	79
11970	851	35
11970	852	7
11970	853	11
11970	854	21
11970	855	8
11970	856	-19
11970	857	-41
11970	858	-63
11970	859	-100
11970	860	-134
11970	861	-136
11970	862	-111
11970	863	-95
11970	864	-99
11970	865	-103
11970	866	-98
11970	867	-98
11970	868	-105
11970	869	-96
11970	870	-63
11970	871	-38
11970	872	-49
11970	873	-85
11970	874	-111
11970	875	-124
11970	876	-134
11970	877	-135
11970	878	-110
11970	879	-74
11970	880	-63
11970	881	-81
11970	882	-99
11970	883	-92
11970	884	-74
11970	885	-57
11970	886	-34
11970	887	-1
11970	888	14
11970	889	-9
11970	890	-45
11970	891	-55
11970	892	-38
11970	893	-17
11970	894	-3
11970	895	21
11970	896	42
11970	897	35
11970	898	3
11970	899	-19
11970	900	-13
11970	901	3
11970	902	7
11970	903	12
11970	904	33
11970	905	54
11970	906	54
11970	907	43
11970	908	41
11970	909	41
11970	910	15
11970	911	-31
11970	912	-63
11970	913	-70
11970	914	-69
11970	915	-72
11970	916	-64
11970	917	-39
11970	918	-19
11970	919	-20
11970	920	-17
11970	921	14
11970	922	60
11970	923	89
11970	924	98
11970	925	102
11970	926	95
11970	927	55
11970	928	-13
11970	929	-74
11970	930	-109
11970	931	-129
11970	932	-142
11970	933	-126
11970	934	-74
11970	935	-19
11970	936	5
11970	937	8
11970	938	10
11970	939	10
11970	940	-4
11970	941	-19
11970	942	-13
11970	943	-5
11970	944	-33
11970	945	-109
11970	946	-204
11970	947	-292
11970	948	-370
11970	949	-436
11970	950	-464
11970	951	-447
11970	952	-423
11970	953	-425
11970	954	-440
11970	955	-430
11970	956	-392
11970	957	-345
11970	958	-287
11970	959	-214
11970	960	-146
11970	961	-124
11970	962	-114
11970	963	-105
11970	964	-81
11970	965	-76
11970	966	-61
11970	967	-5
11970	968	95
11970	969	191
11970	970	225
11970	971	195
11970	972	145
11970	973	111
11970	974	102
11970	975	122
11970	976	173
11970	977	213
11970	978	184
11970	979	80
11970	980	-36
11970	981	-91
11970	982	-56
11970	983	54
11970	984	209
11970	985	348
11970	986	384
11970	987	257
11970	988	-15
11970	989	-370
11970	990	-778
11970	991	-1243
11970	992	-1755
11970	993	-2260
11970	994	-2677
11970	995	-2904
11970	996	-2807
11970	997	-2274
11970	998	-1310
11970	999	-91
11970	1000	1107
11970	1001	2032
11970	1002	2527
11970	1003	2547
11970	1004	2184
11970	1005	1650
11970	1006	1166
11970	1007	846
11970	1008	675
11970	1009	588
11970	1010	535
11970	1011	477
11970	1012	400
11970	1013	335
11970	1014	336
11970	1015	421
11970	1016	532
11970	1017	595
11970	1018	587
11970	1019	535
11970	1020	466
11970	1021	402
11970	1022	371
11970	1023	389
11970	1024	423
11970	1025	414
11970	1026	326
11970	1027	244
11970	1028	200
11970	1029	193
11970	1030	171
11970	1031	159
11970	1032	176
11970	1033	195
11970	1034	189
11970	1035	169
11970	1036	159
11970	1037	159
11970	1038	154
11970	1039	141
11970	1040	133
11970	1041	123
11970	1042	83
11970	1043	11
11970	1044	-57
11970	1045	-98
11970	1046	-125
11970	1047	-156
11970	1048	-181
11970	1049	-191
11970	1050	-209
11970	1051	-257
11970	1052	-318
11970	1053	-359
11970	1054	-378
11970	1055	-401
11970	1056	-433
11970	1057	-453
11970	1058	-457
11970	1059	-468
11970	1060	-489
11970	1061	-495
11970	1062	-470
11970	1063	-433
11970	1064	-413
11970	1065	-400
11970	1066	-381
11970	1067	-370
11970	1068	-389
11970	1069	-423
11970	1070	-434
11970	1071	-418
11970	1072	-393
11970	1073	-366
11970	1074	-317
11970	1075	-249
11970	1076	-194
11970	1077	-167
11970	1078	-142
11970	1079	-96
11970	1080	-38
11970	1081	14
11970	1082	70
11970	1083	140
11970	1084	199
11970	1085	215
11970	1086	196
11970	1087	176
11970	1088	167
11970	1089	156
11970	1090	144
11970	1091	152
11970	1092	182
11970	1093	202
11970	1094	197
11970	1095	187
11970	1096	195
11970	1097	212
11970	1098	215
11970	1099	215
11970	1100	229
11970	1101	246
11970	1102	239
11970	1103	215
11970	1104	201
11970	1105	202
11970	1106	196
11970	1107	178
11970	1108	170
11970	1109	180
11970	1110	182
11970	1111	159
11970	1112	135
11970	1113	129
11970	1114	131
11970	1115	118
11970	1116	100
11970	1117	102
11970	1118	117
11970	1119	123
11970	1120	121
11970	1121	137
11970	1122	174
11970	1123	205
11970	1124	217
11970	1125	225
11970	1126	240
11970	1127	241
11970	1128	218
11970	1129	194
11970	1130	199
11970	1131	223
11970	1132	243
11970	1133	259
11970	1134	288
11970	1135	317
11970	1136	317
11970	1137	293
11970	1138	273
11970	1139	269
11970	1140	265
11970	1141	251
11970	1142	246
11970	1143	265
11970	1144	283
11970	1145	282
11970	1146	274
11970	1147	283
11970	1148	294
11970	1149	286
11970	1150	263
11970	1151	253
11970	1152	252
11970	1153	238
11970	1154	209
11970	1155	189
11970	1156	189
11970	1157	190
11970	1158	181
11970	1159	184
11970	1160	212
11970	1161	242
11970	1162	250
11970	1163	244
11970	1164	245
11970	1165	244
11970	1166	222
11970	1167	191
11970	1168	178
11970	1169	184
11970	1170	178
11970	1171	154
11970	1172	134
11970	1173	129
11970	1174	122
11970	1175	102
11970	1176	91
11970	1177	111
11970	1178	144
11970	1179	165
11970	1180	177
11970	1181	194
11970	1182	199
11970	1183	163
11970	1184	92
11970	1185	21
11970	1186	-33
11970	1187	-80
11970	1188	-117
11970	1189	-120
11970	1190	-84
11970	1191	-43
11970	1192	-24
11970	1193	-15
11970	1194	5
11970	1195	22
11970	1196	20
11970	1197	10
11970	1198	17
11970	1199	35
11970	1200	38
11970	1201	25
11970	1202	19
11970	1203	24
11970	1204	16
11970	1205	-13
11970	1206	-38
11970	1207	-43
11970	1208	-45
11970	1209	-62
11970	1210	-75
11970	1211	-60
11970	1212	-29
11970	1213	-6
11970	1214	8
11970	1215	30
11970	1216	46
11970	1217	30
11970	1218	-16
11970	1219	-53
11970	1220	-57
11970	1221	-44
11970	1222	-30
11970	1223	-13
11970	1224	-4
11970	1225	-39
11970	1226	-141
11970	1227	-275
11970	1228	-388
11970	1229	-460
11970	1230	-495
11970	1231	-491
11970	1232	-444
11970	1233	-382
11970	1234	-351
11970	1235	-357
11970	1236	-361
11970	1237	-336
11970	1238	-289
11970	1239	-234
11970	1240	-169
11970	1241	-97
11970	1242	-55
11970	1243	-21
11970	1244	-2
11970	1245	26
11970	1246	28
11970	1247	18
11970	1248	16
11970	1249	52
11970	1250	117
11970	1251	166
11970	1252	178
11970	1253	171
11970	1254	169
11970	1255	167
11970	1256	161
11970	1257	172
11970	1258	205
11970	1259	222
11970	1260	185
11970	1261	113
11970	1262	60
11970	1263	53
11970	1264	86
11970	1265	142
11970	1266	190
11970	1267	161
11970	1268	-28
11970	1269	-406
11970	1270	-917
11970	1271	-1476
11970	1272	-2015
11970	1273	-2469
11970	1274	-2757
11970	1275	-2806
11970	1276	-2591
11970	1277	-2113
11970	1278	-1376
11970	1279	-427
11970	1280	601
11970	1281	1509
11970	1282	2130
11970	1283	2388
11970	1284	2289
11970	1285	1916
11970	1286	1427
11970	1287	1007
11970	1288	770
11970	1289	703
11970	1290	720
11970	1291	747
11970	1292	741
11970	1293	678
11970	1294	568
11970	1295	472
11970	1296	445
11970	1297	484
11970	1298	529
11970	1299	537
11970	1300	513
11970	1301	470
11970	1302	413
11970	1303	350
11970	1304	314
11970	1305	313
11970	1306	310
11970	1307	254
11970	1308	210
11970	1309	206
11970	1310	241
11970	1311	242
11970	1312	216
11970	1313	187
11970	1314	159
11970	1315	117
11970	1316	65
11970	1317	35
11970	1318	42
11970	1319	63
11970	1320	71
11970	1321	75
11970	1322	87
11970	1323	89
11970	1324	61
11970	1325	17
11970	1326	-14
11970	1327	-39
11970	1328	-84
11970	1329	-148
11970	1330	-204
11970	1331	-246
11970	1332	-293
11970	1333	-348
11970	1334	-386
11970	1335	-397
11970	1336	-406
11970	1337	-439
11970	1338	-481
11970	1339	-512
11970	1340	-543
11970	1341	-585
11970	1342	-623
11970	1343	-627
11970	1344	-604
11970	1345	-588
11970	1346	-589
11970	1347	-588
11970	1348	-580
11970	1349	-581
11970	1350	-592
11970	1351	-587
11970	1352	-549
11970	1353	-499
11970	1354	-462
11970	1355	-422
11970	1356	-354
11970	1357	-266
11970	1358	-179
11970	1359	-91
11970	1360	14
11970	1361	121
11970	1362	195
11970	1363	229
11970	1364	251
11970	1365	279
11970	1366	300
11970	1367	308
11970	1368	321
11970	1369	352
11970	1370	377
11970	1371	371
11970	1372	350
11970	1373	341
11970	1374	337
11970	1375	318
11970	1376	288
11970	1377	272
11970	1378	269
11970	1379	257
11970	1380	233
11970	1381	224
11970	1382	235
11970	1383	241
11970	1384	224
11970	1385	201
11970	1386	192
11970	1387	189
11970	1388	174
11970	1389	160
11970	1390	170
11970	1391	191
11970	1392	196
11970	1393	181
11970	1394	169
11970	1395	161
11970	1396	135
11970	1397	94
11970	1398	69
11970	1399	80
11970	1400	109
11970	1401	132
11970	1402	160
11970	1403	204
11970	1404	243
11970	1405	250
11970	1406	239
11970	1407	237
11970	1408	241
11970	1409	226
11970	1410	194
11970	1411	169
11970	1412	162
11970	1413	156
11970	1414	150
11970	1415	166
11970	1416	206
11970	1417	234
11970	1418	220
11970	1419	182
11970	1420	150
11970	1421	127
11970	1422	104
11970	1423	99
11970	1424	133
11970	1425	183
11970	1426	212
11970	1427	208
11970	1428	195
11970	1429	187
11970	1430	171
11970	1431	144
11970	1432	132
11970	1433	143
11970	1434	151
11970	1435	131
11970	1436	97
11970	1437	76
11970	1438	65
11970	1439	41
11970	1440	13
11970	1441	4
11970	1442	12
11970	1443	13
11970	1444	7
11970	1445	18
11970	1446	49
11970	1447	72
11970	1448	68
11970	1449	53
11970	1450	48
11970	1451	40
11970	1452	18
11970	1453	3
11970	1454	13
11970	1455	28
11970	1456	16
11970	1457	-20
11970	1458	-47
11970	1459	-49
11970	1460	-39
11970	1461	-22
11970	1462	17
11970	1463	70
11970	1464	98
11970	1465	81
11970	1466	46
11970	1467	31
11970	1468	34
11970	1469	40
11970	1470	50
11970	1471	65
11970	1472	57
11970	1473	-4
11970	1474	-105
11970	1475	-193
11970	1476	-240
11970	1477	-253
11970	1478	-241
11970	1479	-198
11970	1480	-134
11970	1481	-87
11970	1482	-81
11970	1483	-89
11970	1484	-77
11970	1485	-55
11970	1486	-48
11970	1487	-64
11970	1488	-87
11970	1489	-114
11970	1490	-155
11970	1491	-193
11970	1492	-188
11970	1493	-138
11970	1494	-84
11970	1495	-61
11970	1496	-60
11970	1497	-63
11970	1498	-77
11970	1499	-102
11970	1500	-113
11970	1501	-89
11970	1502	-50
11970	1503	-33
11970	1504	-46
11970	1505	-66
11970	1506	-82
11970	1507	-107
11970	1508	-128
11970	1509	-117
11970	1510	-70
11970	1511	-22
11970	1512	2
11970	1513	12
11970	1514	16
11970	1515	-5
11970	1516	-70
11970	1517	-158
11970	1518	-230
11970	1519	-281
11970	1520	-323
11970	1521	-347
11970	1522	-339
11970	1523	-312
11970	1524	-308
11970	1525	-335
11970	1526	-364
11970	1527	-371
11970	1528	-359
11970	1529	-336
11970	1530	-286
11970	1531	-204
11970	1532	-126
11970	1533	-90
11970	1534	-49
11970	1535	-7
11970	1536	24
11970	1537	-2
11970	1538	-37
11970	1539	-28
11970	1540	35
11970	1541	114
11970	1542	165
11970	1543	185
11970	1544	176
11970	1545	134
11970	1546	72
11970	1547	39
11970	1548	63
11970	1549	119
11970	1550	149
11970	1551	133
11970	1552	82
11970	1553	18
11970	1554	-41
11970	1555	-52
11970	1556	19
11970	1557	136
11970	1558	204
11970	1559	131
11970	1560	-116
11970	1561	-524
11970	1562	-1063
11970	1563	-1663
11970	1564	-2210
11970	1565	-2589
11970	1566	-2731
11970	1567	-2606
11970	1568	-2182
11970	1569	-1464
11970	1570	-535
11970	1571	449
11970	1572	1332
11970	1573	1992
11970	1574	2342
11970	1575	2348
11970	1576	2073
11970	1577	1670
11970	1578	1287
11970	1579	1003
11970	1580	827
11970	1581	749
11970	1582	734
11970	1583	725
11970	1584	674
11970	1585	597
11970	1586	538
11970	1587	512
11970	1588	491
11970	1589	456
11970	1590	420
11970	1591	390
11970	1592	358
11970	1593	326
11970	1594	316
11970	1595	337
11970	1596	350
11970	1597	319
11970	1598	237
11970	1599	189
11970	1600	177
11970	1601	188
11970	1602	186
11970	1603	195
11970	1604	215
11970	1605	219
11970	1606	199
11970	1607	177
11970	1608	163
11970	1609	136
11970	1610	86
11970	1611	34
11970	1612	0
11970	1613	-32
11970	1614	-82
11970	1615	-138
11970	1616	-172
11970	1617	-189
11970	1618	-214
11970	1619	-244
11970	1620	-262
11970	1621	-266
11970	1622	-285
11970	1623	-327
11970	1624	-366
11970	1625	-383
11970	1626	-390
11970	1627	-397
11970	1628	-390
11970	1629	-356
11970	1630	-320
11970	1631	-314
11970	1632	-331
11970	1633	-342
11970	1634	-344
11970	1635	-354
11970	1636	-369
11970	1637	-358
11970	1638	-317
11970	1639	-276
11970	1640	-248
11970	1641	-215
11970	1642	-165
11970	1643	-114
11970	1644	-81
11970	1645	-52
11970	1646	-4
11970	1647	47
11970	1648	77
11970	1649	92
11970	1650	117
11970	1651	152
11970	1652	175
11970	1653	186
11970	1654	212
11970	1655	261
11970	1656	306
11970	1657	331
11970	1658	350
11970	1659	375
11970	1660	383
11970	1661	353
11970	1662	307
11970	1663	276
11970	1664	259
11970	1665	237
11970	1666	215
11970	1667	213
11970	1668	225
11970	1669	219
11970	1670	191
11970	1671	166
11970	1672	158
11970	1673	148
11970	1674	120
11970	1675	92
11970	1676	83
11970	1677	80
11970	1678	68
11970	1679	61
11970	1680	80
11970	1681	112
11970	1682	124
11970	1683	115
11970	1684	108
11970	1685	113
11970	1686	113
11970	1687	106
11970	1688	115
11970	1689	143
11970	1690	165
11970	1691	159
11970	1692	146
11970	1693	152
11970	1694	171
11970	1695	181
11970	1696	188
11970	1697	205
11970	1698	216
11970	1699	193
11970	1700	142
11970	1701	100
11970	1702	84
11970	1703	82
11970	1704	81
11970	1705	94
11970	1706	121
11970	1707	130
11970	1708	104
11970	1709	69
11970	1710	60
11970	1711	75
11970	1712	93
11970	1713	114
11970	1714	143
11970	1715	164
11970	1716	148
11970	1717	102
11970	1718	68
11970	1719	66
11970	1720	78
11970	1721	86
11970	1722	98
11970	1723	116
11970	1724	115
11970	1725	82
11970	1726	44
11970	1727	34
11970	1728	43
11970	1729	43
11970	1730	26
11970	1731	6
11970	1732	-17
11970	1733	-59
11970	1734	-111
11970	1735	-130
11970	1736	-104
11970	1737	-56
11970	1738	-12
11970	1739	33
11970	1740	84
11970	1741	115
11970	1742	105
11970	1743	75
11970	1744	57
11970	1745	48
11970	1746	29
11970	1747	4
11970	1748	1
11970	1749	18
11970	1750	32
11970	1751	38
11970	1752	54
11970	1753	85
11970	1754	99
11970	1755	79
11970	1756	45
11970	1757	27
11970	1758	19
11970	1759	4
11970	1760	-7
11970	1761	0
11970	1762	8
11970	1763	-8
11970	1764	-43
11970	1765	-63
11970	1766	-56
11970	1767	-45
11970	1768	-44
11970	1769	-41
11970	1770	-29
11970	1771	-30
11970	1772	-53
11970	1773	-70
11970	1774	-52
11970	1775	-19
11970	1776	-6
11970	1777	-15
11970	1778	-25
11970	1779	-35
11970	1780	-58
11970	1781	-87
11970	1782	-98
11970	1783	-98
11970	1784	-128
11970	1785	-209
11970	1786	-311
11970	1787	-395
11970	1788	-449
11970	1789	-468
11970	1790	-437
11970	1791	-351
11970	1792	-255
11970	1793	-203
11970	1794	-200
11970	1795	-210
11970	1796	-215
11970	1797	-212
11970	1798	-191
11970	1799	-138
11970	1800	-66
11970	1801	16
11970	1802	54
11970	1803	59
11970	1804	73
11970	1805	69
11970	1806	73
11970	1807	110
11970	1808	192
11970	1809	274
11970	1810	302
11970	1811	268
11970	1812	216
11970	1813	180
11970	1814	168
11970	1815	187
11970	1816	241
11970	1817	299
11970	1818	304
11970	1819	233
11970	1820	137
11970	1821	89
11970	1822	112
11970	1823	186
11970	1824	268
11970	1825	294
11970	1826	180
11970	1827	-134
11970	1828	-609
11970	1829	-1129
11970	1830	-1586
11970	1831	-1913
11970	1832	-2076
11970	1833	-2051
11970	1834	-1844
11970	1835	-1483
11970	1836	-984
11970	1837	-335
11970	1838	441
11970	1839	1231
11970	1840	1875
11970	1841	2252
11970	1842	2314
11970	1843	2079
11970	1844	1636
11970	1845	1146
11970	1846	774
11970	1847	595
11970	1848	568
11970	1849	608
11970	1850	651
11970	1851	657
11970	1852	605
11970	1853	516
11970	1854	449
11970	1855	447
11970	1856	486
11970	1857	511
11970	1858	497
11970	1859	458
11970	1860	407
11970	1861	341
11970	1862	281
11970	1863	255
11970	1864	258
11970	1865	233
11970	1866	203
11970	1867	183
11970	1868	180
11970	1869	199
11970	1870	186
11970	1871	161
11970	1872	149
11970	1873	145
11970	1874	123
11970	1875	89
11970	1876	65
11970	1877	51
11970	1878	20
11970	1879	-32
11970	1880	-74
11970	1881	-94
11970	1882	-107
11970	1883	-127
11970	1884	-139
11970	1885	-131
11970	1886	-127
11970	1887	-151
11970	1888	-191
11970	1889	-222
11970	1890	-251
11970	1891	-299
11970	1892	-358
11970	1893	-402
11970	1894	-425
11970	1895	-448
11970	1896	-473
11970	1897	-477
11970	1898	-452
11970	1899	-429
11970	1900	-431
11970	1901	-443
11970	1902	-442
11970	1903	-438
11970	1904	-449
11970	1905	-460
11970	1906	-447
11970	1907	-417
11970	1908	-397
11970	1909	-385
11970	1910	-357
11970	1911	-308
11970	1912	-258
11970	1913	-217
11970	1914	-164
11970	1915	-85
11970	1916	-2
11970	1917	65
11970	1918	130
11970	1919	213
11970	1920	297
11970	1921	357
11970	1922	400
11970	1923	449
11970	1924	499
11970	1925	526
11970	1926	530
11970	1927	535
11970	1928	546
11970	1929	539
11970	1930	502
11970	1931	462
11970	1932	442
11970	1933	430
11970	1934	413
11970	1935	400
11970	1936	405
11970	1937	406
11970	1938	368
11970	1939	300
11970	1940	236
11970	1941	187
11970	1942	144
11970	1943	108
11970	1944	98
11970	1945	113
11970	1946	124
11970	1947	116
11970	1948	113
11970	1949	134
11970	1950	165
11970	1951	180
11970	1952	186
11970	1953	196
11970	1954	201
11970	1955	182
11970	1956	156
11970	1957	159
11970	1958	193
11970	1959	228
11970	1960	248
11970	1961	259
11970	1962	259
11970	1963	230
11970	1964	173
11970	1965	124
11970	1966	120
11970	1967	151
11970	1968	185
11970	1969	217
11970	1970	253
11970	1971	273
11970	1972	255
11970	1973	215
11970	1974	193
11970	1975	201
11970	1976	215
11970	1977	223
11970	1978	237
11970	1979	256
11970	1980	256
11970	1981	225
11970	1982	188
11970	1983	176
11970	1984	179
11970	1985	176
11970	1986	172
11970	1987	183
11970	1988	198
11970	1989	186
11970	1990	146
11970	1991	110
11970	1992	91
11970	1993	74
11970	1994	54
11970	1995	50
11970	1996	73
11970	1997	95
11970	1998	93
11970	1999	84
[truncated: 159,280 more rows]
