# Supplementary material for: Are Complexity Metrics Reliable in Assessing HRV Control in Obese Patients During Sleep?
Source: PLoS One. 2015 Apr 20;10(4):e0124458. doi: 10.1371/journal.pone.0124458 (PMC4404104; doi:10.1371/journal.pone.0124458)
Supplement: S2 Dataset — (ZIP) [file pone.0124458.s002.zip › cabiddu_obese_patients_data/SUBJECT (14)/1/FC.txt]

420	0	-244
420	1	-396
420	2	-268
420	3	301
420	4	1304
420	5	2574
420	6	3819
420	7	4682
420	8	4874
420	9	4329
420	10	3218
420	11	1836
420	12	473
420	13	-654
420	14	-1419
420	15	-1825
420	16	-1973
420	17	-1985
420	18	-1912
420	19	-1758
420	20	-1539
420	21	-1303
420	22	-1084
420	23	-901
420	24	-777
420	25	-736
420	26	-756
420	27	-773
420	28	-741
420	29	-677
420	30	-616
420	31	-562
420	32	-509
420	33	-478
420	34	-490
420	35	-523
420	36	-542
420	37	-537
420	38	-526
420	39	-506
420	40	-459
420	41	-372
420	42	-297
420	43	-273
420	44	-284
420	45	-306
420	46	-325
420	47	-342
420	48	-331
420	49	-280
420	50	-213
420	51	-172
420	52	-153
420	53	-123
420	54	-78
420	55	-44
420	56	-28
420	57	-3
420	58	36
420	59	71
420	60	97
420	61	140
420	62	217
420	63	304
420	64	367
420	65	408
420	66	448
420	67	481
420	68	490
420	69	489
420	70	508
420	71	549
420	72	580
420	73	577
420	74	570
420	75	576
420	76	579
420	77	567
420	78	553
420	79	551
420	80	533
420	81	473
420	82	381
420	83	295
420	84	221
420	85	141
420	86	58
420	87	-1
420	88	-38
420	89	-83
420	90	-150
420	91	-216
420	92	-264
420	93	-315
420	94	-383
420	95	-445
420	96	-471
420	97	-470
420	98	-461
420	99	-444
420	100	-404
420	101	-355
420	102	-334
420	103	-342
420	104	-345
420	105	-326
420	106	-299
420	107	-270
420	108	-220
420	109	-146
420	110	-83
420	111	-56
420	112	-52
420	113	-36
420	114	-13
420	115	-2
420	116	-5
420	117	-1
420	118	6
420	119	-10
420	120	-43
420	121	-57
420	122	-40
420	123	-19
420	124	-18
420	125	-27
420	126	-31
420	127	-47
420	128	-79
420	129	-100
420	130	-72
420	131	-7
420	132	54
420	133	92
420	134	116
420	135	120
420	136	88
420	137	32
420	138	-6
420	139	-4
420	140	15
420	141	25
420	142	38
420	143	64
420	144	85
420	145	79
420	146	60
420	147	59
420	148	72
420	149	75
420	150	64
420	151	65
420	152	84
420	153	95
420	154	94
420	155	110
420	156	160
420	157	219
420	158	264
420	159	304
420	160	350
420	161	384
420	162	381
420	163	352
420	164	328
420	165	320
420	166	308
420	167	293
420	168	296
420	169	306
420	170	280
420	171	209
420	172	106
420	173	20
420	174	-37
420	175	-60
420	176	-38
420	177	8
420	178	19
420	179	-53
420	180	-182
420	181	-290
420	182	-323
420	183	-285
420	184	-214
420	185	-148
420	186	-133
420	187	-202
420	188	-325
420	189	-398
420	190	-349
420	191	-206
420	192	-74
420	193	-39
420	194	-125
420	195	-276
420	196	-345
420	197	-109
420	198	609
420	199	1783
420	200	3163
420	201	4383
420	202	5104
420	203	5116
420	204	4390
420	205	3112
420	206	1625
420	207	275
420	208	-745
420	209	-1400
420	210	-1741
420	211	-1858
420	212	-1850
420	213	-1796
420	214	-1708
420	215	-1558
420	216	-1358
420	217	-1175
420	218	-1057
420	219	-996
420	220	-958
420	221	-925
420	222	-883
420	223	-805
420	224	-690
420	225	-589
420	226	-556
420	227	-583
420	228	-619
420	229	-636
420	230	-636
420	231	-617
420	232	-558
420	233	-472
420	234	-397
420	235	-363
420	236	-327
420	237	-291
420	238	-276
420	239	-300
420	240	-331
420	241	-328
420	242	-295
420	243	-271
420	244	-265
420	245	-263
420	246	-268
420	247	-294
420	248	-325
420	249	-316
420	250	-251
420	251	-163
420	252	-86
420	253	-20
420	254	43
420	255	89
420	256	101
420	257	107
420	258	144
420	259	207
420	260	264
420	261	307
420	262	358
420	263	419
420	264	459
420	265	471
420	266	478
420	267	489
420	268	479
420	269	431
420	270	372
420	271	327
420	272	291
420	273	243
420	274	193
420	275	160
420	276	131
420	277	75
420	278	-6
420	279	-80
420	280	-129
420	281	-168
420	282	-210
420	283	-239
420	284	-252
420	285	-280
420	286	-344
420	287	-420
420	288	-470
420	289	-490
420	290	-495
420	291	-484
420	292	-448
420	293	-410
420	294	-412
420	295	-460
420	296	-512
420	297	-532
420	298	-526
420	299	-496
420	300	-432
420	301	-341
420	302	-266
420	303	-244
420	304	-260
420	305	-275
420	306	-281
420	307	-287
420	308	-287
420	309	-257
420	310	-207
420	311	-177
420	312	-170
420	313	-163
420	314	-140
420	315	-125
420	316	-132
420	317	-139
420	318	-124
420	319	-102
420	320	-93
420	321	-88
420	322	-60
420	323	-18
420	324	7
420	325	13
420	326	26
420	327	48
420	328	53
420	329	31
420	330	7
420	331	0
420	332	-9
420	333	-37
420	334	-67
420	335	-77
420	336	-80
420	337	-101
420	338	-129
420	339	-128
420	340	-102
420	341	-80
420	342	-70
420	343	-50
420	344	-18
420	345	2
420	346	8
420	347	28
420	348	83
420	349	146
420	350	186
420	351	208
420	352	235
420	353	258
420	354	262
420	355	264
420	356	296
420	357	343
420	358	358
420	359	327
420	360	277
420	361	236
420	362	199
420	363	157
420	364	139
420	365	148
420	366	131
420	367	57
420	368	-36
420	369	-97
420	370	-114
420	371	-130
420	372	-167
420	373	-221
420	374	-282
420	375	-349
420	376	-392
420	377	-361
420	378	-263
420	379	-172
420	380	-154
420	381	-204
420	382	-259
420	383	-273
420	384	-224
420	385	-111
420	386	18
420	387	64
420	388	-42
420	389	-232
420	390	-309
420	391	-56
420	392	641
420	393	1756
420	394	3109
420	395	4365
420	396	5145
420	397	5195
420	398	4507
420	399	3281
420	400	1811
420	401	390
420	402	-746
420	403	-1488
420	404	-1869
420	405	-2013
420	406	-2017
420	407	-1917
420	408	-1731
420	409	-1506
420	410	-1284
420	411	-1081
420	412	-917
420	413	-824
420	414	-806
420	415	-808
420	416	-771
420	417	-691
420	418	-604
420	419	-534
420	420	-475
420	421	-430
420	422	-411
420	423	-406
420	424	-376
420	425	-319
420	426	-267
420	427	-249
420	428	-252
420	429	-241
420	430	-215
420	431	-207
420	432	-219
420	433	-232
420	434	-252
420	435	-289
420	436	-323
420	437	-313
420	438	-257
420	439	-190
420	440	-133
420	441	-80
420	442	-32
420	443	-18
420	444	-47
420	445	-80
420	446	-80
420	447	-46
420	448	-1
420	449	59
420	450	149
420	451	252
420	452	333
420	453	385
420	454	437
420	455	494
420	456	527
420	457	522
420	458	502
420	459	485
420	460	461
420	461	421
420	462	392
420	463	395
420	464	413
420	465	406
420	466	373
420	467	337
420	468	299
420	469	241
420	470	171
420	471	119
420	472	92
420	473	59
420	474	0
420	475	-62
420	476	-110
420	477	-155
420	478	-211
420	479	-260
420	480	-282
420	481	-293
420	482	-325
420	483	-376
420	484	-415
420	485	-436
420	486	-457
420	487	-477
420	488	-469
420	489	-425
420	490	-381
420	491	-364
420	492	-361
420	493	-356
420	494	-363
420	495	-396
420	496	-431
420	497	-433
420	498	-406
420	499	-384
420	500	-374
420	501	-352
420	502	-317
420	503	-296
420	504	-296
420	505	-286
420	506	-248
420	507	-210
420	508	-198
420	509	-195
420	510	-181
420	511	-168
420	512	-170
420	513	-178
420	514	-162
420	515	-134
420	516	-121
420	517	-125
420	518	-119
420	519	-93
420	520	-72
420	521	-67
420	522	-57
420	523	-28
420	524	-4
420	525	-4
420	526	-9
420	527	3
420	528	21
420	529	20
420	530	7
420	531	12
420	532	30
420	533	36
420	534	28
420	535	34
420	536	58
420	537	71
420	538	57
420	539	34
420	540	26
420	541	17
420	542	-2
420	543	-9
420	544	21
420	545	74
420	546	115
420	547	140
420	548	173
420	549	218
420	550	256
420	551	289
420	552	346
420	553	430
420	554	501
420	555	531
420	556	534
420	557	525
420	558	492
420	559	425
420	560	354
420	561	322
420	562	323
420	563	312
420	564	272
420	565	222
420	566	151
420	567	39
420	568	-86
420	569	-159
420	570	-154
420	571	-112
420	572	-88
420	573	-95
420	574	-117
420	575	-150
420	576	-183
420	577	-183
420	578	-135
420	579	-83
420	580	-97
420	581	-191
420	582	-297
420	583	-350
420	584	-314
420	585	-186
420	586	5
420	587	176
420	588	236
420	589	170
420	590	112
420	591	278
420	592	830
420	593	1789
420	594	3022
420	595	4249
420	596	5100
420	597	5251
420	598	4598
420	599	3305
420	600	1700
420	601	136
420	602	-1096
420	603	-1827
420	604	-2070
420	605	-1991
420	606	-1787
420	607	-1573
420	608	-1376
420	609	-1201
420	610	-1054
420	611	-924
420	612	-804
420	613	-720
420	614	-717
420	615	-788
420	616	-869
420	617	-903
420	618	-887
420	619	-838
420	620	-756
420	621	-645
420	622	-544
420	623	-482
420	624	-444
420	625	-392
420	626	-320
420	627	-256
420	628	-212
420	629	-175
420	630	-128
420	631	-105
420	632	-122
420	633	-144
420	634	-140
420	635	-119
420	636	-98
420	637	-67
420	638	-15
420	639	33
420	640	48
420	641	40
420	642	43
420	643	60
420	644	66
420	645	63
420	646	79
420	647	128
420	648	177
420	649	213
420	650	257
420	651	327
420	652	396
420	653	442
420	654	477
420	655	522
420	656	563
420	657	582
420	658	590
420	659	611
420	660	650
420	661	673
420	662	682
420	663	698
420	664	730
420	665	747
420	666	726
420	667	688
420	668	653
420	669	611
420	670	544
420	671	474
420	672	431
420	673	407
420	674	370
420	675	314
420	676	257
420	677	197
420	678	108
420	679	-2
420	680	-94
420	681	-144
420	682	-169
420	683	-191
420	684	-208
420	685	-217
420	686	-247
420	687	-323
420	688	-417
420	689	-479
420	690	-488
420	691	-466
420	692	-424
420	693	-358
420	694	-295
420	695	-275
420	696	-311
420	697	-359
420	698	-385
420	699	-394
420	700	-394
420	701	-371
420	702	-311
420	703	-241
420	704	-192
420	705	-161
420	706	-119
420	707	-72
420	708	-52
420	709	-65
420	710	-83
420	711	-92
420	712	-108
420	713	-134
420	714	-142
420	715	-122
420	716	-104
420	717	-116
420	718	-142
420	719	-150
420	720	-137
420	721	-125
420	722	-111
420	723	-77
420	724	-46
420	725	-49
420	726	-87
420	727	-117
420	728	-118
420	729	-109
420	730	-109
420	731	-108
420	732	-95
420	733	-89
420	734	-110
420	735	-132
420	736	-126
420	737	-96
420	738	-79
420	739	-80
420	740	-81
420	741	-83
420	742	-106
420	743	-145
420	744	-155
420	745	-120
420	746	-66
420	747	-23
420	748	18
420	749	71
420	750	122
420	751	150
420	752	170
420	753	212
420	754	265
420	755	296
420	756	301
420	757	301
420	758	304
420	759	293
420	760	263
420	761	242
420	762	253
420	763	272
420	764	276
420	765	273
420	766	266
420	767	228
420	768	108
420	769	-37
420	770	-158
420	771	-226
420	772	-251
420	773	-244
420	774	-213
420	775	-183
420	776	-198
420	777	-261
420	778	-317
420	779	-316
420	780	-266
420	781	-207
420	782	-160
420	783	-135
420	784	-146
420	785	-194
420	786	-226
420	787	-184
420	788	-74
420	789	35
420	790	78
420	791	59
420	792	29
420	793	71
420	794	301
420	795	834
420	796	1683
420	797	2696
420	798	3614
420	799	4184
420	800	4232
420	801	3689
420	802	2634
420	803	1297
420	804	-17
420	805	-1068
420	806	-1752
420	807	-2071
420	808	-2084
420	809	-1900
420	810	-1660
420	811	-1455
420	812	-1300
420	813	-1170
420	814	-1065
420	815	-994
420	816	-942
420	817	-882
420	818	-818
420	819	-774
420	820	-750
420	821	-713
420	822	-659
420	823	-620
420	824	-613
420	825	-612
420	826	-600
420	827	-588
420	828	-587
420	829	-570
420	830	-512
420	831	-436
420	832	-377
420	833	-376
420	834	-386
420	835	-403
420	836	-443
420	837	-493
420	838	-511
420	839	-489
420	840	-458
420	841	-435
420	842	-400
420	843	-337
420	844	-274
420	845	-232
420	846	-206
420	847	-172
420	848	-136
420	849	-116
420	850	-101
420	851	-54
420	852	22
420	853	90
420	854	132
420	855	165
420	856	199
420	857	217
420	858	213
420	859	219
420	860	259
420	861	314
420	862	355
420	863	385
420	864	424
420	865	470
420	866	498
420	867	513
420	868	535
420	869	558
420	870	547
420	871	490
420	872	417
420	873	348
420	874	274
420	875	186
420	876	107
420	877	57
420	878	17
420	879	-43
420	880	-119
420	881	-187
420	882	-253
420	883	-346
420	884	-460
420	885	-560
420	886	-624
420	887	-664
420	888	-689
420	889	-683
420	890	-644
420	891	-608
420	892	-604
420	893	-614
420	894	-607
420	895	-586
420	896	-569
420	897	-553
420	898	-521
420	899	-483
420	900	-469
420	901	-475
420	902	-466
420	903	-426
420	904	-387
420	905	-371
420	906	-365
420	907	-356
420	908	-355
420	909	-375
420	910	-385
420	911	-351
420	912	-289
420	913	-235
420	914	-203
420	915	-174
420	916	-148
420	917	-145
420	918	-162
420	919	-167
420	920	-149
420	921	-132
420	922	-139
420	923	-153
420	924	-149
420	925	-145
420	926	-159
420	927	-174
420	928	-169
420	929	-154
420	930	-156
420	931	-172
420	932	-167
420	933	-134
420	934	-98
420	935	-66
420	936	-21
420	937	47
420	938	100
420	939	111
420	940	90
420	941	61
420	942	23
420	943	-26
420	944	-55
420	945	-26
420	946	57
420	947	146
420	948	215
420	949	268
420	950	306
420	951	310
420	952	293
420	953	303
420	954	368
420	955	456
420	956	523
420	957	559
420	958	566
420	959	532
420	960	447
420	961	346
420	962	281
420	963	262
420	964	247
420	965	191
420	966	158
420	967	136
420	968	107
420	969	57
420	970	14
420	971	-8
420	972	-41
420	973	-111
420	974	-194
420	975	-243
420	976	-247
420	977	-227
420	978	-191
420	979	-137
420	980	-92
420	981	-94
420	982	-138
420	983	-169
420	984	-150
420	985	-106
420	986	-74
420	987	-73
420	988	-97
420	989	-136
420	990	-139
420	991	12
420	992	436
420	993	1151
420	994	2052
420	995	2970
420	996	3715
420	997	4094
420	998	3966
420	999	3334
420	1000	2355
420	1001	1236
420	1002	157
420	1003	-748
420	1004	-1377
420	1005	-1701
420	1006	-1777
420	1007	-1701
420	1008	-1531
420	1009	-1298
420	1010	-1050
420	1011	-849
420	1012	-716
420	1013	-624
420	1014	-555
420	1015	-520
420	1016	-513
420	1017	-499
420	1018	-458
420	1019	-411
420	1020	-389
420	1021	-379
420	1022	-354
420	1023	-323
420	1024	-313
420	1025	-318
420	1026	-310
420	1027	-290
420	1028	-277
420	1029	-265
420	1030	-258
420	1031	-205
420	1032	-144
420	1033	-104
420	1034	-83
420	1035	-64
420	1036	-59
420	1037	-81
420	1038	-101
420	1039	-83
420	1040	-34
420	1041	12
420	1042	47
420	1043	86
420	1044	132
420	1045	158
420	1046	165
420	1047	183
420	1048	218
420	1049	243
420	1050	237
420	1051	228
420	1052	244
420	1053	285
420	1054	332
420	1055	388
420	1056	465
420	1057	538
420	1058	568
420	1059	557
420	1060	542
420	1061	543
420	1062	546
420	1063	533
420	1064	520
420	1065	518
420	1066	500
420	1067	451
420	1068	398
420	1069	371
420	1070	359
420	1071	335
420	1072	290
420	1073	241
420	1074	181
420	1075	87
420	1076	-35
420	1077	-143
420	1078	-220
420	1079	-289
420	1080	-354
420	1081	-394
420	1082	-393
420	1083	-371
420	1084	-359
420	1085	-351
420	1086	-339
420	1087	-343
420	1088	-391
420	1089	-460
420	1090	-498
420	1091	-486
420	1092	-446
420	1093	-395
420	1094	-331
420	1095	-265
420	1096	-236
420	1097	-256
420	1098	-282
420	1099	-277
420	1100	-248
420	1101	-221
420	1102	-199
420	1103	-170
420	1104	-148
420	1105	-161
420	1106	-196
420	1107	-213
420	1108	-206
420	1109	-196
420	1110	-201
420	1111	-194
420	1112	-161
420	1113	-127
420	1114	-114
420	1115	-102
420	1116	-76
420	1117	-58
420	1118	-75
420	1119	-113
420	1120	-136
420	1121	-133
420	1122	-124
420	1123	-116
420	1124	-91
420	1125	-55
420	1126	-48
420	1127	-79
420	1128	-116
420	1129	-131
420	1130	-136
420	1131	-145
420	1132	-146
420	1133	-125
420	1134	-105
420	1135	-116
420	1136	-147
420	1137	-167
420	1138	-170
420	1139	-178
420	1140	-189
420	1141	-175
420	1142	-128
420	1143	-74
420	1144	-32
420	1145	22
420	1146	103
420	1147	179
420	1148	217
420	1149	225
420	1150	233
420	1151	241
420	1152	232
420	1153	214
420	1154	218
420	1155	241
420	1156	250
420	1157	233
420	1158	214
420	1159	201
420	1160	162
420	1161	74
420	1162	-21
420	1163	-84
420	1164	-125
420	1165	-167
420	1166	-212
420	1167	-251
420	1168	-295
420	1169	-351
420	1170	-393
420	1171	-378
420	1172	-305
420	1173	-234
420	1174	-209
420	1175	-226
420	1176	-261
420	1177	-294
420	1178	-299
420	1179	-236
420	1180	-111
420	1181	0
420	1182	0
420	1183	-121
420	1184	-274
420	1185	-321
420	1186	-120
420	1187	448
420	1188	1405
420	1189	2602
420	1190	3747
420	1191	4536
420	1192	4775
420	1193	4412
420	1194	3519
420	1195	2284
420	1196	976
420	1197	-161
420	1198	-1007
420	1199	-1550
420	1200	-1817
420	1201	-1851
420	1202	-1732
420	1203	-1553
420	1204	-1368
420	1205	-1184
420	1206	-1013
420	1207	-890
420	1208	-824
420	1209	-774
420	1210	-708
420	1211	-630
420	1212	-568
420	1213	-519
420	1214	-475
420	1215	-449
420	1216	-458
420	1217	-481
420	1218	-474
420	1219	-431
420	1220	-390
420	1221	-369
420	1222	-352
420	1223	-324
420	1224	-295
420	1225	-274
420	1226	-247
420	1227	-191
420	1228	-127
420	1229	-92
420	1230	-78
420	1231	-64
420	1232	-52
420	1233	-68
420	1234	-98
420	1235	-105
420	1236	-82
420	1237	-55
420	1238	-40
420	1239	-13
420	1240	37
420	1241	90
420	1242	123
420	1243	157
420	1244	210
420	1245	260
420	1246	280
420	1247	277
420	1248	285
420	1249	307
420	1250	324
420	1251	340
420	1252	384
420	1253	456
420	1254	518
420	1255	548
420	1256	567
420	1257	588
420	1258	594
420	1259	571
420	1260	543
420	1261	536
420	1262	538
420	1263	520
420	1264	485
420	1265	457
420	1266	432
420	1267	381
420	1268	306
420	1269	235
420	1270	185
420	1271	131
420	1272	57
420	1273	-20
420	1274	-80
420	1275	-133
420	1276	-192
420	1277	-235
420	1278	-236
420	1279	-214
420	1280	-211
420	1281	-231
420	1282	-252
420	1283	-262
420	1284	-277
420	1285	-295
420	1286	-290
420	1287	-258
420	1288	-238
420	1289	-254
420	1290	-284
420	1291	-295
420	1292	-290
420	1293	-280
420	1294	-254
420	1295	-195
420	1296	-127
420	1297	-93
420	1298	-98
420	1299	-110
420	1300	-117
420	1301	-136
420	1302	-168
420	1303	-185
420	1304	-169
420	1305	-139
420	1306	-118
420	1307	-93
420	1308	-48
420	1309	-1
420	1310	13
420	1311	4
420	1312	5
420	1313	19
420	1314	21
420	1315	11
420	1316	14
420	1317	35
420	1318	43
420	1319	24
420	1320	1
420	1321	0
420	1322	4
420	1323	-7
420	1324	-20
420	1325	-11
420	1326	5
420	1327	2
420	1328	-9
420	1329	6
420	1330	45
420	1331	74
420	1332	83
420	1333	93
420	1334	115
420	1335	128
420	1336	127
420	1337	144
420	1338	192
420	1339	242
420	1340	264
420	1341	271
420	1342	294
420	1343	336
420	1344	376
420	1345	418
420	1346	482
420	1347	551
420	1348	579
420	1349	551
420	1350	500
420	1351	453
420	1352	411
420	1353	374
420	1354	364
420	1355	387
420	1356	400
420	1357	358
420	1358	268
420	1359	167
420	1360	85
420	1361	23
420	1362	-5
420	1363	10
420	1364	30
420	1365	-9
420	1366	-124
420	1367	-254
420	1368	-335
420	1369	-344
420	1370	-300
420	1371	-227
420	1372	-162
420	1373	-158
420	1374	-230
420	1375	-312
420	1376	-306
420	1377	-183
420	1378	-9
420	1379	126
420	1380	161
420	1381	87
420	1382	-31
420	1383	-16
420	1384	350
420	1385	1180
420	1386	2380
420	1387	3675
420	1388	4726
420	1389	5231
420	1390	4998
420	1391	4040
420	1392	2598
420	1393	1034
420	1394	-330
420	1395	-1316
420	1396	-1877
420	1397	-2056
420	1398	-1977
420	1399	-1794
420	1400	-1607
420	1401	-1430
420	1402	-1250
420	1403	-1088
420	1404	-975
420	1405	-905
420	1406	-853
420	1407	-815
420	1408	-800
420	1409	-789
420	1410	-754
420	1411	-701
420	1412	-675
420	1413	-685
420	1414	-693
420	1415	-664
420	1416	-609
420	1417	-547
420	1418	-475
420	1419	-397
420	1420	-342
420	1421	-339
420	1422	-359
420	1423	-354
420	1424	-328
420	1425	-314
420	1426	-325
420	1427	-337
420	1428	-343
420	1429	-363
420	1430	-395
420	1431	-404
420	1432	-367
420	1433	-314
420	1434	-271
420	1435	-231
420	1436	-179
420	1437	-128
420	1438	-102
420	1439	-85
420	1440	-46
420	1441	12
420	1442	59
420	1443	88
420	1444	128
420	1445	187
420	1446	241
420	1447	269
420	1448	297
420	1449	343
420	1450	385
420	1451	403
420	1452	417
420	1453	453
420	1454	497
420	1455	513
420	1456	503
420	1457	492
420	1458	478
420	1459	439
420	1460	376
420	1461	325
420	1462	300
420	1463	273
420	1464	222
420	1465	166
420	1466	125
420	1467	81
420	1468	14
420	1469	-63
420	1470	-121
420	1471	-167
420	1472	-227
420	1473	-295
420	1474	-341
420	1475	-362
420	1476	-388
420	1477	-429
420	1478	-459
420	1479	-462
420	1480	-461
420	1481	-471
420	1482	-472
420	1483	-448
420	1484	-422
420	1485	-425
420	1486	-448
420	1487	-459
420	1488	-448
420	1489	-436
420	1490	-419
420	1491	-374
420	1492	-308
420	1493	-264
420	1494	-257
420	1495	-256
420	1496	-243
420	1497	-232
420	1498	-238
420	1499	-247
420	1500	-240
420	1501	-232
420	1502	-247
420	1503	-270
420	1504	-263
420	1505	-225
420	1506	-189
420	1507	-162
420	1508	-126
420	1509	-83
420	1510	-62
420	1511	-73
420	1512	-86
420	1513	-74
420	1514	-49
420	1515	-36
420	1516	-26
420	1517	0
420	1518	25
420	1519	19
420	1520	-12
420	1521	-34
420	1522	-43
420	1523	-64
420	1524	-101
420	1525	-125
420	1526	-127
420	1527	-127
420	1528	-143
420	1529	-149
420	1530	-127
420	1531	-98
420	1532	-92
420	1533	-103
420	1534	-106
420	1535	-102
420	1536	-110
420	1537	-118
420	1538	-93
420	1539	-34
420	1540	20
420	1541	48
420	1542	67
420	1543	97
420	1544	133
420	1545	170
420	1546	233
420	1547	337
420	1548	443
420	1549	501
420	1550	508
420	1551	488
420	1552	450
420	1553	395
420	1554	348
420	1555	354
420	1556	404
420	1557	434
420	1558	391
420	1559	300
420	1560	175
420	1561	20
420	1562	-134
420	1563	-225
420	1564	-215
420	1565	-143
420	1566	-84
420	1567	-78
420	1568	-108
420	1569	-157
420	1570	-208
420	1571	-233
420	1572	-201
420	1573	-134
420	1574	-101
420	1575	-144
420	1576	-221
420	1577	-263
420	1578	-232
420	1579	-127
420	1580	26
420	1581	170
420	1582	226
420	1583	166
420	1584	101
420	1585	234
420	1586	737
420	1587	1633
420	1588	2793
420	1589	3955
420	1590	4780
420	1591	4950
420	1592	4345
420	1593	3107
420	1594	1562
420	1595	62
420	1596	-1117
420	1597	-1819
420	1598	-2051
420	1599	-1965
420	1600	-1763
420	1601	-1568
420	1602	-1397
420	1603	-1236
420	1604	-1079
420	1605	-924
420	1606	-765
420	1607	-627
420	1608	-562
420	1609	-582
420	1610	-636
420	1611	-659
420	1612	-637
420	1613	-601
420	1614	-562
420	1615	-518
420	1616	-482
420	1617	-475
420	1618	-471
420	1619	-425
420	1620	-321
420	1621	-208
420	1622	-133
420	1623	-112
420	1624	-116
420	1625	-156
420	1626	-229
420	1627	-287
420	1628	-284
420	1629	-228
420	1630	-168
420	1631	-123
420	1632	-88
420	1633	-69
420	1634	-77
420	1635	-92
420	1636	-71
420	1637	-2
420	1638	72
420	1639	113
420	1640	127
420	1641	133
420	1642	127
420	1643	108
420	1644	111
420	1645	163
420	1646	248
420	1647	320
420	1648	364
420	1649	407
420	1650	454
420	1651	492
420	1652	521
420	1653	560
420	1654	604
420	1655	615
420	1656	578
420	1657	524
420	1658	493
420	1659	483
420	1660	474
420	1661	468
420	1662	474
420	1663	473
420	1664	432
420	1665	360
420	1666	298
420	1667	255
420	1668	202
420	1669	125
420	1670	46
420	1671	-19
420	1672	-87
420	1673	-165
420	1674	-226
420	1675	-250
420	1676	-258
420	1677	-282
420	1678	-319
420	1679	-340
420	1680	-349
420	1681	-369
420	1682	-400
420	1683	-414
420	1684	-408
420	1685	-408
420	1686	-426
420	1687	-433
420	1688	-409
420	1689	-376
420	1690	-361
420	1691	-357
420	1692	-346
420	1693	-336
420	1694	-346
420	1695	-354
420	1696	-325
420	1697	-258
420	1698	-191
420	1699	-146
420	1700	-110
420	1701	-83
420	1702	-88
420	1703	-125
420	1704	-153
420	1705	-150
420	1706	-131
420	1707	-125
420	1708	-123
420	1709	-102
420	1710	-71
420	1711	-53
420	1712	-46
420	1713	-31
420	1714	-14
420	1715	-28
420	1716	-75
420	1717	-115
420	1718	-122
420	1719	-116
420	1720	-118
420	1721	-115
420	1722	-99
420	1723	-92
420	1724	-119
420	1725	-157
420	1726	-172
420	1727	-162
420	1728	-157
420	1729	-162
420	1730	-161
420	1731	-153
420	1732	-163
420	1733	-189
420	1734	-195
420	1735	-167
420	1736	-134
420	1737	-130
420	1738	-148
420	1739	-165
420	1740	-181
420	1741	-200
420	1742	-192
420	1743	-130
420	1744	-30
420	1745	50
420	1746	86
420	1747	99
420	1748	109
420	1749	113
420	1750	120
420	1751	162
420	1752	245
420	1753	325
420	1754	357
420	1755	347
420	1756	323
420	1757	288
420	1758	241
420	1759	205
420	1760	216
420	1761	257
420	1762	275
420	1763	245
420	1764	189
420	1765	104
420	1766	-16
420	1767	-142
420	1768	-218
420	1769	-211
420	1770	-166
420	1771	-147
420	1772	-171
420	1773	-215
420	1774	-257
420	1775	-286
420	1776	-279
420	1777	-224
420	1778	-163
420	1779	-161
420	1780	-234
420	1781	-318
420	1782	-344
420	1783	-288
420	1784	-173
420	1785	-45
420	1786	26
420	1787	-25
420	1788	-179
420	1789	-280
420	1790	-107
420	1791	484
420	1792	1477
420	1793	2711
420	1794	3904
420	1795	4710
420	1796	4847
420	1797	4242
420	1798	3068
420	1799	1632
420	1800	236
420	1801	-894
420	1802	-1638
420	1803	-2002
420	1804	-2098
420	1805	-2061
420	1806	-1949
420	1807	-1766
420	1808	-1530
420	1809	-1289
420	1810	-1082
420	1811	-927
420	1812	-835
420	1813	-813
420	1814	-828
420	1815	-811
420	1816	-725
420	1817	-606
420	1818	-516
420	1819	-473
420	1820	-471
420	1821	-499
420	1822	-545
420	1823	-562
420	1824	-515
420	1825	-416
420	1826	-323
420	1827	-271
420	1828	-245
420	1829	-212
420	1830	-195
420	1831	-202
420	1832	-210
420	1833	-205
420	1834	-202
420	1835	-225
420	1836	-252
420	1837	-246
420	1838	-207
420	1839	-162
420	1840	-117
420	1841	-63
420	1842	-16
420	1843	-8
420	1844	-32
420	1845	-45
420	1846	-17
420	1847	29
420	1848	79
420	1849	140
420	1850	223
420	1851	302
420	1852	352
420	1853	394
420	1854	455
420	1855	528
420	1856	586
420	1857	624
420	1858	665
420	1859	710
420	1860	729
420	1861	715
420	1862	697
420	1863	690
420	1864	670
420	1865	619
420	1866	557
420	1867	509
420	1868	461
420	1869	394
420	1870	320
420	1871	268
420	1872	231
420	1873	179
420	1874	107
420	1875	41
420	1876	-13
420	1877	-78
420	1878	-157
420	1879	-221
420	1880	-246
420	1881	-250
420	1882	-251
420	1883	-239
420	1884	-196
420	1885	-150
420	1886	-138
420	1887	-157
420	1888	-175
420	1889	-182
420	1890	-198
420	1891	-218
420	1892	-213
420	1893	-180
420	1894	-153
420	1895	-155
420	1896	-165
420	1897	-166
420	1898	-171
420	1899	-193
420	1900	-213
420	1901	-199
420	1902	-164
420	1903	-136
420	1904	-119
420	1905	-91
420	1906	-61
420	1907	-54
420	1908	-73
420	1909	-83
420	1910	-73
420	1911	-65
420	1912	-79
420	1913	-89
420	1914	-75
420	1915	-53
420	1916	-47
420	1917	-43
420	1918	-12
420	1919	38
420	1920	71
420	1921	84
420	1922	96
420	1923	107
420	1924	88
420	1925	35
420	1926	-14
420	1927	-36
420	1928	-41
420	1929	-49
420	1930	-46
420	1931	-21
420	1932	2
420	1933	-3
420	1934	-22
420	1935	-22
420	1936	-3
420	1937	9
420	1938	5
420	1939	7
420	1940	15
420	1941	8
420	1942	-18
420	1943	-24
420	1944	15
420	1945	77
420	1946	133
420	1947	185
420	1948	238
420	1949	274
420	1950	267
420	1951	230
420	1952	206
420	1953	208
420	1954	218
420	1955	231
420	1956	256
420	1957	281
420	1958	249
420	1959	122
420	1960	-9
420	1961	-96
420	1962	-139
420	1963	-157
420	1964	-161
420	1965	-159
420	1966	-172
420	1967	-216
420	1968	-257
420	1969	-247
420	1970	-184
420	1971	-126
420	1972	-117
420	1973	-157
420	1974	-218
420	1975	-287
420	1976	-332
420	1977	-312
420	1978	-233
420	1979	-172
420	1980	-209
420	1981	-336
420	1982	-453
420	1983	-430
420	1984	-156
420	1985	443
420	1986	1348
420	1987	2397
420	1988	3326
420	1989	3898
420	1990	3997
420	1991	3617
420	1992	2835
420	1993	1801
420	1994	712
420	1995	-264
420	1996	-1050
420	1997	-1629
420	1998	-1982
420	1999	-2099
[truncated: 159,280 more rows]
