# Supplementary material for: Are Complexity Metrics Reliable in Assessing HRV Control in Obese Patients During Sleep?
Source: PLoS One. 2015 Apr 20;10(4):e0124458. doi: 10.1371/journal.pone.0124458 (PMC4404104; doi:10.1371/journal.pone.0124458)
Supplement: S2 Dataset — (ZIP) [file pone.0124458.s002.zip › cabiddu_obese_patients_data/SUBJECT (14)/2/FC.txt]

16140	0	487
16140	1	555
16140	2	611
16140	3	654
16140	4	687
16140	5	713
16140	6	736
16140	7	755
16140	8	769
16140	9	771
16140	10	760
16140	11	735
16140	12	704
16140	13	674
16140	14	645
16140	15	614
16140	16	576
16140	17	524
16140	18	453
16140	19	367
16140	20	279
16140	21	198
16140	22	129
16140	23	69
16140	24	11
16140	25	-47
16140	26	-110
16140	27	-177
16140	28	-238
16140	29	-286
16140	30	-320
16140	31	-346
16140	32	-369
16140	33	-392
16140	34	-413
16140	35	-434
16140	36	-448
16140	37	-450
16140	38	-435
16140	39	-411
16140	40	-389
16140	41	-374
16140	42	-370
16140	43	-378
16140	44	-394
16140	45	-408
16140	46	-409
16140	47	-394
16140	48	-369
16140	49	-340
16140	50	-312
16140	51	-290
16140	52	-275
16140	53	-263
16140	54	-250
16140	55	-231
16140	56	-208
16140	57	-188
16140	58	-176
16140	59	-174
16140	60	-175
16140	61	-176
16140	62	-171
16140	63	-152
16140	64	-122
16140	65	-93
16140	66	-78
16140	67	-82
16140	68	-104
16140	69	-137
16140	70	-173
16140	71	-198
16140	72	-202
16140	73	-188
16140	74	-166
16140	75	-142
16140	76	-123
16140	77	-116
16140	78	-113
16140	79	-110
16140	80	-101
16140	81	-88
16140	82	-80
16140	83	-86
16140	84	-105
16140	85	-130
16140	86	-153
16140	87	-167
16140	88	-168
16140	89	-156
16140	90	-138
16140	91	-120
16140	92	-104
16140	93	-89
16140	94	-76
16140	95	-71
16140	96	-75
16140	97	-87
16140	98	-105
16140	99	-124
16140	100	-141
16140	101	-148
16140	102	-143
16140	103	-131
16140	104	-117
16140	105	-103
16140	106	-88
16140	107	-72
16140	108	-52
16140	109	-26
16140	110	9
16140	111	51
16140	112	93
16140	113	127
16140	114	154
16140	115	174
16140	116	187
16140	117	193
16140	118	193
16140	119	186
16140	120	174
16140	121	161
16140	122	159
16140	123	166
16140	124	168
16140	125	155
16140	126	112
16140	127	28
16140	128	-74
16140	129	-162
16140	130	-212
16140	131	-219
16140	132	-208
16140	133	-212
16140	134	-253
16140	135	-318
16140	136	-371
16140	137	-375
16140	138	-323
16140	139	-240
16140	140	-170
16140	141	-158
16140	142	-213
16140	143	-291
16140	144	-320
16140	145	-255
16140	146	-112
16140	147	31
16140	148	83
16140	149	16
16140	150	-96
16140	151	-76
16140	152	289
16140	153	1124
16140	154	2364
16140	155	3743
16140	156	4867
16140	157	5356
16140	158	5008
16140	159	3869
16140	160	2228
16140	161	505
16140	162	-916
16140	163	-1807
16140	164	-2150
16140	165	-2083
16140	166	-1815
16140	167	-1529
16140	168	-1317
16140	169	-1181
16140	170	-1077
16140	171	-968
16140	172	-850
16140	173	-748
16140	174	-687
16140	175	-678
16140	176	-703
16140	177	-728
16140	178	-723
16140	179	-681
16140	180	-621
16140	181	-571
16140	182	-546
16140	183	-546
16140	184	-563
16140	185	-580
16140	186	-579
16140	187	-548
16140	188	-493
16140	189	-428
16140	190	-362
16140	191	-302
16140	192	-271
16140	193	-277
16140	194	-309
16140	195	-343
16140	196	-360
16140	197	-350
16140	198	-315
16140	199	-269
16140	200	-227
16140	201	-203
16140	202	-200
16140	203	-209
16140	204	-213
16140	205	-199
16140	206	-166
16140	207	-122
16140	208	-76
16140	209	-40
16140	210	-18
16140	211	-10
16140	212	-3
16140	213	9
16140	214	29
16140	215	54
16140	216	84
16140	217	122
16140	218	166
16140	219	212
16140	220	259
16140	221	306
16140	222	342
16140	223	372
16140	224	398
16140	225	426
16140	226	457
16140	227	488
16140	228	515
16140	229	536
16140	230	551
16140	231	563
16140	232	571
16140	233	576
16140	234	581
16140	235	577
16140	236	558
16140	237	523
16140	238	474
16140	239	415
16140	240	348
16140	241	276
16140	242	206
16140	243	136
16140	244	64
16140	245	-7
16140	246	-73
16140	247	-130
16140	248	-181
16140	249	-231
16140	250	-280
16140	251	-327
16140	252	-373
16140	253	-416
16140	254	-451
16140	255	-473
16140	256	-482
16140	257	-482
16140	258	-478
16140	259	-472
16140	260	-465
16140	261	-460
16140	262	-456
16140	263	-450
16140	264	-439
16140	265	-425
16140	266	-412
16140	267	-399
16140	268	-382
16140	269	-360
16140	270	-336
16140	271	-311
16140	272	-288
16140	273	-270
16140	274	-261
16140	275	-261
16140	276	-262
16140	277	-259
16140	278	-249
16140	279	-236
16140	280	-223
16140	281	-212
16140	282	-207
16140	283	-211
16140	284	-217
16140	285	-221
16140	286	-219
16140	287	-212
16140	288	-199
16140	289	-182
16140	290	-163
16140	291	-146
16140	292	-135
16140	293	-126
16140	294	-122
16140	295	-121
16140	296	-126
16140	297	-132
16140	298	-135
16140	299	-132
16140	300	-121
16140	301	-102
16140	302	-75
16140	303	-54
16140	304	-47
16140	305	-58
16140	306	-77
16140	307	-90
16140	308	-93
16140	309	-84
16140	310	-66
16140	311	-44
16140	312	-27
16140	313	-21
16140	314	-27
16140	315	-37
16140	316	-47
16140	317	-52
16140	318	-50
16140	319	-39
16140	320	-24
16140	321	-13
16140	322	-5
16140	323	0
16140	324	1
16140	325	-2
16140	326	-9
16140	327	-13
16140	328	-10
16140	329	6
16140	330	36
16140	331	81
16140	332	137
16140	333	196
16140	334	245
16140	335	276
16140	336	290
16140	337	287
16140	338	273
16140	339	251
16140	340	225
16140	341	200
16140	342	178
16140	343	167
16140	344	167
16140	345	166
16140	346	157
16140	347	131
16140	348	72
16140	349	-7
16140	350	-77
16140	351	-116
16140	352	-118
16140	353	-105
16140	354	-109
16140	355	-158
16140	356	-244
16140	357	-330
16140	358	-366
16140	359	-331
16140	360	-242
16140	361	-152
16140	362	-114
16140	363	-155
16140	364	-244
16140	365	-305
16140	366	-273
16140	367	-135
16140	368	39
16140	369	151
16140	370	137
16140	371	39
16140	372	11
16140	373	265
16140	374	958
16140	375	2086
16140	376	3428
16140	377	4609
16140	378	5236
16140	379	5055
16140	380	4054
16140	381	2484
16140	382	755
16140	383	-720
16140	384	-1674
16140	385	-2058
16140	386	-2006
16140	387	-1735
16140	388	-1447
16140	389	-1249
16140	390	-1142
16140	391	-1068
16140	392	-973
16140	393	-847
16140	394	-723
16140	395	-644
16140	396	-627
16140	397	-658
16140	398	-695
16140	399	-698
16140	400	-656
16140	401	-588
16140	402	-530
16140	403	-505
16140	404	-511
16140	405	-531
16140	406	-538
16140	407	-518
16140	408	-463
16140	409	-387
16140	410	-320
16140	411	-278
16140	412	-256
16140	413	-254
16140	414	-273
16140	415	-300
16140	416	-322
16140	417	-326
16140	418	-310
16140	419	-283
16140	420	-254
16140	421	-229
16140	422	-211
16140	423	-196
16140	424	-179
16140	425	-151
16140	426	-111
16140	427	-66
16140	428	-30
16140	429	-8
16140	430	2
16140	431	6
16140	432	14
16140	433	30
16140	434	60
16140	435	97
16140	436	133
16140	437	162
16140	438	187
16140	439	214
16140	440	248
16140	441	293
16140	442	347
16140	443	404
16140	444	454
16140	445	487
16140	446	503
16140	447	507
16140	448	509
16140	449	515
16140	450	527
16140	451	547
16140	452	571
16140	453	589
16140	454	592
16140	455	582
16140	456	563
16140	457	539
16140	458	509
16140	459	477
16140	460	442
16140	461	399
16140	462	344
16140	463	280
16140	464	211
16140	465	140
16140	466	66
16140	467	-8
16140	468	-82
16140	469	-156
16140	470	-231
16140	471	-302
16140	472	-361
16140	473	-401
16140	474	-421
16140	475	-424
16140	476	-416
16140	477	-401
16140	478	-390
16140	479	-389
16140	480	-396
16140	481	-405
16140	482	-415
16140	483	-420
16140	484	-420
16140	485	-412
16140	486	-397
16140	487	-378
16140	488	-356
16140	489	-329
16140	490	-297
16140	491	-266
16140	492	-244
16140	493	-233
16140	494	-232
16140	495	-235
16140	496	-240
16140	497	-237
16140	498	-224
16140	499	-204
16140	500	-186
16140	501	-173
16140	502	-166
16140	503	-159
16140	504	-149
16140	505	-139
16140	506	-127
16140	507	-116
16140	508	-111
16140	509	-113
16140	510	-114
16140	511	-108
16140	512	-91
16140	513	-73
16140	514	-61
16140	515	-63
16140	516	-83
16140	517	-117
16140	518	-151
16140	519	-169
16140	520	-162
16140	521	-139
16140	522	-113
16140	523	-94
16140	524	-88
16140	525	-96
16140	526	-110
16140	527	-122
16140	528	-121
16140	529	-112
16140	530	-103
16140	531	-102
16140	532	-107
16140	533	-118
16140	534	-126
16140	535	-126
16140	536	-113
16140	537	-91
16140	538	-69
16140	539	-56
16140	540	-52
16140	541	-52
16140	542	-47
16140	543	-36
16140	544	-21
16140	545	-4
16140	546	9
16140	547	14
16140	548	11
16140	549	5
16140	550	4
16140	551	8
16140	552	17
16140	553	34
16140	554	61
16140	555	99
16140	556	146
16140	557	202
16140	558	264
16140	559	320
16140	560	358
16140	561	370
16140	562	354
16140	563	314
16140	564	264
16140	565	223
16140	566	206
16140	567	207
16140	568	210
16140	569	197
16140	570	150
16140	571	63
16140	572	-39
16140	573	-119
16140	574	-146
16140	575	-120
16140	576	-80
16140	577	-72
16140	578	-120
16140	579	-208
16140	580	-287
16140	581	-311
16140	582	-264
16140	583	-175
16140	584	-101
16140	585	-93
16140	586	-159
16140	587	-247
16140	588	-274
16140	589	-193
16140	590	-20
16140	591	159
16140	592	242
16140	593	187
16140	594	64
16140	595	57
16140	596	381
16140	597	1161
16140	598	2331
16140	599	3630
16140	600	4673
16140	601	5098
16140	602	4713
16140	603	3582
16140	604	2001
16140	605	377
16140	606	-927
16140	607	-1713
16140	608	-1978
16140	609	-1874
16140	610	-1607
16140	611	-1343
16140	612	-1156
16140	613	-1038
16140	614	-942
16140	615	-836
16140	616	-722
16140	617	-625
16140	618	-569
16140	619	-559
16140	620	-574
16140	621	-581
16140	622	-556
16140	623	-503
16140	624	-444
16140	625	-405
16140	626	-391
16140	627	-395
16140	628	-404
16140	629	-403
16140	630	-385
16140	631	-350
16140	632	-315
16140	633	-293
16140	634	-281
16140	635	-269
16140	636	-265
16140	637	-266
16140	638	-265
16140	639	-250
16140	640	-215
16140	641	-174
16140	642	-140
16140	643	-123
16140	644	-127
16140	645	-146
16140	646	-165
16140	647	-169
16140	648	-151
16140	649	-116
16140	650	-75
16140	651	-37
16140	652	-4
16140	653	24
16140	654	48
16140	655	76
16140	656	109
16140	657	143
16140	658	173
16140	659	194
16140	660	212
16140	661	234
16140	662	264
16140	663	302
16140	664	349
16140	665	400
16140	666	447
16140	667	485
16140	668	516
16140	669	544
16140	670	570
16140	671	590
16140	672	600
16140	673	604
16140	674	601
16140	675	590
16140	676	573
16140	677	555
16140	678	535
16140	679	513
16140	680	486
16140	681	457
16140	682	427
16140	683	396
16140	684	360
16140	685	320
16140	686	275
16140	687	223
16140	688	159
16140	689	86
16140	690	12
16140	691	-61
16140	692	-132
16140	693	-199
16140	694	-260
16140	695	-316
16140	696	-365
16140	697	-406
16140	698	-432
16140	699	-439
16140	700	-430
16140	701	-414
16140	702	-394
16140	703	-378
16140	704	-368
16140	705	-368
16140	706	-373
16140	707	-375
16140	708	-371
16140	709	-361
16140	710	-343
16140	711	-321
16140	712	-294
16140	713	-273
16140	714	-262
16140	715	-258
16140	716	-254
16140	717	-247
16140	718	-235
16140	719	-216
16140	720	-191
16140	721	-169
16140	722	-155
16140	723	-152
16140	724	-154
16140	725	-160
16140	726	-165
16140	727	-167
16140	728	-161
16140	729	-148
16140	730	-132
16140	731	-119
16140	732	-110
16140	733	-102
16140	734	-98
16140	735	-97
16140	736	-99
16140	737	-99
16140	738	-95
16140	739	-88
16140	740	-83
16140	741	-79
16140	742	-77
16140	743	-80
16140	744	-85
16140	745	-90
16140	746	-91
16140	747	-90
16140	748	-86
16140	749	-79
16140	750	-64
16140	751	-47
16140	752	-34
16140	753	-28
16140	754	-27
16140	755	-32
16140	756	-43
16140	757	-56
16140	758	-64
16140	759	-64
16140	760	-56
16140	761	-44
16140	762	-28
16140	763	-12
16140	764	5
16140	765	20
16140	766	36
16140	767	54
16140	768	74
16140	769	95
16140	770	118
16140	771	149
16140	772	188
16140	773	232
16140	774	271
16140	775	301
16140	776	313
16140	777	299
16140	778	258
16140	779	203
16140	780	156
16140	781	131
16140	782	123
16140	783	123
16140	784	109
16140	785	78
16140	786	18
16140	787	-53
16140	788	-108
16140	789	-131
16140	790	-136
16140	791	-147
16140	792	-182
16140	793	-237
16140	794	-288
16140	795	-302
16140	796	-260
16140	797	-178
16140	798	-100
16140	799	-76
16140	800	-122
16140	801	-206
16140	802	-268
16140	803	-246
16140	804	-133
16140	805	22
16140	806	129
16140	807	124
16140	808	25
16140	809	-35
16140	810	130
16140	811	672
16140	812	1614
16140	813	2799
16140	814	3926
16140	815	4641
16140	816	4680
16140	817	3979
16140	818	2702
16140	819	1174
16140	820	-246
16140	821	-1285
16140	822	-1834
16140	823	-1950
16140	824	-1794
16140	825	-1542
16140	826	-1307
16140	827	-1125
16140	828	-978
16140	829	-839
16140	830	-692
16140	831	-553
16140	832	-454
16140	833	-419
16140	834	-438
16140	835	-480
16140	836	-511
16140	837	-513
16140	838	-488
16140	839	-452
16140	840	-418
16140	841	-394
16140	842	-379
16140	843	-365
16140	844	-346
16140	845	-318
16140	846	-283
16140	847	-249
16140	848	-215
16140	849	-196
16140	850	-187
16140	851	-199
16140	852	-227
16140	853	-264
16140	854	-292
16140	855	-304
16140	856	-291
16140	857	-257
16140	858	-210
16140	859	-167
16140	860	-136
16140	861	-116
16140	862	-102
16140	863	-89
16140	864	-70
16140	865	-44
16140	866	-18
16140	867	-2
16140	868	6
16140	869	12
16140	870	25
16140	871	47
16140	872	77
16140	873	110
16140	874	142
16140	875	169
16140	876	194
16140	877	224
16140	878	267
16140	879	324
16140	880	385
16140	881	439
16140	882	479
16140	883	502
16140	884	509
16140	885	514
16140	886	528
16140	887	553
16140	888	580
16140	889	596
16140	890	594
16140	891	573
16140	892	539
16140	893	504
16140	894	478
16140	895	466
16140	896	454
16140	897	430
16140	898	385
16140	899	324
16140	900	258
16140	901	194
16140	902	134
16140	903	74
16140	904	5
16140	905	-79
16140	906	-174
16140	907	-261
16140	908	-324
16140	909	-356
16140	910	-364
16140	911	-360
16140	912	-358
16140	913	-372
16140	914	-401
16140	915	-435
16140	916	-457
16140	917	-457
16140	918	-441
16140	919	-417
16140	920	-399
16140	921	-395
16140	922	-404
16140	923	-415
16140	924	-416
16140	925	-399
16140	926	-367
16140	927	-331
16140	928	-295
16140	929	-263
16140	930	-233
16140	931	-209
16140	932	-192
16140	933	-184
16140	934	-185
16140	935	-197
16140	936	-212
16140	937	-221
16140	938	-217
16140	939	-201
16140	940	-180
16140	941	-163
16140	942	-154
16140	943	-154
16140	944	-154
16140	945	-146
16140	946	-120
16140	947	-82
16140	948	-47
16140	949	-36
16140	950	-54
16140	951	-91
16140	952	-132
16140	953	-158
16140	954	-153
16140	955	-120
16140	956	-78
16140	957	-50
16140	958	-50
16140	959	-74
16140	960	-104
16140	961	-124
16140	962	-118
16140	963	-84
16140	964	-39
16140	965	-4
16140	966	6
16140	967	-7
16140	968	-29
16140	969	-43
16140	970	-34
16140	971	5
16140	972	71
16140	973	144
16140	974	204
16140	975	246
16140	976	273
16140	977	295
16140	978	316
16140	979	336
16140	980	344
16140	981	334
16140	982	301
16140	983	252
16140	984	201
16140	985	159
16140	986	129
16140	987	100
16140	988	51
16140	989	-6
16140	990	-57
16140	991	-86
16140	992	-91
16140	993	-97
16140	994	-129
16140	995	-194
16140	996	-267
16140	997	-303
16140	998	-273
16140	999	-186
16140	1000	-90
16140	1001	-46
16140	1002	-90
16140	1003	-205
16140	1004	-320
16140	1005	-349
16140	1006	-249
16140	1007	-65
16140	1008	98
16140	1009	132
16140	1010	6
16140	1011	-185
16140	1012	-237
16140	1013	74
16140	1014	872
16140	1015	2086
16140	1016	3444
16140	1017	4559
16140	1018	5078
16140	1019	4822
16140	1020	3852
16140	1021	2438
16140	1022	949
16140	1023	-299
16140	1024	-1137
16140	1025	-1568
16140	1026	-1709
16140	1027	-1702
16140	1028	-1643
16140	1029	-1562
16140	1030	-1439
16140	1031	-1257
16140	1032	-1026
16140	1033	-799
16140	1034	-633
16140	1035	-559
16140	1036	-561
16140	1037	-596
16140	1038	-612
16140	1039	-578
16140	1040	-494
16140	1041	-393
16140	1042	-316
16140	1043	-278
16140	1044	-273
16140	1045	-288
16140	1046	-307
16140	1047	-320
16140	1048	-322
16140	1049	-308
16140	1050	-281
16140	1051	-232
16140	1052	-162
16140	1053	-103
16140	1054	-79
16140	1055	-103
16140	1056	-161
16140	1057	-214
16140	1058	-230
16140	1059	-199
16140	1060	-129
16140	1061	-44
16140	1062	22
16140	1063	44
16140	1064	18
16140	1065	-31
16140	1066	-70
16140	1067	-70
16140	1068	-27
16140	1069	48
16140	1070	125
16140	1071	178
16140	1072	189
16140	1073	169
16140	1074	149
16140	1075	149
16140	1076	174
16140	1077	219
16140	1078	267
16140	1079	301
16140	1080	313
16140	1081	311
16140	1082	315
16140	1083	343
16140	1084	401
16140	1085	478
16140	1086	554
16140	1087	609
16140	1088	630
16140	1089	619
16140	1090	594
16140	1091	574
16140	1092	567
16140	1093	569
16140	1094	564
16140	1095	542
16140	1096	499
16140	1097	436
16140	1098	371
16140	1099	320
16140	1100	290
16140	1101	270
16140	1102	239
16140	1103	186
16140	1104	106
16140	1105	9
16140	1106	-91
16140	1107	-177
16140	1108	-240
16140	1109	-283
16140	1110	-316
16140	1111	-347
16140	1112	-377
16140	1113	-407
16140	1114	-434
16140	1115	-460
16140	1116	-481
16140	1117	-497
16140	1118	-503
16140	1119	-499
16140	1120	-484
16140	1121	-458
16140	1122	-429
16140	1123	-407
16140	1124	-397
16140	1125	-395
16140	1126	-395
16140	1127	-391
16140	1128	-375
16140	1129	-346
16140	1130	-310
16140	1131	-279
16140	1132	-258
16140	1133	-249
16140	1134	-247
16140	1135	-249
16140	1136	-251
16140	1137	-244
16140	1138	-227
16140	1139	-200
16140	1140	-172
16140	1141	-154
16140	1142	-146
16140	1143	-151
16140	1144	-163
16140	1145	-177
16140	1146	-182
16140	1147	-171
16140	1148	-148
16140	1149	-119
16140	1150	-89
16140	1151	-65
16140	1152	-54
16140	1153	-60
16140	1154	-76
16140	1155	-88
16140	1156	-92
16140	1157	-89
16140	1158	-89
16140	1159	-95
16140	1160	-113
16140	1161	-138
16140	1162	-160
16140	1163	-165
16140	1164	-147
16140	1165	-114
16140	1166	-86
16140	1167	-73
16140	1168	-79
16140	1169	-94
16140	1170	-107
16140	1171	-98
16140	1172	-58
16140	1173	8
16140	1174	78
16140	1175	130
16140	1176	156
16140	1177	158
16140	1178	146
16140	1179	136
16140	1180	143
16140	1181	164
16140	1182	186
16140	1183	199
16140	1184	205
16140	1185	214
16140	1186	228
16140	1187	237
16140	1188	226
16140	1189	170
16140	1190	66
16140	1191	-58
16140	1192	-167
16140	1193	-220
16140	1194	-214
16140	1195	-186
16140	1196	-177
16140	1197	-207
16140	1198	-264
16140	1199	-315
16140	1200	-324
16140	1201	-284
16140	1202	-215
16140	1203	-163
16140	1204	-162
16140	1205	-207
16140	1206	-252
16140	1207	-241
16140	1208	-155
16140	1209	-29
16140	1210	59
16140	1211	43
16140	1212	-77
16140	1213	-194
16140	1214	-118
16140	1215	335
16140	1216	1238
16140	1217	2486
16140	1218	3798
16140	1219	4804
16140	1220	5186
16140	1221	4798
16140	1222	3727
16140	1223	2253
16140	1224	737
16140	1225	-519
16140	1226	-1352
16140	1227	-1759
16140	1228	-1851
16140	1229	-1777
16140	1230	-1649
16140	1231	-1512
16140	1232	-1357
16140	1233	-1174
16140	1234	-972
16140	1235	-783
16140	1236	-643
16140	1237	-575
16140	1238	-568
16140	1239	-589
16140	1240	-603
16140	1241	-587
16140	1242	-550
16140	1243	-514
16140	1244	-490
16140	1245	-473
16140	1246	-451
16140	1247	-415
16140	1248	-362
16140	1249	-302
16140	1250	-251
16140	1251	-218
16140	1252	-206
16140	1253	-195
16140	1254	-185
16140	1255	-180
16140	1256	-178
16140	1257	-184
16140	1258	-188
16140	1259	-185
16140	1260	-171
16140	1261	-143
16140	1262	-105
16140	1263	-63
16140	1264	-31
16140	1265	-12
16140	1266	-3
16140	1267	2
16140	1268	10
16140	1269	27
16140	1270	55
16140	1271	90
16140	1272	118
16140	1273	136
16140	1274	144
16140	1275	147
16140	1276	150
16140	1277	158
16140	1278	176
16140	1279	212
16140	1280	261
16140	1281	318
16140	1282	378
16140	1283	442
16140	1284	504
16140	1285	558
16140	1286	602
16140	1287	634
16140	1288	656
16140	1289	664
16140	1290	660
16140	1291	650
16140	1292	641
16140	1293	632
16140	1294	625
16140	1295	619
16140	1296	615
16140	1297	607
16140	1298	590
16140	1299	556
16140	1300	508
16140	1301	443
16140	1302	363
16140	1303	274
16140	1304	183
16140	1305	99
16140	1306	28
16140	1307	-32
16140	1308	-82
16140	1309	-125
16140	1310	-167
16140	1311	-214
16140	1312	-265
16140	1313	-316
16140	1314	-361
16140	1315	-401
16140	1316	-430
16140	1317	-445
16140	1318	-443
16140	1319	-432
16140	1320	-417
16140	1321	-402
16140	1322	-395
16140	1323	-396
16140	1324	-405
16140	1325	-414
16140	1326	-410
16140	1327	-394
16140	1328	-368
16140	1329	-340
16140	1330	-314
16140	1331	-298
16140	1332	-301
16140	1333	-309
16140	1334	-314
16140	1335	-312
16140	1336	-301
16140	1337	-284
16140	1338	-263
16140	1339	-240
16140	1340	-218
16140	1341	-204
16140	1342	-196
16140	1343	-192
16140	1344	-188
16140	1345	-185
16140	1346	-178
16140	1347	-164
16140	1348	-146
16140	1349	-131
16140	1350	-128
16140	1351	-133
16140	1352	-145
16140	1353	-157
16140	1354	-161
16140	1355	-148
16140	1356	-121
16140	1357	-88
16140	1358	-66
16140	1359	-66
16140	1360	-89
16140	1361	-131
16140	1362	-181
16140	1363	-221
16140	1364	-238
16140	1365	-227
16140	1366	-198
16140	1367	-164
16140	1368	-135
16140	1369	-117
16140	1370	-114
16140	1371	-116
16140	1372	-112
16140	1373	-95
16140	1374	-67
16140	1375	-32
16140	1376	3
16140	1377	39
16140	1378	72
16140	1379	105
16140	1380	135
16140	1381	163
16140	1382	182
16140	1383	190
16140	1384	187
16140	1385	178
16140	1386	167
16140	1387	152
16140	1388	136
16140	1389	127
16140	1390	126
16140	1391	126
16140	1392	112
16140	1393	84
16140	1394	28
16140	1395	-52
16140	1396	-131
16140	1397	-193
16140	1398	-216
16140	1399	-215
16140	1400	-220
16140	1401	-259
16140	1402	-330
16140	1403	-406
16140	1404	-448
16140	1405	-426
16140	1406	-348
16140	1407	-253
16140	1408	-200
16140	1409	-221
16140	1410	-299
16140	1411	-368
16140	1412	-361
16140	1413	-251
16140	1414	-79
16140	1415	64
16140	1416	99
16140	1417	22
16140	1418	-55
16140	1419	63
16140	1420	566
16140	1421	1516
16140	1422	2777
16140	1423	4039
16140	1424	4910
16140	1425	5070
16140	1426	4404
16140	1427	3057
16140	1428	1382
16140	1429	-205
16140	1430	-1377
16140	1431	-1992
16140	1432	-2109
16140	1433	-1912
16140	1434	-1617
16140	1435	-1370
16140	1436	-1211
16140	1437	-1106
16140	1438	-1005
16140	1439	-886
16140	1440	-764
16140	1441	-675
16140	1442	-649
16140	1443	-676
16140	1444	-723
16140	1445	-743
16140	1446	-717
16140	1447	-657
16140	1448	-595
16140	1449	-555
16140	1450	-545
16140	1451	-551
16140	1452	-553
16140	1453	-532
16140	1454	-483
16140	1455	-420
16140	1456	-366
16140	1457	-337
16140	1458	-320
16140	1459	-314
16140	1460	-314
16140	1461	-313
16140	1462	-306
16140	1463	-293
16140	1464	-280
16140	1465	-271
16140	1466	-265
16140	1467	-255
16140	1468	-239
16140	1469	-217
16140	1470	-188
16140	1471	-152
16140	1472	-116
16140	1473	-84
16140	1474	-56
16140	1475	-30
16140	1476	-8
16140	1477	10
16140	1478	21
16140	1479	32
16140	1480	44
16140	1481	60
16140	1482	79
16140	1483	104
16140	1484	133
16140	1485	163
16140	1486	192
16140	1487	226
16140	1488	268
16140	1489	318
16140	1490	371
16140	1491	422
16140	1492	464
16140	1493	491
16140	1494	503
16140	1495	505
16140	1496	506
16140	1497	516
16140	1498	532
16140	1499	547
16140	1500	556
16140	1501	553
16140	1502	535
16140	1503	502
16140	1504	458
16140	1505	411
16140	1506	362
16140	1507	306
16140	1508	246
16140	1509	181
16140	1510	112
16140	1511	36
16140	1512	-42
16140	1513	-118
16140	1514	-184
16140	1515	-240
16140	1516	-284
16140	1517	-317
16140	1518	-339
16140	1519	-354
16140	1520	-370
16140	1521	-383
16140	1522	-395
16140	1523	-405
16140	1524	-414
16140	1525	-418
16140	1526	-415
16140	1527	-407
16140	1528	-402
16140	1529	-403
16140	1530	-408
16140	1531	-412
16140	1532	-412
16140	1533	-406
16140	1534	-390
16140	1535	-365
16140	1536	-340
16140	1537	-322
16140	1538	-315
16140	1539	-313
16140	1540	-309
16140	1541	-300
16140	1542	-283
16140	1543	-259
16140	1544	-238
16140	1545	-230
16140	1546	-239
16140	1547	-259
16140	1548	-276
16140	1549	-278
16140	1550	-264
16140	1551	-234
16140	1552	-197
16140	1553	-165
16140	1554	-149
16140	1555	-148
16140	1556	-152
16140	1557	-153
16140	1558	-150
16140	1559	-143
16140	1560	-137
16140	1561	-136
16140	1562	-141
16140	1563	-149
16140	1564	-153
16140	1565	-146
16140	1566	-130
16140	1567	-112
16140	1568	-96
16140	1569	-87
16140	1570	-89
16140	1571	-101
16140	1572	-118
16140	1573	-128
16140	1574	-128
16140	1575	-122
16140	1576	-117
16140	1577	-118
16140	1578	-128
16140	1579	-146
16140	1580	-161
16140	1581	-159
16140	1582	-130
16140	1583	-80
16140	1584	-21
16140	1585	35
16140	1586	82
16140	1587	112
16140	1588	130
16140	1589	146
16140	1590	169
16140	1591	205
16140	1592	240
16140	1593	263
16140	1594	266
16140	1595	245
16140	1596	202
16140	1597	150
16140	1598	110
16140	1599	99
16140	1600	110
16140	1601	120
16140	1602	112
16140	1603	67
16140	1604	-12
16140	1605	-106
16140	1606	-181
16140	1607	-214
16140	1608	-204
16140	1609	-184
16140	1610	-190
16140	1611	-240
16140	1612	-318
16140	1613	-384
16140	1614	-398
16140	1615	-344
16140	1616	-245
16140	1617	-160
16140	1618	-142
16140	1619	-198
16140	1620	-285
16140	1621	-330
16140	1622	-281
16140	1623	-143
16140	1624	18
16140	1625	115
16140	1626	100
16140	1627	27
16140	1628	55
16140	1629	373
16140	1630	1101
16140	1631	2193
16140	1632	3421
16140	1633	4432
16140	1634	4873
16140	1635	4540
16140	1636	3467
16140	1637	1924
16140	1638	303
16140	1639	-1027
16140	1640	-1838
16140	1641	-2103
16140	1642	-1963
16140	1643	-1635
16140	1644	-1309
16140	1645	-1083
16140	1646	-956
16140	1647	-883
16140	1648	-815
16140	1649	-736
16140	1650	-655
16140	1651	-599
16140	1652	-581
16140	1653	-589
16140	1654	-593
16140	1655	-572
16140	1656	-526
16140	1657	-474
16140	1658	-435
16140	1659	-418
16140	1660	-420
16140	1661	-427
16140	1662	-417
16140	1663	-387
16140	1664	-336
16140	1665	-283
16140	1666	-246
16140	1667	-221
16140	1668	-211
16140	1669	-213
16140	1670	-225
16140	1671	-239
16140	1672	-249
16140	1673	-251
16140	1674	-245
16140	1675	-230
16140	1676	-208
16140	1677	-186
16140	1678	-169
16140	1679	-157
16140	1680	-144
16140	1681	-126
16140	1682	-98
16140	1683	-62
16140	1684	-22
16140	1685	13
16140	1686	36
16140	1687	48
16140	1688	60
16140	1689	80
16140	1690	111
16140	1691	150
16140	1692	191
16140	1693	228
16140	1694	255
16140	1695	275
16140	1696	297
16140	1697	331
16140	1698	380
16140	1699	435
16140	1700	487
16140	1701	528
16140	1702	554
16140	1703	565
16140	1704	567
16140	1705	566
16140	1706	567
16140	1707	565
16140	1708	552
16140	1709	529
16140	1710	503
16140	1711	476
16140	1712	455
16140	1713	443
16140	1714	438
16140	1715	430
16140	1716	406
16140	1717	358
16140	1718	289
16140	1719	206
16140	1720	118
16140	1721	33
16140	1722	-38
16140	1723	-94
16140	1724	-139
16140	1725	-178
16140	1726	-211
16140	1727	-237
16140	1728	-259
16140	1729	-278
16140	1730	-296
16140	1731	-310
16140	1732	-318
16140	1733	-324
16140	1734	-329
16140	1735	-333
16140	1736	-337
16140	1737	-345
16140	1738	-356
16140	1739	-366
16140	1740	-370
16140	1741	-365
16140	1742	-352
16140	1743	-330
16140	1744	-300
16140	1745	-270
16140	1746	-251
16140	1747	-244
16140	1748	-246
16140	1749	-253
16140	1750	-261
16140	1751	-267
16140	1752	-264
16140	1753	-252
16140	1754	-235
16140	1755	-217
16140	1756	-201
16140	1757	-186
16140	1758	-175
16140	1759	-170
16140	1760	-166
16140	1761	-161
16140	1762	-155
16140	1763	-149
16140	1764	-143
16140	1765	-136
16140	1766	-129
16140	1767	-121
16140	1768	-113
16140	1769	-103
16140	1770	-92
16140	1771	-83
16140	1772	-82
16140	1773	-86
16140	1774	-91
16140	1775	-95
16140	1776	-95
16140	1777	-86
16140	1778	-67
16140	1779	-41
16140	1780	-20
16140	1781	-8
16140	1782	-5
16140	1783	-11
16140	1784	-24
16140	1785	-37
16140	1786	-44
16140	1787	-41
16140	1788	-33
16140	1789	-26
16140	1790	-25
16140	1791	-27
16140	1792	-33
16140	1793	-38
16140	1794	-37
16140	1795	-26
16140	1796	-11
16140	1797	0
16140	1798	1
16140	1799	-6
16140	1800	-15
16140	1801	-17
16140	1802	-7
16140	1803	20
16140	1804	61
16140	1805	106
16140	1806	144
16140	1807	174
16140	1808	199
16140	1809	224
16140	1810	251
16140	1811	282
16140	1812	314
16140	1813	338
16140	1814	346
16140	1815	330
16140	1816	294
16140	1817	248
16140	1818	204
16140	1819	177
16140	1820	168
16140	1821	163
16140	1822	151
16140	1823	116
16140	1824	38
16140	1825	-63
16140	1826	-149
16140	1827	-187
16140	1828	-172
16140	1829	-128
16140	1830	-99
16140	1831	-121
16140	1832	-190
16140	1833	-267
16140	1834	-306
16140	1835	-282
16140	1836	-214
16140	1837	-149
16140	1838	-135
16140	1839	-188
16140	1840	-268
16140	1841	-299
16140	1842	-223
16140	1843	-49
16140	1844	143
16140	1845	245
16140	1846	204
16140	1847	79
16140	1848	39
16140	1849	303
16140	1850	1020
16140	1851	2159
16140	1852	3473
16140	1853	4569
16140	1854	5058
16140	1855	4718
16140	1856	3589
16140	1857	1967
16140	1858	289
16140	1859	-1040
16140	1860	-1796
16140	1861	-1983
16140	1862	-1785
16140	1863	-1446
16140	1864	-1161
16140	1865	-1006
16140	1866	-946
16140	1867	-904
16140	1868	-818
16140	1869	-691
16140	1870	-565
16140	1871	-486
16140	1872	-471
16140	1873	-496
16140	1874	-517
16140	1875	-501
16140	1876	-442
16140	1877	-368
16140	1878	-319
16140	1879	-314
16140	1880	-340
16140	1881	-373
16140	1882	-382
16140	1883	-357
16140	1884	-300
16140	1885	-236
16140	1886	-193
16140	1887	-175
16140	1888	-165
16140	1889	-158
16140	1890	-152
16140	1891	-146
16140	1892	-135
16140	1893	-118
16140	1894	-100
16140	1895	-85
16140	1896	-72
16140	1897	-59
16140	1898	-48
16140	1899	-44
16140	1900	-50
16140	1901	-59
16140	1902	-63
16140	1903	-51
16140	1904	-21
16140	1905	24
16140	1906	75
16140	1907	118
16140	1908	138
16140	1909	134
16140	1910	118
16140	1911	107
16140	1912	115
16140	1913	145
16140	1914	191
16140	1915	240
16140	1916	278
16140	1917	302
16140	1918	325
16140	1919	362
16140	1920	420
16140	1921	492
16140	1922	561
16140	1923	608
16140	1924	621
16140	1925	602
16140	1926	570
16140	1927	549
16140	1928	556
16140	1929	586
16140	1930	621
16140	1931	641
16140	1932	632
16140	1933	590
16140	1934	519
16140	1935	437
16140	1936	363
16140	1937	303
16140	1938	252
16140	1939	207
16140	1940	161
16140	1941	113
16140	1942	63
16140	1943	11
16140	1944	-42
16140	1945	-99
16140	1946	-167
16140	1947	-240
16140	1948	-302
16140	1949	-337
16140	1950	-340
16140	1951	-320
16140	1952	-292
16140	1953	-276
16140	1954	-285
16140	1955	-320
16140	1956	-362
16140	1957	-387
16140	1958	-381
16140	1959	-343
16140	1960	-293
16140	1961	-249
16140	1962	-230
16140	1963	-244
16140	1964	-279
16140	1965	-312
16140	1966	-321
16140	1967	-297
16140	1968	-250
16140	1969	-195
16140	1970	-151
16140	1971	-134
16140	1972	-147
16140	1973	-179
16140	1974	-212
16140	1975	-233
16140	1976	-238
16140	1977	-229
16140	1978	-212
16140	1979	-194
16140	1980	-182
16140	1981	-178
16140	1982	-173
16140	1983	-157
16140	1984	-132
16140	1985	-100
16140	1986	-71
16140	1987	-53
16140	1988	-53
16140	1989	-74
16140	1990	-106
16140	1991	-134
16140	1992	-148
16140	1993	-143
16140	1994	-128
16140	1995	-109
16140	1996	-97
16140	1997	-93
16140	1998	-94
16140	1999	-89
[truncated: 159,280 more rows]
