# Supplementary material for: Are Complexity Metrics Reliable in Assessing HRV Control in Obese Patients During Sleep?
Source: PLoS One. 2015 Apr 20;10(4):e0124458. doi: 10.1371/journal.pone.0124458 (PMC4404104; doi:10.1371/journal.pone.0124458)
Supplement: S2 Dataset — (ZIP) [file pone.0124458.s002.zip › cabiddu_obese_patients_data/SUBJECT (14)/3/FC.txt]

4710	0	242
4710	1	275
4710	2	290
4710	3	299
4710	4	318
4710	5	352
4710	6	399
4710	7	447
4710	8	482
4710	9	498
4710	10	501
4710	11	506
4710	12	521
4710	13	546
4710	14	569
4710	15	578
4710	16	557
4710	17	506
4710	18	439
4710	19	374
4710	20	326
4710	21	289
4710	22	251
4710	23	198
4710	24	123
4710	25	28
4710	26	-74
4710	27	-164
4710	28	-233
4710	29	-283
4710	30	-326
4710	31	-374
4710	32	-430
4710	33	-483
4710	34	-526
4710	35	-548
4710	36	-547
4710	37	-534
4710	38	-523
4710	39	-525
4710	40	-536
4710	41	-543
4710	42	-535
4710	43	-506
4710	44	-459
4710	45	-408
4710	46	-370
4710	47	-356
4710	48	-362
4710	49	-374
4710	50	-375
4710	51	-355
4710	52	-316
4710	53	-267
4710	54	-222
4710	55	-194
4710	56	-186
4710	57	-192
4710	58	-199
4710	59	-200
4710	60	-188
4710	61	-163
4710	62	-127
4710	63	-86
4710	64	-49
4710	65	-20
4710	66	-5
4710	67	-10
4710	68	-34
4710	69	-72
4710	70	-106
4710	71	-123
4710	72	-116
4710	73	-88
4710	74	-50
4710	75	-19
4710	76	-10
4710	77	-24
4710	78	-50
4710	79	-69
4710	80	-68
4710	81	-50
4710	82	-24
4710	83	-4
4710	84	-1
4710	85	-15
4710	86	-35
4710	87	-46
4710	88	-40
4710	89	-22
4710	90	-5
4710	91	2
4710	92	-1
4710	93	-12
4710	94	-15
4710	95	-3
4710	96	23
4710	97	46
4710	98	52
4710	99	28
4710	100	-19
4710	101	-67
4710	102	-93
4710	103	-81
4710	104	-37
4710	105	19
4710	106	60
4710	107	63
4710	108	28
4710	109	-28
4710	110	-77
4710	111	-97
4710	112	-79
4710	113	-34
4710	114	14
4710	115	41
4710	116	36
4710	117	10
4710	118	-15
4710	119	-23
4710	120	-5
4710	121	30
4710	122	63
4710	123	76
4710	124	61
4710	125	31
4710	126	9
4710	127	8
4710	128	33
4710	129	77
4710	130	122
4710	131	155
4710	132	169
4710	133	172
4710	134	176
4710	135	198
4710	136	238
4710	137	294
4710	138	355
4710	139	406
4710	140	434
4710	141	437
4710	142	425
4710	143	407
4710	144	389
4710	145	363
4710	146	315
4710	147	245
4710	148	147
4710	149	36
4710	150	-53
4710	151	-91
4710	152	-75
4710	153	-46
4710	154	-53
4710	155	-119
4710	156	-225
4710	157	-323
4710	158	-363
4710	159	-318
4710	160	-214
4710	161	-113
4710	162	-73
4710	163	-109
4710	164	-182
4710	165	-225
4710	166	-194
4710	167	-99
4710	168	-9
4710	169	-13
4710	170	-144
4710	171	-332
4710	172	-398
4710	173	-132
4710	174	598
4710	175	1759
4710	176	3120
4710	177	4325
4710	178	5021
4710	179	4990
4710	180	4236
4710	181	2967
4710	182	1507
4710	183	169
4710	184	-853
4710	185	-1501
4710	186	-1837
4710	187	-1966
4710	188	-1973
4710	189	-1893
4710	190	-1728
4710	191	-1486
4710	192	-1201
4710	193	-932
4710	194	-738
4710	195	-644
4710	196	-632
4710	197	-650
4710	198	-641
4710	199	-583
4710	200	-492
4710	201	-413
4710	202	-379
4710	203	-395
4710	204	-437
4710	205	-464
4710	206	-446
4710	207	-375
4710	208	-275
4710	209	-183
4710	210	-125
4710	211	-114
4710	212	-126
4710	213	-145
4710	214	-158
4710	215	-154
4710	216	-135
4710	217	-105
4710	218	-81
4710	219	-71
4710	220	-77
4710	221	-89
4710	222	-94
4710	223	-78
4710	224	-41
4710	225	8
4710	226	52
4710	227	80
4710	228	89
4710	229	85
4710	230	81
4710	231	87
4710	232	108
4710	233	144
4710	234	180
4710	235	209
4710	236	228
4710	237	244
4710	238	263
4710	239	292
4710	240	338
4710	241	397
4710	242	459
4710	243	511
4710	244	549
4710	245	572
4710	246	583
4710	247	582
4710	248	569
4710	249	546
4710	250	514
4710	251	477
4710	252	442
4710	253	416
4710	254	405
4710	255	404
4710	256	402
4710	257	385
4710	258	345
4710	259	280
4710	260	196
4710	261	103
4710	262	16
4710	263	-56
4710	264	-113
4710	265	-158
4710	266	-197
4710	267	-231
4710	268	-264
4710	269	-297
4710	270	-324
4710	271	-343
4710	272	-353
4710	273	-361
4710	274	-366
4710	275	-373
4710	276	-384
4710	277	-394
4710	278	-401
4710	279	-396
4710	280	-380
4710	281	-359
4710	282	-338
4710	283	-317
4710	284	-298
4710	285	-278
4710	286	-258
4710	287	-236
4710	288	-211
4710	289	-188
4710	290	-169
4710	291	-154
4710	292	-136
4710	293	-117
4710	294	-101
4710	295	-91
4710	296	-79
4710	297	-66
4710	298	-53
4710	299	-43
4710	300	-32
4710	301	-19
4710	302	-3
4710	303	11
4710	304	21
4710	305	24
4710	306	20
4710	307	11
4710	308	2
4710	309	4
4710	310	16
4710	311	35
4710	312	50
4710	313	52
4710	314	40
4710	315	16
4710	316	-9
4710	317	-19
4710	318	-10
4710	319	10
4710	320	27
4710	321	28
4710	322	8
4710	323	-26
4710	324	-63
4710	325	-87
4710	326	-85
4710	327	-60
4710	328	-24
4710	329	7
4710	330	22
4710	331	18
4710	332	3
4710	333	-12
4710	334	-20
4710	335	-18
4710	336	-13
4710	337	-18
4710	338	-36
4710	339	-66
4710	340	-98
4710	341	-120
4710	342	-122
4710	343	-104
4710	344	-72
4710	345	-43
4710	346	-26
4710	347	-22
4710	348	-24
4710	349	-25
4710	350	-21
4710	351	-9
4710	352	4
4710	353	15
4710	354	18
4710	355	17
4710	356	17
4710	357	25
4710	358	45
4710	359	78
4710	360	116
4710	361	157
4710	362	201
4710	363	243
4710	364	283
4710	365	324
4710	366	364
4710	367	400
4710	368	430
4710	369	447
4710	370	450
4710	371	438
4710	372	420
4710	373	398
4710	374	371
4710	375	329
4710	376	263
4710	377	184
4710	378	100
4710	379	30
4710	380	-15
4710	381	-32
4710	382	-45
4710	383	-77
4710	384	-136
4710	385	-201
4710	386	-239
4710	387	-224
4710	388	-161
4710	389	-86
4710	390	-45
4710	391	-67
4710	392	-141
4710	393	-217
4710	394	-229
4710	395	-149
4710	396	-9
4710	397	109
4710	398	121
4710	399	7
4710	400	-151
4710	401	-182
4710	402	117
4710	403	868
4710	404	2033
4710	405	3393
4710	406	4603
4710	407	5315
4710	408	5303
4710	409	4545
4710	410	3224
4710	411	1661
4710	412	185
4710	413	-963
4710	414	-1687
4710	415	-2017
4710	416	-2064
4710	417	-1951
4710	418	-1765
4710	419	-1548
4710	420	-1323
4710	421	-1104
4710	422	-917
4710	423	-782
4710	424	-710
4710	425	-690
4710	426	-694
4710	427	-692
4710	428	-663
4710	429	-607
4710	430	-541
4710	431	-489
4710	432	-457
4710	433	-441
4710	434	-431
4710	435	-415
4710	436	-389
4710	437	-350
4710	438	-304
4710	439	-264
4710	440	-233
4710	441	-221
4710	442	-221
4710	443	-234
4710	444	-252
4710	445	-264
4710	446	-256
4710	447	-227
4710	448	-184
4710	449	-141
4710	450	-103
4710	451	-75
4710	452	-60
4710	453	-50
4710	454	-40
4710	455	-28
4710	456	-13
4710	457	2
4710	458	18
4710	459	35
4710	460	54
4710	461	75
4710	462	101
4710	463	134
4710	464	172
4710	465	215
4710	466	262
4710	467	310
4710	468	358
4710	469	401
4710	470	438
4710	471	471
4710	472	500
4710	473	524
4710	474	541
4710	475	550
4710	476	553
4710	477	549
4710	478	536
4710	479	520
4710	480	506
4710	481	495
4710	482	485
4710	483	470
4710	484	449
4710	485	411
4710	486	350
4710	487	269
4710	488	177
4710	489	87
4710	490	4
4710	491	-67
4710	492	-129
4710	493	-186
4710	494	-245
4710	495	-302
4710	496	-355
4710	497	-395
4710	498	-419
4710	499	-430
4710	500	-435
4710	501	-439
4710	502	-448
4710	503	-464
4710	504	-482
4710	505	-496
4710	506	-501
4710	507	-496
4710	508	-485
4710	509	-472
4710	510	-462
4710	511	-457
4710	512	-452
4710	513	-441
4710	514	-420
4710	515	-391
4710	516	-359
4710	517	-330
4710	518	-308
4710	519	-293
4710	520	-286
4710	521	-282
4710	522	-278
4710	523	-271
4710	524	-263
4710	525	-256
4710	526	-247
4710	527	-234
4710	528	-217
4710	529	-198
4710	530	-181
4710	531	-167
4710	532	-158
4710	533	-157
4710	534	-161
4710	535	-161
4710	536	-154
4710	537	-142
4710	538	-125
4710	539	-111
4710	540	-103
4710	541	-104
4710	542	-110
4710	543	-113
4710	544	-111
4710	545	-103
4710	546	-92
4710	547	-84
4710	548	-81
4710	549	-82
4710	550	-85
4710	551	-85
4710	552	-78
4710	553	-68
4710	554	-62
4710	555	-63
4710	556	-70
4710	557	-78
4710	558	-82
4710	559	-79
4710	560	-68
4710	561	-53
4710	562	-39
4710	563	-33
4710	564	-34
4710	565	-35
4710	566	-31
4710	567	-23
4710	568	-13
4710	569	-8
4710	570	-13
4710	571	-33
4710	572	-60
4710	573	-82
4710	574	-88
4710	575	-77
4710	576	-56
4710	577	-34
4710	578	-23
4710	579	-25
4710	580	-37
4710	581	-50
4710	582	-52
4710	583	-43
4710	584	-27
4710	585	-12
4710	586	-3
4710	587	-5
4710	588	-12
4710	589	-19
4710	590	-18
4710	591	-9
4710	592	6
4710	593	21
4710	594	34
4710	595	45
4710	596	57
4710	597	71
4710	598	91
4710	599	115
4710	600	144
4710	601	171
4710	602	197
4710	603	224
4710	604	250
4710	605	275
4710	606	295
4710	607	305
4710	608	301
4710	609	286
4710	610	269
4710	611	262
4710	612	262
4710	613	256
4710	614	230
4710	615	154
4710	616	69
4710	617	-9
4710	618	-57
4710	619	-70
4710	620	-62
4710	621	-63
4710	622	-100
4710	623	-175
4710	624	-260
4710	625	-319
4710	626	-322
4710	627	-271
4710	628	-195
4710	629	-136
4710	630	-123
4710	631	-150
4710	632	-185
4710	633	-182
4710	634	-126
4710	635	-45
4710	636	8
4710	637	-7
4710	638	-70
4710	639	-84
4710	640	103
4710	641	627
4710	642	1530
4710	643	2700
4710	644	3884
4710	645	4764
4710	646	5062
4710	647	4644
4710	648	3575
4710	649	2091
4710	650	525
4710	651	-815
4710	652	-1732
4710	653	-2176
4710	654	-2224
4710	655	-2023
4710	656	-1725
4710	657	-1441
4710	658	-1222
4710	659	-1071
4710	660	-969
4710	661	-897
4710	662	-842
4710	663	-796
4710	664	-756
4710	665	-717
4710	666	-679
4710	667	-646
4710	668	-619
4710	669	-605
4710	670	-597
4710	671	-587
4710	672	-565
4710	673	-534
4710	674	-498
4710	675	-460
4710	676	-421
4710	677	-383
4710	678	-351
4710	679	-316
4710	680	-305
4710	681	-298
4710	682	-295
4710	683	-293
4710	684	-288
4710	685	-279
4710	686	-267
4710	687	-252
4710	688	-231
4710	689	-201
4710	690	-165
4710	691	-131
4710	692	-99
4710	693	-69
4710	694	-39
4710	695	-9
4710	696	25
4710	697	57
4710	698	86
4710	699	103
4710	700	107
4710	701	104
4710	702	105
4710	703	117
4710	704	145
4710	705	190
4710	706	247
4710	707	309
4710	708	368
4710	709	421
4710	710	468
4710	711	507
4710	712	535
4710	713	550
4710	714	551
4710	715	540
4710	716	517
4710	717	490
4710	718	467
4710	719	452
4710	720	444
4710	721	439
4710	722	430
4710	723	414
4710	724	385
4710	725	343
4710	726	289
4710	727	227
4710	728	157
4710	729	79
4710	730	-3
4710	731	-83
4710	732	-159
4710	733	-229
4710	734	-292
4710	735	-343
4710	736	-386
4710	737	-422
4710	738	-454
4710	739	-478
4710	740	-488
4710	741	-483
4710	742	-464
4710	743	-440
4710	744	-416
4710	745	-400
4710	746	-401
4710	747	-414
4710	748	-429
4710	749	-437
4710	750	-433
4710	751	-420
4710	752	-400
4710	753	-377
4710	754	-359
4710	755	-347
4710	756	-341
4710	757	-335
4710	758	-325
4710	759	-310
4710	760	-289
4710	761	-262
4710	762	-237
4710	763	-219
4710	764	-211
4710	765	-213
4710	766	-220
4710	767	-224
4710	768	-223
4710	769	-213
4710	770	-195
4710	771	-174
4710	772	-158
4710	773	-148
4710	774	-140
4710	775	-132
4710	776	-120
4710	777	-104
4710	778	-84
4710	779	-67
4710	780	-57
4710	781	-59
4710	782	-69
4710	783	-82
4710	784	-92
4710	785	-94
4710	786	-86
4710	787	-69
4710	788	-49
4710	789	-33
4710	790	-24
4710	791	-19
4710	792	-17
4710	793	-18
4710	794	-21
4710	795	-24
4710	796	-28
4710	797	-36
4710	798	-50
4710	799	-67
4710	800	-83
4710	801	-95
4710	802	-102
4710	803	-103
4710	804	-96
4710	805	-85
4710	806	-71
4710	807	-56
4710	808	-43
4710	809	-35
4710	810	-34
4710	811	-40
4710	812	-50
4710	813	-60
4710	814	-68
4710	815	-71
4710	816	-64
4710	817	-45
4710	818	-17
4710	819	10
4710	820	27
4710	821	32
4710	822	25
4710	823	14
4710	824	6
4710	825	9
4710	826	19
4710	827	31
4710	828	34
4710	829	25
4710	830	5
4710	831	-19
4710	832	-38
4710	833	-44
4710	834	-33
4710	835	-11
4710	836	13
4710	837	33
4710	838	44
4710	839	52
4710	840	62
4710	841	84
4710	842	122
4710	843	175
4710	844	232
4710	845	284
4710	846	322
4710	847	342
4710	848	347
4710	849	337
4710	850	318
4710	851	297
4710	852	283
4710	853	283
4710	854	294
4710	855	302
4710	856	294
4710	857	250
4710	858	165
4710	859	57
4710	860	-40
4710	861	-93
4710	862	-93
4710	863	-67
4710	864	-52
4710	865	-78
4710	866	-142
4710	867	-213
4710	868	-245
4710	869	-217
4710	870	-147
4710	871	-78
4710	872	-56
4710	873	-96
4710	874	-166
4710	875	-205
4710	876	-165
4710	877	-48
4710	878	79
4710	879	129
4710	880	64
4710	881	-52
4710	882	-52
4710	883	269
4710	884	1049
4710	885	2255
4710	886	3647
4710	887	4849
4710	888	5474
4710	889	5286
4710	890	4287
4710	891	2723
4710	892	985
4710	893	-533
4710	894	-1574
4710	895	-2078
4710	896	-2150
4710	897	-1975
4710	898	-1727
4710	899	-1506
4710	900	-1334
4710	901	-1183
4710	902	-1027
4710	903	-872
4710	904	-747
4710	905	-677
4710	906	-662
4710	907	-678
4710	908	-686
4710	909	-661
4710	910	-599
4710	911	-525
4710	912	-473
4710	913	-457
4710	914	-466
4710	915	-477
4710	916	-470
4710	917	-437
4710	918	-380
4710	919	-319
4710	920	-274
4710	921	-251
4710	922	-247
4710	923	-252
4710	924	-259
4710	925	-261
4710	926	-256
4710	927	-239
4710	928	-218
4710	929	-198
4710	930	-183
4710	931	-169
4710	932	-151
4710	933	-127
4710	934	-103
4710	935	-83
4710	936	-67
4710	937	-54
4710	938	-42
4710	939	-23
4710	940	10
4710	941	55
4710	942	106
4710	943	151
4710	944	183
4710	945	202
4710	946	215
4710	947	232
4710	948	262
4710	949	309
4710	950	367
4710	951	424
4710	952	471
4710	953	504
4710	954	526
4710	955	543
4710	956	562
4710	957	587
4710	958	612
4710	959	628
4710	960	623
4710	961	597
4710	962	557
4710	963	514
4710	964	477
4710	965	447
4710	966	424
4710	967	395
4710	968	351
4710	969	288
4710	970	211
4710	971	128
4710	972	45
4710	973	-31
4710	974	-102
4710	975	-166
4710	976	-228
4710	977	-288
4710	978	-342
4710	979	-384
4710	980	-412
4710	981	-422
4710	982	-418
4710	983	-403
4710	984	-386
4710	985	-374
4710	986	-369
4710	987	-368
4710	988	-369
4710	989	-371
4710	990	-371
4710	991	-366
4710	992	-355
4710	993	-340
4710	994	-326
4710	995	-314
4710	996	-303
4710	997	-295
4710	998	-284
4710	999	-268
4710	1000	-244
4710	1001	-216
4710	1002	-190
4710	1003	-172
4710	1004	-166
4710	1005	-170
4710	1006	-182
4710	1007	-192
4710	1008	-194
4710	1009	-183
4710	1010	-163
4710	1011	-139
4710	1012	-117
4710	1013	-100
4710	1014	-91
4710	1015	-91
4710	1016	-95
4710	1017	-99
4710	1018	-99
4710	1019	-93
4710	1020	-80
4710	1021	-63
4710	1022	-44
4710	1023	-28
4710	1024	-21
4710	1025	-23
4710	1026	-31
4710	1027	-41
4710	1028	-47
4710	1029	-43
4710	1030	-29
4710	1031	-11
4710	1032	0
4710	1033	0
4710	1034	-11
4710	1035	-26
4710	1036	-41
4710	1037	-50
4710	1038	-49
4710	1039	-40
4710	1040	-31
4710	1041	-28
4710	1042	-32
4710	1043	-41
4710	1044	-52
4710	1045	-63
4710	1046	-69
4710	1047	-68
4710	1048	-62
4710	1049	-57
4710	1050	-56
4710	1051	-58
4710	1052	-62
4710	1053	-66
4710	1054	-68
4710	1055	-64
4710	1056	-53
4710	1057	-42
4710	1058	-38
4710	1059	-42
4710	1060	-51
4710	1061	-62
4710	1062	-67
4710	1063	-63
4710	1064	-47
4710	1065	-26
4710	1066	-7
4710	1067	5
4710	1068	12
4710	1069	12
4710	1070	8
4710	1071	0
4710	1072	-7
4710	1073	-11
4710	1074	-18
4710	1075	-29
4710	1076	-42
4710	1077	-51
4710	1078	-55
4710	1079	-49
4710	1080	-29
4710	1081	3
4710	1082	40
4710	1083	74
4710	1084	100
4710	1085	120
4710	1086	134
4710	1087	145
4710	1088	157
4710	1089	173
4710	1090	195
4710	1091	222
4710	1092	249
4710	1093	274
4710	1094	291
4710	1095	291
4710	1096	273
4710	1097	246
4710	1098	218
4710	1099	190
4710	1100	157
4710	1101	108
4710	1102	54
4710	1103	-10
4710	1104	-69
4710	1105	-110
4710	1106	-123
4710	1107	-124
4710	1108	-139
4710	1109	-191
4710	1110	-269
4710	1111	-345
4710	1112	-377
4710	1113	-344
4710	1114	-256
4710	1115	-158
4710	1116	-106
4710	1117	-128
4710	1118	-209
4710	1119	-288
4710	1120	-301
4710	1121	-222
4710	1122	-90
4710	1123	16
4710	1124	27
4710	1125	-57
4710	1126	-132
4710	1127	-15
4710	1128	466
4710	1129	1375
4710	1130	2600
4710	1131	3860
4710	1132	4790
4710	1133	5081
4710	1134	4592
4710	1135	3414
4710	1136	1835
4710	1137	230
4710	1138	-1074
4710	1139	-1896
4710	1140	-2230
4710	1141	-2199
4710	1142	-1981
4710	1143	-1723
4710	1144	-1504
4710	1145	-1327
4710	1146	-1170
4710	1147	-1013
4710	1148	-861
4710	1149	-736
4710	1150	-658
4710	1151	-631
4710	1152	-632
4710	1153	-633
4710	1154	-614
4710	1155	-574
4710	1156	-527
4710	1157	-489
4710	1158	-464
4710	1159	-447
4710	1160	-434
4710	1161	-414
4710	1162	-380
4710	1163	-335
4710	1164	-290
4710	1165	-251
4710	1166	-228
4710	1167	-207
4710	1168	-195
4710	1169	-193
4710	1170	-202
4710	1171	-213
4710	1172	-224
4710	1173	-226
4710	1174	-219
4710	1175	-198
4710	1176	-166
4710	1177	-131
4710	1178	-99
4710	1179	-75
4710	1180	-61
4710	1181	-55
4710	1182	-52
4710	1183	-42
4710	1184	-24
4710	1185	-2
4710	1186	17
4710	1187	30
4710	1188	40
4710	1189	54
4710	1190	84
4710	1191	134
4710	1192	204
4710	1193	282
4710	1194	356
4710	1195	417
4710	1196	465
4710	1197	503
4710	1198	536
4710	1199	565
4710	1200	587
4710	1201	597
4710	1202	590
4710	1203	567
4710	1204	537
4710	1205	511
4710	1206	493
4710	1207	484
4710	1208	478
4710	1209	465
4710	1210	442
4710	1211	404
4710	1212	355
4710	1213	302
4710	1214	241
4710	1215	173
4710	1216	93
4710	1217	5
4710	1218	-81
4710	1219	-155
4710	1220	-209
4710	1221	-239
4710	1222	-252
4710	1223	-263
4710	1224	-283
4710	1225	-320
4710	1226	-367
4710	1227	-413
4710	1228	-444
4710	1229	-450
4710	1230	-434
4710	1231	-406
4710	1232	-380
4710	1233	-367
4710	1234	-368
4710	1235	-376
4710	1236	-382
4710	1237	-377
4710	1238	-354
4710	1239	-320
4710	1240	-288
4710	1241	-269
4710	1242	-269
4710	1243	-281
4710	1244	-294
4710	1245	-295
4710	1246	-278
4710	1247	-241
4710	1248	-192
4710	1249	-146
4710	1250	-116
4710	1251	-104
4710	1252	-105
4710	1253	-113
4710	1254	-117
4710	1255	-113
4710	1256	-103
4710	1257	-93
4710	1258	-92
4710	1259	-99
4710	1260	-106
4710	1261	-107
4710	1262	-100
4710	1263	-86
4710	1264	-71
4710	1265	-64
4710	1266	-72
4710	1267	-93
4710	1268	-113
4710	1269	-122
4710	1270	-109
4710	1271	-80
4710	1272	-44
4710	1273	-16
4710	1274	-7
4710	1275	-15
4710	1276	-30
4710	1277	-41
4710	1278	-40
4710	1279	-37
4710	1280	-43
4710	1281	-62
4710	1282	-93
4710	1283	-127
4710	1284	-147
4710	1285	-139
4710	1286	-100
4710	1287	-45
4710	1288	3
4710	1289	30
4710	1290	33
4710	1291	17
4710	1292	-9
4710	1293	-36
4710	1294	-56
4710	1295	-71
4710	1296	-80
4710	1297	-86
4710	1298	-89
4710	1299	-86
4710	1300	-80
4710	1301	-78
4710	1302	-81
4710	1303	-84
4710	1304	-83
4710	1305	-78
4710	1306	-64
4710	1307	-39
4710	1308	-14
4710	1309	1
4710	1310	-6
4710	1311	-35
4710	1312	-77
4710	1313	-116
4710	1314	-132
4710	1315	-112
4710	1316	-56
4710	1317	23
4710	1318	108
4710	1319	188
4710	1320	252
4710	1321	295
4710	1322	311
4710	1323	300
4710	1324	270
4710	1325	232
4710	1326	196
4710	1327	170
4710	1328	151
4710	1329	134
4710	1330	98
4710	1331	25
4710	1332	-67
4710	1333	-148
4710	1334	-194
4710	1335	-198
4710	1336	-189
4710	1337	-200
4710	1338	-250
4710	1339	-322
4710	1340	-376
4710	1341	-371
4710	1342	-300
4710	1343	-205
4710	1344	-145
4710	1345	-162
4710	1346	-248
4710	1347	-344
4710	1348	-375
4710	1349	-303
4710	1350	-162
4710	1351	-50
4710	1352	-67
4710	1353	-231
4710	1354	-434
4710	1355	-459
4710	1356	-83
4710	1357	806
4710	1358	2118
4710	1359	3559
4710	1360	4728
4710	1361	5273
4710	1362	5025
4710	1363	4054
4710	1364	2633
4710	1365	1116
4710	1366	-190
4710	1367	-1122
4710	1368	-1670
4710	1369	-1928
4710	1370	-2007
4710	1371	-1986
4710	1372	-1887
4710	1373	-1706
4710	1374	-1456
4710	1375	-1176
4710	1376	-927
4710	1377	-766
4710	1378	-703
4710	1379	-704
4710	1380	-709
4710	1381	-676
4710	1382	-597
4710	1383	-502
4710	1384	-430
4710	1385	-411
4710	1386	-438
4710	1387	-482
4710	1388	-504
4710	1389	-485
4710	1390	-433
4710	1391	-373
4710	1392	-326
4710	1393	-304
4710	1394	-296
4710	1395	-287
4710	1396	-275
4710	1397	-261
4710	1398	-247
4710	1399	-231
4710	1400	-207
4710	1401	-179
4710	1402	-155
4710	1403	-138
4710	1404	-126
4710	1405	-117
4710	1406	-104
4710	1407	-88
4710	1408	-70
4710	1409	-53
4710	1410	-39
4710	1411	-29
4710	1412	-22
4710	1413	-7
4710	1414	22
4710	1415	70
4710	1416	127
4710	1417	182
4710	1418	223
4710	1419	241
4710	1420	237
4710	1421	226
4710	1422	228
4710	1423	251
4710	1424	300
4710	1425	363
4710	1426	425
4710	1427	470
4710	1428	491
4710	1429	490
4710	1430	482
4710	1431	479
4710	1432	484
4710	1433	493
4710	1434	499
4710	1435	490
4710	1436	460
4710	1437	413
4710	1438	359
4710	1439	307
4710	1440	260
4710	1441	216
4710	1442	165
4710	1443	103
4710	1444	31
4710	1445	-46
4710	1446	-117
4710	1447	-175
4710	1448	-217
4710	1449	-249
4710	1450	-281
4710	1451	-317
4710	1452	-360
4710	1453	-404
4710	1454	-443
4710	1455	-470
4710	1456	-487
4710	1457	-490
4710	1458	-486
4710	1459	-478
4710	1460	-467
4710	1461	-452
4710	1462	-435
4710	1463	-418
4710	1464	-401
4710	1465	-384
4710	1466	-367
4710	1467	-348
4710	1468	-325
4710	1469	-294
4710	1470	-259
4710	1471	-226
4710	1472	-203
4710	1473	-193
4710	1474	-194
4710	1475	-200
4710	1476	-199
4710	1477	-181
4710	1478	-150
4710	1479	-116
4710	1480	-91
4710	1481	-84
4710	1482	-93
4710	1483	-108
4710	1484	-116
4710	1485	-112
4710	1486	-95
4710	1487	-77
4710	1488	-73
4710	1489	-83
4710	1490	-109
4710	1491	-134
4710	1492	-148
4710	1493	-140
4710	1494	-109
4710	1495	-65
4710	1496	-30
4710	1497	-17
4710	1498	-30
4710	1499	-57
4710	1500	-82
4710	1501	-94
4710	1502	-86
4710	1503	-61
4710	1504	-33
4710	1505	-14
4710	1506	-9
4710	1507	-16
4710	1508	-29
4710	1509	-43
4710	1510	-58
4710	1511	-73
4710	1512	-87
4710	1513	-97
4710	1514	-97
4710	1515	-80
4710	1516	-44
4710	1517	-4
4710	1518	24
4710	1519	25
4710	1520	-1
4710	1521	-46
4710	1522	-91
4710	1523	-119
4710	1524	-116
4710	1525	-85
4710	1526	-47
4710	1527	-19
4710	1528	-11
4710	1529	-13
4710	1530	-10
4710	1531	14
4710	1532	65
4710	1533	133
4710	1534	199
4710	1535	242
4710	1536	257
4710	1537	255
4710	1538	258
4710	1539	275
4710	1540	303
4710	1541	339
4710	1542	366
4710	1543	374
4710	1544	356
4710	1545	315
4710	1546	261
4710	1547	198
4710	1548	120
4710	1549	36
4710	1550	-32
4710	1551	-70
4710	1552	-81
4710	1553	-89
4710	1554	-115
4710	1555	-173
4710	1556	-247
4710	1557	-306
4710	1558	-316
4710	1559	-273
4710	1560	-206
4710	1561	-165
4710	1562	-180
4710	1563	-240
4710	1564	-294
4710	1565	-280
4710	1566	-174
4710	1567	-19
4710	1568	86
4710	1569	43
4710	1570	-168
4710	1571	-438
4710	1572	-542
4710	1573	-237
4710	1574	621
4710	1575	1975
4710	1576	3543
4710	1577	4903
4710	1578	5650
4710	1579	5545
4710	1580	4616
4710	1581	3122
4710	1582	1450
4710	1583	-32
4710	1584	-1102
4710	1585	-1716
4710	1586	-1972
4710	1587	-2018
4710	1588	-1975
4710	1589	-1889
4710	1590	-1756
4710	1591	-1562
4710	1592	-1318
4710	1593	-1071
4710	1594	-880
4710	1595	-780
4710	1596	-761
4710	1597	-774
4710	1598	-767
4710	1599	-715
4710	1600	-628
4710	1601	-543
4710	1602	-494
4710	1603	-491
4710	1604	-518
4710	1605	-546
4710	1606	-542
4710	1607	-499
4710	1608	-432
4710	1609	-359
4710	1610	-301
4710	1611	-259
4710	1612	-226
4710	1613	-204
4710	1614	-198
4710	1615	-202
4710	1616	-214
4710	1617	-218
4710	1618	-210
4710	1619	-191
4710	1620	-168
4710	1621	-143
4710	1622	-120
4710	1623	-98
4710	1624	-79
4710	1625	-61
4710	1626	-43
4710	1627	-19
4710	1628	11
4710	1629	45
4710	1630	79
4710	1631	112
4710	1632	141
4710	1633	167
4710	1634	191
4710	1635	222
4710	1636	261
4710	1637	308
4710	1638	359
4710	1639	411
4710	1640	463
4710	1641	511
4710	1642	552
4710	1643	590
4710	1644	622
4710	1645	648
4710	1646	661
4710	1647	661
4710	1648	650
4710	1649	630
4710	1650	608
4710	1651	589
4710	1652	577
4710	1653	569
4710	1654	554
4710	1655	523
4710	1656	470
4710	1657	402
4710	1658	324
4710	1659	246
4710	1660	175
4710	1661	111
4710	1662	49
4710	1663	-17
4710	1664	-89
4710	1665	-162
4710	1666	-229
4710	1667	-284
4710	1668	-321
4710	1669	-343
4710	1670	-355
4710	1671	-367
4710	1672	-381
4710	1673	-397
4710	1674	-409
4710	1675	-414
4710	1676	-411
4710	1677	-400
4710	1678	-386
4710	1679	-370
4710	1680	-357
4710	1681	-344
4710	1682	-330
4710	1683	-316
4710	1684	-302
4710	1685	-294
4710	1686	-291
4710	1687	-294
4710	1688	-296
4710	1689	-292
4710	1690	-274
4710	1691	-242
4710	1692	-197
4710	1693	-152
4710	1694	-116
4710	1695	-96
4710	1696	-91
4710	1697	-97
4710	1698	-105
4710	1699	-105
4710	1700	-94
4710	1701	-77
4710	1702	-61
4710	1703	-49
4710	1704	-43
4710	1705	-39
4710	1706	-31
4710	1707	-14
4710	1708	15
4710	1709	49
4710	1710	75
4710	1711	83
4710	1712	75
4710	1713	52
4710	1714	22
4710	1715	-3
4710	1716	-15
4710	1717	-13
4710	1718	-1
4710	1719	10
4710	1720	16
4710	1721	16
4710	1722	13
4710	1723	13
4710	1724	21
4710	1725	35
4710	1726	48
4710	1727	52
4710	1728	47
4710	1729	37
4710	1730	26
4710	1731	17
4710	1732	11
4710	1733	7
4710	1734	4
4710	1735	-6
4710	1736	-21
4710	1737	-31
4710	1738	-31
4710	1739	-18
4710	1740	5
4710	1741	27
4710	1742	42
4710	1743	44
4710	1744	39
4710	1745	37
4710	1746	51
4710	1747	86
4710	1748	138
4710	1749	194
4710	1750	246
4710	1751	284
4710	1752	306
4710	1753	315
4710	1754	325
4710	1755	341
4710	1756	363
4710	1757	385
4710	1758	403
4710	1759	420
4710	1760	429
4710	1761	419
4710	1762	378
4710	1763	293
4710	1764	219
4710	1765	152
4710	1766	102
4710	1767	71
4710	1768	51
4710	1769	22
4710	1770	-28
4710	1771	-98
4710	1772	-169
4710	1773	-219
4710	1774	-229
4710	1775	-199
4710	1776	-149
4710	1777	-108
4710	1778	-95
4710	1779	-113
4710	1780	-134
4710	1781	-128
4710	1782	-77
4710	1783	4
4710	1784	75
4710	1785	94
4710	1786	56
4710	1787	17
4710	1788	98
4710	1789	434
4710	1790	1110
4710	1791	2095
4710	1792	3230
4710	1793	4257
4710	1794	4887
4710	1795	4908
4710	1796	4258
4710	1797	3057
4710	1798	1561
4710	1799	79
4710	1800	-1125
4710	1801	-1896
4710	1802	-2217
4710	1803	-2186
4710	1804	-1951
4710	1805	-1653
4710	1806	-1387
4710	1807	-1188
4710	1808	-1054
4710	1809	-957
4710	1810	-875
4710	1811	-801
4710	1812	-740
4710	1813	-696
4710	1814	-670
4710	1815	-656
4710	1816	-647
4710	1817	-634
4710	1818	-615
4710	1819	-587
4710	1820	-554
4710	1821	-521
4710	1822	-492
4710	1823	-464
4710	1824	-430
4710	1825	-388
4710	1826	-341
4710	1827	-297
4710	1828	-294
4710	1829	-296
4710	1830	-304
4710	1831	-316
4710	1832	-323
4710	1833	-320
4710	1834	-311
4710	1835	-293
4710	1836	-269
4710	1837	-241
4710	1838	-214
4710	1839	-186
4710	1840	-157
4710	1841	-129
4710	1842	-107
4710	1843	-87
4710	1844	-70
4710	1845	-51
4710	1846	-30
4710	1847	-8
4710	1848	16
4710	1849	44
4710	1850	68
4710	1851	91
4710	1852	116
4710	1853	149
4710	1854	191
4710	1855	243
4710	1856	298
4710	1857	354
4710	1858	401
4710	1859	438
4710	1860	461
4710	1861	475
4710	1862	483
4710	1863	489
4710	1864	491
4710	1865	493
4710	1866	494
4710	1867	491
4710	1868	482
4710	1869	468
4710	1870	446
4710	1871	417
4710	1872	374
4710	1873	316
4710	1874	246
4710	1875	165
4710	1876	78
4710	1877	-11
4710	1878	-94
4710	1879	-168
4710	1880	-232
4710	1881	-287
4710	1882	-332
4710	1883	-367
4710	1884	-395
4710	1885	-422
4710	1886	-446
4710	1887	-464
4710	1888	-474
4710	1889	-476
4710	1890	-472
4710	1891	-465
4710	1892	-457
4710	1893	-453
4710	1894	-454
4710	1895	-458
4710	1896	-463
4710	1897	-464
4710	1898	-457
4710	1899	-441
4710	1900	-417
4710	1901	-390
4710	1902	-364
4710	1903	-342
4710	1904	-321
4710	1905	-301
4710	1906	-282
4710	1907	-265
4710	1908	-253
4710	1909	-249
4710	1910	-254
4710	1911	-265
4710	1912	-273
4710	1913	-272
4710	1914	-257
4710	1915	-235
4710	1916	-209
4710	1917	-184
4710	1918	-165
4710	1919	-153
4710	1920	-143
4710	1921	-130
4710	1922	-109
4710	1923	-85
4710	1924	-62
4710	1925	-46
4710	1926	-40
4710	1927	-44
4710	1928	-54
4710	1929	-62
4710	1930	-59
4710	1931	-46
4710	1932	-26
4710	1933	-7
4710	1934	6
4710	1935	8
4710	1936	2
4710	1937	-10
4710	1938	-22
4710	1939	-27
4710	1940	-27
4710	1941	-26
4710	1942	-28
4710	1943	-31
4710	1944	-39
4710	1945	-49
4710	1946	-57
4710	1947	-56
4710	1948	-46
4710	1949	-28
4710	1950	-7
4710	1951	13
4710	1952	27
4710	1953	30
4710	1954	26
4710	1955	15
4710	1956	1
4710	1957	-10
4710	1958	-14
4710	1959	-8
4710	1960	4
4710	1961	17
4710	1962	23
4710	1963	25
4710	1964	25
4710	1965	26
4710	1966	32
4710	1967	43
4710	1968	57
4710	1969	70
4710	1970	80
4710	1971	86
4710	1972	95
4710	1973	110
4710	1974	132
4710	1975	159
4710	1976	188
4710	1977	218
4710	1978	245
4710	1979	271
4710	1980	299
4710	1981	333
4710	1982	372
4710	1983	405
4710	1984	421
4710	1985	418
4710	1986	397
4710	1987	368
4710	1988	331
4710	1989	287
4710	1990	241
4710	1991	183
4710	1992	108
4710	1993	25
4710	1994	-39
4710	1995	-73
4710	1996	-78
4710	1997	-75
4710	1998	-90
4710	1999	-138
[truncated: 159,280 more rows]
