# Supplementary material for: Are Complexity Metrics Reliable in Assessing HRV Control in Obese Patients During Sleep?
Source: PLoS One. 2015 Apr 20;10(4):e0124458. doi: 10.1371/journal.pone.0124458 (PMC4404104; doi:10.1371/journal.pone.0124458)
Supplement: S2 Dataset — (ZIP) [file pone.0124458.s002.zip › cabiddu_obese_patients_data/SUBJECT (14)/4/FC.txt]

17520	0	-638
17520	1	-664
17520	2	-645
17520	3	-578
17520	4	-492
17520	5	-432
17520	6	-417
17520	7	-436
17520	8	-459
17520	9	-456
17520	10	-413
17520	11	-334
17520	12	-242
17520	13	-173
17520	14	-150
17520	15	-159
17520	16	-190
17520	17	-231
17520	18	-268
17520	19	-292
17520	20	-287
17520	21	-263
17520	22	-235
17520	23	-217
17520	24	-204
17520	25	-190
17520	26	-175
17520	27	-157
17520	28	-133
17520	29	-107
17520	30	-85
17520	31	-74
17520	32	-71
17520	33	-68
17520	34	-59
17520	35	-47
17520	36	-29
17520	37	-2
17520	38	31
17520	39	66
17520	40	98
17520	41	134
17520	42	178
17520	43	228
17520	44	277
17520	45	324
17520	46	368
17520	47	403
17520	48	423
17520	49	431
17520	50	434
17520	51	439
17520	52	446
17520	53	455
17520	54	467
17520	55	480
17520	56	483
17520	57	471
17520	58	446
17520	59	415
17520	60	378
17520	61	337
17520	62	298
17520	63	264
17520	64	230
17520	65	185
17520	66	126
17520	67	59
17520	68	-12
17520	69	-84
17520	70	-152
17520	71	-209
17520	72	-252
17520	73	-287
17520	74	-321
17520	75	-352
17520	76	-377
17520	77	-401
17520	78	-427
17520	79	-449
17520	80	-462
17520	81	-466
17520	82	-469
17520	83	-476
17520	84	-484
17520	85	-492
17520	86	-501
17520	87	-508
17520	88	-504
17520	89	-485
17520	90	-457
17520	91	-430
17520	92	-402
17520	93	-373
17520	94	-346
17520	95	-328
17520	96	-318
17520	97	-310
17520	98	-305
17520	99	-304
17520	100	-301
17520	101	-287
17520	102	-259
17520	103	-227
17520	104	-200
17520	105	-179
17520	106	-163
17520	107	-151
17520	108	-138
17520	109	-117
17520	110	-84
17520	111	-49
17520	112	-27
17520	113	-23
17520	114	-34
17520	115	-54
17520	116	-75
17520	117	-90
17520	118	-88
17520	119	-74
17520	120	-61
17520	121	-60
17520	122	-71
17520	123	-86
17520	124	-99
17520	125	-106
17520	126	-99
17520	127	-81
17520	128	-61
17520	129	-56
17520	130	-66
17520	131	-84
17520	132	-103
17520	133	-121
17520	134	-131
17520	135	-128
17520	136	-114
17520	137	-101
17520	138	-95
17520	139	-95
17520	140	-92
17520	141	-86
17520	142	-81
17520	143	-77
17520	144	-73
17520	145	-70
17520	146	-74
17520	147	-78
17520	148	-75
17520	149	-66
17520	150	-59
17520	151	-57
17520	152	-59
17520	153	-60
17520	154	-63
17520	155	-67
17520	156	-64
17520	157	-50
17520	158	-32
17520	159	-19
17520	160	-15
17520	161	-18
17520	162	-26
17520	163	-38
17520	164	-48
17520	165	-46
17520	166	-34
17520	167	-19
17520	168	-11
17520	169	-3
17520	170	12
17520	171	38
17520	172	79
17520	173	139
17520	174	211
17520	175	274
17520	176	309
17520	177	310
17520	178	285
17520	179	251
17520	180	215
17520	181	184
17520	182	163
17520	183	153
17520	184	145
17520	185	129
17520	186	100
17520	187	57
17520	188	17
17520	189	-33
17520	190	-83
17520	191	-116
17520	192	-127
17520	193	-124
17520	194	-121
17520	195	-128
17520	196	-160
17520	197	-216
17520	198	-272
17520	199	-294
17520	200	-270
17520	201	-218
17520	202	-174
17520	203	-167
17520	204	-204
17520	205	-258
17520	206	-278
17520	207	-222
17520	208	-92
17520	209	59
17520	210	157
17520	211	174
17520	212	167
17520	213	274
17520	214	657
17520	215	1420
17520	216	2521
17520	217	3743
17520	218	4740
17520	219	5166
17520	220	4823
17520	221	3739
17520	222	2164
17520	223	486
17520	224	-914
17520	225	-1790
17520	226	-2106
17520	227	-2001
17520	228	-1694
17520	229	-1379
17520	230	-1161
17520	231	-1051
17520	232	-996
17520	233	-932
17520	234	-835
17520	235	-728
17520	236	-653
17520	237	-627
17520	238	-639
17520	239	-658
17520	240	-657
17520	241	-621
17520	242	-558
17520	243	-498
17520	244	-466
17520	245	-465
17520	246	-482
17520	247	-492
17520	248	-484
17520	249	-451
17520	250	-401
17520	251	-351
17520	252	-327
17520	253	-312
17520	254	-303
17520	255	-296
17520	256	-288
17520	257	-280
17520	258	-269
17520	259	-252
17520	260	-229
17520	261	-209
17520	262	-198
17520	263	-189
17520	264	-182
17520	265	-178
17520	266	-176
17520	267	-167
17520	268	-144
17520	269	-113
17520	270	-80
17520	271	-46
17520	272	-11
17520	273	20
17520	274	41
17520	275	58
17520	276	78
17520	277	104
17520	278	137
17520	279	173
17520	280	217
17520	281	265
17520	282	310
17520	283	346
17520	284	382
17520	285	421
17520	286	462
17520	287	499
17520	288	532
17520	289	560
17520	290	579
17520	291	587
17520	292	584
17520	293	581
17520	294	577
17520	295	568
17520	296	551
17520	297	528
17520	298	499
17520	299	462
17520	300	418
17520	301	373
17520	302	333
17520	303	290
17520	304	239
17520	305	176
17520	306	105
17520	307	26
17520	308	-57
17520	309	-132
17520	310	-190
17520	311	-235
17520	312	-277
17520	313	-325
17520	314	-375
17520	315	-421
17520	316	-458
17520	317	-482
17520	318	-482
17520	319	-457
17520	320	-419
17520	321	-385
17520	322	-361
17520	323	-345
17520	324	-337
17520	325	-340
17520	326	-349
17520	327	-355
17520	328	-355
17520	329	-354
17520	330	-352
17520	331	-342
17520	332	-321
17520	333	-292
17520	334	-260
17520	335	-229
17520	336	-203
17520	337	-190
17520	338	-196
17520	339	-215
17520	340	-234
17520	341	-245
17520	342	-248
17520	343	-239
17520	344	-222
17520	345	-201
17520	346	-187
17520	347	-181
17520	348	-179
17520	349	-173
17520	350	-163
17520	351	-152
17520	352	-137
17520	353	-115
17520	354	-93
17520	355	-79
17520	356	-65
17520	357	-55
17520	358	-50
17520	359	-58
17520	360	-79
17520	361	-101
17520	362	-120
17520	363	-132
17520	364	-135
17520	365	-127
17520	366	-109
17520	367	-91
17520	368	-82
17520	369	-81
17520	370	-83
17520	371	-85
17520	372	-94
17520	373	-97
17520	374	-94
17520	375	-85
17520	376	-83
17520	377	-91
17520	378	-103
17520	379	-109
17520	380	-108
17520	381	-103
17520	382	-94
17520	383	-85
17520	384	-79
17520	385	-80
17520	386	-78
17520	387	-67
17520	388	-48
17520	389	-33
17520	390	-29
17520	391	-38
17520	392	-56
17520	393	-76
17520	394	-86
17520	395	-71
17520	396	-30
17520	397	15
17520	398	42
17520	399	38
17520	400	6
17520	401	-44
17520	402	-99
17520	403	-137
17520	404	-143
17520	405	-118
17520	406	-77
17520	407	-38
17520	408	-8
17520	409	8
17520	410	9
17520	411	0
17520	412	-3
17520	413	11
17520	414	42
17520	415	86
17520	416	142
17520	417	204
17520	418	263
17520	419	305
17520	420	322
17520	421	321
17520	422	306
17520	423	279
17520	424	248
17520	425	225
17520	426	216
17520	427	221
17520	428	228
17520	429	226
17520	430	204
17520	431	162
17520	432	99
17520	433	23
17520	434	-40
17520	435	-69
17520	436	-66
17520	437	-56
17520	438	-58
17520	439	-94
17520	440	-170
17520	441	-255
17520	442	-302
17520	443	-280
17520	444	-199
17520	445	-102
17520	446	-45
17520	447	-61
17520	448	-143
17520	449	-230
17520	450	-242
17520	451	-137
17520	452	50
17520	453	222
17520	454	288
17520	455	235
17520	456	162
17520	457	256
17520	458	707
17520	459	1605
17520	460	2842
17520	461	4114
17520	462	5024
17520	463	5237
17520	464	4621
17520	465	3295
17520	466	1599
17520	467	-41
17520	468	-1271
17520	469	-1931
17520	470	-2071
17520	471	-1873
17520	472	-1557
17520	473	-1285
17520	474	-1115
17520	475	-1018
17520	476	-929
17520	477	-811
17520	478	-679
17520	479	-573
17520	480	-527
17520	481	-537
17520	482	-577
17520	483	-605
17520	484	-591
17520	485	-535
17520	486	-464
17520	487	-417
17520	488	-409
17520	489	-428
17520	490	-447
17520	491	-449
17520	492	-417
17520	493	-353
17520	494	-277
17520	495	-226
17520	496	-204
17520	497	-199
17520	498	-209
17520	499	-225
17520	500	-238
17520	501	-238
17520	502	-223
17520	503	-201
17520	504	-182
17520	505	-172
17520	506	-166
17520	507	-158
17520	508	-145
17520	509	-125
17520	510	-96
17520	511	-56
17520	512	-18
17520	513	8
17520	514	22
17520	515	33
17520	516	45
17520	517	62
17520	518	85
17520	519	116
17520	520	148
17520	521	169
17520	522	180
17520	523	190
17520	524	208
17520	525	237
17520	526	276
17520	527	328
17520	528	387
17520	529	442
17520	530	483
17520	531	513
17520	532	538
17520	533	558
17520	534	569
17520	535	574
17520	536	575
17520	537	575
17520	538	568
17520	539	555
17520	540	542
17520	541	530
17520	542	513
17520	543	484
17520	544	446
17520	545	403
17520	546	355
17520	547	303
17520	548	251
17520	549	199
17520	550	140
17520	551	66
17520	552	-22
17520	553	-114
17520	554	-201
17520	555	-278
17520	556	-340
17520	557	-382
17520	558	-401
17520	559	-408
17520	560	-414
17520	561	-419
17520	562	-423
17520	563	-427
17520	564	-433
17520	565	-440
17520	566	-443
17520	567	-446
17520	568	-450
17520	569	-454
17520	570	-448
17520	571	-433
17520	572	-415
17520	573	-401
17520	574	-387
17520	575	-370
17520	576	-353
17520	577	-338
17520	578	-319
17520	579	-295
17520	580	-272
17520	581	-259
17520	582	-256
17520	583	-257
17520	584	-258
17520	585	-260
17520	586	-262
17520	587	-258
17520	588	-246
17520	589	-235
17520	590	-226
17520	591	-212
17520	592	-189
17520	593	-161
17520	594	-134
17520	595	-109
17520	596	-89
17520	597	-82
17520	598	-92
17520	599	-114
17520	600	-134
17520	601	-151
17520	602	-163
17520	603	-167
17520	604	-161
17520	605	-147
17520	606	-134
17520	607	-125
17520	608	-116
17520	609	-106
17520	610	-94
17520	611	-83
17520	612	-74
17520	613	-63
17520	614	-57
17520	615	-61
17520	616	-74
17520	617	-87
17520	618	-93
17520	619	-97
17520	620	-99
17520	621	-100
17520	622	-101
17520	623	-108
17520	624	-121
17520	625	-129
17520	626	-121
17520	627	-99
17520	628	-68
17520	629	-31
17520	630	5
17520	631	30
17520	632	28
17520	633	4
17520	634	-31
17520	635	-62
17520	636	-83
17520	637	-86
17520	638	-71
17520	639	-40
17520	640	-9
17520	641	10
17520	642	15
17520	643	15
17520	644	10
17520	645	0
17520	646	-8
17520	647	-11
17520	648	-9
17520	649	-10
17520	650	-13
17520	651	-16
17520	652	-20
17520	653	-24
17520	654	-29
17520	655	-25
17520	656	-10
17520	657	10
17520	658	28
17520	659	47
17520	660	67
17520	661	82
17520	662	82
17520	663	71
17520	664	57
17520	665	52
17520	666	57
17520	667	76
17520	668	117
17520	669	172
17520	670	224
17520	671	258
17520	672	276
17520	673	282
17520	674	281
17520	675	282
17520	676	287
17520	677	295
17520	678	298
17520	679	288
17520	680	270
17520	681	248
17520	682	223
17520	683	190
17520	684	149
17520	685	92
17520	686	27
17520	687	-33
17520	688	-72
17520	689	-78
17520	690	-67
17520	691	-67
17520	692	-103
17520	693	-165
17520	694	-219
17520	695	-232
17520	696	-193
17520	697	-121
17520	698	-58
17520	699	-49
17520	700	-107
17520	701	-193
17520	702	-233
17520	703	-168
17520	704	-6
17520	705	179
17520	706	291
17520	707	274
17520	708	166
17520	709	117
17520	710	337
17520	711	985
17520	712	2052
17520	713	3329
17520	714	4458
17520	715	5067
17520	716	4907
17520	717	3960
17520	718	2461
17520	719	803
17520	720	-620
17520	721	-1553
17520	722	-1944
17520	723	-1913
17520	724	-1660
17520	725	-1376
17520	726	-1166
17520	727	-1036
17520	728	-937
17520	729	-827
17520	730	-704
17520	731	-595
17520	732	-530
17520	733	-519
17520	734	-549
17520	735	-582
17520	736	-582
17520	737	-536
17520	738	-467
17520	739	-409
17520	740	-375
17520	741	-366
17520	742	-372
17520	743	-377
17520	744	-365
17520	745	-326
17520	746	-273
17520	747	-228
17520	748	-203
17520	749	-185
17520	750	-180
17520	751	-187
17520	752	-201
17520	753	-207
17520	754	-196
17520	755	-174
17520	756	-151
17520	757	-133
17520	758	-120
17520	759	-110
17520	760	-103
17520	761	-90
17520	762	-66
17520	763	-37
17520	764	-15
17520	765	-8
17520	766	-16
17520	767	-28
17520	768	-33
17520	769	-22
17520	770	17
17520	771	80
17520	772	149
17520	773	200
17520	774	224
17520	775	228
17520	776	220
17520	777	216
17520	778	229
17520	779	268
17520	780	323
17520	781	377
17520	782	414
17520	783	437
17520	784	452
17520	785	467
17520	786	490
17520	787	527
17520	788	574
17520	789	613
17520	790	627
17520	791	613
17520	792	583
17520	793	545
17520	794	504
17520	795	465
17520	796	431
17520	797	395
17520	798	346
17520	799	285
17520	800	220
17520	801	160
17520	802	107
17520	803	58
17520	804	12
17520	805	-34
17520	806	-86
17520	807	-150
17520	808	-219
17520	809	-281
17520	810	-329
17520	811	-367
17520	812	-397
17520	813	-417
17520	814	-433
17520	815	-447
17520	816	-460
17520	817	-463
17520	818	-453
17520	819	-433
17520	820	-414
17520	821	-394
17520	822	-372
17520	823	-349
17520	824	-332
17520	825	-316
17520	826	-300
17520	827	-287
17520	828	-283
17520	829	-286
17520	830	-290
17520	831	-287
17520	832	-279
17520	833	-264
17520	834	-242
17520	835	-212
17520	836	-185
17520	837	-168
17520	838	-159
17520	839	-155
17520	840	-152
17520	841	-151
17520	842	-151
17520	843	-147
17520	844	-140
17520	845	-142
17520	846	-150
17520	847	-157
17520	848	-156
17520	849	-149
17520	850	-136
17520	851	-116
17520	852	-94
17520	853	-78
17520	854	-76
17520	855	-88
17520	856	-106
17520	857	-126
17520	858	-149
17520	859	-166
17520	860	-171
17520	861	-163
17520	862	-154
17520	863	-147
17520	864	-143
17520	865	-139
17520	866	-138
17520	867	-139
17520	868	-131
17520	869	-113
17520	870	-95
17520	871	-87
17520	872	-91
17520	873	-101
17520	874	-112
17520	875	-120
17520	876	-125
17520	877	-122
17520	878	-115
17520	879	-113
17520	880	-119
17520	881	-125
17520	882	-124
17520	883	-117
17520	884	-103
17520	885	-84
17520	886	-61
17520	887	-45
17520	888	-44
17520	889	-61
17520	890	-79
17520	891	-92
17520	892	-97
17520	893	-92
17520	894	-78
17520	895	-63
17520	896	-57
17520	897	-69
17520	898	-89
17520	899	-104
17520	900	-106
17520	901	-93
17520	902	-63
17520	903	-24
17520	904	5
17520	905	8
17520	906	-12
17520	907	-45
17520	908	-74
17520	909	-90
17520	910	-85
17520	911	-59
17520	912	-21
17520	913	11
17520	914	30
17520	915	44
17520	916	66
17520	917	100
17520	918	148
17520	919	210
17520	920	279
17520	921	337
17520	922	368
17520	923	366
17520	924	335
17520	925	289
17520	926	240
17520	927	207
17520	928	203
17520	929	221
17520	930	239
17520	931	234
17520	932	184
17520	933	91
17520	934	-17
17520	935	-108
17520	936	-153
17520	937	-156
17520	938	-154
17520	939	-181
17520	940	-242
17520	941	-307
17520	942	-338
17520	943	-310
17520	944	-231
17520	945	-143
17520	946	-97
17520	947	-123
17520	948	-201
17520	949	-263
17520	950	-242
17520	951	-123
17520	952	35
17520	953	136
17520	954	107
17520	955	-43
17520	956	-188
17520	957	-117
17520	958	358
17520	959	1294
17520	960	2548
17520	961	3815
17520	962	4723
17520	963	4980
17520	964	4481
17520	965	3351
17520	966	1893
17520	967	459
17520	968	-684
17520	969	-1417
17520	970	-1771
17520	971	-1857
17520	972	-1802
17520	973	-1693
17520	974	-1550
17520	975	-1364
17520	976	-1135
17520	977	-901
17520	978	-710
17520	979	-596
17520	980	-557
17520	981	-564
17520	982	-572
17520	983	-543
17520	984	-473
17520	985	-396
17520	986	-352
17520	987	-360
17520	988	-403
17520	989	-448
17520	990	-467
17520	991	-447
17520	992	-393
17520	993	-327
17520	994	-279
17520	995	-259
17520	996	-245
17520	997	-225
17520	998	-207
17520	999	-195
17520	1000	-191
17520	1001	-184
17520	1002	-178
17520	1003	-180
17520	1004	-182
17520	1005	-176
17520	1006	-160
17520	1007	-142
17520	1008	-126
17520	1009	-111
17520	1010	-92
17520	1011	-71
17520	1012	-44
17520	1013	-3
17520	1014	50
17520	1015	100
17520	1016	132
17520	1017	141
17520	1018	130
17520	1019	111
17520	1020	93
17520	1021	88
17520	1022	106
17520	1023	143
17520	1024	186
17520	1025	224
17520	1026	262
17520	1027	306
17520	1028	354
17520	1029	401
17520	1030	439
17520	1031	462
17520	1032	465
17520	1033	450
17520	1034	436
17520	1035	441
17520	1036	465
17520	1037	497
17520	1038	525
17520	1039	541
17520	1040	537
17520	1041	509
17520	1042	459
17520	1043	400
17520	1044	341
17520	1045	284
17520	1046	230
17520	1047	186
17520	1048	155
17520	1049	132
17520	1050	106
17520	1051	73
17520	1052	25
17520	1053	-43
17520	1054	-125
17520	1055	-208
17520	1056	-272
17520	1057	-307
17520	1058	-323
17520	1059	-332
17520	1060	-345
17520	1061	-370
17520	1062	-409
17520	1063	-454
17520	1064	-486
17520	1065	-487
17520	1066	-457
17520	1067	-413
17520	1068	-372
17520	1069	-340
17520	1070	-320
17520	1071	-314
17520	1072	-314
17520	1073	-309
17520	1074	-296
17520	1075	-279
17520	1076	-263
17520	1077	-249
17520	1078	-238
17520	1079	-235
17520	1080	-242
17520	1081	-251
17520	1082	-254
17520	1083	-248
17520	1084	-233
17520	1085	-204
17520	1086	-163
17520	1087	-118
17520	1088	-84
17520	1089	-67
17520	1090	-67
17520	1091	-79
17520	1092	-99
17520	1093	-122
17520	1094	-136
17520	1095	-139
17520	1096	-135
17520	1097	-132
17520	1098	-124
17520	1099	-107
17520	1100	-87
17520	1101	-72
17520	1102	-69
17520	1103	-75
17520	1104	-87
17520	1105	-104
17520	1106	-116
17520	1107	-114
17520	1108	-95
17520	1109	-69
17520	1110	-48
17520	1111	-38
17520	1112	-40
17520	1113	-56
17520	1114	-80
17520	1115	-93
17520	1116	-82
17520	1117	-51
17520	1118	-19
17520	1119	-3
17520	1120	-13
17520	1121	-51
17520	1122	-110
17520	1123	-165
17520	1124	-191
17520	1125	-174
17520	1126	-126
17520	1127	-69
17520	1128	-22
17520	1129	6
17520	1130	11
17520	1131	-7
17520	1132	-36
17520	1133	-60
17520	1134	-74
17520	1135	-77
17520	1136	-63
17520	1137	-26
17520	1138	30
17520	1139	96
17520	1140	159
17520	1141	214
17520	1142	255
17520	1143	274
17520	1144	271
17520	1145	262
17520	1146	267
17520	1147	286
17520	1148	309
17520	1149	323
17520	1150	320
17520	1151	296
17520	1152	248
17520	1153	189
17520	1154	133
17520	1155	64
17520	1156	26
17520	1157	3
17520	1158	-9
17520	1159	-23
17520	1160	-48
17520	1161	-95
17520	1162	-160
17520	1163	-225
17520	1164	-269
17520	1165	-286
17520	1166	-273
17520	1167	-242
17520	1168	-216
17520	1169	-222
17520	1170	-254
17520	1171	-280
17520	1172	-263
17520	1173	-187
17520	1174	-66
17520	1175	54
17520	1176	110
17520	1177	53
17520	1178	-106
17520	1179	-272
17520	1180	-293
17520	1181	-21
17520	1182	614
17520	1183	1568
17520	1184	2675
17520	1185	3679
17520	1186	4315
17520	1187	4407
17520	1188	3922
17520	1189	2967
17520	1190	1743
17520	1191	487
17520	1192	-596
17520	1193	-1376
17520	1194	-1822
17520	1195	-1972
17520	1196	-1906
17520	1197	-1713
17520	1198	-1476
17520	1199	-1258
17520	1200	-1088
17520	1201	-967
17520	1202	-880
17520	1203	-814
17520	1204	-756
17520	1205	-695
17520	1206	-625
17520	1207	-557
17520	1208	-500
17520	1209	-458
17520	1210	-428
17520	1211	-409
17520	1212	-399
17520	1213	-399
17520	1214	-402
17520	1215	-407
17520	1216	-406
17520	1217	-391
17520	1218	-350
17520	1219	-281
17520	1220	-245
17520	1221	-224
17520	1222	-222
17520	1223	-230
17520	1224	-244
17520	1225	-244
17520	1226	-217
17520	1227	-171
17520	1228	-129
17520	1229	-111
17520	1230	-119
17520	1231	-135
17520	1232	-138
17520	1233	-121
17520	1234	-92
17520	1235	-60
17520	1236	-39
17520	1237	-39
17520	1238	-55
17520	1239	-66
17520	1240	-49
17520	1241	-4
17520	1242	52
17520	1243	100
17520	1244	128
17520	1245	132
17520	1246	127
17520	1247	133
17520	1248	173
17520	1249	243
17520	1250	319
17520	1251	376
17520	1252	404
17520	1253	410
17520	1254	406
17520	1255	410
17520	1256	438
17520	1257	490
17520	1258	542
17520	1259	569
17520	1260	565
17520	1261	542
17520	1262	515
17520	1263	493
17520	1264	481
17520	1265	476
17520	1266	457
17520	1267	409
17520	1268	332
17520	1269	245
17520	1270	169
17520	1271	112
17520	1272	72
17520	1273	41
17520	1274	6
17520	1275	-44
17520	1276	-111
17520	1277	-187
17520	1278	-255
17520	1279	-306
17520	1280	-347
17520	1281	-377
17520	1282	-398
17520	1283	-415
17520	1284	-433
17520	1285	-453
17520	1286	-471
17520	1287	-484
17520	1288	-495
17520	1289	-507
17520	1290	-513
17520	1291	-508
17520	1292	-492
17520	1293	-475
17520	1294	-458
17520	1295	-438
17520	1296	-416
17520	1297	-395
17520	1298	-373
17520	1299	-347
17520	1300	-321
17520	1301	-303
17520	1302	-294
17520	1303	-286
17520	1304	-267
17520	1305	-234
17520	1306	-192
17520	1307	-147
17520	1308	-108
17520	1309	-88
17520	1310	-92
17520	1311	-111
17520	1312	-134
17520	1313	-144
17520	1314	-142
17520	1315	-135
17520	1316	-127
17520	1317	-121
17520	1318	-120
17520	1319	-122
17520	1320	-118
17520	1321	-104
17520	1322	-88
17520	1323	-79
17520	1324	-79
17520	1325	-81
17520	1326	-81
17520	1327	-75
17520	1328	-64
17520	1329	-47
17520	1330	-34
17520	1331	-39
17520	1332	-64
17520	1333	-92
17520	1334	-102
17520	1335	-86
17520	1336	-51
17520	1337	-11
17520	1338	17
17520	1339	12
17520	1340	-28
17520	1341	-84
17520	1342	-130
17520	1343	-152
17520	1344	-148
17520	1345	-129
17520	1346	-106
17520	1347	-90
17520	1348	-88
17520	1349	-95
17520	1350	-97
17520	1351	-85
17520	1352	-65
17520	1353	-47
17520	1354	-34
17520	1355	-23
17520	1356	-10
17520	1357	9
17520	1358	46
17520	1359	103
17520	1360	168
17520	1361	222
17520	1362	252
17520	1363	259
17520	1364	250
17520	1365	235
17520	1366	220
17520	1367	210
17520	1368	211
17520	1369	219
17520	1370	234
17520	1371	257
17520	1372	278
17520	1373	283
17520	1374	256
17520	1375	184
17520	1376	76
17520	1377	-39
17520	1378	-127
17520	1379	-168
17520	1380	-173
17520	1381	-173
17520	1382	-202
17520	1383	-262
17520	1384	-320
17520	1385	-335
17520	1386	-287
17520	1387	-199
17520	1388	-111
17520	1389	-72
17520	1390	-102
17520	1391	-175
17520	1392	-225
17520	1393	-195
17520	1394	-81
17520	1395	52
17520	1396	114
17520	1397	56
17520	1398	-71
17520	1399	-118
17520	1400	126
17520	1401	820
17520	1402	1968
17520	1403	3366
17520	1404	4655
17520	1405	5450
17520	1406	5485
17520	1407	4715
17520	1408	3326
17520	1409	1674
17520	1410	138
17520	1411	-1014
17520	1412	-1687
17520	1413	-1941
17520	1414	-1918
17520	1415	-1766
17520	1416	-1582
17520	1417	-1402
17520	1418	-1220
17520	1419	-1031
17520	1420	-854
17520	1421	-723
17520	1422	-655
17520	1423	-637
17520	1424	-641
17520	1425	-636
17520	1426	-601
17520	1427	-536
17520	1428	-469
17520	1429	-433
17520	1430	-436
17520	1431	-459
17520	1432	-472
17520	1433	-458
17520	1434	-416
17520	1435	-354
17520	1436	-291
17520	1437	-252
17520	1438	-244
17520	1439	-245
17520	1440	-245
17520	1441	-246
17520	1442	-249
17520	1443	-255
17520	1444	-254
17520	1445	-246
17520	1446	-236
17520	1447	-231
17520	1448	-223
17520	1449	-208
17520	1450	-189
17520	1451	-166
17520	1452	-140
17520	1453	-104
17520	1454	-67
17520	1455	-35
17520	1456	-10
17520	1457	9
17520	1458	23
17520	1459	31
17520	1460	38
17520	1461	54
17520	1462	86
17520	1463	123
17520	1464	162
17520	1465	195
17520	1466	225
17520	1467	248
17520	1468	266
17520	1469	293
17520	1470	337
17520	1471	393
17520	1472	450
17520	1473	498
17520	1474	534
17520	1475	559
17520	1476	568
17520	1477	569
17520	1478	572
17520	1479	579
17520	1480	581
17520	1481	570
17520	1482	549
17520	1483	520
17520	1484	487
17520	1485	452
17520	1486	419
17520	1487	390
17520	1488	352
17520	1489	292
17520	1490	208
17520	1491	112
17520	1492	14
17520	1493	-75
17520	1494	-149
17520	1495	-205
17520	1496	-246
17520	1497	-283
17520	1498	-324
17520	1499	-364
17520	1500	-396
17520	1501	-419
17520	1502	-434
17520	1503	-442
17520	1504	-445
17520	1505	-448
17520	1506	-462
17520	1507	-481
17520	1508	-494
17520	1509	-493
17520	1510	-479
17520	1511	-454
17520	1512	-421
17520	1513	-387
17520	1514	-363
17520	1515	-354
17520	1516	-354
17520	1517	-356
17520	1518	-359
17520	1519	-363
17520	1520	-365
17520	1521	-358
17520	1522	-345
17520	1523	-328
17520	1524	-311
17520	1525	-291
17520	1526	-270
17520	1527	-252
17520	1528	-237
17520	1529	-217
17520	1530	-187
17520	1531	-152
17520	1532	-121
17520	1533	-99
17520	1534	-87
17520	1535	-87
17520	1536	-102
17520	1537	-122
17520	1538	-135
17520	1539	-138
17520	1540	-132
17520	1541	-120
17520	1542	-102
17520	1543	-84
17520	1544	-72
17520	1545	-69
17520	1546	-72
17520	1547	-74
17520	1548	-77
17520	1549	-85
17520	1550	-94
17520	1551	-98
17520	1552	-99
17520	1553	-100
17520	1554	-102
17520	1555	-102
17520	1556	-98
17520	1557	-99
17520	1558	-103
17520	1559	-104
17520	1560	-100
17520	1561	-96
17520	1562	-96
17520	1563	-93
17520	1564	-85
17520	1565	-76
17520	1566	-72
17520	1567	-72
17520	1568	-75
17520	1569	-81
17520	1570	-93
17520	1571	-107
17520	1572	-115
17520	1573	-117
17520	1574	-117
17520	1575	-117
17520	1576	-113
17520	1577	-102
17520	1578	-87
17520	1579	-72
17520	1580	-55
17520	1581	-34
17520	1582	-16
17520	1583	-13
17520	1584	-17
17520	1585	-21
17520	1586	-22
17520	1587	-22
17520	1588	-11
17520	1589	18
17520	1590	66
17520	1591	124
17520	1592	180
17520	1593	225
17520	1594	252
17520	1595	254
17520	1596	232
17520	1597	200
17520	1598	171
17520	1599	150
17520	1600	141
17520	1601	146
17520	1602	159
17520	1603	160
17520	1604	130
17520	1605	69
17520	1606	-14
17520	1607	-102
17520	1608	-169
17520	1609	-200
17520	1610	-192
17520	1611	-170
17520	1612	-169
17520	1613	-209
17520	1614	-278
17520	1615	-336
17520	1616	-347
17520	1617	-300
17520	1618	-215
17520	1619	-136
17520	1620	-112
17520	1621	-165
17520	1622	-264
17520	1623	-328
17520	1624	-293
17520	1625	-148
17520	1626	51
17520	1627	213
17520	1628	273
17520	1629	239
17520	1630	227
17520	1631	428
17520	1632	1005
17520	1633	1987
17520	1634	3215
17520	1635	4372
17520	1636	5101
17520	1637	5117
17520	1638	4342
17520	1639	2940
17520	1640	1266
17520	1641	-283
17520	1642	-1405
17520	1643	-1979
17520	1644	-2064
17520	1645	-1841
17520	1646	-1518
17520	1647	-1243
17520	1648	-1065
17520	1649	-957
17520	1650	-871
17520	1651	-787
17520	1652	-708
17520	1653	-653
17520	1654	-637
17520	1655	-653
17520	1656	-672
17520	1657	-659
17520	1658	-607
17520	1659	-536
17520	1660	-482
17520	1661	-460
17520	1662	-465
17520	1663	-478
17520	1664	-480
17520	1665	-452
17520	1666	-391
17520	1667	-320
17520	1668	-272
17520	1669	-264
17520	1670	-279
17520	1671	-302
17520	1672	-326
17520	1673	-339
17520	1674	-331
17520	1675	-306
17520	1676	-279
17520	1677	-259
17520	1678	-242
17520	1679	-222
17520	1680	-196
17520	1681	-173
17520	1682	-155
17520	1683	-141
17520	1684	-133
17520	1685	-131
17520	1686	-127
17520	1687	-113
17520	1688	-84
17520	1689	-49
17520	1690	-17
17520	1691	9
17520	1692	30
17520	1693	46
17520	1694	61
17520	1695	85
17520	1696	125
17520	1697	175
17520	1698	221
17520	1699	259
17520	1700	288
17520	1701	313
17520	1702	332
17520	1703	355
17520	1704	389
17520	1705	435
17520	1706	483
17520	1707	522
17520	1708	552
17520	1709	575
17520	1710	585
17520	1711	584
17520	1712	577
17520	1713	571
17520	1714	561
17520	1715	544
17520	1716	514
17520	1717	475
17520	1718	427
17520	1719	367
17520	1720	298
17520	1721	229
17520	1722	166
17520	1723	104
17520	1724	36
17520	1725	-34
17520	1726	-101
17520	1727	-164
17520	1728	-224
17520	1729	-272
17520	1730	-306
17520	1731	-330
17520	1732	-353
17520	1733	-379
17520	1734	-400
17520	1735	-415
17520	1736	-426
17520	1737	-433
17520	1738	-430
17520	1739	-419
17520	1740	-405
17520	1741	-392
17520	1742	-377
17520	1743	-355
17520	1744	-331
17520	1745	-308
17520	1746	-291
17520	1747	-276
17520	1748	-265
17520	1749	-262
17520	1750	-266
17520	1751	-272
17520	1752	-279
17520	1753	-289
17520	1754	-299
17520	1755	-299
17520	1756	-279
17520	1757	-246
17520	1758	-206
17520	1759	-167
17520	1760	-133
17520	1761	-115
17520	1762	-120
17520	1763	-136
17520	1764	-149
17520	1765	-151
17520	1766	-145
17520	1767	-134
17520	1768	-121
17520	1769	-110
17520	1770	-107
17520	1771	-107
17520	1772	-104
17520	1773	-91
17520	1774	-72
17520	1775	-57
17520	1776	-51
17520	1777	-52
17520	1778	-60
17520	1779	-72
17520	1780	-78
17520	1781	-73
17520	1782	-58
17520	1783	-47
17520	1784	-45
17520	1785	-48
17520	1786	-51
17520	1787	-52
17520	1788	-50
17520	1789	-42
17520	1790	-31
17520	1791	-26
17520	1792	-34
17520	1793	-47
17520	1794	-53
17520	1795	-51
17520	1796	-43
17520	1797	-33
17520	1798	-24
17520	1799	-18
17520	1800	-23
17520	1801	-37
17520	1802	-47
17520	1803	-45
17520	1804	-33
17520	1805	-15
17520	1806	5
17520	1807	22
17520	1808	30
17520	1809	21
17520	1810	5
17520	1811	-11
17520	1812	-23
17520	1813	-32
17520	1814	-37
17520	1815	-33
17520	1816	-23
17520	1817	-12
17520	1818	-1
17520	1819	9
17520	1820	23
17520	1821	39
17520	1822	58
17520	1823	91
17520	1824	145
17520	1825	213
17520	1826	282
17520	1827	341
17520	1828	382
17520	1829	396
17520	1830	378
17520	1831	338
17520	1832	291
17520	1833	248
17520	1834	215
17520	1835	198
17520	1836	199
17520	1837	207
17520	1838	199
17520	1839	164
17520	1840	107
17520	1841	33
17520	1842	-41
17520	1843	-90
17520	1844	-100
17520	1845	-77
17520	1846	-58
17520	1847	-74
17520	1848	-137
17520	1849	-221
17520	1850	-280
17520	1851	-283
17520	1852	-223
17520	1853	-130
17520	1854	-53
17520	1855	-48
17520	1856	-118
17520	1857	-212
17520	1858	-247
17520	1859	-172
17520	1860	-4
17520	1861	183
17520	1862	296
17520	1863	284
17520	1864	199
17520	1865	200
17520	1866	490
17520	1867	1202
17520	1868	2303
17520	1869	3565
17520	1870	4632
17520	1871	5142
17520	1872	4872
17520	1873	3837
17520	1874	2291
17520	1875	632
17520	1876	-761
17520	1877	-1651
17520	1878	-1995
17520	1879	-1917
17520	1880	-1628
17520	1881	-1322
17520	1882	-1104
17520	1883	-979
17520	1884	-900
17520	1885	-823
17520	1886	-735
17520	1887	-649
17520	1888	-586
17520	1889	-564
17520	1890	-575
17520	1891	-589
17520	1892	-574
17520	1893	-529
17520	1894	-477
17520	1895	-443
17520	1896	-436
17520	1897	-448
17520	1898	-463
17520	1899	-461
17520	1900	-423
17520	1901	-352
17520	1902	-274
17520	1903	-221
17520	1904	-199
17520	1905	-199
17520	1906	-218
17520	1907	-251
17520	1908	-280
17520	1909	-288
17520	1910	-273
17520	1911	-245
17520	1912	-214
17520	1913	-185
17520	1914	-158
17520	1915	-139
17520	1916	-127
17520	1917	-117
17520	1918	-102
17520	1919	-83
17520	1920	-63
17520	1921	-36
17520	1922	-2
17520	1923	35
17520	1924	64
17520	1925	82
17520	1926	93
17520	1927	101
17520	1928	107
17520	1929	116
17520	1930	139
17520	1931	176
17520	1932	221
17520	1933	267
17520	1934	314
17520	1935	362
17520	1936	408
17520	1937	445
17520	1938	484
17520	1939	527
17520	1940	568
17520	1941	596
17520	1942	607
17520	1943	608
17520	1944	603
17520	1945	593
17520	1946	583
17520	1947	580
17520	1948	581
17520	1949	577
17520	1950	559
17520	1951	531
17520	1952	497
17520	1953	459
17520	1954	415
17520	1955	363
17520	1956	305
17520	1957	232
17520	1958	143
17520	1959	43
17520	1960	-51
17520	1961	-131
17520	1962	-196
17520	1963	-244
17520	1964	-282
17520	1965	-313
17520	1966	-350
17520	1967	-393
17520	1968	-434
17520	1969	-458
17520	1970	-465
17520	1971	-459
17520	1972	-446
17520	1973	-430
17520	1974	-419
17520	1975	-419
17520	1976	-422
17520	1977	-418
17520	1978	-404
17520	1979	-384
17520	1980	-365
17520	1981	-348
17520	1982	-334
17520	1983	-326
17520	1984	-322
17520	1985	-311
17520	1986	-283
17520	1987	-243
17520	1988	-204
17520	1989	-178
17520	1990	-165
17520	1991	-164
17520	1992	-175
17520	1993	-186
17520	1994	-187
17520	1995	-174
17520	1996	-158
17520	1997	-147
17520	1998	-142
17520	1999	-141
[truncated: 159,280 more rows]
