# Supplementary material for: Are Complexity Metrics Reliable in Assessing HRV Control in Obese Patients During Sleep?
Source: PLoS One. 2015 Apr 20;10(4):e0124458. doi: 10.1371/journal.pone.0124458 (PMC4404104; doi:10.1371/journal.pone.0124458)
Supplement: S2 Dataset — (ZIP) [file pone.0124458.s002.zip › cabiddu_obese_patients_data/SUBJECT (15)/1/FC.txt]

13770	0	-177
13770	1	-152
13770	2	-118
13770	3	-93
13770	4	-68
13770	5	11
13770	6	245
13770	7	724
13770	8	1478
13770	9	2421
13770	10	3346
13770	11	3977
13770	12	4051
13770	13	3438
13770	14	2203
13770	15	601
13770	16	-1011
13770	17	-2290
13770	18	-3014
13770	19	-3144
13770	20	-2808
13770	21	-2229
13770	22	-1622
13770	23	-1127
13770	24	-789
13770	25	-583
13770	26	-450
13770	27	-342
13770	28	-246
13770	29	-172
13770	30	-135
13770	31	-130
13770	32	-140
13770	33	-141
13770	34	-122
13770	35	-85
13770	36	-46
13770	37	-19
13770	38	-12
13770	39	-18
13770	40	-19
13770	41	-4
13770	42	25
13770	43	57
13770	44	86
13770	45	108
13770	46	124
13770	47	129
13770	48	127
13770	49	124
13770	50	123
13770	51	129
13770	52	141
13770	53	165
13770	54	198
13770	55	238
13770	56	281
13770	57	325
13770	58	365
13770	59	398
13770	60	422
13770	61	444
13770	62	469
13770	63	500
13770	64	531
13770	65	556
13770	66	575
13770	67	583
13770	68	576
13770	69	556
13770	70	531
13770	71	506
13770	72	482
13770	73	461
13770	74	441
13770	75	419
13770	76	388
13770	77	346
13770	78	295
13770	79	244
13770	80	197
13770	81	154
13770	82	110
13770	83	64
13770	84	12
13770	85	-48
13770	86	-110
13770	87	-164
13770	88	-204
13770	89	-232
13770	90	-253
13770	91	-270
13770	92	-285
13770	93	-302
13770	94	-321
13770	95	-334
13770	96	-336
13770	97	-327
13770	98	-317
13770	99	-311
13770	100	-310
13770	101	-316
13770	102	-325
13770	103	-332
13770	104	-327
13770	105	-307
13770	106	-278
13770	107	-248
13770	108	-220
13770	109	-195
13770	110	-171
13770	111	-149
13770	112	-128
13770	113	-105
13770	114	-87
13770	115	-79
13770	116	-82
13770	117	-88
13770	118	-92
13770	119	-93
13770	120	-93
13770	121	-91
13770	122	-88
13770	123	-87
13770	124	-87
13770	125	-82
13770	126	-67
13770	127	-45
13770	128	-23
13770	129	-6
13770	130	-1
13770	131	-8
13770	132	-26
13770	133	-51
13770	134	-72
13770	135	-86
13770	136	-94
13770	137	-95
13770	138	-89
13770	139	-76
13770	140	-62
13770	141	-53
13770	142	-48
13770	143	-44
13770	144	-40
13770	145	-40
13770	146	-37
13770	147	-31
13770	148	-22
13770	149	-13
13770	150	-6
13770	151	4
13770	152	19
13770	153	40
13770	154	66
13770	155	101
13770	156	142
13770	157	185
13770	158	222
13770	159	247
13770	160	262
13770	161	261
13770	162	244
13770	163	213
13770	164	176
13770	165	137
13770	166	101
13770	167	71
13770	168	49
13770	169	34
13770	170	21
13770	171	3
13770	172	-20
13770	173	-55
13770	174	-108
13770	175	-168
13770	176	-217
13770	177	-241
13770	178	-240
13770	179	-235
13770	180	-243
13770	181	-268
13770	182	-300
13770	183	-325
13770	184	-328
13770	185	-301
13770	186	-256
13770	187	-221
13770	188	-214
13770	189	-233
13770	190	-253
13770	191	-248
13770	192	-208
13770	193	-145
13770	194	-85
13770	195	-43
13770	196	8
13770	197	152
13770	198	500
13770	199	1125
13770	200	1995
13770	201	2950
13770	202	3729
13770	203	4050
13770	204	3718
13770	205	2715
13770	206	1228
13770	207	-405
13770	208	-1818
13770	209	-2734
13770	210	-3051
13770	211	-2844
13770	212	-2316
13770	213	-1702
13770	214	-1178
13770	215	-819
13770	216	-611
13770	217	-498
13770	218	-420
13770	219	-348
13770	220	-280
13770	221	-233
13770	222	-214
13770	223	-213
13770	224	-210
13770	225	-191
13770	226	-162
13770	227	-138
13770	228	-129
13770	229	-138
13770	230	-156
13770	231	-164
13770	232	-145
13770	233	-98
13770	234	-40
13770	235	9
13770	236	37
13770	237	46
13770	238	40
13770	239	20
13770	240	0
13770	241	-10
13770	242	-5
13770	243	15
13770	244	42
13770	245	74
13770	246	107
13770	247	141
13770	248	177
13770	249	216
13770	250	260
13770	251	306
13770	252	350
13770	253	391
13770	254	429
13770	255	460
13770	256	482
13770	257	497
13770	258	509
13770	259	518
13770	260	520
13770	261	514
13770	262	499
13770	263	478
13770	264	450
13770	265	416
13770	266	380
13770	267	344
13770	268	303
13770	269	258
13770	270	210
13770	271	167
13770	272	130
13770	273	96
13770	274	66
13770	275	34
13770	276	-6
13770	277	-61
13770	278	-126
13770	279	-191
13770	280	-247
13770	281	-291
13770	282	-321
13770	283	-337
13770	284	-340
13770	285	-337
13770	286	-333
13770	287	-329
13770	288	-325
13770	289	-323
13770	290	-327
13770	291	-336
13770	292	-346
13770	293	-351
13770	294	-349
13770	295	-338
13770	296	-314
13770	297	-281
13770	298	-248
13770	299	-224
13770	300	-211
13770	301	-209
13770	302	-214
13770	303	-221
13770	304	-223
13770	305	-214
13770	306	-196
13770	307	-179
13770	308	-167
13770	309	-163
13770	310	-167
13770	311	-176
13770	312	-183
13770	313	-180
13770	314	-164
13770	315	-140
13770	316	-116
13770	317	-97
13770	318	-84
13770	319	-78
13770	320	-80
13770	321	-87
13770	322	-98
13770	323	-113
13770	324	-130
13770	325	-148
13770	326	-159
13770	327	-162
13770	328	-160
13770	329	-158
13770	330	-156
13770	331	-154
13770	332	-152
13770	333	-150
13770	334	-144
13770	335	-132
13770	336	-118
13770	337	-107
13770	338	-100
13770	339	-94
13770	340	-82
13770	341	-60
13770	342	-23
13770	343	29
13770	344	89
13770	345	145
13770	346	184
13770	347	205
13770	348	210
13770	349	201
13770	350	178
13770	351	146
13770	352	108
13770	353	67
13770	354	29
13770	355	-2
13770	356	-17
13770	357	-13
13770	358	-5
13770	359	-9
13770	360	-42
13770	361	-116
13770	362	-216
13770	363	-311
13770	364	-369
13770	365	-371
13770	366	-336
13770	367	-297
13770	368	-281
13770	369	-293
13770	370	-321
13770	371	-342
13770	372	-334
13770	373	-291
13770	374	-236
13770	375	-201
13770	376	-202
13770	377	-230
13770	378	-252
13770	379	-244
13770	380	-202
13770	381	-146
13770	382	-99
13770	383	-59
13770	384	32
13770	385	275
13770	386	770
13770	387	1537
13770	388	2467
13770	389	3336
13770	390	3855
13770	391	3780
13770	392	3015
13770	393	1673
13770	394	47
13770	395	-1485
13770	396	-2602
13770	397	-3131
13770	398	-3089
13770	399	-2643
13770	400	-2027
13770	401	-1443
13770	402	-1004
13770	403	-719
13770	404	-542
13770	405	-418
13770	406	-312
13770	407	-223
13770	408	-165
13770	409	-150
13770	410	-166
13770	411	-181
13770	412	-168
13770	413	-121
13770	414	-57
13770	415	-5
13770	416	18
13770	417	8
13770	418	-18
13770	419	-30
13770	420	-15
13770	421	25
13770	422	70
13770	423	98
13770	424	104
13770	425	94
13770	426	72
13770	427	55
13770	428	59
13770	429	90
13770	430	138
13770	431	184
13770	432	213
13770	433	225
13770	434	228
13770	435	234
13770	436	255
13770	437	294
13770	438	344
13770	439	390
13770	440	419
13770	441	433
13770	442	437
13770	443	442
13770	444	458
13770	445	491
13770	446	533
13770	447	563
13770	448	565
13770	449	534
13770	450	481
13770	451	422
13770	452	372
13770	453	340
13770	454	325
13770	455	314
13770	456	289
13770	457	235
13770	458	159
13770	459	72
13770	460	-11
13770	461	-76
13770	462	-118
13770	463	-142
13770	464	-160
13770	465	-184
13770	466	-216
13770	467	-251
13770	468	-285
13770	469	-315
13770	470	-339
13770	471	-355
13770	472	-366
13770	473	-378
13770	474	-393
13770	475	-407
13770	476	-413
13770	477	-414
13770	478	-410
13770	479	-403
13770	480	-393
13770	481	-381
13770	482	-366
13770	483	-343
13770	484	-309
13770	485	-269
13770	486	-235
13770	487	-214
13770	488	-209
13770	489	-217
13770	490	-232
13770	491	-243
13770	492	-240
13770	493	-218
13770	494	-183
13770	495	-147
13770	496	-119
13770	497	-99
13770	498	-89
13770	499	-85
13770	500	-82
13770	501	-74
13770	502	-65
13770	503	-60
13770	504	-61
13770	505	-66
13770	506	-75
13770	507	-86
13770	508	-97
13770	509	-100
13770	510	-91
13770	511	-78
13770	512	-68
13770	513	-66
13770	514	-72
13770	515	-81
13770	516	-90
13770	517	-96
13770	518	-93
13770	519	-85
13770	520	-78
13770	521	-73
13770	522	-68
13770	523	-60
13770	524	-47
13770	525	-27
13770	526	5
13770	527	54
13770	528	112
13770	529	171
13770	530	225
13770	531	267
13770	532	291
13770	533	288
13770	534	263
13770	535	222
13770	536	173
13770	537	121
13770	538	73
13770	539	37
13770	540	13
13770	541	2
13770	542	1
13770	543	5
13770	544	8
13770	545	-4
13770	546	-47
13770	547	-112
13770	548	-181
13770	549	-235
13770	550	-263
13770	551	-274
13770	552	-277
13770	553	-281
13770	554	-289
13770	555	-296
13770	556	-288
13770	557	-259
13770	558	-221
13770	559	-191
13770	560	-186
13770	561	-203
13770	562	-229
13770	563	-239
13770	564	-217
13770	565	-165
13770	566	-110
13770	567	-70
13770	568	-23
13770	569	109
13770	570	435
13770	571	1029
13770	572	1878
13770	573	2844
13770	574	3677
13770	575	4086
13770	576	3848
13770	577	2918
13770	578	1459
13770	579	-209
13770	580	-1708
13770	581	-2730
13770	582	-3141
13770	583	-2997
13770	584	-2499
13770	585	-1887
13770	586	-1343
13770	587	-952
13770	588	-706
13770	589	-551
13770	590	-428
13770	591	-312
13770	592	-211
13770	593	-144
13770	594	-116
13770	595	-110
13770	596	-104
13770	597	-84
13770	598	-50
13770	599	-15
13770	600	4
13770	601	-3
13770	602	-27
13770	603	-41
13770	604	-26
13770	605	16
13770	606	66
13770	607	109
13770	608	129
13770	609	130
13770	610	121
13770	611	112
13770	612	114
13770	613	128
13770	614	149
13770	615	172
13770	616	193
13770	617	210
13770	618	226
13770	619	248
13770	620	281
13770	621	325
13770	622	369
13770	623	406
13770	624	438
13770	625	466
13770	626	493
13770	627	518
13770	628	539
13770	629	558
13770	630	569
13770	631	567
13770	632	552
13770	633	532
13770	634	511
13770	635	489
13770	636	467
13770	637	448
13770	638	429
13770	639	408
13770	640	379
13770	641	342
13770	642	299
13770	643	250
13770	644	195
13770	645	138
13770	646	84
13770	647	34
13770	648	-12
13770	649	-56
13770	650	-100
13770	651	-145
13770	652	-191
13770	653	-235
13770	654	-269
13770	655	-287
13770	656	-293
13770	657	-292
13770	658	-287
13770	659	-281
13770	660	-277
13770	661	-282
13770	662	-293
13770	663	-309
13770	664	-324
13770	665	-338
13770	666	-347
13770	667	-345
13770	668	-329
13770	669	-305
13770	670	-276
13770	671	-249
13770	672	-226
13770	673	-212
13770	674	-208
13770	675	-208
13770	676	-204
13770	677	-194
13770	678	-178
13770	679	-159
13770	680	-138
13770	681	-119
13770	682	-105
13770	683	-99
13770	684	-92
13770	685	-80
13770	686	-65
13770	687	-52
13770	688	-43
13770	689	-42
13770	690	-47
13770	691	-54
13770	692	-58
13770	693	-59
13770	694	-58
13770	695	-63
13770	696	-75
13770	697	-89
13770	698	-102
13770	699	-111
13770	700	-115
13770	701	-112
13770	702	-102
13770	703	-91
13770	704	-82
13770	705	-72
13770	706	-55
13770	707	-30
13770	708	2
13770	709	38
13770	710	74
13770	711	105
13770	712	125
13770	713	141
13770	714	159
13770	715	187
13770	716	219
13770	717	249
13770	718	273
13770	719	289
13770	720	291
13770	721	279
13770	722	258
13770	723	236
13770	724	213
13770	725	187
13770	726	160
13770	727	135
13770	728	107
13770	729	75
13770	730	38
13770	731	-2
13770	732	-48
13770	733	-107
13770	734	-169
13770	735	-216
13770	736	-235
13770	737	-228
13770	738	-216
13770	739	-214
13770	740	-226
13770	741	-247
13770	742	-264
13770	743	-259
13770	744	-226
13770	745	-180
13770	746	-148
13770	747	-149
13770	748	-180
13770	749	-213
13770	750	-220
13770	751	-184
13770	752	-114
13770	753	-40
13770	754	12
13770	755	59
13770	756	182
13770	757	492
13770	758	1070
13770	759	1903
13770	760	2845
13770	761	3647
13770	762	4018
13770	763	3749
13770	764	2802
13770	765	1349
13770	766	-280
13770	767	-1717
13770	768	-2676
13770	769	-3036
13770	770	-2864
13770	771	-2358
13770	772	-1751
13770	773	-1219
13770	774	-841
13770	775	-607
13770	776	-466
13770	777	-365
13770	778	-278
13770	779	-210
13770	780	-175
13770	781	-178
13770	782	-198
13770	783	-205
13770	784	-183
13770	785	-132
13770	786	-74
13770	787	-34
13770	788	-25
13770	789	-47
13770	790	-77
13770	791	-87
13770	792	-69
13770	793	-33
13770	794	2
13770	795	23
13770	796	28
13770	797	21
13770	798	5
13770	799	-1
13770	800	15
13770	801	53
13770	802	104
13770	803	154
13770	804	194
13770	805	222
13770	806	239
13770	807	253
13770	808	274
13770	809	306
13770	810	346
13770	811	388
13770	812	429
13770	813	467
13770	814	496
13770	815	514
13770	816	525
13770	817	532
13770	818	534
13770	819	528
13770	820	515
13770	821	499
13770	822	478
13770	823	453
13770	824	426
13770	825	399
13770	826	372
13770	827	337
13770	828	294
13770	829	247
13770	830	200
13770	831	155
13770	832	115
13770	833	77
13770	834	40
13770	835	-6
13770	836	-65
13770	837	-132
13770	838	-195
13770	839	-247
13770	840	-285
13770	841	-310
13770	842	-324
13770	843	-331
13770	844	-342
13770	845	-356
13770	846	-369
13770	847	-374
13770	848	-370
13770	849	-361
13770	850	-346
13770	851	-334
13770	852	-332
13770	853	-344
13770	854	-362
13770	855	-375
13770	856	-376
13770	857	-364
13770	858	-342
13770	859	-314
13770	860	-287
13770	861	-267
13770	862	-257
13770	863	-248
13770	864	-232
13770	865	-208
13770	866	-182
13770	867	-162
13770	868	-154
13770	869	-160
13770	870	-177
13770	871	-195
13770	872	-204
13770	873	-201
13770	874	-192
13770	875	-184
13770	876	-177
13770	877	-175
13770	878	-180
13770	879	-188
13770	880	-189
13770	881	-179
13770	882	-161
13770	883	-141
13770	884	-122
13770	885	-108
13770	886	-100
13770	887	-99
13770	888	-103
13770	889	-104
13770	890	-101
13770	891	-96
13770	892	-91
13770	893	-85
13770	894	-72
13770	895	-54
13770	896	-32
13770	897	3
13770	898	52
13770	899	109
13770	900	161
13770	901	200
13770	902	220
13770	903	219
13770	904	198
13770	905	166
13770	906	134
13770	907	110
13770	908	94
13770	909	81
13770	910	69
13770	911	53
13770	912	29
13770	913	-2
13770	914	-33
13770	915	-56
13770	916	-78
13770	917	-115
13770	918	-165
13770	919	-217
13770	920	-258
13770	921	-279
13770	922	-285
13770	923	-288
13770	924	-298
13770	925	-321
13770	926	-351
13770	927	-370
13770	928	-363
13770	929	-333
13770	930	-294
13770	931	-262
13770	932	-253
13770	933	-261
13770	934	-268
13770	935	-255
13770	936	-216
13770	937	-168
13770	938	-139
13770	939	-125
13770	940	-67
13770	941	136
13770	942	583
13770	943	1309
13770	944	2239
13770	945	3172
13770	946	3824
13770	947	3928
13770	948	3352
13770	949	2155
13770	950	582
13770	951	-1013
13770	952	-2287
13770	953	-3018
13770	954	-3165
13770	955	-2853
13770	956	-2294
13770	957	-1700
13770	958	-1209
13770	959	-870
13770	960	-658
13770	961	-520
13770	962	-409
13770	963	-307
13770	964	-225
13770	965	-170
13770	966	-142
13770	967	-130
13770	968	-122
13770	969	-109
13770	970	-89
13770	971	-75
13770	972	-74
13770	973	-83
13770	974	-88
13770	975	-74
13770	976	-41
13770	977	-1
13770	978	34
13770	979	60
13770	980	73
13770	981	79
13770	982	81
13770	983	83
13770	984	90
13770	985	97
13770	986	105
13770	987	116
13770	988	132
13770	989	151
13770	990	175
13770	991	206
13770	992	242
13770	993	281
13770	994	317
13770	995	355
13770	996	400
13770	997	446
13770	998	487
13770	999	515
13770	1000	528
13770	1001	523
13770	1002	501
13770	1003	470
13770	1004	441
13770	1005	423
13770	1006	417
13770	1007	417
13770	1008	413
13770	1009	397
13770	1010	364
13770	1011	318
13770	1012	264
13770	1013	216
13770	1014	174
13770	1015	136
13770	1016	98
13770	1017	56
13770	1018	7
13770	1019	-52
13770	1020	-116
13770	1021	-174
13770	1022	-223
13770	1023	-261
13770	1024	-293
13770	1025	-317
13770	1026	-331
13770	1027	-338
13770	1028	-341
13770	1029	-346
13770	1030	-353
13770	1031	-366
13770	1032	-389
13770	1033	-418
13770	1034	-440
13770	1035	-447
13770	1036	-439
13770	1037	-418
13770	1038	-388
13770	1039	-356
13770	1040	-329
13770	1041	-314
13770	1042	-305
13770	1043	-295
13770	1044	-278
13770	1045	-254
13770	1046	-225
13770	1047	-195
13770	1048	-173
13770	1049	-166
13770	1050	-173
13770	1051	-184
13770	1052	-188
13770	1053	-180
13770	1054	-159
13770	1055	-129
13770	1056	-98
13770	1057	-76
13770	1058	-67
13770	1059	-66
13770	1060	-65
13770	1061	-61
13770	1062	-55
13770	1063	-49
13770	1064	-45
13770	1065	-51
13770	1066	-71
13770	1067	-100
13770	1068	-128
13770	1069	-142
13770	1070	-139
13770	1071	-118
13770	1072	-84
13770	1073	-47
13770	1074	-18
13770	1075	-3
13770	1076	4
13770	1077	12
13770	1078	27
13770	1079	48
13770	1080	73
13770	1081	102
13770	1082	137
13770	1083	170
13770	1084	198
13770	1085	220
13770	1086	231
13770	1087	224
13770	1088	200
13770	1089	162
13770	1090	122
13770	1091	85
13770	1092	58
13770	1093	47
13770	1094	46
13770	1095	50
13770	1096	48
13770	1097	34
13770	1098	7
13770	1099	-38
13770	1100	-108
13770	1101	-190
13770	1102	-263
13770	1103	-308
13770	1104	-319
13770	1105	-307
13770	1106	-288
13770	1107	-272
13770	1108	-267
13770	1109	-269
13770	1110	-268
13770	1111	-253
13770	1112	-230
13770	1113	-212
13770	1114	-210
13770	1115	-220
13770	1116	-228
13770	1117	-218
13770	1118	-182
13770	1119	-131
13770	1120	-88
13770	1121	-67
13770	1122	-39
13770	1123	77
13770	1124	391
13770	1125	978
13770	1126	1822
13770	1127	2787
13770	1128	3628
13770	1129	4057
13770	1130	3856
13770	1131	2966
13770	1132	1535
13770	1133	-126
13770	1134	-1650
13770	1135	-2726
13770	1136	-3201
13770	1137	-3107
13770	1138	-2625
13770	1139	-1993
13770	1140	-1405
13770	1141	-968
13770	1142	-691
13770	1143	-528
13770	1144	-418
13770	1145	-322
13770	1146	-234
13770	1147	-166
13770	1148	-129
13770	1149	-117
13770	1150	-113
13770	1151	-104
13770	1152	-87
13770	1153	-66
13770	1154	-48
13770	1155	-42
13770	1156	-47
13770	1157	-49
13770	1158	-34
13770	1159	-5
13770	1160	29
13770	1161	55
13770	1162	70
13770	1163	76
13770	1164	78
13770	1165	75
13770	1166	77
13770	1167	86
13770	1168	101
13770	1169	123
13770	1170	151
13770	1171	186
13770	1172	224
13770	1173	264
13770	1174	305
13770	1175	345
13770	1176	381
13770	1177	410
13770	1178	434
13770	1179	460
13770	1180	490
13770	1181	517
13770	1182	539
13770	1183	554
13770	1184	563
13770	1185	562
13770	1186	553
13770	1187	540
13770	1188	525
13770	1189	506
13770	1190	480
13770	1191	450
13770	1192	423
13770	1193	399
13770	1194	375
13770	1195	346
13770	1196	309
13770	1197	259
13770	1198	192
13770	1199	115
13770	1200	41
13770	1201	-17
13770	1202	-58
13770	1203	-86
13770	1204	-110
13770	1205	-137
13770	1206	-174
13770	1207	-220
13770	1208	-263
13770	1209	-292
13770	1210	-302
13770	1211	-300
13770	1212	-297
13770	1213	-300
13770	1214	-313
13770	1215	-335
13770	1216	-356
13770	1217	-367
13770	1218	-360
13770	1219	-341
13770	1220	-319
13770	1221	-300
13770	1222	-288
13770	1223	-282
13770	1224	-279
13770	1225	-271
13770	1226	-255
13770	1227	-234
13770	1228	-215
13770	1229	-204
13770	1230	-197
13770	1231	-191
13770	1232	-183
13770	1233	-172
13770	1234	-157
13770	1235	-138
13770	1236	-121
13770	1237	-112
13770	1238	-106
13770	1239	-96
13770	1240	-82
13770	1241	-67
13770	1242	-57
13770	1243	-52
13770	1244	-57
13770	1245	-73
13770	1246	-96
13770	1247	-118
13770	1248	-133
13770	1249	-138
13770	1250	-133
13770	1251	-121
13770	1252	-108
13770	1253	-102
13770	1254	-107
13770	1255	-121
13770	1256	-138
13770	1257	-149
13770	1258	-153
13770	1259	-144
13770	1260	-120
13770	1261	-86
13770	1262	-51
13770	1263	-24
13770	1264	-6
13770	1265	5
13770	1266	12
13770	1267	20
13770	1268	40
13770	1269	79
13770	1270	130
13770	1271	183
13770	1272	224
13770	1273	245
13770	1274	238
13770	1275	200
13770	1276	143
13770	1277	79
13770	1278	25
13770	1279	-11
13770	1280	-29
13770	1281	-30
13770	1282	-23
13770	1283	-22
13770	1284	-37
13770	1285	-69
13770	1286	-121
13770	1287	-185
13770	1288	-245
13770	1289	-285
13770	1290	-294
13770	1291	-289
13770	1292	-290
13770	1293	-312
13770	1294	-347
13770	1295	-374
13770	1296	-377
13770	1297	-345
13770	1298	-285
13770	1299	-222
13770	1300	-187
13770	1301	-194
13770	1302	-228
13770	1303	-250
13770	1304	-233
13770	1305	-174
13770	1306	-97
13770	1307	-32
13770	1308	16
13770	1309	95
13770	1310	303
13770	1311	749
13770	1312	1476
13770	1313	2402
13770	1314	3315
13770	1315	3928
13770	1316	3979
13770	1317	3338
13770	1318	2075
13770	1319	459
13770	1320	-1134
13770	1321	-2359
13770	1322	-3008
13770	1323	-3061
13770	1324	-2666
13770	1325	-2057
13770	1326	-1456
13770	1327	-997
13770	1328	-711
13770	1329	-554
13770	1330	-462
13770	1331	-388
13770	1332	-317
13770	1333	-255
13770	1334	-213
13770	1335	-193
13770	1336	-181
13770	1337	-161
13770	1338	-131
13770	1339	-104
13770	1340	-93
13770	1341	-100
13770	1342	-118
13770	1343	-131
13770	1344	-125
13770	1345	-96
13770	1346	-51
13770	1347	-7
13770	1348	21
13770	1349	35
13770	1350	45
13770	1351	51
13770	1352	50
13770	1353	47
13770	1354	42
13770	1355	42
13770	1356	46
13770	1357	61
13770	1358	92
13770	1359	141
13770	1360	199
13770	1361	252
13770	1362	295
13770	1363	327
13770	1364	354
13770	1365	381
13770	1366	419
13770	1367	467
13770	1368	519
13770	1369	559
13770	1370	580
13770	1371	581
13770	1372	565
13770	1373	539
13770	1374	512
13770	1375	491
13770	1376	477
13770	1377	464
13770	1378	445
13770	1379	418
13770	1380	385
13770	1381	346
13770	1382	301
13770	1383	251
13770	1384	197
13770	1385	139
13770	1386	75
13770	1387	11
13770	1388	-44
13770	1389	-88
13770	1390	-126
13770	1391	-162
13770	1392	-197
13770	1393	-233
13770	1394	-273
13770	1395	-312
13770	1396	-341
13770	1397	-355
13770	1398	-359
13770	1399	-359
13770	1400	-361
13770	1401	-365
13770	1402	-371
13770	1403	-376
13770	1404	-376
13770	1405	-366
13770	1406	-347
13770	1407	-326
13770	1408	-310
13770	1409	-299
13770	1410	-290
13770	1411	-282
13770	1412	-273
13770	1413	-258
13770	1414	-237
13770	1415	-216
13770	1416	-200
13770	1417	-190
13770	1418	-181
13770	1419	-173
13770	1420	-170
13770	1421	-171
13770	1422	-174
13770	1423	-179
13770	1424	-184
13770	1425	-182
13770	1426	-171
13770	1427	-150
13770	1428	-126
13770	1429	-111
13770	1430	-106
13770	1431	-108
13770	1432	-116
13770	1433	-126
13770	1434	-131
13770	1435	-125
13770	1436	-113
13770	1437	-104
13770	1438	-105
13770	1439	-117
13770	1440	-134
13770	1441	-154
13770	1442	-168
13770	1443	-171
13770	1444	-162
13770	1445	-147
13770	1446	-130
13770	1447	-108
13770	1448	-76
13770	1449	-38
13770	1450	2
13770	1451	39
13770	1452	71
13770	1453	95
13770	1454	112
13770	1455	125
13770	1456	140
13770	1457	161
13770	1458	184
13770	1459	201
13770	1460	206
13770	1461	196
13770	1462	173
13770	1463	138
13770	1464	101
13770	1465	72
13770	1466	47
13770	1467	22
13770	1468	-4
13770	1469	-29
13770	1470	-55
13770	1471	-87
13770	1472	-134
13770	1473	-191
13770	1474	-245
13770	1475	-286
13770	1476	-304
13770	1477	-304
13770	1478	-298
13770	1479	-304
13770	1480	-326
13770	1481	-348
13770	1482	-353
13770	1483	-329
13770	1484	-283
13770	1485	-235
13770	1486	-208
13770	1487	-218
13770	1488	-259
13770	1489	-302
13770	1490	-311
13770	1491	-272
13770	1492	-203
13770	1493	-139
13770	1494	-91
13770	1495	-22
13770	1496	158
13770	1497	554
13770	1498	1226
13770	1499	2125
13770	1500	3065
13770	1501	3764
13770	1502	3946
13770	1503	3451
13770	1504	2315
13770	1505	764
13770	1506	-848
13770	1507	-2161
13770	1508	-2937
13770	1509	-3127
13770	1510	-2851
13770	1511	-2321
13770	1512	-1743
13770	1513	-1254
13770	1514	-898
13770	1515	-648
13770	1516	-457
13770	1517	-302
13770	1518	-191
13770	1519	-137
13770	1520	-140
13770	1521	-178
13770	1522	-214
13770	1523	-213
13770	1524	-164
13770	1525	-85
13770	1526	-14
13770	1527	19
13770	1528	9
13770	1529	-20
13770	1530	-35
13770	1531	-20
13770	1532	21
13770	1533	69
13770	1534	99
13770	1535	101
13770	1536	80
13770	1537	55
13770	1538	42
13770	1539	52
13770	1540	80
13770	1541	122
13770	1542	164
13770	1543	195
13770	1544	210
13770	1545	219
13770	1546	238
13770	1547	271
13770	1548	314
13770	1549	361
13770	1550	406
13770	1551	446
13770	1552	475
13770	1553	493
13770	1554	505
13770	1555	514
13770	1556	517
13770	1557	510
13770	1558	495
13770	1559	477
13770	1560	455
13770	1561	432
13770	1562	411
13770	1563	393
13770	1564	376
13770	1565	354
13770	1566	324
13770	1567	292
13770	1568	258
13770	1569	221
13770	1570	178
13770	1571	128
13770	1572	70
13770	1573	2
13770	1574	-70
13770	1575	-134
13770	1576	-180
13770	1577	-206
13770	1578	-220
13770	1579	-230
13770	1580	-243
13770	1581	-266
13770	1582	-303
13770	1583	-346
13770	1584	-383
13770	1585	-402
13770	1586	-405
13770	1587	-396
13770	1588	-384
13770	1589	-376
13770	1590	-380
13770	1591	-394
13770	1592	-408
13770	1593	-412
13770	1594	-402
13770	1595	-383
13770	1596	-356
13770	1597	-324
13770	1598	-292
13770	1599	-263
13770	1600	-239
13770	1601	-217
13770	1602	-197
13770	1603	-183
13770	1604	-176
13770	1605	-173
13770	1606	-165
13770	1607	-150
13770	1608	-129
13770	1609	-101
13770	1610	-71
13770	1611	-48
13770	1612	-40
13770	1613	-43
13770	1614	-53
13770	1615	-64
13770	1616	-78
13770	1617	-89
13770	1618	-93
13770	1619	-89
13770	1620	-76
13770	1621	-65
13770	1622	-60
13770	1623	-63
13770	1624	-79
13770	1625	-107
13770	1626	-135
13770	1627	-151
13770	1628	-148
13770	1629	-128
13770	1630	-95
13770	1631	-55
13770	1632	-19
13770	1633	6
13770	1634	17
13770	1635	25
13770	1636	39
13770	1637	64
13770	1638	101
13770	1639	147
13770	1640	194
13770	1641	228
13770	1642	240
13770	1643	229
13770	1644	206
13770	1645	176
13770	1646	145
13770	1647	118
13770	1648	98
13770	1649	79
13770	1650	57
13770	1651	34
13770	1652	12
13770	1653	-7
13770	1654	-34
13770	1655	-84
13770	1656	-151
13770	1657	-222
13770	1658	-280
13770	1659	-314
13770	1660	-328
13770	1661	-326
13770	1662	-321
13770	1663	-319
13770	1664	-313
13770	1665	-295
13770	1666	-263
13770	1667	-225
13770	1668	-199
13770	1669	-197
13770	1670	-217
13770	1671	-242
13770	1672	-249
13770	1673	-222
13770	1674	-166
13770	1675	-108
13770	1676	-70
13770	1677	-31
13770	1678	88
13770	1679	392
13770	1680	961
13770	1681	1792
13770	1682	2753
13770	1683	3601
13770	1684	4041
13770	1685	3849
13770	1686	2962
13770	1687	1525
13770	1688	-152
13770	1689	-1693
13770	1690	-2777
13770	1691	-3246
13770	1692	-3136
13770	1693	-2634
13770	1694	-1982
13770	1695	-1383
13770	1696	-944
13770	1697	-677
13770	1698	-529
13770	1699	-431
13770	1700	-340
13770	1701	-253
13770	1702	-182
13770	1703	-137
13770	1704	-112
13770	1705	-94
13770	1706	-74
13770	1707	-47
13770	1708	-18
13770	1709	0
13770	1710	0
13770	1711	-14
13770	1712	-25
13770	1713	-18
13770	1714	4
13770	1715	32
13770	1716	59
13770	1717	80
13770	1718	97
13770	1719	114
13770	1720	129
13770	1721	142
13770	1722	147
13770	1723	141
13770	1724	135
13770	1725	137
13770	1726	156
13770	1727	189
13770	1728	234
13770	1729	283
13770	1730	329
13770	1731	363
13770	1732	387
13770	1733	411
13770	1734	442
13770	1735	481
13770	1736	519
13770	1737	550
13770	1738	566
13770	1739	564
13770	1740	546
13770	1741	519
13770	1742	492
13770	1743	471
13770	1744	454
13770	1745	437
13770	1746	419
13770	1747	397
13770	1748	367
13770	1749	326
13770	1750	281
13770	1751	236
13770	1752	192
13770	1753	149
13770	1754	109
13770	1755	71
13770	1756	29
13770	1757	-20
13770	1758	-79
13770	1759	-140
13770	1760	-201
13770	1761	-254
13770	1762	-294
13770	1763	-317
13770	1764	-325
13770	1765	-328
13770	1766	-332
13770	1767	-340
13770	1768	-345
13770	1769	-345
13770	1770	-337
13770	1771	-319
13770	1772	-297
13770	1773	-278
13770	1774	-271
13770	1775	-277
13770	1776	-288
13770	1777	-294
13770	1778	-292
13770	1779	-278
13770	1780	-254
13770	1781	-228
13770	1782	-208
13770	1783	-197
13770	1784	-187
13770	1785	-168
13770	1786	-136
13770	1787	-97
13770	1788	-59
13770	1789	-32
13770	1790	-24
13770	1791	-36
13770	1792	-59
13770	1793	-76
13770	1794	-78
13770	1795	-65
13770	1796	-44
13770	1797	-25
13770	1798	-15
13770	1799	-22
13770	1800	-41
13770	1801	-58
13770	1802	-60
13770	1803	-45
13770	1804	-23
13770	1805	-3
13770	1806	4
13770	1807	-5
13770	1808	-26
13770	1809	-50
13770	1810	-62
13770	1811	-58
13770	1812	-43
13770	1813	-25
13770	1814	-7
13770	1815	13
13770	1816	35
13770	1817	66
13770	1818	110
13770	1819	169
13770	1820	230
13770	1821	280
13770	1822	310
13770	1823	320
13770	1824	313
13770	1825	294
13770	1826	270
13770	1827	245
13770	1828	219
13770	1829	187
13770	1830	145
13770	1831	103
13770	1832	71
13770	1833	53
13770	1834	53
13770	1835	65
13770	1836	77
13770	1837	72
13770	1838	33
13770	1839	-47
13770	1840	-147
13770	1841	-240
13770	1842	-304
13770	1843	-326
13770	1844	-317
13770	1845	-299
13770	1846	-292
13770	1847	-299
13770	1848	-308
13770	1849	-303
13770	1850	-276
13770	1851	-235
13770	1852	-204
13770	1853	-201
13770	1854	-229
13770	1855	-271
13770	1856	-295
13770	1857	-278
13770	1858	-222
13770	1859	-157
13770	1860	-109
13770	1861	-62
13770	1862	56
13770	1863	351
13770	1864	909
13770	1865	1737
13770	1866	2712
13770	1867	3587
13770	1868	4063
13770	1869	3907
13770	1870	3051
13770	1871	1633
13770	1872	-35
13770	1873	-1567
13770	1874	-2644
13770	1875	-3107
13770	1876	-3002
13770	1877	-2517
13770	1878	-1891
13770	1879	-1325
13770	1880	-921
13770	1881	-683
13770	1882	-551
13770	1883	-457
13770	1884	-368
13770	1885	-287
13770	1886	-230
13770	1887	-206
13770	1888	-206
13770	1889	-211
13770	1890	-200
13770	1891	-161
13770	1892	-106
13770	1893	-59
13770	1894	-37
13770	1895	-41
13770	1896	-53
13770	1897	-56
13770	1898	-42
13770	1899	-13
13770	1900	25
13770	1901	54
13770	1902	67
13770	1903	68
13770	1904	60
13770	1905	50
13770	1906	43
13770	1907	44
13770	1908	58
13770	1909	81
13770	1910	107
13770	1911	133
13770	1912	163
13770	1913	201
13770	1914	244
13770	1915	290
13770	1916	338
13770	1917	387
13770	1918	430
13770	1919	462
13770	1920	485
13770	1921	502
13770	1922	516
13770	1923	525
13770	1924	531
13770	1925	533
13770	1926	531
13770	1927	520
13770	1928	503
13770	1929	483
13770	1930	465
13770	1931	448
13770	1932	430
13770	1933	408
13770	1934	379
13770	1935	339
13770	1936	286
13770	1937	224
13770	1938	160
13770	1939	95
13770	1940	29
13770	1941	-38
13770	1942	-100
13770	1943	-154
13770	1944	-199
13770	1945	-233
13770	1946	-255
13770	1947	-266
13770	1948	-273
13770	1949	-280
13770	1950	-288
13770	1951	-292
13770	1952	-292
13770	1953	-291
13770	1954	-293
13770	1955	-298
13770	1956	-307
13770	1957	-319
13770	1958	-329
13770	1959	-329
13770	1960	-314
13770	1961	-289
13770	1962	-263
13770	1963	-241
13770	1964	-226
13770	1965	-219
13770	1966	-215
13770	1967	-207
13770	1968	-190
13770	1969	-168
13770	1970	-151
13770	1971	-145
13770	1972	-148
13770	1973	-155
13770	1974	-161
13770	1975	-158
13770	1976	-143
13770	1977	-118
13770	1978	-96
13770	1979	-85
13770	1980	-86
13770	1981	-92
13770	1982	-97
13770	1983	-98
13770	1984	-93
13770	1985	-86
13770	1986	-82
13770	1987	-88
13770	1988	-101
13770	1989	-114
13770	1990	-117
13770	1991	-112
13770	1992	-102
13770	1993	-90
13770	1994	-81
13770	1995	-80
13770	1996	-87
13770	1997	-92
13770	1998	-83
13770	1999	-58
[truncated: 159,280 more rows]
