# Supplementary material for: Are Complexity Metrics Reliable in Assessing HRV Control in Obese Patients During Sleep?
Source: PLoS One. 2015 Apr 20;10(4):e0124458. doi: 10.1371/journal.pone.0124458 (PMC4404104; doi:10.1371/journal.pone.0124458)
Supplement: S2 Dataset — (ZIP) [file pone.0124458.s002.zip › cabiddu_obese_patients_data/SUBJECT (15)/2/FC.txt]

3090	0	83
3090	1	145
3090	2	197
3090	3	233
3090	4	248
3090	5	245
3090	6	236
3090	7	238
3090	8	254
3090	9	278
3090	10	303
3090	11	326
3090	12	340
3090	13	339
3090	14	325
3090	15	309
3090	16	301
3090	17	297
3090	18	289
3090	19	274
3090	20	245
3090	21	197
3090	22	117
3090	23	0
3090	24	-137
3090	25	-267
3090	26	-370
3090	27	-422
3090	28	-421
3090	29	-385
3090	30	-344
3090	31	-321
3090	32	-318
3090	33	-323
3090	34	-323
3090	35	-310
3090	36	-287
3090	37	-266
3090	38	-264
3090	39	-286
3090	40	-313
3090	41	-317
3090	42	-282
3090	43	-222
3090	44	-154
3090	45	-74
3090	46	52
3090	47	292
3090	48	726
3090	49	1396
3090	50	2247
3090	51	3096
3090	52	3685
3090	53	3769
3090	54	3220
3090	55	2087
3090	56	601
3090	57	-893
3090	58	-2054
3090	59	-2672
3090	60	-2721
3090	61	-2342
3090	62	-1758
3090	63	-1184
3090	64	-763
3090	65	-527
3090	66	-423
3090	67	-372
3090	68	-324
3090	69	-266
3090	70	-210
3090	71	-169
3090	72	-150
3090	73	-147
3090	74	-144
3090	75	-125
3090	76	-92
3090	77	-65
3090	78	-56
3090	79	-63
3090	80	-69
3090	81	-62
3090	82	-38
3090	83	-1
3090	84	39
3090	85	63
3090	86	66
3090	87	62
3090	88	59
3090	89	59
3090	90	60
3090	91	61
3090	92	68
3090	93	81
3090	94	96
3090	95	115
3090	96	148
3090	97	194
3090	98	239
3090	99	271
3090	100	290
3090	101	304
3090	102	318
3090	103	337
3090	104	369
3090	105	417
3090	106	472
3090	107	521
3090	108	556
3090	109	579
3090	110	597
3090	111	611
3090	112	625
3090	113	644
3090	114	669
3090	115	692
3090	116	702
3090	117	698
3090	118	686
3090	119	667
3090	120	637
3090	121	599
3090	122	553
3090	123	498
3090	124	426
3090	125	337
3090	126	242
3090	127	150
3090	128	60
3090	129	-29
3090	130	-112
3090	131	-190
3090	132	-269
3090	133	-353
3090	134	-432
3090	135	-496
3090	136	-539
3090	137	-566
3090	138	-578
3090	139	-579
3090	140	-572
3090	141	-566
3090	142	-563
3090	143	-555
3090	144	-537
3090	145	-513
3090	146	-487
3090	147	-462
3090	148	-439
3090	149	-423
3090	150	-423
3090	151	-433
3090	152	-440
3090	153	-442
3090	154	-438
3090	155	-428
3090	156	-410
3090	157	-386
3090	158	-366
3090	159	-356
3090	160	-348
3090	161	-339
3090	162	-326
3090	163	-309
3090	164	-285
3090	165	-252
3090	166	-219
3090	167	-199
3090	168	-194
3090	169	-198
3090	170	-206
3090	171	-217
3090	172	-223
3090	173	-215
3090	174	-194
3090	175	-168
3090	176	-145
3090	177	-126
3090	178	-110
3090	179	-102
3090	180	-105
3090	181	-113
3090	182	-119
3090	183	-121
3090	184	-122
3090	185	-120
3090	186	-110
3090	187	-96
3090	188	-88
3090	189	-89
3090	190	-92
3090	191	-93
3090	192	-92
3090	193	-93
3090	194	-90
3090	195	-78
3090	196	-66
3090	197	-60
3090	198	-59
3090	199	-56
3090	200	-53
3090	201	-53
3090	202	-57
3090	203	-61
3090	204	-63
3090	205	-66
3090	206	-65
3090	207	-55
3090	208	-40
3090	209	-27
3090	210	-22
3090	211	-20
3090	212	-11
3090	213	10
3090	214	46
3090	215	99
3090	216	163
3090	217	222
3090	218	257
3090	219	264
3090	220	259
3090	221	258
3090	222	273
3090	223	309
3090	224	361
3090	225	418
3090	226	454
3090	227	456
3090	228	429
3090	229	393
3090	230	364
3090	231	347
3090	232	339
3090	233	330
3090	234	299
3090	235	231
3090	236	133
3090	237	15
3090	238	-113
3090	239	-229
3090	240	-314
3090	241	-352
3090	242	-344
3090	243	-315
3090	244	-289
3090	245	-279
3090	246	-281
3090	247	-287
3090	248	-286
3090	249	-274
3090	250	-250
3090	251	-226
3090	252	-223
3090	253	-242
3090	254	-263
3090	255	-264
3090	256	-235
3090	257	-183
3090	258	-126
3090	259	-81
3090	260	-39
3090	261	49
3090	262	273
3090	263	712
3090	264	1373
3090	265	2158
3090	266	2868
3090	267	3266
3090	268	3154
3090	269	2456
3090	270	1276
3090	271	-124
3090	272	-1425
3090	273	-2355
3090	274	-2779
3090	275	-2709
3090	276	-2292
3090	277	-1733
3090	278	-1213
3090	279	-821
3090	280	-556
3090	281	-378
3090	282	-242
3090	283	-127
3090	284	-31
3090	285	28
3090	286	39
3090	287	18
3090	288	-2
3090	289	9
3090	290	55
3090	291	114
3090	292	164
3090	293	187
3090	294	179
3090	295	154
3090	296	138
3090	297	150
3090	298	186
3090	299	223
3090	300	242
3090	301	247
3090	302	242
3090	303	226
3090	304	209
3090	305	208
3090	306	229
3090	307	260
3090	308	285
3090	309	296
3090	310	301
3090	311	309
3090	312	326
3090	313	359
3090	314	404
3090	315	450
3090	316	482
3090	317	492
3090	318	492
3090	319	494
3090	320	506
3090	321	532
3090	322	573
3090	323	621
3090	324	662
3090	325	680
3090	326	680
3090	327	672
3090	328	666
3090	329	665
3090	330	667
3090	331	669
3090	332	660
3090	333	629
3090	334	576
3090	335	516
3090	336	465
3090	337	424
3090	338	391
3090	339	359
3090	340	321
3090	341	265
3090	342	184
3090	343	84
3090	344	-18
3090	345	-111
3090	346	-191
3090	347	-258
3090	348	-314
3090	349	-362
3090	350	-413
3090	351	-468
3090	352	-514
3090	353	-542
3090	354	-553
3090	355	-550
3090	356	-536
3090	357	-512
3090	358	-490
3090	359	-480
3090	360	-483
3090	361	-493
3090	362	-505
3090	363	-519
3090	364	-530
3090	365	-527
3090	366	-509
3090	367	-485
3090	368	-464
3090	369	-443
3090	370	-423
3090	371	-406
3090	372	-396
3090	373	-386
3090	374	-370
3090	375	-350
3090	376	-329
3090	377	-309
3090	378	-286
3090	379	-262
3090	380	-244
3090	381	-234
3090	382	-223
3090	383	-208
3090	384	-192
3090	385	-177
3090	386	-158
3090	387	-132
3090	388	-107
3090	389	-88
3090	390	-74
3090	391	-62
3090	392	-59
3090	393	-70
3090	394	-93
3090	395	-116
3090	396	-132
3090	397	-142
3090	398	-143
3090	399	-134
3090	400	-114
3090	401	-94
3090	402	-85
3090	403	-84
3090	404	-88
3090	405	-97
3090	406	-107
3090	407	-115
3090	408	-111
3090	409	-102
3090	410	-92
3090	411	-84
3090	412	-68
3090	413	-39
3090	414	3
3090	415	54
3090	416	114
3090	417	173
3090	418	213
3090	419	225
3090	420	214
3090	421	199
3090	422	196
3090	423	213
3090	424	254
3090	425	312
3090	426	367
3090	427	397
3090	428	392
3090	429	365
3090	430	331
3090	431	301
3090	432	281
3090	433	265
3090	434	241
3090	435	188
3090	436	98
3090	437	-20
3090	438	-153
3090	439	-285
3090	440	-387
3090	441	-438
3090	442	-429
3090	443	-384
3090	444	-341
3090	445	-325
3090	446	-339
3090	447	-366
3090	448	-383
3090	449	-374
3090	450	-333
3090	451	-276
3090	452	-233
3090	453	-230
3090	454	-260
3090	455	-291
3090	456	-292
3090	457	-254
3090	458	-194
3090	459	-138
3090	460	-103
3090	461	-69
3090	462	41
3090	463	329
3090	464	861
3090	465	1602
3090	466	2404
3090	467	3031
3090	468	3240
3090	469	2870
3090	470	1919
3090	471	577
3090	472	-847
3090	473	-2034
3090	474	-2758
3090	475	-2948
3090	476	-2687
3090	477	-2163
3090	478	-1585
3090	479	-1097
3090	480	-748
3090	481	-515
3090	482	-347
3090	483	-209
3090	484	-85
3090	485	15
3090	486	71
3090	487	79
3090	488	58
3090	489	43
3090	490	57
3090	491	95
3090	492	143
3090	493	183
3090	494	200
3090	495	189
3090	496	164
3090	497	149
3090	498	160
3090	499	191
3090	500	226
3090	501	257
3090	502	281
3090	503	289
3090	504	265
3090	505	226
3090	506	194
3090	507	183
3090	508	193
3090	509	217
3090	510	252
3090	511	293
3090	512	328
3090	513	353
3090	514	374
3090	515	398
3090	516	423
3090	517	445
3090	518	468
3090	519	491
3090	520	513
3090	521	532
3090	522	552
3090	523	580
3090	524	611
3090	525	631
3090	526	632
3090	527	621
3090	528	606
3090	529	594
3090	530	590
3090	531	599
3090	532	615
3090	533	624
3090	534	610
3090	535	574
3090	536	521
3090	537	460
3090	538	394
3090	539	329
3090	540	274
3090	541	223
3090	542	166
3090	543	95
3090	544	14
3090	545	-70
3090	546	-154
3090	547	-232
3090	548	-295
3090	549	-338
3090	550	-366
3090	551	-390
3090	552	-413
3090	553	-432
3090	554	-454
3090	555	-481
3090	556	-511
3090	557	-532
3090	558	-537
3090	559	-527
3090	560	-505
3090	561	-471
3090	562	-432
3090	563	-398
3090	564	-378
3090	565	-369
3090	566	-363
3090	567	-358
3090	568	-355
3090	569	-352
3090	570	-343
3090	571	-327
3090	572	-307
3090	573	-284
3090	574	-251
3090	575	-210
3090	576	-172
3090	577	-148
3090	578	-138
3090	579	-140
3090	580	-150
3090	581	-162
3090	582	-164
3090	583	-146
3090	584	-111
3090	585	-75
3090	586	-45
3090	587	-24
3090	588	-14
3090	589	-17
3090	590	-28
3090	591	-37
3090	592	-40
3090	593	-40
3090	594	-41
3090	595	-43
3090	596	-41
3090	597	-39
3090	598	-41
3090	599	-45
3090	600	-44
3090	601	-43
3090	602	-47
3090	603	-57
3090	604	-70
3090	605	-82
3090	606	-95
3090	607	-105
3090	608	-107
3090	609	-98
3090	610	-88
3090	611	-83
3090	612	-79
3090	613	-70
3090	614	-55
3090	615	-35
3090	616	-8
3090	617	30
3090	618	72
3090	619	103
3090	620	118
3090	621	121
3090	622	119
3090	623	120
3090	624	131
3090	625	166
3090	626	222
3090	627	283
3090	628	328
3090	629	350
3090	630	346
3090	631	323
3090	632	288
3090	633	255
3090	634	231
3090	635	209
3090	636	173
3090	637	114
3090	638	36
3090	639	-59
3090	640	-175
3090	641	-290
3090	642	-377
3090	643	-415
3090	644	-407
3090	645	-380
3090	646	-357
3090	647	-349
3090	648	-359
3090	649	-376
3090	650	-385
3090	651	-368
3090	652	-332
3090	653	-301
3090	654	-295
3090	655	-312
3090	656	-336
3090	657	-347
3090	658	-329
3090	659	-279
3090	660	-216
3090	661	-159
3090	662	-96
3090	663	33
3090	664	323
3090	665	838
3090	666	1570
3090	667	2400
3090	668	3114
3090	669	3458
3090	670	3234
3090	671	2394
3090	672	1084
3090	673	-405
3090	674	-1739
3090	675	-2650
3090	676	-3010
3090	677	-2862
3090	678	-2383
3090	679	-1793
3090	680	-1265
3090	681	-880
3090	682	-638
3090	683	-490
3090	684	-384
3090	685	-284
3090	686	-192
3090	687	-128
3090	688	-103
3090	689	-100
3090	690	-94
3090	691	-68
3090	692	-25
3090	693	24
3090	694	63
3090	695	76
3090	696	60
3090	697	33
3090	698	22
3090	699	34
3090	700	58
3090	701	81
3090	702	96
3090	703	106
3090	704	110
3090	705	101
3090	706	91
3090	707	91
3090	708	102
3090	709	120
3090	710	143
3090	711	165
3090	712	185
3090	713	200
3090	714	214
3090	715	235
3090	716	263
3090	717	290
3090	718	314
3090	719	340
3090	720	368
3090	721	397
3090	722	424
3090	723	454
3090	724	491
3090	725	524
3090	726	546
3090	727	557
3090	728	561
3090	729	562
3090	730	559
3090	731	556
3090	732	560
3090	733	564
3090	734	560
3090	735	541
3090	736	510
3090	737	473
3090	738	433
3090	739	387
3090	740	339
3090	741	288
3090	742	224
3090	743	142
3090	744	46
3090	745	-49
3090	746	-139
3090	747	-223
3090	748	-298
3090	749	-361
3090	750	-414
3090	751	-461
3090	752	-504
3090	753	-535
3090	754	-549
3090	755	-551
3090	756	-548
3090	757	-544
3090	758	-541
3090	759	-541
3090	760	-547
3090	761	-551
3090	762	-545
3090	763	-528
3090	764	-510
3090	765	-498
3090	766	-491
3090	767	-487
3090	768	-484
3090	769	-480
3090	770	-466
3090	771	-437
3090	772	-403
3090	773	-373
3090	774	-349
3090	775	-327
3090	776	-307
3090	777	-290
3090	778	-271
3090	779	-247
3090	780	-221
3090	781	-204
3090	782	-201
3090	783	-205
3090	784	-208
3090	785	-207
3090	786	-200
3090	787	-182
3090	788	-153
3090	789	-125
3090	790	-109
3090	791	-105
3090	792	-106
3090	793	-106
3090	794	-105
3090	795	-99
3090	796	-84
3090	797	-62
3090	798	-44
3090	799	-34
3090	800	-30
3090	801	-27
3090	802	-27
3090	803	-30
3090	804	-34
3090	805	-36
3090	806	-39
3090	807	-47
3090	808	-58
3090	809	-65
3090	810	-68
3090	811	-73
3090	812	-81
3090	813	-84
3090	814	-82
3090	815	-76
3090	816	-68
3090	817	-54
3090	818	-36
3090	819	-28
3090	820	-36
3090	821	-57
3090	822	-73
3090	823	-77
3090	824	-59
3090	825	-17
3090	826	48
3090	827	120
3090	828	178
3090	829	207
3090	830	213
3090	831	207
3090	832	196
3090	833	194
3090	834	210
3090	835	245
3090	836	287
3090	837	318
3090	838	332
3090	839	331
3090	840	315
3090	841	291
3090	842	267
3090	843	252
3090	844	244
3090	845	229
3090	846	198
3090	847	151
3090	848	87
3090	849	-8
3090	850	-126
3090	851	-237
3090	852	-313
3090	853	-340
3090	854	-329
3090	855	-300
3090	856	-275
3090	857	-271
3090	858	-292
3090	859	-324
3090	860	-338
3090	861	-325
3090	862	-299
3090	863	-281
3090	864	-281
3090	865	-295
3090	866	-308
3090	867	-297
3090	868	-250
3090	869	-174
3090	870	-96
3090	871	-23
3090	872	85
3090	873	319
3090	874	768
3090	875	1463
3090	876	2338
3090	877	3205
3090	878	3798
3090	879	3860
3090	880	3259
3090	881	2065
3090	882	534
3090	883	-980
3090	884	-2142
3090	885	-2745
3090	886	-2767
3090	887	-2361
3090	888	-1768
3090	889	-1205
3090	890	-799
3090	891	-572
3090	892	-473
3090	893	-423
3090	894	-364
3090	895	-283
3090	896	-204
3090	897	-158
3090	898	-145
3090	899	-151
3090	900	-155
3090	901	-144
3090	902	-118
3090	903	-87
3090	904	-69
3090	905	-77
3090	906	-100
3090	907	-114
3090	908	-106
3090	909	-79
3090	910	-44
3090	911	-11
3090	912	19
3090	913	44
3090	914	57
3090	915	60
3090	916	64
3090	917	68
3090	918	73
3090	919	84
3090	920	104
3090	921	128
3090	922	147
3090	923	159
3090	924	168
3090	925	178
3090	926	191
3090	927	210
3090	928	244
3090	929	293
3090	930	346
3090	931	392
3090	932	432
3090	933	470
3090	934	505
3090	935	535
3090	936	562
3090	937	589
3090	938	613
3090	939	625
3090	940	627
3090	941	627
3090	942	627
3090	943	625
3090	944	617
3090	945	603
3090	946	582
3090	947	547
3090	948	495
3090	949	433
3090	950	368
3090	951	299
3090	952	219
3090	953	126
3090	954	26
3090	955	-79
3090	956	-188
3090	957	-289
3090	958	-367
3090	959	-420
3090	960	-455
3090	961	-483
3090	962	-507
3090	963	-530
3090	964	-555
3090	965	-582
3090	966	-601
3090	967	-604
3090	968	-593
3090	969	-577
3090	970	-562
3090	971	-545
3090	972	-530
3090	973	-520
3090	974	-514
3090	975	-501
3090	976	-479
3090	977	-453
3090	978	-429
3090	979	-407
3090	980	-385
3090	981	-368
3090	982	-362
3090	983	-361
3090	984	-357
3090	985	-350
3090	986	-343
3090	987	-336
3090	988	-324
3090	989	-308
3090	990	-290
3090	991	-273
3090	992	-250
3090	993	-221
3090	994	-191
3090	995	-167
3090	996	-147
3090	997	-131
3090	998	-120
3090	999	-121
3090	1000	-130
3090	1001	-138
3090	1002	-143
3090	1003	-149
3090	1004	-153
3090	1005	-150
3090	1006	-138
3090	1007	-124
3090	1008	-114
3090	1009	-105
3090	1010	-95
3090	1011	-89
3090	1012	-90
3090	1013	-95
3090	1014	-99
3090	1015	-103
3090	1016	-109
3090	1017	-117
3090	1018	-119
3090	1019	-113
3090	1020	-105
3090	1021	-100
3090	1022	-92
3090	1023	-81
3090	1024	-76
3090	1025	-80
3090	1026	-87
3090	1027	-90
3090	1028	-90
3090	1029	-91
3090	1030	-92
3090	1031	-90
3090	1032	-86
3090	1033	-81
3090	1034	-66
3090	1035	-29
3090	1036	31
3090	1037	100
3090	1038	164
3090	1039	217
3090	1040	249
3090	1041	255
3090	1042	241
3090	1043	222
3090	1044	218
3090	1045	232
3090	1046	261
3090	1047	299
3090	1048	337
3090	1049	364
3090	1050	366
3090	1051	345
3090	1052	314
3090	1053	283
3090	1054	254
3090	1055	224
3090	1056	196
3090	1057	162
3090	1058	111
3090	1059	30
3090	1060	-87
3090	1061	-214
3090	1062	-324
3090	1063	-397
3090	1064	-417
3090	1065	-396
3090	1066	-365
3090	1067	-354
3090	1068	-373
3090	1069	-406
3090	1070	-426
3090	1071	-417
3090	1072	-374
3090	1073	-313
3090	1074	-260
3090	1075	-242
3090	1076	-260
3090	1077	-286
3090	1078	-286
3090	1079	-249
3090	1080	-186
3090	1081	-112
3090	1082	-21
3090	1083	127
3090	1084	398
3090	1085	866
3090	1086	1553
3090	1087	2376
3090	1088	3138
3090	1089	3584
3090	1090	3501
3090	1091	2805
3090	1092	1588
3090	1093	108
3090	1094	-1291
3090	1095	-2300
3090	1096	-2761
3090	1097	-2692
3090	1098	-2253
3090	1099	-1660
3090	1100	-1112
3090	1101	-722
3090	1102	-504
3090	1103	-399
3090	1104	-338
3090	1105	-280
3090	1106	-221
3090	1107	-167
3090	1108	-132
3090	1109	-117
3090	1110	-115
3090	1111	-105
3090	1112	-77
3090	1113	-40
3090	1114	-16
3090	1115	-14
3090	1116	-26
3090	1117	-34
3090	1118	-27
3090	1119	0
3090	1120	46
3090	1121	96
3090	1122	130
3090	1123	144
3090	1124	146
3090	1125	139
3090	1126	128
3090	1127	116
3090	1128	108
3090	1129	115
3090	1130	133
3090	1131	151
3090	1132	167
3090	1133	189
3090	1134	216
3090	1135	243
3090	1136	268
3090	1137	298
3090	1138	340
3090	1139	387
3090	1140	435
3090	1141	482
3090	1142	527
3090	1143	564
3090	1144	588
3090	1145	604
3090	1146	621
3090	1147	645
3090	1148	670
3090	1149	693
3090	1150	713
3090	1151	727
3090	1152	730
3090	1153	721
3090	1154	709
3090	1155	698
3090	1156	682
3090	1157	652
3090	1158	609
3090	1159	554
3090	1160	488
3090	1161	410
3090	1162	323
3090	1163	234
3090	1164	144
3090	1165	48
3090	1166	-54
3090	1167	-151
3090	1168	-234
3090	1169	-298
3090	1170	-347
3090	1171	-379
3090	1172	-398
3090	1173	-418
3090	1174	-450
3090	1175	-490
3090	1176	-526
3090	1177	-549
3090	1178	-555
3090	1179	-546
3090	1180	-523
3090	1181	-499
3090	1182	-486
3090	1183	-488
3090	1184	-494
3090	1185	-492
3090	1186	-478
3090	1187	-454
3090	1188	-424
3090	1189	-395
3090	1190	-380
3090	1191	-386
3090	1192	-403
3090	1193	-418
3090	1194	-421
3090	1195	-415
3090	1196	-399
3090	1197	-375
3090	1198	-351
3090	1199	-333
3090	1200	-324
3090	1201	-314
3090	1202	-297
3090	1203	-275
3090	1204	-257
3090	1205	-244
3090	1206	-235
3090	1207	-230
3090	1208	-230
3090	1209	-227
3090	1210	-215
3090	1211	-198
3090	1212	-183
3090	1213	-174
3090	1214	-164
3090	1215	-149
3090	1216	-132
3090	1217	-113
3090	1218	-88
3090	1219	-62
3090	1220	-47
3090	1221	-53
3090	1222	-72
3090	1223	-91
3090	1224	-106
3090	1225	-115
3090	1226	-116
3090	1227	-109
3090	1228	-99
3090	1229	-96
3090	1230	-98
3090	1231	-98
3090	1232	-90
3090	1233	-74
3090	1234	-52
3090	1235	-21
3090	1236	21
3090	1237	70
3090	1238	119
3090	1239	165
3090	1240	203
3090	1241	224
3090	1242	222
3090	1243	204
3090	1244	187
3090	1245	188
3090	1246	210
3090	1247	255
3090	1248	317
3090	1249	383
3090	1250	432
3090	1251	449
3090	1252	437
3090	1253	410
3090	1254	374
3090	1255	331
3090	1256	281
3090	1257	224
3090	1258	151
3090	1259	56
3090	1260	-65
3090	1261	-202
3090	1262	-322
3090	1263	-399
3090	1264	-418
3090	1265	-383
3090	1266	-323
3090	1267	-278
3090	1268	-276
3090	1269	-308
3090	1270	-347
3090	1271	-366
3090	1272	-354
3090	1273	-316
3090	1274	-270
3090	1275	-243
3090	1276	-251
3090	1277	-280
3090	1278	-293
3090	1279	-267
3090	1280	-210
3090	1281	-152
3090	1282	-114
3090	1283	-85
3090	1284	-11
3090	1285	198
3090	1286	625
3090	1287	1285
3090	1288	2070
3090	1289	2763
3090	1290	3114
3090	1291	2937
3090	1292	2182
3090	1293	975
3090	1294	-414
3090	1295	-1661
3090	1296	-2507
3090	1297	-2841
3090	1298	-2710
3090	1299	-2267
3090	1300	-1705
3090	1301	-1184
3090	1302	-789
3090	1303	-519
3090	1304	-333
3090	1305	-195
3090	1306	-90
3090	1307	-20
3090	1308	15
3090	1309	22
3090	1310	13
3090	1311	9
3090	1312	33
3090	1313	85
3090	1314	144
3090	1315	190
3090	1316	213
3090	1317	219
3090	1318	218
3090	1319	217
3090	1320	223
3090	1321	236
3090	1322	245
3090	1323	239
3090	1324	227
3090	1325	221
3090	1326	216
3090	1327	212
3090	1328	210
3090	1329	216
3090	1330	233
3090	1331	253
3090	1332	271
3090	1333	292
3090	1334	322
3090	1335	357
3090	1336	390
3090	1337	414
3090	1338	433
3090	1339	447
3090	1340	457
3090	1341	467
3090	1342	485
3090	1343	513
3090	1344	545
3090	1345	572
3090	1346	594
3090	1347	611
3090	1348	621
3090	1349	623
3090	1350	620
3090	1351	621
3090	1352	619
3090	1353	609
3090	1354	587
3090	1355	560
3090	1356	530
3090	1357	496
3090	1358	461
3090	1359	429
3090	1360	399
3090	1361	365
3090	1362	322
3090	1363	275
3090	1364	226
3090	1365	170
3090	1366	102
3090	1367	24
3090	1368	-59
3090	1369	-146
3090	1370	-234
3090	1371	-316
3090	1372	-378
3090	1373	-419
3090	1374	-448
3090	1375	-471
3090	1376	-489
3090	1377	-500
3090	1378	-506
3090	1379	-510
3090	1380	-507
3090	1381	-498
3090	1382	-493
3090	1383	-498
3090	1384	-510
3090	1385	-515
3090	1386	-507
3090	1387	-486
3090	1388	-455
3090	1389	-417
3090	1390	-380
3090	1391	-356
3090	1392	-348
3090	1393	-347
3090	1394	-345
3090	1395	-336
3090	1396	-321
3090	1397	-298
3090	1398	-268
3090	1399	-237
3090	1400	-214
3090	1401	-199
3090	1402	-184
3090	1403	-169
3090	1404	-158
3090	1405	-152
3090	1406	-147
3090	1407	-142
3090	1408	-141
3090	1409	-146
3090	1410	-148
3090	1411	-146
3090	1412	-143
3090	1413	-145
3090	1414	-146
3090	1415	-144
3090	1416	-139
3090	1417	-139
3090	1418	-141
3090	1419	-142
3090	1420	-142
3090	1421	-148
3090	1422	-157
3090	1423	-161
3090	1424	-155
3090	1425	-144
3090	1426	-131
3090	1427	-118
3090	1428	-106
3090	1429	-100
3090	1430	-100
3090	1431	-97
3090	1432	-74
3090	1433	-30
3090	1434	28
3090	1435	86
3090	1436	135
3090	1437	165
3090	1438	169
3090	1439	155
3090	1440	145
3090	1441	158
3090	1442	201
3090	1443	266
3090	1444	345
3090	1445	418
3090	1446	464
3090	1447	468
3090	1448	437
3090	1449	390
3090	1450	348
3090	1451	314
3090	1452	284
3090	1453	254
3090	1454	206
3090	1455	131
3090	1456	21
3090	1457	-114
3090	1458	-249
3090	1459	-353
3090	1460	-409
3090	1461	-408
3090	1462	-369
3090	1463	-330
3090	1464	-322
3090	1465	-348
3090	1466	-387
3090	1467	-411
3090	1468	-409
3090	1469	-379
3090	1470	-335
3090	1471	-303
3090	1472	-301
3090	1473	-323
3090	1474	-341
3090	1475	-327
3090	1476	-281
3090	1477	-227
3090	1478	-185
3090	1479	-153
3090	1480	-87
3090	1481	92
3090	1482	471
3090	1483	1088
3090	1484	1874
3090	1485	2643
3090	1486	3146
3090	1487	3167
3090	1488	2601
3090	1489	1508
3090	1490	117
3090	1491	-1254
3090	1492	-2304
3090	1493	-2856
3090	1494	-2895
3090	1495	-2544
3090	1496	-1993
3090	1497	-1433
3090	1498	-984
3090	1499	-681
3090	1500	-488
3090	1501	-352
3090	1502	-240
3090	1503	-141
3090	1504	-60
3090	1505	-6
3090	1506	20
3090	1507	27
3090	1508	35
3090	1509	59
3090	1510	91
3090	1511	117
3090	1512	127
3090	1513	124
3090	1514	114
3090	1515	107
3090	1516	111
3090	1517	133
3090	1518	164
3090	1519	190
3090	1520	207
3090	1521	221
3090	1522	228
3090	1523	222
3090	1524	209
3090	1525	198
3090	1526	205
3090	1527	225
3090	1528	250
3090	1529	274
3090	1530	299
3090	1531	323
3090	1532	340
3090	1533	353
3090	1534	369
3090	1535	394
3090	1536	424
3090	1537	456
3090	1538	489
3090	1539	524
3090	1540	553
3090	1541	574
3090	1542	588
3090	1543	600
3090	1544	608
3090	1545	607
3090	1546	599
3090	1547	588
3090	1548	577
3090	1549	562
3090	1550	545
3090	1551	530
3090	1552	519
3090	1553	504
3090	1554	479
3090	1555	445
3090	1556	406
3090	1557	353
3090	1558	285
3090	1559	206
3090	1560	124
3090	1561	40
3090	1562	-47
3090	1563	-134
3090	1564	-210
3090	1565	-275
3090	1566	-335
3090	1567	-391
3090	1568	-438
3090	1569	-475
3090	1570	-507
3090	1571	-535
3090	1572	-554
3090	1573	-561
3090	1574	-562
3090	1575	-562
3090	1576	-562
3090	1577	-556
3090	1578	-546
3090	1579	-538
3090	1580	-531
3090	1581	-521
3090	1582	-506
3090	1583	-493
3090	1584	-481
3090	1585	-464
3090	1586	-440
3090	1587	-411
3090	1588	-385
3090	1589	-360
3090	1590	-333
3090	1591	-308
3090	1592	-290
3090	1593	-277
3090	1594	-261
3090	1595	-243
3090	1596	-227
3090	1597	-218
3090	1598	-209
3090	1599	-200
3090	1600	-194
3090	1601	-189
3090	1602	-179
3090	1603	-159
3090	1604	-137
3090	1605	-120
3090	1606	-108
3090	1607	-97
3090	1608	-90
3090	1609	-89
3090	1610	-90
3090	1611	-88
3090	1612	-83
3090	1613	-83
3090	1614	-90
3090	1615	-96
3090	1616	-100
3090	1617	-100
3090	1618	-101
3090	1619	-98
3090	1620	-90
3090	1621	-85
3090	1622	-88
3090	1623	-98
3090	1624	-108
3090	1625	-114
3090	1626	-118
3090	1627	-118
3090	1628	-112
3090	1629	-105
3090	1630	-103
3090	1631	-102
3090	1632	-90
3090	1633	-56
3090	1634	-3
3090	1635	61
3090	1636	128
3090	1637	184
3090	1638	215
3090	1639	215
3090	1640	195
3090	1641	175
3090	1642	167
3090	1643	176
3090	1644	200
3090	1645	235
3090	1646	272
3090	1647	294
3090	1648	298
3090	1649	291
3090	1650	285
3090	1651	281
3090	1652	275
3090	1653	265
3090	1654	246
3090	1655	208
3090	1656	144
3090	1657	56
3090	1658	-59
3090	1659	-185
3090	1660	-303
3090	1661	-387
3090	1662	-419
3090	1663	-404
3090	1664	-370
3090	1665	-344
3090	1666	-335
3090	1667	-339
3090	1668	-348
3090	1669	-346
3090	1670	-324
3090	1671	-289
3090	1672	-263
3090	1673	-267
3090	1674	-295
3090	1675	-319
3090	1676	-315
3090	1677	-276
3090	1678	-213
3090	1679	-137
3090	1680	-41
3090	1681	111
3090	1682	396
3090	1683	896
3090	1684	1634
3090	1685	2519
3090	1686	3345
3090	1687	3846
3090	1688	3791
3090	1689	3078
3090	1690	1796
3090	1691	223
3090	1692	-1269
3090	1693	-2352
3090	1694	-2849
3090	1695	-2775
3090	1696	-2299
3090	1697	-1667
3090	1698	-1101
3090	1699	-722
3090	1700	-533
3090	1701	-462
3090	1702	-428
3090	1703	-382
3090	1704	-315
3090	1705	-243
3090	1706	-194
3090	1707	-179
3090	1708	-183
3090	1709	-181
3090	1710	-159
3090	1711	-126
3090	1712	-97
3090	1713	-81
3090	1714	-79
3090	1715	-83
3090	1716	-81
3090	1717	-62
3090	1718	-24
3090	1719	14
3090	1720	34
3090	1721	37
3090	1722	39
3090	1723	36
3090	1724	29
3090	1725	23
3090	1726	27
3090	1727	46
3090	1728	71
3090	1729	97
3090	1730	126
3090	1731	157
3090	1732	185
3090	1733	205
3090	1734	223
3090	1735	249
3090	1736	283
3090	1737	323
3090	1738	363
3090	1739	405
3090	1740	443
3090	1741	471
3090	1742	492
3090	1743	515
3090	1744	544
3090	1745	575
3090	1746	600
3090	1747	619
3090	1748	633
3090	1749	637
3090	1750	631
3090	1751	623
3090	1752	618
3090	1753	613
3090	1754	599
3090	1755	570
3090	1756	530
3090	1757	478
3090	1758	410
3090	1759	331
3090	1760	250
3090	1761	171
3090	1762	92
3090	1763	9
3090	1764	-72
3090	1765	-146
3090	1766	-217
3090	1767	-285
3090	1768	-348
3090	1769	-402
3090	1770	-449
3090	1771	-492
3090	1772	-529
3090	1773	-554
3090	1774	-566
3090	1775	-570
3090	1776	-570
3090	1777	-561
3090	1778	-541
3090	1779	-518
3090	1780	-497
3090	1781	-477
3090	1782	-457
3090	1783	-442
3090	1784	-436
3090	1785	-434
3090	1786	-427
3090	1787	-414
3090	1788	-399
3090	1789	-383
3090	1790	-366
3090	1791	-348
3090	1792	-335
3090	1793	-328
3090	1794	-319
3090	1795	-303
3090	1796	-286
3090	1797	-272
3090	1798	-261
3090	1799	-252
3090	1800	-246
3090	1801	-248
3090	1802	-253
3090	1803	-251
3090	1804	-242
3090	1805	-231
3090	1806	-222
3090	1807	-209
3090	1808	-195
3090	1809	-185
3090	1810	-183
3090	1811	-183
3090	1812	-179
3090	1813	-176
3090	1814	-176
3090	1815	-174
3090	1816	-167
3090	1817	-158
3090	1818	-154
3090	1819	-152
3090	1820	-148
3090	1821	-141
3090	1822	-136
3090	1823	-134
3090	1824	-128
3090	1825	-117
3090	1826	-107
3090	1827	-103
3090	1828	-100
3090	1829	-95
3090	1830	-87
3090	1831	-81
3090	1832	-75
3090	1833	-68
3090	1834	-64
3090	1835	-67
3090	1836	-69
3090	1837	-56
3090	1838	-19
3090	1839	38
3090	1840	105
3090	1841	171
3090	1842	222
3090	1843	243
3090	1844	231
3090	1845	201
3090	1846	176
3090	1847	168
3090	1848	184
3090	1849	221
3090	1850	270
3090	1851	315
3090	1852	342
3090	1853	344
3090	1854	333
3090	1855	319
3090	1856	302
3090	1857	281
3090	1858	256
3090	1859	220
3090	1860	167
3090	1861	93
3090	1862	-6
3090	1863	-117
3090	1864	-223
3090	1865	-309
3090	1866	-357
3090	1867	-365
3090	1868	-348
3090	1869	-331
3090	1870	-328
3090	1871	-334
3090	1872	-340
3090	1873	-335
3090	1874	-313
3090	1875	-278
3090	1876	-242
3090	1877	-227
3090	1878	-241
3090	1879	-269
3090	1880	-284
3090	1881	-271
3090	1882	-235
3090	1883	-188
3090	1884	-125
3090	1885	-24
3090	1886	174
3090	1887	546
3090	1888	1142
3090	1889	1933
3090	1890	2769
3090	1891	3416
3090	1892	3632
3090	1893	3256
3090	1894	2284
3090	1895	895
3090	1896	-593
3090	1897	-1835
3090	1898	-2586
3090	1899	-2774
3090	1900	-2492
3090	1901	-1944
3090	1902	-1358
3090	1903	-897
3090	1904	-621
3090	1905	-487
3090	1906	-418
3090	1907	-356
3090	1908	-278
3090	1909	-198
3090	1910	-138
3090	1911	-117
3090	1912	-130
3090	1913	-146
3090	1914	-137
3090	1915	-100
3090	1916	-56
3090	1917	-26
3090	1918	-19
3090	1919	-31
3090	1920	-46
3090	1921	-45
3090	1922	-13
3090	1923	42
3090	1924	98
3090	1925	134
3090	1926	151
3090	1927	150
3090	1928	134
3090	1929	111
3090	1930	95
3090	1931	97
3090	1932	113
3090	1933	134
3090	1934	154
3090	1935	177
3090	1936	208
3090	1937	240
3090	1938	270
3090	1939	300
3090	1940	333
3090	1941	365
3090	1942	393
3090	1943	422
3090	1944	456
3090	1945	492
3090	1946	525
3090	1947	555
3090	1948	587
3090	1949	619
3090	1950	643
3090	1951	658
3090	1952	666
3090	1953	671
3090	1954	673
3090	1955	674
3090	1956	680
3090	1957	693
3090	1958	703
3090	1959	696
3090	1960	666
3090	1961	615
3090	1962	543
3090	1963	453
3090	1964	354
3090	1965	257
3090	1966	164
3090	1967	67
3090	1968	-35
3090	1969	-137
3090	1970	-230
3090	1971	-311
3090	1972	-380
3090	1973	-433
3090	1974	-469
3090	1975	-498
3090	1976	-531
3090	1977	-566
3090	1978	-592
3090	1979	-605
3090	1980	-605
3090	1981	-595
3090	1982	-575
3090	1983	-552
3090	1984	-537
3090	1985	-532
3090	1986	-528
3090	1987	-516
3090	1988	-496
3090	1989	-472
3090	1990	-442
3090	1991	-409
3090	1992	-381
3090	1993	-366
3090	1994	-361
3090	1995	-353
3090	1996	-342
3090	1997	-329
3090	1998	-315
3090	1999	-297
[truncated: 159,280 more rows]
