# Supplementary material for: Are Complexity Metrics Reliable in Assessing HRV Control in Obese Patients During Sleep?
Source: PLoS One. 2015 Apr 20;10(4):e0124458. doi: 10.1371/journal.pone.0124458 (PMC4404104; doi:10.1371/journal.pone.0124458)
Supplement: S2 Dataset — (ZIP) [file pone.0124458.s002.zip › cabiddu_obese_patients_data/SUBJECT (15)/3/FC.txt]

1560	0	-499
1560	1	-491
1560	2	-485
1560	3	-484
1560	4	-477
1560	5	-456
1560	6	-433
1560	7	-413
1560	8	-390
1560	9	-358
1560	10	-331
1560	11	-320
1560	12	-320
1560	13	-315
1560	14	-304
1560	15	-294
1560	16	-284
1560	17	-263
1560	18	-234
1560	19	-215
1560	20	-211
1560	21	-208
1560	22	-197
1560	23	-183
1560	24	-174
1560	25	-163
1560	26	-147
1560	27	-138
1560	28	-148
1560	29	-170
1560	30	-183
1560	31	-184
1560	32	-183
1560	33	-181
1560	34	-174
1560	35	-163
1560	36	-164
1560	37	-179
1560	38	-190
1560	39	-183
1560	40	-166
1560	41	-151
1560	42	-135
1560	43	-118
1560	44	-108
1560	45	-116
1560	46	-133
1560	47	-139
1560	48	-132
1560	49	-124
1560	50	-122
1560	51	-119
1560	52	-112
1560	53	-112
1560	54	-122
1560	55	-126
1560	56	-112
1560	57	-87
1560	58	-68
1560	59	-56
1560	60	-46
1560	61	-49
1560	62	-70
1560	63	-96
1560	64	-98
1560	65	-62
1560	66	3
1560	67	86
1560	68	180
1560	69	269
1560	70	327
1560	71	340
1560	72	324
1560	73	305
1560	74	291
1560	75	284
1560	76	292
1560	77	321
1560	78	352
1560	79	361
1560	80	344
1560	81	320
1560	82	300
1560	83	280
1560	84	261
1560	85	247
1560	86	234
1560	87	165
1560	88	94
1560	89	13
1560	90	-62
1560	91	-136
1560	92	-215
1560	93	-287
1560	94	-333
1560	95	-348
1560	96	-349
1560	97	-346
1560	98	-340
1560	99	-338
1560	100	-348
1560	101	-358
1560	102	-338
1560	103	-277
1560	104	-199
1560	105	-143
1560	106	-130
1560	107	-155
1560	108	-201
1560	109	-232
1560	110	-188
1560	111	-7
1560	112	333
1560	113	811
1560	114	1392
1560	115	2025
1560	116	2632
1560	117	3099
1560	118	3297
1560	119	3126
1560	120	2530
1560	121	1520
1560	122	220
1560	123	-1141
1560	124	-2290
1560	125	-3015
1560	126	-3226
1560	127	-2964
1560	128	-2379
1560	129	-1689
1560	130	-1095
1560	131	-704
1560	132	-506
1560	133	-425
1560	134	-384
1560	135	-330
1560	136	-243
1560	137	-144
1560	138	-75
1560	139	-65
1560	140	-91
1560	141	-109
1560	142	-90
1560	143	-42
1560	144	18
1560	145	70
1560	146	96
1560	147	82
1560	148	45
1560	149	21
1560	150	36
1560	151	91
1560	152	102
1560	153	115
1560	154	126
1560	155	126
1560	156	110
1560	157	89
1560	158	84
1560	159	92
1560	160	103
1560	161	116
1560	162	144
1560	163	190
1560	164	238
1560	165	275
1560	166	312
1560	167	354
1560	168	396
1560	169	428
1560	170	459
1560	171	495
1560	172	529
1560	173	549
1560	174	557
1560	175	566
1560	176	576
1560	177	579
1560	178	573
1560	179	570
1560	180	573
1560	181	568
1560	182	551
1560	183	531
1560	184	519
1560	185	506
1560	186	478
1560	187	441
1560	188	403
1560	189	356
1560	190	291
1560	191	213
1560	192	140
1560	193	76
1560	194	9
1560	195	-63
1560	196	-130
1560	197	-189
1560	198	-249
1560	199	-314
1560	200	-368
1560	201	-398
1560	202	-412
1560	203	-425
1560	204	-438
1560	205	-446
1560	206	-455
1560	207	-474
1560	208	-497
1560	209	-504
1560	210	-490
1560	211	-469
1560	212	-451
1560	213	-432
1560	214	-413
1560	215	-403
1560	216	-406
1560	217	-407
1560	218	-389
1560	219	-359
1560	220	-334
1560	221	-316
1560	222	-300
1560	223	-289
1560	224	-293
1560	225	-303
1560	226	-299
1560	227	-276
1560	228	-251
1560	229	-236
1560	230	-226
1560	231	-219
1560	232	-222
1560	233	-239
1560	234	-254
1560	235	-252
1560	236	-237
1560	237	-226
1560	238	-221
1560	239	-214
1560	240	-205
1560	241	-202
1560	242	-204
1560	243	-197
1560	244	-175
1560	245	-153
1560	246	-142
1560	247	-132
1560	248	-117
1560	249	-103
1560	250	-101
1560	251	-108
1560	252	-113
1560	253	-119
1560	254	-136
1560	255	-154
1560	256	-153
1560	257	-130
1560	258	-104
1560	259	-90
1560	260	-83
1560	261	-80
1560	262	-83
1560	263	-84
1560	264	-60
1560	265	5
1560	266	92
1560	267	171
1560	268	224
1560	269	250
1560	270	252
1560	271	231
1560	272	211
1560	273	221
1560	274	264
1560	275	316
1560	276	353
1560	277	373
1560	278	376
1560	279	357
1560	280	320
1560	281	282
1560	282	254
1560	283	229
1560	284	189
1560	285	97
1560	286	34
1560	287	-22
1560	288	-94
1560	289	-180
1560	290	-263
1560	291	-328
1560	292	-371
1560	293	-387
1560	294	-369
1560	295	-325
1560	296	-286
1560	297	-279
1560	298	-297
1560	299	-315
1560	300	-318
1560	301	-305
1560	302	-282
1560	303	-259
1560	304	-256
1560	305	-289
1560	306	-336
1560	307	-346
1560	308	-281
1560	309	-131
1560	310	101
1560	311	419
1560	312	824
1560	313	1305
1560	314	1836
1560	315	2374
1560	316	2823
1560	317	3028
1560	318	2830
1560	319	2153
1560	320	1052
1560	321	-288
1560	322	-1606
1560	323	-2629
1560	324	-3162
1560	325	-3167
1560	326	-2769
1560	327	-2180
1560	328	-1595
1560	329	-1137
1560	330	-844
1560	331	-679
1560	332	-561
1560	333	-427
1560	334	-274
1560	335	-145
1560	336	-77
1560	337	-65
1560	338	-86
1560	339	-111
1560	340	-112
1560	341	-72
1560	342	-7
1560	343	41
1560	344	49
1560	345	31
1560	346	20
1560	347	35
1560	348	74
1560	349	144
1560	350	176
1560	351	205
1560	352	211
1560	353	186
1560	354	156
1560	355	137
1560	356	128
1560	357	127
1560	358	143
1560	359	179
1560	360	224
1560	361	266
1560	362	309
1560	363	356
1560	364	396
1560	365	414
1560	366	417
1560	367	422
1560	368	433
1560	369	443
1560	370	452
1560	371	471
1560	372	503
1560	373	534
1560	374	552
1560	375	565
1560	376	578
1560	377	580
1560	378	561
1560	379	531
1560	380	511
1560	381	503
1560	382	497
1560	383	493
1560	384	491
1560	385	482
1560	386	446
1560	387	381
1560	388	308
1560	389	242
1560	390	180
1560	391	114
1560	392	50
1560	393	-10
1560	394	-76
1560	395	-154
1560	396	-234
1560	397	-298
1560	398	-346
1560	399	-391
1560	400	-437
1560	401	-477
1560	402	-509
1560	403	-541
1560	404	-568
1560	405	-571
1560	406	-546
1560	407	-512
1560	408	-491
1560	409	-484
1560	410	-483
1560	411	-488
1560	412	-497
1560	413	-495
1560	414	-465
1560	415	-415
1560	416	-369
1560	417	-341
1560	418	-328
1560	419	-326
1560	420	-337
1560	421	-352
1560	422	-347
1560	423	-313
1560	424	-269
1560	425	-234
1560	426	-212
1560	427	-196
1560	428	-190
1560	429	-197
1560	430	-206
1560	431	-201
1560	432	-185
1560	433	-173
1560	434	-175
1560	435	-179
1560	436	-178
1560	437	-176
1560	438	-175
1560	439	-167
1560	440	-150
1560	441	-139
1560	442	-148
1560	443	-168
1560	444	-180
1560	445	-177
1560	446	-164
1560	447	-139
1560	448	-99
1560	449	-58
1560	450	-42
1560	451	-60
1560	452	-94
1560	453	-123
1560	454	-137
1560	455	-127
1560	456	-79
1560	457	5
1560	458	102
1560	459	181
1560	460	232
1560	461	258
1560	462	261
1560	463	239
1560	464	213
1560	465	211
1560	466	244
1560	467	296
1560	468	349
1560	469	394
1560	470	423
1560	471	419
1560	472	384
1560	473	334
1560	474	291
1560	475	253
1560	476	211
1560	477	123
1560	478	59
1560	479	-11
1560	480	-111
1560	481	-229
1560	482	-336
1560	483	-407
1560	484	-437
1560	485	-428
1560	486	-387
1560	487	-334
1560	488	-303
1560	489	-308
1560	490	-331
1560	491	-339
1560	492	-316
1560	493	-274
1560	494	-230
1560	495	-202
1560	496	-214
1560	497	-271
1560	498	-342
1560	499	-371
1560	500	-319
1560	501	-180
1560	502	41
1560	503	350
1560	504	753
1560	505	1244
1560	506	1799
1560	507	2361
1560	508	2819
1560	509	3008
1560	510	2768
1560	511	2037
1560	512	896
1560	513	-457
1560	514	-1753
1560	515	-2726
1560	516	-3202
1560	517	-3157
1560	518	-2727
1560	519	-2119
1560	520	-1521
1560	521	-1046
1560	522	-734
1560	523	-552
1560	524	-428
1560	525	-305
1560	526	-180
1560	527	-84
1560	528	-42
1560	529	-43
1560	530	-65
1560	531	-85
1560	532	-82
1560	533	-44
1560	534	15
1560	535	60
1560	536	70
1560	537	63
1560	538	68
1560	539	95
1560	540	134
1560	541	189
1560	542	196
1560	543	195
1560	544	173
1560	545	137
1560	546	116
1560	547	125
1560	548	152
1560	549	186
1560	550	224
1560	551	262
1560	552	287
1560	553	293
1560	554	300
1560	555	326
1560	556	365
1560	557	399
1560	558	428
1560	559	455
1560	560	476
1560	561	482
1560	562	477
1560	563	480
1560	564	498
1560	565	520
1560	566	534
1560	567	546
1560	568	559
1560	569	563
1560	570	549
1560	571	530
1560	572	517
1560	573	506
1560	574	482
1560	575	446
1560	576	411
1560	577	379
1560	578	341
1560	579	295
1560	580	253
1560	581	218
1560	582	176
1560	583	119
1560	584	56
1560	585	-3
1560	586	-63
1560	587	-131
1560	588	-198
1560	589	-250
1560	590	-291
1560	591	-335
1560	592	-381
1560	593	-419
1560	594	-446
1560	595	-472
1560	596	-494
1560	597	-496
1560	598	-475
1560	599	-449
1560	600	-434
1560	601	-432
1560	602	-435
1560	603	-444
1560	604	-458
1560	605	-458
1560	606	-429
1560	607	-377
1560	608	-327
1560	609	-295
1560	610	-275
1560	611	-263
1560	612	-262
1560	613	-262
1560	614	-245
1560	615	-207
1560	616	-168
1560	617	-147
1560	618	-144
1560	619	-147
1560	620	-156
1560	621	-169
1560	622	-175
1560	623	-164
1560	624	-143
1560	625	-133
1560	626	-140
1560	627	-152
1560	628	-158
1560	629	-163
1560	630	-167
1560	631	-158
1560	632	-134
1560	633	-113
1560	634	-107
1560	635	-110
1560	636	-107
1560	637	-100
1560	638	-98
1560	639	-102
1560	640	-105
1560	641	-109
1560	642	-122
1560	643	-134
1560	644	-122
1560	645	-73
1560	646	-1
1560	647	74
1560	648	142
1560	649	194
1560	650	217
1560	651	211
1560	652	199
1560	653	208
1560	654	246
1560	655	297
1560	656	348
1560	657	393
1560	658	421
1560	659	416
1560	660	382
1560	661	346
1560	662	322
1560	663	301
1560	664	272
1560	665	234
1560	666	189
1560	667	83
1560	668	-23
1560	669	-123
1560	670	-195
1560	671	-245
1560	672	-294
1560	673	-345
1560	674	-381
1560	675	-390
1560	676	-375
1560	677	-345
1560	678	-307
1560	679	-275
1560	680	-269
1560	681	-289
1560	682	-304
1560	683	-285
1560	684	-237
1560	685	-192
1560	686	-175
1560	687	-196
1560	688	-247
1560	689	-294
1560	690	-263
1560	691	-68
1560	692	339
1560	693	939
1560	694	1659
1560	695	2393
1560	696	3007
1560	697	3355
1560	698	3319
1560	699	2856
1560	700	1999
1560	701	840
1560	702	-460
1560	703	-1688
1560	704	-2631
1560	705	-3149
1560	706	-3214
1560	707	-2895
1560	708	-2331
1560	709	-1699
1560	710	-1162
1560	711	-806
1560	712	-618
1560	713	-533
1560	714	-483
1560	715	-428
1560	716	-349
1560	717	-259
1560	718	-191
1560	719	-173
1560	720	-192
1560	721	-209
1560	722	-194
1560	723	-151
1560	724	-93
1560	725	-35
1560	726	10
1560	727	24
1560	728	9
1560	729	-3
1560	730	9
1560	731	56
1560	732	55
1560	733	47
1560	734	40
1560	735	39
1560	736	35
1560	737	36
1560	738	51
1560	739	79
1560	740	103
1560	741	121
1560	742	144
1560	743	182
1560	744	221
1560	745	253
1560	746	284
1560	747	326
1560	748	370
1560	749	403
1560	750	427
1560	751	452
1560	752	477
1560	753	491
1560	754	495
1560	755	506
1560	756	523
1560	757	536
1560	758	535
1560	759	529
1560	760	522
1560	761	505
1560	762	471
1560	763	433
1560	764	405
1560	765	384
1560	766	356
1560	767	318
1560	768	277
1560	769	226
1560	770	153
1560	771	61
1560	772	-30
1560	773	-108
1560	774	-179
1560	775	-251
1560	776	-316
1560	777	-367
1560	778	-415
1560	779	-467
1560	780	-512
1560	781	-536
1560	782	-545
1560	783	-553
1560	784	-562
1560	785	-562
1560	786	-553
1560	787	-547
1560	788	-545
1560	789	-536
1560	790	-515
1560	791	-498
1560	792	-493
1560	793	-490
1560	794	-477
1560	795	-460
1560	796	-448
1560	797	-435
1560	798	-413
1560	799	-388
1560	800	-374
1560	801	-371
1560	802	-362
1560	803	-345
1560	804	-330
1560	805	-320
1560	806	-304
1560	807	-278
1560	808	-253
1560	809	-239
1560	810	-228
1560	811	-213
1560	812	-201
1560	813	-203
1560	814	-212
1560	815	-214
1560	816	-207
1560	817	-203
1560	818	-203
1560	819	-196
1560	820	-181
1560	821	-171
1560	822	-172
1560	823	-173
1560	824	-164
1560	825	-156
1560	826	-162
1560	827	-173
1560	828	-177
1560	829	-175
1560	830	-176
1560	831	-171
1560	832	-152
1560	833	-130
1560	834	-123
1560	835	-139
1560	836	-157
1560	837	-160
1560	838	-142
1560	839	-103
1560	840	-35
1560	841	54
1560	842	136
1560	843	184
1560	844	200
1560	845	204
1560	846	205
1560	847	205
1560	848	215
1560	849	243
1560	850	282
1560	851	308
1560	852	311
1560	853	301
1560	854	290
1560	855	275
1560	856	251
1560	857	230
1560	858	217
1560	859	200
1560	860	125
1560	861	68
1560	862	17
1560	863	-36
1560	864	-108
1560	865	-203
1560	866	-294
1560	867	-363
1560	868	-403
1560	869	-408
1560	870	-378
1560	871	-331
1560	872	-303
1560	873	-308
1560	874	-326
1560	875	-324
1560	876	-293
1560	877	-248
1560	878	-207
1560	879	-185
1560	880	-199
1560	881	-247
1560	882	-286
1560	883	-245
1560	884	-65
1560	885	275
1560	886	769
1560	887	1394
1560	888	2089
1560	889	2748
1560	890	3245
1560	891	3458
1560	892	3290
1560	893	2676
1560	894	1635
1560	895	310
1560	896	-1058
1560	897	-2213
1560	898	-2954
1560	899	-3182
1560	900	-2929
1560	901	-2355
1560	902	-1684
1560	903	-1110
1560	904	-726
1560	905	-527
1560	906	-456
1560	907	-433
1560	908	-392
1560	909	-313
1560	910	-222
1560	911	-168
1560	912	-160
1560	913	-174
1560	914	-178
1560	915	-157
1560	916	-110
1560	917	-41
1560	918	24
1560	919	56
1560	920	49
1560	921	29
1560	922	30
1560	923	56
1560	924	104
1560	925	107
1560	926	116
1560	927	119
1560	928	105
1560	929	83
1560	930	72
1560	931	79
1560	932	92
1560	933	104
1560	934	128
1560	935	173
1560	936	224
1560	937	269
1560	938	311
1560	939	357
1560	940	397
1560	941	421
1560	942	434
1560	943	452
1560	944	475
1560	945	495
1560	946	511
1560	947	535
1560	948	564
1560	949	584
1560	950	588
1560	951	587
1560	952	591
1560	953	592
1560	954	578
1560	955	558
1560	956	540
1560	957	518
1560	958	482
1560	959	436
1560	960	394
1560	961	356
1560	962	307
1560	963	246
1560	964	183
1560	965	119
1560	966	45
1560	967	-40
1560	968	-120
1560	969	-183
1560	970	-235
1560	971	-285
1560	972	-325
1560	973	-351
1560	974	-372
1560	975	-400
1560	976	-434
1560	977	-460
1560	978	-476
1560	979	-491
1560	980	-507
1560	981	-507
1560	982	-488
1560	983	-460
1560	984	-437
1560	985	-415
1560	986	-389
1560	987	-371
1560	988	-368
1560	989	-371
1560	990	-362
1560	991	-343
1560	992	-326
1560	993	-314
1560	994	-299
1560	995	-282
1560	996	-275
1560	997	-279
1560	998	-276
1560	999	-259
1560	1000	-236
1560	1001	-219
1560	1002	-204
1560	1003	-185
1560	1004	-174
1560	1005	-180
1560	1006	-196
1560	1007	-207
1560	1008	-214
1560	1009	-224
1560	1010	-232
1560	1011	-228
1560	1012	-213
1560	1013	-204
1560	1014	-210
1560	1015	-222
1560	1016	-229
1560	1017	-237
1560	1018	-243
1560	1019	-239
1560	1020	-217
1560	1021	-191
1560	1022	-181
1560	1023	-186
1560	1024	-190
1560	1025	-188
1560	1026	-188
1560	1027	-187
1560	1028	-176
1560	1029	-155
1560	1030	-134
1560	1031	-116
1560	1032	-83
1560	1033	-22
1560	1034	53
1560	1035	124
1560	1036	184
1560	1037	230
1560	1038	251
1560	1039	242
1560	1040	220
1560	1041	211
1560	1042	227
1560	1043	253
1560	1044	279
1560	1045	304
1560	1046	324
1560	1047	326
1560	1048	309
1560	1049	291
1560	1050	281
1560	1051	269
1560	1052	240
1560	1053	192
1560	1054	138
1560	1055	68
1560	1056	-35
1560	1057	-151
1560	1058	-242
1560	1059	-292
1560	1060	-311
1560	1061	-317
1560	1062	-322
1560	1063	-331
1560	1064	-352
1560	1065	-378
1560	1066	-384
1560	1067	-353
1560	1068	-299
1560	1069	-253
1560	1070	-232
1560	1071	-231
1560	1072	-247
1560	1073	-265
1560	1074	-264
1560	1075	-225
1560	1076	-159
1560	1077	-92
1560	1078	-19
1560	1079	126
1560	1080	434
1560	1081	976
1560	1082	1762
1560	1083	2707
1560	1084	3618
1560	1085	4213
1560	1086	4236
1560	1087	3570
1560	1088	2295
1560	1089	656
1560	1090	-1008
1560	1091	-2358
1560	1092	-3158
1560	1093	-3353
1560	1094	-3066
1560	1095	-2507
1560	1096	-1877
1560	1097	-1323
1560	1098	-918
1560	1099	-665
1560	1100	-514
1560	1101	-410
1560	1102	-333
1560	1103	-287
1560	1104	-264
1560	1105	-246
1560	1106	-222
1560	1107	-193
1560	1108	-159
1560	1109	-114
1560	1110	-69
1560	1111	-42
1560	1112	-42
1560	1113	-46
1560	1114	-33
1560	1115	-5
1560	1116	24
1560	1117	52
1560	1118	78
1560	1119	99
1560	1120	105
1560	1121	94
1560	1122	81
1560	1123	81
1560	1124	87
1560	1125	97
1560	1126	118
1560	1127	148
1560	1128	173
1560	1129	190
1560	1130	217
1560	1131	263
1560	1132	318
1560	1133	366
1560	1134	405
1560	1135	441
1560	1136	467
1560	1137	472
1560	1138	463
1560	1139	462
1560	1140	479
1560	1141	504
1560	1142	529
1560	1143	559
1560	1144	593
1560	1145	616
1560	1146	617
1560	1147	608
1560	1148	601
1560	1149	597
1560	1150	584
1560	1151	564
1560	1152	546
1560	1153	524
1560	1154	485
1560	1155	425
1560	1156	360
1560	1157	296
1560	1158	226
1560	1159	146
1560	1160	67
1560	1161	-5
1560	1162	-78
1560	1163	-159
1560	1164	-236
1560	1165	-297
1560	1166	-345
1560	1167	-394
1560	1168	-446
1560	1169	-489
1560	1170	-523
1560	1171	-557
1560	1172	-587
1560	1173	-595
1560	1174	-576
1560	1175	-545
1560	1176	-520
1560	1177	-500
1560	1178	-485
1560	1179	-484
1560	1180	-501
1560	1181	-519
1560	1182	-517
1560	1183	-495
1560	1184	-469
1560	1185	-446
1560	1186	-422
1560	1187	-400
1560	1188	-390
1560	1189	-389
1560	1190	-379
1560	1191	-352
1560	1192	-321
1560	1193	-301
1560	1194	-287
1560	1195	-270
1560	1196	-259
1560	1197	-257
1560	1198	-256
1560	1199	-243
1560	1200	-221
1560	1201	-209
1560	1202	-208
1560	1203	-207
1560	1204	-202
1560	1205	-200
1560	1206	-203
1560	1207	-198
1560	1208	-180
1560	1209	-162
1560	1210	-156
1560	1211	-155
1560	1212	-152
1560	1213	-150
1560	1214	-157
1560	1215	-165
1560	1216	-160
1560	1217	-147
1560	1218	-140
1560	1219	-143
1560	1220	-141
1560	1221	-125
1560	1222	-97
1560	1223	-59
1560	1224	1
1560	1225	80
1560	1226	156
1560	1227	205
1560	1228	228
1560	1229	237
1560	1230	241
1560	1231	241
1560	1232	250
1560	1233	280
1560	1234	325
1560	1235	362
1560	1236	378
1560	1237	382
1560	1238	381
1560	1239	370
1560	1240	344
1560	1241	310
1560	1242	269
1560	1243	209
1560	1244	121
1560	1245	-27
1560	1246	-147
1560	1247	-245
1560	1248	-320
1560	1249	-371
1560	1250	-399
1560	1251	-412
1560	1252	-426
1560	1253	-438
1560	1254	-426
1560	1255	-386
1560	1256	-342
1560	1257	-317
1560	1258	-319
1560	1259	-335
1560	1260	-356
1560	1261	-374
1560	1262	-370
1560	1263	-341
1560	1264	-307
1560	1265	-302
1560	1266	-329
1560	1267	-349
1560	1268	-306
1560	1269	-154
1560	1270	149
1560	1271	625
1560	1272	1242
1560	1273	1905
1560	1274	2490
1560	1275	2877
1560	1276	2959
1560	1277	2657
1560	1278	1951
1560	1279	918
1560	1280	-283
1560	1281	-1455
1560	1282	-2412
1560	1283	-3001
1560	1284	-3150
1560	1285	-2900
1560	1286	-2389
1560	1287	-1792
1560	1288	-1246
1560	1289	-834
1560	1290	-582
1560	1291	-455
1560	1292	-385
1560	1293	-315
1560	1294	-234
1560	1295	-163
1560	1296	-119
1560	1297	-99
1560	1298	-92
1560	1299	-94
1560	1300	-89
1560	1301	-61
1560	1302	-19
1560	1303	12
1560	1304	20
1560	1305	19
1560	1306	36
1560	1307	74
1560	1308	124
1560	1309	197
1560	1310	223
1560	1311	229
1560	1312	198
1560	1313	150
1560	1314	123
1560	1315	131
1560	1316	164
1560	1317	206
1560	1318	249
1560	1319	290
1560	1320	316
1560	1321	327
1560	1322	345
1560	1323	382
1560	1324	432
1560	1325	478
1560	1326	516
1560	1327	550
1560	1328	575
1560	1329	581
1560	1330	577
1560	1331	578
1560	1332	589
1560	1333	600
1560	1334	608
1560	1335	621
1560	1336	644
1560	1337	662
1560	1338	661
1560	1339	647
1560	1340	630
1560	1341	603
1560	1342	560
1560	1343	512
1560	1344	476
1560	1345	452
1560	1346	425
1560	1347	385
1560	1348	339
1560	1349	283
1560	1350	207
1560	1351	116
1560	1352	30
1560	1353	-36
1560	1354	-86
1560	1355	-133
1560	1356	-175
1560	1357	-209
1560	1358	-247
1560	1359	-300
1560	1360	-362
1560	1361	-414
1560	1362	-449
1560	1363	-475
1560	1364	-493
1560	1365	-498
1560	1366	-489
1560	1367	-482
1560	1368	-484
1560	1369	-483
1560	1370	-467
1560	1371	-443
1560	1372	-422
1560	1373	-402
1560	1374	-376
1560	1375	-356
1560	1376	-353
1560	1377	-364
1560	1378	-369
1560	1379	-360
1560	1380	-344
1560	1381	-326
1560	1382	-295
1560	1383	-256
1560	1384	-227
1560	1385	-220
1560	1386	-219
1560	1387	-210
1560	1388	-193
1560	1389	-179
1560	1390	-165
1560	1391	-146
1560	1392	-132
1560	1393	-136
1560	1394	-155
1560	1395	-166
1560	1396	-162
1560	1397	-152
1560	1398	-141
1560	1399	-123
1560	1400	-102
1560	1401	-91
1560	1402	-100
1560	1403	-119
1560	1404	-133
1560	1405	-142
1560	1406	-151
1560	1407	-149
1560	1408	-124
1560	1409	-80
1560	1410	-33
1560	1411	10
1560	1412	57
1560	1413	105
1560	1414	141
1560	1415	161
1560	1416	182
1560	1417	217
1560	1418	261
1560	1419	304
1560	1420	348
1560	1421	393
1560	1422	427
1560	1423	432
1560	1424	414
1560	1425	393
1560	1426	374
1560	1427	346
1560	1428	307
1560	1429	266
1560	1430	220
1560	1431	114
1560	1432	12
1560	1433	-91
1560	1434	-178
1560	1435	-253
1560	1436	-326
1560	1437	-381
1560	1438	-405
1560	1439	-399
1560	1440	-379
1560	1441	-356
1560	1442	-331
1560	1443	-315
1560	1444	-320
1560	1445	-335
1560	1446	-332
1560	1447	-294
1560	1448	-240
1560	1449	-199
1560	1450	-185
1560	1451	-200
1560	1452	-238
1560	1453	-276
1560	1454	-260
1560	1455	-130
1560	1456	140
1560	1457	548
1560	1458	1075
1560	1459	1684
1560	1460	2297
1560	1461	2789
1560	1462	3030
1560	1463	2915
1560	1464	2388
1560	1465	1461
1560	1466	253
1560	1467	-1019
1560	1468	-2107
1560	1469	-2824
1560	1470	-3084
1560	1471	-2915
1560	1472	-2440
1560	1473	-1845
1560	1474	-1303
1560	1475	-910
1560	1476	-665
1560	1477	-515
1560	1478	-408
1560	1479	-307
1560	1480	-194
1560	1481	-86
1560	1482	-21
1560	1483	-14
1560	1484	-44
1560	1485	-68
1560	1486	-64
1560	1487	-37
1560	1488	2
1560	1489	42
1560	1490	71
1560	1491	77
1560	1492	70
1560	1493	77
1560	1494	109
1560	1495	165
1560	1496	168
1560	1497	171
1560	1498	173
1560	1499	174
1560	1500	172
1560	1501	177
1560	1502	201
1560	1503	233
1560	1504	254
1560	1505	262
1560	1506	273
1560	1507	294
1560	1508	318
1560	1509	343
1560	1510	378
1560	1511	425
1560	1512	469
1560	1513	499
1560	1514	524
1560	1515	551
1560	1516	575
1560	1517	588
1560	1518	594
1560	1519	604
1560	1520	613
1560	1521	606
1560	1522	586
1560	1523	567
1560	1524	555
1560	1525	537
1560	1526	513
1560	1527	492
1560	1528	481
1560	1529	468
1560	1530	446
1560	1531	422
1560	1532	403
1560	1533	377
1560	1534	328
1560	1535	259
1560	1536	186
1560	1537	112
1560	1538	33
1560	1539	-48
1560	1540	-116
1560	1541	-171
1560	1542	-225
1560	1543	-285
1560	1544	-337
1560	1545	-371
1560	1546	-394
1560	1547	-415
1560	1548	-428
1560	1549	-429
1560	1550	-425
1560	1551	-428
1560	1552	-433
1560	1553	-426
1560	1554	-410
1560	1555	-397
1560	1556	-392
1560	1557	-382
1560	1558	-365
1560	1559	-351
1560	1560	-343
1560	1561	-330
1560	1562	-304
1560	1563	-275
1560	1564	-257
1560	1565	-245
1560	1566	-229
1560	1567	-212
1560	1568	-206
1560	1569	-206
1560	1570	-202
1560	1571	-194
1560	1572	-194
1560	1573	-204
1560	1574	-207
1560	1575	-196
1560	1576	-183
1560	1577	-175
1560	1578	-165
1560	1579	-148
1560	1580	-137
1560	1581	-139
1560	1582	-148
1560	1583	-149
1560	1584	-142
1560	1585	-138
1560	1586	-139
1560	1587	-137
1560	1588	-132
1560	1589	-136
1560	1590	-149
1560	1591	-157
1560	1592	-151
1560	1593	-139
1560	1594	-130
1560	1595	-119
1560	1596	-102
1560	1597	-91
1560	1598	-101
1560	1599	-123
1560	1600	-142
1560	1601	-153
1560	1602	-161
1560	1603	-168
1560	1604	-164
1560	1605	-151
1560	1606	-140
1560	1607	-132
1560	1608	-107
1560	1609	-55
1560	1610	15
1560	1611	86
1560	1612	151
1560	1613	209
1560	1614	245
1560	1615	253
1560	1616	245
1560	1617	244
1560	1618	258
1560	1619	274
1560	1620	288
1560	1621	300
1560	1622	308
1560	1623	298
1560	1624	269
1560	1625	241
1560	1626	227
1560	1627	220
1560	1628	204
1560	1629	141
1560	1630	109
1560	1631	77
1560	1632	11
1560	1633	-90
1560	1634	-203
1560	1635	-300
1560	1636	-365
1560	1637	-387
1560	1638	-365
1560	1639	-320
1560	1640	-297
1560	1641	-320
1560	1642	-368
1560	1643	-401
1560	1644	-393
1560	1645	-346
1560	1646	-277
1560	1647	-219
1560	1648	-210
1560	1649	-266
1560	1650	-348
1560	1651	-383
1560	1652	-320
1560	1653	-156
1560	1654	94
1560	1655	417
1560	1656	809
1560	1657	1275
1560	1658	1825
1560	1659	2444
1560	1660	3043
1560	1661	3435
1560	1662	3402
1560	1663	2809
1560	1664	1672
1560	1665	174
1560	1666	-1378
1560	1667	-2634
1560	1668	-3328
1560	1669	-3390
1560	1670	-2954
1560	1671	-2270
1560	1672	-1586
1560	1673	-1071
1560	1674	-782
1560	1675	-666
1560	1676	-615
1560	1677	-539
1560	1678	-426
1560	1679	-315
1560	1680	-247
1560	1681	-229
1560	1682	-248
1560	1683	-275
1560	1684	-278
1560	1685	-236
1560	1686	-164
1560	1687	-106
1560	1688	-91
1560	1689	-103
1560	1690	-112
1560	1691	-100
1560	1692	-68
1560	1693	-5
1560	1694	13
1560	1695	27
1560	1696	26
1560	1697	11
1560	1698	2
1560	1699	8
1560	1700	21
1560	1701	41
1560	1702	72
1560	1703	117
1560	1704	161
1560	1705	196
1560	1706	230
1560	1707	266
1560	1708	292
1560	1709	299
1560	1710	298
1560	1711	309
1560	1712	333
1560	1713	362
1560	1714	395
1560	1715	436
1560	1716	480
1560	1717	508
1560	1718	514
1560	1719	515
1560	1720	524
1560	1721	533
1560	1722	533
1560	1723	528
1560	1724	524
1560	1725	509
1560	1726	474
1560	1727	428
1560	1728	391
1560	1729	366
1560	1730	339
1560	1731	305
1560	1732	271
1560	1733	233
1560	1734	178
1560	1735	105
1560	1736	33
1560	1737	-27
1560	1738	-85
1560	1739	-151
1560	1740	-221
1560	1741	-283
1560	1742	-343
1560	1743	-408
1560	1744	-467
1560	1745	-503
1560	1746	-518
1560	1747	-526
1560	1748	-535
1560	1749	-535
1560	1750	-527
1560	1751	-519
1560	1752	-517
1560	1753	-509
1560	1754	-489
1560	1755	-468
1560	1756	-460
1560	1757	-458
1560	1758	-451
1560	1759	-439
1560	1760	-431
1560	1761	-420
1560	1762	-392
1560	1763	-351
1560	1764	-315
1560	1765	-294
1560	1766	-278
1560	1767	-266
1560	1768	-264
1560	1769	-272
1560	1770	-275
1560	1771	-259
1560	1772	-238
1560	1773	-225
1560	1774	-220
1560	1775	-216
1560	1776	-215
1560	1777	-230
1560	1778	-252
1560	1779	-266
1560	1780	-266
1560	1781	-264
1560	1782	-265
1560	1783	-259
1560	1784	-241
1560	1785	-220
1560	1786	-206
1560	1787	-195
1560	1788	-178
1560	1789	-166
1560	1790	-172
1560	1791	-185
1560	1792	-187
1560	1793	-178
1560	1794	-168
1560	1795	-161
1560	1796	-151
1560	1797	-141
1560	1798	-143
1560	1799	-155
1560	1800	-159
1560	1801	-140
1560	1802	-113
1560	1803	-95
1560	1804	-88
1560	1805	-82
1560	1806	-78
1560	1807	-71
1560	1808	-43
1560	1809	20
1560	1810	107
1560	1811	187
1560	1812	237
1560	1813	259
1560	1814	261
1560	1815	246
1560	1816	230
1560	1817	236
1560	1818	272
1560	1819	314
1560	1820	337
1560	1821	334
1560	1822	317
1560	1823	288
1560	1824	252
1560	1825	222
1560	1826	213
1560	1827	219
1560	1828	214
1560	1829	145
1560	1830	98
1560	1831	58
1560	1832	-3
1560	1833	-92
1560	1834	-193
1560	1835	-278
1560	1836	-333
1560	1837	-356
1560	1838	-344
1560	1839	-306
1560	1840	-272
1560	1841	-273
1560	1842	-306
1560	1843	-335
1560	1844	-332
1560	1845	-299
1560	1846	-255
1560	1847	-221
1560	1848	-223
1560	1849	-270
1560	1850	-338
1560	1851	-364
1560	1852	-293
1560	1853	-115
1560	1854	144
1560	1855	464
1560	1856	841
1560	1857	1282
1560	1858	1789
1560	1859	2341
1560	1860	2863
1560	1861	3194
1560	1862	3135
1560	1863	2547
1560	1864	1447
1560	1865	12
1560	1866	-1462
1560	1867	-2649
1560	1868	-3298
1560	1869	-3330
1560	1870	-2871
1560	1871	-2173
1560	1872	-1488
1560	1873	-978
1560	1874	-693
1560	1875	-584
1560	1876	-546
1560	1877	-486
1560	1878	-376
1560	1879	-259
1560	1880	-187
1560	1881	-173
1560	1882	-196
1560	1883	-224
1560	1884	-229
1560	1885	-190
1560	1886	-118
1560	1887	-51
1560	1888	-28
1560	1889	-43
1560	1890	-60
1560	1891	-51
1560	1892	-15
1560	1893	50
1560	1894	71
1560	1895	89
1560	1896	93
1560	1897	71
1560	1898	44
1560	1899	36
1560	1900	45
1560	1901	64
1560	1902	90
1560	1903	126
1560	1904	164
1560	1905	194
1560	1906	216
1560	1907	243
1560	1908	272
1560	1909	293
1560	1910	305
1560	1911	323
1560	1912	356
1560	1913	394
1560	1914	428
1560	1915	462
1560	1916	499
1560	1917	527
1560	1918	534
1560	1919	529
1560	1920	531
1560	1921	542
1560	1922	548
1560	1923	549
1560	1924	551
1560	1925	551
1560	1926	536
1560	1927	504
1560	1928	470
1560	1929	445
1560	1930	418
1560	1931	381
1560	1932	339
1560	1933	296
1560	1934	244
1560	1935	171
1560	1936	84
1560	1937	-3
1560	1938	-87
1560	1939	-176
1560	1940	-268
1560	1941	-344
1560	1942	-399
1560	1943	-441
1560	1944	-477
1560	1945	-498
1560	1946	-500
1560	1947	-499
1560	1948	-509
1560	1949	-521
1560	1950	-527
1560	1951	-528
1560	1952	-534
1560	1953	-540
1560	1954	-536
1560	1955	-521
1560	1956	-511
1560	1957	-507
1560	1958	-494
1560	1959	-468
1560	1960	-439
1560	1961	-416
1560	1962	-391
1560	1963	-358
1560	1964	-328
1560	1965	-315
1560	1966	-311
1560	1967	-305
1560	1968	-299
1560	1969	-301
1560	1970	-307
1560	1971	-302
1560	1972	-281
1560	1973	-259
1560	1974	-243
1560	1975	-223
1560	1976	-200
1560	1977	-187
1560	1978	-192
1560	1979	-203
1560	1980	-205
1560	1981	-201
1560	1982	-200
1560	1983	-197
1560	1984	-183
1560	1985	-165
1560	1986	-159
1560	1987	-166
1560	1988	-170
1560	1989	-164
1560	1990	-156
1560	1991	-151
1560	1992	-143
1560	1993	-128
1560	1994	-121
1560	1995	-127
1560	1996	-134
1560	1997	-128
1560	1998	-116
1560	1999	-116
[truncated: 159,280 more rows]
