# Supplementary material for: Are Complexity Metrics Reliable in Assessing HRV Control in Obese Patients During Sleep?
Source: PLoS One. 2015 Apr 20;10(4):e0124458. doi: 10.1371/journal.pone.0124458 (PMC4404104; doi:10.1371/journal.pone.0124458)
Supplement: S2 Dataset — (ZIP) [file pone.0124458.s002.zip › cabiddu_obese_patients_data/SUBJECT (15)/4/FC.txt]

18510	0	1
18510	1	24
18510	2	52
18510	3	78
18510	4	100
18510	5	125
18510	6	153
18510	7	182
18510	8	208
18510	9	229
18510	10	245
18510	11	262
18510	12	284
18510	13	316
18510	14	359
18510	15	406
18510	16	449
18510	17	481
18510	18	500
18510	19	506
18510	20	506
18510	21	503
18510	22	503
18510	23	501
18510	24	491
18510	25	470
18510	26	439
18510	27	401
18510	28	362
18510	29	328
18510	30	302
18510	31	278
18510	32	250
18510	33	209
18510	34	155
18510	35	89
18510	36	19
18510	37	-51
18510	38	-117
18510	39	-175
18510	40	-228
18510	41	-278
18510	42	-325
18510	43	-366
18510	44	-398
18510	45	-421
18510	46	-437
18510	47	-445
18510	48	-446
18510	49	-443
18510	50	-437
18510	51	-429
18510	52	-417
18510	53	-404
18510	54	-392
18510	55	-380
18510	56	-372
18510	57	-366
18510	58	-363
18510	59	-361
18510	60	-356
18510	61	-346
18510	62	-331
18510	63	-313
18510	64	-291
18510	65	-269
18510	66	-248
18510	67	-230
18510	68	-216
18510	69	-204
18510	70	-194
18510	71	-185
18510	72	-176
18510	73	-166
18510	74	-155
18510	75	-146
18510	76	-140
18510	77	-135
18510	78	-130
18510	79	-122
18510	80	-112
18510	81	-99
18510	82	-84
18510	83	-70
18510	84	-62
18510	85	-60
18510	86	-65
18510	87	-74
18510	88	-84
18510	89	-89
18510	90	-88
18510	91	-80
18510	92	-69
18510	93	-61
18510	94	-58
18510	95	-59
18510	96	-64
18510	97	-72
18510	98	-80
18510	99	-86
18510	100	-93
18510	101	-100
18510	102	-110
18510	103	-117
18510	104	-120
18510	105	-117
18510	106	-109
18510	107	-99
18510	108	-89
18510	109	-83
18510	110	-80
18510	111	-78
18510	112	-75
18510	113	-69
18510	114	-62
18510	115	-54
18510	116	-48
18510	117	-44
18510	118	-44
18510	119	-47
18510	120	-50
18510	121	-52
18510	122	-54
18510	123	-54
18510	124	-54
18510	125	-53
18510	126	-53
18510	127	-51
18510	128	-43
18510	129	-23
18510	130	9
18510	131	49
18510	132	97
18510	133	143
18510	134	182
18510	135	209
18510	136	224
18510	137	233
18510	138	243
18510	139	263
18510	140	298
18510	141	349
18510	142	406
18510	143	458
18510	144	489
18510	145	488
18510	146	451
18510	147	382
18510	148	297
18510	149	217
18510	150	156
18510	151	115
18510	152	85
18510	153	55
18510	154	12
18510	155	-50
18510	156	-133
18510	157	-234
18510	158	-325
18510	159	-384
18510	160	-391
18510	161	-349
18510	162	-284
18510	163	-229
18510	164	-206
18510	165	-219
18510	166	-252
18510	167	-277
18510	168	-274
18510	169	-243
18510	170	-204
18510	171	-182
18510	172	-192
18510	173	-225
18510	174	-254
18510	175	-250
18510	176	-206
18510	177	-137
18510	178	-64
18510	179	22
18510	180	175
18510	181	483
18510	182	1019
18510	183	1785
18510	184	2668
18510	185	3439
18510	186	3828
18510	187	3623
18510	188	2770
18510	189	1411
18510	190	-152
18510	191	-1559
18510	192	-2515
18510	193	-2887
18510	194	-2730
18510	195	-2237
18510	196	-1641
18510	197	-1127
18510	198	-781
18510	199	-591
18510	200	-491
18510	201	-416
18510	202	-335
18510	203	-257
18510	204	-202
18510	205	-183
18510	206	-189
18510	207	-199
18510	208	-187
18510	209	-148
18510	210	-94
18510	211	-46
18510	212	-21
18510	213	-21
18510	214	-28
18510	215	-27
18510	216	-11
18510	217	12
18510	218	30
18510	219	31
18510	220	20
18510	221	8
18510	222	-3
18510	223	-3
18510	224	10
18510	225	30
18510	226	57
18510	227	82
18510	228	100
18510	229	112
18510	230	125
18510	231	145
18510	232	169
18510	233	195
18510	234	221
18510	235	247
18510	236	270
18510	237	289
18510	238	306
18510	239	327
18510	240	353
18510	241	384
18510	242	415
18510	243	442
18510	244	461
18510	245	468
18510	246	464
18510	247	454
18510	248	444
18510	249	436
18510	250	427
18510	251	414
18510	252	390
18510	253	352
18510	254	299
18510	255	237
18510	256	174
18510	257	118
18510	258	74
18510	259	39
18510	260	8
18510	261	-25
18510	262	-65
18510	263	-114
18510	264	-169
18510	265	-227
18510	266	-279
18510	267	-320
18510	268	-348
18510	269	-361
18510	270	-364
18510	271	-364
18510	272	-369
18510	273	-381
18510	274	-398
18510	275	-415
18510	276	-427
18510	277	-426
18510	278	-414
18510	279	-395
18510	280	-378
18510	281	-370
18510	282	-372
18510	283	-380
18510	284	-388
18510	285	-390
18510	286	-381
18510	287	-363
18510	288	-340
18510	289	-318
18510	290	-299
18510	291	-284
18510	292	-272
18510	293	-261
18510	294	-248
18510	295	-232
18510	296	-212
18510	297	-194
18510	298	-181
18510	299	-175
18510	300	-174
18510	301	-176
18510	302	-177
18510	303	-172
18510	304	-159
18510	305	-139
18510	306	-114
18510	307	-87
18510	308	-62
18510	309	-45
18510	310	-37
18510	311	-37
18510	312	-44
18510	313	-56
18510	314	-70
18510	315	-85
18510	316	-98
18510	317	-109
18510	318	-116
18510	319	-119
18510	320	-119
18510	321	-115
18510	322	-107
18510	323	-93
18510	324	-77
18510	325	-61
18510	326	-52
18510	327	-51
18510	328	-56
18510	329	-62
18510	330	-69
18510	331	-73
18510	332	-75
18510	333	-76
18510	334	-78
18510	335	-81
18510	336	-83
18510	337	-75
18510	338	-48
18510	339	-1
18510	340	61
18510	341	126
18510	342	179
18510	343	207
18510	344	210
18510	345	199
18510	346	193
18510	347	206
18510	348	244
18510	349	299
18510	350	354
18510	351	390
18510	352	395
18510	353	364
18510	354	311
18510	355	254
18510	356	206
18510	357	176
18510	358	154
18510	359	126
18510	360	80
18510	361	10
18510	362	-76
18510	363	-165
18510	364	-252
18510	365	-333
18510	366	-390
18510	367	-412
18510	368	-397
18510	369	-353
18510	370	-301
18510	371	-263
18510	372	-253
18510	373	-270
18510	374	-299
18510	375	-318
18510	376	-313
18510	377	-286
18510	378	-254
18510	379	-234
18510	380	-236
18510	381	-249
18510	382	-255
18510	383	-238
18510	384	-197
18510	385	-148
18510	386	-102
18510	387	-31
18510	388	132
18510	389	474
18510	390	1050
18510	391	1831
18510	392	2674
18510	393	3344
18510	394	3586
18510	395	3225
18510	396	2253
18510	397	852
18510	398	-662
18510	399	-1943
18510	400	-2734
18510	401	-2951
18510	402	-2681
18510	403	-2132
18510	404	-1529
18510	405	-1033
18510	406	-702
18510	407	-511
18510	408	-396
18510	409	-302
18510	410	-211
18510	411	-136
18510	412	-97
18510	413	-96
18510	414	-114
18510	415	-120
18510	416	-94
18510	417	-38
18510	418	27
18510	419	77
18510	420	96
18510	421	86
18510	422	69
18510	423	65
18510	424	79
18510	425	105
18510	426	128
18510	427	140
18510	428	142
18510	429	138
18510	430	126
18510	431	117
18510	432	111
18510	433	110
18510	434	114
18510	435	125
18510	436	144
18510	437	169
18510	438	199
18510	439	228
18510	440	253
18510	441	270
18510	442	282
18510	443	293
18510	444	311
18510	445	338
18510	446	371
18510	447	404
18510	448	430
18510	449	448
18510	450	456
18510	451	460
18510	452	464
18510	453	470
18510	454	476
18510	455	475
18510	456	461
18510	457	433
18510	458	393
18510	459	345
18510	460	299
18510	461	257
18510	462	221
18510	463	187
18510	464	152
18510	465	114
18510	466	75
18510	467	36
18510	468	-4
18510	469	-45
18510	470	-86
18510	471	-127
18510	472	-170
18510	473	-214
18510	474	-254
18510	475	-289
18510	476	-318
18510	477	-340
18510	478	-355
18510	479	-364
18510	480	-371
18510	481	-375
18510	482	-377
18510	483	-377
18510	484	-372
18510	485	-364
18510	486	-353
18510	487	-342
18510	488	-332
18510	489	-329
18510	490	-328
18510	491	-329
18510	492	-330
18510	493	-327
18510	494	-320
18510	495	-307
18510	496	-289
18510	497	-268
18510	498	-247
18510	499	-226
18510	500	-204
18510	501	-183
18510	502	-165
18510	503	-149
18510	504	-137
18510	505	-127
18510	506	-121
18510	507	-116
18510	508	-109
18510	509	-99
18510	510	-87
18510	511	-75
18510	512	-64
18510	513	-54
18510	514	-49
18510	515	-49
18510	516	-51
18510	517	-52
18510	518	-51
18510	519	-46
18510	520	-39
18510	521	-32
18510	522	-31
18510	523	-35
18510	524	-44
18510	525	-55
18510	526	-64
18510	527	-70
18510	528	-75
18510	529	-79
18510	530	-85
18510	531	-94
18510	532	-105
18510	533	-113
18510	534	-115
18510	535	-109
18510	536	-101
18510	537	-94
18510	538	-92
18510	539	-96
18510	540	-105
18510	541	-113
18510	542	-118
18510	543	-118
18510	544	-113
18510	545	-109
18510	546	-103
18510	547	-92
18510	548	-73
18510	549	-41
18510	550	5
18510	551	64
18510	552	123
18510	553	172
18510	554	201
18510	555	208
18510	556	199
18510	557	184
18510	558	178
18510	559	191
18510	560	222
18510	561	263
18510	562	300
18510	563	322
18510	564	321
18510	565	298
18510	566	258
18510	567	211
18510	568	168
18510	569	135
18510	570	109
18510	571	85
18510	572	53
18510	573	9
18510	574	-47
18510	575	-118
18510	576	-208
18510	577	-297
18510	578	-364
18510	579	-391
18510	580	-370
18510	581	-322
18510	582	-272
18510	583	-245
18510	584	-246
18510	585	-264
18510	586	-279
18510	587	-273
18510	588	-247
18510	589	-215
18510	590	-197
18510	591	-205
18510	592	-228
18510	593	-241
18510	594	-222
18510	595	-172
18510	596	-105
18510	597	-38
18510	598	45
18510	599	206
18510	600	536
18510	601	1111
18510	602	1928
18510	603	2860
18510	604	3671
18510	605	4084
18510	606	3883
18510	607	3012
18510	608	1620
18510	609	17
18510	610	-1426
18510	611	-2406
18510	612	-2789
18510	613	-2634
18510	614	-2142
18510	615	-1554
18510	616	-1062
18510	617	-752
18510	618	-601
18510	619	-535
18510	620	-482
18510	621	-411
18510	622	-332
18510	623	-274
18510	624	-254
18510	625	-262
18510	626	-271
18510	627	-256
18510	628	-207
18510	629	-142
18510	630	-91
18510	631	-71
18510	632	-84
18510	633	-110
18510	634	-123
18510	635	-110
18510	636	-73
18510	637	-33
18510	638	-7
18510	639	1
18510	640	-2
18510	641	-15
18510	642	-26
18510	643	-28
18510	644	-18
18510	645	6
18510	646	36
18510	647	63
18510	648	87
18510	649	111
18510	650	133
18510	651	156
18510	652	179
18510	653	205
18510	654	232
18510	655	261
18510	656	293
18510	657	327
18510	658	364
18510	659	402
18510	660	437
18510	661	468
18510	662	492
18510	663	507
18510	664	513
18510	665	512
18510	666	505
18510	667	495
18510	668	481
18510	669	464
18510	670	445
18510	671	423
18510	672	396
18510	673	362
18510	674	324
18510	675	282
18510	676	237
18510	677	187
18510	678	132
18510	679	72
18510	680	6
18510	681	-62
18510	682	-129
18510	683	-190
18510	684	-243
18510	685	-289
18510	686	-329
18510	687	-365
18510	688	-395
18510	689	-420
18510	690	-436
18510	691	-441
18510	692	-436
18510	693	-422
18510	694	-406
18510	695	-391
18510	696	-380
18510	697	-374
18510	698	-371
18510	699	-367
18510	700	-361
18510	701	-352
18510	702	-342
18510	703	-331
18510	704	-320
18510	705	-308
18510	706	-294
18510	707	-278
18510	708	-260
18510	709	-243
18510	710	-229
18510	711	-218
18510	712	-213
18510	713	-209
18510	714	-205
18510	715	-199
18510	716	-189
18510	717	-176
18510	718	-163
18510	719	-152
18510	720	-143
18510	721	-134
18510	722	-125
18510	723	-115
18510	724	-105
18510	725	-96
18510	726	-88
18510	727	-82
18510	728	-79
18510	729	-76
18510	730	-72
18510	731	-68
18510	732	-66
18510	733	-69
18510	734	-75
18510	735	-84
18510	736	-91
18510	737	-95
18510	738	-92
18510	739	-82
18510	740	-70
18510	741	-59
18510	742	-50
18510	743	-45
18510	744	-44
18510	745	-43
18510	746	-41
18510	747	-38
18510	748	-39
18510	749	-46
18510	750	-60
18510	751	-74
18510	752	-82
18510	753	-78
18510	754	-64
18510	755	-43
18510	756	-24
18510	757	-10
18510	758	0
18510	759	14
18510	760	40
18510	761	82
18510	762	135
18510	763	188
18510	764	230
18510	765	251
18510	766	251
18510	767	237
18510	768	225
18510	769	226
18510	770	246
18510	771	280
18510	772	318
18510	773	349
18510	774	359
18510	775	345
18510	776	312
18510	777	268
18510	778	223
18510	779	184
18510	780	157
18510	781	134
18510	782	110
18510	783	74
18510	784	22
18510	785	-43
18510	786	-115
18510	787	-199
18510	788	-283
18510	789	-348
18510	790	-377
18510	791	-362
18510	792	-321
18510	793	-275
18510	794	-248
18510	795	-248
18510	796	-268
18510	797	-287
18510	798	-287
18510	799	-259
18510	800	-218
18510	801	-187
18510	802	-185
18510	803	-208
18510	804	-233
18510	805	-235
18510	806	-199
18510	807	-132
18510	808	-58
18510	809	21
18510	810	143
18510	811	392
18510	812	856
18510	813	1573
18510	814	2477
18510	815	3376
18510	816	4002
18510	817	4100
18510	818	3537
18510	819	2370
18510	820	845
18510	821	-687
18510	822	-1884
18510	823	-2533
18510	824	-2609
18510	825	-2257
18510	826	-1709
18510	827	-1184
18510	828	-811
18510	829	-613
18510	830	-533
18510	831	-493
18510	832	-439
18510	833	-363
18510	834	-290
18510	835	-246
18510	836	-237
18510	837	-246
18510	838	-247
18510	839	-227
18510	840	-187
18510	841	-145
18510	842	-121
18510	843	-123
18510	844	-139
18510	845	-147
18510	846	-133
18510	847	-99
18510	848	-57
18510	849	-23
18510	850	-3
18510	851	7
18510	852	7
18510	853	4
18510	854	4
18510	855	8
18510	856	19
18510	857	33
18510	858	50
18510	859	67
18510	860	88
18510	861	112
18510	862	136
18510	863	159
18510	864	179
18510	865	201
18510	866	226
18510	867	257
18510	868	293
18510	869	334
18510	870	377
18510	871	419
18510	872	457
18510	873	486
18510	874	505
18510	875	513
18510	876	512
18510	877	501
18510	878	483
18510	879	463
18510	880	445
18510	881	430
18510	882	418
18510	883	404
18510	884	383
18510	885	349
18510	886	302
18510	887	244
18510	888	181
18510	889	116
18510	890	52
18510	891	-10
18510	892	-68
18510	893	-124
18510	894	-178
18510	895	-230
18510	896	-276
18510	897	-315
18510	898	-345
18510	899	-366
18510	900	-378
18510	901	-382
18510	902	-383
18510	903	-383
18510	904	-385
18510	905	-388
18510	906	-389
18510	907	-387
18510	908	-380
18510	909	-370
18510	910	-359
18510	911	-350
18510	912	-343
18510	913	-337
18510	914	-331
18510	915	-325
18510	916	-315
18510	917	-301
18510	918	-284
18510	919	-266
18510	920	-251
18510	921	-239
18510	922	-232
18510	923	-227
18510	924	-224
18510	925	-220
18510	926	-215
18510	927	-207
18510	928	-200
18510	929	-194
18510	930	-185
18510	931	-174
18510	932	-161
18510	933	-146
18510	934	-131
18510	935	-116
18510	936	-104
18510	937	-98
18510	938	-96
18510	939	-97
18510	940	-98
18510	941	-96
18510	942	-90
18510	943	-83
18510	944	-76
18510	945	-73
18510	946	-72
18510	947	-70
18510	948	-63
18510	949	-52
18510	950	-41
18510	951	-32
18510	952	-29
18510	953	-34
18510	954	-49
18510	955	-69
18510	956	-85
18510	957	-92
18510	958	-91
18510	959	-84
18510	960	-75
18510	961	-71
18510	962	-77
18510	963	-90
18510	964	-103
18510	965	-106
18510	966	-94
18510	967	-69
18510	968	-38
18510	969	-11
18510	970	1
18510	971	-4
18510	972	-20
18510	973	-33
18510	974	-31
18510	975	-6
18510	976	42
18510	977	106
18510	978	172
18510	979	222
18510	980	247
18510	981	250
18510	982	242
18510	983	240
18510	984	253
18510	985	288
18510	986	337
18510	987	383
18510	988	409
18510	989	408
18510	990	380
18510	991	334
18510	992	285
18510	993	242
18510	994	209
18510	995	184
18510	996	158
18510	997	119
18510	998	65
18510	999	-3
18510	1000	-75
18510	1001	-142
18510	1002	-204
18510	1003	-262
18510	1004	-306
18510	1005	-332
18510	1006	-332
18510	1007	-308
18510	1008	-275
18510	1009	-252
18510	1010	-247
18510	1011	-260
18510	1012	-279
18510	1013	-287
18510	1014	-272
18510	1015	-234
18510	1016	-187
18510	1017	-151
18510	1018	-137
18510	1019	-141
18510	1020	-148
18510	1021	-145
18510	1022	-132
18510	1023	-117
18510	1024	-97
18510	1025	-43
18510	1026	117
18510	1027	464
18510	1028	1051
18510	1029	1846
18510	1030	2705
18510	1031	3388
18510	1032	3640
18510	1033	3286
18510	1034	2315
18510	1035	904
18510	1036	-628
18510	1037	-1929
18510	1038	-2738
18510	1039	-2962
18510	1040	-2690
18510	1041	-2131
18510	1042	-1519
18510	1043	-1022
18510	1044	-705
18510	1045	-537
18510	1046	-442
18510	1047	-356
18510	1048	-251
18510	1049	-144
18510	1050	-66
18510	1051	-38
18510	1052	-51
18510	1053	-80
18510	1054	-94
18510	1055	-82
18510	1056	-49
18510	1057	-15
18510	1058	10
18510	1059	22
18510	1060	32
18510	1061	49
18510	1062	73
18510	1063	97
18510	1064	108
18510	1065	102
18510	1066	89
18510	1067	79
18510	1068	72
18510	1069	75
18510	1070	85
18510	1071	99
18510	1072	111
18510	1073	122
18510	1074	134
18510	1075	156
18510	1076	190
18510	1077	229
18510	1078	261
18510	1079	278
18510	1080	279
18510	1081	273
18510	1082	273
18510	1083	289
18510	1084	324
18510	1085	370
18510	1086	416
18510	1087	450
18510	1088	469
18510	1089	473
18510	1090	470
18510	1091	469
18510	1092	472
18510	1093	477
18510	1094	475
18510	1095	461
18510	1096	432
18510	1097	393
18510	1098	351
18510	1099	311
18510	1100	277
18510	1101	246
18510	1102	215
18510	1103	175
18510	1104	124
18510	1105	64
18510	1106	1
18510	1107	-57
18510	1108	-103
18510	1109	-135
18510	1110	-157
18510	1111	-179
18510	1112	-207
18510	1113	-247
18510	1114	-292
18510	1115	-334
18510	1116	-366
18510	1117	-377
18510	1118	-370
18510	1119	-352
18510	1120	-334
18510	1121	-328
18510	1122	-337
18510	1123	-356
18510	1124	-372
18510	1125	-377
18510	1126	-364
18510	1127	-336
18510	1128	-305
18510	1129	-282
18510	1130	-274
18510	1131	-283
18510	1132	-300
18510	1133	-316
18510	1134	-322
18510	1135	-310
18510	1136	-282
18510	1137	-246
18510	1138	-211
18510	1139	-185
18510	1140	-169
18510	1141	-161
18510	1142	-155
18510	1143	-146
18510	1144	-131
18510	1145	-114
18510	1146	-98
18510	1147	-88
18510	1148	-85
18510	1149	-87
18510	1150	-89
18510	1151	-87
18510	1152	-77
18510	1153	-59
18510	1154	-40
18510	1155	-26
18510	1156	-20
18510	1157	-23
18510	1158	-36
18510	1159	-55
18510	1160	-70
18510	1161	-76
18510	1162	-73
18510	1163	-66
18510	1164	-61
18510	1165	-62
18510	1166	-69
18510	1167	-77
18510	1168	-83
18510	1169	-82
18510	1170	-75
18510	1171	-64
18510	1172	-51
18510	1173	-42
18510	1174	-41
18510	1175	-52
18510	1176	-70
18510	1177	-85
18510	1178	-94
18510	1179	-92
18510	1180	-81
18510	1181	-66
18510	1182	-50
18510	1183	-42
18510	1184	-41
18510	1185	-42
18510	1186	-37
18510	1187	-18
18510	1188	17
18510	1189	65
18510	1190	118
18510	1191	163
18510	1192	194
18510	1193	209
18510	1194	216
18510	1195	228
18510	1196	253
18510	1197	290
18510	1198	332
18510	1199	365
18510	1200	380
18510	1201	372
18510	1202	346
18510	1203	308
18510	1204	269
18510	1205	230
18510	1206	194
18510	1207	162
18510	1208	126
18510	1209	84
18510	1210	33
18510	1211	-30
18510	1212	-102
18510	1213	-182
18510	1214	-268
18510	1215	-350
18510	1216	-406
18510	1217	-423
18510	1218	-395
18510	1219	-338
18510	1220	-280
18510	1221	-245
18510	1222	-245
18510	1223	-272
18510	1224	-302
18510	1225	-309
18510	1226	-282
18510	1227	-232
18510	1228	-185
18510	1229	-166
18510	1230	-178
18510	1231	-202
18510	1232	-212
18510	1233	-192
18510	1234	-150
18510	1235	-106
18510	1236	-64
18510	1237	17
18510	1238	213
18510	1239	618
18510	1240	1271
18510	1241	2118
18510	1242	2980
18510	1243	3597
18510	1244	3711
18510	1245	3181
18510	1246	2046
18510	1247	534
18510	1248	-1009
18510	1249	-2238
18510	1250	-2923
18510	1251	-3019
18510	1252	-2655
18510	1253	-2056
18510	1254	-1444
18510	1255	-969
18510	1256	-671
18510	1257	-511
18510	1258	-419
18510	1259	-339
18510	1260	-256
18510	1261	-182
18510	1262	-135
18510	1263	-118
18510	1264	-116
18510	1265	-107
18510	1266	-76
18510	1267	-27
18510	1268	20
18510	1269	47
18510	1270	44
18510	1271	24
18510	1272	11
18510	1273	21
18510	1274	51
18510	1275	90
18510	1276	116
18510	1277	119
18510	1278	105
18510	1279	82
18510	1280	61
18510	1281	57
18510	1282	67
18510	1283	90
18510	1284	115
18510	1285	133
18510	1286	145
18510	1287	156
18510	1288	172
18510	1289	199
18510	1290	229
18510	1291	258
18510	1292	281
18510	1293	299
18510	1294	314
18510	1295	328
18510	1296	347
18510	1297	371
18510	1298	396
18510	1299	418
18510	1300	433
18510	1301	442
18510	1302	448
18510	1303	453
18510	1304	457
18510	1305	459
18510	1306	457
18510	1307	445
18510	1308	421
18510	1309	385
18510	1310	343
18510	1311	300
18510	1312	259
18510	1313	221
18510	1314	185
18510	1315	149
18510	1316	111
18510	1317	68
18510	1318	23
18510	1319	-25
18510	1320	-74
18510	1321	-121
18510	1322	-163
18510	1323	-200
18510	1324	-231
18510	1325	-259
18510	1326	-283
18510	1327	-302
18510	1328	-317
18510	1329	-330
18510	1330	-339
18510	1331	-345
18510	1332	-350
18510	1333	-354
18510	1334	-357
18510	1335	-358
18510	1336	-357
18510	1337	-355
18510	1338	-353
18510	1339	-351
18510	1340	-350
18510	1341	-350
18510	1342	-348
18510	1343	-343
18510	1344	-331
18510	1345	-313
18510	1346	-291
18510	1347	-268
18510	1348	-247
18510	1349	-229
18510	1350	-214
18510	1351	-200
18510	1352	-184
18510	1353	-164
18510	1354	-143
18510	1355	-123
18510	1356	-108
18510	1357	-97
18510	1358	-91
18510	1359	-86
18510	1360	-79
18510	1361	-71
18510	1362	-64
18510	1363	-62
18510	1364	-64
18510	1365	-69
18510	1366	-73
18510	1367	-71
18510	1368	-64
18510	1369	-51
18510	1370	-38
18510	1371	-31
18510	1372	-33
18510	1373	-43
18510	1374	-55
18510	1375	-68
18510	1376	-78
18510	1377	-84
18510	1378	-88
18510	1379	-90
18510	1380	-92
18510	1381	-92
18510	1382	-89
18510	1383	-84
18510	1384	-78
18510	1385	-75
18510	1386	-75
18510	1387	-77
18510	1388	-81
18510	1389	-88
18510	1390	-93
18510	1391	-94
18510	1392	-92
18510	1393	-87
18510	1394	-80
18510	1395	-75
18510	1396	-75
18510	1397	-81
18510	1398	-90
18510	1399	-93
18510	1400	-79
18510	1401	-42
18510	1402	15
18510	1403	83
18510	1404	149
18510	1405	196
18510	1406	218
18510	1407	216
18510	1408	202
18510	1409	194
18510	1410	204
18510	1411	240
18510	1412	297
18510	1413	359
18510	1414	405
18510	1415	420
18510	1416	399
18510	1417	347
18510	1418	279
18510	1419	211
18510	1420	157
18510	1421	120
18510	1422	94
18510	1423	66
18510	1424	28
18510	1425	-24
18510	1426	-85
18510	1427	-155
18510	1428	-233
18510	1429	-304
18510	1430	-351
18510	1431	-362
18510	1432	-334
18510	1433	-288
18510	1434	-247
18510	1435	-231
18510	1436	-244
18510	1437	-273
18510	1438	-294
18510	1439	-289
18510	1440	-258
18510	1441	-220
18510	1442	-197
18510	1443	-202
18510	1444	-228
18510	1445	-249
18510	1446	-239
18510	1447	-192
18510	1448	-121
18510	1449	-44
18510	1450	50
18510	1451	217
18510	1452	547
18510	1453	1115
18510	1454	1923
18510	1455	2856
18510	1456	3685
18510	1457	4133
18510	1458	3978
18510	1459	3155
18510	1460	1797
18510	1461	204
18510	1462	-1257
18510	1463	-2278
18510	1464	-2713
18510	1465	-2606
18510	1466	-2147
18510	1467	-1574
18510	1468	-1084
18510	1469	-767
18510	1470	-612
18510	1471	-547
18510	1472	-500
18510	1473	-435
18510	1474	-359
18510	1475	-299
18510	1476	-273
18510	1477	-276
18510	1478	-284
18510	1479	-273
18510	1480	-236
18510	1481	-184
18510	1482	-141
18510	1483	-126
18510	1484	-136
18510	1485	-150
18510	1486	-147
18510	1487	-117
18510	1488	-67
18510	1489	-19
18510	1490	8
18510	1491	11
18510	1492	-3
18510	1493	-27
18510	1494	-48
18510	1495	-56
18510	1496	-46
18510	1497	-18
18510	1498	20
18510	1499	56
18510	1500	87
18510	1501	113
18510	1502	134
18510	1503	152
18510	1504	169
18510	1505	187
18510	1506	209
18510	1507	235
18510	1508	264
18510	1509	295
18510	1510	327
18510	1511	359
18510	1512	390
18510	1513	419
18510	1514	443
18510	1515	460
18510	1516	471
18510	1517	475
18510	1518	475
18510	1519	473
18510	1520	470
18510	1521	463
18510	1522	449
18510	1523	427
18510	1524	393
18510	1525	349
18510	1526	299
18510	1527	251
18510	1528	208
18510	1529	169
18510	1530	129
18510	1531	84
18510	1532	30
18510	1533	-35
18510	1534	-107
18510	1535	-177
18510	1536	-236
18510	1537	-281
18510	1538	-314
18510	1539	-339
18510	1540	-359
18510	1541	-379
18510	1542	-398
18510	1543	-412
18510	1544	-417
18510	1545	-409
18510	1546	-391
18510	1547	-370
18510	1548	-351
18510	1549	-340
18510	1550	-339
18510	1551	-344
18510	1552	-349
18510	1553	-348
18510	1554	-339
18510	1555	-324
18510	1556	-306
18510	1557	-290
18510	1558	-278
18510	1559	-269
18510	1560	-260
18510	1561	-247
18510	1562	-230
18510	1563	-212
18510	1564	-199
18510	1565	-192
18510	1566	-192
18510	1567	-194
18510	1568	-192
18510	1569	-183
18510	1570	-168
18510	1571	-151
18510	1572	-137
18510	1573	-130
18510	1574	-129
18510	1575	-129
18510	1576	-126
18510	1577	-116
18510	1578	-98
18510	1579	-76
18510	1580	-57
18510	1581	-46
18510	1582	-46
18510	1583	-54
18510	1584	-65
18510	1585	-75
18510	1586	-81
18510	1587	-81
18510	1588	-78
18510	1589	-75
18510	1590	-72
18510	1591	-69
18510	1592	-65
18510	1593	-62
18510	1594	-61
18510	1595	-63
18510	1596	-67
18510	1597	-73
18510	1598	-77
18510	1599	-79
18510	1600	-76
18510	1601	-70
18510	1602	-64
18510	1603	-60
18510	1604	-59
18510	1605	-60
18510	1606	-62
18510	1607	-61
18510	1608	-55
18510	1609	-45
18510	1610	-35
18510	1611	-27
18510	1612	-22
18510	1613	-20
18510	1614	-20
18510	1615	-21
18510	1616	-25
18510	1617	-31
18510	1618	-41
18510	1619	-53
18510	1620	-61
18510	1621	-64
18510	1622	-62
18510	1623	-57
18510	1624	-52
18510	1625	-47
18510	1626	-39
18510	1627	-23
18510	1628	7
18510	1629	50
18510	1630	106
18510	1631	161
18510	1632	206
18510	1633	234
18510	1634	244
18510	1635	241
18510	1636	240
18510	1637	254
18510	1638	292
18510	1639	352
18510	1640	415
18510	1641	461
18510	1642	476
18510	1643	452
18510	1644	395
18510	1645	321
18510	1646	248
18510	1647	191
18510	1648	152
18510	1649	123
18510	1650	90
18510	1651	43
18510	1652	-22
18510	1653	-94
18510	1654	-166
18510	1655	-237
18510	1656	-298
18510	1657	-338
18510	1658	-349
18510	1659	-330
18510	1660	-297
18510	1661	-271
18510	1662	-265
18510	1663	-281
18510	1664	-306
18510	1665	-322
18510	1666	-315
18510	1667	-281
18510	1668	-236
18510	1669	-205
18510	1670	-206
18510	1671	-232
18510	1672	-262
18510	1673	-267
18510	1674	-236
18510	1675	-178
18510	1676	-108
18510	1677	-22
18510	1678	125
18510	1679	410
18510	1680	916
18510	1681	1663
18510	1682	2564
18510	1683	3415
18510	1684	3946
18510	1685	3921
18510	1686	3235
18510	1687	1974
18510	1688	407
18510	1689	-1103
18510	1690	-2224
18510	1691	-2766
18510	1692	-2733
18510	1693	-2295
18510	1694	-1695
18510	1695	-1152
18510	1696	-790
18510	1697	-613
18510	1698	-552
18510	1699	-521
18510	1700	-468
18510	1701	-389
18510	1702	-310
18510	1703	-260
18510	1704	-246
18510	1705	-250
18510	1706	-244
18510	1707	-206
18510	1708	-144
18510	1709	-81
18510	1710	-43
18510	1711	-42
18510	1712	-67
18510	1713	-93
18510	1714	-100
18510	1715	-80
18510	1716	-44
18510	1717	-10
18510	1718	12
18510	1719	19
18510	1720	9
18510	1721	-14
18510	1722	-35
18510	1723	-41
18510	1724	-23
18510	1725	14
18510	1726	56
18510	1727	94
18510	1728	122
18510	1729	140
18510	1730	148
18510	1731	155
18510	1732	170
18510	1733	196
18510	1734	233
18510	1735	273
18510	1736	313
18510	1737	348
18510	1738	375
18510	1739	397
18510	1740	416
18510	1741	436
18510	1742	455
18510	1743	472
18510	1744	484
18510	1745	491
18510	1746	493
18510	1747	488
18510	1748	477
18510	1749	458
18510	1750	432
18510	1751	397
18510	1752	356
18510	1753	314
18510	1754	274
18510	1755	238
18510	1756	205
18510	1757	167
18510	1758	119
18510	1759	56
18510	1760	-19
18510	1761	-99
18510	1762	-171
18510	1763	-230
18510	1764	-272
18510	1765	-300
18510	1766	-320
18510	1767	-339
18510	1768	-361
18510	1769	-385
18510	1770	-406
18510	1771	-419
18510	1772	-421
18510	1773	-413
18510	1774	-400
18510	1775	-385
18510	1776	-375
18510	1777	-371
18510	1778	-372
18510	1779	-373
18510	1780	-373
18510	1781	-368
18510	1782	-357
18510	1783	-339
18510	1784	-318
18510	1785	-297
18510	1786	-281
18510	1787	-271
18510	1788	-265
18510	1789	-263
18510	1790	-261
18510	1791	-258
18510	1792	-252
18510	1793	-243
18510	1794	-234
18510	1795	-227
18510	1796	-220
18510	1797	-213
18510	1798	-207
18510	1799	-200
18510	1800	-188
18510	1801	-174
18510	1802	-157
18510	1803	-141
18510	1804	-126
18510	1805	-111
18510	1806	-98
18510	1807	-87
18510	1808	-79
18510	1809	-75
18510	1810	-81
18510	1811	-95
18510	1812	-114
18510	1813	-131
18510	1814	-139
18510	1815	-135
18510	1816	-121
18510	1817	-103
18510	1818	-86
18510	1819	-76
18510	1820	-74
18510	1821	-75
18510	1822	-72
18510	1823	-66
18510	1824	-59
18510	1825	-57
18510	1826	-64
18510	1827	-82
18510	1828	-106
18510	1829	-126
18510	1830	-133
18510	1831	-123
18510	1832	-99
18510	1833	-71
18510	1834	-47
18510	1835	-33
18510	1836	-33
18510	1837	-43
18510	1838	-58
18510	1839	-70
18510	1840	-79
18510	1841	-82
18510	1842	-81
18510	1843	-80
18510	1844	-81
18510	1845	-85
18510	1846	-88
18510	1847	-86
18510	1848	-71
18510	1849	-43
18510	1850	-1
18510	1851	52
18510	1852	107
18510	1853	157
18510	1854	190
18510	1855	207
18510	1856	210
18510	1857	210
18510	1858	221
18510	1859	254
18510	1860	308
18510	1861	371
18510	1862	424
18510	1863	449
18510	1864	437
18510	1865	394
18510	1866	332
18510	1867	271
18510	1868	222
18510	1869	188
18510	1870	157
18510	1871	111
18510	1872	40
18510	1873	-50
18510	1874	-147
18510	1875	-231
18510	1876	-294
18510	1877	-339
18510	1878	-362
18510	1879	-369
18510	1880	-362
18510	1881	-347
18510	1882	-332
18510	1883	-325
18510	1884	-330
18510	1885	-340
18510	1886	-345
18510	1887	-335
18510	1888	-309
18510	1889	-273
18510	1890	-239
18510	1891	-222
18510	1892	-224
18510	1893	-235
18510	1894	-233
18510	1895	-210
18510	1896	-172
18510	1897	-134
18510	1898	-106
18510	1899	-60
18510	1900	70
18510	1901	372
18510	1902	908
18510	1903	1663
18510	1904	2510
18510	1905	3225
18510	1906	3555
18510	1907	3312
18510	1908	2454
18510	1909	1126
18510	1910	-379
18510	1911	-1717
18510	1912	-2613
18510	1913	-2944
18510	1914	-2767
18510	1915	-2266
18510	1916	-1668
18510	1917	-1152
18510	1918	-800
18510	1919	-599
18510	1920	-478
18510	1921	-372
18510	1922	-255
18510	1923	-137
18510	1924	-50
18510	1925	-17
18510	1926	-35
18510	1927	-74
18510	1928	-98
18510	1929	-87
18510	1930	-48
18510	1931	-1
18510	1932	31
18510	1933	38
18510	1934	30
18510	1935	27
18510	1936	40
18510	1937	71
18510	1938	107
18510	1939	131
18510	1940	137
18510	1941	125
18510	1942	97
18510	1943	69
18510	1944	54
18510	1945	61
18510	1946	88
18510	1947	122
18510	1948	152
18510	1949	169
18510	1950	178
18510	1951	184
18510	1952	198
18510	1953	225
18510	1954	265
18510	1955	311
18510	1956	352
18510	1957	379
18510	1958	390
18510	1959	386
18510	1960	376
18510	1961	368
18510	1962	370
18510	1963	384
18510	1964	408
18510	1965	432
18510	1966	450
18510	1967	454
18510	1968	440
18510	1969	409
18510	1970	365
18510	1971	318
18510	1972	274
18510	1973	236
18510	1974	205
18510	1975	179
18510	1976	158
18510	1977	135
18510	1978	107
18510	1979	71
18510	1980	28
18510	1981	-20
18510	1982	-71
18510	1983	-120
18510	1984	-163
18510	1985	-200
18510	1986	-231
18510	1987	-256
18510	1988	-277
18510	1989	-298
18510	1990	-321
18510	1991	-346
18510	1992	-370
18510	1993	-387
18510	1994	-396
18510	1995	-395
18510	1996	-386
18510	1997	-373
18510	1998	-361
18510	1999	-355
[truncated: 159,280 more rows]
