# Supplementary material for: Are Complexity Metrics Reliable in Assessing HRV Control in Obese Patients During Sleep?
Source: PLoS One. 2015 Apr 20;10(4):e0124458. doi: 10.1371/journal.pone.0124458 (PMC4404104; doi:10.1371/journal.pone.0124458)
Supplement: S2 Dataset — (ZIP) [file pone.0124458.s002.zip › cabiddu_obese_patients_data/SUBJECT (16)/1/FC.txt]

2580	0	486
2580	1	386
2580	2	243
2580	3	85
2580	4	14
2580	5	107
2580	6	288
2580	7	408
2580	8	398
2580	9	289
2580	10	113
2580	11	-104
2580	12	-292
2580	13	-354
2580	14	-274
2580	15	-155
2580	16	-127
2580	17	-212
2580	18	-349
2580	19	-516
2580	20	-673
2580	21	-718
2580	22	-570
2580	23	-299
2580	24	-52
2580	25	102
2580	26	192
2580	27	235
2580	28	216
2580	29	124
2580	30	31
2580	31	-34
2580	32	-125
2580	33	-276
2580	34	-421
2580	35	-472
2580	36	-445
2580	37	-403
2580	38	-343
2580	39	-229
2580	40	-94
2580	41	-3
2580	42	61
2580	43	171
2580	44	335
2580	45	478
2580	46	474
2580	47	358
2580	48	178
2580	49	-42
2580	50	-306
2580	51	-501
2580	52	-525
2580	53	-418
2580	54	-281
2580	55	-151
2580	56	-7
2580	57	126
2580	58	200
2580	59	224
2580	60	250
2580	61	298
2580	62	311
2580	63	264
2580	64	183
2580	65	124
2580	66	65
2580	67	-7
2580	68	-24
2580	69	95
2580	70	305
2580	71	501
2580	72	642
2580	73	767
2580	74	868
2580	75	880
2580	76	877
2580	77	902
2580	78	903
2580	79	798
2580	80	558
2580	81	215
2580	82	-120
2580	83	-411
2580	84	-645
2580	85	-767
2580	86	-728
2580	87	-591
2580	88	-437
2580	89	-327
2580	90	-219
2580	91	-129
2580	92	-160
2580	93	-297
2580	94	-489
2580	95	-659
2580	96	-771
2580	97	-839
2580	98	-803
2580	99	-635
2580	100	-433
2580	101	-295
2580	102	-164
2580	103	143
2580	104	749
2580	105	1671
2580	106	2798
2580	107	3910
2580	108	4632
2580	109	4543
2580	110	3533
2580	111	1798
2580	112	-176
2580	113	-1871
2580	114	-2845
2580	115	-2901
2580	116	-2157
2580	117	-1079
2580	118	-229
2580	119	66
2580	120	-180
2580	121	-756
2580	122	-1366
2580	123	-1684
2580	124	-1550
2580	125	-1054
2580	126	-511
2580	127	-201
2580	128	-218
2580	129	-474
2580	130	-834
2580	131	-1135
2580	132	-1200
2580	133	-957
2580	134	-550
2580	135	-219
2580	136	-92
2580	137	-152
2580	138	-335
2580	139	-572
2580	140	-777
2580	141	-790
2580	142	-579
2580	143	-316
2580	144	-182
2580	145	-182
2580	146	-249
2580	147	-342
2580	148	-427
2580	149	-418
2580	150	-270
2580	151	-78
2580	152	17
2580	153	21
2580	154	-2
2580	155	12
2580	156	55
2580	157	74
2580	158	108
2580	159	147
2580	160	118
2580	161	23
2580	162	-68
2580	163	-42
2580	164	77
2580	165	192
2580	166	261
2580	167	293
2580	168	268
2580	169	188
2580	170	118
2580	171	174
2580	172	382
2580	173	637
2580	174	764
2580	175	747
2580	176	608
2580	177	359
2580	178	74
2580	179	-101
2580	180	-48
2580	181	166
2580	182	379
2580	183	489
2580	184	490
2580	185	382
2580	186	188
2580	187	-29
2580	188	-141
2580	189	-114
2580	190	-44
2580	191	-66
2580	192	-185
2580	193	-350
2580	194	-545
2580	195	-730
2580	196	-794
2580	197	-647
2580	198	-359
2580	199	-79
2580	200	104
2580	201	200
2580	202	211
2580	203	128
2580	204	-28
2580	205	-147
2580	206	-180
2580	207	-185
2580	208	-235
2580	209	-328
2580	210	-405
2580	211	-471
2580	212	-535
2580	213	-533
2580	214	-398
2580	215	-184
2580	216	-3
2580	217	103
2580	218	171
2580	219	215
2580	220	205
2580	221	99
2580	222	-35
2580	223	-146
2580	224	-265
2580	225	-400
2580	226	-486
2580	227	-452
2580	228	-346
2580	229	-263
2580	230	-213
2580	231	-149
2580	232	-82
2580	233	-40
2580	234	-14
2580	235	46
2580	236	153
2580	237	239
2580	238	241
2580	239	189
2580	240	131
2580	241	45
2580	242	-82
2580	243	-176
2580	244	-144
2580	245	-10
2580	246	148
2580	247	320
2580	248	541
2580	249	777
2580	250	932
2580	251	996
2580	252	990
2580	253	928
2580	254	769
2580	255	512
2580	256	228
2580	257	-10
2580	258	-219
2580	259	-401
2580	260	-484
2580	261	-400
2580	262	-214
2580	263	-75
2580	264	-47
2580	265	-87
2580	266	-156
2580	267	-267
2580	268	-338
2580	269	-339
2580	270	-309
2580	271	-370
2580	272	-586
2580	273	-856
2580	274	-995
2580	275	-930
2580	276	-719
2580	277	-445
2580	278	-206
2580	279	-112
2580	280	-132
2580	281	-46
2580	282	511
2580	283	1703
2580	284	3304
2580	285	4884
2580	286	5856
2580	287	5778
2580	288	4495
2580	289	2309
2580	290	-53
2580	291	-1814
2580	292	-2585
2580	293	-2451
2580	294	-1810
2580	295	-1137
2580	296	-831
2580	297	-1018
2580	298	-1447
2580	299	-1718
2580	300	-1578
2580	301	-1102
2580	302	-563
2580	303	-245
2580	304	-283
2580	305	-654
2580	306	-1145
2580	307	-1410
2580	308	-1222
2580	309	-687
2580	310	-135
2580	311	151
2580	312	88
2580	313	-260
2580	314	-711
2580	315	-1036
2580	316	-1026
2580	317	-695
2580	318	-267
2580	319	-14
2580	320	-4
2580	321	-141
2580	322	-332
2580	323	-491
2580	324	-495
2580	325	-282
2580	326	33
2580	327	277
2580	328	374
2580	329	374
2580	330	338
2580	331	284
2580	332	206
2580	333	193
2580	334	253
2580	335	305
2580	336	261
2580	337	162
2580	338	109
2580	339	116
2580	340	149
2580	341	219
2580	342	352
2580	343	492
2580	344	575
2580	345	614
2580	346	684
2580	347	817
2580	348	928
2580	349	932
2580	350	842
2580	351	682
2580	352	442
2580	353	166
2580	354	-10
2580	355	35
2580	356	254
2580	357	489
2580	358	639
2580	359	678
2580	360	589
2580	361	406
2580	362	221
2580	363	180
2580	364	320
2580	365	513
2580	366	582
2580	367	463
2580	368	183
2580	369	-206
2580	370	-586
2580	371	-765
2580	372	-618
2580	373	-239
2580	374	139
2580	375	342
2580	376	328
2580	377	119
2580	378	-219
2580	379	-528
2580	380	-645
2580	381	-531
2580	382	-313
2580	383	-172
2580	384	-173
2580	385	-272
2580	386	-425
2580	387	-565
2580	388	-573
2580	389	-372
2580	390	-56
2580	391	204
2580	392	324
2580	393	343
2580	394	310
2580	395	221
2580	396	109
2580	397	36
2580	398	7
2580	399	-58
2580	400	-180
2580	401	-306
2580	402	-334
2580	403	-266
2580	404	-171
2580	405	-73
2580	406	36
2580	407	108
2580	408	107
2580	409	85
2580	410	139
2580	411	305
2580	412	477
2580	413	559
2580	414	528
2580	415	397
2580	416	158
2580	417	-138
2580	418	-331
2580	419	-279
2580	420	-25
2580	421	272
2580	422	491
2580	423	596
2580	424	566
2580	425	416
2580	426	278
2580	427	291
2580	428	501
2580	429	792
2580	430	991
2580	431	1028
2580	432	921
2580	433	705
2580	434	465
2580	435	363
2580	436	507
2580	437	792
2580	438	961
2580	439	944
2580	440	734
2580	441	391
2580	442	-27
2580	443	-373
2580	444	-527
2580	445	-489
2580	446	-393
2580	447	-364
2580	448	-412
2580	449	-455
2580	450	-469
2580	451	-477
2580	452	-455
2580	453	-372
2580	454	-280
2580	455	-220
2580	456	-183
2580	457	-66
2580	458	141
2580	459	306
2580	460	369
2580	461	372
2580	462	438
2580	463	688
2580	464	1238
2580	465	2171
2580	466	3380
2580	467	4456
2580	468	4891
2580	469	4392
2580	470	3020
2580	471	1115
2580	472	-798
2580	473	-2140
2580	474	-2538
2580	475	-2033
2580	476	-1061
2580	477	-235
2580	478	112
2580	479	-77
2580	480	-630
2580	481	-1213
2580	482	-1460
2580	483	-1197
2580	484	-611
2580	485	-77
2580	486	129
2580	487	-33
2580	488	-457
2580	489	-941
2580	490	-1252
2580	491	-1219
2580	492	-874
2580	493	-443
2580	494	-172
2580	495	-135
2580	496	-251
2580	497	-433
2580	498	-581
2580	499	-577
2580	500	-368
2580	501	-68
2580	502	168
2580	503	225
2580	504	226
2580	505	233
2580	506	247
2580	507	238
2580	508	250
2580	509	273
2580	510	221
2580	511	73
2580	512	-94
2580	513	-157
2580	514	-113
2580	515	-20
2580	516	97
2580	517	245
2580	518	370
2580	519	426
2580	520	453
2580	521	535
2580	522	694
2580	523	839
2580	524	865
2580	525	800
2580	526	672
2580	527	468
2580	528	213
2580	529	16
2580	530	-12
2580	531	98
2580	532	237
2580	533	353
2580	534	454
2580	535	509
2580	536	485
2580	537	417
2580	538	404
2580	539	479
2580	540	568
2580	541	566
2580	542	453
2580	543	265
2580	544	14
2580	545	-246
2580	546	-382
2580	547	-292
2580	548	-53
2580	549	156
2580	550	226
2580	551	155
2580	552	-39
2580	553	-326
2580	554	-592
2580	555	-706
2580	556	-629
2580	557	-472
2580	558	-361
2580	559	-349
2580	560	-401
2580	561	-510
2580	562	-646
2580	563	-703
2580	564	-589
2580	565	-361
2580	566	-149
2580	567	-9
2580	568	98
2580	569	187
2580	570	209
2580	571	166
2580	572	94
2580	573	9
2580	574	-140
2580	575	-359
2580	576	-549
2580	577	-593
2580	578	-510
2580	579	-393
2580	580	-286
2580	581	-188
2580	582	-140
2580	583	-168
2580	584	-220
2580	585	-195
2580	586	-68
2580	587	91
2580	588	138
2580	589	81
2580	590	-50
2580	591	-255
2580	592	-490
2580	593	-633
2580	594	-582
2580	595	-400
2580	596	-231
2580	597	-149
2580	598	-137
2580	599	-191
2580	600	-305
2580	601	-416
2580	602	-428
2580	603	-315
2580	604	-159
2580	605	-66
2580	606	-58
2580	607	-95
2580	608	-176
2580	609	-276
2580	610	-286
2580	611	-107
2580	612	207
2580	613	526
2580	614	774
2580	615	961
2580	616	1071
2580	617	1059
2580	618	943
2580	619	801
2580	620	668
2580	621	489
2580	622	247
2580	623	-30
2580	624	-268
2580	625	-458
2580	626	-599
2580	627	-639
2580	628	-532
2580	629	-374
2580	630	-284
2580	631	-317
2580	632	-369
2580	633	-358
2580	634	-321
2580	635	-261
2580	636	-214
2580	637	-246
2580	638	-435
2580	639	-796
2580	640	-1124
2580	641	-1189
2580	642	-958
2580	643	-578
2580	644	-229
2580	645	-15
2580	646	36
2580	647	44
2580	648	350
2580	649	1225
2580	650	2642
2580	651	4142
2580	652	5155
2580	653	5175
2580	654	4052
2580	655	2026
2580	656	-292
2580	657	-2105
2580	658	-2842
2580	659	-2502
2580	660	-1568
2580	661	-667
2580	662	-247
2580	663	-466
2580	664	-1149
2580	665	-1817
2580	666	-2029
2580	667	-1647
2580	668	-931
2580	669	-297
2580	670	-44
2580	671	-216
2580	672	-684
2580	673	-1177
2580	674	-1398
2580	675	-1216
2580	676	-809
2580	677	-483
2580	678	-422
2580	679	-578
2580	680	-808
2580	681	-988
2580	682	-1000
2580	683	-807
2580	684	-510
2580	685	-326
2580	686	-348
2580	687	-472
2580	688	-538
2580	689	-509
2580	690	-438
2580	691	-354
2580	692	-271
2580	693	-241
2580	694	-305
2580	695	-379
2580	696	-344
2580	697	-160
2580	698	87
2580	699	230
2580	700	268
2580	701	208
2580	702	33
2580	703	-185
2580	704	-334
2580	705	-296
2580	706	-120
2580	707	67
2580	708	197
2580	709	271
2580	710	266
2580	711	174
2580	712	15
2580	713	-80
2580	714	-61
2580	715	7
2580	716	18
2580	717	0
2580	718	-11
2580	719	-40
2580	720	-91
2580	721	-88
2580	722	50
2580	723	270
2580	724	460
2580	725	572
2580	726	631
2580	727	628
2580	728	533
2580	729	354
2580	730	199
2580	731	115
2580	732	52
2580	733	-77
2580	734	-255
2580	735	-415
2580	736	-555
2580	737	-674
2580	738	-692
2580	739	-537
2580	740	-279
2580	741	-56
2580	742	64
2580	743	111
2580	744	101
2580	745	12
2580	746	-144
2580	747	-272
2580	748	-328
2580	749	-363
2580	750	-446
2580	751	-511
2580	752	-481
2580	753	-391
2580	754	-324
2580	755	-289
2580	756	-247
2580	757	-214
2580	758	-216
2580	759	-215
2580	760	-123
2580	761	74
2580	762	280
2580	763	367
2580	764	316
2580	765	156
2580	766	-102
2580	767	-395
2580	768	-575
2580	769	-527
2580	770	-314
2580	771	-96
2580	772	32
2580	773	72
2580	774	20
2580	775	-118
2580	776	-238
2580	777	-249
2580	778	-136
2580	779	-1
2580	780	19
2580	781	-70
2580	782	-199
2580	783	-341
2580	784	-467
2580	785	-492
2580	786	-355
2580	787	-133
2580	788	48
2580	789	153
2580	790	244
2580	791	342
2580	792	402
2580	793	418
2580	794	420
2580	795	415
2580	796	355
2580	797	227
2580	798	105
2580	799	93
2580	800	178
2580	801	286
2580	802	396
2580	803	520
2580	804	608
2580	805	617
2580	806	591
2580	807	637
2580	808	753
2580	809	869
2580	810	860
2580	811	689
2580	812	380
2580	813	-42
2580	814	-459
2580	815	-707
2580	816	-693
2580	817	-537
2580	818	-437
2580	819	-475
2580	820	-590
2580	821	-713
2580	822	-798
2580	823	-753
2580	824	-560
2580	825	-305
2580	826	-173
2580	827	-195
2580	828	-308
2580	829	-389
2580	830	-405
2580	831	-399
2580	832	-357
2580	833	-229
2580	834	4
2580	835	402
2580	836	1093
2580	837	2167
2580	838	3454
2580	839	4526
2580	840	4987
2580	841	4597
2580	842	3358
2580	843	1512
2580	844	-437
2580	845	-1930
2580	846	-2582
2580	847	-2422
2580	848	-1780
2580	849	-1040
2580	850	-497
2580	851	-337
2580	852	-553
2580	853	-924
2580	854	-1162
2580	855	-1150
2580	856	-979
2580	857	-798
2580	858	-673
2580	859	-623
2580	860	-642
2580	861	-693
2580	862	-678
2580	863	-537
2580	864	-364
2580	865	-290
2580	866	-329
2580	867	-400
2580	868	-466
2580	869	-522
2580	870	-517
2580	871	-390
2580	872	-165
2580	873	16
2580	874	94
2580	875	103
2580	876	71
2580	877	-18
2580	878	-171
2580	879	-268
2580	880	-202
2580	881	-14
2580	882	164
2580	883	270
2580	884	320
2580	885	311
2580	886	271
2580	887	232
2580	888	318
2580	889	540
2580	890	784
2580	891	882
2580	892	837
2580	893	696
2580	894	479
2580	895	243
2580	896	101
2580	897	150
2580	898	334
2580	899	515
2580	900	634
2580	901	711
2580	902	743
2580	903	713
2580	904	633
2580	905	611
2580	906	670
2580	907	735
2580	908	691
2580	909	566
2580	910	434
2580	911	314
2580	912	221
2580	913	226
2580	914	383
2580	915	611
2580	916	774
2580	917	818
2580	918	786
2580	919	707
2580	920	560
2580	921	359
2580	922	178
2580	923	47
2580	924	-80
2580	925	-241
2580	926	-393
2580	927	-452
2580	928	-434
2580	929	-411
2580	930	-384
2580	931	-324
2580	932	-266
2580	933	-247
2580	934	-252
2580	935	-179
2580	936	-4
2580	937	183
2580	938	283
2580	939	265
2580	940	139
2580	941	-99
2580	942	-394
2580	943	-595
2580	944	-572
2580	945	-378
2580	946	-167
2580	947	-35
2580	948	9
2580	949	-39
2580	950	-151
2580	951	-236
2580	952	-187
2580	953	10
2580	954	236
2580	955	336
2580	956	274
2580	957	96
2580	958	-157
2580	959	-406
2580	960	-510
2580	961	-374
2580	962	-84
2580	963	178
2580	964	316
2580	965	335
2580	966	257
2580	967	118
2580	968	-44
2580	969	-120
2580	970	-88
2580	971	-38
2580	972	-63
2580	973	-166
2580	974	-281
2580	975	-397
2580	976	-501
2580	977	-515
2580	978	-366
2580	979	-117
2580	980	110
2580	981	270
2580	982	401
2580	983	512
2580	984	572
2580	985	536
2580	986	463
2580	987	397
2580	988	307
2580	989	186
2580	990	92
2580	991	106
2580	992	194
2580	993	288
2580	994	385
2580	995	528
2580	996	687
2580	997	801
2580	998	849
2580	999	874
2580	1000	848
2580	1001	742
2580	1002	525
2580	1003	247
2580	1004	-21
2580	1005	-285
2580	1006	-528
2580	1007	-681
2580	1008	-692
2580	1009	-626
2580	1010	-577
2580	1011	-546
2580	1012	-457
2580	1013	-308
2580	1014	-197
2580	1015	-109
2580	1016	-59
2580	1017	-57
2580	1018	-170
2580	1019	-341
2580	1020	-490
2580	1021	-538
2580	1022	-522
2580	1023	-510
2580	1024	-445
2580	1025	-192
2580	1026	321
2580	1027	1110
2580	1028	2141
2580	1029	3305
2580	1030	4290
2580	1031	4677
2580	1032	4266
2580	1033	3087
2580	1034	1427
2580	1035	-311
2580	1036	-1725
2580	1037	-2472
2580	1038	-2446
2580	1039	-1890
2580	1040	-1217
2580	1041	-735
2580	1042	-565
2580	1043	-715
2580	1044	-1067
2580	1045	-1404
2580	1046	-1508
2580	1047	-1346
2580	1048	-1085
2580	1049	-859
2580	1050	-754
2580	1051	-759
2580	1052	-854
2580	1053	-962
2580	1054	-959
2580	1055	-769
2580	1056	-497
2580	1057	-314
2580	1058	-286
2580	1059	-365
2580	1060	-501
2580	1061	-622
2580	1062	-637
2580	1063	-462
2580	1064	-107
2580	1065	190
2580	1066	367
2580	1067	380
2580	1068	242
2580	1069	-40
2580	1070	-398
2580	1071	-635
2580	1072	-584
2580	1073	-297
2580	1074	38
2580	1075	270
2580	1076	343
2580	1077	241
2580	1078	11
2580	1079	-229
2580	1080	-267
2580	1081	-57
2580	1082	264
2580	1083	443
2580	1084	413
2580	1085	215
2580	1086	-74
2580	1087	-314
2580	1088	-323
2580	1089	-9
2580	1090	475
2580	1091	852
2580	1092	939
2580	1093	721
2580	1094	289
2580	1095	-223
2580	1096	-627
2580	1097	-730
2580	1098	-509
2580	1099	-148
2580	1100	161
2580	1101	310
2580	1102	327
2580	1103	236
2580	1104	90
2580	1105	-6
2580	1106	25
2580	1107	121
2580	1108	167
2580	1109	129
2580	1110	85
2580	1111	87
2580	1112	90
2580	1113	48
2580	1114	-35
2580	1115	-166
2580	1116	-392
2580	1117	-688
2580	1118	-910
2580	1119	-914
2580	1120	-724
2580	1121	-480
2580	1122	-298
2580	1123	-219
2580	1124	-281
2580	1125	-463
2580	1126	-646
2580	1127	-679
2580	1128	-521
2580	1129	-294
2580	1130	-180
2580	1131	-190
2580	1132	-302
2580	1133	-500
2580	1134	-726
2580	1135	-832
2580	1136	-700
2580	1137	-399
2580	1138	-109
2580	1139	52
2580	1140	67
2580	1141	-59
2580	1142	-284
2580	1143	-514
2580	1144	-595
2580	1145	-481
2580	1146	-278
2580	1147	-146
2580	1148	-150
2580	1149	-258
2580	1150	-439
2580	1151	-616
2580	1152	-641
2580	1153	-422
2580	1154	-63
2580	1155	227
2580	1156	324
2580	1157	229
2580	1158	-9
2580	1159	-318
2580	1160	-608
2580	1161	-729
2580	1162	-645
2580	1163	-465
2580	1164	-338
2580	1165	-304
2580	1166	-321
2580	1167	-382
2580	1168	-474
2580	1169	-513
2580	1170	-414
2580	1171	-214
2580	1172	-7
2580	1173	151
2580	1174	292
2580	1175	437
2580	1176	535
2580	1177	552
2580	1178	535
2580	1179	505
2580	1180	421
2580	1181	262
2580	1182	120
2580	1183	103
2580	1184	190
2580	1185	290
2580	1186	374
2580	1187	450
2580	1188	479
2580	1189	418
2580	1190	334
2580	1191	284
2580	1192	276
2580	1193	226
2580	1194	80
2580	1195	-112
2580	1196	-285
2580	1197	-468
2580	1198	-676
2580	1199	-831
2580	1200	-825
2580	1201	-665
2580	1202	-439
2580	1203	-229
2580	1204	-76
2580	1205	-62
2580	1206	-268
2580	1207	-570
2580	1208	-783
2580	1209	-765
2580	1210	-567
2580	1211	-286
2580	1212	-76
2580	1213	-25
2580	1214	-175
2580	1215	-406
2580	1216	-390
2580	1217	204
2580	1218	1408
2580	1219	2937
2580	1220	4303
2580	1221	5056
2580	1222	4861
2580	1223	3634
2580	1224	1740
2580	1225	-227
2580	1226	-1690
2580	1227	-2374
2580	1228	-2332
2580	1229	-1791
2580	1230	-1061
2580	1231	-486
2580	1232	-264
2580	1233	-338
2580	1234	-513
2580	1235	-673
2580	1236	-788
2580	1237	-855
2580	1238	-853
2580	1239	-790
2580	1240	-707
2580	1241	-657
2580	1242	-585
2580	1243	-471
2580	1244	-383
2580	1245	-367
2580	1246	-355
2580	1247	-241
2580	1248	-41
2580	1249	142
2580	1250	242
2580	1251	252
2580	1252	147
2580	1253	-60
2580	1254	-283
2580	1255	-323
2580	1256	-111
2580	1257	240
2580	1258	492
2580	1259	575
2580	1260	490
2580	1261	267
2580	1262	1
2580	1263	-129
2580	1264	3
2580	1265	328
2580	1266	660
2580	1267	887
2580	1268	992
2580	1269	981
2580	1270	868
2580	1271	701
2580	1272	616
2580	1273	644
2580	1274	703
2580	1275	639
2580	1276	494
2580	1277	361
2580	1278	269
2580	1279	228
2580	1280	286
2580	1281	473
2580	1282	703
2580	1283	862
2580	1284	935
2580	1285	988
2580	1286	1059
2580	1287	1110
2580	1288	1065
2580	1289	968
2580	1290	837
2580	1291	643
2580	1292	416
2580	1293	247
2580	1294	242
2580	1295	360
2580	1296	479
2580	1297	540
2580	1298	543
2580	1299	462
2580	1300	298
2580	1301	129
2580	1302	79
2580	1303	183
2580	1304	331
2580	1305	417
2580	1306	375
2580	1307	207
2580	1308	-91
2580	1309	-448
2580	1310	-695
2580	1311	-685
2580	1312	-462
2580	1313	-183
2580	1314	38
2580	1315	175
2580	1316	201
2580	1317	116
2580	1318	0
2580	1319	-42
2580	1320	21
2580	1321	105
2580	1322	96
2580	1323	-21
2580	1324	-187
2580	1325	-367
2580	1326	-509
2580	1327	-500
2580	1328	-266
2580	1329	88
2580	1330	381
2580	1331	517
2580	1332	512
2580	1333	403
2580	1334	217
2580	1335	9
2580	1336	-110
2580	1337	-107
2580	1338	-115
2580	1339	-120
2580	1340	-146
2580	1341	-154
2580	1342	-176
2580	1343	-242
2580	1344	-282
2580	1345	-201
2580	1346	-19
2580	1347	172
2580	1348	321
2580	1349	440
2580	1350	514
2580	1351	501
2580	1352	395
2580	1353	272
2580	1354	183
2580	1355	84
2580	1356	-82
2580	1357	-268
2580	1358	-381
2580	1359	-407
2580	1360	-358
2580	1361	-202
2580	1362	95
2580	1363	426
2580	1364	630
2580	1365	609
2580	1366	392
2580	1367	76
2580	1368	-260
2580	1369	-496
2580	1370	-509
2580	1371	-277
2580	1372	47
2580	1373	287
2580	1374	402
2580	1375	450
2580	1376	455
2580	1377	425
2580	1378	398
2580	1379	404
2580	1380	385
2580	1381	247
2580	1382	53
2580	1383	-100
2580	1384	-148
2580	1385	-179
2580	1386	-264
2580	1387	-440
2580	1388	-649
2580	1389	-850
2580	1390	-988
2580	1391	-952
2580	1392	-686
2580	1393	-327
2580	1394	-69
2580	1395	-39
2580	1396	-152
2580	1397	-293
2580	1398	-420
2580	1399	-437
2580	1400	-350
2580	1401	-226
2580	1402	-158
2580	1403	-129
2580	1404	180
2580	1405	1051
2580	1406	2461
2580	1407	4059
2580	1408	5332
2580	1409	5787
2580	1410	5096
2580	1411	3329
2580	1412	986
2580	1413	-1151
2580	1414	-2459
2580	1415	-2769
2580	1416	-2295
2580	1417	-1492
2580	1418	-838
2580	1419	-658
2580	1420	-938
2580	1421	-1333
2580	1422	-1450
2580	1423	-1176
2580	1424	-698
2580	1425	-290
2580	1426	-169
2580	1427	-435
2580	1428	-1004
2580	1429	-1568
2580	1430	-1816
2580	1431	-1634
2580	1432	-1183
2580	1433	-785
2580	1434	-605
2580	1435	-661
2580	1436	-883
2580	1437	-1105
2580	1438	-1105
2580	1439	-772
2580	1440	-256
2580	1441	171
2580	1442	353
2580	1443	307
2580	1444	104
2580	1445	-161
2580	1446	-407
2580	1447	-478
2580	1448	-360
2580	1449	-163
2580	1450	-64
2580	1451	-77
2580	1452	-141
2580	1453	-232
2580	1454	-318
2580	1455	-322
2580	1456	-180
2580	1457	40
2580	1458	214
2580	1459	337
2580	1460	440
2580	1461	544
2580	1462	604
2580	1463	577
2580	1464	534
2580	1465	497
2580	1466	416
2580	1467	231
2580	1468	47
2580	1469	-23
2580	1470	15
2580	1471	89
2580	1472	180
2580	1473	304
2580	1474	417
2580	1475	478
2580	1476	514
2580	1477	594
2580	1478	731
2580	1479	833
2580	1480	808
2580	1481	667
2580	1482	456
2580	1483	182
2580	1484	-110
2580	1485	-297
2580	1486	-277
2580	1487	-114
2580	1488	36
2580	1489	79
2580	1490	22
2580	1491	-130
2580	1492	-344
2580	1493	-539
2580	1494	-586
2580	1495	-456
2580	1496	-279
2580	1497	-180
2580	1498	-220
2580	1499	-365
2580	1500	-591
2580	1501	-821
2580	1502	-900
2580	1503	-712
2580	1504	-339
2580	1505	24
2580	1506	237
2580	1507	283
2580	1508	175
2580	1509	-70
2580	1510	-303
2580	1511	-402
2580	1512	-333
2580	1513	-206
2580	1514	-153
2580	1515	-206
2580	1516	-302
2580	1517	-413
2580	1518	-505
2580	1519	-493
2580	1520	-321
2580	1521	-72
2580	1522	108
2580	1523	166
2580	1524	162
2580	1525	141
2580	1526	89
2580	1527	-13
2580	1528	-105
2580	1529	-168
2580	1530	-256
2580	1531	-384
2580	1532	-473
2580	1533	-428
2580	1534	-294
2580	1535	-186
2580	1536	-155
2580	1537	-183
2580	1538	-278
2580	1539	-429
2580	1540	-547
2580	1541	-513
2580	1542	-298
2580	1543	-13
2580	1544	170
2580	1545	200
2580	1546	89
2580	1547	-151
2580	1548	-447
2580	1549	-637
2580	1550	-583
2580	1551	-340
2580	1552	-72
2580	1553	110
2580	1554	195
2580	1555	180
2580	1556	70
2580	1557	-22
2580	1558	12
2580	1559	195
2580	1560	416
2580	1561	521
2580	1562	499
2580	1563	405
2580	1564	266
2580	1565	125
2580	1566	82
2580	1567	212
2580	1568	429
2580	1569	605
2580	1570	673
2580	1571	647
2580	1572	532
2580	1573	316
2580	1574	63
2580	1575	-115
2580	1576	-182
2580	1577	-255
2580	1578	-414
2580	1579	-648
2580	1580	-844
2580	1581	-948
2580	1582	-956
2580	1583	-857
2580	1584	-671
2580	1585	-534
2580	1586	-555
2580	1587	-717
2580	1588	-824
2580	1589	-726
2580	1590	-468
2580	1591	-131
2580	1592	137
2580	1593	216
2580	1594	67
2580	1595	-144
2580	1596	-26
2580	1597	775
2580	1598	2236
2580	1599	3949
2580	1600	5318
2580	1601	5806
2580	1602	5091
2580	1603	3254
2580	1604	891
2580	1605	-1219
2580	1606	-2468
2580	1607	-2732
2580	1608	-2256
2580	1609	-1519
2580	1610	-962
2580	1611	-853
2580	1612	-1147
2580	1613	-1498
2580	1614	-1541
2580	1615	-1213
2580	1616	-731
2580	1617	-391
2580	1618	-371
2580	1619	-713
2580	1620	-1288
2580	1621	-1795
2580	1622	-1927
2580	1623	-1613
2580	1624	-1065
2580	1625	-613
2580	1626	-442
2580	1627	-536
2580	1628	-788
2580	1629	-1030
2580	1630	-1070
2580	1631	-830
2580	1632	-470
2580	1633	-244
2580	1634	-242
2580	1635	-363
2580	1636	-480
2580	1637	-547
2580	1638	-547
2580	1639	-443
2580	1640	-289
2580	1641	-185
2580	1642	-232
2580	1643	-338
2580	1644	-363
2580	1645	-289
2580	1646	-182
2580	1647	-89
2580	1648	-25
2580	1649	-41
2580	1650	-140
2580	1651	-227
2580	1652	-155
2580	1653	122
2580	1654	484
2580	1655	721
2580	1656	779
2580	1657	646
2580	1658	340
2580	1659	-33
2580	1660	-271
2580	1661	-223
2580	1662	48
2580	1663	338
2580	1664	499
2580	1665	493
2580	1666	336
2580	1667	119
2580	1668	-34
2580	1669	51
2580	1670	377
2580	1671	766
2580	1672	963
2580	1673	894
2580	1674	602
2580	1675	174
2580	1676	-227
2580	1677	-406
2580	1678	-253
2580	1679	111
2580	1680	438
2580	1681	565
2580	1682	473
2580	1683	206
2580	1684	-151
2580	1685	-475
2580	1686	-604
2580	1687	-517
2580	1688	-366
2580	1689	-276
2580	1690	-309
2580	1691	-418
2580	1692	-571
2580	1693	-720
2580	1694	-755
2580	1695	-593
2580	1696	-306
2580	1697	-40
2580	1698	131
2580	1699	229
2580	1700	269
2580	1701	229
2580	1702	106
2580	1703	-24
2580	1704	-118
2580	1705	-228
2580	1706	-364
2580	1707	-480
2580	1708	-503
2580	1709	-449
2580	1710	-381
2580	1711	-296
2580	1712	-170
2580	1713	-50
2580	1714	-10
2580	1715	-47
2580	1716	-98
2580	1717	-122
2580	1718	-135
2580	1719	-192
2580	1720	-246
2580	1721	-268
2580	1722	-304
2580	1723	-385
2580	1724	-450
2580	1725	-409
2580	1726	-292
2580	1727	-182
2580	1728	-103
2580	1729	-28
2580	1730	10
2580	1731	-36
2580	1732	-128
2580	1733	-185
2580	1734	-157
2580	1735	-91
2580	1736	-71
2580	1737	-103
2580	1738	-154
2580	1739	-249
2580	1740	-388
2580	1741	-470
2580	1742	-394
2580	1743	-197
2580	1744	9
2580	1745	164
2580	1746	287
2580	1747	370
2580	1748	365
2580	1749	306
2580	1750	269
2580	1751	288
2580	1752	313
2580	1753	249
2580	1754	162
2580	1755	140
2580	1756	180
2580	1757	242
2580	1758	336
2580	1759	484
2580	1760	622
2580	1761	688
2580	1762	684
2580	1763	711
2580	1764	776
2580	1765	853
2580	1766	850
2580	1767	720
2580	1768	443
2580	1769	16
2580	1770	-440
2580	1771	-737
2580	1772	-721
2580	1773	-501
2580	1774	-307
2580	1775	-286
2580	1776	-428
2580	1777	-667
2580	1778	-903
2580	1779	-938
2580	1780	-692
2580	1781	-264
2580	1782	60
2580	1783	146
2580	1784	-14
2580	1785	-276
2580	1786	-513
2580	1787	-634
2580	1788	-560
2580	1789	-283
2580	1790	87
2580	1791	475
2580	1792	959
2580	1793	1722
2580	1794	2783
2580	1795	3900
2580	1796	4763
2580	1797	5017
2580	1798	4422
2580	1799	2942
2580	1800	936
2580	1801	-1011
2580	1802	-2319
2580	1803	-2747
2580	1804	-2426
2580	1805	-1684
2580	1806	-922
2580	1807	-512
2580	1808	-607
2580	1809	-1052
2580	1810	-1499
2580	1811	-1704
2580	1812	-1655
2580	1813	-1444
2580	1814	-1184
2580	1815	-982
2580	1816	-921
2580	1817	-983
2580	1818	-1039
2580	1819	-954
2580	1820	-769
2580	1821	-608
2580	1822	-534
2580	1823	-535
2580	1824	-610
2580	1825	-748
2580	1826	-849
2580	1827	-812
2580	1828	-620
2580	1829	-436
2580	1830	-326
2580	1831	-278
2580	1832	-278
2580	1833	-349
2580	1834	-491
2580	1835	-566
2580	1836	-456
2580	1837	-203
2580	1838	42
2580	1839	172
2580	1840	171
2580	1841	35
2580	1842	-168
2580	1843	-347
2580	1844	-305
2580	1845	-7
2580	1846	398
2580	1847	670
2580	1848	744
2580	1849	626
2580	1850	349
2580	1851	23
2580	1852	-156
2580	1853	-51
2580	1854	266
2580	1855	594
2580	1856	800
2580	1857	850
2580	1858	750
2580	1859	562
2580	1860	353
2580	1861	294
2580	1862	419
2580	1863	614
2580	1864	685
2580	1865	608
2580	1866	441
2580	1867	232
2580	1868	55
2580	1869	38
2580	1870	256
2580	1871	600
2580	1872	868
2580	1873	951
2580	1874	856
2580	1875	628
2580	1876	314
2580	1877	-11
2580	1878	-205
2580	1879	-233
2580	1880	-190
2580	1881	-191
2580	1882	-261
2580	1883	-337
2580	1884	-405
2580	1885	-461
2580	1886	-444
2580	1887	-296
2580	1888	-84
2580	1889	87
2580	1890	171
2580	1891	221
2580	1892	271
2580	1893	284
2580	1894	230
2580	1895	142
2580	1896	36
2580	1897	-124
2580	1898	-338
2580	1899	-501
2580	1900	-494
2580	1901	-350
2580	1902	-187
2580	1903	-79
2580	1904	-31
2580	1905	-61
2580	1906	-163
2580	1907	-250
2580	1908	-208
2580	1909	-8
2580	1910	215
2580	1911	341
2580	1912	321
2580	1913	171
2580	1914	-92
2580	1915	-390
2580	1916	-552
2580	1917	-438
2580	1918	-113
2580	1919	234
2580	1920	454
2580	1921	504
2580	1922	376
2580	1923	115
2580	1924	-157
2580	1925	-283
2580	1926	-209
2580	1927	-50
2580	1928	48
2580	1929	14
2580	1930	-121
2580	1931	-319
2580	1932	-501
2580	1933	-523
2580	1934	-293
2580	1935	85
2580	1936	397
2580	1937	503
2580	1938	405
2580	1939	160
2580	1940	-172
2580	1941	-457
2580	1942	-552
2580	1943	-436
2580	1944	-234
2580	1945	-104
2580	1946	-78
2580	1947	-92
2580	1948	-108
2580	1949	-101
2580	1950	0
2580	1951	243
2580	1952	544
2580	1953	778
2580	1954	897
2580	1955	950
2580	1956	987
2580	1957	975
2580	1958	895
2580	1959	772
2580	1960	622
2580	1961	397
2580	1962	128
2580	1963	-59
2580	1964	-63
2580	1965	35
2580	1966	124
2580	1967	124
2580	1968	32
2580	1969	-149
2580	1970	-412
2580	1971	-619
2580	1972	-662
2580	1973	-513
2580	1974	-307
2580	1975	-180
2580	1976	-165
2580	1977	-256
2580	1978	-461
2580	1979	-750
2580	1980	-956
2580	1981	-912
2580	1982	-616
2580	1983	-195
2580	1984	165
2580	1985	365
2580	1986	319
2580	1987	1
2580	1988	-314
2580	1989	-317
2580	1990	228
2580	1991	1302
2580	1992	2628
2580	1993	3858
2580	1994	4618
2580	1995	4581
2580	1996	3646
2580	1997	2076
2580	1998	346
2580	1999	-1127
[truncated: 159,280 more rows]
