# Supplementary material for: Are Complexity Metrics Reliable in Assessing HRV Control in Obese Patients During Sleep?
Source: PLoS One. 2015 Apr 20;10(4):e0124458. doi: 10.1371/journal.pone.0124458 (PMC4404104; doi:10.1371/journal.pone.0124458)
Supplement: S2 Dataset — (ZIP) [file pone.0124458.s002.zip › cabiddu_obese_patients_data/SUBJECT (16)/2/FC.txt]

8850	0	394
8850	1	350
8850	2	267
8850	3	142
8850	4	6
8850	5	-120
8850	6	-246
8850	7	-344
8850	8	-378
8850	9	-380
8850	10	-427
8850	11	-550
8850	12	-678
8850	13	-727
8850	14	-687
8850	15	-596
8850	16	-499
8850	17	-436
8850	18	-458
8850	19	-563
8850	20	-651
8850	21	-599
8850	22	-406
8850	23	-192
8850	24	-76
8850	25	-78
8850	26	-114
8850	27	-15
8850	28	435
8850	29	1393
8850	30	2766
8850	31	4162
8850	32	5050
8850	33	5046
8850	34	4062
8850	35	2326
8850	36	321
8850	37	-1358
8850	38	-2258
8850	39	-2298
8850	40	-1760
8850	41	-1068
8850	42	-562
8850	43	-410
8850	44	-589
8850	45	-910
8850	46	-1120
8850	47	-1087
8850	48	-882
8850	49	-679
8850	50	-586
8850	51	-607
8850	52	-698
8850	53	-788
8850	54	-788
8850	55	-655
8850	56	-455
8850	57	-323
8850	58	-322
8850	59	-399
8850	60	-474
8850	61	-507
8850	62	-486
8850	63	-403
8850	64	-284
8850	65	-207
8850	66	-210
8850	67	-264
8850	68	-293
8850	69	-280
8850	70	-250
8850	71	-205
8850	72	-124
8850	73	-14
8850	74	62
8850	75	82
8850	76	80
8850	77	89
8850	78	100
8850	79	105
8850	80	134
8850	81	213
8850	82	302
8850	83	352
8850	84	369
8850	85	394
8850	86	428
8850	87	438
8850	88	431
8850	89	448
8850	90	490
8850	91	508
8850	92	480
8850	93	436
8850	94	408
8850	95	382
8850	96	340
8850	97	323
8850	98	372
8850	99	462
8850	100	540
8850	101	595
8850	102	647
8850	103	675
8850	104	637
8850	105	537
8850	106	430
8850	107	344
8850	108	250
8850	109	132
8850	110	19
8850	111	-64
8850	112	-139
8850	113	-231
8850	114	-310
8850	115	-334
8850	116	-325
8850	117	-335
8850	118	-365
8850	119	-379
8850	120	-370
8850	121	-366
8850	122	-364
8850	123	-322
8850	124	-237
8850	125	-167
8850	126	-159
8850	127	-192
8850	128	-231
8850	129	-278
8850	130	-339
8850	131	-376
8850	132	-348
8850	133	-283
8850	134	-245
8850	135	-240
8850	136	-234
8850	137	-216
8850	138	-220
8850	139	-256
8850	140	-287
8850	141	-299
8850	142	-320
8850	143	-361
8850	144	-377
8850	145	-330
8850	146	-243
8850	147	-169
8850	148	-116
8850	149	-72
8850	150	-58
8850	151	-106
8850	152	-191
8850	153	-243
8850	154	-231
8850	155	-196
8850	156	-167
8850	157	-133
8850	158	-94
8850	159	-87
8850	160	-119
8850	161	-154
8850	162	-140
8850	163	-96
8850	164	-62
8850	165	-34
8850	166	21
8850	167	96
8850	168	153
8850	169	199
8850	170	276
8850	171	392
8850	172	505
8850	173	572
8850	174	615
8850	175	656
8850	176	672
8850	177	633
8850	178	558
8850	179	476
8850	180	359
8850	181	163
8850	182	-79
8850	183	-274
8850	184	-371
8850	185	-391
8850	186	-357
8850	187	-302
8850	188	-290
8850	189	-379
8850	190	-571
8850	191	-741
8850	192	-774
8850	193	-666
8850	194	-501
8850	195	-365
8850	196	-315
8850	197	-381
8850	198	-524
8850	199	-610
8850	200	-506
8850	201	-231
8850	202	51
8850	203	171
8850	204	100
8850	205	-47
8850	206	-51
8850	207	339
8850	208	1283
8850	209	2664
8850	210	4041
8850	211	4860
8850	212	4746
8850	213	3668
8850	214	1919
8850	215	15
8850	216	-1468
8850	217	-2143
8850	218	-2009
8850	219	-1405
8850	220	-766
8850	221	-391
8850	222	-369
8850	223	-614
8850	224	-919
8850	225	-1055
8850	226	-932
8850	227	-660
8850	228	-438
8850	229	-372
8850	230	-440
8850	231	-571
8850	232	-694
8850	233	-736
8850	234	-660
8850	235	-521
8850	236	-429
8850	237	-419
8850	238	-438
8850	239	-417
8850	240	-352
8850	241	-270
8850	242	-191
8850	243	-140
8850	244	-155
8850	245	-246
8850	246	-352
8850	247	-385
8850	248	-320
8850	249	-206
8850	250	-90
8850	251	28
8850	252	125
8850	253	149
8850	254	111
8850	255	65
8850	256	59
8850	257	80
8850	258	99
8850	259	124
8850	260	176
8850	261	232
8850	262	259
8850	263	274
8850	264	324
8850	265	398
8850	266	443
8850	267	441
8850	268	428
8850	269	430
8850	270	429
8850	271	421
8850	272	437
8850	273	486
8850	274	521
8850	275	496
8850	276	437
8850	277	399
8850	278	397
8850	279	408
8850	280	432
8850	281	482
8850	282	523
8850	283	492
8850	284	385
8850	285	269
8850	286	199
8850	287	161
8850	288	126
8850	289	92
8850	290	48
8850	291	-43
8850	292	-199
8850	293	-363
8850	294	-453
8850	295	-453
8850	296	-410
8850	297	-351
8850	298	-274
8850	299	-204
8850	300	-185
8850	301	-223
8850	302	-265
8850	303	-277
8850	304	-290
8850	305	-333
8850	306	-378
8850	307	-380
8850	308	-346
8850	309	-304
8850	310	-244
8850	311	-158
8850	312	-85
8850	313	-87
8850	314	-162
8850	315	-241
8850	316	-278
8850	317	-278
8850	318	-253
8850	319	-191
8850	320	-107
8850	321	-61
8850	322	-90
8850	323	-151
8850	324	-184
8850	325	-183
8850	326	-178
8850	327	-171
8850	328	-149
8850	329	-130
8850	330	-154
8850	331	-206
8850	332	-222
8850	333	-172
8850	334	-97
8850	335	-51
8850	336	-35
8850	337	-42
8850	338	-92
8850	339	-182
8850	340	-243
8850	341	-210
8850	342	-98
8850	343	25
8850	344	118
8850	345	185
8850	346	219
8850	347	207
8850	348	186
8850	349	230
8850	350	360
8850	351	517
8850	352	630
8850	353	691
8850	354	708
8850	355	670
8850	356	577
8850	357	487
8850	358	452
8850	359	435
8850	360	355
8850	361	194
8850	362	13
8850	363	-133
8850	364	-239
8850	365	-292
8850	366	-290
8850	367	-274
8850	368	-314
8850	369	-426
8850	370	-531
8850	371	-545
8850	372	-475
8850	373	-399
8850	374	-381
8850	375	-442
8850	376	-577
8850	377	-737
8850	378	-799
8850	379	-654
8850	380	-338
8850	381	-27
8850	382	125
8850	383	112
8850	384	75
8850	385	234
8850	386	815
8850	387	1927
8850	388	3398
8850	389	4752
8850	390	5422
8850	391	5053
8850	392	3669
8850	393	1637
8850	394	-460
8850	395	-2015
8850	396	-2644
8850	397	-2381
8850	398	-1618
8850	399	-841
8850	400	-385
8850	401	-344
8850	402	-611
8850	403	-957
8850	404	-1135
8850	405	-1048
8850	406	-807
8850	407	-606
8850	408	-546
8850	409	-598
8850	410	-684
8850	411	-738
8850	412	-710
8850	413	-589
8850	414	-450
8850	415	-408
8850	416	-499
8850	417	-638
8850	418	-714
8850	419	-689
8850	420	-581
8850	421	-420
8850	422	-249
8850	423	-136
8850	424	-126
8850	425	-183
8850	426	-223
8850	427	-210
8850	428	-169
8850	429	-122
8850	430	-50
8850	431	37
8850	432	94
8850	433	102
8850	434	106
8850	435	142
8850	436	185
8850	437	207
8850	438	222
8850	439	259
8850	440	303
8850	441	318
8850	442	321
8850	443	357
8850	444	426
8850	445	484
8850	446	512
8850	447	537
8850	448	571
8850	449	573
8850	450	526
8850	451	470
8850	452	449
8850	453	449
8850	454	443
8850	455	449
8850	456	494
8850	457	548
8850	458	558
8850	459	522
8850	460	487
8850	461	462
8850	462	415
8850	463	342
8850	464	276
8850	465	232
8850	466	173
8850	467	74
8850	468	-35
8850	469	-108
8850	470	-157
8850	471	-214
8850	472	-260
8850	473	-264
8850	474	-242
8850	475	-247
8850	476	-281
8850	477	-304
8850	478	-303
8850	479	-310
8850	480	-338
8850	481	-350
8850	482	-326
8850	483	-303
8850	484	-309
8850	485	-319
8850	486	-291
8850	487	-241
8850	488	-209
8850	489	-189
8850	490	-153
8850	491	-112
8850	492	-108
8850	493	-141
8850	494	-161
8850	495	-146
8850	496	-128
8850	497	-131
8850	498	-135
8850	499	-118
8850	500	-114
8850	501	-146
8850	502	-178
8850	503	-165
8850	504	-120
8850	505	-88
8850	506	-71
8850	507	-44
8850	508	-18
8850	509	-36
8850	510	-92
8850	511	-132
8850	512	-131
8850	513	-124
8850	514	-137
8850	515	-150
8850	516	-142
8850	517	-141
8850	518	-173
8850	519	-207
8850	520	-191
8850	521	-131
8850	522	-71
8850	523	-17
8850	524	59
8850	525	147
8850	526	205
8850	527	224
8850	528	253
8850	529	322
8850	530	399
8850	531	451
8850	532	497
8850	533	553
8850	534	591
8850	535	572
8850	536	520
8850	537	479
8850	538	436
8850	539	309
8850	540	153
8850	541	11
8850	542	-85
8850	543	-162
8850	544	-236
8850	545	-289
8850	546	-334
8850	547	-414
8850	548	-544
8850	549	-654
8850	550	-672
8850	551	-613
8850	552	-550
8850	553	-525
8850	554	-538
8850	555	-589
8850	556	-665
8850	557	-695
8850	558	-607
8850	559	-424
8850	560	-265
8850	561	-212
8850	562	-215
8850	563	-125
8850	564	230
8850	565	969
8850	566	2109
8850	567	3457
8850	568	4589
8850	569	5042
8850	570	4569
8850	571	3249
8850	572	1423
8850	573	-434
8850	574	-1833
8850	575	-2457
8850	576	-2318
8850	577	-1723
8850	578	-1087
8850	579	-672
8850	580	-565
8850	581	-709
8850	582	-949
8850	583	-1100
8850	584	-1061
8850	585	-897
8850	586	-750
8850	587	-696
8850	588	-709
8850	589	-738
8850	590	-756
8850	591	-733
8850	592	-646
8850	593	-533
8850	594	-472
8850	595	-497
8850	596	-545
8850	597	-540
8850	598	-482
8850	599	-413
8850	600	-353
8850	601	-303
8850	602	-280
8850	603	-283
8850	604	-311
8850	605	-254
8850	606	-119
8850	607	19
8850	608	92
8850	609	104
8850	610	77
8850	611	10
8850	612	-73
8850	613	-114
8850	614	-67
8850	615	25
8850	616	103
8850	617	152
8850	618	201
8850	619	247
8850	620	266
8850	621	277
8850	622	324
8850	623	404
8850	624	459
8850	625	466
8850	626	457
8850	627	458
8850	628	453
8850	629	427
8850	630	412
8850	631	435
8850	632	469
8850	633	468
8850	634	444
8850	635	444
8850	636	466
8850	637	473
8850	638	460
8850	639	459
8850	640	471
8850	641	446
8850	642	380
8850	643	297
8850	644	228
8850	645	153
8850	646	49
8850	647	-52
8850	648	-113
8850	649	-155
8850	650	-216
8850	651	-287
8850	652	-325
8850	653	-332
8850	654	-349
8850	655	-378
8850	656	-386
8850	657	-362
8850	658	-343
8850	659	-357
8850	660	-369
8850	661	-348
8850	662	-313
8850	663	-297
8850	664	-284
8850	665	-250
8850	666	-217
8850	667	-225
8850	668	-258
8850	669	-263
8850	670	-228
8850	671	-194
8850	672	-179
8850	673	-158
8850	674	-128
8850	675	-124
8850	676	-161
8850	677	-194
8850	678	-183
8850	679	-149
8850	680	-134
8850	681	-131
8850	682	-116
8850	683	-102
8850	684	-118
8850	685	-142
8850	686	-125
8850	687	-69
8850	688	-26
8850	689	-27
8850	690	-46
8850	691	-59
8850	692	-87
8850	693	-143
8850	694	-185
8850	695	-178
8850	696	-152
8850	697	-150
8850	698	-157
8850	699	-131
8850	700	-73
8850	701	-20
8850	702	28
8850	703	102
8850	704	196
8850	705	264
8850	706	284
8850	707	300
8850	708	347
8850	709	409
8850	710	463
8850	711	524
8850	712	601
8850	713	655
8850	714	640
8850	715	571
8850	716	501
8850	717	440
8850	718	346
8850	719	209
8850	720	62
8850	721	-64
8850	722	-175
8850	723	-257
8850	724	-288
8850	725	-289
8850	726	-335
8850	727	-468
8850	728	-625
8850	729	-706
8850	730	-678
8850	731	-586
8850	732	-486
8850	733	-419
8850	734	-434
8850	735	-544
8850	736	-664
8850	737	-662
8850	738	-497
8850	739	-268
8850	740	-114
8850	741	-81
8850	742	-99
8850	743	-2
8850	744	430
8850	745	1380
8850	746	2812
8850	747	4361
8850	748	5467
8850	749	5663
8850	750	4787
8850	751	3022
8850	752	847
8850	753	-1109
8850	754	-2305
8850	755	-2554
8850	756	-2082
8850	757	-1331
8850	758	-705
8850	759	-425
8850	760	-513
8850	761	-810
8850	762	-1057
8850	763	-1077
8850	764	-893
8850	765	-672
8850	766	-550
8850	767	-554
8850	768	-640
8850	769	-743
8850	770	-782
8850	771	-700
8850	772	-535
8850	773	-408
8850	774	-398
8850	775	-471
8850	776	-534
8850	777	-541
8850	778	-494
8850	779	-399
8850	780	-274
8850	781	-181
8850	782	-170
8850	783	-218
8850	784	-241
8850	785	-218
8850	786	-183
8850	787	-165
8850	788	-140
8850	789	-88
8850	790	-41
8850	791	-21
8850	792	-3
8850	793	47
8850	794	108
8850	795	143
8850	796	166
8850	797	213
8850	798	279
8850	799	320
8850	800	334
8850	801	360
8850	802	409
8850	803	440
8850	804	438
8850	805	437
8850	806	466
8850	807	496
8850	808	496
8850	809	488
8850	810	505
8850	811	527
8850	812	516
8850	813	488
8850	814	489
8850	815	517
8850	816	529
8850	817	516
8850	818	509
8850	819	512
8850	820	486
8850	821	410
8850	822	322
8850	823	258
8850	824	194
8850	825	102
8850	826	3
8850	827	-65
8850	828	-114
8850	829	-180
8850	830	-252
8850	831	-289
8850	832	-289
8850	833	-300
8850	834	-334
8850	835	-357
8850	836	-351
8850	837	-350
8850	838	-377
8850	839	-396
8850	840	-379
8850	841	-352
8850	842	-352
8850	843	-358
8850	844	-336
8850	845	-299
8850	846	-289
8850	847	-304
8850	848	-304
8850	849	-282
8850	850	-273
8850	851	-285
8850	852	-282
8850	853	-246
8850	854	-216
8850	855	-227
8850	856	-251
8850	857	-253
8850	858	-249
8850	859	-261
8850	860	-269
8850	861	-235
8850	862	-177
8850	863	-149
8850	864	-162
8850	865	-172
8850	866	-163
8850	867	-161
8850	868	-180
8850	869	-186
8850	870	-162
8850	871	-143
8850	872	-158
8850	873	-183
8850	874	-181
8850	875	-168
8850	876	-182
8850	877	-210
8850	878	-208
8850	879	-177
8850	880	-154
8850	881	-140
8850	882	-93
8850	883	-5
8850	884	79
8850	885	130
8850	886	176
8850	887	243
8850	888	308
8850	889	346
8850	890	385
8850	891	460
8850	892	545
8850	893	590
8850	894	596
8850	895	601
8850	896	596
8850	897	520
8850	898	432
8850	899	350
8850	900	263
8850	901	114
8850	902	-90
8850	903	-269
8850	904	-351
8850	905	-351
8850	906	-344
8850	907	-374
8850	908	-446
8850	909	-555
8850	910	-671
8850	911	-715
8850	912	-623
8850	913	-446
8850	914	-322
8850	915	-346
8850	916	-484
8850	917	-631
8850	918	-690
8850	919	-609
8850	920	-378
8850	921	-84
8850	922	114
8850	923	136
8850	924	112
8850	925	311
8850	926	940
8850	927	2002
8850	928	3281
8850	929	4379
8850	930	4822
8850	931	4283
8850	932	2804
8850	933	836
8850	934	-1004
8850	935	-2216
8850	936	-2583
8850	937	-2195
8850	938	-1410
8850	939	-694
8850	940	-377
8850	941	-475
8850	942	-765
8850	943	-997
8850	944	-1042
8850	945	-892
8850	946	-639
8850	947	-440
8850	948	-424
8850	949	-578
8850	950	-750
8850	951	-799
8850	952	-710
8850	953	-563
8850	954	-437
8850	955	-378
8850	956	-414
8850	957	-516
8850	958	-581
8850	959	-515
8850	960	-334
8850	961	-152
8850	962	-96
8850	963	-111
8850	964	-152
8850	965	-204
8850	966	-255
8850	967	-253
8850	968	-179
8850	969	-91
8850	970	-38
8850	971	-9
8850	972	26
8850	973	58
8850	974	63
8850	975	65
8850	976	107
8850	977	185
8850	978	246
8850	979	276
8850	980	306
8850	981	350
8850	982	381
8850	983	389
8850	984	408
8850	985	455
8850	986	498
8850	987	502
8850	988	486
8850	989	495
8850	990	520
8850	991	523
8850	992	509
8850	993	520
8850	994	560
8850	995	591
8850	996	605
8850	997	632
8850	998	676
8850	999	694
8850	1000	652
8850	1001	582
8850	1002	520
8850	1003	458
8850	1004	369
8850	1005	279
8850	1006	222
8850	1007	182
8850	1008	111
8850	1009	13
8850	1010	-65
8850	1011	-103
8850	1012	-135
8850	1013	-177
8850	1014	-204
8850	1015	-208
8850	1016	-224
8850	1017	-274
8850	1018	-318
8850	1019	-316
8850	1020	-288
8850	1021	-280
8850	1022	-291
8850	1023	-294
8850	1024	-296
8850	1025	-329
8850	1026	-378
8850	1027	-391
8850	1028	-357
8850	1029	-320
8850	1030	-310
8850	1031	-300
8850	1032	-269
8850	1033	-242
8850	1034	-243
8850	1035	-243
8850	1036	-213
8850	1037	-179
8850	1038	-186
8850	1039	-224
8850	1040	-242
8850	1041	-234
8850	1042	-233
8850	1043	-243
8850	1044	-227
8850	1045	-184
8850	1046	-158
8850	1047	-169
8850	1048	-180
8850	1049	-157
8850	1050	-131
8850	1051	-142
8850	1052	-172
8850	1053	-186
8850	1054	-189
8850	1055	-208
8850	1056	-228
8850	1057	-210
8850	1058	-168
8850	1059	-159
8850	1060	-200
8850	1061	-244
8850	1062	-260
8850	1063	-259
8850	1064	-246
8850	1065	-188
8850	1066	-69
8850	1067	62
8850	1068	149
8850	1069	199
8850	1070	253
8850	1071	315
8850	1072	361
8850	1073	408
8850	1074	494
8850	1075	603
8850	1076	673
8850	1077	681
8850	1078	655
8850	1079	614
8850	1080	530
8850	1081	401
8850	1082	252
8850	1083	104
8850	1084	-52
8850	1085	-218
8850	1086	-351
8850	1087	-399
8850	1088	-389
8850	1089	-410
8850	1090	-492
8850	1091	-592
8850	1092	-662
8850	1093	-690
8850	1094	-666
8850	1095	-579
8850	1096	-470
8850	1097	-424
8850	1098	-489
8850	1099	-593
8850	1100	-621
8850	1101	-533
8850	1102	-377
8850	1103	-218
8850	1104	-111
8850	1105	-92
8850	1106	-111
8850	1107	28
8850	1108	565
8850	1109	1584
8850	1110	2892
8850	1111	4096
8850	1112	4774
8850	1113	4610
8850	1114	3521
8850	1115	1758
8850	1116	-144
8850	1117	-1614
8850	1118	-2324
8850	1119	-2282
8850	1120	-1732
8850	1121	-1025
8850	1122	-499
8850	1123	-339
8850	1124	-478
8850	1125	-686
8850	1126	-770
8850	1127	-695
8850	1128	-534
8850	1129	-383
8850	1130	-325
8850	1131	-407
8850	1132	-591
8850	1133	-745
8850	1134	-752
8850	1135	-619
8850	1136	-447
8850	1137	-313
8850	1138	-231
8850	1139	-201
8850	1140	-223
8850	1141	-254
8850	1142	-236
8850	1143	-164
8850	1144	-109
8850	1145	-125
8850	1146	-169
8850	1147	-186
8850	1148	-183
8850	1149	-180
8850	1150	-151
8850	1151	-71
8850	1152	33
8850	1153	107
8850	1154	142
8850	1155	168
8850	1156	189
8850	1157	181
8850	1158	151
8850	1159	149
8850	1160	199
8850	1161	260
8850	1162	307
8850	1163	349
8850	1164	398
8850	1165	432
8850	1166	423
8850	1167	408
8850	1168	444
8850	1169	528
8850	1170	608
8850	1171	654
8850	1172	676
8850	1173	670
8850	1174	611
8850	1175	518
8850	1176	466
8850	1177	492
8850	1178	562
8850	1179	619
8850	1180	660
8850	1181	692
8850	1182	693
8850	1183	637
8850	1184	553
8850	1185	487
8850	1186	422
8850	1187	307
8850	1188	137
8850	1189	-27
8850	1190	-148
8850	1191	-238
8850	1192	-305
8850	1193	-318
8850	1194	-271
8850	1195	-220
8850	1196	-216
8850	1197	-247
8850	1198	-279
8850	1199	-319
8850	1200	-387
8850	1201	-456
8850	1202	-473
8850	1203	-439
8850	1204	-393
8850	1205	-349
8850	1206	-278
8850	1207	-189
8850	1208	-143
8850	1209	-178
8850	1210	-259
8850	1211	-336
8850	1212	-398
8850	1213	-435
8850	1214	-407
8850	1215	-289
8850	1216	-138
8850	1217	-37
8850	1218	-15
8850	1219	-40
8850	1220	-92
8850	1221	-174
8850	1222	-259
8850	1223	-286
8850	1224	-239
8850	1225	-171
8850	1226	-142
8850	1227	-139
8850	1228	-136
8850	1229	-144
8850	1230	-177
8850	1231	-202
8850	1232	-178
8850	1233	-124
8850	1234	-98
8850	1235	-109
8850	1236	-130
8850	1237	-157
8850	1238	-212
8850	1239	-275
8850	1240	-282
8850	1241	-202
8850	1242	-79
8850	1243	30
8850	1244	119
8850	1245	197
8850	1246	240
8850	1247	231
8850	1248	220
8850	1249	272
8850	1250	380
8850	1251	477
8850	1252	527
8850	1253	552
8850	1254	567
8850	1255	564
8850	1256	554
8850	1257	564
8850	1258	588
8850	1259	549
8850	1260	385
8850	1261	124
8850	1262	-145
8850	1263	-357
8850	1264	-482
8850	1265	-489
8850	1266	-391
8850	1267	-290
8850	1268	-306
8850	1269	-454
8850	1270	-632
8850	1271	-734
8850	1272	-732
8850	1273	-661
8850	1274	-564
8850	1275	-503
8850	1276	-542
8850	1277	-658
8850	1278	-715
8850	1279	-588
8850	1280	-303
8850	1281	-18
8850	1282	128
8850	1283	98
8850	1284	-24
8850	1285	-49
8850	1286	300
8850	1287	1211
8850	1288	2581
8850	1289	3993
8850	1290	4903
8850	1291	4911
8850	1292	3921
8850	1293	2160
8850	1294	138
8850	1295	-1526
8850	1296	-2389
8850	1297	-2401
8850	1298	-1860
8850	1299	-1170
8850	1300	-652
8850	1301	-465
8850	1302	-580
8850	1303	-813
8850	1304	-934
8850	1305	-854
8850	1306	-667
8850	1307	-532
8850	1308	-528
8850	1309	-628
8850	1310	-771
8850	1311	-879
8850	1312	-868
8850	1313	-714
8850	1314	-509
8850	1315	-382
8850	1316	-374
8850	1317	-423
8850	1318	-464
8850	1319	-478
8850	1320	-448
8850	1321	-358
8850	1322	-245
8850	1323	-185
8850	1324	-208
8850	1325	-255
8850	1326	-257
8850	1327	-212
8850	1328	-153
8850	1329	-94
8850	1330	-20
8850	1331	47
8850	1332	60
8850	1333	33
8850	1334	29
8850	1335	73
8850	1336	135
8850	1337	192
8850	1338	251
8850	1339	309
8850	1340	321
8850	1341	262
8850	1342	188
8850	1343	170
8850	1344	220
8850	1345	311
8850	1346	431
8850	1347	568
8850	1348	663
8850	1349	646
8850	1350	529
8850	1351	404
8850	1352	352
8850	1353	367
8850	1354	428
8850	1355	520
8850	1356	604
8850	1357	613
8850	1358	514
8850	1359	371
8850	1360	276
8850	1361	258
8850	1362	287
8850	1363	334
8850	1364	377
8850	1365	353
8850	1366	201
8850	1367	-48
8850	1368	-281
8850	1369	-405
8850	1370	-415
8850	1371	-342
8850	1372	-223
8850	1373	-110
8850	1374	-87
8850	1375	-194
8850	1376	-364
8850	1377	-489
8850	1378	-524
8850	1379	-493
8850	1380	-419
8850	1381	-317
8850	1382	-234
8850	1383	-231
8850	1384	-300
8850	1385	-363
8850	1386	-366
8850	1387	-338
8850	1388	-329
8850	1389	-344
8850	1390	-371
8850	1391	-417
8850	1392	-475
8850	1393	-485
8850	1394	-394
8850	1395	-237
8850	1396	-103
8850	1397	-45
8850	1398	-50
8850	1399	-108
8850	1400	-216
8850	1401	-335
8850	1402	-388
8850	1403	-348
8850	1404	-265
8850	1405	-201
8850	1406	-156
8850	1407	-110
8850	1408	-79
8850	1409	-88
8850	1410	-106
8850	1411	-88
8850	1412	-44
8850	1413	-29
8850	1414	-51
8850	1415	-70
8850	1416	-66
8850	1417	-66
8850	1418	-85
8850	1419	-94
8850	1420	-71
8850	1421	-47
8850	1422	-45
8850	1423	-39
8850	1424	13
8850	1425	90
8850	1426	153
8850	1427	212
8850	1428	304
8850	1429	424
8850	1430	516
8850	1431	563
8850	1432	593
8850	1433	617
8850	1434	602
8850	1435	548
8850	1436	497
8850	1437	476
8850	1438	453
8850	1439	372
8850	1440	255
8850	1441	126
8850	1442	-8
8850	1443	-139
8850	1444	-230
8850	1445	-240
8850	1446	-213
8850	1447	-251
8850	1448	-394
8850	1449	-577
8850	1450	-710
8850	1451	-747
8850	1452	-689
8850	1453	-550
8850	1454	-394
8850	1455	-332
8850	1456	-415
8850	1457	-562
8850	1458	-631
8850	1459	-562
8850	1460	-401
8850	1461	-225
8850	1462	-86
8850	1463	-5
8850	1464	81
8850	1465	359
8850	1466	1053
8850	1467	2211
8850	1468	3593
8850	1469	4761
8850	1470	5286
8850	1471	4895
8850	1472	3576
8850	1473	1638
8850	1474	-348
8850	1475	-1805
8850	1476	-2430
8850	1477	-2286
8850	1478	-1673
8850	1479	-959
8850	1480	-468
8850	1481	-358
8850	1482	-555
8850	1483	-821
8850	1484	-953
8850	1485	-908
8850	1486	-780
8850	1487	-659
8850	1488	-604
8850	1489	-645
8850	1490	-752
8850	1491	-824
8850	1492	-773
8850	1493	-624
8850	1494	-484
8850	1495	-422
8850	1496	-419
8850	1497	-435
8850	1498	-450
8850	1499	-442
8850	1500	-369
8850	1501	-247
8850	1502	-155
8850	1503	-142
8850	1504	-182
8850	1505	-191
8850	1506	-166
8850	1507	-145
8850	1508	-128
8850	1509	-94
8850	1510	-48
8850	1511	-22
8850	1512	-7
8850	1513	44
8850	1514	143
8850	1515	242
8850	1516	303
8850	1517	337
8850	1518	363
8850	1519	361
8850	1520	322
8850	1521	291
8850	1522	322
8850	1523	398
8850	1524	465
8850	1525	511
8850	1526	559
8850	1527	603
8850	1528	608
8850	1529	579
8850	1530	560
8850	1531	573
8850	1532	581
8850	1533	558
8850	1534	534
8850	1535	540
8850	1536	552
8850	1537	541
8850	1538	522
8850	1539	528
8850	1540	538
8850	1541	509
8850	1542	445
8850	1543	388
8850	1544	343
8850	1545	270
8850	1546	158
8850	1547	41
8850	1548	-51
8850	1549	-145
8850	1550	-247
8850	1551	-327
8850	1552	-353
8850	1553	-353
8850	1554	-371
8850	1555	-394
8850	1556	-388
8850	1557	-363
8850	1558	-360
8850	1559	-373
8850	1560	-360
8850	1561	-318
8850	1562	-288
8850	1563	-291
8850	1564	-295
8850	1565	-278
8850	1566	-270
8850	1567	-291
8850	1568	-312
8850	1569	-293
8850	1570	-256
8850	1571	-240
8850	1572	-241
8850	1573	-223
8850	1574	-195
8850	1575	-203
8850	1576	-242
8850	1577	-263
8850	1578	-250
8850	1579	-238
8850	1580	-243
8850	1581	-236
8850	1582	-196
8850	1583	-155
8850	1584	-148
8850	1585	-154
8850	1586	-139
8850	1587	-119
8850	1588	-131
8850	1589	-157
8850	1590	-155
8850	1591	-127
8850	1592	-121
8850	1593	-144
8850	1594	-159
8850	1595	-152
8850	1596	-154
8850	1597	-181
8850	1598	-200
8850	1599	-184
8850	1600	-162
8850	1601	-170
8850	1602	-185
8850	1603	-162
8850	1604	-109
8850	1605	-60
8850	1606	-9
8850	1607	77
8850	1608	184
8850	1609	258
8850	1610	285
8850	1611	307
8850	1612	352
8850	1613	402
8850	1614	441
8850	1615	490
8850	1616	561
8850	1617	616
8850	1618	609
8850	1619	557
8850	1620	507
8850	1621	459
8850	1622	372
8850	1623	240
8850	1624	96
8850	1625	-33
8850	1626	-154
8850	1627	-246
8850	1628	-276
8850	1629	-264
8850	1630	-297
8850	1631	-425
8850	1632	-586
8850	1633	-684
8850	1634	-680
8850	1635	-607
8850	1636	-507
8850	1637	-429
8850	1638	-440
8850	1639	-559
8850	1640	-701
8850	1641	-723
8850	1642	-569
8850	1643	-331
8850	1644	-149
8850	1645	-81
8850	1646	-79
8850	1647	3
8850	1648	393
8850	1649	1300
8850	1650	2713
8850	1651	4283
8850	1652	5453
8850	1653	5738
8850	1654	4941
8850	1655	3213
8850	1656	1015
8850	1657	-1006
8850	1658	-2281
8850	1659	-2598
8850	1660	-2164
8850	1661	-1420
8850	1662	-780
8850	1663	-487
8850	1664	-579
8850	1665	-897
8850	1666	-1173
8850	1667	-1220
8850	1668	-1057
8850	1669	-844
8850	1670	-709
8850	1671	-678
8850	1672	-719
8850	1673	-778
8850	1674	-783
8850	1675	-683
8850	1676	-524
8850	1677	-428
8850	1678	-461
8850	1679	-571
8850	1680	-656
8850	1681	-669
8850	1682	-614
8850	1683	-500
8850	1684	-361
8850	1685	-269
8850	1686	-269
8850	1687	-318
8850	1688	-323
8850	1689	-269
8850	1690	-204
8850	1691	-170
8850	1692	-150
8850	1693	-122
8850	1694	-107
8850	1695	-112
8850	1696	-103
8850	1697	-50
8850	1698	17
8850	1699	53
8850	1700	73
8850	1701	116
8850	1702	177
8850	1703	218
8850	1704	240
8850	1705	278
8850	1706	335
8850	1707	368
8850	1708	370
8850	1709	379
8850	1710	421
8850	1711	462
8850	1712	466
8850	1713	453
8850	1714	454
8850	1715	455
8850	1716	430
8850	1717	410
8850	1718	440
8850	1719	508
8850	1720	556
8850	1721	566
8850	1722	565
8850	1723	555
8850	1724	502
8850	1725	407
8850	1726	316
8850	1727	258
8850	1728	203
8850	1729	117
8850	1730	18
8850	1731	-57
8850	1732	-123
8850	1733	-208
8850	1734	-291
8850	1735	-326
8850	1736	-323
8850	1737	-332
8850	1738	-368
8850	1739	-394
8850	1740	-396
8850	1741	-407
8850	1742	-440
8850	1743	-461
8850	1744	-441
8850	1745	-412
8850	1746	-409
8850	1747	-413
8850	1748	-387
8850	1749	-347
8850	1750	-335
8850	1751	-342
8850	1752	-327
8850	1753	-290
8850	1754	-273
8850	1755	-279
8850	1756	-268
8850	1757	-228
8850	1758	-195
8850	1759	-197
8850	1760	-212
8850	1761	-208
8850	1762	-209
8850	1763	-239
8850	1764	-271
8850	1765	-260
8850	1766	-221
8850	1767	-196
8850	1768	-190
8850	1769	-170
8850	1770	-139
8850	1771	-139
8850	1772	-175
8850	1773	-202
8850	1774	-195
8850	1775	-187
8850	1776	-205
8850	1777	-224
8850	1778	-219
8850	1779	-209
8850	1780	-225
8850	1781	-243
8850	1782	-222
8850	1783	-175
8850	1784	-151
8850	1785	-156
8850	1786	-155
8850	1787	-134
8850	1788	-125
8850	1789	-133
8850	1790	-114
8850	1791	-44
8850	1792	41
8850	1793	104
8850	1794	165
8850	1795	255
8850	1796	353
8850	1797	419
8850	1798	465
8850	1799	524
8850	1800	584
8850	1801	599
8850	1802	568
8850	1803	534
8850	1804	508
8850	1805	465
8850	1806	379
8850	1807	265
8850	1808	131
8850	1809	-29
8850	1810	-196
8850	1811	-303
8850	1812	-311
8850	1813	-273
8850	1814	-293
8850	1815	-400
8850	1816	-536
8850	1817	-641
8850	1818	-686
8850	1819	-654
8850	1820	-546
8850	1821	-430
8850	1822	-416
8850	1823	-529
8850	1824	-667
8850	1825	-705
8850	1826	-600
8850	1827	-409
8850	1828	-212
8850	1829	-73
8850	1830	-21
8850	1831	37
8850	1832	333
8850	1833	1103
8850	1834	2355
8850	1835	3793
8850	1836	4941
8850	1837	5353
8850	1838	4767
8850	1839	3228
8850	1840	1141
8850	1841	-848
8850	1842	-2164
8850	1843	-2578
8850	1844	-2239
8850	1845	-1510
8850	1846	-798
8850	1847	-417
8850	1848	-460
8850	1849	-758
8850	1850	-1026
8850	1851	-1084
8850	1852	-947
8850	1853	-741
8850	1854	-581
8850	1855	-540
8850	1856	-630
8850	1857	-777
8850	1858	-851
8850	1859	-777
8850	1860	-617
8850	1861	-491
8850	1862	-449
8850	1863	-460
8850	1864	-483
8850	1865	-494
8850	1866	-456
8850	1867	-342
8850	1868	-199
8850	1869	-127
8850	1870	-154
8850	1871	-208
8850	1872	-221
8850	1873	-208
8850	1874	-200
8850	1875	-188
8850	1876	-154
8850	1877	-118
8850	1878	-107
8850	1879	-95
8850	1880	-40
8850	1881	46
8850	1882	110
8850	1883	140
8850	1884	170
8850	1885	214
8850	1886	242
8850	1887	247
8850	1888	265
8850	1889	319
8850	1890	373
8850	1891	389
8850	1892	388
8850	1893	409
8850	1894	441
8850	1895	451
8850	1896	446
8850	1897	467
8850	1898	507
8850	1899	523
8850	1900	509
8850	1901	508
8850	1902	533
8850	1903	552
8850	1904	540
8850	1905	524
8850	1906	529
8850	1907	526
8850	1908	483
8850	1909	421
8850	1910	380
8850	1911	344
8850	1912	275
8850	1913	179
8850	1914	99
8850	1915	40
8850	1916	-34
8850	1917	-126
8850	1918	-197
8850	1919	-232
8850	1920	-255
8850	1921	-307
8850	1922	-355
8850	1923	-363
8850	1924	-352
8850	1925	-358
8850	1926	-369
8850	1927	-355
8850	1928	-330
8850	1929	-334
8850	1930	-359
8850	1931	-353
8850	1932	-307
8850	1933	-268
8850	1934	-259
8850	1935	-260
8850	1936	-250
8850	1937	-258
8850	1938	-292
8850	1939	-306
8850	1940	-263
8850	1941	-198
8850	1942	-170
8850	1943	-182
8850	1944	-195
8850	1945	-198
8850	1946	-208
8850	1947	-202
8850	1948	-134
8850	1949	-14
8850	1950	87
8850	1951	116
8850	1952	87
8850	1953	30
8850	1954	-54
8850	1955	-159
8850	1956	-233
8850	1957	-236
8850	1958	-200
8850	1959	-183
8850	1960	-186
8850	1961	-174
8850	1962	-152
8850	1963	-159
8850	1964	-197
8850	1965	-226
8850	1966	-227
8850	1967	-234
8850	1968	-260
8850	1969	-267
8850	1970	-230
8850	1971	-185
8850	1972	-175
8850	1973	-184
8850	1974	-171
8850	1975	-136
8850	1976	-106
8850	1977	-66
8850	1978	21
8850	1979	135
8850	1980	217
8850	1981	247
8850	1982	271
8850	1983	328
8850	1984	396
8850	1985	469
8850	1986	552
8850	1987	642
8850	1988	692
8850	1989	659
8850	1990	576
8850	1991	505
8850	1992	452
8850	1993	349
8850	1994	234
8850	1995	117
8850	1996	4
8850	1997	-122
8850	1998	-248
8850	1999	-316
[truncated: 159,280 more rows]
