# Supplementary material for: Are Complexity Metrics Reliable in Assessing HRV Control in Obese Patients During Sleep?
Source: PLoS One. 2015 Apr 20;10(4):e0124458. doi: 10.1371/journal.pone.0124458 (PMC4404104; doi:10.1371/journal.pone.0124458)
Supplement: S2 Dataset — (ZIP) [file pone.0124458.s002.zip › cabiddu_obese_patients_data/SUBJECT (16)/3/FC.txt]

15600	0	-138
15600	1	-150
15600	2	-183
15600	3	-189
15600	4	-165
15600	5	-153
15600	6	-158
15600	7	-141
15600	8	-103
15600	9	-95
15600	10	-139
15600	11	-184
15600	12	-189
15600	13	-176
15600	14	-179
15600	15	-178
15600	16	-144
15600	17	-106
15600	18	-108
15600	19	-131
15600	20	-113
15600	21	-43
15600	22	32
15600	23	97
15600	24	182
15600	25	292
15600	26	376
15600	27	410
15600	28	435
15600	29	486
15600	30	528
15600	31	519
15600	32	477
15600	33	451
15600	34	427
15600	35	367
15600	36	291
15600	37	235
15600	38	181
15600	39	74
15600	40	-79
15600	41	-196
15600	42	-228
15600	43	-213
15600	44	-212
15600	45	-250
15600	46	-323
15600	47	-434
15600	48	-559
15600	49	-614
15600	50	-532
15600	51	-370
15600	52	-264
15600	53	-281
15600	54	-382
15600	55	-489
15600	56	-542
15600	57	-493
15600	58	-317
15600	59	-86
15600	60	63
15600	61	87
15600	62	139
15600	63	472
15600	64	1243
15600	65	2423
15600	66	3790
15600	67	4952
15600	68	5431
15600	69	4901
15600	70	3414
15600	71	1416
15600	72	-500
15600	73	-1847
15600	74	-2387
15600	75	-2157
15600	76	-1474
15600	77	-794
15600	78	-451
15600	79	-487
15600	80	-724
15600	81	-958
15600	82	-1062
15600	83	-988
15600	84	-779
15600	85	-577
15600	86	-518
15600	87	-607
15600	88	-719
15600	89	-746
15600	90	-689
15600	91	-600
15600	92	-508
15600	93	-441
15600	94	-443
15600	95	-513
15600	96	-565
15600	97	-520
15600	98	-401
15600	99	-300
15600	100	-260
15600	101	-240
15600	102	-222
15600	103	-220
15600	104	-233
15600	105	-216
15600	106	-161
15600	107	-122
15600	108	-129
15600	109	-135
15600	110	-103
15600	111	-57
15600	112	-40
15600	113	-33
15600	114	3
15600	115	57
15600	116	82
15600	117	86
15600	118	117
15600	119	180
15600	120	224
15600	121	237
15600	122	256
15600	123	306
15600	124	350
15600	125	358
15600	126	368
15600	127	416
15600	128	474
15600	129	498
15600	130	503
15600	131	529
15600	132	569
15600	133	576
15600	134	553
15600	135	549
15600	136	577
15600	137	592
15600	138	571
15600	139	548
15600	140	545
15600	141	520
15600	142	442
15600	143	344
15600	144	272
15600	145	210
15600	146	117
15600	147	10
15600	148	-67
15600	149	-121
15600	150	-196
15600	151	-298
15600	152	-371
15600	153	-393
15600	154	-403
15600	155	-425
15600	156	-429
15600	157	-394
15600	158	-361
15600	159	-372
15600	160	-399
15600	161	-392
15600	162	-360
15600	163	-344
15600	164	-337
15600	165	-299
15600	166	-242
15600	167	-220
15600	168	-241
15600	169	-257
15600	170	-240
15600	171	-228
15600	172	-242
15600	173	-247
15600	174	-215
15600	175	-183
15600	176	-189
15600	177	-208
15600	178	-194
15600	179	-159
15600	180	-150
15600	181	-166
15600	182	-163
15600	183	-141
15600	184	-143
15600	185	-180
15600	186	-200
15600	187	-179
15600	188	-156
15600	189	-161
15600	190	-164
15600	191	-131
15600	192	-95
15600	193	-98
15600	194	-118
15600	195	-111
15600	196	-90
15600	197	-100
15600	198	-139
15600	199	-152
15600	200	-128
15600	201	-112
15600	202	-125
15600	203	-138
15600	204	-124
15600	205	-120
15600	206	-149
15600	207	-174
15600	208	-155
15600	209	-116
15600	210	-110
15600	211	-125
15600	212	-116
15600	213	-81
15600	214	-59
15600	215	-44
15600	216	11
15600	217	112
15600	218	211
15600	219	275
15600	220	339
15600	221	433
15600	222	526
15600	223	582
15600	224	620
15600	225	663
15600	226	676
15600	227	615
15600	228	502
15600	229	403
15600	230	333
15600	231	238
15600	232	153
15600	233	90
15600	234	29
15600	235	-72
15600	236	-210
15600	237	-309
15600	238	-317
15600	239	-287
15600	240	-306
15600	241	-390
15600	242	-495
15600	243	-586
15600	244	-643
15600	245	-620
15600	246	-489
15600	247	-322
15600	248	-241
15600	249	-298
15600	250	-415
15600	251	-490
15600	252	-483
15600	253	-397
15600	254	-237
15600	255	-39
15600	256	138
15600	257	311
15600	258	627
15600	259	1252
15600	260	2184
15600	261	3199
15600	262	3977
15600	263	4210
15600	264	3695
15600	265	2444
15600	266	763
15600	267	-828
15600	268	-1879
15600	269	-2216
15600	270	-1941
15600	271	-1327
15600	272	-699
15600	273	-345
15600	274	-367
15600	275	-623
15600	276	-863
15600	277	-937
15600	278	-855
15600	279	-701
15600	280	-558
15600	281	-497
15600	282	-561
15600	283	-688
15600	284	-749
15600	285	-675
15600	286	-528
15600	287	-415
15600	288	-373
15600	289	-377
15600	290	-413
15600	291	-462
15600	292	-462
15600	293	-365
15600	294	-218
15600	295	-121
15600	296	-143
15600	297	-183
15600	298	-191
15600	299	-190
15600	300	-197
15600	301	-179
15600	302	-122
15600	303	-61
15600	304	-37
15600	305	-24
15600	306	14
15600	307	59
15600	308	67
15600	309	55
15600	310	74
15600	311	127
15600	312	164
15600	313	178
15600	314	211
15600	315	276
15600	316	336
15600	317	362
15600	318	390
15600	319	452
15600	320	511
15600	321	525
15600	322	518
15600	323	537
15600	324	570
15600	325	573
15600	326	555
15600	327	563
15600	328	599
15600	329	616
15600	330	599
15600	331	588
15600	332	607
15600	333	616
15600	334	584
15600	335	541
15600	336	521
15600	337	494
15600	338	420
15600	339	320
15600	340	240
15600	341	172
15600	342	75
15600	343	-45
15600	344	-133
15600	345	-179
15600	346	-226
15600	347	-291
15600	348	-338
15600	349	-345
15600	350	-355
15600	351	-397
15600	352	-435
15600	353	-425
15600	354	-388
15600	355	-366
15600	356	-352
15600	357	-306
15600	358	-245
15600	359	-220
15600	360	-237
15600	361	-245
15600	362	-226
15600	363	-220
15600	364	-247
15600	365	-267
15600	366	-251
15600	367	-232
15600	368	-246
15600	369	-261
15600	370	-234
15600	371	-189
15600	372	-176
15600	373	-189
15600	374	-185
15600	375	-161
15600	376	-164
15600	377	-195
15600	378	-204
15600	379	-174
15600	380	-152
15600	381	-166
15600	382	-181
15600	383	-166
15600	384	-149
15600	385	-164
15600	386	-185
15600	387	-162
15600	388	-113
15600	389	-92
15600	390	-104
15600	391	-106
15600	392	-94
15600	393	-106
15600	394	-144
15600	395	-161
15600	396	-140
15600	397	-124
15600	398	-143
15600	399	-162
15600	400	-143
15600	401	-112
15600	402	-111
15600	403	-120
15600	404	-96
15600	405	-53
15600	406	-37
15600	407	-39
15600	408	-5
15600	409	77
15600	410	158
15600	411	212
15600	412	277
15600	413	369
15600	414	452
15600	415	496
15600	416	536
15600	417	607
15600	418	671
15600	419	670
15600	420	613
15600	421	553
15600	422	495
15600	423	408
15600	424	310
15600	425	247
15600	426	207
15600	427	125
15600	428	-20
15600	429	-157
15600	430	-225
15600	431	-241
15600	432	-250
15600	433	-270
15600	434	-304
15600	435	-378
15600	436	-497
15600	437	-587
15600	438	-562
15600	439	-440
15600	440	-330
15600	441	-313
15600	442	-372
15600	443	-456
15600	444	-521
15600	445	-510
15600	446	-374
15600	447	-148
15600	448	34
15600	449	81
15600	450	79
15600	451	248
15600	452	772
15600	453	1702
15600	454	2924
15600	455	4141
15600	456	4904
15600	457	4811
15600	458	3766
15600	459	2063
15600	460	217
15600	461	-1275
15600	462	-2082
15600	463	-2114
15600	464	-1581
15600	465	-898
15600	466	-445
15600	467	-352
15600	468	-509
15600	469	-733
15600	470	-879
15600	471	-865
15600	472	-693
15600	473	-484
15600	474	-393
15600	475	-461
15600	476	-586
15600	477	-647
15600	478	-621
15600	479	-544
15600	480	-445
15600	481	-359
15600	482	-340
15600	483	-404
15600	484	-475
15600	485	-458
15600	486	-353
15600	487	-242
15600	488	-183
15600	489	-157
15600	490	-139
15600	491	-149
15600	492	-172
15600	493	-162
15600	494	-100
15600	495	-46
15600	496	-46
15600	497	-61
15600	498	-42
15600	499	4
15600	500	34
15600	501	59
15600	502	112
15600	503	175
15600	504	198
15600	505	181
15600	506	181
15600	507	227
15600	508	277
15600	509	307
15600	510	345
15600	511	410
15600	512	466
15600	513	479
15600	514	480
15600	515	517
15600	516	573
15600	517	599
15600	518	598
15600	519	611
15600	520	637
15600	521	637
15600	522	609
15600	523	604
15600	524	639
15600	525	669
15600	526	657
15600	527	632
15600	528	625
15600	529	605
15600	530	541
15600	531	461
15600	532	410
15600	533	371
15600	534	295
15600	535	184
15600	536	86
15600	537	10
15600	538	-81
15600	539	-190
15600	540	-266
15600	541	-287
15600	542	-291
15600	543	-317
15600	544	-337
15600	545	-326
15600	546	-313
15600	547	-340
15600	548	-381
15600	549	-385
15600	550	-357
15600	551	-339
15600	552	-328
15600	553	-283
15600	554	-210
15600	555	-165
15600	556	-172
15600	557	-192
15600	558	-195
15600	559	-206
15600	560	-244
15600	561	-270
15600	562	-245
15600	563	-204
15600	564	-198
15600	565	-216
15600	566	-216
15600	567	-197
15600	568	-196
15600	569	-207
15600	570	-183
15600	571	-119
15600	572	-65
15600	573	-54
15600	574	-53
15600	575	-38
15600	576	-42
15600	577	-91
15600	578	-149
15600	579	-171
15600	580	-174
15600	581	-193
15600	582	-213
15600	583	-193
15600	584	-146
15600	585	-128
15600	586	-151
15600	587	-169
15600	588	-163
15600	589	-163
15600	590	-185
15600	591	-185
15600	592	-136
15600	593	-79
15600	594	-60
15600	595	-62
15600	596	-49
15600	597	-35
15600	598	-62
15600	599	-110
15600	600	-124
15600	601	-93
15600	602	-58
15600	603	-30
15600	604	29
15600	605	130
15600	606	225
15600	607	285
15600	608	340
15600	609	421
15600	610	498
15600	611	534
15600	612	544
15600	613	566
15600	614	583
15600	615	555
15600	616	488
15600	617	433
15600	618	386
15600	619	303
15600	620	201
15600	621	96
15600	622	7
15600	623	-91
15600	624	-209
15600	625	-292
15600	626	-303
15600	627	-294
15600	628	-336
15600	629	-424
15600	630	-494
15600	631	-516
15600	632	-505
15600	633	-461
15600	634	-376
15600	635	-294
15600	636	-295
15600	637	-389
15600	638	-479
15600	639	-474
15600	640	-371
15600	641	-222
15600	642	-48
15600	643	149
15600	644	368
15600	645	653
15600	646	1133
15600	647	1903
15600	648	2865
15600	649	3729
15600	650	4169
15600	651	3969
15600	652	3083
15600	653	1657
15600	654	55
15600	655	-1248
15600	656	-1917
15600	657	-1921
15600	658	-1482
15600	659	-901
15600	660	-449
15600	661	-305
15600	662	-480
15600	663	-797
15600	664	-1013
15600	665	-1015
15600	666	-859
15600	667	-661
15600	668	-506
15600	669	-452
15600	670	-525
15600	671	-669
15600	672	-758
15600	673	-712
15600	674	-582
15600	675	-464
15600	676	-393
15600	677	-351
15600	678	-339
15600	679	-370
15600	680	-403
15600	681	-387
15600	682	-324
15600	683	-289
15600	684	-303
15600	685	-275
15600	686	-185
15600	687	-91
15600	688	-50
15600	689	-53
15600	690	-71
15600	691	-104
15600	692	-156
15600	693	-170
15600	694	-84
15600	695	78
15600	696	234
15600	697	338
15600	698	394
15600	699	394
15600	700	312
15600	701	184
15600	702	106
15600	703	137
15600	704	238
15600	705	342
15600	706	427
15600	707	486
15600	708	483
15600	709	399
15600	710	304
15600	711	290
15600	712	370
15600	713	478
15600	714	573
15600	715	659
15600	716	720
15600	717	712
15600	718	636
15600	719	556
15600	720	515
15600	721	485
15600	722	431
15600	723	384
15600	724	382
15600	725	400
15600	726	382
15600	727	325
15600	728	259
15600	729	171
15600	730	23
15600	731	-161
15600	732	-302
15600	733	-359
15600	734	-374
15600	735	-385
15600	736	-386
15600	737	-372
15600	738	-383
15600	739	-442
15600	740	-499
15600	741	-493
15600	742	-441
15600	743	-405
15600	744	-400
15600	745	-391
15600	746	-371
15600	747	-370
15600	748	-377
15600	749	-343
15600	750	-266
15600	751	-215
15600	752	-242
15600	753	-309
15600	754	-358
15600	755	-379
15600	756	-385
15600	757	-349
15600	758	-250
15600	759	-137
15600	760	-91
15600	761	-119
15600	762	-163
15600	763	-191
15600	764	-226
15600	765	-273
15600	766	-294
15600	767	-276
15600	768	-262
15600	769	-280
15600	770	-287
15600	771	-239
15600	772	-163
15600	773	-111
15600	774	-86
15600	775	-59
15600	776	-42
15600	777	-78
15600	778	-156
15600	779	-218
15600	780	-239
15600	781	-253
15600	782	-274
15600	783	-261
15600	784	-198
15600	785	-133
15600	786	-111
15600	787	-110
15600	788	-91
15600	789	-72
15600	790	-95
15600	791	-146
15600	792	-174
15600	793	-171
15600	794	-167
15600	795	-154
15600	796	-82
15600	797	49
15600	798	160
15600	799	196
15600	800	185
15600	801	173
15600	802	170
15600	803	181
15600	804	254
15600	805	419
15600	806	607
15600	807	708
15600	808	684
15600	809	571
15600	810	413
15600	811	233
15600	812	96
15600	813	86
15600	814	162
15600	815	263
15600	816	287
15600	817	221
15600	818	101
15600	819	-66
15600	820	-257
15600	821	-408
15600	822	-473
15600	823	-483
15600	824	-503
15600	825	-533
15600	826	-521
15600	827	-455
15600	828	-386
15600	829	-349
15600	830	-325
15600	831	-301
15600	832	-304
15600	833	-340
15600	834	-351
15600	835	-299
15600	836	-224
15600	837	-170
15600	838	-84
15600	839	165
15600	840	672
15600	841	1454
15600	842	2460
15600	843	3532
15600	844	4360
15600	845	4587
15600	846	4023
15600	847	2775
15600	848	1167
15600	849	-402
15600	850	-1569
15600	851	-2084
15600	852	-1941
15600	853	-1401
15600	854	-824
15600	855	-454
15600	856	-356
15600	857	-483
15600	858	-731
15600	859	-947
15600	860	-1002
15600	861	-894
15600	862	-735
15600	863	-627
15600	864	-580
15600	865	-569
15600	866	-594
15600	867	-643
15600	868	-660
15600	869	-604
15600	870	-516
15600	871	-459
15600	872	-437
15600	873	-408
15600	874	-373
15600	875	-369
15600	876	-396
15600	877	-389
15600	878	-300
15600	879	-214
15600	880	-142
15600	881	-72
15600	882	-9
15600	883	-5
15600	884	-90
15600	885	-200
15600	886	-241
15600	887	-197
15600	888	-119
15600	889	-32
15600	890	62
15600	891	137
15600	892	149
15600	893	122
15600	894	139
15600	895	238
15600	896	357
15600	897	423
15600	898	415
15600	899	354
15600	900	251
15600	901	141
15600	902	118
15600	903	249
15600	904	485
15600	905	696
15600	906	803
15600	907	809
15600	908	737
15600	909	595
15600	910	438
15600	911	354
15600	912	373
15600	913	436
15600	914	480
15600	915	508
15600	916	541
15600	917	549
15600	918	497
15600	919	409
15600	920	338
15600	921	275
15600	922	180
15600	923	59
15600	924	-35
15600	925	-86
15600	926	-142
15600	927	-223
15600	928	-291
15600	929	-313
15600	930	-324
15600	931	-353
15600	932	-375
15600	933	-362
15600	934	-346
15600	935	-376
15600	936	-436
15600	937	-459
15600	938	-430
15600	939	-382
15600	940	-331
15600	941	-261
15600	942	-191
15600	943	-189
15600	944	-273
15600	945	-374
15600	946	-419
15600	947	-401
15600	948	-348
15600	949	-255
15600	950	-127
15600	951	-32
15600	952	-40
15600	953	-124
15600	954	-196
15600	955	-213
15600	956	-199
15600	957	-174
15600	958	-128
15600	959	-79
15600	960	-86
15600	961	-163
15600	962	-240
15600	963	-256
15600	964	-226
15600	965	-191
15600	966	-150
15600	967	-87
15600	968	-39
15600	969	-58
15600	970	-128
15600	971	-180
15600	972	-188
15600	973	-188
15600	974	-199
15600	975	-189
15600	976	-152
15600	977	-131
15600	978	-151
15600	979	-171
15600	980	-147
15600	981	-112
15600	982	-111
15600	983	-135
15600	984	-142
15600	985	-133
15600	986	-148
15600	987	-181
15600	988	-185
15600	989	-162
15600	990	-160
15600	991	-185
15600	992	-183
15600	993	-115
15600	994	-10
15600	995	88
15600	996	188
15600	997	305
15600	998	396
15600	999	417
15600	1000	395
15600	1001	391
15600	1002	409
15600	1003	405
15600	1004	373
15600	1005	354
15600	1006	354
15600	1007	322
15600	1008	264
15600	1009	213
15600	1010	175
15600	1011	103
15600	1012	-31
15600	1013	-166
15600	1014	-227
15600	1015	-222
15600	1016	-213
15600	1017	-243
15600	1018	-305
15600	1019	-399
15600	1020	-523
15600	1021	-614
15600	1022	-591
15600	1023	-462
15600	1024	-334
15600	1025	-317
15600	1026	-393
15600	1027	-479
15600	1028	-509
15600	1029	-448
15600	1030	-277
15600	1031	-46
15600	1032	120
15600	1033	139
15600	1034	119
15600	1035	319
15600	1036	962
15600	1037	2074
15600	1038	3463
15600	1039	4759
15600	1040	5490
15600	1041	5266
15600	1042	4024
15600	1043	2121
15600	1044	144
15600	1045	-1377
15600	1046	-2148
15600	1047	-2145
15600	1048	-1612
15600	1049	-966
15600	1050	-569
15600	1051	-533
15600	1052	-710
15600	1053	-894
15600	1054	-964
15600	1055	-895
15600	1056	-728
15600	1057	-571
15600	1058	-549
15600	1059	-680
15600	1060	-842
15600	1061	-898
15600	1062	-822
15600	1063	-691
15600	1064	-570
15600	1065	-490
15600	1066	-479
15600	1067	-542
15600	1068	-611
15600	1069	-589
15600	1070	-466
15600	1071	-333
15600	1072	-282
15600	1073	-284
15600	1074	-290
15600	1075	-300
15600	1076	-315
15600	1077	-299
15600	1078	-224
15600	1079	-139
15600	1080	-107
15600	1081	-112
15600	1082	-104
15600	1083	-76
15600	1084	-68
15600	1085	-77
15600	1086	-53
15600	1087	11
15600	1088	64
15600	1089	90
15600	1090	113
15600	1091	160
15600	1092	201
15600	1093	207
15600	1094	211
15600	1095	262
15600	1096	339
15600	1097	389
15600	1098	410
15600	1099	444
15600	1100	486
15600	1101	495
15600	1102	468
15600	1103	459
15600	1104	488
15600	1105	516
15600	1106	514
15600	1107	513
15600	1108	540
15600	1109	560
15600	1110	533
15600	1111	484
15600	1112	462
15600	1113	453
15600	1114	412
15600	1115	342
15600	1116	286
15600	1117	241
15600	1118	165
15600	1119	47
15600	1120	-61
15600	1121	-126
15600	1122	-181
15600	1123	-252
15600	1124	-308
15600	1125	-317
15600	1126	-313
15600	1127	-339
15600	1128	-374
15600	1129	-375
15600	1130	-349
15600	1131	-345
15600	1132	-363
15600	1133	-365
15600	1134	-344
15600	1135	-343
15600	1136	-371
15600	1137	-381
15600	1138	-342
15600	1139	-291
15600	1140	-267
15600	1141	-248
15600	1142	-207
15600	1143	-170
15600	1144	-180
15600	1145	-211
15600	1146	-212
15600	1147	-184
15600	1148	-174
15600	1149	-188
15600	1150	-187
15600	1151	-155
15600	1152	-142
15600	1153	-162
15600	1154	-177
15600	1155	-154
15600	1156	-128
15600	1157	-133
15600	1158	-140
15600	1159	-114
15600	1160	-77
15600	1161	-75
15600	1162	-99
15600	1163	-105
15600	1164	-93
15600	1165	-104
15600	1166	-141
15600	1167	-155
15600	1168	-128
15600	1169	-108
15600	1170	-126
15600	1171	-152
15600	1172	-148
15600	1173	-141
15600	1174	-159
15600	1175	-174
15600	1176	-145
15600	1177	-97
15600	1178	-84
15600	1179	-104
15600	1180	-109
15600	1181	-94
15600	1182	-102
15600	1183	-138
15600	1184	-155
15600	1185	-128
15600	1186	-98
15600	1187	-91
15600	1188	-69
15600	1189	4
15600	1190	98
15600	1191	167
15600	1192	226
15600	1193	314
15600	1194	413
15600	1195	475
15600	1196	502
15600	1197	539
15600	1198	586
15600	1199	589
15600	1200	531
15600	1201	460
15600	1202	408
15600	1203	348
15600	1204	269
15600	1205	209
15600	1206	182
15600	1207	139
15600	1208	33
15600	1209	-95
15600	1210	-168
15600	1211	-181
15600	1212	-192
15600	1213	-245
15600	1214	-324
15600	1215	-416
15600	1216	-515
15600	1217	-579
15600	1218	-538
15600	1219	-390
15600	1220	-253
15600	1221	-239
15600	1222	-344
15600	1223	-470
15600	1224	-539
15600	1225	-507
15600	1226	-352
15600	1227	-110
15600	1228	98
15600	1229	166
15600	1230	161
15600	1231	322
15600	1232	884
15600	1233	1902
15600	1234	3216
15600	1235	4488
15600	1236	5264
15600	1237	5142
15600	1238	4007
15600	1239	2164
15600	1240	190
15600	1241	-1367
15600	1242	-2181
15600	1243	-2204
15600	1244	-1651
15600	1245	-936
15600	1246	-458
15600	1247	-380
15600	1248	-582
15600	1249	-838
15600	1250	-986
15600	1251	-971
15600	1252	-816
15600	1253	-618
15600	1254	-519
15600	1255	-580
15600	1256	-714
15600	1257	-775
15600	1258	-715
15600	1259	-591
15600	1260	-471
15600	1261	-387
15600	1262	-367
15600	1263	-430
15600	1264	-521
15600	1265	-540
15600	1266	-448
15600	1267	-321
15600	1268	-254
15600	1269	-247
15600	1270	-251
15600	1271	-259
15600	1272	-280
15600	1273	-284
15600	1274	-231
15600	1275	-149
15600	1276	-101
15600	1277	-91
15600	1278	-72
15600	1279	-28
15600	1280	-2
15600	1281	-5
15600	1282	5
15600	1283	53
15600	1284	100
15600	1285	113
15600	1286	124
15600	1287	170
15600	1288	230
15600	1289	260
15600	1290	272
15600	1291	312
15600	1292	373
15600	1293	404
15600	1294	404
15600	1295	417
15600	1296	457
15600	1297	484
15600	1298	476
15600	1299	470
15600	1300	494
15600	1301	516
15600	1302	504
15600	1303	490
15600	1304	514
15600	1305	554
15600	1306	560
15600	1307	535
15600	1308	519
15600	1309	505
15600	1310	449
15600	1311	348
15600	1312	254
15600	1313	190
15600	1314	117
15600	1315	15
15600	1316	-78
15600	1317	-130
15600	1318	-170
15600	1319	-236
15600	1320	-305
15600	1321	-335
15600	1322	-343
15600	1323	-375
15600	1324	-420
15600	1325	-431
15600	1326	-406
15600	1327	-392
15600	1328	-404
15600	1329	-403
15600	1330	-369
15600	1331	-346
15600	1332	-359
15600	1333	-371
15600	1334	-344
15600	1335	-306
15600	1336	-299
15600	1337	-308
15600	1338	-294
15600	1339	-271
15600	1340	-282
15600	1341	-318
15600	1342	-324
15600	1343	-291
15600	1344	-267
15600	1345	-272
15600	1346	-271
15600	1347	-243
15600	1348	-227
15600	1349	-246
15600	1350	-263
15600	1351	-234
15600	1352	-185
15600	1353	-166
15600	1354	-171
15600	1355	-162
15600	1356	-147
15600	1357	-168
15600	1358	-216
15600	1359	-232
15600	1360	-201
15600	1361	-173
15600	1362	-172
15600	1363	-165
15600	1364	-133
15600	1365	-117
15600	1366	-145
15600	1367	-180
15600	1368	-173
15600	1369	-142
15600	1370	-140
15600	1371	-162
15600	1372	-166
15600	1373	-154
15600	1374	-164
15600	1375	-195
15600	1376	-198
15600	1377	-160
15600	1378	-132
15600	1379	-145
15600	1380	-166
15600	1381	-155
15600	1382	-129
15600	1383	-108
15600	1384	-61
15600	1385	48
15600	1386	184
15600	1387	283
15600	1388	340
15600	1389	400
15600	1390	470
15600	1391	513
15600	1392	525
15600	1393	545
15600	1394	579
15600	1395	576
15600	1396	508
15600	1397	419
15600	1398	354
15600	1399	289
15600	1400	213
15600	1401	147
15600	1402	100
15600	1403	28
15600	1404	-107
15600	1405	-265
15600	1406	-358
15600	1407	-361
15600	1408	-346
15600	1409	-374
15600	1410	-437
15600	1411	-505
15600	1412	-571
15600	1413	-613
15600	1414	-577
15600	1415	-458
15600	1416	-352
15600	1417	-356
15600	1418	-458
15600	1419	-557
15600	1420	-576
15600	1421	-505
15600	1422	-365
15600	1423	-186
15600	1424	-38
15600	1425	34
15600	1426	118
15600	1427	438
15600	1428	1169
15600	1429	2267
15600	1430	3462
15600	1431	4391
15600	1432	4693
15600	1433	4127
15600	1434	2740
15600	1435	926
15600	1436	-746
15600	1437	-1830
15600	1438	-2174
15600	1439	-1888
15600	1440	-1260
15600	1441	-655
15600	1442	-368
15600	1443	-453
15600	1444	-728
15600	1445	-948
15600	1446	-1000
15600	1447	-902
15600	1448	-726
15600	1449	-564
15600	1450	-512
15600	1451	-600
15600	1452	-733
15600	1453	-772
15600	1454	-680
15600	1455	-538
15600	1456	-432
15600	1457	-373
15600	1458	-364
15600	1459	-405
15600	1460	-460
15600	1461	-451
15600	1462	-351
15600	1463	-234
15600	1464	-206
15600	1465	-244
15600	1466	-266
15600	1467	-252
15600	1468	-236
15600	1469	-218
15600	1470	-173
15600	1471	-120
15600	1472	-109
15600	1473	-144
15600	1474	-166
15600	1475	-136
15600	1476	-86
15600	1477	-46
15600	1478	4
15600	1479	86
15600	1480	158
15600	1481	178
15600	1482	176
15600	1483	207
15600	1484	265
15600	1485	307
15600	1486	327
15600	1487	361
15600	1488	409
15600	1489	426
15600	1490	408
15600	1491	408
15600	1492	459
15600	1493	518
15600	1494	548
15600	1495	564
15600	1496	591
15600	1497	607
15600	1498	577
15600	1499	535
15600	1500	536
15600	1501	573
15600	1502	589
15600	1503	570
15600	1504	545
15600	1505	521
15600	1506	459
15600	1507	350
15600	1508	245
15600	1509	179
15600	1510	120
15600	1511	30
15600	1512	-66
15600	1513	-132
15600	1514	-184
15600	1515	-256
15600	1516	-327
15600	1517	-348
15600	1518	-329
15600	1519	-326
15600	1520	-352
15600	1521	-370
15600	1522	-362
15600	1523	-368
15600	1524	-406
15600	1525	-429
15600	1526	-402
15600	1527	-362
15600	1528	-345
15600	1529	-337
15600	1530	-299
15600	1531	-252
15600	1532	-241
15600	1533	-259
15600	1534	-259
15600	1535	-242
15600	1536	-253
15600	1537	-296
15600	1538	-321
15600	1539	-302
15600	1540	-277
15600	1541	-274
15600	1542	-263
15600	1543	-221
15600	1544	-183
15600	1545	-190
15600	1546	-217
15600	1547	-216
15600	1548	-194
15600	1549	-197
15600	1550	-223
15600	1551	-228
15600	1552	-206
15600	1553	-199
15600	1554	-217
15600	1555	-216
15600	1556	-179
15600	1557	-146
15600	1558	-154
15600	1559	-177
15600	1560	-178
15600	1561	-179
15600	1562	-208
15600	1563	-235
15600	1564	-215
15600	1565	-165
15600	1566	-142
15600	1567	-158
15600	1568	-166
15600	1569	-149
15600	1570	-143
15600	1571	-164
15600	1572	-169
15600	1573	-141
15600	1574	-115
15600	1575	-121
15600	1576	-124
15600	1577	-75
15600	1578	8
15600	1579	83
15600	1580	154
15600	1581	251
15600	1582	355
15600	1583	415
15600	1584	430
15600	1585	457
15600	1586	518
15600	1587	571
15600	1588	584
15600	1589	585
15600	1590	586
15600	1591	555
15600	1592	462
15600	1593	350
15600	1594	276
15600	1595	207
15600	1596	128
15600	1597	30
15600	1598	-48
15600	1599	-98
15600	1600	-155
15600	1601	-218
15600	1602	-252
15600	1603	-270
15600	1604	-334
15600	1605	-464
15600	1606	-582
15600	1607	-609
15600	1608	-553
15600	1609	-472
15600	1610	-398
15600	1611	-346
15600	1612	-353
15600	1613	-431
15600	1614	-508
15600	1615	-481
15600	1616	-339
15600	1617	-177
15600	1618	-73
15600	1619	-2
15600	1620	127
15600	1621	412
15600	1622	968
15600	1623	1861
15600	1624	2981
15600	1625	3984
15600	1626	4458
15600	1627	4158
15600	1628	3108
15600	1629	1551
15600	1630	-116
15600	1631	-1435
15600	1632	-2075
15600	1633	-2008
15600	1634	-1508
15600	1635	-930
15600	1636	-528
15600	1637	-404
15600	1638	-536
15600	1639	-785
15600	1640	-950
15600	1641	-917
15600	1642	-746
15600	1643	-585
15600	1644	-513
15600	1645	-519
15600	1646	-570
15600	1647	-639
15600	1648	-670
15600	1649	-610
15600	1650	-491
15600	1651	-409
15600	1652	-412
15600	1653	-448
15600	1654	-448
15600	1655	-411
15600	1656	-360
15600	1657	-288
15600	1658	-194
15600	1659	-117
15600	1660	-130
15600	1661	-171
15600	1662	-172
15600	1663	-132
15600	1664	-103
15600	1665	-104
15600	1666	-94
15600	1667	-53
15600	1668	-19
15600	1669	-15
15600	1670	-6
15600	1671	39
15600	1672	86
15600	1673	105
15600	1674	126
15600	1675	191
15600	1676	280
15600	1677	340
15600	1678	370
15600	1679	408
15600	1680	453
15600	1681	469
15600	1682	452
15600	1683	454
15600	1684	494
15600	1685	529
15600	1686	528
15600	1687	524
15600	1688	550
15600	1689	579
15600	1690	579
15600	1691	571
15600	1692	595
15600	1693	630
15600	1694	626
15600	1695	588
15600	1696	563
15600	1697	558
15600	1698	531
15600	1699	467
15600	1700	410
15600	1701	383
15600	1702	348
15600	1703	274
15600	1704	194
15600	1705	140
15600	1706	82
15600	1707	-17
15600	1708	-135
15600	1709	-217
15600	1710	-261
15600	1711	-307
15600	1712	-354
15600	1713	-366
15600	1714	-346
15600	1715	-348
15600	1716	-389
15600	1717	-423
15600	1718	-416
15600	1719	-395
15600	1720	-388
15600	1721	-371
15600	1722	-316
15600	1723	-256
15600	1724	-244
15600	1725	-264
15600	1726	-264
15600	1727	-243
15600	1728	-238
15600	1729	-252
15600	1730	-241
15600	1731	-198
15600	1732	-168
15600	1733	-181
15600	1734	-195
15600	1735	-181
15600	1736	-167
15600	1737	-183
15600	1738	-202
15600	1739	-184
15600	1740	-152
15600	1741	-156
15600	1742	-185
15600	1743	-191
15600	1744	-171
15600	1745	-169
15600	1746	-189
15600	1747	-191
15600	1748	-164
15600	1749	-153
15600	1750	-176
15600	1751	-193
15600	1752	-168
15600	1753	-127
15600	1754	-115
15600	1755	-118
15600	1756	-104
15600	1757	-91
15600	1758	-118
15600	1759	-157
15600	1760	-151
15600	1761	-98
15600	1762	-52
15600	1763	-47
15600	1764	-55
15600	1765	-57
15600	1766	-81
15600	1767	-137
15600	1768	-178
15600	1769	-161
15600	1770	-116
15600	1771	-93
15600	1772	-84
15600	1773	-48
15600	1774	8
15600	1775	50
15600	1776	90
15600	1777	174
15600	1778	297
15600	1779	397
15600	1780	444
15600	1781	476
15600	1782	524
15600	1783	558
15600	1784	548
15600	1785	523
15600	1786	510
15600	1787	483
15600	1788	405
15600	1789	310
15600	1790	258
15600	1791	230
15600	1792	190
15600	1793	115
15600	1794	41
15600	1795	-24
15600	1796	-117
15600	1797	-236
15600	1798	-342
15600	1799	-408
15600	1800	-463
15600	1801	-522
15600	1802	-539
15600	1803	-473
15600	1804	-371
15600	1805	-316
15600	1806	-334
15600	1807	-388
15600	1808	-446
15600	1809	-491
15600	1810	-477
15600	1811	-350
15600	1812	-147
15600	1813	19
15600	1814	78
15600	1815	116
15600	1816	304
15600	1817	775
15600	1818	1587
15600	1819	2693
15600	1820	3869
15600	1821	4713
15600	1822	4836
15600	1823	4096
15600	1824	2671
15600	1825	937
15600	1826	-673
15600	1827	-1764
15600	1828	-2128
15600	1829	-1843
15600	1830	-1241
15600	1831	-679
15600	1832	-358
15600	1833	-314
15600	1834	-483
15600	1835	-741
15600	1836	-928
15600	1837	-952
15600	1838	-855
15600	1839	-752
15600	1840	-695
15600	1841	-648
15600	1842	-589
15600	1843	-543
15600	1844	-520
15600	1845	-496
15600	1846	-468
15600	1847	-475
15600	1848	-520
15600	1849	-533
15600	1850	-461
15600	1851	-345
15600	1852	-257
15600	1853	-219
15600	1854	-201
15600	1855	-196
15600	1856	-239
15600	1857	-288
15600	1858	-296
15600	1859	-260
15600	1860	-234
15600	1861	-236
15600	1862	-206
15600	1863	-111
15600	1864	2
15600	1865	74
15600	1866	107
15600	1867	121
15600	1868	101
15600	1869	38
15600	1870	-12
15600	1871	23
15600	1872	134
15600	1873	250
15600	1874	332
15600	1875	394
15600	1876	442
15600	1877	446
15600	1878	414
15600	1879	392
15600	1880	408
15600	1881	421
15600	1882	399
15600	1883	376
15600	1884	411
15600	1885	495
15600	1886	583
15600	1887	661
15600	1888	736
15600	1889	766
15600	1890	692
15600	1891	531
15600	1892	378
15600	1893	301
15600	1894	288
15600	1895	310
15600	1896	362
15600	1897	423
15600	1898	425
15600	1899	326
15600	1900	173
15600	1901	42
15600	1902	-62
15600	1903	-174
15600	1904	-292
15600	1905	-382
15600	1906	-444
15600	1907	-507
15600	1908	-560
15600	1909	-548
15600	1910	-452
15600	1911	-336
15600	1912	-259
15600	1913	-218
15600	1914	-193
15600	1915	-205
15600	1916	-274
15600	1917	-352
15600	1918	-382
15600	1919	-373
15600	1920	-373
15600	1921	-380
15600	1922	-348
15600	1923	-274
15600	1924	-208
15600	1925	-174
15600	1926	-147
15600	1927	-126
15600	1928	-152
15600	1929	-238
15600	1930	-317
15600	1931	-314
15600	1932	-236
15600	1933	-138
15600	1934	-48
15600	1935	24
15600	1936	29
15600	1937	-81
15600	1938	-263
15600	1939	-406
15600	1940	-445
15600	1941	-400
15600	1942	-311
15600	1943	-183
15600	1944	-48
15600	1945	25
15600	1946	1
15600	1947	-64
15600	1948	-103
15600	1949	-119
15600	1950	-150
15600	1951	-191
15600	1952	-202
15600	1953	-188
15600	1954	-183
15600	1955	-185
15600	1956	-152
15600	1957	-93
15600	1958	-72
15600	1959	-119
15600	1960	-180
15600	1961	-202
15600	1962	-189
15600	1963	-168
15600	1964	-128
15600	1965	-62
15600	1966	-26
15600	1967	-74
15600	1968	-169
15600	1969	-211
15600	1970	-162
15600	1971	-51
15600	1972	88
15600	1973	249
15600	1974	392
15600	1975	451
15600	1976	411
15600	1977	354
15600	1978	366
15600	1979	443
15600	1980	535
15600	1981	619
15600	1982	684
15600	1983	673
15600	1984	537
15600	1985	324
15600	1986	137
15600	1987	10
15600	1988	-64
15600	1989	-107
15600	1990	-94
15600	1991	-32
15600	1992	8
15600	1993	-24
15600	1994	-118
15600	1995	-237
15600	1996	-384
15600	1997	-544
15600	1998	-643
15600	1999	-614
[truncated: 159,280 more rows]
