# Supplementary material for: Are Complexity Metrics Reliable in Assessing HRV Control in Obese Patients During Sleep?
Source: PLoS One. 2015 Apr 20;10(4):e0124458. doi: 10.1371/journal.pone.0124458 (PMC4404104; doi:10.1371/journal.pone.0124458)
Supplement: S2 Dataset — (ZIP) [file pone.0124458.s002.zip › cabiddu_obese_patients_data/SUBJECT (16)/4/FC.txt]

26160	0	111
26160	1	176
26160	2	236
26160	3	303
26160	4	382
26160	5	456
26160	6	506
26160	7	539
26160	8	574
26160	9	605
26160	10	615
26160	11	607
26160	12	591
26160	13	567
26160	14	515
26160	15	436
26160	16	329
26160	17	253
26160	18	191
26160	19	108
26160	20	5
26160	21	-93
26160	22	-174
26160	23	-230
26160	24	-247
26160	25	-247
26160	26	-278
26160	27	-373
26160	28	-500
26160	29	-583
26160	30	-573
26160	31	-486
26160	32	-382
26160	33	-317
26160	34	-335
26160	35	-435
26160	36	-545
26160	37	-562
26160	38	-431
26160	39	-199
26160	40	23
26160	41	173
26160	42	292
26160	43	522
26160	44	1037
26160	45	1949
26160	46	3185
26160	47	4429
26160	48	5221
26160	49	5165
26160	50	4138
26160	51	2363
26160	52	321
26160	53	-1413
26160	54	-2394
26160	55	-2493
26160	56	-1937
26160	57	-1162
26160	58	-571
26160	59	-363
26160	60	-511
26160	61	-826
26160	62	-1074
26160	63	-1103
26160	64	-931
26160	65	-703
26160	66	-570
26160	67	-576
26160	68	-667
26160	69	-754
26160	70	-761
26160	71	-665
26160	72	-512
26160	73	-397
26160	74	-391
26160	75	-478
26160	76	-569
26160	77	-590
26160	78	-523
26160	79	-400
26160	80	-264
26160	81	-206
26160	82	-221
26160	83	-273
26160	84	-310
26160	85	-298
26160	86	-248
26160	87	-195
26160	88	-157
26160	89	-122
26160	90	-93
26160	91	-85
26160	92	-87
26160	93	-72
26160	94	-37
26160	95	0
26160	96	31
26160	97	65
26160	98	104
26160	99	139
26160	100	159
26160	101	182
26160	102	227
26160	103	282
26160	104	329
26160	105	367
26160	106	409
26160	107	445
26160	108	460
26160	109	462
26160	110	475
26160	111	506
26160	112	536
26160	113	555
26160	114	569
26160	115	587
26160	116	597
26160	117	592
26160	118	593
26160	119	617
26160	120	648
26160	121	661
26160	122	650
26160	123	625
26160	124	587
26160	125	524
26160	126	447
26160	127	377
26160	128	318
26160	129	245
26160	130	142
26160	131	25
26160	132	-87
26160	133	-192
26160	134	-287
26160	135	-352
26160	136	-374
26160	137	-372
26160	138	-382
26160	139	-408
26160	140	-438
26160	141	-465
26160	142	-497
26160	143	-527
26160	144	-536
26160	145	-524
26160	146	-513
26160	147	-516
26160	148	-518
26160	149	-500
26160	150	-466
26160	151	-430
26160	152	-388
26160	153	-334
26160	154	-287
26160	155	-272
26160	156	-283
26160	157	-295
26160	158	-295
26160	159	-291
26160	160	-284
26160	161	-261
26160	162	-223
26160	163	-196
26160	164	-194
26160	165	-206
26160	166	-216
26160	167	-227
26160	168	-248
26160	169	-266
26160	170	-263
26160	171	-241
26160	172	-222
26160	173	-213
26160	174	-200
26160	175	-183
26160	176	-179
26160	177	-191
26160	178	-199
26160	179	-189
26160	180	-170
26160	181	-156
26160	182	-138
26160	183	-106
26160	184	-78
26160	185	-75
26160	186	-93
26160	187	-107
26160	188	-115
26160	189	-127
26160	190	-143
26160	191	-145
26160	192	-131
26160	193	-116
26160	194	-113
26160	195	-112
26160	196	-102
26160	197	-97
26160	198	-114
26160	199	-141
26160	200	-157
26160	201	-160
26160	202	-157
26160	203	-142
26160	204	-105
26160	205	-56
26160	206	-26
26160	207	-24
26160	208	-32
26160	209	-38
26160	210	-47
26160	211	-63
26160	212	-70
26160	213	-59
26160	214	-48
26160	215	-48
26160	216	-47
26160	217	-21
26160	218	30
26160	219	91
26160	220	158
26160	221	243
26160	222	335
26160	223	408
26160	224	456
26160	225	499
26160	226	544
26160	227	582
26160	228	599
26160	229	602
26160	230	600
26160	231	586
26160	232	546
26160	233	488
26160	234	411
26160	235	347
26160	236	267
26160	237	150
26160	238	5
26160	239	-137
26160	240	-253
26160	241	-318
26160	242	-316
26160	243	-285
26160	244	-293
26160	245	-376
26160	246	-496
26160	247	-571
26160	248	-550
26160	249	-444
26160	250	-307
26160	251	-215
26160	252	-240
26160	253	-388
26160	254	-563
26160	255	-631
26160	256	-522
26160	257	-283
26160	258	-34
26160	259	130
26160	260	207
26160	261	310
26160	262	652
26160	263	1423
26160	264	2634
26160	265	4013
26160	266	5091
26160	267	5412
26160	268	4739
26160	269	3165
26160	270	1109
26160	271	-830
26160	272	-2117
26160	273	-2516
26160	274	-2171
26160	275	-1467
26160	276	-814
26160	277	-478
26160	278	-507
26160	279	-753
26160	280	-975
26160	281	-1004
26160	282	-844
26160	283	-630
26160	284	-502
26160	285	-513
26160	286	-624
26160	287	-741
26160	288	-769
26160	289	-665
26160	290	-482
26160	291	-337
26160	292	-310
26160	293	-388
26160	294	-493
26160	295	-556
26160	296	-537
26160	297	-443
26160	298	-315
26160	299	-254
26160	300	-267
26160	301	-312
26160	302	-325
26160	303	-285
26160	304	-205
26160	305	-117
26160	306	-41
26160	307	17
26160	308	38
26160	309	23
26160	310	-1
26160	311	-7
26160	312	2
26160	313	8
26160	314	13
26160	315	34
26160	316	69
26160	317	103
26160	318	139
26160	319	191
26160	320	253
26160	321	299
26160	322	313
26160	323	315
26160	324	325
26160	325	344
26160	326	367
26160	327	404
26160	328	463
26160	329	522
26160	330	559
26160	331	574
26160	332	589
26160	333	605
26160	334	606
26160	335	590
26160	336	575
26160	337	568
26160	338	556
26160	339	539
26160	340	530
26160	341	537
26160	342	535
26160	343	497
26160	344	424
26160	345	335
26160	346	238
26160	347	130
26160	348	28
26160	349	-46
26160	350	-104
26160	351	-171
26160	352	-254
26160	353	-338
26160	354	-407
26160	355	-464
26160	356	-513
26160	357	-540
26160	358	-538
26160	359	-526
26160	360	-528
26160	361	-534
26160	362	-527
26160	363	-509
26160	364	-500
26160	365	-496
26160	366	-483
26160	367	-459
26160	368	-440
26160	369	-428
26160	370	-405
26160	371	-368
26160	372	-340
26160	373	-341
26160	374	-360
26160	375	-377
26160	376	-385
26160	377	-385
26160	378	-361
26160	379	-302
26160	380	-229
26160	381	-183
26160	382	-180
26160	383	-202
26160	384	-232
26160	385	-264
26160	386	-288
26160	387	-285
26160	388	-251
26160	389	-213
26160	390	-194
26160	391	-189
26160	392	-180
26160	393	-166
26160	394	-159
26160	395	-150
26160	396	-129
26160	397	-107
26160	398	-105
26160	399	-125
26160	400	-145
26160	401	-151
26160	402	-152
26160	403	-154
26160	404	-144
26160	405	-116
26160	406	-87
26160	407	-75
26160	408	-71
26160	409	-61
26160	410	-54
26160	411	-65
26160	412	-92
26160	413	-116
26160	414	-130
26160	415	-143
26160	416	-150
26160	417	-133
26160	418	-92
26160	419	-55
26160	420	-41
26160	421	-41
26160	422	-40
26160	423	-43
26160	424	-59
26160	425	-74
26160	426	-74
26160	427	-69
26160	428	-75
26160	429	-89
26160	430	-84
26160	431	-47
26160	432	9
26160	433	75
26160	434	155
26160	435	244
26160	436	321
26160	437	375
26160	438	423
26160	439	482
26160	440	551
26160	441	606
26160	442	642
26160	443	661
26160	444	650
26160	445	596
26160	446	514
26160	447	433
26160	448	336
26160	449	277
26160	450	221
26160	451	144
26160	452	28
26160	453	-123
26160	454	-272
26160	455	-358
26160	456	-347
26160	457	-295
26160	458	-283
26160	459	-354
26160	460	-479
26160	461	-595
26160	462	-638
26160	463	-574
26160	464	-422
26160	465	-277
26160	466	-245
26160	467	-355
26160	468	-522
26160	469	-612
26160	470	-549
26160	471	-344
26160	472	-78
26160	473	140
26160	474	250
26160	475	319
26160	476	557
26160	477	1188
26160	478	2265
26160	479	3576
26160	480	4709
26160	481	5208
26160	482	4762
26160	483	3372
26160	484	1395
26160	485	-570
26160	486	-1956
26160	487	-2476
26160	488	-2207
26160	489	-1491
26160	490	-759
26160	491	-348
26160	492	-362
26160	493	-654
26160	494	-958
26160	495	-1074
26160	496	-968
26160	497	-741
26160	498	-531
26160	499	-444
26160	500	-502
26160	501	-630
26160	502	-710
26160	503	-668
26160	504	-544
26160	505	-426
26160	506	-380
26160	507	-408
26160	508	-475
26160	509	-533
26160	510	-527
26160	511	-437
26160	512	-302
26160	513	-243
26160	514	-237
26160	515	-246
26160	516	-237
26160	517	-213
26160	518	-187
26160	519	-158
26160	520	-126
26160	521	-94
26160	522	-81
26160	523	-75
26160	524	-58
26160	525	-33
26160	526	-19
26160	527	-15
26160	528	-3
26160	529	28
26160	530	62
26160	531	93
26160	532	133
26160	533	190
26160	534	248
26160	535	283
26160	536	304
26160	537	328
26160	538	352
26160	539	367
26160	540	383
26160	541	419
26160	542	468
26160	543	504
26160	544	519
26160	545	528
26160	546	537
26160	547	537
26160	548	525
26160	549	521
26160	550	533
26160	551	550
26160	552	553
26160	553	547
26160	554	547
26160	555	542
26160	556	510
26160	557	454
26160	558	390
26160	559	324
26160	560	240
26160	561	141
26160	562	46
26160	563	-34
26160	564	-114
26160	565	-203
26160	566	-286
26160	567	-349
26160	568	-391
26160	569	-428
26160	570	-452
26160	571	-450
26160	572	-435
26160	573	-434
26160	574	-449
26160	575	-461
26160	576	-464
26160	577	-472
26160	578	-485
26160	579	-488
26160	580	-473
26160	581	-455
26160	582	-444
26160	583	-426
26160	584	-386
26160	585	-340
26160	586	-310
26160	587	-297
26160	588	-287
26160	589	-281
26160	590	-289
26160	591	-300
26160	592	-289
26160	593	-255
26160	594	-219
26160	595	-199
26160	596	-187
26160	597	-175
26160	598	-168
26160	599	-173
26160	600	-171
26160	601	-147
26160	602	-116
26160	603	-105
26160	604	-114
26160	605	-120
26160	606	-118
26160	607	-117
26160	608	-117
26160	609	-105
26160	610	-84
26160	611	-78
26160	612	-97
26160	613	-122
26160	614	-132
26160	615	-134
26160	616	-137
26160	617	-137
26160	618	-124
26160	619	-111
26160	620	-116
26160	621	-135
26160	622	-145
26160	623	-141
26160	624	-137
26160	625	-140
26160	626	-138
26160	627	-129
26160	628	-129
26160	629	-142
26160	630	-147
26160	631	-129
26160	632	-102
26160	633	-85
26160	634	-77
26160	635	-67
26160	636	-60
26160	637	-70
26160	638	-86
26160	639	-87
26160	640	-78
26160	641	-79
26160	642	-99
26160	643	-117
26160	644	-119
26160	645	-113
26160	646	-105
26160	647	-85
26160	648	-47
26160	649	-10
26160	650	2
26160	651	-6
26160	652	-14
26160	653	-21
26160	654	-37
26160	655	-57
26160	656	-59
26160	657	-38
26160	658	-8
26160	659	30
26160	660	90
26160	661	178
26160	662	274
26160	663	354
26160	664	417
26160	665	478
26160	666	531
26160	667	563
26160	668	584
26160	669	611
26160	670	633
26160	671	625
26160	672	581
26160	673	525
26160	674	467
26160	675	409
26160	676	351
26160	677	291
26160	678	222
26160	679	109
26160	680	-45
26160	681	-191
26160	682	-271
26160	683	-279
26160	684	-261
26160	685	-270
26160	686	-331
26160	687	-436
26160	688	-547
26160	689	-601
26160	690	-552
26160	691	-430
26160	692	-326
26160	693	-321
26160	694	-407
26160	695	-505
26160	696	-526
26160	697	-427
26160	698	-228
26160	699	-13
26160	700	110
26160	701	118
26160	702	153
26160	703	479
26160	704	1305
26160	705	2629
26160	706	4183
26160	707	5501
26160	708	6074
26160	709	5562
26160	710	3999
26160	711	1819
26160	712	-329
26160	713	-1862
26160	714	-2491
26160	715	-2280
26160	716	-1579
26160	717	-849
26160	718	-441
26160	719	-441
26160	720	-692
26160	721	-952
26160	722	-1057
26160	723	-974
26160	724	-784
26160	725	-617
26160	726	-576
26160	727	-660
26160	728	-770
26160	729	-797
26160	730	-715
26160	731	-584
26160	732	-483
26160	733	-456
26160	734	-502
26160	735	-576
26160	736	-601
26160	737	-522
26160	738	-356
26160	739	-200
26160	740	-131
26160	741	-153
26160	742	-226
26160	743	-297
26160	744	-337
26160	745	-325
26160	746	-259
26160	747	-181
26160	748	-132
26160	749	-112
26160	750	-99
26160	751	-82
26160	752	-71
26160	753	-66
26160	754	-50
26160	755	-21
26160	756	8
26160	757	28
26160	758	56
26160	759	106
26160	760	164
26160	761	208
26160	762	242
26160	763	277
26160	764	313
26160	765	335
26160	766	352
26160	767	382
26160	768	424
26160	769	454
26160	770	465
26160	771	472
26160	772	485
26160	773	503
26160	774	513
26160	775	527
26160	776	556
26160	777	582
26160	778	587
26160	779	576
26160	780	569
26160	781	564
26160	782	545
26160	783	509
26160	784	474
26160	785	436
26160	786	381
26160	787	300
26160	788	213
26160	789	133
26160	790	51
26160	791	-44
26160	792	-138
26160	793	-213
26160	794	-276
26160	795	-339
26160	796	-395
26160	797	-426
26160	798	-437
26160	799	-451
26160	800	-470
26160	801	-478
26160	802	-472
26160	803	-466
26160	804	-467
26160	805	-463
26160	806	-443
26160	807	-422
26160	808	-413
26160	809	-405
26160	810	-380
26160	811	-348
26160	812	-330
26160	813	-324
26160	814	-315
26160	815	-303
26160	816	-303
26160	817	-312
26160	818	-311
26160	819	-293
26160	820	-269
26160	821	-253
26160	822	-235
26160	823	-208
26160	824	-184
26160	825	-179
26160	826	-185
26160	827	-181
26160	828	-171
26160	829	-171
26160	830	-180
26160	831	-178
26160	832	-166
26160	833	-160
26160	834	-167
26160	835	-168
26160	836	-159
26160	837	-154
26160	838	-164
26160	839	-173
26160	840	-167
26160	841	-152
26160	842	-146
26160	843	-144
26160	844	-132
26160	845	-120
26160	846	-128
26160	847	-154
26160	848	-178
26160	849	-190
26160	850	-200
26160	851	-209
26160	852	-198
26160	853	-161
26160	854	-119
26160	855	-92
26160	856	-77
26160	857	-62
26160	858	-58
26160	859	-78
26160	860	-106
26160	861	-117
26160	862	-107
26160	863	-93
26160	864	-80
26160	865	-63
26160	866	-44
26160	867	-45
26160	868	-65
26160	869	-89
26160	870	-96
26160	871	-92
26160	872	-92
26160	873	-88
26160	874	-69
26160	875	-48
26160	876	-46
26160	877	-56
26160	878	-59
26160	879	-51
26160	880	-51
26160	881	-62
26160	882	-66
26160	883	-55
26160	884	-38
26160	885	-11
26160	886	43
26160	887	138
26160	888	252
26160	889	355
26160	890	436
26160	891	504
26160	892	549
26160	893	561
26160	894	558
26160	895	570
26160	896	599
26160	897	621
26160	898	618
26160	899	593
26160	900	541
26160	901	463
26160	902	360
26160	903	229
26160	904	103
26160	905	0
26160	906	-94
26160	907	-168
26160	908	-209
26160	909	-233
26160	910	-277
26160	911	-360
26160	912	-458
26160	913	-537
26160	914	-573
26160	915	-550
26160	916	-466
26160	917	-359
26160	918	-301
26160	919	-332
26160	920	-417
26160	921	-477
26160	922	-455
26160	923	-353
26160	924	-208
26160	925	-78
26160	926	-9
26160	927	23
26160	928	161
26160	929	603
26160	930	1459
26160	931	2647
26160	932	3884
26160	933	4791
26160	934	5002
26160	935	4324
26160	936	2862
26160	937	1013
26160	938	-698
26160	939	-1847
26160	940	-2261
26160	941	-2031
26160	942	-1445
26160	943	-855
26160	944	-525
26160	945	-515
26160	946	-696
26160	947	-886
26160	948	-961
26160	949	-903
26160	950	-759
26160	951	-623
26160	952	-572
26160	953	-619
26160	954	-693
26160	955	-711
26160	956	-649
26160	957	-550
26160	958	-465
26160	959	-427
26160	960	-437
26160	961	-480
26160	962	-511
26160	963	-484
26160	964	-393
26160	965	-300
26160	966	-250
26160	967	-229
26160	968	-240
26160	969	-270
26160	970	-286
26160	971	-272
26160	972	-222
26160	973	-162
26160	974	-122
26160	975	-106
26160	976	-94
26160	977	-78
26160	978	-66
26160	979	-58
26160	980	-36
26160	981	8
26160	982	57
26160	983	91
26160	984	117
26160	985	150
26160	986	180
26160	987	195
26160	988	208
26160	989	239
26160	990	287
26160	991	328
26160	992	356
26160	993	383
26160	994	411
26160	995	427
26160	996	430
26160	997	439
26160	998	471
26160	999	508
26160	1000	529
26160	1001	539
26160	1002	552
26160	1003	562
26160	1004	555
26160	1005	540
26160	1006	536
26160	1007	539
26160	1008	526
26160	1009	494
26160	1010	454
26160	1011	417
26160	1012	370
26160	1013	302
26160	1014	225
26160	1015	149
26160	1016	65
26160	1017	-37
26160	1018	-138
26160	1019	-217
26160	1020	-278
26160	1021	-340
26160	1022	-405
26160	1023	-457
26160	1024	-491
26160	1025	-517
26160	1026	-532
26160	1027	-517
26160	1028	-473
26160	1029	-430
26160	1030	-411
26160	1031	-411
26160	1032	-408
26160	1033	-404
26160	1034	-404
26160	1035	-395
26160	1036	-365
26160	1037	-332
26160	1038	-323
26160	1039	-341
26160	1040	-361
26160	1041	-366
26160	1042	-360
26160	1043	-346
26160	1044	-311
26160	1045	-260
26160	1046	-218
26160	1047	-206
26160	1048	-215
26160	1049	-221
26160	1050	-219
26160	1051	-219
26160	1052	-215
26160	1053	-194
26160	1054	-169
26160	1055	-166
26160	1056	-186
26160	1057	-203
26160	1058	-204
26160	1059	-195
26160	1060	-183
26160	1061	-162
26160	1062	-131
26160	1063	-109
26160	1064	-110
26160	1065	-123
26160	1066	-121
26160	1067	-106
26160	1068	-96
26160	1069	-93
26160	1070	-88
26160	1071	-89
26160	1072	-112
26160	1073	-147
26160	1074	-164
26160	1075	-147
26160	1076	-110
26160	1077	-72
26160	1078	-32
26160	1079	2
26160	1080	14
26160	1081	-8
26160	1082	-42
26160	1083	-58
26160	1084	-53
26160	1085	-42
26160	1086	-31
26160	1087	-14
26160	1088	2
26160	1089	-1
26160	1090	-22
26160	1091	-37
26160	1092	-29
26160	1093	-10
26160	1094	8
26160	1095	30
26160	1096	56
26160	1097	68
26160	1098	48
26160	1099	10
26160	1100	-19
26160	1101	-37
26160	1102	-59
26160	1103	-83
26160	1104	-95
26160	1105	-96
26160	1106	-100
26160	1107	-106
26160	1108	-90
26160	1109	-36
26160	1110	43
26160	1111	128
26160	1112	220
26160	1113	314
26160	1114	391
26160	1115	432
26160	1116	449
26160	1117	471
26160	1118	507
26160	1119	541
26160	1120	568
26160	1121	592
26160	1122	604
26160	1123	581
26160	1124	523
26160	1125	451
26160	1126	369
26160	1127	309
26160	1128	252
26160	1129	178
26160	1130	81
26160	1131	-44
26160	1132	-182
26160	1133	-288
26160	1134	-322
26160	1135	-302
26160	1136	-302
26160	1137	-367
26160	1138	-479
26160	1139	-582
26160	1140	-624
26160	1141	-579
26160	1142	-459
26160	1143	-332
26160	1144	-294
26160	1145	-386
26160	1146	-542
26160	1147	-638
26160	1148	-589
26160	1149	-404
26160	1150	-162
26160	1151	34
26160	1152	115
26160	1153	135
26160	1154	296
26160	1155	839
26160	1156	1876
26160	1157	3253
26160	1158	4576
26160	1159	5365
26160	1160	5241
26160	1161	4104
26160	1162	2216
26160	1163	136
26160	1164	-1519
26160	1165	-2357
26160	1166	-2344
26160	1167	-1751
26160	1168	-994
26160	1169	-450
26160	1170	-302
26160	1171	-485
26160	1172	-767
26160	1173	-932
26160	1174	-905
26160	1175	-753
26160	1176	-593
26160	1177	-523
26160	1178	-570
26160	1179	-683
26160	1180	-754
26160	1181	-708
26160	1182	-564
26160	1183	-418
26160	1184	-349
26160	1185	-369
26160	1186	-438
26160	1187	-498
26160	1188	-500
26160	1189	-418
26160	1190	-282
26160	1191	-196
26160	1192	-181
26160	1193	-201
26160	1194	-213
26160	1195	-196
26160	1196	-165
26160	1197	-127
26160	1198	-92
26160	1199	-71
26160	1200	-75
26160	1201	-93
26160	1202	-93
26160	1203	-64
26160	1204	-17
26160	1205	26
26160	1206	65
26160	1207	106
26160	1208	134
26160	1209	140
26160	1210	138
26160	1211	153
26160	1212	181
26160	1213	204
26160	1214	221
26160	1215	253
26160	1216	301
26160	1217	347
26160	1218	382
26160	1219	423
26160	1220	470
26160	1221	502
26160	1222	510
26160	1223	515
26160	1224	537
26160	1225	569
26160	1226	593
26160	1227	607
26160	1228	621
26160	1229	624
26160	1230	598
26160	1231	552
26160	1232	515
26160	1233	493
26160	1234	470
26160	1235	435
26160	1236	392
26160	1237	339
26160	1238	263
26160	1239	157
26160	1240	46
26160	1241	-41
26160	1242	-104
26160	1243	-164
26160	1244	-227
26160	1245	-286
26160	1246	-353
26160	1247	-440
26160	1248	-534
26160	1249	-602
26160	1250	-626
26160	1251	-620
26160	1252	-598
26160	1253	-559
26160	1254	-510
26160	1255	-469
26160	1256	-452
26160	1257	-445
26160	1258	-425
26160	1259	-398
26160	1260	-379
26160	1261	-367
26160	1262	-347
26160	1263	-325
26160	1264	-322
26160	1265	-341
26160	1266	-362
26160	1267	-375
26160	1268	-390
26160	1269	-407
26160	1270	-403
26160	1271	-367
26160	1272	-312
26160	1273	-258
26160	1274	-206
26160	1275	-155
26160	1276	-122
26160	1277	-130
26160	1278	-168
26160	1279	-205
26160	1280	-225
26160	1281	-227
26160	1282	-211
26160	1283	-167
26160	1284	-102
26160	1285	-46
26160	1286	-23
26160	1287	-24
26160	1288	-31
26160	1289	-45
26160	1290	-73
26160	1291	-102
26160	1292	-115
26160	1293	-119
26160	1294	-137
26160	1295	-167
26160	1296	-190
26160	1297	-197
26160	1298	-203
26160	1299	-207
26160	1300	-193
26160	1301	-157
26160	1302	-122
26160	1303	-106
26160	1304	-99
26160	1305	-82
26160	1306	-64
26160	1307	-54
26160	1308	-52
26160	1309	-48
26160	1310	-55
26160	1311	-93
26160	1312	-152
26160	1313	-198
26160	1314	-215
26160	1315	-209
26160	1316	-187
26160	1317	-146
26160	1318	-92
26160	1319	-55
26160	1320	-55
26160	1321	-81
26160	1322	-114
26160	1323	-151
26160	1324	-197
26160	1325	-231
26160	1326	-225
26160	1327	-175
26160	1328	-100
26160	1329	-13
26160	1330	84
26160	1331	184
26160	1332	262
26160	1333	311
26160	1334	356
26160	1335	420
26160	1336	496
26160	1337	566
26160	1338	625
26160	1339	673
26160	1340	688
26160	1341	650
26160	1342	569
26160	1343	483
26160	1344	406
26160	1345	330
26160	1346	256
26160	1347	171
26160	1348	51
26160	1349	-77
26160	1350	-208
26160	1351	-303
26160	1352	-340
26160	1353	-337
26160	1354	-349
26160	1355	-397
26160	1356	-465
26160	1357	-531
26160	1358	-571
26160	1359	-559
26160	1360	-488
26160	1361	-403
26160	1362	-373
26160	1363	-420
26160	1364	-497
26160	1365	-525
26160	1366	-460
26160	1367	-319
26160	1368	-154
26160	1369	-39
26160	1370	-25
26160	1371	-63
26160	1372	25
26160	1373	454
26160	1374	1329
26160	1375	2547
26160	1376	3815
26160	1377	4744
26160	1378	4967
26160	1379	4306
26160	1380	2883
26160	1381	1097
26160	1382	-552
26160	1383	-1672
26160	1384	-2106
26160	1385	-1931
26160	1386	-1411
26160	1387	-872
26160	1388	-553
26160	1389	-507
26160	1390	-625
26160	1391	-761
26160	1392	-821
26160	1393	-777
26160	1394	-664
26160	1395	-556
26160	1396	-518
26160	1397	-558
26160	1398	-613
26160	1399	-622
26160	1400	-574
26160	1401	-503
26160	1402	-434
26160	1403	-386
26160	1404	-369
26160	1405	-385
26160	1406	-399
26160	1407	-377
26160	1408	-316
26160	1409	-258
26160	1410	-224
26160	1411	-199
26160	1412	-171
26160	1413	-179
26160	1414	-197
26160	1415	-207
26160	1416	-191
26160	1417	-165
26160	1418	-140
26160	1419	-111
26160	1420	-65
26160	1421	-18
26160	1422	6
26160	1423	6
26160	1424	3
26160	1425	10
26160	1426	23
26160	1427	42
26160	1428	83
26160	1429	145
26160	1430	207
26160	1431	249
26160	1432	280
26160	1433	318
26160	1434	357
26160	1435	382
26160	1436	399
26160	1437	422
26160	1438	444
26160	1439	450
26160	1440	441
26160	1441	438
26160	1442	452
26160	1443	468
26160	1444	475
26160	1445	487
26160	1446	511
26160	1447	532
26160	1448	533
26160	1449	528
26160	1450	532
26160	1451	537
26160	1452	525
26160	1453	496
26160	1454	464
26160	1455	422
26160	1456	350
26160	1457	251
26160	1458	153
26160	1459	67
26160	1460	-17
26160	1461	-103
26160	1462	-177
26160	1463	-229
26160	1464	-273
26160	1465	-325
26160	1466	-376
26160	1467	-409
26160	1468	-429
26160	1469	-452
26160	1470	-476
26160	1471	-481
26160	1472	-469
26160	1473	-457
26160	1474	-451
26160	1475	-435
26160	1476	-411
26160	1477	-391
26160	1478	-386
26160	1479	-376
26160	1480	-351
26160	1481	-320
26160	1482	-304
26160	1483	-299
26160	1484	-288
26160	1485	-277
26160	1486	-277
26160	1487	-282
26160	1488	-272
26160	1489	-244
26160	1490	-220
26160	1491	-208
26160	1492	-197
26160	1493	-177
26160	1494	-159
26160	1495	-152
26160	1496	-144
26160	1497	-121
26160	1498	-98
26160	1499	-92
26160	1500	-99
26160	1501	-97
26160	1502	-87
26160	1503	-84
26160	1504	-89
26160	1505	-87
26160	1506	-77
26160	1507	-77
26160	1508	-95
26160	1509	-110
26160	1510	-107
26160	1511	-96
26160	1512	-91
26160	1513	-91
26160	1514	-87
26160	1515	-89
26160	1516	-114
26160	1517	-150
26160	1518	-170
26160	1519	-168
26160	1520	-159
26160	1521	-151
26160	1522	-133
26160	1523	-102
26160	1524	-78
26160	1525	-70
26160	1526	-65
26160	1527	-52
26160	1528	-46
26160	1529	-62
26160	1530	-87
26160	1531	-102
26160	1532	-107
26160	1533	-116
26160	1534	-124
26160	1535	-115
26160	1536	-95
26160	1537	-85
26160	1538	-95
26160	1539	-103
26160	1540	-96
26160	1541	-82
26160	1542	-68
26160	1543	-50
26160	1544	-19
26160	1545	5
26160	1546	6
26160	1547	-10
26160	1548	-19
26160	1549	-23
26160	1550	-36
26160	1551	-52
26160	1552	-54
26160	1553	-42
26160	1554	-33
26160	1555	-37
26160	1556	-39
26160	1557	-31
26160	1558	-21
26160	1559	-17
26160	1560	-3
26160	1561	39
26160	1562	101
26160	1563	163
26160	1564	225
26160	1565	295
26160	1566	370
26160	1567	426
26160	1568	467
26160	1569	512
26160	1570	566
26160	1571	611
26160	1572	635
26160	1573	646
26160	1574	649
26160	1575	630
26160	1576	581
26160	1577	515
26160	1578	433
26160	1579	343
26160	1580	270
26160	1581	188
26160	1582	84
26160	1583	-45
26160	1584	-187
26160	1585	-298
26160	1586	-333
26160	1587	-303
26160	1588	-280
26160	1589	-324
26160	1590	-431
26160	1591	-543
26160	1592	-599
26160	1593	-565
26160	1594	-444
26160	1595	-292
26160	1596	-205
26160	1597	-251
26160	1598	-389
26160	1599	-504
26160	1600	-492
26160	1601	-339
26160	1602	-100
26160	1603	133
26160	1604	300
26160	1605	429
26160	1606	667
26160	1607	1217
26160	1608	2172
26160	1609	3388
26160	1610	4503
26160	1611	5081
26160	1612	4802
26160	1613	3605
26160	1614	1758
26160	1615	-209
26160	1616	-1719
26160	1617	-2418
26160	1618	-2304
26160	1619	-1673
26160	1620	-940
26160	1621	-457
26160	1622	-379
26160	1623	-620
26160	1624	-936
26160	1625	-1096
26160	1626	-1028
26160	1627	-818
26160	1628	-615
26160	1629	-525
26160	1630	-581
26160	1631	-724
26160	1632	-838
26160	1633	-828
26160	1634	-695
26160	1635	-532
26160	1636	-437
26160	1637	-437
26160	1638	-495
26160	1639	-550
26160	1640	-549
26160	1641	-460
26160	1642	-308
26160	1643	-189
26160	1644	-180
26160	1645	-230
26160	1646	-279
26160	1647	-302
26160	1648	-303
26160	1649	-289
26160	1650	-255
26160	1651	-206
26160	1652	-162
26160	1653	-137
26160	1654	-119
26160	1655	-94
26160	1656	-65
26160	1657	-42
26160	1658	-14
26160	1659	32
26160	1660	80
26160	1661	105
26160	1662	109
26160	1663	118
26160	1664	142
26160	1665	173
26160	1666	206
26160	1667	253
26160	1668	310
26160	1669	353
26160	1670	371
26160	1671	381
26160	1672	409
26160	1673	452
26160	1674	491
26160	1675	528
26160	1676	572
26160	1677	603
26160	1678	601
26160	1679	574
26160	1680	551
26160	1681	544
26160	1682	540
26160	1683	533
26160	1684	528
26160	1685	528
26160	1686	512
26160	1687	471
26160	1688	418
26160	1689	372
26160	1690	323
26160	1691	253
26160	1692	165
26160	1693	79
26160	1694	-4
26160	1695	-99
26160	1696	-197
26160	1697	-278
26160	1698	-337
26160	1699	-390
26160	1700	-449
26160	1701	-492
26160	1702	-505
26160	1703	-497
26160	1704	-483
26160	1705	-460
26160	1706	-421
26160	1707	-385
26160	1708	-379
26160	1709	-399
26160	1710	-419
26160	1711	-428
26160	1712	-431
26160	1713	-424
26160	1714	-392
26160	1715	-343
26160	1716	-302
26160	1717	-290
26160	1718	-292
26160	1719	-289
26160	1720	-284
26160	1721	-279
26160	1722	-265
26160	1723	-232
26160	1724	-195
26160	1725	-185
26160	1726	-198
26160	1727	-213
26160	1728	-216
26160	1729	-217
26160	1730	-215
26160	1731	-199
26160	1732	-169
26160	1733	-146
26160	1734	-143
26160	1735	-147
26160	1736	-137
26160	1737	-124
26160	1738	-124
26160	1739	-129
26160	1740	-126
26160	1741	-117
26160	1742	-124
26160	1743	-144
26160	1744	-155
26160	1745	-151
26160	1746	-148
26160	1747	-153
26160	1748	-153
26160	1749	-143
26160	1750	-134
26160	1751	-140
26160	1752	-145
26160	1753	-132
26160	1754	-110
26160	1755	-101
26160	1756	-101
26160	1757	-97
26160	1758	-93
26160	1759	-107
26160	1760	-135
26160	1761	-153
26160	1762	-148
26160	1763	-135
26160	1764	-120
26160	1765	-97
26160	1766	-63
26160	1767	-36
26160	1768	-36
26160	1769	-53
26160	1770	-63
26160	1771	-66
26160	1772	-72
26160	1773	-76
26160	1774	-61
26160	1775	-36
26160	1776	-27
26160	1777	-38
26160	1778	-50
26160	1779	-51
26160	1780	-45
26160	1781	-41
26160	1782	-26
26160	1783	0
26160	1784	17
26160	1785	9
26160	1786	-9
26160	1787	-13
26160	1788	0
26160	1789	10
26160	1790	12
26160	1791	14
26160	1792	11
26160	1793	-9
26160	1794	-37
26160	1795	-39
26160	1796	6
26160	1797	89
26160	1798	189
26160	1799	299
26160	1800	410
26160	1801	502
26160	1802	553
26160	1803	579
26160	1804	611
26160	1805	649
26160	1806	673
26160	1807	675
26160	1808	658
26160	1809	623
26160	1810	559
26160	1811	471
26160	1812	382
26160	1813	322
26160	1814	265
26160	1815	184
26160	1816	67
26160	1817	-62
26160	1818	-173
26160	1819	-249
26160	1820	-268
26160	1821	-240
26160	1822	-224
26160	1823	-281
26160	1824	-400
26160	1825	-510
26160	1826	-544
26160	1827	-488
26160	1828	-386
26160	1829	-296
26160	1830	-273
26160	1831	-344
26160	1832	-459
26160	1833	-515
26160	1834	-431
26160	1835	-231
26160	1836	-21
26160	1837	110
26160	1838	169
26160	1839	278
26160	1840	633
26160	1841	1412
26160	1842	2644
26160	1843	4092
26160	1844	5290
26160	1845	5756
26160	1846	5211
26160	1847	3719
26160	1848	1668
26160	1849	-358
26160	1850	-1800
26160	1851	-2359
26160	1852	-2113
26160	1853	-1429
26160	1854	-740
26160	1855	-347
26160	1856	-326
26160	1857	-558
26160	1858	-815
26160	1859	-901
26160	1860	-772
26160	1861	-546
26160	1862	-378
26160	1863	-351
26160	1864	-447
26160	1865	-588
26160	1866	-688
26160	1867	-687
26160	1868	-594
26160	1869	-484
26160	1870	-442
26160	1871	-478
26160	1872	-532
26160	1873	-538
26160	1874	-477
26160	1875	-364
26160	1876	-239
26160	1877	-158
26160	1878	-146
26160	1879	-193
26160	1880	-238
26160	1881	-247
26160	1882	-227
26160	1883	-209
26160	1884	-207
26160	1885	-204
26160	1886	-192
26160	1887	-179
26160	1888	-161
26160	1889	-128
26160	1890	-78
26160	1891	-37
26160	1892	-14
26160	1893	9
26160	1894	48
26160	1895	99
26160	1896	144
26160	1897	192
26160	1898	251
26160	1899	304
26160	1900	329
26160	1901	332
26160	1902	336
26160	1903	348
26160	1904	355
26160	1905	363
26160	1906	390
26160	1907	444
26160	1908	506
26160	1909	559
26160	1910	606
26160	1911	652
26160	1912	675
26160	1913	662
26160	1914	628
26160	1915	602
26160	1916	584
26160	1917	558
26160	1918	528
26160	1919	508
26160	1920	493
26160	1921	462
26160	1922	408
26160	1923	346
26160	1924	283
26160	1925	206
26160	1926	109
26160	1927	7
26160	1928	-77
26160	1929	-149
26160	1930	-226
26160	1931	-303
26160	1932	-369
26160	1933	-429
26160	1934	-501
26160	1935	-571
26160	1936	-610
26160	1937	-607
26160	1938	-579
26160	1939	-542
26160	1940	-497
26160	1941	-452
26160	1942	-425
26160	1943	-429
26160	1944	-445
26160	1945	-448
26160	1946	-443
26160	1947	-441
26160	1948	-436
26160	1949	-411
26160	1950	-371
26160	1951	-338
26160	1952	-317
26160	1953	-298
26160	1954	-281
26160	1955	-287
26160	1956	-316
26160	1957	-344
26160	1958	-350
26160	1959	-337
26160	1960	-318
26160	1961	-287
26160	1962	-238
26160	1963	-189
26160	1964	-165
26160	1965	-168
26160	1966	-177
26160	1967	-184
26160	1968	-195
26160	1969	-207
26160	1970	-199
26160	1971	-171
26160	1972	-145
26160	1973	-139
26160	1974	-140
26160	1975	-137
26160	1976	-135
26160	1977	-150
26160	1978	-165
26160	1979	-163
26160	1980	-145
26160	1981	-129
26160	1982	-116
26160	1983	-97
26160	1984	-79
26160	1985	-83
26160	1986	-111
26160	1987	-139
26160	1988	-147
26160	1989	-142
26160	1990	-132
26160	1991	-117
26160	1992	-97
26160	1993	-103
26160	1994	-154
26160	1995	-228
26160	1996	-278
26160	1997	-284
26160	1998	-250
26160	1999	-183
[truncated: 159,280 more rows]
