# Supplementary material for: Are Complexity Metrics Reliable in Assessing HRV Control in Obese Patients During Sleep?
Source: PLoS One. 2015 Apr 20;10(4):e0124458. doi: 10.1371/journal.pone.0124458 (PMC4404104; doi:10.1371/journal.pone.0124458)
Supplement: S2 Dataset — (ZIP) [file pone.0124458.s002.zip › cabiddu_obese_patients_data/SUBJECT (17)/1/FC.txt]

780	0	-406
780	1	-476
780	2	-531
780	3	-580
780	4	-635
780	5	-685
780	6	-720
780	7	-749
780	8	-784
780	9	-813
780	10	-814
780	11	-786
780	12	-739
780	13	-675
780	14	-581
780	15	-461
780	16	-334
780	17	-212
780	18	-87
780	19	44
780	20	167
780	21	264
780	22	342
780	23	414
780	24	476
780	25	516
780	26	545
780	27	582
780	28	623
780	29	653
780	30	664
780	31	669
780	32	673
780	33	668
780	34	651
780	35	636
780	36	634
780	37	632
780	38	616
780	39	592
780	40	575
780	41	560
780	42	535
780	43	504
780	44	482
780	45	471
780	46	457
780	47	435
780	48	421
780	49	422
780	50	421
780	51	406
780	52	384
780	53	363
780	54	334
780	55	293
780	56	253
780	57	235
780	58	236
780	59	237
780	60	231
780	61	226
780	62	220
780	63	205
780	64	181
780	65	171
780	66	185
780	67	204
780	68	211
780	69	205
780	70	196
780	71	179
780	72	150
780	73	123
780	74	119
780	75	134
780	76	146
780	77	146
780	78	142
780	79	137
780	80	124
780	81	105
780	82	96
780	83	108
780	84	124
780	85	125
780	86	117
780	87	109
780	88	95
780	89	69
780	90	44
780	91	39
780	92	53
780	93	63
780	94	62
780	95	62
780	96	68
780	97	70
780	98	67
780	99	69
780	100	79
780	101	81
780	102	62
780	103	34
780	104	21
780	105	22
780	106	26
780	107	30
780	108	37
780	109	40
780	110	25
780	111	-1
780	112	-10
780	113	9
780	114	37
780	115	46
780	116	25
780	117	-33
780	118	-134
780	119	-267
780	120	-389
780	121	-454
780	122	-461
780	123	-436
780	124	-401
780	125	-365
780	126	-343
780	127	-311
780	128	-295
780	129	-279
780	130	-272
780	131	-235
780	132	-156
780	133	-34
780	134	95
780	135	167
780	136	144
780	137	55
780	138	-26
780	139	-38
780	140	23
780	141	128
780	142	222
780	143	246
780	144	173
780	145	44
780	146	-43
780	147	-14
780	148	125
780	149	296
780	150	413
780	151	423
780	152	322
780	153	161
780	154	24
780	155	-55
780	156	-153
780	157	-434
780	158	-1029
780	159	-1941
780	160	-3012
780	161	-3962
780	162	-4479
780	163	-4346
780	164	-3561
780	165	-2356
780	166	-1085
780	167	-59
780	168	570
780	169	819
780	170	832
780	171	802
780	172	865
780	173	1025
780	174	1189
780	175	1261
780	176	1218
780	177	1102
780	178	982
780	179	919
780	180	941
780	181	1014
780	182	1061
780	183	1020
780	184	904
780	185	778
780	186	698
780	187	677
780	188	698
780	189	727
780	190	726
780	191	650
780	192	562
780	193	501
780	194	494
780	195	480
780	196	446
780	197	402
780	198	370
780	199	345
780	200	310
780	201	271
780	202	240
780	203	214
780	204	178
780	205	133
780	206	90
780	207	55
780	208	12
780	209	-48
780	210	-114
780	211	-175
780	212	-240
780	213	-315
780	214	-391
780	215	-453
780	216	-509
780	217	-574
780	218	-646
780	219	-708
780	220	-757
780	221	-802
780	222	-838
780	223	-844
780	224	-817
780	225	-774
780	226	-726
780	227	-663
780	228	-576
780	229	-474
780	230	-370
780	231	-259
780	232	-132
780	233	-4
780	234	106
780	235	199
780	236	290
780	237	383
780	238	464
780	239	531
780	240	595
780	241	653
780	242	686
780	243	684
780	244	663
780	245	641
780	246	619
780	247	592
780	248	571
780	249	572
780	250	586
780	251	592
780	252	586
780	253	579
780	254	570
780	255	546
780	256	506
780	257	470
780	258	451
780	259	441
780	260	429
780	261	422
780	262	428
780	263	430
780	264	412
780	265	380
780	266	353
780	267	333
780	268	311
780	269	291
780	270	284
780	271	291
780	272	290
780	273	274
780	274	256
780	275	244
780	276	232
780	277	211
780	278	192
780	279	187
780	280	190
780	281	183
780	282	172
780	283	169
780	284	175
780	285	174
780	286	167
780	287	165
780	288	176
780	289	180
780	290	166
780	291	143
780	292	121
780	293	99
780	294	73
780	295	58
780	296	69
780	297	95
780	298	111
780	299	112
780	300	109
780	301	102
780	302	83
780	303	53
780	304	32
780	305	31
780	306	34
780	307	31
780	308	28
780	309	30
780	310	31
780	311	21
780	312	7
780	313	6
780	314	13
780	315	10
780	316	-2
780	317	-8
780	318	-1
780	319	6
780	320	14
780	321	32
780	322	63
780	323	82
780	324	73
780	325	46
780	326	21
780	327	3
780	328	-15
780	329	-24
780	330	-22
780	331	-27
780	332	-68
780	333	-147
780	334	-237
780	335	-313
780	336	-367
780	337	-397
780	338	-396
780	339	-363
780	340	-325
780	341	-308
780	342	-311
780	343	-315
780	344	-266
780	345	-191
780	346	-139
780	347	-84
780	348	-25
780	349	29
780	350	72
780	351	113
780	352	142
780	353	139
780	354	104
780	355	68
780	356	69
780	357	110
780	358	171
780	359	227
780	360	249
780	361	208
780	362	107
780	363	5
780	364	-10
780	365	115
780	366	348
780	367	602
780	368	753
780	369	677
780	370	293
780	371	-386
780	372	-1238
780	373	-2095
780	374	-2815
780	375	-3305
780	376	-3517
780	377	-3445
780	378	-3132
780	379	-2636
780	380	-2005
780	381	-1279
780	382	-531
780	383	139
780	384	647
780	385	960
780	386	1093
780	387	1083
780	388	996
780	389	913
780	390	884
780	391	901
780	392	920
780	393	918
780	394	894
780	395	853
780	396	801
780	397	755
780	398	738
780	399	742
780	400	736
780	401	701
780	402	648
780	403	592
780	404	535
780	405	481
780	406	439
780	407	413
780	408	367
780	409	333
780	410	332
780	411	325
780	412	312
780	413	281
780	414	234
780	415	189
780	416	150
780	417	104
780	418	42
780	419	-19
780	420	-68
780	421	-111
780	422	-162
780	423	-210
780	424	-246
780	425	-279
780	426	-327
780	427	-390
780	428	-451
780	429	-506
780	430	-567
780	431	-633
780	432	-686
780	433	-719
780	434	-746
780	435	-777
780	436	-804
780	437	-817
780	438	-823
780	439	-827
780	440	-813
780	441	-757
780	442	-663
780	443	-546
780	444	-416
780	445	-267
780	446	-108
780	447	39
780	448	161
780	449	268
780	450	369
780	451	452
780	452	508
780	453	552
780	454	601
780	455	650
780	456	683
780	457	703
780	458	721
780	459	736
780	460	735
780	461	721
780	462	715
780	463	722
780	464	728
780	465	722
780	466	711
780	467	703
780	468	689
780	469	659
780	470	623
780	471	595
780	472	567
780	473	528
780	474	482
780	475	453
780	476	445
780	477	445
780	478	448
780	479	457
780	480	464
780	481	447
780	482	399
780	483	340
780	484	298
780	485	276
780	486	265
780	487	267
780	488	284
780	489	294
780	490	277
780	491	238
780	492	204
780	493	192
780	494	196
780	495	206
780	496	226
780	497	243
780	498	238
780	499	200
780	500	150
780	501	114
780	502	94
780	503	79
780	504	74
780	505	83
780	506	97
780	507	94
780	508	82
780	509	81
780	510	102
780	511	126
780	512	138
780	513	141
780	514	135
780	515	112
780	516	70
780	517	36
780	518	29
780	519	41
780	520	47
780	521	39
780	522	23
780	523	4
780	524	-17
780	525	-25
780	526	-1
780	527	47
780	528	80
780	529	63
780	530	-6
780	531	-107
780	532	-223
780	533	-328
780	534	-383
780	535	-378
780	536	-339
780	537	-312
780	538	-314
780	539	-337
780	540	-367
780	541	-350
780	542	-301
780	543	-250
780	544	-169
780	545	-69
780	546	30
780	547	115
780	548	172
780	549	179
780	550	132
780	551	68
780	552	39
780	553	60
780	554	111
780	555	168
780	556	207
780	557	207
780	558	155
780	559	79
780	560	37
780	561	68
780	562	163
780	563	286
780	564	407
780	565	497
780	566	515
780	567	424
780	568	206
780	569	-157
780	570	-695
780	571	-1425
780	572	-2282
780	573	-3114
780	574	-3731
780	575	-3971
780	576	-3741
780	577	-3061
780	578	-2080
780	579	-1037
780	580	-160
780	581	427
780	582	726
780	583	818
780	584	811
780	585	807
780	586	856
780	587	932
780	588	970
780	589	941
780	590	867
780	591	795
780	592	755
780	593	755
780	594	787
780	595	822
780	596	813
780	597	737
780	598	630
780	599	547
780	600	509
780	601	497
780	602	493
780	603	482
780	604	443
780	605	348
780	606	266
780	607	238
780	608	227
780	609	217
780	610	202
780	611	189
780	612	180
780	613	158
780	614	110
780	615	49
780	616	-2
780	617	-40
780	618	-79
780	619	-122
780	620	-161
780	621	-198
780	622	-252
780	623	-325
780	624	-401
780	625	-468
780	626	-535
780	627	-609
780	628	-679
780	629	-729
780	630	-765
780	631	-802
780	632	-835
780	633	-851
780	634	-856
780	635	-862
780	636	-868
780	637	-849
780	638	-794
780	639	-713
780	640	-616
780	641	-497
780	642	-359
780	643	-223
780	644	-104
780	645	6
780	646	122
780	647	238
780	648	339
780	649	427
780	650	511
780	651	588
780	652	642
780	653	674
780	654	701
780	655	732
780	656	751
780	657	750
780	658	737
780	659	722
780	660	697
780	661	659
780	662	624
780	663	612
780	664	617
780	665	619
780	666	615
780	667	616
780	668	617
780	669	607
780	670	584
780	671	566
780	672	559
780	673	546
780	674	518
780	675	485
780	676	461
780	677	438
780	678	407
780	679	377
780	680	362
780	681	352
780	682	330
780	683	297
780	684	275
780	685	272
780	686	274
780	687	273
780	688	272
780	689	271
780	690	251
780	691	210
780	692	171
780	693	154
780	694	158
780	695	164
780	696	166
780	697	168
780	698	163
780	699	138
780	700	106
780	701	91
780	702	100
780	703	121
780	704	139
780	705	154
780	706	165
780	707	157
780	708	124
780	709	88
780	710	71
780	711	71
780	712	69
780	713	63
780	714	60
780	715	56
780	716	41
780	717	22
780	718	24
780	719	49
780	720	74
780	721	75
780	722	53
780	723	18
780	724	-26
780	725	-70
780	726	-86
780	727	-57
780	728	-3
780	729	34
780	730	27
780	731	-26
780	732	-115
780	733	-227
780	734	-329
780	735	-381
780	736	-377
780	737	-347
780	738	-326
780	739	-322
780	740	-334
780	741	-356
780	742	-340
780	743	-287
780	744	-228
780	745	-154
780	746	-81
780	747	-12
780	748	54
780	749	108
780	750	129
780	751	118
780	752	105
780	753	112
780	754	137
780	755	166
780	756	191
780	757	202
780	758	177
780	759	108
780	760	27
780	761	-9
780	762	28
780	763	134
780	764	287
780	765	448
780	766	554
780	767	521
780	768	294
780	769	-135
780	770	-748
780	771	-1515
780	772	-2368
780	773	-3187
780	774	-3821
780	775	-4146
780	776	-4087
780	777	-3623
780	778	-2818
780	779	-1823
780	780	-842
780	781	-35
780	782	523
780	783	839
780	784	963
780	785	981
780	786	978
780	787	1001
780	788	1032
780	789	1038
780	790	1011
780	791	969
780	792	927
780	793	892
780	794	873
780	795	876
780	796	882
780	797	859
780	798	802
780	799	741
780	800	702
780	801	679
780	802	654
780	803	627
780	804	600
780	805	556
780	806	474
780	807	419
780	808	416
780	809	409
780	810	371
780	811	312
780	812	263
780	813	235
780	814	214
780	815	190
780	816	166
780	817	142
780	818	101
780	819	35
780	820	-39
780	821	-100
780	822	-151
780	823	-208
780	824	-269
780	825	-323
780	826	-376
780	827	-438
780	828	-506
780	829	-561
780	830	-599
780	831	-637
780	832	-687
780	833	-740
780	834	-783
780	835	-819
780	836	-852
780	837	-864
780	838	-841
780	839	-789
780	840	-724
780	841	-644
780	842	-534
780	843	-398
780	844	-256
780	845	-121
780	846	10
780	847	134
780	848	234
780	849	306
780	850	369
780	851	442
780	852	517
780	853	576
780	854	617
780	855	647
780	856	657
780	857	642
780	858	614
780	859	601
780	860	611
780	861	628
780	862	636
780	863	637
780	864	634
780	865	611
780	866	569
780	867	526
780	868	505
780	869	498
780	870	488
780	871	476
780	872	472
780	873	470
780	874	456
780	875	432
780	876	417
780	877	412
780	878	402
780	879	379
780	880	356
780	881	342
780	882	324
780	883	293
780	884	260
780	885	239
780	886	224
780	887	203
780	888	182
780	889	177
780	890	185
780	891	185
780	892	176
780	893	170
780	894	170
780	895	163
780	896	146
780	897	131
780	898	129
780	899	128
780	900	114
780	901	97
780	902	90
780	903	90
780	904	84
780	905	75
780	906	77
780	907	87
780	908	85
780	909	68
780	910	49
780	911	42
780	912	40
780	913	39
780	914	45
780	915	62
780	916	73
780	917	62
780	918	37
780	919	21
780	920	17
780	921	13
780	922	10
780	923	22
780	924	44
780	925	59
780	926	61
780	927	63
780	928	71
780	929	73
780	930	53
780	931	23
780	932	-2
780	933	-20
780	934	-36
780	935	-38
780	936	-17
780	937	7
780	938	0
780	939	-54
780	940	-138
780	941	-232
780	942	-320
780	943	-382
780	944	-396
780	945	-366
780	946	-323
780	947	-301
780	948	-306
780	949	-325
780	950	-309
780	951	-283
780	952	-237
780	953	-198
780	954	-144
780	955	-73
780	956	11
780	957	101
780	958	174
780	959	193
780	960	152
780	961	89
780	962	57
780	963	71
780	964	120
780	965	177
780	966	208
780	967	178
780	968	86
780	969	-13
780	970	-31
780	971	73
780	972	272
780	973	485
780	974	618
780	975	584
780	976	332
780	977	-119
780	978	-689
780	979	-1292
780	980	-1890
780	981	-2468
780	982	-2992
780	983	-3394
780	984	-3590
780	985	-3499
780	986	-3068
780	987	-2313
780	988	-1357
780	989	-401
780	990	373
780	991	870
780	992	1093
780	993	1119
780	994	1060
780	995	1023
780	996	1058
780	997	1129
780	998	1170
780	999	1151
780	1000	1088
780	1001	1014
780	1002	957
780	1003	940
780	1004	964
780	1005	997
780	1006	992
780	1007	934
780	1008	856
780	1009	793
780	1010	754
780	1011	727
780	1012	706
780	1013	678
780	1014	609
780	1015	533
780	1016	463
780	1017	439
780	1018	419
780	1019	386
780	1020	348
780	1021	325
780	1022	318
780	1023	309
780	1024	282
780	1025	244
780	1026	203
780	1027	153
780	1028	87
780	1029	18
780	1030	-36
780	1031	-81
780	1032	-137
780	1033	-205
780	1034	-270
780	1035	-330
780	1036	-393
780	1037	-458
780	1038	-511
780	1039	-547
780	1040	-586
780	1041	-641
780	1042	-702
780	1043	-752
780	1044	-793
780	1045	-830
780	1046	-848
780	1047	-830
780	1048	-778
780	1049	-711
780	1050	-629
780	1051	-519
780	1052	-383
780	1053	-241
780	1054	-107
780	1055	26
780	1056	156
780	1057	264
780	1058	339
780	1059	396
780	1060	453
780	1061	506
780	1062	543
780	1063	567
780	1064	593
780	1065	619
780	1066	630
780	1067	628
780	1068	631
780	1069	644
780	1070	651
780	1071	642
780	1072	631
780	1073	625
780	1074	614
780	1075	588
780	1076	557
780	1077	537
780	1078	522
780	1079	498
780	1080	469
780	1081	454
780	1082	452
780	1083	446
780	1084	432
780	1085	421
780	1086	417
780	1087	405
780	1088	379
780	1089	356
780	1090	348
780	1091	345
780	1092	329
780	1093	304
780	1094	282
780	1095	259
780	1096	227
780	1097	196
780	1098	186
780	1099	202
780	1100	221
780	1101	228
780	1102	226
780	1103	218
780	1104	195
780	1105	159
780	1106	131
780	1107	130
780	1108	149
780	1109	164
780	1110	172
780	1111	181
780	1112	183
780	1113	165
780	1114	136
780	1115	116
780	1116	112
780	1117	111
780	1118	102
780	1119	96
780	1120	98
780	1121	98
780	1122	85
780	1123	70
780	1124	63
780	1125	58
780	1126	44
780	1127	27
780	1128	27
780	1129	41
780	1130	52
780	1131	56
780	1132	62
780	1133	73
780	1134	73
780	1135	56
780	1136	38
780	1137	33
780	1138	32
780	1139	24
780	1140	16
780	1141	17
780	1142	18
780	1143	2
780	1144	-26
780	1145	-44
780	1146	-43
780	1147	-34
780	1148	-22
780	1149	-3
780	1150	16
780	1151	5
780	1152	-50
780	1153	-135
780	1154	-222
780	1155	-299
780	1156	-360
780	1157	-388
780	1158	-379
780	1159	-353
780	1160	-337
780	1161	-338
780	1162	-341
780	1163	-333
780	1164	-277
780	1165	-202
780	1166	-147
780	1167	-95
780	1168	-45
780	1169	-1
780	1170	46
780	1171	99
780	1172	138
780	1173	143
780	1174	129
780	1175	124
780	1176	143
780	1177	174
780	1178	204
780	1179	228
780	1180	228
780	1181	185
780	1182	116
780	1183	71
780	1184	92
780	1185	183
780	1186	314
780	1187	449
780	1188	540
780	1189	517
780	1190	320
780	1191	-66
780	1192	-624
780	1193	-1322
780	1194	-2116
780	1195	-2911
780	1196	-3568
780	1197	-3948
780	1198	-3961
780	1199	-3581
780	1200	-2852
780	1201	-1904
780	1202	-930
780	1203	-111
780	1204	462
780	1205	793
780	1206	939
780	1207	979
780	1208	994
780	1209	1031
780	1210	1082
780	1211	1103
780	1212	1068
780	1213	999
780	1214	932
780	1215	886
780	1216	866
780	1217	872
780	1218	887
780	1219	876
780	1220	815
780	1221	728
780	1222	662
780	1223	633
780	1224	626
780	1225	628
780	1226	628
780	1227	605
780	1228	526
780	1229	445
780	1230	404
780	1231	373
780	1232	342
780	1233	307
780	1234	279
780	1235	265
780	1236	247
780	1237	208
780	1238	153
780	1239	103
780	1240	59
780	1241	10
780	1242	-43
780	1243	-87
780	1244	-120
780	1245	-161
780	1246	-219
780	1247	-283
780	1248	-343
780	1249	-412
780	1250	-496
780	1251	-579
780	1252	-642
780	1253	-686
780	1254	-729
780	1255	-772
780	1256	-804
780	1257	-825
780	1258	-848
780	1259	-867
780	1260	-856
780	1261	-805
780	1262	-728
780	1263	-639
780	1264	-535
780	1265	-416
780	1266	-294
780	1267	-181
780	1268	-66
780	1269	63
780	1270	198
780	1271	318
780	1272	413
780	1273	494
780	1274	563
780	1275	611
780	1276	642
780	1277	676
780	1278	721
780	1279	761
780	1280	776
780	1281	774
780	1282	767
780	1283	751
780	1284	723
780	1285	695
780	1286	682
780	1287	679
780	1288	668
780	1289	644
780	1290	624
780	1291	616
780	1292	603
780	1293	580
780	1294	556
780	1295	538
780	1296	513
780	1297	472
780	1298	430
780	1299	405
780	1300	393
780	1301	378
780	1302	363
780	1303	357
780	1304	356
780	1305	339
780	1306	305
780	1307	276
780	1308	261
780	1309	252
780	1310	240
780	1311	235
780	1312	242
780	1313	243
780	1314	218
780	1315	179
780	1316	149
780	1317	128
780	1318	108
780	1319	96
780	1320	108
780	1321	135
780	1322	157
780	1323	161
780	1324	161
780	1325	160
780	1326	147
780	1327	118
780	1328	89
780	1329	75
780	1330	69
780	1331	53
780	1332	38
780	1333	39
780	1334	52
780	1335	63
780	1336	69
780	1337	81
780	1338	97
780	1339	97
780	1340	82
780	1341	68
780	1342	64
780	1343	58
780	1344	39
780	1345	16
780	1346	5
780	1347	1
780	1348	-3
780	1349	-2
780	1350	17
780	1351	39
780	1352	39
780	1353	13
780	1354	-15
780	1355	-30
780	1356	-29
780	1357	-20
780	1358	-3
780	1359	5
780	1360	-28
780	1361	-121
780	1362	-244
780	1363	-350
780	1364	-413
780	1365	-433
780	1366	-417
780	1367	-373
780	1368	-330
780	1369	-323
780	1370	-350
780	1371	-376
780	1372	-323
780	1373	-220
780	1374	-142
780	1375	-84
780	1376	-40
780	1377	-13
780	1378	1
780	1379	24
780	1380	67
780	1381	114
780	1382	133
780	1383	120
780	1384	103
780	1385	105
780	1386	125
780	1387	152
780	1388	174
780	1389	172
780	1390	126
780	1391	58
780	1392	34
780	1393	116
780	1394	297
780	1395	503
780	1396	627
780	1397	555
780	1398	207
780	1399	-428
780	1400	-1251
780	1401	-2097
780	1402	-2809
780	1403	-3286
780	1404	-3482
780	1405	-3392
780	1406	-3051
780	1407	-2528
780	1408	-1889
780	1409	-1185
780	1410	-472
780	1411	166
780	1412	643
780	1413	926
780	1414	1035
780	1415	1016
780	1416	931
780	1417	849
780	1418	824
780	1419	857
780	1420	903
780	1421	918
780	1422	894
780	1423	844
780	1424	780
780	1425	715
780	1426	675
780	1427	667
780	1428	674
780	1429	668
780	1430	641
780	1431	608
780	1432	574
780	1433	533
780	1434	481
780	1435	426
780	1436	358
780	1437	312
780	1438	300
780	1439	281
780	1440	261
780	1441	232
780	1442	189
780	1443	144
780	1444	111
780	1445	82
780	1446	41
780	1447	-12
780	1448	-59
780	1449	-102
780	1450	-153
780	1451	-215
780	1452	-272
780	1453	-319
780	1454	-373
780	1455	-442
780	1456	-515
780	1457	-576
780	1458	-632
780	1459	-693
780	1460	-753
780	1461	-794
780	1462	-821
780	1463	-847
780	1464	-870
780	1465	-876
780	1466	-861
780	1467	-839
780	1468	-810
780	1469	-754
780	1470	-657
780	1471	-531
780	1472	-394
780	1473	-248
780	1474	-93
780	1475	48
780	1476	157
780	1477	244
780	1478	332
780	1479	429
780	1480	521
780	1481	603
780	1482	678
780	1483	742
780	1484	776
780	1485	779
780	1486	771
780	1487	770
780	1488	770
780	1489	756
780	1490	733
780	1491	709
780	1492	680
780	1493	639
780	1494	600
780	1495	588
780	1496	602
780	1497	616
780	1498	615
780	1499	601
780	1500	578
780	1501	540
780	1502	493
780	1503	458
780	1504	452
780	1505	457
780	1506	450
780	1507	432
780	1508	412
780	1509	390
780	1510	356
780	1511	320
780	1512	300
780	1513	296
780	1514	287
780	1515	266
780	1516	243
780	1517	232
780	1518	221
780	1519	204
780	1520	190
780	1521	190
780	1522	192
780	1523	181
780	1524	165
780	1525	157
780	1526	158
780	1527	149
780	1528	131
780	1529	118
780	1530	115
780	1531	109
780	1532	96
780	1533	89
780	1534	95
780	1535	101
780	1536	94
780	1537	83
780	1538	79
780	1539	77
780	1540	62
780	1541	46
780	1542	46
780	1543	62
780	1544	72
780	1545	71
780	1546	67
780	1547	64
780	1548	53
780	1549	35
780	1550	31
780	1551	51
780	1552	78
780	1553	85
780	1554	73
780	1555	53
780	1556	30
780	1557	4
780	1558	-11
780	1559	-1
780	1560	20
780	1561	14
780	1562	-39
780	1563	-130
780	1564	-237
780	1565	-340
780	1566	-411
780	1567	-423
780	1568	-378
780	1569	-311
780	1570	-268
780	1571	-263
780	1572	-284
780	1573	-276
780	1574	-260
780	1575	-227
780	1576	-198
780	1577	-144
780	1578	-66
780	1579	21
780	1580	103
780	1581	157
780	1582	157
780	1583	106
780	1584	51
780	1585	45
780	1586	94
780	1587	168
780	1588	226
780	1589	237
780	1590	184
780	1591	79
780	1592	-16
780	1593	-21
780	1594	90
780	1595	272
780	1596	445
780	1597	540
780	1598	514
780	1599	351
780	1600	75
780	1601	-268
780	1602	-658
780	1603	-1127
780	1604	-1714
780	1605	-2397
780	1606	-3061
780	1607	-3545
780	1608	-3691
780	1609	-3396
780	1610	-2668
780	1611	-1661
780	1612	-622
780	1613	218
780	1614	745
780	1615	973
780	1616	996
780	1617	941
780	1618	918
780	1619	968
780	1620	1049
780	1621	1087
780	1622	1050
780	1623	967
780	1624	884
780	1625	831
780	1626	821
780	1627	847
780	1628	875
780	1629	860
780	1630	791
780	1631	707
780	1632	656
780	1633	642
780	1634	639
780	1635	629
780	1636	597
780	1637	519
780	1638	443
780	1639	387
780	1640	386
780	1641	393
780	1642	383
780	1643	354
780	1644	323
780	1645	297
780	1646	264
780	1647	211
780	1648	150
780	1649	95
780	1650	40
780	1651	-26
780	1652	-94
780	1653	-144
780	1654	-181
780	1655	-224
780	1656	-277
780	1657	-331
780	1658	-384
780	1659	-446
780	1660	-519
780	1661	-585
780	1662	-631
780	1663	-669
780	1664	-715
780	1665	-765
780	1666	-806
780	1667	-841
780	1668	-875
780	1669	-891
780	1670	-866
780	1671	-797
780	1672	-702
780	1673	-594
780	1674	-468
780	1675	-326
780	1676	-189
780	1677	-67
780	1678	51
780	1679	173
780	1680	284
780	1681	368
780	1682	431
780	1683	490
780	1684	543
780	1685	583
780	1686	614
780	1687	654
780	1688	698
780	1689	726
780	1690	729
780	1691	721
780	1692	713
780	1693	696
780	1694	668
780	1695	645
780	1696	638
780	1697	633
780	1698	612
780	1699	581
780	1700	555
780	1701	535
780	1702	511
780	1703	485
780	1704	474
780	1705	477
780	1706	474
780	1707	454
780	1708	431
780	1709	413
780	1710	393
780	1711	362
780	1712	333
780	1713	320
780	1714	312
780	1715	294
780	1716	269
780	1717	252
780	1718	241
780	1719	219
780	1720	188
780	1721	163
780	1722	154
780	1723	150
780	1724	144
780	1725	147
780	1726	162
780	1727	169
780	1728	154
780	1729	125
780	1730	101
780	1731	85
780	1732	67
780	1733	54
780	1734	58
780	1735	74
780	1736	80
780	1737	73
780	1738	69
780	1739	77
780	1740	85
780	1741	83
780	1742	79
780	1743	79
780	1744	71
780	1745	45
780	1746	19
780	1747	12
780	1748	22
780	1749	31
780	1750	33
780	1751	37
780	1752	42
780	1753	33
780	1754	14
780	1755	2
780	1756	6
780	1757	13
780	1758	11
780	1759	7
780	1760	15
780	1761	27
780	1762	26
780	1763	17
780	1764	10
780	1765	3
780	1766	-13
780	1767	-32
780	1768	-29
780	1769	-1
780	1770	29
780	1771	34
780	1772	8
780	1773	-50
780	1774	-147
780	1775	-269
780	1776	-372
780	1777	-421
780	1778	-419
780	1779	-396
780	1780	-365
780	1781	-334
780	1782	-319
780	1783	-288
780	1784	-266
780	1785	-232
780	1786	-204
780	1787	-156
780	1788	-73
780	1789	45
780	1790	166
780	1791	230
780	1792	204
780	1793	115
780	1794	32
780	1795	6
780	1796	48
780	1797	138
780	1798	230
780	1799	263
780	1800	201
780	1801	74
780	1802	-28
780	1803	-27
780	1804	85
780	1805	259
780	1806	422
780	1807	504
780	1808	458
780	1809	287
780	1810	47
780	1811	-217
780	1812	-533
780	1813	-981
780	1814	-1618
780	1815	-2413
780	1816	-3237
780	1817	-3888
780	1818	-4145
780	1819	-3860
780	1820	-3054
780	1821	-1931
780	1822	-781
780	1823	150
780	1824	737
780	1825	984
780	1826	1005
780	1827	963
780	1828	983
780	1829	1077
780	1830	1181
780	1831	1227
780	1832	1196
780	1833	1112
780	1834	1020
780	1835	966
780	1836	976
780	1837	1028
780	1838	1061
780	1839	1025
780	1840	933
780	1841	832
780	1842	761
780	1843	722
780	1844	709
780	1845	706
780	1846	686
780	1847	609
780	1848	535
780	1849	492
780	1850	499
780	1851	493
780	1852	458
780	1853	414
780	1854	385
780	1855	362
780	1856	331
780	1857	295
780	1858	264
780	1859	227
780	1860	175
780	1861	113
780	1862	63
780	1863	25
780	1864	-13
780	1865	-63
780	1866	-115
780	1867	-168
780	1868	-234
780	1869	-318
780	1870	-402
780	1871	-468
780	1872	-519
780	1873	-573
780	1874	-627
780	1875	-673
780	1876	-716
780	1877	-769
780	1878	-821
780	1879	-844
780	1880	-827
780	1881	-781
780	1882	-714
780	1883	-622
780	1884	-507
780	1885	-389
780	1886	-281
780	1887	-172
780	1888	-46
780	1889	85
780	1890	200
780	1891	295
780	1892	380
780	1893	450
780	1894	497
780	1895	529
780	1896	568
780	1897	618
780	1898	659
780	1899	679
780	1900	681
780	1901	676
780	1902	659
780	1903	631
780	1904	608
780	1905	607
780	1906	616
780	1907	611
780	1908	591
780	1909	569
780	1910	549
780	1911	525
780	1912	500
780	1913	487
780	1914	490
780	1915	486
780	1916	465
780	1917	435
780	1918	412
780	1919	391
780	1920	367
780	1921	347
780	1922	344
780	1923	349
780	1924	341
780	1925	318
780	1926	297
780	1927	282
780	1928	260
780	1929	232
780	1930	215
780	1931	213
780	1932	214
780	1933	205
780	1934	194
780	1935	194
780	1936	194
780	1937	183
780	1938	168
780	1939	165
780	1940	172
780	1941	171
780	1942	161
780	1943	155
780	1944	157
780	1945	151
780	1946	134
780	1947	123
780	1948	126
780	1949	131
780	1950	123
780	1951	108
780	1952	97
780	1953	86
780	1954	63
780	1955	40
780	1956	33
780	1957	42
780	1958	47
780	1959	43
780	1960	43
780	1961	48
780	1962	45
780	1963	30
780	1964	18
780	1965	20
780	1966	24
780	1967	17
780	1968	8
780	1969	11
780	1970	16
780	1971	7
780	1972	-13
780	1973	-24
780	1974	-24
780	1975	-25
780	1976	-29
780	1977	-22
780	1978	-5
780	1979	5
780	1980	0
780	1981	-6
780	1982	3
780	1983	20
780	1984	27
780	1985	27
780	1986	25
780	1987	12
780	1988	-21
780	1989	-64
780	1990	-86
780	1991	-81
780	1992	-65
780	1993	-59
780	1994	-67
780	1995	-94
780	1996	-154
780	1997	-240
780	1998	-321
780	1999	-364
[truncated: 159,280 more rows]
