# Supplementary material for: Are Complexity Metrics Reliable in Assessing HRV Control in Obese Patients During Sleep?
Source: PLoS One. 2015 Apr 20;10(4):e0124458. doi: 10.1371/journal.pone.0124458 (PMC4404104; doi:10.1371/journal.pone.0124458)
Supplement: S2 Dataset — (ZIP) [file pone.0124458.s002.zip › cabiddu_obese_patients_data/SUBJECT (17)/2/FC.txt]

2310	0	376
2310	1	749
2310	2	1061
2310	3	1158
2310	4	991
2310	5	681
2310	6	458
2310	7	520
2310	8	905
2310	9	1427
2310	10	1730
2310	11	1438
2310	12	379
2310	13	-1280
2310	14	-3048
2310	15	-4326
2310	16	-4678
2310	17	-3937
2310	18	-2388
2310	19	-667
2310	20	686
2310	21	1342
2310	22	1327
2310	23	898
2310	24	429
2310	25	263
2310	26	406
2310	27	706
2310	28	932
2310	29	931
2310	30	707
2310	31	398
2310	32	164
2310	33	84
2310	34	131
2310	35	212
2310	36	238
2310	37	175
2310	38	65
2310	39	-2
2310	40	30
2310	41	147
2310	42	269
2310	43	321
2310	44	282
2310	45	184
2310	46	88
2310	47	82
2310	48	89
2310	49	67
2310	50	119
2310	51	91
2310	52	71
2310	53	71
2310	54	83
2310	55	88
2310	56	85
2310	57	77
2310	58	61
2310	59	38
2310	60	25
2310	61	36
2310	62	69
2310	63	105
2310	64	125
2310	65	125
2310	66	107
2310	67	67
2310	68	17
2310	69	-22
2310	70	-39
2310	71	-51
2310	72	-85
2310	73	-145
2310	74	-217
2310	75	-282
2310	76	-325
2310	77	-328
2310	78	-294
2310	79	-253
2310	80	-243
2310	81	-274
2310	82	-326
2310	83	-366
2310	84	-372
2310	85	-291
2310	86	-158
2310	87	-47
2310	88	20
2310	89	44
2310	90	45
2310	91	61
2310	92	106
2310	93	163
2310	94	213
2310	95	239
2310	96	231
2310	97	192
2310	98	147
2310	99	130
2310	100	151
2310	101	181
2310	102	183
2310	103	149
2310	104	104
2310	105	92
2310	106	155
2310	107	315
2310	108	536
2310	109	711
2310	110	696
2310	111	384
2310	112	-252
2310	113	-1145
2310	114	-2151
2310	115	-3076
2310	116	-3723
2310	117	-3966
2310	118	-3771
2310	119	-3201
2310	120	-2376
2310	121	-1443
2310	122	-555
2310	123	168
2310	124	667
2310	125	957
2310	126	1081
2310	127	1094
2310	128	1048
2310	129	991
2310	130	944
2310	131	898
2310	132	847
2310	133	802
2310	134	772
2310	135	757
2310	136	744
2310	137	729
2310	138	710
2310	139	675
2310	140	621
2310	141	563
2310	142	529
2310	143	523
2310	144	522
2310	145	501
2310	146	451
2310	147	377
2310	148	284
2310	149	173
2310	150	121
2310	151	144
2310	152	173
2310	153	170
2310	154	132
2310	155	71
2310	156	2
2310	157	-60
2310	158	-105
2310	159	-122
2310	160	-124
2310	161	-138
2310	162	-182
2310	163	-250
2310	164	-324
2310	165	-397
2310	166	-470
2310	167	-536
2310	168	-592
2310	169	-650
2310	170	-719
2310	171	-791
2310	172	-847
2310	173	-880
2310	174	-899
2310	175	-906
2310	176	-900
2310	177	-883
2310	178	-869
2310	179	-856
2310	180	-831
2310	181	-783
2310	182	-715
2310	183	-634
2310	184	-533
2310	185	-406
2310	186	-260
2310	187	-108
2310	188	44
2310	189	195
2310	190	334
2310	191	447
2310	192	532
2310	193	598
2310	194	654
2310	195	696
2310	196	721
2310	197	740
2310	198	761
2310	199	775
2310	200	774
2310	201	762
2310	202	749
2310	203	733
2310	204	708
2310	205	677
2310	206	654
2310	207	645
2310	208	636
2310	209	626
2310	210	615
2310	211	604
2310	212	580
2310	213	539
2310	214	497
2310	215	469
2310	216	455
2310	217	447
2310	218	442
2310	219	438
2310	220	424
2310	221	389
2310	222	343
2310	223	302
2310	224	280
2310	225	270
2310	226	264
2310	227	261
2310	228	257
2310	229	240
2310	230	210
2310	231	177
2310	232	159
2310	233	154
2310	234	148
2310	235	140
2310	236	134
2310	237	128
2310	238	117
2310	239	104
2310	240	104
2310	241	120
2310	242	136
2310	243	142
2310	244	138
2310	245	130
2310	246	114
2310	247	89
2310	248	67
2310	249	62
2310	250	69
2310	251	77
2310	252	84
2310	253	93
2310	254	98
2310	255	86
2310	256	58
2310	257	31
2310	258	16
2310	259	12
2310	260	11
2310	261	8
2310	262	-7
2310	263	-52
2310	264	-135
2310	265	-236
2310	266	-323
2310	267	-374
2310	268	-393
2310	269	-387
2310	270	-358
2310	271	-324
2310	272	-306
2310	273	-269
2310	274	-232
2310	275	-196
2310	276	-149
2310	277	-81
2310	278	-23
2310	279	49
2310	280	121
2310	281	168
2310	282	180
2310	283	166
2310	284	136
2310	285	105
2310	286	97
2310	287	129
2310	288	187
2310	289	234
2310	290	236
2310	291	190
2310	292	122
2310	293	68
2310	294	65
2310	295	144
2310	296	294
2310	297	454
2310	298	542
2310	299	498
2310	300	302
2310	301	-37
2310	302	-489
2310	303	-1003
2310	304	-1523
2310	305	-2000
2310	306	-2393
2310	307	-2645
2310	308	-2688
2310	309	-2467
2310	310	-1987
2310	311	-1312
2310	312	-548
2310	313	177
2310	314	744
2310	315	1087
2310	316	1218
2310	317	1213
2310	318	1158
2310	319	1110
2310	320	1095
2310	321	1108
2310	322	1122
2310	323	1108
2310	324	1059
2310	325	998
2310	326	953
2310	327	926
2310	328	904
2310	329	874
2310	330	835
2310	331	783
2310	332	726
2310	333	679
2310	334	651
2310	335	637
2310	336	617
2310	337	559
2310	338	513
2310	339	474
2310	340	423
2310	341	368
2310	342	346
2310	343	324
2310	344	299
2310	345	263
2310	346	217
2310	347	169
2310	348	123
2310	349	74
2310	350	27
2310	351	-7
2310	352	-33
2310	353	-66
2310	354	-115
2310	355	-175
2310	356	-241
2310	357	-310
2310	358	-384
2310	359	-450
2310	360	-501
2310	361	-544
2310	362	-591
2310	363	-640
2310	364	-681
2310	365	-713
2310	366	-743
2310	367	-768
2310	368	-780
2310	369	-772
2310	370	-751
2310	371	-714
2310	372	-653
2310	373	-560
2310	374	-446
2310	375	-324
2310	376	-198
2310	377	-70
2310	378	51
2310	379	159
2310	380	255
2310	381	352
2310	382	446
2310	383	530
2310	384	597
2310	385	651
2310	386	693
2310	387	716
2310	388	718
2310	389	710
2310	390	702
2310	391	693
2310	392	677
2310	393	660
2310	394	650
2310	395	642
2310	396	627
2310	397	606
2310	398	587
2310	399	569
2310	400	545
2310	401	515
2310	402	486
2310	403	463
2310	404	439
2310	405	409
2310	406	381
2310	407	362
2310	408	348
2310	409	333
2310	410	321
2310	411	317
2310	412	313
2310	413	300
2310	414	279
2310	415	260
2310	416	247
2310	417	232
2310	418	214
2310	419	197
2310	420	183
2310	421	166
2310	422	142
2310	423	119
2310	424	109
2310	425	105
2310	426	103
2310	427	105
2310	428	111
2310	429	117
2310	430	112
2310	431	98
2310	432	90
2310	433	92
2310	434	96
2310	435	95
2310	436	94
2310	437	91
2310	438	80
2310	439	61
2310	440	49
2310	441	55
2310	442	73
2310	443	88
2310	444	94
2310	445	93
2310	446	86
2310	447	73
2310	448	64
2310	449	69
2310	450	83
2310	451	83
2310	452	49
2310	453	-20
2310	454	-111
2310	455	-212
2310	456	-301
2310	457	-347
2310	458	-342
2310	459	-308
2310	460	-270
2310	461	-245
2310	462	-237
2310	463	-206
2310	464	-186
2310	465	-177
2310	466	-147
2310	467	-113
2310	468	-48
2310	469	46
2310	470	149
2310	471	224
2310	472	235
2310	473	180
2310	474	102
2310	475	62
2310	476	90
2310	477	168
2310	478	252
2310	479	292
2310	480	258
2310	481	156
2310	482	48
2310	483	10
2310	484	82
2310	485	236
2310	486	399
2310	487	501
2310	488	496
2310	489	377
2310	490	162
2310	491	-120
2310	492	-475
2310	493	-961
2310	494	-1638
2310	495	-2488
2310	496	-3381
2310	497	-4101
2310	498	-4421
2310	499	-4185
2310	500	-3391
2310	501	-2210
2310	502	-938
2310	503	134
2310	504	835
2310	505	1156
2310	506	1210
2310	507	1160
2310	508	1145
2310	509	1217
2310	510	1333
2310	511	1407
2310	512	1391
2310	513	1303
2310	514	1198
2310	515	1128
2310	516	1117
2310	517	1154
2310	518	1191
2310	519	1178
2310	520	1095
2310	521	981
2310	522	894
2310	523	860
2310	524	864
2310	525	876
2310	526	866
2310	527	799
2310	528	720
2310	529	642
2310	530	581
2310	531	568
2310	532	548
2310	533	514
2310	534	478
2310	535	446
2310	536	410
2310	537	363
2310	538	313
2310	539	271
2310	540	235
2310	541	197
2310	542	155
2310	543	113
2310	544	70
2310	545	15
2310	546	-51
2310	547	-117
2310	548	-177
2310	549	-238
2310	550	-306
2310	551	-374
2310	552	-436
2310	553	-496
2310	554	-558
2310	555	-614
2310	556	-653
2310	557	-677
2310	558	-696
2310	559	-707
2310	560	-699
2310	561	-671
2310	562	-624
2310	563	-561
2310	564	-473
2310	565	-363
2310	566	-245
2310	567	-135
2310	568	-30
2310	569	74
2310	570	173
2310	571	261
2310	572	341
2310	573	419
2310	574	489
2310	575	539
2310	576	569
2310	577	589
2310	578	607
2310	579	619
2310	580	622
2310	581	623
2310	582	622
2310	583	614
2310	584	593
2310	585	569
2310	586	553
2310	587	540
2310	588	520
2310	589	494
2310	590	470
2310	591	447
2310	592	423
2310	593	401
2310	594	391
2310	595	390
2310	596	386
2310	597	367
2310	598	340
2310	599	312
2310	600	281
2310	601	248
2310	602	223
2310	603	212
2310	604	209
2310	605	202
2310	606	193
2310	607	190
2310	608	196
2310	609	200
2310	610	200
2310	611	199
2310	612	196
2310	613	183
2310	614	156
2310	615	130
2310	616	117
2310	617	115
2310	618	119
2310	619	129
2310	620	146
2310	621	159
2310	622	152
2310	623	131
2310	624	108
2310	625	93
2310	626	82
2310	627	79
2310	628	90
2310	629	109
2310	630	119
2310	631	103
2310	632	67
2310	633	25
2310	634	-12
2310	635	-39
2310	636	-44
2310	637	-23
2310	638	0
2310	639	-5
2310	640	-52
2310	641	-131
2310	642	-220
2310	643	-296
2310	644	-336
2310	645	-329
2310	646	-293
2310	647	-261
2310	648	-259
2310	649	-284
2310	650	-317
2310	651	-293
2310	652	-233
2310	653	-135
2310	654	-51
2310	655	24
2310	656	84
2310	657	129
2310	658	163
2310	659	183
2310	660	175
2310	661	142
2310	662	105
2310	663	88
2310	664	96
2310	665	119
2310	666	146
2310	667	158
2310	668	138
2310	669	88
2310	670	43
2310	671	52
2310	672	139
2310	673	285
2310	674	442
2310	675	546
2310	676	528
2310	677	329
2310	678	-69
2310	679	-642
2310	680	-1339
2310	681	-2102
2310	682	-2851
2310	683	-3472
2310	684	-3842
2310	685	-3861
2310	686	-3495
2310	687	-2775
2310	688	-1814
2310	689	-790
2310	690	105
2310	691	740
2310	692	1087
2310	693	1202
2310	694	1184
2310	695	1132
2310	696	1111
2310	697	1132
2310	698	1157
2310	699	1144
2310	700	1088
2310	701	1018
2310	702	969
2310	703	951
2310	704	962
2310	705	981
2310	706	972
2310	707	911
2310	708	809
2310	709	710
2310	710	650
2310	711	627
2310	712	621
2310	713	613
2310	714	586
2310	715	514
2310	716	452
2310	717	413
2310	718	425
2310	719	432
2310	720	414
2310	721	374
2310	722	329
2310	723	283
2310	724	233
2310	725	178
2310	726	123
2310	727	70
2310	728	10
2310	729	-59
2310	730	-128
2310	731	-184
2310	732	-230
2310	733	-277
2310	734	-328
2310	735	-377
2310	736	-428
2310	737	-491
2310	738	-564
2310	739	-635
2310	740	-695
2310	741	-747
2310	742	-790
2310	743	-813
2310	744	-809
2310	745	-792
2310	746	-774
2310	747	-754
2310	748	-720
2310	749	-670
2310	750	-599
2310	751	-496
2310	752	-357
2310	753	-194
2310	754	-38
2310	755	92
2310	756	198
2310	757	287
2310	758	364
2310	759	441
2310	760	532
2310	761	634
2310	762	726
2310	763	784
2310	764	798
2310	765	780
2310	766	743
2310	767	700
2310	768	669
2310	769	664
2310	770	679
2310	771	693
2310	772	694
2310	773	683
2310	774	668
2310	775	648
2310	776	621
2310	777	600
2310	778	587
2310	779	572
2310	780	540
2310	781	495
2310	782	449
2310	783	410
2310	784	379
2310	785	363
2310	786	368
2310	787	388
2310	788	402
2310	789	397
2310	790	374
2310	791	336
2310	792	283
2310	793	221
2310	794	172
2310	795	155
2310	796	164
2310	797	181
2310	798	195
2310	799	205
2310	800	209
2310	801	205
2310	802	199
2310	803	204
2310	804	215
2310	805	212
2310	806	182
2310	807	133
2310	808	86
2310	809	53
2310	810	40
2310	811	51
2310	812	78
2310	813	98
2310	814	87
2310	815	49
2310	816	13
2310	817	1
2310	818	14
2310	819	40
2310	820	63
2310	821	56
2310	822	-5
2310	823	-115
2310	824	-238
2310	825	-330
2310	826	-374
2310	827	-379
2310	828	-358
2310	829	-326
2310	830	-298
2310	831	-286
2310	832	-237
2310	833	-166
2310	834	-90
2310	835	-15
2310	836	9
2310	837	30
2310	838	66
2310	839	110
2310	840	146
2310	841	164
2310	842	160
2310	843	142
2310	844	124
2310	845	130
2310	846	170
2310	847	219
2310	848	236
2310	849	197
2310	850	117
2310	851	35
2310	852	0
2310	853	48
2310	854	186
2310	855	373
2310	856	526
2310	857	571
2310	858	481
2310	859	270
2310	860	-30
2310	861	-396
2310	862	-813
2310	863	-1277
2310	864	-1770
2310	865	-2241
2310	866	-2586
2310	867	-2675
2310	868	-2419
2310	869	-1830
2310	870	-1017
2310	871	-156
2310	872	565
2310	873	1013
2310	874	1166
2310	875	1110
2310	876	982
2310	877	896
2310	878	891
2310	879	944
2310	880	997
2310	881	991
2310	882	907
2310	883	781
2310	884	675
2310	885	635
2310	886	653
2310	887	691
2310	888	709
2310	889	681
2310	890	607
2310	891	514
2310	892	440
2310	893	410
2310	894	414
2310	895	421
2310	896	393
2310	897	367
2310	898	333
2310	899	274
2310	900	226
2310	901	168
2310	902	126
2310	903	105
2310	904	90
2310	905	69
2310	906	31
2310	907	-35
2310	908	-124
2310	909	-208
2310	910	-259
2310	911	-277
2310	912	-285
2310	913	-303
2310	914	-342
2310	915	-408
2310	916	-498
2310	917	-592
2310	918	-659
2310	919	-690
2310	920	-697
2310	921	-701
2310	922	-715
2310	923	-741
2310	924	-780
2310	925	-829
2310	926	-864
2310	927	-861
2310	928	-817
2310	929	-745
2310	930	-650
2310	931	-536
2310	932	-411
2310	933	-286
2310	934	-163
2310	935	-32
2310	936	110
2310	937	248
2310	938	365
2310	939	457
2310	940	531
2310	941	586
2310	942	627
2310	943	669
2310	944	725
2310	945	784
2310	946	826
2310	947	839
2310	948	828
2310	949	803
2310	950	768
2310	951	736
2310	952	721
2310	953	725
2310	954	732
2310	955	722
2310	956	694
2310	957	656
2310	958	614
2310	959	571
2310	960	536
2310	961	519
2310	962	516
2310	963	508
2310	964	487
2310	965	460
2310	966	434
2310	967	407
2310	968	380
2310	969	359
2310	970	347
2310	971	333
2310	972	307
2310	973	277
2310	974	258
2310	975	252
2310	976	250
2310	977	245
2310	978	239
2310	979	223
2310	980	195
2310	981	159
2310	982	135
2310	983	131
2310	984	137
2310	985	144
2310	986	148
2310	987	154
2310	988	157
2310	989	150
2310	990	139
2310	991	129
2310	992	115
2310	993	89
2310	994	57
2310	995	38
2310	996	39
2310	997	53
2310	998	66
2310	999	66
2310	1000	39
2310	1001	-30
2310	1002	-138
2310	1003	-250
2310	1004	-329
2310	1005	-362
2310	1006	-359
2310	1007	-332
2310	1008	-293
2310	1009	-261
2310	1010	-251
2310	1011	-215
2310	1012	-163
2310	1013	-92
2310	1014	-2
2310	1015	53
2310	1016	107
2310	1017	168
2310	1018	220
2310	1019	244
2310	1020	238
2310	1021	207
2310	1022	166
2310	1023	135
2310	1024	140
2310	1025	189
2310	1026	260
2310	1027	303
2310	1028	284
2310	1029	209
2310	1030	112
2310	1031	46
2310	1032	61
2310	1033	181
2310	1034	372
2310	1035	544
2310	1036	598
2310	1037	471
2310	1038	159
2310	1039	-304
2310	1040	-856
2310	1041	-1423
2310	1042	-1935
2310	1043	-2348
2310	1044	-2626
2310	1045	-2722
2310	1046	-2579
2310	1047	-2176
2310	1048	-1552
2310	1049	-800
2310	1050	-48
2310	1051	579
2310	1052	989
2310	1053	1163
2310	1054	1163
2310	1055	1093
2310	1056	1032
2310	1057	1013
2310	1058	1027
2310	1059	1045
2310	1060	1035
2310	1061	979
2310	1062	897
2310	1063	830
2310	1064	801
2310	1065	800
2310	1066	797
2310	1067	770
2310	1068	715
2310	1069	643
2310	1070	571
2310	1071	521
2310	1072	501
2310	1073	497
2310	1074	477
2310	1075	412
2310	1076	357
2310	1077	315
2310	1078	279
2310	1079	275
2310	1080	258
2310	1081	239
2310	1082	213
2310	1083	174
2310	1084	129
2310	1085	87
2310	1086	45
2310	1087	-1
2310	1088	-46
2310	1089	-84
2310	1090	-118
2310	1091	-162
2310	1092	-217
2310	1093	-276
2310	1094	-334
2310	1095	-393
2310	1096	-453
2310	1097	-504
2310	1098	-540
2310	1099	-571
2310	1100	-607
2310	1101	-645
2310	1102	-675
2310	1103	-699
2310	1104	-719
2310	1105	-727
2310	1106	-711
2310	1107	-671
2310	1108	-617
2310	1109	-554
2310	1110	-474
2310	1111	-374
2310	1112	-264
2310	1113	-152
2310	1114	-35
2310	1115	84
2310	1116	194
2310	1117	285
2310	1118	362
2310	1119	436
2310	1120	508
2310	1121	570
2310	1122	622
2310	1123	667
2310	1124	701
2310	1125	716
2310	1126	709
2310	1127	696
2310	1128	684
2310	1129	669
2310	1130	648
2310	1131	627
2310	1132	611
2310	1133	595
2310	1134	572
2310	1135	546
2310	1136	527
2310	1137	511
2310	1138	490
2310	1139	463
2310	1140	439
2310	1141	421
2310	1142	402
2310	1143	380
2310	1144	362
2310	1145	349
2310	1146	334
2310	1147	308
2310	1148	280
2310	1149	260
2310	1150	244
2310	1151	225
2310	1152	208
2310	1153	198
2310	1154	192
2310	1155	180
2310	1156	162
2310	1157	152
2310	1158	153
2310	1159	155
2310	1160	149
2310	1161	139
2310	1162	127
2310	1163	111
2310	1164	90
2310	1165	78
2310	1166	82
2310	1167	95
2310	1168	100
2310	1169	92
2310	1170	78
2310	1171	64
2310	1172	52
2310	1173	48
2310	1174	56
2310	1175	71
2310	1176	73
2310	1177	53
2310	1178	23
2310	1179	2
2310	1180	-3
2310	1181	2
2310	1182	13
2310	1183	17
2310	1184	-9
2310	1185	-81
2310	1186	-184
2310	1187	-283
2310	1188	-343
2310	1189	-355
2310	1190	-329
2310	1191	-282
2310	1192	-237
2310	1193	-220
2310	1194	-242
2310	1195	-242
2310	1196	-226
2310	1197	-195
2310	1198	-137
2310	1199	-87
2310	1200	-15
2310	1201	79
2310	1202	165
2310	1203	218
2310	1204	229
2310	1205	202
2310	1206	156
2310	1207	127
2310	1208	145
2310	1209	209
2310	1210	275
2310	1211	292
2310	1212	240
2310	1213	140
2310	1214	39
2310	1215	-7
2310	1216	46
2310	1217	201
2310	1218	399
2310	1219	550
2310	1220	581
2310	1221	462
2310	1222	194
2310	1223	-213
2310	1224	-753
2310	1225	-1418
2310	1226	-2192
2310	1227	-3024
2310	1228	-3796
2310	1229	-4326
2310	1230	-4430
2310	1231	-4019
2310	1232	-3137
2310	1233	-1957
2310	1234	-730
2310	1235	297
2310	1236	967
2310	1237	1269
2310	1238	1321
2310	1239	1279
2310	1240	1260
2310	1241	1305
2310	1242	1389
2310	1243	1455
2310	1244	1447
2310	1245	1360
2310	1246	1244
2310	1247	1161
2310	1248	1139
2310	1249	1161
2310	1250	1188
2310	1251	1188
2310	1252	1141
2310	1253	1058
2310	1254	974
2310	1255	922
2310	1256	903
2310	1257	893
2310	1258	860
2310	1259	779
2310	1260	708
2310	1261	645
2310	1262	584
2310	1263	558
2310	1264	531
2310	1265	504
2310	1266	475
2310	1267	451
2310	1268	435
2310	1269	422
2310	1270	398
2310	1271	356
2310	1272	305
2310	1273	255
2310	1274	200
2310	1275	139
2310	1276	79
2310	1277	27
2310	1278	-25
2310	1279	-85
2310	1280	-149
2310	1281	-207
2310	1282	-261
2310	1283	-316
2310	1284	-371
2310	1285	-419
2310	1286	-460
2310	1287	-503
2310	1288	-552
2310	1289	-597
2310	1290	-627
2310	1291	-646
2310	1292	-651
2310	1293	-633
2310	1294	-584
2310	1295	-509
2310	1296	-420
2310	1297	-321
2310	1298	-210
2310	1299	-96
2310	1300	9
2310	1301	102
2310	1302	190
2310	1303	276
2310	1304	351
2310	1305	409
2310	1306	458
2310	1307	500
2310	1308	530
2310	1309	544
2310	1310	549
2310	1311	558
2310	1312	566
2310	1313	566
2310	1314	559
2310	1315	554
2310	1316	550
2310	1317	539
2310	1318	521
2310	1319	504
2310	1320	490
2310	1321	468
2310	1322	436
2310	1323	401
2310	1324	373
2310	1325	347
2310	1326	320
2310	1327	298
2310	1328	286
2310	1329	278
2310	1330	263
2310	1331	241
2310	1332	223
2310	1333	215
2310	1334	211
2310	1335	208
2310	1336	210
2310	1337	217
2310	1338	213
2310	1339	193
2310	1340	167
2310	1341	148
2310	1342	137
2310	1343	129
2310	1344	128
2310	1345	137
2310	1346	148
2310	1347	145
2310	1348	128
2310	1349	111
2310	1350	102
2310	1351	98
2310	1352	97
2310	1353	101
2310	1354	106
2310	1355	98
2310	1356	72
2310	1357	44
2310	1358	31
2310	1359	37
2310	1360	50
2310	1361	65
2310	1362	77
2310	1363	75
2310	1364	49
2310	1365	10
2310	1366	-17
2310	1367	-19
2310	1368	-4
2310	1369	9
2310	1370	9
2310	1371	-18
2310	1372	-85
2310	1373	-186
2310	1374	-290
2310	1375	-362
2310	1376	-386
2310	1377	-375
2310	1378	-349
2310	1379	-322
2310	1380	-310
2310	1381	-323
2310	1382	-318
2310	1383	-304
2310	1384	-283
2310	1385	-248
2310	1386	-183
2310	1387	-122
2310	1388	-40
2310	1389	46
2310	1390	107
2310	1391	129
2310	1392	122
2310	1393	98
2310	1394	77
2310	1395	85
2310	1396	132
2310	1397	194
2310	1398	228
2310	1399	206
2310	1400	140
2310	1401	66
2310	1402	23
2310	1403	42
2310	1404	132
2310	1405	267
2310	1406	390
2310	1407	447
2310	1408	419
2310	1409	313
2310	1410	129
2310	1411	-157
2310	1412	-582
2310	1413	-1167
2310	1414	-1902
2310	1415	-2709
2310	1416	-3429
2310	1417	-3863
2310	1418	-3852
2310	1419	-3359
2310	1420	-2479
2310	1421	-1404
2310	1422	-361
2310	1423	457
2310	1424	963
2310	1425	1191
2310	1426	1258
2310	1427	1274
2310	1428	1303
2310	1429	1354
2310	1430	1405
2310	1431	1419
2310	1432	1376
2310	1433	1293
2310	1434	1216
2310	1435	1178
2310	1436	1175
2310	1437	1179
2310	1438	1165
2310	1439	1126
2310	1440	1063
2310	1441	995
2310	1442	948
2310	1443	932
2310	1444	930
2310	1445	911
2310	1446	844
2310	1447	780
2310	1448	724
2310	1449	661
2310	1450	596
2310	1451	573
2310	1452	550
2310	1453	527
2310	1454	499
2310	1455	470
2310	1456	442
2310	1457	413
2310	1458	374
2310	1459	328
2310	1460	287
2310	1461	252
2310	1462	211
2310	1463	162
2310	1464	111
2310	1465	58
2310	1466	-4
2310	1467	-80
2310	1468	-157
2310	1469	-226
2310	1470	-288
2310	1471	-348
2310	1472	-398
2310	1473	-431
2310	1474	-452
2310	1475	-473
2310	1476	-500
2310	1477	-526
2310	1478	-548
2310	1479	-568
2310	1480	-578
2310	1481	-563
2310	1482	-514
2310	1483	-442
2310	1484	-358
2310	1485	-265
2310	1486	-162
2310	1487	-59
2310	1488	32
2310	1489	115
2310	1490	198
2310	1491	279
2310	1492	347
2310	1493	401
2310	1494	448
2310	1495	492
2310	1496	523
2310	1497	540
2310	1498	548
2310	1499	549
2310	1500	537
2310	1501	509
2310	1502	478
2310	1503	459
2310	1504	449
2310	1505	439
2310	1506	428
2310	1507	418
2310	1508	410
2310	1509	395
2310	1510	375
2310	1511	360
2310	1512	356
2310	1513	351
2310	1514	337
2310	1515	319
2310	1516	302
2310	1517	281
2310	1518	253
2310	1519	227
2310	1520	211
2310	1521	197
2310	1522	176
2310	1523	152
2310	1524	141
2310	1525	143
2310	1526	153
2310	1527	165
2310	1528	182
2310	1529	199
2310	1530	204
2310	1531	192
2310	1532	175
2310	1533	165
2310	1534	160
2310	1535	158
2310	1536	159
2310	1537	165
2310	1538	165
2310	1539	151
2310	1540	125
2310	1541	106
2310	1542	99
2310	1543	99
2310	1544	101
2310	1545	107
2310	1546	116
2310	1547	116
2310	1548	103
2310	1549	89
2310	1550	88
2310	1551	95
2310	1552	98
2310	1553	91
2310	1554	76
2310	1555	51
2310	1556	19
2310	1557	-7
2310	1558	-9
2310	1559	7
2310	1560	16
2310	1561	-4
2310	1562	-54
2310	1563	-130
2310	1564	-220
2310	1565	-306
2310	1566	-358
2310	1567	-360
2310	1568	-332
2310	1569	-307
2310	1570	-299
2310	1571	-306
2310	1572	-324
2310	1573	-305
2310	1574	-271
2310	1575	-224
2310	1576	-159
2310	1577	-117
2310	1578	-69
2310	1579	1
2310	1580	87
2310	1581	148
2310	1582	157
2310	1583	119
2310	1584	72
2310	1585	53
2310	1586	83
2310	1587	155
2310	1588	236
2310	1589	277
2310	1590	239
2310	1591	137
2310	1592	36
2310	1593	6
2310	1594	75
2310	1595	219
2310	1596	379
2310	1597	485
2310	1598	483
2310	1599	374
2310	1600	206
2310	1601	24
2310	1602	-183
2310	1603	-489
2310	1604	-969
2310	1605	-1636
2310	1606	-2403
2310	1607	-3090
2310	1608	-3465
2310	1609	-3351
2310	1610	-2716
2310	1611	-1713
2310	1612	-612
2310	1613	321
2310	1614	918
2310	1615	1148
2310	1616	1119
2310	1617	1004
2310	1618	945
2310	1619	985
2310	1620	1070
2310	1621	1125
2310	1622	1105
2310	1623	1017
2310	1624	906
2310	1625	829
2310	1626	822
2310	1627	871
2310	1628	914
2310	1629	899
2310	1630	821
2310	1631	719
2310	1632	638
2310	1633	603
2310	1634	611
2310	1635	636
2310	1636	633
2310	1637	555
2310	1638	459
2310	1639	373
2310	1640	311
2310	1641	298
2310	1642	286
2310	1643	280
2310	1644	282
2310	1645	278
2310	1646	250
2310	1647	202
2310	1648	145
2310	1649	86
2310	1650	24
2310	1651	-30
2310	1652	-69
2310	1653	-104
2310	1654	-149
2310	1655	-212
2310	1656	-281
2310	1657	-346
2310	1658	-410
2310	1659	-470
2310	1660	-518
2310	1661	-555
2310	1662	-591
2310	1663	-637
2310	1664	-683
2310	1665	-713
2310	1666	-725
2310	1667	-725
2310	1668	-715
2310	1669	-692
2310	1670	-664
2310	1671	-636
2310	1672	-601
2310	1673	-538
2310	1674	-438
2310	1675	-313
2310	1676	-179
2310	1677	-46
2310	1678	80
2310	1679	185
2310	1680	262
2310	1681	326
2310	1682	394
2310	1683	468
2310	1684	537
2310	1685	597
2310	1686	649
2310	1687	690
2310	1688	714
2310	1689	719
2310	1690	716
2310	1691	709
2310	1692	692
2310	1693	662
2310	1694	629
2310	1695	608
2310	1696	594
2310	1697	579
2310	1698	563
2310	1699	552
2310	1700	539
2310	1701	515
2310	1702	482
2310	1703	452
2310	1704	427
2310	1705	401
2310	1706	372
2310	1707	349
2310	1708	337
2310	1709	328
2310	1710	317
2310	1711	306
2310	1712	301
2310	1713	292
2310	1714	269
2310	1715	239
2310	1716	218
2310	1717	211
2310	1718	213
2310	1719	214
2310	1720	210
2310	1721	196
2310	1722	165
2310	1723	124
2310	1724	94
2310	1725	89
2310	1726	107
2310	1727	130
2310	1728	152
2310	1729	169
2310	1730	169
2310	1731	147
2310	1732	114
2310	1733	86
2310	1734	73
2310	1735	73
2310	1736	83
2310	1737	109
2310	1738	144
2310	1739	169
2310	1740	167
2310	1741	144
2310	1742	112
2310	1743	76
2310	1744	43
2310	1745	28
2310	1746	35
2310	1747	47
2310	1748	33
2310	1749	-18
2310	1750	-100
2310	1751	-198
2310	1752	-293
2310	1753	-360
2310	1754	-376
2310	1755	-350
2310	1756	-317
2310	1757	-303
2310	1758	-311
2310	1759	-330
2310	1760	-303
2310	1761	-256
2310	1762	-193
2310	1763	-100
2310	1764	-26
2310	1765	48
2310	1766	125
2310	1767	197
2310	1768	244
2310	1769	240
2310	1770	183
2310	1771	111
2310	1772	67
2310	1773	73
2310	1774	122
2310	1775	189
2310	1776	234
2310	1777	222
2310	1778	146
2310	1779	53
2310	1780	11
2310	1781	62
2310	1782	196
2310	1783	365
2310	1784	503
2310	1785	552
2310	1786	481
2310	1787	306
2310	1788	67
2310	1789	-215
2310	1790	-565
2310	1791	-1015
2310	1792	-1562
2310	1793	-2131
2310	1794	-2594
2310	1795	-2797
2310	1796	-2624
2310	1797	-2053
2310	1798	-1200
2310	1799	-281
2310	1800	490
2310	1801	980
2310	1802	1170
2310	1803	1139
2310	1804	1014
2310	1805	914
2310	1806	890
2310	1807	912
2310	1808	916
2310	1809	866
2310	1810	776
2310	1811	685
2310	1812	631
2310	1813	633
2310	1814	678
2310	1815	720
2310	1816	706
2310	1817	626
2310	1818	517
2310	1819	433
2310	1820	399
2310	1821	407
2310	1822	433
2310	1823	444
2310	1824	394
2310	1825	323
2310	1826	247
2310	1827	185
2310	1828	166
2310	1829	139
2310	1830	109
2310	1831	85
2310	1832	64
2310	1833	34
2310	1834	-5
2310	1835	-43
2310	1836	-73
2310	1837	-99
2310	1838	-132
2310	1839	-173
2310	1840	-219
2310	1841	-277
2310	1842	-349
2310	1843	-423
2310	1844	-482
2310	1845	-525
2310	1846	-561
2310	1847	-594
2310	1848	-621
2310	1849	-643
2310	1850	-667
2310	1851	-695
2310	1852	-717
2310	1853	-726
2310	1854	-729
2310	1855	-732
2310	1856	-723
2310	1857	-690
2310	1858	-631
2310	1859	-551
2310	1860	-447
2310	1861	-315
2310	1862	-169
2310	1863	-30
2310	1864	93
2310	1865	203
2310	1866	304
2310	1867	390
2310	1868	460
2310	1869	521
2310	1870	578
2310	1871	621
2310	1872	645
2310	1873	656
2310	1874	667
2310	1875	682
2310	1876	693
2310	1877	705
2310	1878	722
2310	1879	737
2310	1880	736
2310	1881	717
2310	1882	690
2310	1883	661
2310	1884	628
2310	1885	590
2310	1886	558
2310	1887	537
2310	1888	519
2310	1889	495
2310	1890	469
2310	1891	449
2310	1892	434
2310	1893	416
2310	1894	396
2310	1895	381
2310	1896	370
2310	1897	353
2310	1898	329
2310	1899	305
2310	1900	289
2310	1901	273
2310	1902	251
2310	1903	229
2310	1904	212
2310	1905	194
2310	1906	173
2310	1907	152
2310	1908	139
2310	1909	132
2310	1910	120
2310	1911	106
2310	1912	100
2310	1913	103
2310	1914	108
2310	1915	110
2310	1916	113
2310	1917	118
2310	1918	117
2310	1919	107
2310	1920	95
2310	1921	91
2310	1922	91
2310	1923	82
2310	1924	64
2310	1925	47
2310	1926	38
2310	1927	35
2310	1928	42
2310	1929	64
2310	1930	89
2310	1931	89
2310	1932	46
2310	1933	-37
2310	1934	-143
2310	1935	-250
2310	1936	-338
2310	1937	-378
2310	1938	-365
2310	1939	-324
2310	1940	-290
2310	1941	-278
2310	1942	-282
2310	1943	-294
2310	1944	-263
2310	1945	-210
2310	1946	-134
2310	1947	-36
2310	1948	18
2310	1949	52
2310	1950	86
2310	1951	131
2310	1952	172
2310	1953	190
2310	1954	176
2310	1955	145
2310	1956	117
2310	1957	113
2310	1958	146
2310	1959	211
2310	1960	265
2310	1961	262
2310	1962	186
2310	1963	79
2310	1964	8
2310	1965	31
2310	1966	167
2310	1967	381
2310	1968	580
2310	1969	642
2310	1970	471
2310	1971	54
2310	1972	-549
2310	1973	-1240
2310	1974	-1923
2310	1975	-2514
2310	1976	-2950
2310	1977	-3195
2310	1978	-3228
2310	1979	-3025
2310	1980	-2564
2310	1981	-1871
2310	1982	-1038
2310	1983	-200
2310	1984	512
2310	1985	1004
2310	1986	1245
2310	1987	1275
2310	1988	1197
2310	1989	1113
2310	1990	1083
2310	1991	1101
2310	1992	1134
2310	1993	1151
2310	1994	1132
2310	1995	1078
2310	1996	1012
2310	1997	968
2310	1998	957
2310	1999	955
[truncated: 159,280 more rows]
