# Supplementary material for: Are Complexity Metrics Reliable in Assessing HRV Control in Obese Patients During Sleep?
Source: PLoS One. 2015 Apr 20;10(4):e0124458. doi: 10.1371/journal.pone.0124458 (PMC4404104; doi:10.1371/journal.pone.0124458)
Supplement: S2 Dataset — (ZIP) [file pone.0124458.s002.zip › cabiddu_obese_patients_data/SUBJECT (17)/3/FC.txt]

5550	0	-401
5550	1	-423
5550	2	-423
5550	3	-400
5550	4	-343
5550	5	-276
5550	6	-204
5550	7	-165
5550	8	-171
5550	9	-151
5550	10	-94
5550	11	-10
5550	12	87
5550	13	174
5550	14	198
5550	15	133
5550	16	38
5550	17	-4
5550	18	34
5550	19	110
5550	20	183
5550	21	229
5550	22	222
5550	23	150
5550	24	57
5550	25	28
5550	26	98
5550	27	223
5550	28	332
5550	29	401
5550	30	442
5550	31	454
5550	32	428
5550	33	359
5550	34	209
5550	35	-133
5550	36	-775
5550	37	-1700
5550	38	-2729
5550	39	-3610
5550	40	-4102
5550	41	-4047
5550	42	-3413
5550	43	-2350
5550	44	-1154
5550	45	-126
5550	46	582
5550	47	967
5550	48	1102
5550	49	1101
5550	50	1076
5550	51	1092
5550	52	1114
5550	53	1072
5550	54	949
5550	55	810
5550	56	719
5550	57	692
5550	58	710
5550	59	752
5550	60	782
5550	61	744
5550	62	620
5550	63	476
5550	64	392
5550	65	382
5550	66	406
5550	67	430
5550	68	443
5550	69	419
5550	70	320
5550	71	210
5550	72	152
5550	73	116
5550	74	86
5550	75	55
5550	76	53
5550	77	79
5550	78	92
5550	79	53
5550	80	-22
5550	81	-91
5550	82	-145
5550	83	-198
5550	84	-246
5550	85	-266
5550	86	-271
5550	87	-302
5550	88	-372
5550	89	-445
5550	90	-495
5550	91	-542
5550	92	-599
5550	93	-642
5550	94	-652
5550	95	-652
5550	96	-668
5550	97	-683
5550	98	-664
5550	99	-616
5550	100	-573
5550	101	-542
5550	102	-504
5550	103	-462
5550	104	-439
5550	105	-436
5550	106	-412
5550	107	-340
5550	108	-247
5550	109	-162
5550	110	-75
5550	111	27
5550	112	120
5550	113	182
5550	114	231
5550	115	300
5550	116	382
5550	117	440
5550	118	464
5550	119	478
5550	120	493
5550	121	485
5550	122	454
5550	123	433
5550	124	438
5550	125	441
5550	126	418
5550	127	388
5550	128	379
5550	129	379
5550	130	361
5550	131	332
5550	132	325
5550	133	337
5550	134	339
5550	135	326
5550	136	321
5550	137	324
5550	138	301
5550	139	237
5550	140	168
5550	141	132
5550	142	117
5550	143	104
5550	144	107
5550	145	136
5550	146	168
5550	147	168
5550	148	138
5550	149	120
5550	150	123
5550	151	120
5550	152	107
5550	153	106
5550	154	121
5550	155	119
5550	156	81
5550	157	38
5550	158	18
5550	159	13
5550	160	2
5550	161	-1
5550	162	32
5550	163	82
5550	164	115
5550	165	130
5550	166	153
5550	167	179
5550	168	175
5550	169	133
5550	170	89
5550	171	70
5550	172	61
5550	173	46
5550	174	40
5550	175	43
5550	176	19
5550	177	-69
5550	178	-193
5550	179	-298
5550	180	-368
5550	181	-418
5550	182	-442
5550	183	-419
5550	184	-371
5550	185	-343
5550	186	-312
5550	187	-312
5550	188	-244
5550	189	-139
5550	190	-77
5550	191	-30
5550	192	16
5550	193	52
5550	194	68
5550	195	83
5550	196	123
5550	197	172
5550	198	188
5550	199	170
5550	200	161
5550	201	181
5550	202	203
5550	203	203
5550	204	188
5550	205	163
5550	206	116
5550	207	64
5550	208	74
5550	209	203
5550	210	415
5550	211	609
5550	212	688
5550	213	573
5550	214	207
5550	215	-413
5550	216	-1189
5550	217	-1949
5550	218	-2540
5550	219	-2893
5550	220	-2994
5550	221	-2838
5550	222	-2451
5550	223	-1908
5550	224	-1282
5550	225	-603
5550	226	90
5550	227	707
5550	228	1139
5550	229	1340
5550	230	1340
5550	231	1200
5550	232	989
5550	233	803
5550	234	725
5550	235	769
5550	236	858
5550	237	907
5550	238	889
5550	239	819
5550	240	704
5550	241	568
5550	242	463
5550	243	434
5550	244	459
5550	245	479
5550	246	464
5550	247	436
5550	248	410
5550	249	374
5550	250	316
5550	251	319
5550	252	311
5550	253	293
5550	254	260
5550	255	189
5550	256	117
5550	257	42
5550	258	-40
5550	259	-101
5550	260	-112
5550	261	-95
5550	262	-98
5550	263	-134
5550	264	-181
5550	265	-225
5550	266	-282
5550	267	-356
5550	268	-414
5550	269	-442
5550	270	-468
5550	271	-518
5550	272	-571
5550	273	-597
5550	274	-608
5550	275	-629
5550	276	-647
5550	277	-636
5550	278	-603
5550	279	-585
5550	280	-583
5550	281	-564
5550	282	-517
5550	283	-465
5550	284	-425
5550	285	-373
5550	286	-299
5550	287	-227
5550	288	-179
5550	289	-132
5550	290	-55
5550	291	42
5550	292	129
5550	293	207
5550	294	295
5550	295	379
5550	296	425
5550	297	429
5550	298	427
5550	299	435
5550	300	433
5550	301	407
5550	302	382
5550	303	376
5550	304	365
5550	305	330
5550	306	291
5550	307	280
5550	308	287
5550	309	283
5550	310	272
5550	311	277
5550	312	293
5550	313	288
5550	314	254
5550	315	222
5550	316	208
5550	317	188
5550	318	146
5550	319	108
5550	320	95
5550	321	89
5550	322	65
5550	323	38
5550	324	38
5550	325	54
5550	326	56
5550	327	42
5550	328	44
5550	329	62
5550	330	69
5550	331	52
5550	332	37
5550	333	37
5550	334	28
5550	335	-8
5550	336	-43
5550	337	-50
5550	338	-43
5550	339	-48
5550	340	-54
5550	341	-33
5550	342	8
5550	343	39
5550	344	53
5550	345	74
5550	346	98
5550	347	91
5550	348	47
5550	349	0
5550	350	-20
5550	351	-31
5550	352	-53
5550	353	-76
5550	354	-91
5550	355	-127
5550	356	-214
5550	357	-328
5550	358	-414
5550	359	-458
5550	360	-479
5550	361	-477
5550	362	-440
5550	363	-385
5550	364	-320
5550	365	-303
5550	366	-319
5550	367	-327
5550	368	-300
5550	369	-274
5550	370	-192
5550	371	-44
5550	372	105
5550	373	181
5550	374	173
5550	375	135
5550	376	113
5550	377	122
5550	378	168
5550	379	246
5550	380	309
5550	381	290
5550	382	179
5550	383	55
5550	384	9
5550	385	66
5550	386	193
5550	387	346
5550	388	471
5550	389	509
5550	390	442
5550	391	326
5550	392	238
5550	393	170
5550	394	10
5550	395	-369
5550	396	-1026
5550	397	-1921
5550	398	-2906
5550	399	-3723
5550	400	-4073
5550	401	-3780
5550	402	-2906
5550	403	-1699
5550	404	-461
5550	405	555
5550	406	1188
5550	407	1428
5550	408	1415
5550	409	1346
5550	410	1335
5550	411	1377
5550	412	1415
5550	413	1415
5550	414	1364
5550	415	1259
5550	416	1134
5550	417	1059
5550	418	1065
5550	419	1103
5550	420	1102
5550	421	1046
5550	422	970
5550	423	904
5550	424	852
5550	425	823
5550	426	830
5550	427	842
5550	428	789
5550	429	700
5550	430	610
5550	431	545
5550	432	489
5550	433	452
5550	434	409
5550	435	389
5550	436	378
5550	437	349
5550	438	310
5550	439	291
5550	440	283
5550	441	255
5550	442	202
5550	443	154
5550	444	120
5550	445	73
5550	446	6
5550	447	-53
5550	448	-87
5550	449	-123
5550	450	-185
5550	451	-255
5550	452	-300
5550	453	-331
5550	454	-370
5550	455	-405
5550	456	-406
5550	457	-384
5550	458	-376
5550	459	-391
5550	460	-402
5550	461	-395
5550	462	-394
5550	463	-406
5550	464	-400
5550	465	-353
5550	466	-291
5550	467	-238
5550	468	-181
5550	469	-96
5550	470	0
5550	471	75
5550	472	132
5550	473	196
5550	474	268
5550	475	319
5550	476	342
5550	477	367
5550	478	404
5550	479	423
5550	480	401
5550	481	364
5550	482	342
5550	483	322
5550	484	288
5550	485	263
5550	486	275
5550	487	306
5550	488	317
5550	489	304
5550	490	292
5550	491	289
5550	492	274
5550	493	243
5550	494	225
5550	495	231
5550	496	226
5550	497	188
5550	498	139
5550	499	109
5550	500	91
5550	501	66
5550	502	50
5550	503	66
5550	504	97
5550	505	106
5550	506	84
5550	507	67
5550	508	64
5550	509	52
5550	510	21
5550	511	-1
5550	512	-3
5550	513	-14
5550	514	-50
5550	515	-83
5550	516	-83
5550	517	-63
5550	518	-55
5550	519	-53
5550	520	-34
5550	521	-5
5550	522	4
5550	523	-7
5550	524	-6
5550	525	15
5550	526	23
5550	527	5
5550	528	-9
5550	529	1
5550	530	15
5550	531	4
5550	532	-14
5550	533	-18
5550	534	-23
5550	535	-49
5550	536	-78
5550	537	-72
5550	538	-36
5550	539	-13
5550	540	-30
5550	541	-74
5550	542	-140
5550	543	-245
5550	544	-373
5550	545	-471
5550	546	-501
5550	547	-485
5550	548	-461
5550	549	-440
5550	550	-415
5550	551	-368
5550	552	-351
5550	553	-346
5550	554	-336
5550	555	-272
5550	556	-163
5550	557	-34
5550	558	90
5550	559	166
5550	560	149
5550	561	50
5550	562	-40
5550	563	-42
5550	564	36
5550	565	126
5550	566	177
5550	567	167
5550	568	87
5550	569	-33
5550	570	-108
5550	571	-56
5550	572	120
5550	573	323
5550	574	457
5550	575	495
5550	576	450
5550	577	331
5550	578	140
5550	579	-126
5550	580	-536
5550	581	-1216
5550	582	-2223
5550	583	-3434
5550	584	-4556
5550	585	-5263
5550	586	-5318
5550	587	-4634
5550	588	-3339
5550	589	-1767
5550	590	-340
5550	591	643
5550	592	1122
5550	593	1226
5550	594	1148
5550	595	1070
5550	596	1113
5550	597	1274
5550	598	1435
5550	599	1475
5550	600	1387
5550	601	1252
5550	602	1156
5550	603	1129
5550	604	1166
5550	605	1242
5550	606	1295
5550	607	1257
5550	608	1130
5550	609	998
5550	610	933
5550	611	928
5550	612	933
5550	613	925
5550	614	896
5550	615	812
5550	616	717
5550	617	643
5550	618	640
5550	619	655
5550	620	645
5550	621	607
5550	622	581
5550	623	576
5550	624	557
5550	625	504
5550	626	441
5550	627	393
5550	628	345
5550	629	283
5550	630	226
5550	631	200
5550	632	185
5550	633	146
5550	634	87
5550	635	40
5550	636	11
5550	637	-27
5550	638	-79
5550	639	-117
5550	640	-136
5550	641	-167
5550	642	-229
5550	643	-292
5550	644	-325
5550	645	-345
5550	646	-376
5550	647	-403
5550	648	-400
5550	649	-374
5550	650	-354
5550	651	-333
5550	652	-278
5550	653	-193
5550	654	-114
5550	655	-60
5550	656	-6
5550	657	60
5550	658	115
5550	659	145
5550	660	176
5550	661	234
5550	662	297
5550	663	334
5550	664	356
5550	665	394
5550	666	441
5550	667	468
5550	668	473
5550	669	481
5550	670	495
5550	671	484
5550	672	440
5550	673	400
5550	674	387
5550	675	378
5550	676	350
5550	677	319
5550	678	311
5550	679	308
5550	680	284
5550	681	255
5550	682	252
5550	683	271
5550	684	277
5550	685	263
5550	686	256
5550	687	265
5550	688	262
5550	689	233
5550	690	209
5550	691	208
5550	692	206
5550	693	179
5550	694	151
5550	695	152
5550	696	174
5550	697	185
5550	698	189
5550	699	209
5550	700	237
5550	701	239
5550	702	213
5550	703	195
5550	704	203
5550	705	207
5550	706	187
5550	707	167
5550	708	167
5550	709	168
5550	710	146
5550	711	123
5550	712	129
5550	713	153
5550	714	163
5550	715	161
5550	716	179
5550	717	214
5550	718	233
5550	719	226
5550	720	217
5550	721	220
5550	722	209
5550	723	171
5550	724	137
5550	725	135
5550	726	143
5550	727	133
5550	728	115
5550	729	118
5550	730	135
5550	731	138
5550	732	126
5550	733	121
5550	734	114
5550	735	63
5550	736	-42
5550	737	-159
5550	738	-249
5550	739	-320
5550	740	-383
5550	741	-412
5550	742	-391
5550	743	-356
5550	744	-309
5550	745	-320
5550	746	-327
5550	747	-255
5550	748	-127
5550	749	-10
5550	750	108
5550	751	203
5550	752	231
5550	753	199
5550	754	171
5550	755	193
5550	756	239
5550	757	259
5550	758	240
5550	759	196
5550	760	132
5550	761	64
5550	762	45
5550	763	110
5550	764	221
5550	765	293
5550	766	293
5550	767	269
5550	768	292
5550	769	395
5550	770	565
5550	771	730
5550	772	733
5550	773	365
5550	774	-493
5550	775	-1748
5550	776	-3128
5550	777	-4304
5550	778	-4986
5550	779	-4994
5550	780	-4327
5550	781	-3199
5550	782	-1941
5550	783	-826
5550	784	22
5550	785	592
5550	786	926
5550	787	1108
5550	788	1233
5550	789	1346
5550	790	1412
5550	791	1394
5550	792	1321
5550	793	1259
5550	794	1232
5550	795	1231
5550	796	1248
5550	797	1279
5550	798	1296
5550	799	1255
5550	800	1166
5550	801	1088
5550	802	1056
5550	803	1048
5550	804	1025
5550	805	985
5550	806	940
5550	807	879
5550	808	780
5550	809	738
5550	810	723
5550	811	690
5550	812	652
5550	813	641
5550	814	635
5550	815	640
5550	816	628
5550	817	588
5550	818	549
5550	819	524
5550	820	488
5550	821	422
5550	822	357
5550	823	321
5550	824	298
5550	825	256
5550	826	208
5550	827	181
5550	828	163
5550	829	126
5550	830	69
5550	831	26
5550	832	2
5550	833	-35
5550	834	-96
5550	835	-153
5550	836	-185
5550	837	-216
5550	838	-268
5550	839	-318
5550	840	-338
5550	841	-341
5550	842	-355
5550	843	-367
5550	844	-346
5550	845	-295
5550	846	-247
5550	847	-206
5550	848	-148
5550	849	-68
5550	850	-2
5550	851	29
5550	852	53
5550	853	92
5550	854	135
5550	855	160
5550	856	190
5550	857	249
5550	858	317
5550	859	358
5550	860	372
5550	861	392
5550	862	422
5550	863	439
5550	864	438
5550	865	444
5550	866	460
5550	867	447
5550	868	386
5550	869	314
5550	870	267
5550	871	238
5550	872	207
5550	873	189
5550	874	205
5550	875	231
5550	876	233
5550	877	213
5550	878	210
5550	879	228
5550	880	238
5550	881	228
5550	882	224
5550	883	235
5550	884	234
5550	885	205
5550	886	178
5550	887	178
5550	888	185
5550	889	170
5550	890	144
5550	891	138
5550	892	149
5550	893	153
5550	894	155
5550	895	188
5550	896	246
5550	897	288
5550	898	291
5550	899	278
5550	900	266
5550	901	239
5550	902	187
5550	903	144
5550	904	138
5550	905	152
5550	906	153
5550	907	153
5550	908	179
5550	909	224
5550	910	255
5550	911	264
5550	912	277
5550	913	296
5550	914	293
5550	915	262
5550	916	234
5550	917	236
5550	918	247
5550	919	244
5550	920	242
5550	921	260
5550	922	281
5550	923	279
5550	924	263
5550	925	264
5550	926	275
5550	927	266
5550	928	240
5550	929	231
5550	930	255
5550	931	281
5550	932	283
5550	933	268
5550	934	238
5550	935	164
5550	936	31
5550	937	-119
5550	938	-227
5550	939	-283
5550	940	-305
5550	941	-290
5550	942	-231
5550	943	-159
5550	944	-127
5550	945	-101
5550	946	-107
5550	947	-74
5550	948	2
5550	949	109
5550	950	232
5550	951	341
5550	952	380
5550	953	330
5550	954	250
5550	955	217
5550	956	248
5550	957	298
5550	958	329
5550	959	335
5550	960	312
5550	961	264
5550	962	228
5550	963	260
5550	964	359
5550	965	452
5550	966	472
5550	967	434
5550	968	406
5550	969	435
5550	970	524
5550	971	629
5550	972	633
5550	973	337
5550	974	-415
5550	975	-1602
5550	976	-2997
5550	977	-4262
5550	978	-5075
5550	979	-5211
5550	980	-4613
5550	981	-3457
5550	982	-2084
5550	983	-838
5550	984	90
5550	985	665
5550	986	942
5550	987	1031
5550	988	1063
5550	989	1124
5550	990	1198
5550	991	1226
5550	992	1185
5550	993	1111
5550	994	1042
5550	995	980
5550	996	923
5550	997	879
5550	998	843
5550	999	780
5550	1000	676
5550	1001	578
5550	1002	538
5550	1003	546
5550	1004	557
5550	1005	549
5550	1006	537
5550	1007	520
5550	1008	481
5550	1009	415
5550	1010	409
5550	1011	397
5550	1012	344
5550	1013	246
5550	1014	164
5550	1015	142
5550	1016	157
5550	1017	167
5550	1018	157
5550	1019	132
5550	1020	69
5550	1021	-40
5550	1022	-159
5550	1023	-233
5550	1024	-251
5550	1025	-250
5550	1026	-255
5550	1027	-262
5550	1028	-279
5550	1029	-335
5550	1030	-431
5550	1031	-516
5550	1032	-557
5550	1033	-572
5550	1034	-594
5550	1035	-617
5550	1036	-625
5550	1037	-629
5550	1038	-643
5550	1039	-648
5550	1040	-612
5550	1041	-545
5550	1042	-489
5550	1043	-463
5550	1044	-441
5550	1045	-399
5550	1046	-348
5550	1047	-292
5550	1048	-212
5550	1049	-104
5550	1050	-3
5550	1051	53
5550	1052	79
5550	1053	119
5550	1054	185
5550	1055	251
5550	1056	316
5550	1057	390
5550	1058	454
5550	1059	468
5550	1060	432
5550	1061	393
5550	1062	386
5550	1063	392
5550	1064	387
5550	1065	381
5550	1066	382
5550	1067	370
5550	1068	324
5550	1069	277
5550	1070	266
5550	1071	291
5550	1072	315
5550	1073	323
5550	1074	330
5550	1075	334
5550	1076	310
5550	1077	255
5550	1078	207
5550	1079	189
5550	1080	177
5550	1081	144
5550	1082	108
5550	1083	90
5550	1084	79
5550	1085	59
5550	1086	46
5550	1087	69
5550	1088	117
5550	1089	146
5550	1090	139
5550	1091	120
5550	1092	107
5550	1093	84
5550	1094	45
5550	1095	25
5550	1096	45
5550	1097	78
5550	1098	88
5550	1099	87
5550	1100	99
5550	1101	109
5550	1102	92
5550	1103	66
5550	1104	65
5550	1105	89
5550	1106	107
5550	1107	111
5550	1108	122
5550	1109	143
5550	1110	139
5550	1111	91
5550	1112	35
5550	1113	6
5550	1114	-9
5550	1115	-26
5550	1116	-33
5550	1117	-19
5550	1118	-17
5550	1119	-67
5550	1120	-160
5550	1121	-250
5550	1122	-313
5550	1123	-360
5550	1124	-393
5550	1125	-388
5550	1126	-351
5550	1127	-329
5550	1128	-315
5550	1129	-350
5550	1130	-332
5550	1131	-262
5550	1132	-201
5550	1133	-116
5550	1134	-1
5550	1135	113
5550	1136	185
5550	1137	218
5550	1138	242
5550	1139	260
5550	1140	244
5550	1141	188
5550	1142	128
5550	1143	90
5550	1144	67
5550	1145	46
5550	1146	46
5550	1147	79
5550	1148	115
5550	1149	128
5550	1150	152
5550	1151	238
5550	1152	388
5550	1153	545
5550	1154	649
5550	1155	649
5550	1156	473
5550	1157	60
5550	1158	-573
5550	1159	-1316
5550	1160	-2029
5550	1161	-2601
5550	1162	-2945
5550	1163	-2986
5550	1164	-2700
5550	1165	-2157
5550	1166	-1471
5550	1167	-736
5550	1168	-25
5550	1169	580
5550	1170	998
5550	1171	1217
5550	1172	1291
5550	1173	1268
5550	1174	1166
5550	1175	1015
5550	1176	872
5550	1177	771
5550	1178	698
5550	1179	633
5550	1180	595
5550	1181	600
5550	1182	628
5550	1183	636
5550	1184	618
5550	1185	595
5550	1186	571
5550	1187	529
5550	1188	478
5550	1189	450
5550	1190	456
5550	1191	459
5550	1192	405
5550	1193	363
5550	1194	278
5550	1195	182
5550	1196	101
5550	1197	23
5550	1198	-5
5550	1199	-1
5550	1200	-8
5550	1201	-30
5550	1202	-42
5550	1203	-41
5550	1204	-51
5550	1205	-73
5550	1206	-87
5550	1207	-92
5550	1208	-128
5550	1209	-220
5550	1210	-341
5550	1211	-449
5550	1212	-538
5550	1213	-612
5550	1214	-649
5550	1215	-619
5550	1216	-551
5550	1217	-497
5550	1218	-483
5550	1219	-488
5550	1220	-501
5550	1221	-529
5550	1222	-554
5550	1223	-532
5550	1224	-454
5550	1225	-363
5550	1226	-304
5550	1227	-267
5550	1228	-227
5550	1229	-186
5550	1230	-149
5550	1231	-91
5550	1232	17
5550	1233	148
5550	1234	255
5550	1235	321
5550	1236	374
5550	1237	429
5550	1238	469
5550	1239	485
5550	1240	499
5550	1241	518
5550	1242	512
5550	1243	462
5550	1244	403
5550	1245	378
5550	1246	380
5550	1247	385
5550	1248	396
5550	1249	426
5550	1250	456
5550	1251	454
5550	1252	423
5550	1253	404
5550	1254	410
5550	1255	417
5550	1256	407
5550	1257	394
5550	1258	390
5550	1259	372
5550	1260	320
5550	1261	262
5550	1262	227
5550	1263	206
5550	1264	173
5550	1265	136
5550	1266	129
5550	1267	148
5550	1268	162
5550	1269	163
5550	1270	172
5550	1271	192
5550	1272	193
5550	1273	156
5550	1274	113
5550	1275	92
5550	1276	84
5550	1277	70
5550	1278	65
5550	1279	85
5550	1280	111
5550	1281	115
5550	1282	104
5550	1283	110
5550	1284	137
5550	1285	153
5550	1286	139
5550	1287	119
5550	1288	104
5550	1289	72
5550	1290	22
5550	1291	-10
5550	1292	2
5550	1293	33
5550	1294	45
5550	1295	41
5550	1296	40
5550	1297	38
5550	1298	21
5550	1299	3
5550	1300	15
5550	1301	42
5550	1302	37
5550	1303	-31
5550	1304	-134
5550	1305	-238
5550	1306	-342
5550	1307	-438
5550	1308	-489
5550	1309	-470
5550	1310	-422
5550	1311	-393
5550	1312	-385
5550	1313	-366
5550	1314	-283
5550	1315	-174
5550	1316	-93
5550	1317	-6
5550	1318	87
5550	1319	154
5550	1320	185
5550	1321	209
5550	1322	237
5550	1323	239
5550	1324	191
5550	1325	126
5550	1326	93
5550	1327	98
5550	1328	121
5550	1329	156
5550	1330	192
5550	1331	194
5550	1332	134
5550	1333	52
5550	1334	44
5550	1335	171
5550	1336	405
5550	1337	654
5550	1338	803
5550	1339	709
5550	1340	248
5550	1341	-599
5550	1342	-1696
5550	1343	-2822
5550	1344	-3775
5550	1345	-4413
5550	1346	-4641
5550	1347	-4429
5550	1348	-3847
5550	1349	-3021
5550	1350	-2067
5550	1351	-1064
5550	1352	-110
5550	1353	672
5550	1354	1199
5550	1355	1468
5550	1356	1527
5550	1357	1428
5550	1358	1246
5550	1359	1083
5550	1360	1014
5550	1361	1022
5550	1362	1044
5550	1363	1041
5550	1364	1020
5550	1365	983
5550	1366	925
5550	1367	866
5550	1368	842
5550	1369	852
5550	1370	848
5550	1371	798
5550	1372	718
5550	1373	642
5550	1374	576
5550	1375	513
5550	1376	470
5550	1377	459
5550	1378	438
5550	1379	420
5550	1380	423
5550	1381	427
5550	1382	433
5550	1383	420
5550	1384	380
5550	1385	340
5550	1386	310
5550	1387	263
5550	1388	185
5550	1389	105
5550	1390	52
5550	1391	15
5550	1392	-33
5550	1393	-79
5550	1394	-101
5550	1395	-112
5550	1396	-142
5550	1397	-187
5550	1398	-216
5550	1399	-224
5550	1400	-241
5550	1401	-279
5550	1402	-314
5550	1403	-327
5550	1404	-341
5550	1405	-372
5550	1406	-393
5550	1407	-378
5550	1408	-347
5550	1409	-326
5550	1410	-307
5550	1411	-262
5550	1412	-197
5550	1413	-140
5550	1414	-93
5550	1415	-31
5550	1416	48
5550	1417	111
5550	1418	139
5550	1419	163
5550	1420	204
5550	1421	241
5550	1422	254
5550	1423	264
5550	1424	293
5550	1425	328
5550	1426	340
5550	1427	339
5550	1428	357
5550	1429	388
5550	1430	403
5550	1431	395
5550	1432	387
5550	1433	388
5550	1434	367
5550	1435	315
5550	1436	266
5550	1437	245
5550	1438	233
5550	1439	206
5550	1440	181
5550	1441	182
5550	1442	192
5550	1443	180
5550	1444	156
5550	1445	150
5550	1446	162
5550	1447	161
5550	1448	138
5550	1449	118
5550	1450	111
5550	1451	88
5550	1452	37
5550	1453	-11
5550	1454	-27
5550	1455	-31
5550	1456	-46
5550	1457	-60
5550	1458	-50
5550	1459	-30
5550	1460	-31
5550	1461	-45
5550	1462	-41
5550	1463	-18
5550	1464	-5
5550	1465	-14
5550	1466	-19
5550	1467	-8
5550	1468	-9
5550	1469	-35
5550	1470	-60
5550	1471	-60
5550	1472	-55
5550	1473	-72
5550	1474	-94
5550	1475	-89
5550	1476	-61
5550	1477	-39
5550	1478	-27
5550	1479	-1
5550	1480	35
5550	1481	45
5550	1482	21
5550	1483	-1
5550	1484	1
5550	1485	3
5550	1486	-19
5550	1487	-47
5550	1488	-59
5550	1489	-69
5550	1490	-93
5550	1491	-106
5550	1492	-77
5550	1493	-22
5550	1494	8
5550	1495	-13
5550	1496	-67
5550	1497	-147
5550	1498	-258
5550	1499	-383
5550	1500	-470
5550	1501	-493
5550	1502	-482
5550	1503	-474
5550	1504	-471
5550	1505	-458
5550	1506	-411
5550	1507	-380
5550	1508	-354
5550	1509	-326
5550	1510	-259
5550	1511	-162
5550	1512	-46
5550	1513	74
5550	1514	162
5550	1515	169
5550	1516	98
5550	1517	27
5550	1518	25
5550	1519	84
5550	1520	151
5550	1521	188
5550	1522	180
5550	1523	113
5550	1524	6
5550	1525	-60
5550	1526	-6
5550	1527	163
5550	1528	356
5550	1529	488
5550	1530	534
5550	1531	496
5550	1532	370
5550	1533	158
5550	1534	-144
5550	1535	-598
5550	1536	-1317
5550	1537	-2352
5550	1538	-3576
5550	1539	-4703
5550	1540	-5424
5550	1541	-5498
5550	1542	-4832
5550	1543	-3539
5550	1544	-1947
5550	1545	-473
5550	1546	578
5550	1547	1130
5550	1548	1289
5550	1549	1235
5550	1550	1154
5550	1551	1178
5550	1552	1320
5550	1553	1471
5550	1554	1515
5550	1555	1437
5550	1556	1312
5550	1557	1212
5550	1558	1168
5550	1559	1188
5550	1560	1254
5550	1561	1303
5550	1562	1266
5550	1563	1141
5550	1564	1009
5550	1565	939
5550	1566	923
5550	1567	917
5550	1568	906
5550	1569	877
5550	1570	794
5550	1571	699
5550	1572	628
5550	1573	630
5550	1574	650
5550	1575	647
5550	1576	618
5550	1577	600
5550	1578	598
5550	1579	574
5550	1580	514
5550	1581	446
5550	1582	396
5550	1583	346
5550	1584	277
5550	1585	210
5550	1586	167
5550	1587	131
5550	1588	72
5550	1589	2
5550	1590	-43
5550	1591	-65
5550	1592	-93
5550	1593	-136
5550	1594	-166
5550	1595	-179
5550	1596	-202
5550	1597	-253
5550	1598	-300
5550	1599	-319
5550	1600	-335
5550	1601	-373
5550	1602	-412
5550	1603	-426
5550	1604	-421
5550	1605	-422
5550	1606	-418
5550	1607	-375
5550	1608	-298
5550	1609	-224
5550	1610	-168
5550	1611	-105
5550	1612	-27
5550	1613	37
5550	1614	69
5550	1615	97
5550	1616	145
5550	1617	191
5550	1618	213
5550	1619	227
5550	1620	260
5550	1621	302
5550	1622	317
5550	1623	312
5550	1624	317
5550	1625	337
5550	1626	340
5550	1627	317
5550	1628	294
5550	1629	284
5550	1630	260
5550	1631	205
5550	1632	149
5550	1633	127
5550	1634	122
5550	1635	108
5550	1636	94
5550	1637	107
5550	1638	133
5550	1639	137
5550	1640	124
5550	1641	126
5550	1642	148
5550	1643	155
5550	1644	130
5550	1645	100
5550	1646	85
5550	1647	66
5550	1648	30
5550	1649	8
5550	1650	26
5550	1651	58
5550	1652	67
5550	1653	57
5550	1654	59
5550	1655	73
5550	1656	74
5550	1657	68
5550	1658	86
5550	1659	127
5550	1660	148
5550	1661	126
5550	1662	88
5550	1663	61
5550	1664	33
5550	1665	-6
5550	1666	-28
5550	1667	-8
5550	1668	29
5550	1669	41
5550	1670	34
5550	1671	41
5550	1672	61
5550	1673	66
5550	1674	54
5550	1675	54
5550	1676	71
5550	1677	73
5550	1678	45
5550	1679	18
5550	1680	16
5550	1681	20
5550	1682	3
5550	1683	-14
5550	1684	-5
5550	1685	22
5550	1686	34
5550	1687	33
5550	1688	47
5550	1689	71
5550	1690	73
5550	1691	49
5550	1692	37
5550	1693	49
5550	1694	55
5550	1695	27
5550	1696	-21
5550	1697	-73
5550	1698	-150
5550	1699	-260
5550	1700	-363
5550	1701	-413
5550	1702	-412
5550	1703	-398
5550	1704	-380
5550	1705	-345
5550	1706	-308
5550	1707	-267
5550	1708	-260
5550	1709	-298
5550	1710	-303
5550	1711	-259
5550	1712	-170
5550	1713	-46
5550	1714	76
5550	1715	126
5550	1716	79
5550	1717	-2
5550	1718	-17
5550	1719	67
5550	1720	196
5550	1721	300
5550	1722	337
5550	1723	285
5550	1724	159
5550	1725	36
5550	1726	20
5550	1727	142
5550	1728	312
5550	1729	412
5550	1730	401
5550	1731	328
5550	1732	263
5550	1733	265
5550	1734	339
5550	1735	374
5550	1736	125
5550	1737	-649
5550	1738	-1990
5550	1739	-3655
5550	1740	-5202
5550	1741	-6168
5550	1742	-6221
5550	1743	-5290
5550	1744	-3639
5550	1745	-1784
5550	1746	-236
5550	1747	728
5550	1748	1120
5550	1749	1135
5550	1750	1035
5550	1751	1039
5550	1752	1224
5550	1753	1488
5550	1754	1653
5550	1755	1629
5550	1756	1467
5550	1757	1287
5550	1758	1173
5550	1759	1160
5550	1760	1238
5550	1761	1337
5550	1762	1351
5550	1763	1238
5550	1764	1068
5550	1765	953
5550	1766	941
5550	1767	994
5550	1768	1059
5550	1769	1098
5550	1770	1072
5550	1771	952
5550	1772	827
5550	1773	774
5550	1774	757
5550	1775	737
5550	1776	688
5550	1777	635
5550	1778	610
5550	1779	591
5550	1780	552
5550	1781	507
5550	1782	481
5550	1783	461
5550	1784	418
5550	1785	358
5550	1786	312
5550	1787	285
5550	1788	249
5550	1789	194
5550	1790	148
5550	1791	121
5550	1792	82
5550	1793	10
5550	1794	-67
5550	1795	-119
5550	1796	-159
5550	1797	-207
5550	1798	-248
5550	1799	-255
5550	1800	-239
5550	1801	-236
5550	1802	-247
5550	1803	-244
5550	1804	-223
5550	1805	-212
5550	1806	-224
5550	1807	-229
5550	1808	-210
5550	1809	-190
5550	1810	-188
5550	1811	-179
5550	1812	-135
5550	1813	-71
5550	1814	-19
5550	1815	30
5550	1816	103
5550	1817	191
5550	1818	258
5550	1819	295
5550	1820	331
5550	1821	369
5550	1822	381
5550	1823	356
5550	1824	327
5550	1825	322
5550	1826	321
5550	1827	299
5550	1828	275
5550	1829	274
5550	1830	277
5550	1831	257
5550	1832	226
5550	1833	219
5550	1834	238
5550	1835	249
5550	1836	245
5550	1837	251
5550	1838	273
5550	1839	279
5550	1840	253
5550	1841	220
5550	1842	206
5550	1843	192
5550	1844	155
5550	1845	118
5550	1846	116
5550	1847	137
5550	1848	151
5550	1849	159
5550	1850	187
5550	1851	230
5550	1852	253
5550	1853	248
5550	1854	245
5550	1855	259
5550	1856	260
5550	1857	231
5550	1858	200
5550	1859	195
5550	1860	202
5550	1861	195
5550	1862	192
5550	1863	219
5550	1864	260
5550	1865	278
5550	1866	273
5550	1867	275
5550	1868	287
5550	1869	283
5550	1870	254
5550	1871	231
5550	1872	228
5550	1873	216
5550	1874	177
5550	1875	139
5550	1876	136
5550	1877	153
5550	1878	167
5550	1879	184
5550	1880	229
5550	1881	284
5550	1882	309
5550	1883	301
5550	1884	289
5550	1885	283
5550	1886	264
5550	1887	230
5550	1888	214
5550	1889	232
5550	1890	254
5550	1891	250
5550	1892	230
5550	1893	220
5550	1894	207
5550	1895	180
5550	1896	158
5550	1897	175
5550	1898	221
5550	1899	253
5550	1900	257
5550	1901	259
5550	1902	270
5550	1903	272
5550	1904	258
5550	1905	248
5550	1906	246
5550	1907	209
5550	1908	108
5550	1909	-28
5550	1910	-143
5550	1911	-219
5550	1912	-266
5550	1913	-272
5550	1914	-223
5550	1915	-151
5550	1916	-115
5550	1917	-128
5550	1918	-145
5550	1919	-75
5550	1920	45
5550	1921	126
5550	1922	184
5550	1923	233
5550	1924	264
5550	1925	277
5550	1926	301
5550	1927	354
5550	1928	395
5550	1929	379
5550	1930	316
5550	1931	275
5550	1932	299
5550	1933	375
5550	1934	464
5550	1935	527
5550	1936	518
5550	1937	405
5550	1938	240
5550	1939	162
5550	1940	286
5550	1941	588
5550	1942	916
5550	1943	1066
5550	1944	853
5550	1945	172
5550	1946	-920
5550	1947	-2178
5550	1948	-3262
5550	1949	-3913
5550	1950	-4056
5550	1951	-3762
5550	1952	-3174
5550	1953	-2461
5550	1954	-1768
5550	1955	-1145
5550	1956	-535
5550	1957	103
5550	1958	723
5550	1959	1213
5550	1960	1500
5550	1961	1571
5550	1962	1460
5550	1963	1244
5550	1964	1045
5550	1965	968
5550	1966	1020
5550	1967	1105
5550	1968	1135
5550	1969	1091
5550	1970	997
5550	1971	881
5550	1972	782
5550	1973	752
5550	1974	800
5550	1975	858
5550	1976	850
5550	1977	762
5550	1978	645
5550	1979	543
5550	1980	465
5550	1981	419
5550	1982	418
5550	1983	418
5550	1984	420
5550	1985	430
5550	1986	419
5550	1987	405
5550	1988	372
5550	1989	309
5550	1990	247
5550	1991	213
5550	1992	184
5550	1993	126
5550	1994	45
5550	1995	-29
5550	1996	-91
5550	1997	-152
5550	1998	-207
5550	1999	-223
[truncated: 159,280 more rows]
