# Supplementary material for: Are Complexity Metrics Reliable in Assessing HRV Control in Obese Patients During Sleep?
Source: PLoS One. 2015 Apr 20;10(4):e0124458. doi: 10.1371/journal.pone.0124458 (PMC4404104; doi:10.1371/journal.pone.0124458)
Supplement: S2 Dataset — (ZIP) [file pone.0124458.s002.zip › cabiddu_obese_patients_data/SUBJECT (17)/4/FC.txt]

12870	0	90
12870	1	85
12870	2	72
12870	3	46
12870	4	25
12870	5	28
12870	6	44
12870	7	54
12870	8	58
12870	9	67
12870	10	73
12870	11	62
12870	12	38
12870	13	26
12870	14	28
12870	15	24
12870	16	6
12870	17	-12
12870	18	-17
12870	19	-20
12870	20	-30
12870	21	-33
12870	22	-17
12870	23	-2
12870	24	-10
12870	25	-37
12870	26	-57
12870	27	-62
12870	28	-65
12870	29	-63
12870	30	-52
12870	31	-43
12870	32	-72
12870	33	-153
12870	34	-258
12870	35	-351
12870	36	-415
12870	37	-442
12870	38	-425
12870	39	-372
12870	40	-318
12870	41	-299
12870	42	-316
12870	43	-347
12870	44	-334
12870	45	-306
12870	46	-265
12870	47	-224
12870	48	-154
12870	49	-60
12870	50	38
12870	51	127
12870	52	189
12870	53	203
12870	54	165
12870	55	120
12870	56	118
12870	57	162
12870	58	216
12870	59	247
12870	60	241
12870	61	193
12870	62	114
12870	63	45
12870	64	44
12870	65	131
12870	66	265
12870	67	390
12870	68	474
12870	69	498
12870	70	433
12870	71	242
12870	72	-102
12870	73	-630
12870	74	-1369
12870	75	-2296
12870	76	-3277
12870	77	-4079
12870	78	-4474
12870	79	-4330
12870	80	-3647
12870	81	-2562
12870	82	-1331
12870	83	-243
12870	84	505
12870	85	885
12870	86	1005
12870	87	1010
12870	88	1019
12870	89	1094
12870	90	1224
12870	91	1338
12870	92	1359
12870	93	1281
12870	94	1170
12870	95	1089
12870	96	1062
12870	97	1074
12870	98	1098
12870	99	1103
12870	100	1057
12870	101	966
12870	102	885
12870	103	860
12870	104	883
12870	105	905
12870	106	894
12870	107	844
12870	108	742
12870	109	639
12870	110	554
12870	111	524
12870	112	509
12870	113	483
12870	114	440
12870	115	403
12870	116	389
12870	117	382
12870	118	365
12870	119	340
12870	120	319
12870	121	293
12870	122	245
12870	123	182
12870	124	128
12870	125	87
12870	126	41
12870	127	-17
12870	128	-73
12870	129	-121
12870	130	-177
12870	131	-246
12870	132	-305
12870	133	-337
12870	134	-350
12870	135	-366
12870	136	-385
12870	137	-396
12870	138	-407
12870	139	-432
12870	140	-463
12870	141	-476
12870	142	-464
12870	143	-445
12870	144	-428
12870	145	-398
12870	146	-347
12870	147	-287
12870	148	-228
12870	149	-153
12870	150	-53
12870	151	56
12870	152	143
12870	153	208
12870	154	263
12870	155	309
12870	156	331
12870	157	334
12870	158	341
12870	159	356
12870	160	358
12870	161	339
12870	162	316
12870	163	307
12870	164	300
12870	165	287
12870	166	279
12870	167	289
12870	168	302
12870	169	294
12870	170	270
12870	171	249
12870	172	236
12870	173	215
12870	174	186
12870	175	166
12870	176	161
12870	177	152
12870	178	131
12870	179	116
12870	180	121
12870	181	132
12870	182	130
12870	183	122
12870	184	119
12870	185	115
12870	186	99
12870	187	78
12870	188	77
12870	189	92
12870	190	99
12870	191	85
12870	192	63
12870	193	45
12870	194	23
12870	195	-7
12870	196	-22
12870	197	-6
12870	198	26
12870	199	48
12870	200	62
12870	201	76
12870	202	85
12870	203	72
12870	204	44
12870	205	25
12870	206	22
12870	207	14
12870	208	-7
12870	209	-22
12870	210	-22
12870	211	-22
12870	212	-34
12870	213	-45
12870	214	-41
12870	215	-29
12870	216	-30
12870	217	-36
12870	218	-32
12870	219	-21
12870	220	-23
12870	221	-40
12870	222	-51
12870	223	-48
12870	224	-49
12870	225	-60
12870	226	-66
12870	227	-54
12870	228	-40
12870	229	-40
12870	230	-43
12870	231	-35
12870	232	-21
12870	233	-20
12870	234	-27
12870	235	-24
12870	236	-12
12870	237	-11
12870	238	-26
12870	239	-38
12870	240	-41
12870	241	-49
12870	242	-69
12870	243	-85
12870	244	-86
12870	245	-83
12870	246	-91
12870	247	-98
12870	248	-84
12870	249	-59
12870	250	-45
12870	251	-44
12870	252	-41
12870	253	-36
12870	254	-43
12870	255	-63
12870	256	-73
12870	257	-65
12870	258	-60
12870	259	-74
12870	260	-95
12870	261	-105
12870	262	-108
12870	263	-111
12870	264	-103
12870	265	-76
12870	266	-52
12870	267	-69
12870	268	-139
12870	269	-235
12870	270	-331
12870	271	-415
12870	272	-469
12870	273	-466
12870	274	-414
12870	275	-355
12870	276	-326
12870	277	-325
12870	278	-333
12870	279	-307
12870	280	-277
12870	281	-236
12870	282	-193
12870	283	-112
12870	284	-5
12870	285	106
12870	286	196
12870	287	228
12870	288	181
12870	289	81
12870	290	6
12870	291	16
12870	292	105
12870	293	211
12870	294	280
12870	295	280
12870	296	207
12870	297	99
12870	298	38
12870	299	85
12870	300	224
12870	301	372
12870	302	449
12870	303	439
12870	304	373
12870	305	299
12870	306	250
12870	307	207
12870	308	60
12870	309	-357
12870	310	-1147
12870	311	-2235
12870	312	-3367
12870	313	-4211
12870	314	-4488
12870	315	-4065
12870	316	-3033
12870	317	-1691
12870	318	-428
12870	319	468
12870	320	916
12870	321	1017
12870	322	954
12870	323	903
12870	324	966
12870	325	1128
12870	326	1279
12870	327	1321
12870	328	1243
12870	329	1119
12870	330	1027
12870	331	1006
12870	332	1047
12870	333	1112
12870	334	1137
12870	335	1074
12870	336	941
12870	337	816
12870	338	766
12870	339	783
12870	340	820
12870	341	835
12870	342	807
12870	343	714
12870	344	618
12870	345	551
12870	346	548
12870	347	550
12870	348	531
12870	349	486
12870	350	441
12870	351	408
12870	352	371
12870	353	324
12870	354	282
12870	355	254
12870	356	230
12870	357	193
12870	358	153
12870	359	124
12870	360	99
12870	361	60
12870	362	10
12870	363	-34
12870	364	-73
12870	365	-126
12870	366	-192
12870	367	-248
12870	368	-281
12870	369	-305
12870	370	-331
12870	371	-343
12870	372	-335
12870	373	-325
12870	374	-331
12870	375	-345
12870	376	-346
12870	377	-335
12870	378	-327
12870	379	-316
12870	380	-285
12870	381	-236
12870	382	-190
12870	383	-154
12870	384	-111
12870	385	-52
12870	386	10
12870	387	64
12870	388	123
12870	389	200
12870	390	280
12870	391	342
12870	392	390
12870	393	438
12870	394	479
12870	395	492
12870	396	481
12870	397	470
12870	398	464
12870	399	451
12870	400	425
12870	401	405
12870	402	402
12870	403	399
12870	404	384
12870	405	370
12870	406	371
12870	407	377
12870	408	371
12870	409	357
12870	410	348
12870	411	339
12870	412	310
12870	413	265
12870	414	229
12870	415	213
12870	416	200
12870	417	182
12870	418	171
12870	419	174
12870	420	176
12870	421	163
12870	422	149
12870	423	152
12870	424	165
12870	425	167
12870	426	159
12870	427	157
12870	428	159
12870	429	150
12870	430	129
12870	431	117
12870	432	123
12870	433	129
12870	434	125
12870	435	122
12870	436	134
12870	437	147
12870	438	145
12870	439	139
12870	440	143
12870	441	151
12870	442	144
12870	443	124
12870	444	108
12870	445	98
12870	446	79
12870	447	48
12870	448	28
12870	449	28
12870	450	32
12870	451	27
12870	452	24
12870	453	33
12870	454	40
12870	455	26
12870	456	3
12870	457	-9
12870	458	-9
12870	459	-12
12870	460	-16
12870	461	-3
12870	462	24
12870	463	41
12870	464	33
12870	465	18
12870	466	6
12870	467	-8
12870	468	-33
12870	469	-47
12870	470	-37
12870	471	-14
12870	472	-1
12870	473	4
12870	474	14
12870	475	27
12870	476	21
12870	477	-1
12870	478	-18
12870	479	-23
12870	480	-27
12870	481	-38
12870	482	-38
12870	483	-18
12870	484	4
12870	485	11
12870	486	8
12870	487	10
12870	488	11
12870	489	0
12870	490	-16
12870	491	-20
12870	492	-13
12870	493	-19
12870	494	-40
12870	495	-57
12870	496	-60
12870	497	-64
12870	498	-80
12870	499	-91
12870	500	-85
12870	501	-74
12870	502	-67
12870	503	-53
12870	504	-14
12870	505	32
12870	506	57
12870	507	53
12870	508	36
12870	509	17
12870	510	-7
12870	511	-25
12870	512	-17
12870	513	13
12870	514	26
12870	515	-13
12870	516	-96
12870	517	-195
12870	518	-292
12870	519	-369
12870	520	-396
12870	521	-361
12870	522	-295
12870	523	-243
12870	524	-222
12870	525	-219
12870	526	-223
12870	527	-193
12870	528	-153
12870	529	-126
12870	530	-70
12870	531	7
12870	532	89
12870	533	169
12870	534	238
12870	535	271
12870	536	255
12870	537	217
12870	538	198
12870	539	207
12870	540	218
12870	541	207
12870	542	175
12870	543	125
12870	544	61
12870	545	8
12870	546	9
12870	547	81
12870	548	190
12870	549	292
12870	550	376
12870	551	450
12870	552	507
12870	553	514
12870	554	431
12870	555	191
12870	556	-291
12870	557	-1065
12870	558	-2064
12870	559	-3081
12870	560	-3858
12870	561	-4177
12870	562	-3931
12870	563	-3151
12870	564	-2027
12870	565	-854
12870	566	98
12870	567	702
12870	568	980
12870	569	1039
12870	570	1003
12870	571	979
12870	572	1013
12870	573	1071
12870	574	1084
12870	575	1025
12870	576	930
12870	577	853
12870	578	820
12870	579	828
12870	580	863
12870	581	898
12870	582	890
12870	583	825
12870	584	739
12870	585	686
12870	586	679
12870	587	682
12870	588	665
12870	589	622
12870	590	550
12870	591	432
12870	592	337
12870	593	309
12870	594	305
12870	595	307
12870	596	297
12870	597	284
12870	598	278
12870	599	265
12870	600	232
12870	601	187
12870	602	151
12870	603	126
12870	604	87
12870	605	28
12870	606	-35
12870	607	-96
12870	608	-163
12870	609	-233
12870	610	-286
12870	611	-308
12870	612	-316
12870	613	-331
12870	614	-352
12870	615	-364
12870	616	-374
12870	617	-395
12870	618	-420
12870	619	-427
12870	620	-421
12870	621	-427
12870	622	-451
12870	623	-476
12870	624	-489
12870	625	-496
12870	626	-498
12870	627	-472
12870	628	-405
12870	629	-313
12870	630	-220
12870	631	-128
12870	632	-28
12870	633	67
12870	634	140
12870	635	195
12870	636	250
12870	637	308
12870	638	352
12870	639	378
12870	640	404
12870	641	441
12870	642	477
12870	643	498
12870	644	518
12870	645	550
12870	646	580
12870	647	592
12870	648	591
12870	649	591
12870	650	586
12870	651	558
12870	652	510
12870	653	467
12870	654	437
12870	655	409
12870	656	381
12870	657	370
12870	658	384
12870	659	402
12870	660	401
12870	661	387
12870	662	372
12870	663	349
12870	664	310
12870	665	270
12870	666	253
12870	667	258
12870	668	259
12870	669	248
12870	670	236
12870	671	228
12870	672	209
12870	673	177
12870	674	155
12870	675	155
12870	676	161
12870	677	156
12870	678	151
12870	679	157
12870	680	165
12870	681	158
12870	682	143
12870	683	140
12870	684	147
12870	685	142
12870	686	122
12870	687	103
12870	688	97
12870	689	92
12870	690	83
12870	691	85
12870	692	105
12870	693	124
12870	694	121
12870	695	102
12870	696	92
12870	697	92
12870	698	91
12870	699	94
12870	700	116
12870	701	148
12870	702	160
12870	703	139
12870	704	105
12870	705	74
12870	706	44
12870	707	14
12870	708	2
12870	709	19
12870	710	47
12870	711	66
12870	712	81
12870	713	103
12870	714	125
12870	715	124
12870	716	98
12870	717	70
12870	718	48
12870	719	22
12870	720	-8
12870	721	-20
12870	722	-5
12870	723	19
12870	724	30
12870	725	40
12870	726	63
12870	727	85
12870	728	86
12870	729	68
12870	730	48
12870	731	28
12870	732	-2
12870	733	-33
12870	734	-44
12870	735	-34
12870	736	-34
12870	737	-70
12870	738	-134
12870	739	-210
12870	740	-296
12870	741	-380
12870	742	-429
12870	743	-419
12870	744	-373
12870	745	-337
12870	746	-328
12870	747	-332
12870	748	-343
12870	749	-361
12870	750	-328
12870	751	-247
12870	752	-130
12870	753	-52
12870	754	-7
12870	755	32
12870	756	84
12870	757	137
12870	758	168
12870	759	171
12870	760	160
12870	761	143
12870	762	123
12870	763	121
12870	764	154
12870	765	201
12870	766	211
12870	767	160
12870	768	77
12870	769	13
12870	770	5
12870	771	77
12870	772	235
12870	773	441
12870	774	604
12870	775	640
12870	776	524
12870	777	276
12870	778	-84
12870	779	-546
12870	780	-1089
12870	781	-1671
12870	782	-2238
12870	783	-2718
12870	784	-3001
12870	785	-2965
12870	786	-2552
12870	787	-1830
12870	788	-953
12870	789	-99
12870	790	579
12870	791	987
12870	792	1120
12870	793	1075
12870	794	983
12870	795	926
12870	796	909
12870	797	906
12870	798	896
12870	799	858
12870	800	786
12870	801	702
12870	802	657
12870	803	670
12870	804	707
12870	805	717
12870	806	688
12870	807	632
12870	808	568
12870	809	508
12870	810	470
12870	811	466
12870	812	479
12870	813	465
12870	814	391
12870	815	329
12870	816	291
12870	817	277
12870	818	238
12870	819	191
12870	820	159
12870	821	130
12870	822	92
12870	823	55
12870	824	34
12870	825	20
12870	826	-9
12870	827	-53
12870	828	-95
12870	829	-130
12870	830	-178
12870	831	-239
12870	832	-296
12870	833	-339
12870	834	-381
12870	835	-431
12870	836	-472
12870	837	-487
12870	838	-487
12870	839	-494
12870	840	-504
12870	841	-504
12870	842	-498
12870	843	-503
12870	844	-514
12870	845	-510
12870	846	-486
12870	847	-460
12870	848	-439
12870	849	-405
12870	850	-346
12870	851	-274
12870	852	-205
12870	853	-128
12870	854	-34
12870	855	61
12870	856	136
12870	857	196
12870	858	257
12870	859	318
12870	860	363
12870	861	389
12870	862	415
12870	863	445
12870	864	460
12870	865	455
12870	866	448
12870	867	453
12870	868	457
12870	869	446
12870	870	432
12870	871	431
12870	872	435
12870	873	426
12870	874	408
12870	875	396
12870	876	386
12870	877	359
12870	878	311
12870	879	267
12870	880	237
12870	881	209
12870	882	173
12870	883	146
12870	884	140
12870	885	140
12870	886	131
12870	887	120
12870	888	124
12870	889	134
12870	890	129
12870	891	110
12870	892	93
12870	893	81
12870	894	58
12870	895	24
12870	896	-1
12870	897	-8
12870	898	-11
12870	899	-22
12870	900	-27
12870	901	-9
12870	902	19
12870	903	39
12870	904	53
12870	905	72
12870	906	87
12870	907	80
12870	908	52
12870	909	31
12870	910	25
12870	911	18
12870	912	4
12870	913	-4
12870	914	2
12870	915	5
12870	916	-2
12870	917	-6
12870	918	10
12870	919	38
12870	920	55
12870	921	62
12870	922	68
12870	923	71
12870	924	53
12870	925	20
12870	926	0
12870	927	2
12870	928	7
12870	929	0
12870	930	-9
12870	931	-9
12870	932	-12
12870	933	-28
12870	934	-43
12870	935	-38
12870	936	-21
12870	937	-11
12870	938	-7
12870	939	7
12870	940	27
12870	941	32
12870	942	15
12870	943	-4
12870	944	-12
12870	945	-19
12870	946	-28
12870	947	-23
12870	948	2
12870	949	22
12870	950	15
12870	951	-15
12870	952	-40
12870	953	-54
12870	954	-60
12870	955	-55
12870	956	-34
12870	957	-17
12870	958	-48
12870	959	-139
12870	960	-257
12870	961	-365
12870	962	-443
12870	963	-478
12870	964	-457
12870	965	-394
12870	966	-332
12870	967	-307
12870	968	-320
12870	969	-344
12870	970	-320
12870	971	-278
12870	972	-218
12870	973	-163
12870	974	-90
12870	975	-8
12870	976	67
12870	977	130
12870	978	171
12870	979	170
12870	980	124
12870	981	80
12870	982	82
12870	983	128
12870	984	184
12870	985	220
12870	986	221
12870	987	175
12870	988	90
12870	989	11
12870	990	5
12870	991	96
12870	992	244
12870	993	390
12870	994	492
12870	995	515
12870	996	419
12870	997	175
12870	998	-226
12870	999	-794
12870	1000	-1542
12870	1001	-2443
12870	1002	-3370
12870	1003	-4115
12870	1004	-4477
12870	1005	-4333
12870	1006	-3675
12870	1007	-2616
12870	1008	-1393
12870	1009	-284
12870	1010	510
12870	1011	946
12870	1012	1104
12870	1013	1114
12870	1014	1098
12870	1015	1136
12870	1016	1238
12870	1017	1340
12870	1018	1367
12870	1019	1305
12870	1020	1201
12870	1021	1112
12870	1022	1058
12870	1023	1040
12870	1024	1048
12870	1025	1054
12870	1026	1019
12870	1027	943
12870	1028	872
12870	1029	849
12870	1030	864
12870	1031	878
12870	1032	868
12870	1033	829
12870	1034	738
12870	1035	644
12870	1036	564
12870	1037	537
12870	1038	524
12870	1039	501
12870	1040	466
12870	1041	437
12870	1042	421
12870	1043	397
12870	1044	354
12870	1045	305
12870	1046	271
12870	1047	247
12870	1048	218
12870	1049	187
12870	1050	165
12870	1051	145
12870	1052	102
12870	1053	33
12870	1054	-38
12870	1055	-97
12870	1056	-156
12870	1057	-215
12870	1058	-256
12870	1059	-271
12870	1060	-282
12870	1061	-307
12870	1062	-340
12870	1063	-364
12870	1064	-381
12870	1065	-403
12870	1066	-420
12870	1067	-416
12870	1068	-393
12870	1069	-374
12870	1070	-366
12870	1071	-347
12870	1072	-302
12870	1073	-240
12870	1074	-170
12870	1075	-78
12870	1076	37
12870	1077	148
12870	1078	229
12870	1079	285
12870	1080	338
12870	1081	389
12870	1082	428
12870	1083	458
12870	1084	490
12870	1085	519
12870	1086	518
12870	1087	485
12870	1088	445
12870	1089	421
12870	1090	406
12870	1091	393
12870	1092	389
12870	1093	398
12870	1094	401
12870	1095	377
12870	1096	339
12870	1097	311
12870	1098	298
12870	1099	284
12870	1100	269
12870	1101	265
12870	1102	268
12870	1103	255
12870	1104	221
12870	1105	186
12870	1106	169
12870	1107	160
12870	1108	147
12870	1109	144
12870	1110	162
12870	1111	187
12870	1112	195
12870	1113	187
12870	1114	181
12870	1115	177
12870	1116	160
12870	1117	132
12870	1118	117
12870	1119	122
12870	1120	127
12870	1121	119
12870	1122	111
12870	1123	113
12870	1124	111
12870	1125	96
12870	1126	85
12870	1127	98
12870	1128	127
12870	1129	145
12870	1130	150
12870	1131	153
12870	1132	153
12870	1133	136
12870	1134	103
12870	1135	81
12870	1136	83
12870	1137	90
12870	1138	89
12870	1139	90
12870	1140	104
12870	1141	117
12870	1142	115
12870	1143	106
12870	1144	105
12870	1145	107
12870	1146	92
12870	1147	65
12870	1148	48
12870	1149	49
12870	1150	47
12870	1151	40
12870	1152	45
12870	1153	66
12870	1154	89
12870	1155	97
12870	1156	100
12870	1157	109
12870	1158	110
12870	1159	91
12870	1160	66
12870	1161	58
12870	1162	66
12870	1163	69
12870	1164	64
12870	1165	66
12870	1166	75
12870	1167	70
12870	1168	47
12870	1169	25
12870	1170	19
12870	1171	18
12870	1172	10
12870	1173	8
12870	1174	25
12870	1175	48
12870	1176	54
12870	1177	41
12870	1178	23
12870	1179	2
12870	1180	-30
12870	1181	-63
12870	1182	-73
12870	1183	-54
12870	1184	-37
12870	1185	-49
12870	1186	-88
12870	1187	-147
12870	1188	-231
12870	1189	-331
12870	1190	-409
12870	1191	-431
12870	1192	-408
12870	1193	-374
12870	1194	-344
12870	1195	-318
12870	1196	-307
12870	1197	-284
12870	1198	-271
12870	1199	-247
12870	1200	-225
12870	1201	-175
12870	1202	-88
12870	1203	29
12870	1204	148
12870	1205	210
12870	1206	186
12870	1207	112
12870	1208	55
12870	1209	58
12870	1210	112
12870	1211	185
12870	1212	236
12870	1213	224
12870	1214	131
12870	1215	2
12870	1216	-71
12870	1217	-32
12870	1218	101
12870	1219	259
12870	1220	380
12870	1221	430
12870	1222	407
12870	1223	345
12870	1224	299
12870	1225	272
12870	1226	164
12870	1227	-181
12870	1228	-860
12870	1229	-1826
12870	1230	-2885
12870	1231	-3758
12870	1232	-4160
12870	1233	-3910
12870	1234	-3047
12870	1235	-1828
12870	1236	-602
12870	1237	354
12870	1238	914
12870	1239	1107
12870	1240	1072
12870	1241	992
12870	1242	991
12870	1243	1070
12870	1244	1147
12870	1245	1146
12870	1246	1062
12870	1247	940
12870	1248	831
12870	1249	779
12870	1250	806
12870	1251	881
12870	1252	930
12870	1253	902
12870	1254	817
12870	1255	734
12870	1256	697
12870	1257	699
12870	1258	722
12870	1259	737
12870	1260	713
12870	1261	607
12870	1262	489
12870	1263	403
12870	1264	377
12870	1265	354
12870	1266	321
12870	1267	300
12870	1268	302
12870	1269	309
12870	1270	294
12870	1271	262
12870	1272	229
12870	1273	195
12870	1274	150
12870	1275	99
12870	1276	60
12870	1277	31
12870	1278	-14
12870	1279	-84
12870	1280	-160
12870	1281	-223
12870	1282	-283
12870	1283	-341
12870	1284	-381
12870	1285	-389
12870	1286	-386
12870	1287	-399
12870	1288	-423
12870	1289	-443
12870	1290	-454
12870	1291	-471
12870	1292	-487
12870	1293	-483
12870	1294	-461
12870	1295	-443
12870	1296	-436
12870	1297	-418
12870	1298	-374
12870	1299	-313
12870	1300	-249
12870	1301	-175
12870	1302	-84
12870	1303	12
12870	1304	93
12870	1305	164
12870	1306	244
12870	1307	331
12870	1308	400
12870	1309	442
12870	1310	473
12870	1311	497
12870	1312	500
12870	1313	483
12870	1314	468
12870	1315	473
12870	1316	487
12870	1317	490
12870	1318	492
12870	1319	503
12870	1320	515
12870	1321	512
12870	1322	498
12870	1323	490
12870	1324	486
12870	1325	467
12870	1326	428
12870	1327	389
12870	1328	363
12870	1329	335
12870	1330	298
12870	1331	268
12870	1332	256
12870	1333	253
12870	1334	246
12870	1335	241
12870	1336	253
12870	1337	269
12870	1338	265
12870	1339	243
12870	1340	222
12870	1341	208
12870	1342	193
12870	1343	174
12870	1344	168
12870	1345	179
12870	1346	183
12870	1347	164
12870	1348	135
12870	1349	116
12870	1350	107
12870	1351	98
12870	1352	99
12870	1353	123
12870	1354	159
12870	1355	175
12870	1356	166
12870	1357	148
12870	1358	134
12870	1359	116
12870	1360	97
12870	1361	96
12870	1362	120
12870	1363	150
12870	1364	161
12870	1365	155
12870	1366	146
12870	1367	125
12870	1368	93
12870	1369	69
12870	1370	79
12870	1371	116
12870	1372	150
12870	1373	160
12870	1374	149
12870	1375	125
12870	1376	80
12870	1377	28
12870	1378	3
12870	1379	23
12870	1380	64
12870	1381	92
12870	1382	96
12870	1383	87
12870	1384	63
12870	1385	25
12870	1386	-4
12870	1387	-4
12870	1388	14
12870	1389	6
12870	1390	-49
12870	1391	-138
12870	1392	-238
12870	1393	-336
12870	1394	-409
12870	1395	-426
12870	1396	-385
12870	1397	-329
12870	1398	-297
12870	1399	-291
12870	1400	-294
12870	1401	-295
12870	1402	-251
12870	1403	-182
12870	1404	-81
12870	1405	-3
12870	1406	48
12870	1407	83
12870	1408	126
12870	1409	185
12870	1410	232
12870	1411	237
12870	1412	215
12870	1413	189
12870	1414	174
12870	1415	175
12870	1416	201
12870	1417	247
12870	1418	275
12870	1419	243
12870	1420	158
12870	1421	77
12870	1422	55
12870	1423	114
12870	1424	246
12870	1425	425
12870	1426	586
12870	1427	640
12870	1428	531
12870	1429	262
12870	1430	-135
12870	1431	-642
12870	1432	-1246
12870	1433	-1898
12870	1434	-2513
12870	1435	-2994
12870	1436	-3244
12870	1437	-3167
12870	1438	-2715
12870	1439	-1944
12870	1440	-1021
12870	1441	-146
12870	1442	532
12870	1443	941
12870	1444	1089
12870	1445	1058
12870	1446	978
12870	1447	947
12870	1448	978
12870	1449	1019
12870	1450	1022
12870	1451	974
12870	1452	885
12870	1453	777
12870	1454	692
12870	1455	668
12870	1456	697
12870	1457	721
12870	1458	692
12870	1459	618
12870	1460	537
12870	1461	472
12870	1462	432
12870	1463	426
12870	1464	453
12870	1465	472
12870	1466	423
12870	1467	353
12870	1468	287
12870	1469	257
12870	1470	213
12870	1471	162
12870	1472	127
12870	1473	110
12870	1474	89
12870	1475	45
12870	1476	-5
12870	1477	-37
12870	1478	-54
12870	1479	-69
12870	1480	-86
12870	1481	-101
12870	1482	-133
12870	1483	-202
12870	1484	-298
12870	1485	-384
12870	1486	-443
12870	1487	-486
12870	1488	-522
12870	1489	-547
12870	1490	-560
12870	1491	-582
12870	1492	-619
12870	1493	-646
12870	1494	-639
12870	1495	-606
12870	1496	-572
12870	1497	-543
12870	1498	-513
12870	1499	-485
12870	1500	-471
12870	1501	-454
12870	1502	-405
12870	1503	-312
12870	1504	-198
12870	1505	-86
12870	1506	25
12870	1507	132
12870	1508	219
12870	1509	278
12870	1510	327
12870	1511	390
12870	1512	457
12870	1513	506
12870	1514	532
12870	1515	549
12870	1516	555
12870	1517	540
12870	1518	509
12870	1519	488
12870	1520	486
12870	1521	486
12870	1522	470
12870	1523	451
12870	1524	440
12870	1525	425
12870	1526	397
12870	1527	371
12870	1528	362
12870	1529	364
12870	1530	355
12870	1531	332
12870	1532	311
12870	1533	294
12870	1534	265
12870	1535	222
12870	1536	187
12870	1537	172
12870	1538	162
12870	1539	147
12870	1540	140
12870	1541	152
12870	1542	165
12870	1543	160
12870	1544	141
12870	1545	124
12870	1546	108
12870	1547	80
12870	1548	44
12870	1549	24
12870	1550	25
12870	1551	24
12870	1552	12
12870	1553	3
12870	1554	10
12870	1555	15
12870	1556	11
12870	1557	9
12870	1558	23
12870	1559	38
12870	1560	37
12870	1561	24
12870	1562	17
12870	1563	17
12870	1564	11
12870	1565	-1
12870	1566	-1
12870	1567	11
12870	1568	13
12870	1569	-7
12870	1570	-28
12870	1571	-32
12870	1572	-26
12870	1573	-20
12870	1574	-8
12870	1575	15
12870	1576	32
12870	1577	22
12870	1578	-6
12870	1579	-23
12870	1580	-19
12870	1581	-12
12870	1582	-10
12870	1583	-7
12870	1584	-4
12870	1585	-18
12870	1586	-47
12870	1587	-64
12870	1588	-47
12870	1589	-19
12870	1590	-12
12870	1591	-41
12870	1592	-103
12870	1593	-198
12870	1594	-317
12870	1595	-423
12870	1596	-468
12870	1597	-447
12870	1598	-401
12870	1599	-366
12870	1600	-348
12870	1601	-343
12870	1602	-359
12870	1603	-345
12870	1604	-301
12870	1605	-223
12870	1606	-122
12870	1607	-63
12870	1608	-12
12870	1609	57
12870	1610	135
12870	1611	180
12870	1612	177
12870	1613	140
12870	1614	89
12870	1615	43
12870	1616	26
12870	1617	62
12870	1618	133
12870	1619	183
12870	1620	165
12870	1621	95
12870	1622	30
12870	1623	16
12870	1624	79
12870	1625	219
12870	1626	401
12870	1627	545
12870	1628	569
12870	1629	455
12870	1630	241
12870	1631	-36
12870	1632	-384
12870	1633	-835
12870	1634	-1404
12870	1635	-2079
12870	1636	-2794
12870	1637	-3400
12870	1638	-3692
12870	1639	-3511
12870	1640	-2845
12870	1641	-1841
12870	1642	-731
12870	1643	246
12870	1644	918
12870	1645	1227
12870	1646	1258
12870	1647	1181
12870	1648	1133
12870	1649	1154
12870	1650	1215
12870	1651	1267
12870	1652	1269
12870	1653	1204
12870	1654	1095
12870	1655	1010
12870	1656	994
12870	1657	1031
12870	1658	1063
12870	1659	1050
12870	1660	991
12870	1661	909
12870	1662	826
12870	1663	765
12870	1664	747
12870	1665	759
12870	1666	756
12870	1667	692
12870	1668	627
12870	1669	581
12870	1670	548
12870	1671	538
12870	1672	514
12870	1673	496
12870	1674	484
12870	1675	463
12870	1676	430
12870	1677	401
12870	1678	374
12870	1679	331
12870	1680	267
12870	1681	204
12870	1682	159
12870	1683	119
12870	1684	73
12870	1685	35
12870	1686	14
12870	1687	-2
12870	1688	-34
12870	1689	-77
12870	1690	-114
12870	1691	-145
12870	1692	-186
12870	1693	-234
12870	1694	-270
12870	1695	-287
12870	1696	-307
12870	1697	-340
12870	1698	-368
12870	1699	-382
12870	1700	-393
12870	1701	-408
12870	1702	-411
12870	1703	-378
12870	1704	-318
12870	1705	-248
12870	1706	-168
12870	1707	-68
12870	1708	39
12870	1709	127
12870	1710	187
12870	1711	239
12870	1712	290
12870	1713	329
12870	1714	352
12870	1715	380
12870	1716	427
12870	1717	474
12870	1718	502
12870	1719	516
12870	1720	528
12870	1721	530
12870	1722	511
12870	1723	479
12870	1724	458
12870	1725	450
12870	1726	435
12870	1727	406
12870	1728	378
12870	1729	360
12870	1730	337
12870	1731	305
12870	1732	280
12870	1733	277
12870	1734	281
12870	1735	273
12870	1736	261
12870	1737	258
12870	1738	260
12870	1739	250
12870	1740	228
12870	1741	214
12870	1742	207
12870	1743	190
12870	1744	161
12870	1745	139
12870	1746	136
12870	1747	136
12870	1748	124
12870	1749	109
12870	1750	101
12870	1751	91
12870	1752	66
12870	1753	41
12870	1754	38
12870	1755	53
12870	1756	64
12870	1757	65
12870	1758	68
12870	1759	71
12870	1760	58
12870	1761	28
12870	1762	6
12870	1763	7
12870	1764	22
12870	1765	35
12870	1766	54
12870	1767	85
12870	1768	115
12870	1769	121
12870	1770	107
12870	1771	94
12870	1772	86
12870	1773	67
12870	1774	40
12870	1775	24
12870	1776	22
12870	1777	16
12870	1778	-5
12870	1779	-24
12870	1780	-23
12870	1781	-13
12870	1782	-9
12870	1783	-3
12870	1784	15
12870	1785	33
12870	1786	33
12870	1787	20
12870	1788	19
12870	1789	28
12870	1790	25
12870	1791	2
12870	1792	-26
12870	1793	-47
12870	1794	-68
12870	1795	-89
12870	1796	-90
12870	1797	-61
12870	1798	-30
12870	1799	-23
12870	1800	-37
12870	1801	-50
12870	1802	-55
12870	1803	-57
12870	1804	-52
12870	1805	-32
12870	1806	-19
12870	1807	-53
12870	1808	-146
12870	1809	-266
12870	1810	-373
12870	1811	-447
12870	1812	-474
12870	1813	-447
12870	1814	-377
12870	1815	-306
12870	1816	-273
12870	1817	-278
12870	1818	-297
12870	1819	-272
12870	1820	-231
12870	1821	-174
12870	1822	-123
12870	1823	-59
12870	1824	9
12870	1825	68
12870	1826	119
12870	1827	155
12870	1828	156
12870	1829	122
12870	1830	92
12870	1831	103
12870	1832	154
12870	1833	209
12870	1834	242
12870	1835	242
12870	1836	200
12870	1837	119
12870	1838	42
12870	1839	31
12870	1840	112
12870	1841	250
12870	1842	394
12870	1843	500
12870	1844	528
12870	1845	424
12870	1846	147
12870	1847	-316
12870	1848	-960
12870	1849	-1776
12870	1850	-2704
12870	1851	-3600
12870	1852	-4261
12870	1853	-4505
12870	1854	-4248
12870	1855	-3515
12870	1856	-2440
12870	1857	-1253
12870	1858	-211
12870	1859	518
12870	1860	914
12870	1861	1068
12870	1862	1104
12870	1863	1124
12870	1864	1191
12870	1865	1306
12870	1866	1405
12870	1867	1422
12870	1868	1355
12870	1869	1257
12870	1870	1185
12870	1871	1156
12870	1872	1163
12870	1873	1190
12870	1874	1204
12870	1875	1169
12870	1876	1084
12870	1877	1001
12870	1878	959
12870	1879	954
12870	1880	951
12870	1881	931
12870	1882	889
12870	1883	803
12870	1884	718
12870	1885	649
12870	1886	633
12870	1887	630
12870	1888	611
12870	1889	573
12870	1890	536
12870	1891	508
12870	1892	473
12870	1893	423
12870	1894	372
12870	1895	337
12870	1896	311
12870	1897	272
12870	1898	222
12870	1899	174
12870	1900	129
12870	1901	68
12870	1902	-4
12870	1903	-65
12870	1904	-110
12870	1905	-155
12870	1906	-208
12870	1907	-253
12870	1908	-279
12870	1909	-298
12870	1910	-324
12870	1911	-346
12870	1912	-351
12870	1913	-352
12870	1914	-367
12870	1915	-392
12870	1916	-405
12870	1917	-403
12870	1918	-398
12870	1919	-390
12870	1920	-359
12870	1921	-298
12870	1922	-225
12870	1923	-155
12870	1924	-79
12870	1925	9
12870	1926	92
12870	1927	155
12870	1928	211
12870	1929	278
12870	1930	351
12870	1931	408
12870	1932	446
12870	1933	475
12870	1934	494
12870	1935	486
12870	1936	456
12870	1937	428
12870	1938	418
12870	1939	412
12870	1940	397
12870	1941	383
12870	1942	381
12870	1943	376
12870	1944	356
12870	1945	331
12870	1946	321
12870	1947	322
12870	1948	314
12870	1949	295
12870	1950	280
12870	1951	270
12870	1952	249
12870	1953	215
12870	1954	188
12870	1955	180
12870	1956	175
12870	1957	161
12870	1958	149
12870	1959	150
12870	1960	155
12870	1961	146
12870	1962	132
12870	1963	128
12870	1964	129
12870	1965	115
12870	1966	88
12870	1967	67
12870	1968	59
12870	1969	50
12870	1970	34
12870	1971	30
12870	1972	48
12870	1973	69
12870	1974	77
12870	1975	81
12870	1976	94
12870	1977	111
12870	1978	113
12870	1979	107
12870	1980	111
12870	1981	122
12870	1982	120
12870	1983	100
12870	1984	81
12870	1985	71
12870	1986	58
12870	1987	37
12870	1988	26
12870	1989	36
12870	1990	48
12870	1991	46
12870	1992	35
12870	1993	31
12870	1994	28
12870	1995	12
12870	1996	-11
12870	1997	-25
12870	1998	-28
12870	1999	-39
[truncated: 159,280 more rows]
