# Supplementary material for: Are Complexity Metrics Reliable in Assessing HRV Control in Obese Patients During Sleep?
Source: PLoS One. 2015 Apr 20;10(4):e0124458. doi: 10.1371/journal.pone.0124458 (PMC4404104; doi:10.1371/journal.pone.0124458)
Supplement: S2 Dataset — (ZIP) [file pone.0124458.s002.zip › cabiddu_obese_patients_data/SUBJECT (18)/1/FC.txt]

690	0	569
690	1	509
690	2	413
690	3	300
690	4	198
690	5	130
690	6	113
690	7	144
690	8	203
690	9	261
690	10	302
690	11	328
690	12	345
690	13	361
690	14	380
690	15	404
690	16	423
690	17	420
690	18	385
690	19	321
690	20	244
690	21	172
690	22	125
690	23	118
690	24	150
690	25	201
690	26	247
690	27	270
690	28	267
690	29	245
690	30	218
690	31	199
690	32	189
690	33	179
690	34	151
690	35	94
690	36	15
690	37	-68
690	38	-132
690	39	-164
690	40	-158
690	41	-125
690	42	-93
690	43	-90
690	44	-125
690	45	-185
690	46	-251
690	47	-303
690	48	-328
690	49	-318
690	50	-275
690	51	-216
690	52	-156
690	53	-100
690	54	-46
690	55	-1
690	56	73
690	57	151
690	58	218
690	59	257
690	60	279
690	61	318
690	62	347
690	63	392
690	64	431
690	65	436
690	66	398
690	67	334
690	68	285
690	69	290
690	70	364
690	71	479
690	72	571
690	73	579
690	74	487
690	75	340
690	76	222
690	77	204
690	78	310
690	79	486
690	80	618
690	81	582
690	82	315
690	83	-157
690	84	-727
690	85	-1268
690	86	-1681
690	87	-1933
690	88	-2053
690	89	-2099
690	90	-2113
690	91	-2074
690	92	-1921
690	93	-1595
690	94	-1085
690	95	-450
690	96	201
690	97	746
690	98	1100
690	99	1252
690	100	1262
690	101	1223
690	102	1205
690	103	1238
690	104	1308
690	105	1377
690	106	1402
690	107	1363
690	108	1269
690	109	1152
690	110	1045
690	111	967
690	112	920
690	113	892
690	114	869
690	115	839
690	116	789
690	117	719
690	118	637
690	119	556
690	120	470
690	121	437
690	122	460
690	123	515
690	124	556
690	125	555
690	126	539
690	127	483
690	128	425
690	129	394
690	130	402
690	131	436
690	132	470
690	133	476
690	134	449
690	135	398
690	136	336
690	137	271
690	138	206
690	139	135
690	140	46
690	141	-75
690	142	-225
690	143	-389
690	144	-541
690	145	-665
690	146	-758
690	147	-820
690	148	-860
690	149	-895
690	150	-932
690	151	-969
690	152	-994
690	153	-996
690	154	-971
690	155	-914
690	156	-828
690	157	-721
690	158	-607
690	159	-490
690	160	-374
690	161	-255
690	162	-135
690	163	-17
690	164	91
690	165	185
690	166	260
690	167	312
690	168	351
690	169	390
690	170	438
690	171	491
690	172	542
690	173	580
690	174	594
690	175	579
690	176	548
690	177	518
690	178	499
690	179	494
690	180	494
690	181	496
690	182	498
690	183	503
690	184	513
690	185	534
690	186	567
690	187	603
690	188	625
690	189	620
690	190	586
690	191	534
690	192	477
690	193	432
690	194	409
690	195	402
690	196	393
690	197	371
690	198	334
690	199	294
690	200	267
690	201	261
690	202	279
690	203	313
690	204	346
690	205	362
690	206	352
690	207	326
690	208	289
690	209	249
690	210	203
690	211	147
690	212	76
690	213	1
690	214	-79
690	215	-131
690	216	-138
690	217	-104
690	218	-51
690	219	-5
690	220	15
690	221	1
690	222	-37
690	223	-78
690	224	-96
690	225	-89
690	226	-66
690	227	-50
690	228	-50
690	229	-64
690	230	-87
690	231	-106
690	232	-120
690	233	-136
690	234	-175
690	235	-249
690	236	-345
690	237	-424
690	238	-446
690	239	-391
690	240	-271
690	241	-116
690	242	29
690	243	113
690	244	158
690	245	150
690	246	116
690	247	77
690	248	59
690	249	93
690	250	132
690	251	180
690	252	209
690	253	198
690	254	146
690	255	77
690	256	25
690	257	22
690	258	77
690	259	152
690	260	193
690	261	157
690	262	49
690	263	-76
690	264	-145
690	265	-105
690	266	43
690	267	231
690	268	353
690	269	310
690	270	76
690	271	-301
690	272	-714
690	273	-1067
690	274	-1313
690	275	-1480
690	276	-1639
690	277	-1862
690	278	-2139
690	279	-2395
690	280	-2484
690	281	-2287
690	282	-1773
690	283	-1021
690	284	-188
690	285	544
690	286	1053
690	287	1316
690	288	1402
690	289	1422
690	290	1459
690	291	1544
690	292	1656
690	293	1748
690	294	1787
690	295	1770
690	296	1728
690	297	1692
690	298	1671
690	299	1647
690	300	1594
690	301	1505
690	302	1394
690	303	1293
690	304	1231
690	305	1212
690	306	1222
690	307	1225
690	308	1176
690	309	1114
690	310	1049
690	311	995
690	312	948
690	313	902
690	314	878
690	315	825
690	316	750
690	317	671
690	318	601
690	319	540
690	320	485
690	321	428
690	322	366
690	323	300
690	324	229
690	325	156
690	326	91
690	327	39
690	328	-4
690	329	-54
690	330	-127
690	331	-228
690	332	-351
690	333	-482
690	334	-594
690	335	-659
690	336	-671
690	337	-643
690	338	-601
690	339	-573
690	340	-571
690	341	-594
690	342	-628
690	343	-645
690	344	-623
690	345	-552
690	346	-440
690	347	-300
690	348	-143
690	349	19
690	350	178
690	351	329
690	352	469
690	353	584
690	354	662
690	355	692
690	356	675
690	357	625
690	358	563
690	359	510
690	360	483
690	361	495
690	362	539
690	363	596
690	364	653
690	365	695
690	366	710
690	367	688
690	368	629
690	369	543
690	370	443
690	371	349
690	372	276
690	373	239
690	374	243
690	375	278
690	376	322
690	377	353
690	378	364
690	379	351
690	380	320
690	381	284
690	382	260
690	383	252
690	384	257
690	385	266
690	386	276
690	387	282
690	388	280
690	389	271
690	390	258
690	391	251
690	392	252
690	393	257
690	394	261
690	395	256
690	396	235
690	397	197
690	398	152
690	399	116
690	400	100
690	401	105
690	402	122
690	403	138
690	404	143
690	405	134
690	406	115
690	407	96
690	408	85
690	409	81
690	410	71
690	411	49
690	412	6
690	413	-67
690	414	-169
690	415	-290
690	416	-411
690	417	-520
690	418	-606
690	419	-664
690	420	-684
690	421	-667
690	422	-620
690	423	-555
690	424	-472
690	425	-376
690	426	-284
690	427	-169
690	428	-73
690	429	-17
690	430	-10
690	431	-38
690	432	-55
690	433	-68
690	434	-38
690	435	17
690	436	65
690	437	78
690	438	56
690	439	21
690	440	9
690	441	42
690	442	106
690	443	160
690	444	156
690	445	78
690	446	-39
690	447	-129
690	448	-138
690	449	-50
690	450	89
690	451	183
690	452	130
690	453	-120
690	454	-541
690	455	-1042
690	456	-1514
690	457	-1888
690	458	-2144
690	459	-2310
690	460	-2422
690	461	-2488
690	462	-2464
690	463	-2272
690	464	-1853
690	465	-1218
690	466	-451
690	467	307
690	468	916
690	469	1296
690	470	1455
690	471	1475
690	472	1462
690	473	1485
690	474	1554
690	475	1635
690	476	1675
690	477	1642
690	478	1540
690	479	1413
690	480	1313
690	481	1264
690	482	1250
690	483	1229
690	484	1165
690	485	1053
690	486	916
690	487	787
690	488	701
690	489	675
690	490	694
690	491	705
690	492	722
690	493	728
690	494	715
690	495	682
690	496	633
690	497	610
690	498	576
690	499	541
690	500	505
690	501	467
690	502	428
690	503	385
690	504	337
690	505	289
690	506	245
690	507	202
690	508	156
690	509	106
690	510	57
690	511	11
690	512	-38
690	513	-102
690	514	-188
690	515	-300
690	516	-429
690	517	-563
690	518	-679
690	519	-760
690	520	-799
690	521	-803
690	522	-786
690	523	-759
690	524	-737
690	525	-724
690	526	-704
690	527	-666
690	528	-604
690	529	-521
690	530	-424
690	531	-319
690	532	-209
690	533	-99
690	534	14
690	535	134
690	536	261
690	537	381
690	538	480
690	539	549
690	540	589
690	541	604
690	542	602
690	543	595
690	544	596
690	545	609
690	546	627
690	547	635
690	548	624
690	549	592
690	550	540
690	551	481
690	552	429
690	553	397
690	554	384
690	555	382
690	556	387
690	557	403
690	558	436
690	559	481
690	560	532
690	561	577
690	562	601
690	563	592
690	564	555
690	565	506
690	566	468
690	567	452
690	568	461
690	569	485
690	570	506
690	571	501
690	572	458
690	573	384
690	574	302
690	575	233
690	576	192
690	577	182
690	578	196
690	579	219
690	580	234
690	581	233
690	582	218
690	583	197
690	584	174
690	585	151
690	586	132
690	587	123
690	588	122
690	589	119
690	590	102
690	591	66
690	592	5
690	593	-81
690	594	-185
690	595	-290
690	596	-381
690	597	-445
690	598	-482
690	599	-493
690	600	-486
690	601	-474
690	602	-472
690	603	-480
690	604	-488
690	605	-485
690	606	-469
690	607	-443
690	608	-407
690	609	-356
690	610	-295
690	611	-191
690	612	-81
690	613	7
690	614	45
690	615	43
690	616	38
690	617	32
690	618	63
690	619	124
690	620	174
690	621	180
690	622	135
690	623	78
690	624	55
690	625	93
690	626	172
690	627	231
690	628	214
690	629	112
690	630	-22
690	631	-102
690	632	-57
690	633	120
690	634	352
690	635	503
690	636	457
690	637	186
690	638	-227
690	639	-635
690	640	-912
690	641	-1030
690	642	-1076
690	643	-1202
690	644	-1528
690	645	-2049
690	646	-2605
690	647	-2953
690	648	-2876
690	649	-2304
690	650	-1352
690	651	-271
690	652	658
690	653	1245
690	654	1467
690	655	1446
690	656	1358
690	657	1333
690	658	1403
690	659	1507
690	660	1555
690	661	1489
690	662	1328
690	663	1146
690	664	1029
690	665	1006
690	666	1047
690	667	1086
690	668	1071
690	669	996
690	670	899
690	671	836
690	672	840
690	673	890
690	674	937
690	675	918
690	676	857
690	677	764
690	678	666
690	679	579
690	680	516
690	681	494
690	682	453
690	683	382
690	684	298
690	685	211
690	686	128
690	687	50
690	688	-21
690	689	-90
690	690	-162
690	691	-245
690	692	-340
690	693	-444
690	694	-549
690	695	-653
690	696	-756
690	697	-851
690	698	-929
690	699	-982
690	700	-1007
690	701	-1004
690	702	-982
690	703	-959
690	704	-955
690	705	-979
690	706	-1023
690	707	-1069
690	708	-1095
690	709	-1082
690	710	-1017
690	711	-899
690	712	-751
690	713	-598
690	714	-461
690	715	-347
690	716	-249
690	717	-156
690	718	-58
690	719	52
690	720	165
690	721	267
690	722	347
690	723	401
690	724	437
690	725	463
690	726	488
690	727	517
690	728	549
690	729	575
690	730	583
690	731	575
690	732	558
690	733	542
690	734	532
690	735	525
690	736	514
690	737	488
690	738	435
690	739	357
690	740	272
690	741	204
690	742	169
690	743	169
690	744	200
690	745	255
690	746	317
690	747	369
690	748	397
690	749	397
690	750	369
690	751	311
690	752	235
690	753	153
690	754	80
690	755	23
690	756	-9
690	757	-11
690	758	21
690	759	78
690	760	148
690	761	219
690	762	281
690	763	317
690	764	318
690	765	288
690	766	243
690	767	198
690	768	162
690	769	147
690	770	155
690	771	177
690	772	200
690	773	213
690	774	218
690	775	228
690	776	257
690	777	313
690	778	389
690	779	471
690	780	532
690	781	555
690	782	541
690	783	504
690	784	464
690	785	430
690	786	404
690	787	379
690	788	341
690	789	285
690	790	211
690	791	134
690	792	75
690	793	46
690	794	43
690	795	55
690	796	69
690	797	78
690	798	79
690	799	109
690	800	144
690	801	165
690	802	161
690	803	143
690	804	135
690	805	169
690	806	204
690	807	252
690	808	300
690	809	338
690	810	368
690	811	399
690	812	446
690	813	504
690	814	547
690	815	543
690	816	475
690	817	362
690	818	250
690	819	198
690	820	243
690	821	381
690	822	553
690	823	673
690	824	668
690	825	520
690	826	270
690	827	-15
690	828	-275
690	829	-497
690	830	-710
690	831	-967
690	832	-1295
690	833	-1657
690	834	-1948
690	835	-2041
690	836	-1854
690	837	-1381
690	838	-716
690	839	-6
690	840	598
690	841	1008
690	842	1225
690	843	1318
690	844	1372
690	845	1441
690	846	1532
690	847	1621
690	848	1669
690	849	1664
690	850	1626
690	851	1592
690	852	1585
690	853	1598
690	854	1601
690	855	1562
690	856	1469
690	857	1334
690	858	1193
690	859	1084
690	860	1021
690	861	990
690	862	963
690	863	905
690	864	854
690	865	804
690	866	754
690	867	704
690	868	662
690	869	625
690	870	619
690	871	593
690	872	555
690	873	516
690	874	472
690	875	415
690	876	343
690	877	255
690	878	154
690	879	47
690	880	-48
690	881	-112
690	882	-143
690	883	-156
690	884	-173
690	885	-217
690	886	-298
690	887	-411
690	888	-541
690	889	-662
690	890	-751
690	891	-807
690	892	-840
690	893	-864
690	894	-891
690	895	-926
690	896	-966
690	897	-995
690	898	-997
690	899	-965
690	900	-901
690	901	-814
690	902	-712
690	903	-597
690	904	-478
690	905	-359
690	906	-243
690	907	-128
690	908	-25
690	909	58
690	910	114
690	911	148
690	912	162
690	913	165
690	914	168
690	915	188
690	916	233
690	917	300
690	918	371
690	919	431
690	920	467
690	921	478
690	922	471
690	923	462
690	924	474
690	925	513
690	926	573
690	927	646
690	928	718
690	929	776
690	930	810
690	931	822
690	932	827
690	933	834
690	934	849
690	935	869
690	936	892
690	937	909
690	938	909
690	939	885
690	940	837
690	941	774
690	942	699
690	943	615
690	944	522
690	945	428
690	946	338
690	947	257
690	948	188
690	949	134
690	950	94
690	951	67
690	952	50
690	953	45
690	954	53
690	955	68
690	956	84
690	957	98
690	958	112
690	959	129
690	960	153
690	961	185
690	962	231
690	963	284
690	964	331
690	965	361
690	966	370
690	967	362
690	968	345
690	969	321
690	970	296
690	971	269
690	972	239
690	973	206
690	974	173
690	975	149
690	976	139
690	977	135
690	978	128
690	979	104
690	980	57
690	981	-11
690	982	-84
690	983	-145
690	984	-180
690	985	-198
690	986	-210
690	987	-230
690	988	-253
690	989	-270
690	990	-267
690	991	-231
690	992	-159
690	993	-62
690	994	22
690	995	104
690	996	137
690	997	113
690	998	43
690	999	-28
690	1000	-34
690	1001	20
690	1002	150
690	1003	316
690	1004	379
690	1005	439
690	1006	464
690	1007	461
690	1008	444
690	1009	437
690	1010	449
690	1011	478
690	1012	513
690	1013	537
690	1014	528
690	1015	480
690	1016	411
690	1017	355
690	1018	343
690	1019	368
690	1020	381
690	1021	312
690	1022	104
690	1023	-264
690	1024	-742
690	1025	-1235
690	1026	-1632
690	1027	-1875
690	1028	-1985
690	1029	-2050
690	1030	-2171
690	1031	-2398
690	1032	-2689
690	1033	-2901
690	1034	-2853
690	1035	-2422
690	1036	-1622
690	1037	-607
690	1038	385
690	1039	1131
690	1040	1502
690	1041	1515
690	1042	1304
690	1043	1048
690	1044	883
690	1045	850
690	1046	906
690	1047	973
690	1048	985
690	1049	927
690	1050	836
690	1051	776
690	1052	796
690	1053	897
690	1054	1039
690	1055	1166
690	1056	1235
690	1057	1230
690	1058	1168
690	1059	1068
690	1060	1003
690	1061	980
690	1062	978
690	1063	967
690	1064	937
690	1065	919
690	1066	882
690	1067	835
690	1068	813
690	1069	688
690	1070	557
690	1071	438
690	1072	349
690	1073	289
690	1074	247
690	1075	205
690	1076	150
690	1077	81
690	1078	2
690	1079	-79
690	1080	-155
690	1081	-224
690	1082	-281
690	1083	-334
690	1084	-392
690	1085	-458
690	1086	-531
690	1087	-610
690	1088	-693
690	1089	-771
690	1090	-835
690	1091	-871
690	1092	-872
690	1093	-832
690	1094	-747
690	1095	-616
690	1096	-451
690	1097	-269
690	1098	-85
690	1099	95
690	1100	255
690	1101	383
690	1102	474
690	1103	535
690	1104	578
690	1105	619
690	1106	673
690	1107	741
690	1108	812
690	1109	865
690	1110	883
690	1111	870
690	1112	840
690	1113	810
690	1114	793
690	1115	794
690	1116	807
690	1117	819
690	1118	810
690	1119	779
690	1120	734
690	1121	687
690	1122	649
690	1123	626
690	1124	616
690	1125	618
690	1126	621
690	1127	622
690	1128	616
690	1129	601
690	1130	574
690	1131	529
690	1132	466
690	1133	394
690	1134	322
690	1135	250
690	1136	186
690	1137	138
690	1138	103
690	1139	80
690	1140	67
690	1141	67
690	1142	77
690	1143	88
690	1144	99
690	1145	113
690	1146	136
690	1147	168
690	1148	204
690	1149	235
690	1150	250
690	1151	235
690	1152	188
690	1153	124
690	1154	72
690	1155	53
690	1156	74
690	1157	126
690	1158	190
690	1159	243
690	1160	262
690	1161	246
690	1162	212
690	1163	182
690	1164	165
690	1165	151
690	1166	123
690	1167	63
690	1168	-34
690	1169	-157
690	1170	-274
690	1171	-353
690	1172	-387
690	1173	-388
690	1174	-391
690	1175	-426
690	1176	-496
690	1177	-589
690	1178	-667
690	1179	-693
690	1180	-650
690	1181	-554
690	1182	-436
690	1183	-325
690	1184	-234
690	1185	-127
690	1186	-35
690	1187	37
690	1188	87
690	1189	109
690	1190	128
690	1191	136
690	1192	180
690	1193	264
690	1194	347
690	1195	381
690	1196	346
690	1197	272
690	1198	215
690	1199	227
690	1200	317
690	1201	441
690	1202	519
690	1203	484
690	1204	334
690	1205	144
690	1206	16
690	1207	16
690	1208	124
690	1209	249
690	1210	269
690	1211	100
690	1212	-245
690	1213	-656
690	1214	-998
690	1215	-1193
690	1216	-1276
690	1217	-1371
690	1218	-1606
690	1219	-2032
690	1220	-2552
690	1221	-2955
690	1222	-3002
690	1223	-2555
690	1224	-1664
690	1225	-545
690	1226	503
690	1227	1244
690	1228	1589
690	1229	1615
690	1230	1501
690	1231	1422
690	1232	1448
690	1233	1539
690	1234	1591
690	1235	1524
690	1236	1330
690	1237	1080
690	1238	887
690	1239	827
690	1240	899
690	1241	1027
690	1242	1112
690	1243	1091
690	1244	972
690	1245	808
690	1246	660
690	1247	569
690	1248	532
690	1249	502
690	1250	482
690	1251	440
690	1252	380
690	1253	317
690	1254	261
690	1255	230
690	1256	184
690	1257	126
690	1258	66
690	1259	3
690	1260	-61
690	1261	-128
690	1262	-197
690	1263	-273
690	1264	-350
690	1265	-422
690	1266	-490
690	1267	-548
690	1268	-593
690	1269	-624
690	1270	-646
690	1271	-668
690	1272	-702
690	1273	-752
690	1274	-811
690	1275	-865
690	1276	-903
690	1277	-912
690	1278	-892
690	1279	-861
690	1280	-844
690	1281	-853
690	1282	-887
690	1283	-926
690	1284	-948
690	1285	-924
690	1286	-839
690	1287	-695
690	1288	-510
690	1289	-311
690	1290	-116
690	1291	64
690	1292	225
690	1293	362
690	1294	483
690	1295	589
690	1296	672
690	1297	725
690	1298	749
690	1299	757
690	1300	768
690	1301	796
690	1302	849
690	1303	918
690	1304	981
690	1305	1010
690	1306	985
690	1307	912
690	1308	814
690	1309	718
690	1310	645
690	1311	602
690	1312	586
690	1313	577
690	1314	558
690	1315	522
690	1316	476
690	1317	435
690	1318	405
690	1319	394
690	1320	397
690	1321	401
690	1322	391
690	1323	357
690	1324	309
690	1325	264
690	1326	237
690	1327	231
690	1328	242
690	1329	261
690	1330	268
690	1331	252
690	1332	215
690	1333	167
690	1334	116
690	1335	65
690	1336	16
690	1337	-29
690	1338	-62
690	1339	-77
690	1340	-71
690	1341	-42
690	1342	10
690	1343	74
690	1344	135
690	1345	187
690	1346	232
690	1347	269
690	1348	296
690	1349	309
690	1350	303
690	1351	279
690	1352	235
690	1353	183
690	1354	135
690	1355	102
690	1356	88
690	1357	85
690	1358	80
690	1359	60
690	1360	16
690	1361	-61
690	1362	-158
690	1363	-258
690	1364	-342
690	1365	-403
690	1366	-439
690	1367	-455
690	1368	-470
690	1369	-501
690	1370	-545
690	1371	-591
690	1372	-580
690	1373	-534
690	1374	-466
690	1375	-390
690	1376	-313
690	1377	-241
690	1378	-206
690	1379	-178
690	1380	-153
690	1381	-153
690	1382	-196
690	1383	-276
690	1384	-349
690	1385	-362
690	1386	-293
690	1387	-168
690	1388	-54
690	1389	-20
690	1390	-93
690	1391	-232
690	1392	-342
690	1393	-322
690	1394	-143
690	1395	128
690	1396	355
690	1397	407
690	1398	225
690	1399	-141
690	1400	-560
690	1401	-884
690	1402	-1048
690	1403	-1105
690	1404	-1196
690	1405	-1458
690	1406	-1924
690	1407	-2479
690	1408	-2892
690	1409	-2918
690	1410	-2426
690	1411	-1480
690	1412	-318
690	1413	758
690	1414	1503
690	1415	1824
690	1416	1797
690	1417	1601
690	1418	1422
690	1419	1357
690	1420	1389
690	1421	1432
690	1422	1407
690	1423	1295
690	1424	1134
690	1425	995
690	1426	929
690	1427	934
690	1428	958
690	1429	941
690	1430	852
690	1431	715
690	1432	582
690	1433	493
690	1434	457
690	1435	451
690	1436	426
690	1437	394
690	1438	339
690	1439	272
690	1440	221
690	1441	193
690	1442	194
690	1443	174
690	1444	140
690	1445	111
690	1446	101
690	1447	118
690	1448	158
690	1449	206
690	1450	242
690	1451	248
690	1452	221
690	1453	171
690	1454	111
690	1455	58
690	1456	22
690	1457	2
690	1458	-15
690	1459	-45
690	1460	-97
690	1461	-162
690	1462	-231
690	1463	-295
690	1464	-342
690	1465	-381
690	1466	-419
690	1467	-469
690	1468	-531
690	1469	-588
690	1470	-616
690	1471	-598
690	1472	-532
690	1473	-428
690	1474	-302
690	1475	-175
690	1476	-66
690	1477	29
690	1478	124
690	1479	235
690	1480	365
690	1481	509
690	1482	652
690	1483	773
690	1484	855
690	1485	892
690	1486	893
690	1487	881
690	1488	870
690	1489	865
690	1490	858
690	1491	848
690	1492	825
690	1493	784
690	1494	735
690	1495	686
690	1496	642
690	1497	595
690	1498	535
690	1499	457
690	1500	361
690	1501	258
690	1502	163
690	1503	97
690	1504	69
690	1505	72
690	1506	84
690	1507	90
690	1508	80
690	1509	56
690	1510	23
690	1511	-8
690	1512	-26
690	1513	-32
690	1514	-34
690	1515	-45
690	1516	-65
690	1517	-92
690	1518	-123
690	1519	-156
690	1520	-186
690	1521	-212
690	1522	-229
690	1523	-233
690	1524	-211
690	1525	-156
690	1526	-77
690	1527	5
690	1528	63
690	1529	77
690	1530	43
690	1531	-25
690	1532	-103
690	1533	-158
690	1534	-172
690	1535	-143
690	1536	-88
690	1537	-23
690	1538	39
690	1539	90
690	1540	132
690	1541	169
690	1542	207
690	1543	244
690	1544	267
690	1545	262
690	1546	220
690	1547	141
690	1548	27
690	1549	-111
690	1550	-250
690	1551	-365
690	1552	-438
690	1553	-462
690	1554	-439
690	1555	-383
690	1556	-316
690	1557	-262
690	1558	-238
690	1559	-238
690	1560	-242
690	1561	-226
690	1562	-137
690	1563	-6
690	1564	137
690	1565	255
690	1566	342
690	1567	410
690	1568	501
690	1569	586
690	1570	681
690	1571	766
690	1572	816
690	1573	817
690	1574	778
690	1575	726
690	1576	690
690	1577	674
690	1578	659
690	1579	616
690	1580	532
690	1581	424
690	1582	328
690	1583	281
690	1584	293
690	1585	338
690	1586	349
690	1587	266
690	1588	70
690	1589	-197
690	1590	-472
690	1591	-696
690	1592	-864
690	1593	-1020
690	1594	-1235
690	1595	-1556
690	1596	-1957
690	1597	-2331
690	1598	-2530
690	1599	-2437
690	1600	-2022
690	1601	-1363
690	1602	-615
690	1603	52
690	1604	518
690	1605	757
690	1606	832
690	1607	842
690	1608	865
690	1609	933
690	1610	1022
690	1611	1083
690	1612	1081
690	1613	1019
690	1614	935
690	1615	877
690	1616	869
690	1617	899
690	1618	936
690	1619	946
690	1620	916
690	1621	862
690	1622	818
690	1623	804
690	1624	813
690	1625	812
690	1626	761
690	1627	696
690	1628	624
690	1629	560
690	1630	517
690	1631	508
690	1632	519
690	1633	551
690	1634	530
690	1635	455
690	1636	347
690	1637	232
690	1638	135
690	1639	69
690	1640	34
690	1641	9
690	1642	-34
690	1643	-104
690	1644	-196
690	1645	-286
690	1646	-356
690	1647	-398
690	1648	-420
690	1649	-435
690	1650	-456
690	1651	-489
690	1652	-521
690	1653	-536
690	1654	-528
690	1655	-506
690	1656	-487
690	1657	-491
690	1658	-528
690	1659	-591
690	1660	-653
690	1661	-681
690	1662	-648
690	1663	-557
690	1664	-424
690	1665	-270
690	1666	-114
690	1667	40
690	1668	191
690	1669	351
690	1670	516
690	1671	674
690	1672	804
690	1673	893
690	1674	943
690	1675	965
690	1676	970
690	1677	971
690	1678	974
690	1679	985
690	1680	999
690	1681	1011
690	1682	1027
690	1683	1052
690	1684	1083
690	1685	1109
690	1686	1122
690	1687	1117
690	1688	1096
690	1689	1066
690	1690	1037
690	1691	1022
690	1692	1018
690	1693	1012
690	1694	985
690	1695	928
690	1696	850
690	1697	765
690	1698	688
690	1699	636
690	1700	615
690	1701	612
690	1702	607
690	1703	584
690	1704	541
690	1705	490
690	1706	443
690	1707	415
690	1708	415
690	1709	437
690	1710	468
690	1711	494
690	1712	514
690	1713	528
690	1714	543
690	1715	562
690	1716	584
690	1717	604
690	1718	609
690	1719	590
690	1720	556
690	1721	522
690	1722	499
690	1723	488
690	1724	480
690	1725	462
690	1726	424
690	1727	357
690	1728	270
690	1729	189
690	1730	138
690	1731	127
690	1732	149
690	1733	185
690	1734	211
690	1735	210
690	1736	175
690	1737	118
690	1738	63
690	1739	30
690	1740	23
690	1741	32
690	1742	39
690	1743	31
690	1744	-1
690	1745	-48
690	1746	-96
690	1747	-137
690	1748	-171
690	1749	-205
690	1750	-238
690	1751	-265
690	1752	-275
690	1753	-253
690	1754	-192
690	1755	-97
690	1756	14
690	1757	114
690	1758	182
690	1759	245
690	1760	277
690	1761	275
690	1762	252
690	1763	231
690	1764	250
690	1765	291
690	1766	371
690	1767	472
690	1768	549
690	1769	565
690	1770	513
690	1771	432
690	1772	381
690	1773	400
690	1774	485
690	1775	580
690	1776	622
690	1777	577
690	1778	466
690	1779	364
690	1780	353
690	1781	461
690	1782	633
690	1783	746
690	1784	684
690	1785	405
690	1786	-33
690	1787	-502
690	1788	-870
690	1789	-1075
690	1790	-1166
690	1791	-1271
690	1792	-1514
690	1793	-1919
690	1794	-2435
690	1795	-2743
690	1796	-2656
690	1797	-2109
690	1798	-1212
690	1799	-205
690	1800	657
690	1801	1217
690	1802	1466
690	1803	1507
690	1804	1477
690	1805	1469
690	1806	1497
690	1807	1527
690	1808	1518
690	1809	1469
690	1810	1420
690	1811	1414
690	1812	1447
690	1813	1469
690	1814	1426
690	1815	1310
690	1816	1170
690	1817	1093
690	1818	1142
690	1819	1296
690	1820	1423
690	1821	1346
690	1822	955
690	1823	274
690	1824	-460
690	1825	-986
690	1826	-1104
690	1827	-768
690	1828	-126
690	1829	573
690	1830	1030
690	1831	1127
690	1832	917
690	1833	566
690	1834	255
690	1835	91
690	1836	71
690	1837	110
690	1838	102
690	1839	-5
690	1840	-187
690	1841	-369
690	1842	-483
690	1843	-512
690	1844	-487
690	1845	-465
690	1846	-494
690	1847	-580
690	1848	-684
690	1849	-755
690	1850	-765
690	1851	-730
690	1852	-688
690	1853	-681
690	1854	-721
690	1855	-784
690	1856	-831
690	1857	-823
690	1858	-734
690	1859	-683
690	1860	-615
690	1861	-516
690	1862	-378
690	1863	-202
690	1864	1
690	1865	210
690	1866	400
690	1867	552
690	1868	651
690	1869	698
690	1870	714
690	1871	721
690	1872	736
690	1873	768
690	1874	817
690	1875	882
690	1876	949
690	1877	1002
690	1878	1028
690	1879	1012
690	1880	943
690	1881	820
690	1882	665
690	1883	511
690	1884	394
690	1885	336
690	1886	338
690	1887	379
690	1888	426
690	1889	444
690	1890	418
690	1891	357
690	1892	294
690	1893	255
690	1894	255
690	1895	293
690	1896	354
690	1897	406
690	1898	428
690	1899	417
690	1900	388
690	1901	361
690	1902	348
690	1903	346
690	1904	347
690	1905	343
690	1906	331
690	1907	323
690	1908	330
690	1909	357
690	1910	390
690	1911	396
690	1912	356
690	1913	276
690	1914	177
690	1915	96
690	1916	64
690	1917	88
690	1918	146
690	1919	200
690	1920	217
690	1921	192
690	1922	140
690	1923	86
690	1924	49
690	1925	36
690	1926	37
690	1927	35
690	1928	21
690	1929	-2
690	1930	-22
690	1931	-31
690	1932	-28
690	1933	-28
690	1934	-48
690	1935	-99
690	1936	-179
690	1937	-268
690	1938	-334
690	1939	-352
690	1940	-320
690	1941	-264
690	1942	-219
690	1943	-215
690	1944	-262
690	1945	-339
690	1946	-407
690	1947	-397
690	1948	-332
690	1949	-253
690	1950	-186
690	1951	-147
690	1952	-119
690	1953	-102
690	1954	-42
690	1955	74
690	1956	206
690	1957	303
690	1958	332
690	1959	315
690	1960	311
690	1961	372
690	1962	496
690	1963	630
690	1964	694
690	1965	634
690	1966	473
690	1967	299
690	1968	223
690	1969	300
690	1970	486
690	1971	653
690	1972	671
690	1973	480
690	1974	129
690	1975	-248
690	1976	-514
690	1977	-616
690	1978	-633
690	1979	-733
690	1980	-1062
690	1981	-1644
690	1982	-2337
690	1983	-2883
690	1984	-3025
690	1985	-2631
690	1986	-1766
690	1987	-676
690	1988	332
690	1989	1027
690	1990	1340
690	1991	1362
690	1992	1268
690	1993	1228
690	1994	1308
690	1995	1464
690	1996	1594
690	1997	1618
690	1998	1529
690	1999	1388
[truncated: 159,280 more rows]
