# Supplementary material for: Are Complexity Metrics Reliable in Assessing HRV Control in Obese Patients During Sleep?
Source: PLoS One. 2015 Apr 20;10(4):e0124458. doi: 10.1371/journal.pone.0124458 (PMC4404104; doi:10.1371/journal.pone.0124458)
Supplement: S2 Dataset — (ZIP) [file pone.0124458.s002.zip › cabiddu_obese_patients_data/SUBJECT (18)/2/FC.txt]

3150	0	-582
3150	1	-587
3150	2	-604
3150	3	-634
3150	4	-664
3150	5	-675
3150	6	-653
3150	7	-593
3150	8	-504
3150	9	-405
3150	10	-306
3150	11	-212
3150	12	-114
3150	13	-1
3150	14	123
3150	15	246
3150	16	347
3150	17	408
3150	18	424
3150	19	406
3150	20	382
3150	21	373
3150	22	389
3150	23	424
3150	24	468
3150	25	501
3150	26	513
3150	27	504
3150	28	480
3150	29	455
3150	30	438
3150	31	433
3150	32	432
3150	33	430
3150	34	423
3150	35	399
3150	36	361
3150	37	321
3150	38	290
3150	39	283
3150	40	302
3150	41	337
3150	42	374
3150	43	396
3150	44	385
3150	45	341
3150	46	283
3150	47	234
3150	48	210
3150	49	216
3150	50	243
3150	51	275
3150	52	296
3150	53	294
3150	54	275
3150	55	257
3150	56	249
3150	57	247
3150	58	241
3150	59	226
3150	60	201
3150	61	172
3150	62	145
3150	63	124
3150	64	111
3150	65	98
3150	66	73
3150	67	29
3150	68	-30
3150	69	-98
3150	70	-174
3150	71	-244
3150	72	-296
3150	73	-326
3150	74	-328
3150	75	-287
3150	76	-193
3150	77	-56
3150	78	131
3150	79	293
3150	80	377
3150	81	362
3150	82	281
3150	83	172
3150	84	142
3150	85	239
3150	86	420
3150	87	584
3150	88	643
3150	89	575
3150	90	435
3150	91	318
3150	92	298
3150	93	374
3150	94	468
3150	95	482
3150	96	366
3150	97	166
3150	98	3
3150	99	-8
3150	100	173
3150	101	467
3150	102	715
3150	103	754
3150	104	515
3150	105	61
3150	106	-454
3150	107	-874
3150	108	-1138
3150	109	-1311
3150	110	-1525
3150	111	-1881
3150	112	-2360
3150	113	-2802
3150	114	-2965
3150	115	-2658
3150	116	-1853
3150	117	-718
3150	118	454
3150	119	1369
3150	120	1859
3150	121	1933
3150	122	1751
3150	123	1521
3150	124	1392
3150	125	1397
3150	126	1463
3150	127	1493
3150	128	1428
3150	129	1294
3150	130	1132
3150	131	1021
3150	132	998
3150	133	1043
3150	134	1097
3150	135	1100
3150	136	1041
3150	137	950
3150	138	869
3150	139	825
3150	140	817
3150	141	823
3150	142	786
3150	143	726
3150	144	646
3150	145	567
3150	146	506
3150	147	482
3150	148	459
3150	149	443
3150	150	438
3150	151	428
3150	152	391
3150	153	323
3150	154	232
3150	155	148
3150	156	105
3150	157	125
3150	158	194
3150	159	264
3150	160	282
3150	161	216
3150	162	71
3150	163	-117
3150	164	-299
3150	165	-430
3150	166	-489
3150	167	-490
3150	168	-470
3150	169	-466
3150	170	-491
3150	171	-537
3150	172	-582
3150	173	-602
3150	174	-586
3150	175	-535
3150	176	-466
3150	177	-394
3150	178	-319
3150	179	-231
3150	180	-124
3150	181	-7
3150	182	104
3150	183	189
3150	184	233
3150	185	235
3150	186	210
3150	187	187
3150	188	188
3150	189	221
3150	190	275
3150	191	328
3150	192	367
3150	193	379
3150	194	394
3150	195	403
3150	196	414
3150	197	422
3150	198	422
3150	199	405
3150	200	372
3150	201	329
3150	202	287
3150	203	254
3150	204	237
3150	205	232
3150	206	230
3150	207	221
3150	208	203
3150	209	183
3150	210	165
3150	211	147
3150	212	128
3150	213	107
3150	214	78
3150	215	44
3150	216	12
3150	217	-6
3150	218	1
3150	219	24
3150	220	49
3150	221	60
3150	222	51
3150	223	24
3150	224	-8
3150	225	-27
3150	226	-22
3150	227	2
3150	228	27
3150	229	37
3150	230	24
3150	231	-13
3150	232	-64
3150	233	-115
3150	234	-153
3150	235	-175
3150	236	-186
3150	237	-200
3150	238	-226
3150	239	-269
3150	240	-334
3150	241	-417
3150	242	-505
3150	243	-578
3150	244	-621
3150	245	-631
3150	246	-608
3150	247	-556
3150	248	-484
3150	249	-411
3150	250	-304
3150	251	-201
3150	252	-115
3150	253	-61
3150	254	-22
3150	255	44
3150	256	114
3150	257	207
3150	258	294
3150	259	345
3150	260	343
3150	261	299
3150	262	251
3150	263	241
3150	264	285
3150	265	357
3150	266	405
3150	267	386
3150	268	293
3150	269	176
3150	270	108
3150	271	150
3150	272	305
3150	273	509
3150	274	644
3150	275	602
3150	276	328
3150	277	-139
3150	278	-696
3150	279	-1223
3150	280	-1637
3150	281	-1921
3150	282	-2106
3150	283	-2235
3150	284	-2312
3150	285	-2285
3150	286	-2075
3150	287	-1626
3150	288	-956
3150	289	-165
3150	290	598
3150	291	1184
3150	292	1515
3150	293	1606
3150	294	1549
3150	295	1457
3150	296	1409
3150	297	1420
3150	298	1456
3150	299	1468
3150	300	1427
3150	301	1337
3150	302	1238
3150	303	1168
3150	304	1137
3150	305	1123
3150	306	1093
3150	307	1024
3150	308	919
3150	309	806
3150	310	718
3150	311	673
3150	312	664
3150	313	671
3150	314	650
3150	315	638
3150	316	634
3150	317	639
3150	318	640
3150	319	627
3150	320	627
3150	321	599
3150	322	559
3150	323	528
3150	324	514
3150	325	511
3150	326	498
3150	327	458
3150	328	383
3150	329	277
3150	330	156
3150	331	39
3150	332	-55
3150	333	-123
3150	334	-175
3150	335	-233
3150	336	-306
3150	337	-390
3150	338	-474
3150	339	-541
3150	340	-577
3150	341	-584
3150	342	-575
3150	343	-573
3150	344	-585
3150	345	-610
3150	346	-633
3150	347	-635
3150	348	-606
3150	349	-543
3150	350	-451
3150	351	-344
3150	352	-236
3150	353	-131
3150	354	-28
3150	355	72
3150	356	166
3150	357	247
3150	358	309
3150	359	349
3150	360	365
3150	361	365
3150	362	363
3150	363	372
3150	364	392
3150	365	421
3150	366	449
3150	367	469
3150	368	474
3150	369	464
3150	370	443
3150	371	421
3150	372	399
3150	373	378
3150	374	353
3150	375	326
3150	376	292
3150	377	250
3150	378	199
3150	379	148
3150	380	101
3150	381	65
3150	382	39
3150	383	28
3150	384	29
3150	385	37
3150	386	43
3150	387	42
3150	388	33
3150	389	15
3150	390	-11
3150	391	-37
3150	392	-57
3150	393	-64
3150	394	-59
3150	395	-40
3150	396	-6
3150	397	38
3150	398	83
3150	399	120
3150	400	141
3150	401	143
3150	402	127
3150	403	96
3150	404	60
3150	405	23
3150	406	-12
3150	407	-49
3150	408	-98
3150	409	-155
3150	410	-220
3150	411	-287
3150	412	-351
3150	413	-403
3150	414	-443
3150	415	-470
3150	416	-486
3150	417	-494
3150	418	-494
3150	419	-486
3150	420	-462
3150	421	-421
3150	422	-320
3150	423	-197
3150	424	-77
3150	425	26
3150	426	113
3150	427	218
3150	428	320
3150	429	441
3150	430	562
3150	431	639
3150	432	636
3150	433	554
3150	434	442
3150	435	367
3150	436	369
3150	437	432
3150	438	501
3150	439	509
3150	440	423
3150	441	270
3150	442	132
3150	443	95
3150	444	201
3150	445	405
3150	446	592
3150	447	638
3150	448	476
3150	449	119
3150	450	-339
3150	451	-779
3150	452	-1125
3150	453	-1383
3150	454	-1614
3150	455	-1876
3150	456	-2163
3150	457	-2386
3150	458	-2401
3150	459	-2087
3150	460	-1422
3150	461	-507
3150	462	448
3150	463	1225
3150	464	1686
3150	465	1820
3150	466	1731
3150	467	1569
3150	468	1463
3150	469	1459
3150	470	1519
3150	471	1564
3150	472	1533
3150	473	1420
3150	474	1278
3150	475	1170
3150	476	1138
3150	477	1178
3150	478	1240
3150	479	1266
3150	480	1221
3150	481	1125
3150	482	1020
3150	483	942
3150	484	904
3150	485	896
3150	486	869
3150	487	837
3150	488	779
3150	489	691
3150	490	592
3150	491	496
3150	492	441
3150	493	397
3150	494	376
3150	495	381
3150	496	394
3150	497	386
3150	498	337
3150	499	251
3150	500	144
3150	501	35
3150	502	-55
3150	503	-119
3150	504	-163
3150	505	-200
3150	506	-250
3150	507	-318
3150	508	-403
3150	509	-495
3150	510	-579
3150	511	-640
3150	512	-667
3150	513	-663
3150	514	-639
3150	515	-609
3150	516	-585
3150	517	-573
3150	518	-575
3150	519	-582
3150	520	-576
3150	521	-548
3150	522	-495
3150	523	-423
3150	524	-398
3150	525	-297
3150	526	-145
3150	527	20
3150	528	155
3150	529	233
3150	530	260
3150	531	273
3150	532	316
3150	533	406
3150	534	516
3150	535	593
3150	536	596
3150	537	528
3150	538	441
3150	539	402
3150	540	454
3150	541	578
3150	542	703
3150	543	733
3150	544	619
3150	545	407
3150	546	216
3150	547	166
3150	548	304
3150	549	551
3150	550	733
3150	551	659
3150	552	239
3150	553	-447
3150	554	-1163
3150	555	-1628
3150	556	-1649
3150	557	-1218
3150	558	-515
3150	559	180
3150	560	616
3150	561	686
3150	562	460
3150	563	134
3150	564	-91
3150	565	-109
3150	566	52
3150	567	267
3150	568	397
3150	569	366
3150	570	207
3150	571	20
3150	572	-87
3150	573	-73
3150	574	34
3150	575	158
3150	576	226
3150	577	208
3150	578	125
3150	579	35
3150	580	-19
3150	581	-29
3150	582	-26
3150	583	-48
3150	584	-117
3150	585	-222
3150	586	-332
3150	587	-413
3150	588	-424
3150	589	-474
3150	590	-486
3150	591	-462
3150	592	-420
3150	593	-381
3150	594	-357
3150	595	-351
3150	596	-348
3150	597	-295
3150	598	-218
3150	599	-143
3150	600	-87
3150	601	-53
3150	602	-13
3150	603	26
3150	604	99
3150	605	201
3150	606	293
3150	607	338
3150	608	323
3150	609	275
3150	610	245
3150	611	265
3150	612	329
3150	613	393
3150	614	404
3150	615	333
3150	616	205
3150	617	94
3150	618	79
3150	619	191
3150	620	384
3150	621	543
3150	622	552
3150	623	356
3150	624	-12
3150	625	-445
3150	626	-819
3150	627	-1075
3150	628	-1239
3150	629	-1404
3150	630	-1652
3150	631	-1983
3150	632	-2293
3150	633	-2410
3150	634	-2183
3150	635	-1567
3150	636	-664
3150	637	305
3150	638	1100
3150	639	1569
3150	640	1699
3150	641	1598
3150	642	1433
3150	643	1334
3150	644	1348
3150	645	1431
3150	646	1501
3150	647	1499
3150	648	1422
3150	649	1315
3150	650	1231
3150	651	1197
3150	652	1199
3150	653	1198
3150	654	1156
3150	655	1069
3150	656	969
3150	657	895
3150	658	869
3150	659	879
3150	660	896
3150	661	872
3150	662	829
3150	663	763
3150	664	687
3150	665	623
3150	666	578
3150	667	569
3150	668	553
3150	669	534
3150	670	520
3150	671	508
3150	672	487
3150	673	455
3150	674	413
3150	675	362
3150	676	306
3150	677	252
3150	678	202
3150	679	145
3150	680	72
3150	681	-23
3150	682	-133
3150	683	-245
3150	684	-343
3150	685	-416
3150	686	-461
3150	687	-484
3150	688	-499
3150	689	-519
3150	690	-545
3150	691	-570
3150	692	-589
3150	693	-594
3150	694	-580
3150	695	-545
3150	696	-483
3150	697	-393
3150	698	-272
3150	699	-131
3150	700	15
3150	701	143
3150	702	235
3150	703	290
3150	704	322
3150	705	349
3150	706	382
3150	707	425
3150	708	471
3150	709	502
3150	710	506
3150	711	489
3150	712	469
3150	713	463
3150	714	478
3150	715	508
3150	716	536
3150	717	545
3150	718	522
3150	719	473
3150	720	419
3150	721	381
3150	722	365
3150	723	364
3150	724	362
3150	725	352
3150	726	330
3150	727	301
3150	728	276
3150	729	268
3150	730	278
3150	731	299
3150	732	318
3150	733	325
3150	734	320
3150	735	303
3150	736	283
3150	737	271
3150	738	270
3150	739	273
3150	740	273
3150	741	269
3150	742	264
3150	743	259
3150	744	252
3150	745	240
3150	746	221
3150	747	194
3150	748	160
3150	749	124
3150	750	95
3150	751	80
3150	752	76
3150	753	75
3150	754	69
3150	755	56
3150	756	30
3150	757	-15
3150	758	-73
3150	759	-137
3150	760	-199
3150	761	-249
3150	762	-274
3150	763	-272
3150	764	-253
3150	765	-233
3150	766	-219
3150	767	-217
3150	768	-184
3150	769	-146
3150	770	-109
3150	771	-70
3150	772	-20
3150	773	70
3150	774	160
3150	775	271
3150	776	380
3150	777	454
3150	778	459
3150	779	398
3150	780	310
3150	781	247
3150	782	244
3150	783	295
3150	784	355
3150	785	372
3150	786	317
3150	787	213
3150	788	130
3150	789	137
3150	790	256
3150	791	439
3150	792	589
3150	793	601
3150	794	418
3150	795	67
3150	796	-357
3150	797	-742
3150	798	-1023
3150	799	-1210
3150	800	-1368
3150	801	-1556
3150	802	-1770
3150	803	-1934
3150	804	-1932
3150	805	-1664
3150	806	-1106
3150	807	-351
3150	808	426
3150	809	1046
3150	810	1405
3150	811	1503
3150	812	1431
3150	813	1314
3150	814	1256
3150	815	1285
3150	816	1364
3150	817	1425
3150	818	1417
3150	819	1333
3150	820	1212
3150	821	1102
3150	822	1034
3150	823	1007
3150	824	994
3150	825	959
3150	826	889
3150	827	804
3150	828	731
3150	829	681
3150	830	650
3150	831	632
3150	832	593
3150	833	570
3150	834	556
3150	835	552
3150	836	553
3150	837	544
3150	838	539
3150	839	490
3150	840	415
3150	841	337
3150	842	272
3150	843	230
3150	844	210
3150	845	202
3150	846	188
3150	847	150
3150	848	84
3150	849	-4
3150	850	-102
3150	851	-197
3150	852	-275
3150	853	-326
3150	854	-359
3150	855	-391
3150	856	-437
3150	857	-499
3150	858	-568
3150	859	-633
3150	860	-677
3150	861	-685
3150	862	-658
3150	863	-609
3150	864	-558
3150	865	-516
3150	866	-477
3150	867	-433
3150	868	-369
3150	869	-280
3150	870	-168
3150	871	-41
3150	872	87
3150	873	201
3150	874	296
3150	875	371
3150	876	428
3150	877	469
3150	878	500
3150	879	528
3150	880	552
3150	881	570
3150	882	584
3150	883	590
3150	884	581
3150	885	551
3150	886	506
3150	887	458
3150	888	415
3150	889	378
3150	890	344
3150	891	305
3150	892	254
3150	893	192
3150	894	132
3150	895	89
3150	896	78
3150	897	95
3150	898	122
3150	899	143
3150	900	145
3150	901	124
3150	902	85
3150	903	45
3150	904	15
3150	905	2
3150	906	0
3150	907	-3
3150	908	-9
3150	909	-13
3150	910	-5
3150	911	18
3150	912	53
3150	913	90
3150	914	116
3150	915	118
3150	916	101
3150	917	72
3150	918	46
3150	919	20
3150	920	7
3150	921	4
3150	922	7
3150	923	9
3150	924	2
3150	925	-10
3150	926	-25
3150	927	-39
3150	928	-52
3150	929	-64
3150	930	-77
3150	931	-98
3150	932	-135
3150	933	-190
3150	934	-264
3150	935	-355
3150	936	-448
3150	937	-528
3150	938	-584
3150	939	-608
3150	940	-601
3150	941	-568
3150	942	-521
3150	943	-428
3150	944	-328
3150	945	-246
3150	946	-190
3150	947	-148
3150	948	-122
3150	949	-59
3150	950	52
3150	951	177
3150	952	259
3150	953	254
3150	954	167
3150	955	56
3150	956	-3
3150	957	29
3150	958	126
3150	959	222
3150	960	239
3150	961	146
3150	962	-10
3150	963	-129
3150	964	-118
3150	965	44
3150	966	280
3150	967	449
3150	968	418
3150	969	136
3150	970	-337
3150	971	-859
3150	972	-1290
3150	973	-1574
3150	974	-1763
3150	975	-1973
3150	976	-2286
3150	977	-2680
3150	978	-3009
3150	979	-3067
3150	980	-2694
3150	981	-1881
3150	982	-793
3150	983	295
3150	984	1107
3150	985	1510
3150	986	1543
3150	987	1371
3150	988	1199
3150	989	1157
3150	990	1259
3150	991	1413
3150	992	1504
3150	993	1472
3150	994	1342
3150	995	1195
3150	996	1113
3150	997	1128
3150	998	1211
3150	999	1286
3150	1000	1291
3150	1001	1218
3150	1002	1113
3150	1003	1032
3150	1004	1006
3150	1005	1021
3150	1006	1035
3150	1007	983
3150	1008	896
3150	1009	785
3150	1010	691
3150	1011	643
3150	1012	652
3150	1013	661
3150	1014	653
3150	1015	623
3150	1016	563
3150	1017	473
3150	1018	361
3150	1019	244
3150	1020	142
3150	1021	69
3150	1022	24
3150	1023	-4
3150	1024	-32
3150	1025	-80
3150	1026	-156
3150	1027	-249
3150	1028	-336
3150	1029	-401
3150	1030	-437
3150	1031	-448
3150	1032	-450
3150	1033	-463
3150	1034	-503
3150	1035	-569
3150	1036	-645
3150	1037	-706
3150	1038	-735
3150	1039	-726
3150	1040	-682
3150	1041	-615
3150	1042	-542
3150	1043	-472
3150	1044	-398
3150	1045	-311
3150	1046	-204
3150	1047	-80
3150	1048	54
3150	1049	181
3150	1050	286
3150	1051	361
3150	1052	411
3150	1053	446
3150	1054	475
3150	1055	500
3150	1056	516
3150	1057	521
3150	1058	517
3150	1059	508
3150	1060	501
3150	1061	502
3150	1062	513
3150	1063	525
3150	1064	527
3150	1065	516
3150	1066	497
3150	1067	479
3150	1068	465
3150	1069	456
3150	1070	448
3150	1071	429
3150	1072	390
3150	1073	333
3150	1074	270
3150	1075	219
3150	1076	188
3150	1077	178
3150	1078	185
3150	1079	194
3150	1080	191
3150	1081	170
3150	1082	132
3150	1083	87
3150	1084	49
3150	1085	25
3150	1086	18
3150	1087	28
3150	1088	53
3150	1089	83
3150	1090	108
3150	1091	123
3150	1092	126
3150	1093	119
3150	1094	103
3150	1095	89
3150	1096	90
3150	1097	108
3150	1098	140
3150	1099	173
3150	1100	193
3150	1101	187
3150	1102	150
3150	1103	83
3150	1104	5
3150	1105	-67
3150	1106	-117
3150	1107	-143
3150	1108	-147
3150	1109	-140
3150	1110	-137
3150	1111	-151
3150	1112	-185
3150	1113	-226
3150	1114	-259
3150	1115	-276
3150	1116	-275
3150	1117	-255
3150	1118	-216
3150	1119	-167
3150	1120	-85
3150	1121	-12
3150	1122	36
3150	1123	50
3150	1124	42
3150	1125	57
3150	1126	91
3150	1127	173
3150	1128	283
3150	1129	371
3150	1130	396
3150	1131	352
3150	1132	277
3150	1133	230
3150	1134	258
3150	1135	354
3150	1136	463
3150	1137	513
3150	1138	466
3150	1139	348
3150	1140	232
3150	1141	195
3150	1142	273
3150	1143	423
3150	1144	541
3150	1145	519
3150	1146	313
3150	1147	-31
3150	1148	-402
3150	1149	-697
3150	1150	-884
3150	1151	-1020
3150	1152	-1221
3150	1153	-1575
3150	1154	-2069
3150	1155	-2561
3150	1156	-2828
3150	1157	-2685
3150	1158	-2078
3150	1159	-1123
3150	1160	-67
3150	1161	823
3150	1162	1367
3150	1163	1543
3150	1164	1471
3150	1165	1333
3150	1166	1269
3150	1167	1319
3150	1168	1433
3150	1169	1522
3150	1170	1514
3150	1171	1408
3150	1172	1264
3150	1173	1164
3150	1174	1144
3150	1175	1189
3150	1176	1242
3150	1177	1243
3150	1178	1173
3150	1179	1055
3150	1180	943
3150	1181	878
3150	1182	863
3150	1183	867
3150	1184	833
3150	1185	779
3150	1186	700
3150	1187	617
3150	1188	551
3150	1189	513
3150	1190	523
3150	1191	529
3150	1192	520
3150	1193	500
3150	1194	475
3150	1195	450
3150	1196	424
3150	1197	393
3150	1198	356
3150	1199	312
3150	1200	258
3150	1201	193
3150	1202	120
3150	1203	48
3150	1204	-27
3150	1205	-105
3150	1206	-187
3150	1207	-270
3150	1208	-349
3150	1209	-427
3150	1210	-497
3150	1211	-554
3150	1212	-593
3150	1213	-614
3150	1214	-618
3150	1215	-608
3150	1216	-590
3150	1217	-568
3150	1218	-550
3150	1219	-535
3150	1220	-514
3150	1221	-480
3150	1222	-428
3150	1223	-351
3150	1224	-250
3150	1225	-136
3150	1226	-20
3150	1227	85
3150	1228	173
3150	1229	241
3150	1230	292
3150	1231	328
3150	1232	358
3150	1233	388
3150	1234	425
3150	1235	464
3150	1236	503
3150	1237	536
3150	1238	558
3150	1239	561
3150	1240	546
3150	1241	517
3150	1242	479
3150	1243	436
3150	1244	392
3150	1245	354
3150	1246	327
3150	1247	308
3150	1248	295
3150	1249	288
3150	1250	285
3150	1251	281
3150	1252	268
3150	1253	244
3150	1254	209
3150	1255	166
3150	1256	119
3150	1257	74
3150	1258	41
3150	1259	26
3150	1260	31
3150	1261	51
3150	1262	77
3150	1263	99
3150	1264	106
3150	1265	97
3150	1266	85
3150	1267	84
3150	1268	102
3150	1269	137
3150	1270	175
3150	1271	199
3150	1272	195
3150	1273	163
3150	1274	112
3150	1275	64
3150	1276	40
3150	1277	48
3150	1278	81
3150	1279	122
3150	1280	155
3150	1281	166
3150	1282	152
3150	1283	119
3150	1284	81
3150	1285	42
3150	1286	2
3150	1287	-38
3150	1288	-78
3150	1289	-114
3150	1290	-143
3150	1291	-161
3150	1292	-165
3150	1293	-156
3150	1294	-146
3150	1295	-143
3150	1296	-145
3150	1297	-146
3150	1298	-139
3150	1299	-122
3150	1300	-88
3150	1301	-39
3150	1302	47
3150	1303	119
3150	1304	156
3150	1305	153
3150	1306	125
3150	1307	108
3150	1308	104
3150	1309	152
3150	1310	237
3150	1311	311
3150	1312	325
3150	1313	206
3150	1314	128
3150	1315	127
3150	1316	211
3150	1317	325
3150	1318	390
3150	1319	345
3150	1320	202
3150	1321	41
3150	1322	-32
3150	1323	41
3150	1324	232
3150	1325	435
3150	1326	526
3150	1327	435
3150	1328	183
3150	1329	-133
3150	1330	-396
3150	1331	-550
3150	1332	-638
3150	1333	-775
3150	1334	-1054
3150	1335	-1489
3150	1336	-1982
3150	1337	-2364
3150	1338	-2481
3150	1339	-2280
3150	1340	-1844
3150	1341	-1339
3150	1342	-921
3150	1343	-647
3150	1344	-460
3150	1345	-234
3150	1346	130
3150	1347	640
3150	1348	1193
3150	1349	1625
3150	1350	1806
3150	1351	1717
3150	1352	1459
3150	1353	1186
3150	1354	1026
3150	1355	1017
3150	1356	1102
3150	1357	1175
3150	1358	1152
3150	1359	1025
3150	1360	862
3150	1361	756
3150	1362	757
3150	1363	842
3150	1364	933
3150	1365	955
3150	1366	864
3150	1367	735
3150	1368	626
3150	1369	586
3150	1370	620
3150	1371	680
3150	1372	721
3150	1373	679
3150	1374	583
3150	1375	488
3150	1376	434
3150	1377	453
3150	1378	408
3150	1379	357
3150	1380	296
3150	1381	230
3150	1382	165
3150	1383	103
3150	1384	40
3150	1385	-30
3150	1386	-110
3150	1387	-198
3150	1388	-297
3150	1389	-400
3150	1390	-496
3150	1391	-574
3150	1392	-634
3150	1393	-680
3150	1394	-716
3150	1395	-745
3150	1396	-767
3150	1397	-779
3150	1398	-778
3150	1399	-758
3150	1400	-721
3150	1401	-674
3150	1402	-618
3150	1403	-548
3150	1404	-458
3150	1405	-351
3150	1406	-237
3150	1407	-125
3150	1408	-25
3150	1409	57
3150	1410	120
3150	1411	174
3150	1412	234
3150	1413	304
3150	1414	377
3150	1415	440
3150	1416	478
3150	1417	479
3150	1418	443
3150	1419	387
3150	1420	337
3150	1421	316
3150	1422	332
3150	1423	371
3150	1424	413
3150	1425	437
3150	1426	431
3150	1427	396
3150	1428	347
3150	1429	306
3150	1430	280
3150	1431	270
3150	1432	272
3150	1433	283
3150	1434	299
3150	1435	316
3150	1436	334
3150	1437	350
3150	1438	360
3150	1439	360
3150	1440	344
3150	1441	317
3150	1442	288
3150	1443	260
3150	1444	235
3150	1445	210
3150	1446	190
3150	1447	179
3150	1448	174
3150	1449	177
3150	1450	189
3150	1451	206
3150	1452	220
3150	1453	221
3150	1454	202
3150	1455	168
3150	1456	129
3150	1457	97
3150	1458	83
3150	1459	91
3150	1460	114
3150	1461	140
3150	1462	156
3150	1463	161
3150	1464	157
3150	1465	143
3150	1466	121
3150	1467	95
3150	1468	68
3150	1469	43
3150	1470	23
3150	1471	12
3150	1472	9
3150	1473	6
3150	1474	-10
3150	1475	-43
3150	1476	-98
3150	1477	-165
3150	1478	-234
3150	1479	-282
3150	1480	-290
3150	1481	-262
3150	1482	-213
3150	1483	-161
3150	1484	-114
3150	1485	-76
3150	1486	-53
3150	1487	3
3150	1488	64
3150	1489	104
3150	1490	100
3150	1491	78
3150	1492	40
3150	1493	51
3150	1494	128
3150	1495	239
3150	1496	322
3150	1497	333
3150	1498	268
3150	1499	176
3150	1500	123
3150	1501	157
3150	1502	262
3150	1503	363
3150	1504	379
3150	1505	279
3150	1506	118
3150	1507	5
3150	1508	40
3150	1509	248
3150	1510	544
3150	1511	754
3150	1512	707
3150	1513	322
3150	1514	-339
3150	1515	-1097
3150	1516	-1748
3150	1517	-2157
3150	1518	-2314
3150	1519	-2313
3150	1520	-2282
3150	1521	-2278
3150	1522	-2248
3150	1523	-2066
3150	1524	-1615
3150	1525	-879
3150	1526	29
3150	1527	899
3150	1528	1523
3150	1529	1788
3150	1530	1728
3150	1531	1496
3150	1532	1275
3150	1533	1186
3150	1534	1237
3150	1535	1353
3150	1536	1430
3150	1537	1396
3150	1538	1259
3150	1539	1090
3150	1540	976
3150	1541	958
3150	1542	1011
3150	1543	1073
3150	1544	1086
3150	1545	1028
3150	1546	917
3150	1547	795
3150	1548	701
3150	1549	654
3150	1550	633
3150	1551	588
3150	1552	544
3150	1553	499
3150	1554	454
3150	1555	396
3150	1556	355
3150	1557	302
3150	1558	258
3150	1559	240
3150	1560	246
3150	1561	265
3150	1562	274
3150	1563	254
3150	1564	198
3150	1565	114
3150	1566	25
3150	1567	-44
3150	1568	-81
3150	1569	-89
3150	1570	-88
3150	1571	-100
3150	1572	-142
3150	1573	-214
3150	1574	-300
3150	1575	-379
3150	1576	-437
3150	1577	-474
3150	1578	-497
3150	1579	-519
3150	1580	-548
3150	1581	-577
3150	1582	-588
3150	1583	-562
3150	1584	-492
3150	1585	-387
3150	1586	-267
3150	1587	-150
3150	1588	-57
3150	1589	10
3150	1590	65
3150	1591	126
3150	1592	201
3150	1593	291
3150	1594	385
3150	1595	467
3150	1596	530
3150	1597	565
3150	1598	574
3150	1599	565
3150	1600	550
3150	1601	530
3150	1602	506
3150	1603	479
3150	1604	455
3150	1605	435
3150	1606	419
3150	1607	409
3150	1608	408
3150	1609	418
3150	1610	434
3150	1611	448
3150	1612	445
3150	1613	415
3150	1614	359
3150	1615	288
3150	1616	226
3150	1617	201
3150	1618	222
3150	1619	278
3150	1620	341
3150	1621	380
3150	1622	373
3150	1623	317
3150	1624	236
3150	1625	161
3150	1626	114
3150	1627	101
3150	1628	112
3150	1629	129
3150	1630	133
3150	1631	115
3150	1632	80
3150	1633	50
3150	1634	49
3150	1635	74
3150	1636	110
3150	1637	140
3150	1638	151
3150	1639	139
3150	1640	117
3150	1641	107
3150	1642	123
3150	1643	158
3150	1644	189
3150	1645	189
3150	1646	151
3150	1647	82
3150	1648	5
3150	1649	-53
3150	1650	-74
3150	1651	-57
3150	1652	-24
3150	1653	-10
3150	1654	-29
3150	1655	-75
3150	1656	-128
3150	1657	-167
3150	1658	-174
3150	1659	-147
3150	1660	-102
3150	1661	-58
3150	1662	-24
3150	1663	-3
3150	1664	47
3150	1665	93
3150	1666	123
3150	1667	135
3150	1668	141
3150	1669	165
3150	1670	189
3150	1671	238
3150	1672	298
3150	1673	329
3150	1674	305
3150	1675	236
3150	1676	170
3150	1677	160
3150	1678	228
3150	1679	348
3150	1680	451
3150	1681	471
3150	1682	383
3150	1683	232
3150	1684	109
3150	1685	106
3150	1686	244
3150	1687	457
3150	1688	623
3150	1689	631
3150	1690	444
3150	1691	128
3150	1692	-192
3150	1693	-400
3150	1694	-471
3150	1695	-499
3150	1696	-639
3150	1697	-1010
3150	1698	-1602
3150	1699	-2252
3150	1700	-2703
3150	1701	-2722
3150	1702	-2212
3150	1703	-1274
3150	1704	-164
3150	1705	821
3150	1706	1471
3150	1707	1740
3150	1708	1713
3150	1709	1567
3150	1710	1459
3150	1711	1455
3150	1712	1520
3150	1713	1569
3150	1714	1535
3150	1715	1411
3150	1716	1246
3150	1717	1110
3150	1718	1047
3150	1719	1054
3150	1720	1084
3150	1721	1084
3150	1722	1027
3150	1723	933
3150	1724	840
3150	1725	781
3150	1726	764
3150	1727	775
3150	1728	771
3150	1729	768
3150	1730	746
3150	1731	714
3150	1732	690
3150	1733	685
3150	1734	708
3150	1735	710
3150	1736	685
3150	1737	637
3150	1738	562
3150	1739	472
3150	1740	381
3150	1741	303
3150	1742	244
3150	1743	200
3150	1744	157
3150	1745	102
3150	1746	27
3150	1747	-68
3150	1748	-163
3150	1749	-240
3150	1750	-292
3150	1751	-329
3150	1752	-373
3150	1753	-439
3150	1754	-535
3150	1755	-650
3150	1756	-752
3150	1757	-812
3150	1758	-812
3150	1759	-761
3150	1760	-685
3150	1761	-609
3150	1762	-548
3150	1763	-501
3150	1764	-453
3150	1765	-386
3150	1766	-287
3150	1767	-169
3150	1768	-49
3150	1769	56
3150	1770	139
3150	1771	200
3150	1772	255
3150	1773	300
3150	1774	341
3150	1775	378
3150	1776	403
3150	1777	418
3150	1778	427
3150	1779	442
3150	1780	465
3150	1781	488
3150	1782	504
3150	1783	502
3150	1784	476
3150	1785	428
3150	1786	371
3150	1787	323
3150	1788	294
3150	1789	280
3150	1790	271
3150	1791	258
3150	1792	235
3150	1793	202
3150	1794	167
3150	1795	137
3150	1796	123
3150	1797	126
3150	1798	138
3150	1799	147
3150	1800	147
3150	1801	133
3150	1802	105
3150	1803	72
3150	1804	44
3150	1805	24
3150	1806	9
3150	1807	-5
3150	1808	-21
3150	1809	-39
3150	1810	-55
3150	1811	-66
3150	1812	-70
3150	1813	-60
3150	1814	-45
3150	1815	-30
3150	1816	-21
3150	1817	-22
3150	1818	-30
3150	1819	-45
3150	1820	-66
3150	1821	-90
3150	1822	-116
3150	1823	-143
3150	1824	-170
3150	1825	-189
3150	1826	-193
3150	1827	-184
3150	1828	-173
3150	1829	-170
3150	1830	-186
3150	1831	-227
3150	1832	-290
3150	1833	-363
3150	1834	-424
3150	1835	-458
3150	1836	-465
3150	1837	-450
3150	1838	-417
3150	1839	-371
3150	1840	-326
3150	1841	-242
3150	1842	-150
3150	1843	-70
3150	1844	-22
3150	1845	3
3150	1846	5
3150	1847	45
3150	1848	137
3150	1849	244
3150	1850	310
3150	1851	298
3150	1852	222
3150	1853	138
3150	1854	116
3150	1855	191
3150	1856	331
3150	1857	454
3150	1858	475
3150	1859	376
3150	1860	219
3150	1861	117
3150	1862	166
3150	1863	382
3150	1864	669
3150	1865	855
3150	1866	783
3150	1867	399
3150	1868	-212
3150	1869	-875
3150	1870	-1421
3150	1871	-1775
3150	1872	-1979
3150	1873	-2153
3150	1874	-2396
3150	1875	-2699
3150	1876	-2925
3150	1877	-2873
3150	1878	-2401
3150	1879	-1518
3150	1880	-403
3150	1881	667
3150	1882	1432
3150	1883	1768
3150	1884	1729
3150	1885	1499
3150	1886	1285
3150	1887	1212
3150	1888	1282
3150	1889	1402
3150	1890	1462
3150	1891	1401
3150	1892	1246
3150	1893	1078
3150	1894	981
3150	1895	979
3150	1896	1030
3150	1897	1063
3150	1898	1021
3150	1899	905
3150	1900	759
3150	1901	645
3150	1902	598
3150	1903	614
3150	1904	652
3150	1905	642
3150	1906	608
3150	1907	559
3150	1908	513
3150	1909	475
3150	1910	457
3150	1911	421
3150	1912	373
3150	1913	328
3150	1914	291
3150	1915	263
3150	1916	234
3150	1917	194
3150	1918	137
3150	1919	67
3150	1920	-7
3150	1921	-79
3150	1922	-148
3150	1923	-211
3150	1924	-269
3150	1925	-324
3150	1926	-382
3150	1927	-440
3150	1928	-492
3150	1929	-531
3150	1930	-561
3150	1931	-581
3150	1932	-592
3150	1933	-594
3150	1934	-589
3150	1935	-580
3150	1936	-564
3150	1937	-543
3150	1938	-520
3150	1939	-496
3150	1940	-460
3150	1941	-398
3150	1942	-304
3150	1943	-181
3150	1944	-41
3150	1945	101
3150	1946	224
3150	1947	313
3150	1948	369
3150	1949	403
3150	1950	434
3150	1951	473
3150	1952	521
3150	1953	575
3150	1954	628
3150	1955	664
3150	1956	676
3150	1957	665
3150	1958	640
3150	1959	605
3150	1960	563
3150	1961	514
3150	1962	462
3150	1963	405
3150	1964	346
3150	1965	293
3150	1966	256
3150	1967	246
3150	1968	259
3150	1969	288
3150	1970	323
3150	1971	349
3150	1972	359
3150	1973	344
3150	1974	312
3150	1975	276
3150	1976	248
3150	1977	229
3150	1978	219
3150	1979	214
3150	1980	205
3150	1981	189
3150	1982	169
3150	1983	151
3150	1984	145
3150	1985	155
3150	1986	171
3150	1987	188
3150	1988	198
3150	1989	198
3150	1990	186
3150	1991	169
3150	1992	160
3150	1993	162
3150	1994	172
3150	1995	185
3150	1996	192
3150	1997	193
3150	1998	184
3150	1999	170
[truncated: 159,280 more rows]
