# Supplementary material for: Are Complexity Metrics Reliable in Assessing HRV Control in Obese Patients During Sleep?
Source: PLoS One. 2015 Apr 20;10(4):e0124458. doi: 10.1371/journal.pone.0124458 (PMC4404104; doi:10.1371/journal.pone.0124458)
Supplement: S2 Dataset — (ZIP) [file pone.0124458.s002.zip › cabiddu_obese_patients_data/SUBJECT (18)/3/FC.txt]

10020	0	206
10020	1	266
10020	2	331
10020	3	384
10020	4	411
10020	5	408
10020	6	388
10020	7	368
10020	8	361
10020	9	374
10020	10	400
10020	11	428
10020	12	439
10020	13	426
10020	14	390
10020	15	343
10020	16	300
10020	17	267
10020	18	248
10020	19	236
10020	20	224
10020	21	204
10020	22	179
10020	23	158
10020	24	147
10020	25	148
10020	26	161
10020	27	178
10020	28	186
10020	29	173
10020	30	139
10020	31	91
10020	32	47
10020	33	17
10020	34	9
10020	35	22
10020	36	46
10020	37	67
10020	38	77
10020	39	70
10020	40	49
10020	41	18
10020	42	-19
10020	43	-57
10020	44	-90
10020	45	-117
10020	46	-141
10020	47	-165
10020	48	-191
10020	49	-220
10020	50	-250
10020	51	-277
10020	52	-297
10020	53	-310
10020	54	-316
10020	55	-326
10020	56	-342
10020	57	-356
10020	58	-358
10020	59	-305
10020	60	-230
10020	61	-155
10020	62	-99
10020	63	-65
10020	64	-29
10020	65	9
10020	66	95
10020	67	216
10020	68	319
10020	69	361
10020	70	329
10020	71	258
10020	72	208
10020	73	218
10020	74	286
10020	75	360
10020	76	379
10020	77	315
10020	78	200
10020	79	113
10020	80	125
10020	81	253
10020	82	442
10020	83	581
10020	84	569
10020	85	370
10020	86	32
10020	87	-347
10020	88	-694
10020	89	-1010
10020	90	-1369
10020	91	-1864
10020	92	-2512
10020	93	-3198
10020	94	-3684
10020	95	-3714
10020	96	-3133
10020	97	-1991
10020	98	-543
10020	99	842
10020	100	1836
10020	101	2283
10020	102	2242
10020	103	1937
10020	104	1628
10020	105	1481
10020	106	1515
10020	107	1629
10020	108	1692
10020	109	1630
10020	110	1461
10020	111	1275
10020	112	1163
10020	113	1158
10020	114	1219
10020	115	1262
10020	116	1223
10020	117	1095
10020	118	930
10020	119	807
10020	120	770
10020	121	802
10020	122	847
10020	123	827
10020	124	757
10020	125	642
10020	126	525
10020	127	444
10020	128	413
10020	129	434
10020	130	448
10020	131	441
10020	132	411
10020	133	355
10020	134	277
10020	135	185
10020	136	90
10020	137	2
10020	138	-69
10020	139	-124
10020	140	-169
10020	141	-212
10020	142	-261
10020	143	-325
10020	144	-399
10020	145	-476
10020	146	-546
10020	147	-601
10020	148	-640
10020	149	-667
10020	150	-689
10020	151	-714
10020	152	-743
10020	153	-771
10020	154	-785
10020	155	-770
10020	156	-715
10020	157	-622
10020	158	-501
10020	159	-367
10020	160	-238
10020	161	-126
10020	162	-36
10020	163	40
10020	164	109
10020	165	177
10020	166	244
10020	167	308
10020	168	363
10020	169	405
10020	170	434
10020	171	454
10020	172	466
10020	173	472
10020	174	471
10020	175	463
10020	176	449
10020	177	431
10020	178	412
10020	179	392
10020	180	376
10020	181	362
10020	182	349
10020	183	332
10020	184	313
10020	185	294
10020	186	282
10020	187	277
10020	188	283
10020	189	292
10020	190	294
10020	191	281
10020	192	250
10020	193	206
10020	194	160
10020	195	123
10020	196	101
10020	197	94
10020	198	91
10020	199	83
10020	200	63
10020	201	35
10020	202	9
10020	203	-1
10020	204	10
10020	205	45
10020	206	97
10020	207	152
10020	208	193
10020	209	211
10020	210	206
10020	211	185
10020	212	153
10020	213	113
10020	214	68
10020	215	20
10020	216	-32
10020	217	-84
10020	218	-132
10020	219	-173
10020	220	-209
10020	221	-243
10020	222	-281
10020	223	-324
10020	224	-367
10020	225	-403
10020	226	-424
10020	227	-430
10020	228	-426
10020	229	-413
10020	230	-394
10020	231	-334
10020	232	-262
10020	233	-196
10020	234	-143
10020	235	-101
10020	236	-43
10020	237	22
10020	238	126
10020	239	248
10020	240	340
10020	241	360
10020	242	309
10020	243	231
10020	244	187
10020	245	215
10020	246	302
10020	247	389
10020	248	409
10020	249	330
10020	250	185
10020	251	58
10020	252	31
10020	253	136
10020	254	323
10020	255	482
10020	256	504
10020	257	342
10020	258	27
10020	259	-355
10020	260	-725
10020	261	-1065
10020	262	-1429
10020	263	-1892
10020	264	-2469
10020	265	-3059
10020	266	-3459
10020	267	-3441
10020	268	-2872
10020	269	-1795
10020	270	-446
10020	271	839
10020	272	1762
10020	273	2178
10020	274	2146
10020	275	1869
10020	276	1589
10020	277	1460
10020	278	1507
10020	279	1636
10020	280	1722
10020	281	1686
10020	282	1537
10020	283	1358
10020	284	1235
10020	285	1207
10020	286	1248
10020	287	1289
10020	288	1270
10020	289	1176
10020	290	1046
10020	291	943
10020	292	901
10020	293	909
10020	294	921
10020	295	876
10020	296	799
10020	297	700
10020	298	610
10020	299	563
10020	300	559
10020	301	589
10020	302	591
10020	303	560
10020	304	506
10020	305	440
10020	306	370
10020	307	304
10020	308	247
10020	309	196
10020	310	148
10020	311	91
10020	312	22
10020	313	-63
10020	314	-162
10020	315	-269
10020	316	-374
10020	317	-467
10020	318	-539
10020	319	-587
10020	320	-611
10020	321	-616
10020	322	-610
10020	323	-599
10020	324	-592
10020	325	-590
10020	326	-591
10020	327	-593
10020	328	-587
10020	329	-561
10020	330	-506
10020	331	-419
10020	332	-303
10020	333	-169
10020	334	-28
10020	335	103
10020	336	212
10020	337	299
10020	338	367
10020	339	424
10020	340	477
10020	341	526
10020	342	567
10020	343	596
10020	344	609
10020	345	604
10020	346	586
10020	347	565
10020	348	547
10020	349	534
10020	350	525
10020	351	521
10020	352	517
10020	353	512
10020	354	501
10020	355	482
10020	356	456
10020	357	422
10020	358	384
10020	359	349
10020	360	324
10020	361	310
10020	362	304
10020	363	301
10020	364	301
10020	365	299
10020	366	297
10020	367	297
10020	368	304
10020	369	319
10020	370	336
10020	371	347
10020	372	349
10020	373	339
10020	374	320
10020	375	300
10020	376	287
10020	377	289
10020	378	303
10020	379	320
10020	380	329
10020	381	328
10020	382	317
10020	383	307
10020	384	305
10020	385	316
10020	386	332
10020	387	341
10020	388	331
10020	389	296
10020	390	241
10020	391	173
10020	392	103
10020	393	43
10020	394	-2
10020	395	-32
10020	396	-57
10020	397	-81
10020	398	-106
10020	399	-128
10020	400	-143
10020	401	-149
10020	402	-148
10020	403	-141
10020	404	-129
10020	405	-76
10020	406	-15
10020	407	43
10020	408	88
10020	409	130
10020	410	194
10020	411	269
10020	412	385
10020	413	512
10020	414	597
10020	415	593
10020	416	504
10020	417	388
10020	418	317
10020	419	340
10020	420	442
10020	421	552
10020	422	589
10020	423	514
10020	424	365
10020	425	236
10020	426	217
10020	427	339
10020	428	539
10020	429	698
10020	430	702
10020	431	518
10020	432	208
10020	433	-115
10020	434	-364
10020	435	-549
10020	436	-776
10020	437	-1186
10020	438	-1838
10020	439	-2639
10020	440	-3333
10020	441	-3609
10020	442	-3248
10020	443	-2242
10020	444	-820
10020	445	633
10020	446	1747
10020	447	2307
10020	448	2334
10020	449	2041
10020	450	1704
10020	451	1523
10020	452	1544
10020	453	1679
10020	454	1780
10020	455	1747
10020	456	1576
10020	457	1353
10020	458	1188
10020	459	1143
10020	460	1200
10020	461	1282
10020	462	1308
10020	463	1244
10020	464	1118
10020	465	999
10020	466	943
10020	467	955
10020	468	990
10020	469	977
10020	470	929
10020	471	819
10020	472	686
10020	473	572
10020	474	507
10020	475	507
10020	476	514
10020	477	513
10020	478	492
10020	479	449
10020	480	381
10020	481	301
10020	482	224
10020	483	161
10020	484	112
10020	485	61
10020	486	-8
10020	487	-99
10020	488	-203
10020	489	-301
10020	490	-378
10020	491	-428
10020	492	-460
10020	493	-491
10020	494	-538
10020	495	-598
10020	496	-651
10020	497	-677
10020	498	-663
10020	499	-610
10020	500	-538
10020	501	-475
10020	502	-444
10020	503	-447
10020	504	-462
10020	505	-456
10020	506	-401
10020	507	-289
10020	508	-136
10020	509	31
10020	510	179
10020	511	291
10020	512	367
10020	513	418
10020	514	459
10020	515	500
10020	516	541
10020	517	573
10020	518	587
10020	519	577
10020	520	546
10020	521	507
10020	522	475
10020	523	462
10020	524	467
10020	525	484
10020	526	497
10020	527	496
10020	528	472
10020	529	430
10020	530	381
10020	531	342
10020	532	322
10020	533	323
10020	534	338
10020	535	368
10020	536	387
10020	537	384
10020	538	363
10020	539	334
10020	540	313
10020	541	307
10020	542	314
10020	543	326
10020	544	332
10020	545	321
10020	546	301
10020	547	280
10020	548	268
10020	549	269
10020	550	280
10020	551	295
10020	552	309
10020	553	319
10020	554	323
10020	555	325
10020	556	330
10020	557	338
10020	558	344
10020	559	339
10020	560	314
10020	561	271
10020	562	213
10020	563	149
10020	564	91
10020	565	48
10020	566	25
10020	567	13
10020	568	5
10020	569	-7
10020	570	-33
10020	571	-72
10020	572	-119
10020	573	-165
10020	574	-202
10020	575	-226
10020	576	-236
10020	577	-232
10020	578	-211
10020	579	-174
10020	580	-84
10020	581	21
10020	582	118
10020	583	183
10020	584	222
10020	585	261
10020	586	294
10020	587	356
10020	588	432
10020	589	480
10020	590	477
10020	591	429
10020	592	376
10020	593	371
10020	594	438
10020	595	557
10020	596	662
10020	597	679
10020	598	582
10020	599	414
10020	600	263
10020	601	218
10020	602	310
10020	603	490
10020	604	640
10020	605	642
10020	606	436
10020	607	52
10020	608	-416
10020	609	-865
10020	610	-1247
10020	611	-1575
10020	612	-1907
10020	613	-2269
10020	614	-2612
10020	615	-2792
10020	616	-2644
10020	617	-2067
10020	618	-1105
10020	619	46
10020	620	1111
10020	621	1846
10020	622	2143
10020	623	2066
10020	624	1796
10020	625	1535
10020	626	1411
10020	627	1433
10020	628	1520
10020	629	1564
10020	630	1501
10020	631	1350
10020	632	1178
10020	633	1059
10020	634	1024
10020	635	1048
10020	636	1074
10020	637	1058
10020	638	998
10020	639	922
10020	640	873
10020	641	869
10020	642	884
10020	643	882
10020	644	816
10020	645	724
10020	646	619
10020	647	531
10020	648	467
10020	649	423
10020	650	401
10020	651	353
10020	652	289
10020	653	236
10020	654	209
10020	655	207
10020	656	213
10020	657	204
10020	658	160
10020	659	72
10020	660	-53
10020	661	-192
10020	662	-325
10020	663	-431
10020	664	-503
10020	665	-548
10020	666	-571
10020	667	-584
10020	668	-590
10020	669	-593
10020	670	-598
10020	671	-605
10020	672	-621
10020	673	-649
10020	674	-677
10020	675	-693
10020	676	-678
10020	677	-622
10020	678	-531
10020	679	-416
10020	680	-295
10020	681	-186
10020	682	-97
10020	683	-29
10020	684	33
10020	685	99
10020	686	178
10020	687	266
10020	688	358
10020	689	440
10020	690	502
10020	691	539
10020	692	551
10020	693	542
10020	694	522
10020	695	497
10020	696	477
10020	697	459
10020	698	441
10020	699	418
10020	700	392
10020	701	370
10020	702	351
10020	703	338
10020	704	330
10020	705	327
10020	706	323
10020	707	309
10020	708	282
10020	709	246
10020	710	211
10020	711	177
10020	712	150
10020	713	139
10020	714	144
10020	715	159
10020	716	172
10020	717	174
10020	718	169
10020	719	166
10020	720	169
10020	721	184
10020	722	208
10020	723	234
10020	724	246
10020	725	230
10020	726	186
10020	727	122
10020	728	58
10020	729	9
10020	730	-18
10020	731	-17
10020	732	0
10020	733	15
10020	734	13
10020	735	-15
10020	736	-60
10020	737	-110
10020	738	-149
10020	739	-165
10020	740	-159
10020	741	-141
10020	742	-125
10020	743	-131
10020	744	-163
10020	745	-222
10020	746	-298
10020	747	-371
10020	748	-424
10020	749	-442
10020	750	-432
10020	751	-401
10020	752	-356
10020	753	-311
10020	754	-238
10020	755	-169
10020	756	-112
10020	757	-70
10020	758	-32
10020	759	36
10020	760	120
10020	761	238
10020	762	358
10020	763	424
10020	764	405
10020	765	316
10020	766	216
10020	767	171
10020	768	213
10020	769	316
10020	770	409
10020	771	419
10020	772	321
10020	773	160
10020	774	35
10020	775	40
10020	776	196
10020	777	437
10020	778	637
10020	779	671
10020	780	484
10020	781	119
10020	782	-315
10020	783	-710
10020	784	-1033
10020	785	-1332
10020	786	-1692
10020	787	-2152
10020	788	-2640
10020	789	-2978
10020	790	-2952
10020	791	-2423
10020	792	-1425
10020	793	-170
10020	794	1028
10020	795	1882
10020	796	2256
10020	797	2204
10020	798	1920
10020	799	1633
10020	800	1491
10020	801	1510
10020	802	1602
10020	803	1651
10020	804	1586
10020	805	1417
10020	806	1225
10020	807	1093
10020	808	1062
10020	809	1109
10020	810	1163
10020	811	1166
10020	812	1099
10020	813	995
10020	814	904
10020	815	857
10020	816	844
10020	817	838
10020	818	789
10020	819	723
10020	820	652
10020	821	597
10020	822	571
10020	823	564
10020	824	572
10020	825	543
10020	826	483
10020	827	411
10020	828	343
10020	829	290
10020	830	251
10020	831	219
10020	832	184
10020	833	138
10020	834	76
10020	835	-5
10020	836	-97
10020	837	-192
10020	838	-282
10020	839	-362
10020	840	-428
10020	841	-479
10020	842	-511
10020	843	-528
10020	844	-532
10020	845	-525
10020	846	-510
10020	847	-491
10020	848	-469
10020	849	-453
10020	850	-438
10020	851	-421
10020	852	-395
10020	853	-357
10020	854	-300
10020	855	-221
10020	856	-126
10020	857	-19
10020	858	88
10020	859	188
10020	860	272
10020	861	335
10020	862	379
10020	863	404
10020	864	425
10020	865	442
10020	866	455
10020	867	460
10020	868	455
10020	869	443
10020	870	427
10020	871	418
10020	872	421
10020	873	435
10020	874	451
10020	875	458
10020	876	451
10020	877	426
10020	878	389
10020	879	349
10020	880	316
10020	881	298
10020	882	286
10020	883	275
10020	884	253
10020	885	216
10020	886	169
10020	887	120
10020	888	79
10020	889	51
10020	890	31
10020	891	11
10020	892	-14
10020	893	-44
10020	894	-69
10020	895	-77
10020	896	-63
10020	897	-27
10020	898	11
10020	899	34
10020	900	26
10020	901	-8
10020	902	-49
10020	903	-77
10020	904	-73
10020	905	-37
10020	906	18
10020	907	67
10020	908	86
10020	909	67
10020	910	21
10020	911	-33
10020	912	-78
10020	913	-105
10020	914	-120
10020	915	-139
10020	916	-169
10020	917	-213
10020	918	-260
10020	919	-303
10020	920	-336
10020	921	-359
10020	922	-373
10020	923	-382
10020	924	-391
10020	925	-394
10020	926	-377
10020	927	-329
10020	928	-220
10020	929	-86
10020	930	31
10020	931	97
10020	932	108
10020	933	109
10020	934	113
10020	935	173
10020	936	280
10020	937	387
10020	938	443
10020	939	429
10020	940	374
10020	941	328
10020	942	328
10020	943	374
10020	944	424
10020	945	424
10020	946	351
10020	947	230
10020	948	137
10020	949	140
10020	950	255
10020	951	424
10020	952	538
10020	953	490
10020	954	230
10020	955	-210
10020	956	-738
10020	957	-1254
10020	958	-1709
10020	959	-2116
10020	960	-2506
10020	961	-2879
10020	962	-3154
10020	963	-3198
10020	964	-2870
10020	965	-2122
10020	966	-1039
10020	967	159
10020	968	1202
10020	969	1882
10020	970	2128
10020	971	2031
10020	972	1775
10020	973	1550
10020	974	1463
10020	975	1506
10020	976	1591
10020	977	1615
10020	978	1533
10020	979	1373
10020	980	1209
10020	981	1109
10020	982	1097
10020	983	1140
10020	984	1176
10020	985	1149
10020	986	1054
10020	987	929
10020	988	827
10020	989	774
10020	990	762
10020	991	761
10020	992	719
10020	993	661
10020	994	596
10020	995	540
10020	996	502
10020	997	475
10020	998	469
10020	999	442
10020	1000	404
10020	1001	366
10020	1002	326
10020	1003	278
10020	1004	217
10020	1005	145
10020	1006	64
10020	1007	-21
10020	1008	-105
10020	1009	-189
10020	1010	-277
10020	1011	-373
10020	1012	-478
10020	1013	-586
10020	1014	-686
10020	1015	-772
10020	1016	-833
10020	1017	-868
10020	1018	-879
10020	1019	-875
10020	1020	-863
10020	1021	-844
10020	1022	-820
10020	1023	-792
10020	1024	-759
10020	1025	-721
10020	1026	-673
10020	1027	-613
10020	1028	-538
10020	1029	-444
10020	1030	-333
10020	1031	-214
10020	1032	-95
10020	1033	16
10020	1034	116
10020	1035	200
10020	1036	269
10020	1037	322
10020	1038	362
10020	1039	391
10020	1040	409
10020	1041	418
10020	1042	421
10020	1043	418
10020	1044	412
10020	1045	399
10020	1046	378
10020	1047	349
10020	1048	312
10020	1049	271
10020	1050	232
10020	1051	202
10020	1052	183
10020	1053	174
10020	1054	169
10020	1055	166
10020	1056	162
10020	1057	154
10020	1058	142
10020	1059	128
10020	1060	113
10020	1061	99
10020	1062	91
10020	1063	91
10020	1064	102
10020	1065	125
10020	1066	153
10020	1067	175
10020	1068	184
10020	1069	175
10020	1070	150
10020	1071	117
10020	1072	90
10020	1073	77
10020	1074	77
10020	1075	84
10020	1076	86
10020	1077	76
10020	1078	53
10020	1079	22
10020	1080	-4
10020	1081	-12
10020	1082	4
10020	1083	39
10020	1084	79
10020	1085	111
10020	1086	127
10020	1087	126
10020	1088	115
10020	1089	100
10020	1090	92
10020	1091	91
10020	1092	91
10020	1093	84
10020	1094	67
10020	1095	41
10020	1096	8
10020	1097	-25
10020	1098	-51
10020	1099	-68
10020	1100	-82
10020	1101	-100
10020	1102	-124
10020	1103	-157
10020	1104	-197
10020	1105	-239
10020	1106	-279
10020	1107	-312
10020	1108	-335
10020	1109	-349
10020	1110	-354
10020	1111	-348
10020	1112	-319
10020	1113	-233
10020	1114	-132
10020	1115	-42
10020	1116	19
10020	1117	55
10020	1118	89
10020	1119	162
10020	1120	244
10020	1121	333
10020	1122	395
10020	1123	402
10020	1124	363
10020	1125	308
10020	1126	283
10020	1127	313
10020	1128	382
10020	1129	444
10020	1130	453
10020	1131	397
10020	1132	306
10020	1133	237
10020	1134	238
10020	1135	311
10020	1136	411
10020	1137	467
10020	1138	424
10020	1139	274
10020	1140	62
10020	1141	-161
10020	1142	-373
10020	1143	-611
10020	1144	-952
10020	1145	-1450
10020	1146	-2078
10020	1147	-2699
10020	1148	-3098
10020	1149	-3075
10020	1150	-2539
10020	1151	-1568
10020	1152	-386
10020	1153	721
10020	1154	1512
10020	1155	1893
10020	1156	1927
10020	1157	1778
10020	1158	1622
10020	1159	1565
10020	1160	1611
10020	1161	1695
10020	1162	1737
10020	1163	1697
10020	1164	1588
10020	1165	1465
10020	1166	1378
10020	1167	1343
10020	1168	1332
10020	1169	1303
10020	1170	1232
10020	1171	1127
10020	1172	1017
10020	1173	938
10020	1174	904
10020	1175	894
10020	1176	872
10020	1177	804
10020	1178	735
10020	1179	671
10020	1180	623
10020	1181	591
10020	1182	566
10020	1183	534
10020	1184	511
10020	1185	467
10020	1186	416
10020	1187	374
10020	1188	334
10020	1189	288
10020	1190	225
10020	1191	142
10020	1192	48
10020	1193	-50
10020	1194	-143
10020	1195	-227
10020	1196	-306
10020	1197	-385
10020	1198	-468
10020	1199	-554
10020	1200	-632
10020	1201	-693
10020	1202	-732
10020	1203	-748
10020	1204	-751
10020	1205	-748
10020	1206	-744
10020	1207	-742
10020	1208	-734
10020	1209	-712
10020	1210	-670
10020	1211	-609
10020	1212	-537
10020	1213	-460
10020	1214	-385
10020	1215	-313
10020	1216	-239
10020	1217	-157
10020	1218	-65
10020	1219	34
10020	1220	132
10020	1221	218
10020	1222	287
10020	1223	335
10020	1224	365
10020	1225	381
10020	1226	393
10020	1227	405
10020	1228	419
10020	1229	433
10020	1230	442
10020	1231	437
10020	1232	421
10020	1233	395
10020	1234	363
10020	1235	333
10020	1236	311
10020	1237	296
10020	1238	288
10020	1239	284
10020	1240	278
10020	1241	264
10020	1242	241
10020	1243	211
10020	1244	176
10020	1245	140
10020	1246	108
10020	1247	83
10020	1248	61
10020	1249	41
10020	1250	22
10020	1251	5
10020	1252	-4
10020	1253	0
10020	1254	14
10020	1255	42
10020	1256	68
10020	1257	94
10020	1258	112
10020	1259	125
10020	1260	134
10020	1261	143
10020	1262	152
10020	1263	160
10020	1264	166
10020	1265	169
10020	1266	166
10020	1267	153
10020	1268	130
10020	1269	99
10020	1270	63
10020	1271	29
10020	1272	1
10020	1273	-16
10020	1274	-21
10020	1275	-24
10020	1276	-28
10020	1277	-37
10020	1278	-46
10020	1279	-48
10020	1280	-31
10020	1281	10
10020	1282	65
10020	1283	114
10020	1284	135
10020	1285	116
10020	1286	57
10020	1287	-22
10020	1288	-102
10020	1289	-164
10020	1290	-203
10020	1291	-227
10020	1292	-255
10020	1293	-298
10020	1294	-352
10020	1295	-404
10020	1296	-439
10020	1297	-446
10020	1298	-422
10020	1299	-386
10020	1300	-360
10020	1301	-356
10020	1302	-363
10020	1303	-330
10020	1304	-270
10020	1305	-190
10020	1306	-108
10020	1307	-33
10020	1308	46
10020	1309	110
10020	1310	192
10020	1311	284
10020	1312	354
10020	1313	367
10020	1314	321
10020	1315	251
10020	1316	212
10020	1317	240
10020	1318	327
10020	1319	419
10020	1320	458
10020	1321	400
10020	1322	273
10020	1323	158
10020	1324	138
10020	1325	247
10020	1326	436
10020	1327	593
10020	1328	602
10020	1329	413
10020	1330	61
10020	1331	-357
10020	1332	-741
10020	1333	-1061
10020	1334	-1369
10020	1335	-1753
10020	1336	-2256
10020	1337	-2810
10020	1338	-3229
10020	1339	-3280
10020	1340	-2804
10020	1341	-1805
10020	1342	-488
10020	1343	821
10020	1344	1802
10020	1345	2285
10020	1346	2295
10020	1347	2019
10020	1348	1701
10020	1349	1520
10020	1350	1522
10020	1351	1629
10020	1352	1713
10020	1353	1681
10020	1354	1531
10020	1355	1331
10020	1356	1170
10020	1357	1105
10020	1358	1125
10020	1359	1170
10020	1360	1172
10020	1361	1103
10020	1362	987
10020	1363	878
10020	1364	820
10020	1365	810
10020	1366	816
10020	1367	780
10020	1368	718
10020	1369	625
10020	1370	526
10020	1371	454
10020	1372	423
10020	1373	444
10020	1374	465
10020	1375	485
10020	1376	502
10020	1377	503
10020	1378	480
10020	1379	435
10020	1380	371
10020	1381	299
10020	1382	223
10020	1383	144
10020	1384	59
10020	1385	-35
10020	1386	-139
10020	1387	-243
10020	1388	-329
10020	1389	-387
10020	1390	-415
10020	1391	-419
10020	1392	-420
10020	1393	-441
10020	1394	-490
10020	1395	-561
10020	1396	-632
10020	1397	-675
10020	1398	-676
10020	1399	-635
10020	1400	-569
10020	1401	-493
10020	1402	-420
10020	1403	-352
10020	1404	-281
10020	1405	-192
10020	1406	-75
10020	1407	63
10020	1408	211
10020	1409	351
10020	1410	470
10020	1411	562
10020	1412	626
10020	1413	669
10020	1414	699
10020	1415	715
10020	1416	713
10020	1417	690
10020	1418	652
10020	1419	614
10020	1420	595
10020	1421	605
10020	1422	637
10020	1423	681
10020	1424	715
10020	1425	716
10020	1426	679
10020	1427	613
10020	1428	538
10020	1429	479
10020	1430	451
10020	1431	458
10020	1432	485
10020	1433	509
10020	1434	512
10020	1435	484
10020	1436	431
10020	1437	367
10020	1438	309
10020	1439	267
10020	1440	246
10020	1441	246
10020	1442	257
10020	1443	269
10020	1444	278
10020	1445	281
10020	1446	278
10020	1447	272
10020	1448	260
10020	1449	239
10020	1450	210
10020	1451	177
10020	1452	150
10020	1453	139
10020	1454	146
10020	1455	167
10020	1456	197
10020	1457	229
10020	1458	257
10020	1459	276
10020	1460	288
10020	1461	294
10020	1462	296
10020	1463	292
10020	1464	280
10020	1465	259
10020	1466	230
10020	1467	200
10020	1468	176
10020	1469	162
10020	1470	157
10020	1471	154
10020	1472	138
10020	1473	105
10020	1474	54
10020	1475	-10
10020	1476	-78
10020	1477	-142
10020	1478	-198
10020	1479	-243
10020	1480	-277
10020	1481	-292
10020	1482	-287
10020	1483	-268
10020	1484	-237
10020	1485	-197
10020	1486	-147
10020	1487	-63
10020	1488	17
10020	1489	78
10020	1490	107
10020	1491	121
10020	1492	161
10020	1493	220
10020	1494	323
10020	1495	442
10020	1496	530
10020	1497	549
10020	1498	501
10020	1499	432
10020	1500	397
10020	1501	427
10020	1502	505
10020	1503	571
10020	1504	561
10020	1505	452
10020	1506	287
10020	1507	154
10020	1508	136
10020	1509	260
10020	1510	465
10020	1511	627
10020	1512	630
10020	1513	412
10020	1514	1
10020	1515	-501
10020	1516	-984
10020	1517	-1387
10020	1518	-1719
10020	1519	-2029
10020	1520	-2347
10020	1521	-2628
10020	1522	-2751
10020	1523	-2569
10020	1524	-1994
10020	1525	-1065
10020	1526	41
10020	1527	1070
10020	1528	1804
10020	1529	2137
10020	1530	2115
10020	1531	1892
10020	1532	1651
10020	1533	1514
10020	1534	1505
10020	1535	1563
10020	1536	1601
10020	1537	1565
10020	1538	1461
10020	1539	1337
10020	1540	1244
10020	1541	1202
10020	1542	1193
10020	1543	1175
10020	1544	1115
10020	1545	1015
10020	1546	914
10020	1547	854
10020	1548	846
10020	1549	868
10020	1550	879
10020	1551	832
10020	1552	763
10020	1553	687
10020	1554	630
10020	1555	602
10020	1556	591
10020	1557	599
10020	1558	572
10020	1559	519
10020	1560	454
10020	1561	385
10020	1562	322
10020	1563	262
10020	1564	204
10020	1565	140
10020	1566	73
10020	1567	5
10020	1568	-60
10020	1569	-126
10020	1570	-195
10020	1571	-270
10020	1572	-349
10020	1573	-425
10020	1574	-488
10020	1575	-529
10020	1576	-547
10020	1577	-548
10020	1578	-544
10020	1579	-545
10020	1580	-551
10020	1581	-553
10020	1582	-543
10020	1583	-514
10020	1584	-463
10020	1585	-394
10020	1586	-318
10020	1587	-241
10020	1588	-169
10020	1589	-94
10020	1590	-10
10020	1591	87
10020	1592	195
10020	1593	305
10020	1594	403
10020	1595	477
10020	1596	521
10020	1597	543
10020	1598	555
10020	1599	569
10020	1600	590
10020	1601	618
10020	1602	642
10020	1603	656
10020	1604	652
10020	1605	633
10020	1606	608
10020	1607	583
10020	1608	563
10020	1609	545
10020	1610	527
10020	1611	510
10020	1612	490
10020	1613	471
10020	1614	455
10020	1615	442
10020	1616	428
10020	1617	405
10020	1618	375
10020	1619	338
10020	1620	302
10020	1621	271
10020	1622	252
10020	1623	244
10020	1624	242
10020	1625	240
10020	1626	236
10020	1627	234
10020	1628	238
10020	1629	248
10020	1630	264
10020	1631	278
10020	1632	280
10020	1633	265
10020	1634	235
10020	1635	198
10020	1636	165
10020	1637	144
10020	1638	135
10020	1639	133
10020	1640	130
10020	1641	122
10020	1642	111
10020	1643	102
10020	1644	104
10020	1645	120
10020	1646	144
10020	1647	166
10020	1648	171
10020	1649	169
10020	1650	157
10020	1651	141
10020	1652	124
10020	1653	107
10020	1654	85
10020	1655	54
10020	1656	10
10020	1657	-43
10020	1658	-98
10020	1659	-149
10020	1660	-187
10020	1661	-213
10020	1662	-225
10020	1663	-234
10020	1664	-247
10020	1665	-270
10020	1666	-305
10020	1667	-347
10020	1668	-392
10020	1669	-427
10020	1670	-433
10020	1671	-397
10020	1672	-286
10020	1673	-148
10020	1674	-32
10020	1675	26
10020	1676	19
10020	1677	-3
10020	1678	-15
10020	1679	45
10020	1680	175
10020	1681	319
10020	1682	415
10020	1683	432
10020	1684	391
10020	1685	346
10020	1686	346
10020	1687	399
10020	1688	465
10020	1689	482
10020	1690	421
10020	1691	309
10020	1692	221
10020	1693	231
10020	1694	359
10020	1695	551
10020	1696	693
10020	1697	673
10020	1698	448
10020	1699	61
10020	1700	-382
10020	1701	-788
10020	1702	-1130
10020	1703	-1461
10020	1704	-1865
10020	1705	-2373
10020	1706	-2905
10020	1707	-3265
10020	1708	-3227
10020	1709	-2657
10020	1710	-1595
10020	1711	-269
10020	1712	992
10020	1713	1878
10020	1714	2256
10020	1715	2182
10020	1716	1867
10020	1717	1550
10020	1718	1393
10020	1719	1422
10020	1720	1546
10020	1721	1641
10020	1722	1626
10020	1723	1502
10020	1724	1341
10020	1725	1223
10020	1726	1186
10020	1727	1207
10020	1728	1228
10020	1729	1198
10020	1730	1107
10020	1731	987
10020	1732	895
10020	1733	859
10020	1734	867
10020	1735	878
10020	1736	834
10020	1737	759
10020	1738	661
10020	1739	566
10020	1740	495
10020	1741	447
10020	1742	432
10020	1743	409
10020	1744	383
10020	1745	358
10020	1746	334
10020	1747	299
10020	1748	247
10020	1749	175
10020	1750	88
10020	1751	-3
10020	1752	-90
10020	1753	-171
10020	1754	-245
10020	1755	-311
10020	1756	-371
10020	1757	-426
10020	1758	-472
10020	1759	-508
10020	1760	-534
10020	1761	-557
10020	1762	-583
10020	1763	-614
10020	1764	-647
10020	1765	-674
10020	1766	-688
10020	1767	-679
10020	1768	-644
10020	1769	-587
10020	1770	-512
10020	1771	-426
10020	1772	-331
10020	1773	-229
10020	1774	-122
10020	1775	-15
10020	1776	92
10020	1777	197
10020	1778	297
10020	1779	388
10020	1780	468
10020	1781	534
10020	1782	584
10020	1783	614
10020	1784	624
10020	1785	618
10020	1786	602
10020	1787	582
10020	1788	560
10020	1789	539
10020	1790	518
10020	1791	490
10020	1792	457
10020	1793	419
10020	1794	381
10020	1795	347
10020	1796	320
10020	1797	299
10020	1798	284
10020	1799	273
10020	1800	263
10020	1801	258
10020	1802	255
10020	1803	253
10020	1804	246
10020	1805	231
10020	1806	208
10020	1807	181
10020	1808	155
10020	1809	136
10020	1810	127
10020	1811	129
10020	1812	134
10020	1813	138
10020	1814	138
10020	1815	135
10020	1816	129
10020	1817	121
10020	1818	112
10020	1819	101
10020	1820	90
10020	1821	77
10020	1822	64
10020	1823	55
10020	1824	54
10020	1825	59
10020	1826	63
10020	1827	61
10020	1828	47
10020	1829	20
10020	1830	-14
10020	1831	-44
10020	1832	-62
10020	1833	-64
10020	1834	-53
10020	1835	-37
10020	1836	-19
10020	1837	-4
10020	1838	7
10020	1839	21
10020	1840	36
10020	1841	51
10020	1842	59
10020	1843	56
10020	1844	43
10020	1845	27
10020	1846	17
10020	1847	20
10020	1848	43
10020	1849	79
10020	1850	116
10020	1851	137
10020	1852	135
10020	1853	112
10020	1854	74
10020	1855	35
10020	1856	0
10020	1857	-26
10020	1858	-51
10020	1859	-84
10020	1860	-132
10020	1861	-193
10020	1862	-254
10020	1863	-300
10020	1864	-322
10020	1865	-319
10020	1866	-305
10020	1867	-290
10020	1868	-280
10020	1869	-269
10020	1870	-210
10020	1871	-130
10020	1872	-48
10020	1873	12
10020	1874	41
10020	1875	65
10020	1876	81
10020	1877	129
10020	1878	202
10020	1879	264
10020	1880	276
10020	1881	230
10020	1882	161
10020	1883	123
10020	1884	154
10020	1885	244
10020	1886	342
10020	1887	384
10020	1888	336
10020	1889	219
10020	1890	107
10020	1891	78
10020	1892	165
10020	1893	325
10020	1894	457
10020	1895	458
10020	1896	277
10020	1897	-57
10020	1898	-466
10020	1899	-867
10020	1900	-1232
10020	1901	-1596
10020	1902	-2023
10020	1903	-2528
10020	1904	-3025
10020	1905	-3338
10020	1906	-3270
10020	1907	-2703
10020	1908	-1681
10020	1909	-415
10020	1910	790
10020	1911	1657
10020	1912	2052
10020	1913	2030
10020	1914	1778
10020	1915	1516
10020	1916	1392
10020	1917	1430
10020	1918	1547
10020	1919	1627
10020	1920	1596
10020	1921	1460
10020	1922	1291
10020	1923	1166
10020	1924	1123
10020	1925	1138
10020	1926	1151
10020	1927	1109
10020	1928	1002
10020	1929	872
10020	1930	780
10020	1931	758
10020	1932	790
10020	1933	828
10020	1934	809
10020	1935	755
10020	1936	671
10020	1937	587
10020	1938	532
10020	1939	499
10020	1940	491
10020	1941	454
10020	1942	391
10020	1943	314
10020	1944	239
10020	1945	175
10020	1946	126
10020	1947	91
10020	1948	65
10020	1949	33
10020	1950	-15
10020	1951	-84
10020	1952	-170
10020	1953	-264
10020	1954	-358
10020	1955	-445
10020	1956	-520
10020	1957	-587
10020	1958	-644
10020	1959	-692
10020	1960	-724
10020	1961	-740
10020	1962	-738
10020	1963	-729
10020	1964	-719
10020	1965	-716
10020	1966	-716
10020	1967	-710
10020	1968	-682
10020	1969	-620
10020	1970	-527
10020	1971	-415
10020	1972	-303
10020	1973	-205
10020	1974	-128
10020	1975	-65
10020	1976	-2
10020	1977	80
10020	1978	186
10020	1979	311
10020	1980	437
10020	1981	546
10020	1982	622
10020	1983	660
10020	1984	670
10020	1985	669
10020	1986	667
10020	1987	668
10020	1988	662
10020	1989	643
10020	1990	605
10020	1991	553
10020	1992	501
10020	1993	466
10020	1994	458
10020	1995	473
10020	1996	493
10020	1997	498
10020	1998	475
10020	1999	424
[truncated: 159,280 more rows]
