# Supplementary material for: Are Complexity Metrics Reliable in Assessing HRV Control in Obese Patients During Sleep?
Source: PLoS One. 2015 Apr 20;10(4):e0124458. doi: 10.1371/journal.pone.0124458 (PMC4404104; doi:10.1371/journal.pone.0124458)
Supplement: S2 Dataset — (ZIP) [file pone.0124458.s002.zip › cabiddu_obese_patients_data/SUBJECT (18)/4/FC.txt]

21660	0	639
21660	1	659
21660	2	669
21660	3	674
21660	4	674
21660	5	672
21660	6	670
21660	7	667
21660	8	660
21660	9	648
21660	10	633
21660	11	617
21660	12	598
21660	13	576
21660	14	552
21660	15	528
21660	16	504
21660	17	482
21660	18	464
21660	19	453
21660	20	447
21660	21	445
21660	22	469
21660	23	455
21660	24	419
21660	25	372
21660	26	329
21660	27	310
21660	28	310
21660	29	316
21660	30	305
21660	31	275
21660	32	233
21660	33	201
21660	34	201
21660	35	237
21660	36	287
21660	37	324
21660	38	323
21660	39	285
21660	40	242
21660	41	227
21660	42	257
21660	43	314
21660	44	363
21660	45	360
21660	46	295
21660	47	195
21660	48	126
21660	49	157
21660	50	311
21660	51	554
21660	52	802
21660	53	952
21660	54	940
21660	55	767
21660	56	499
21660	57	245
21660	58	88
21660	59	59
21660	60	124
21660	61	214
21660	62	268
21660	63	254
21660	64	190
21660	65	122
21660	66	91
21660	67	113
21660	68	166
21660	69	218
21660	70	241
21660	71	228
21660	72	190
21660	73	143
21660	74	106
21660	75	77
21660	76	44
21660	77	-4
21660	78	-64
21660	79	-123
21660	80	-166
21660	81	-185
21660	82	-186
21660	83	-180
21660	84	-188
21660	85	-221
21660	86	-273
21660	87	-275
21660	88	-224
21660	89	-152
21660	90	-85
21660	91	-35
21660	92	-6
21660	93	30
21660	94	65
21660	95	137
21660	96	238
21660	97	325
21660	98	362
21660	99	347
21660	100	311
21660	101	300
21660	102	337
21660	103	409
21660	104	467
21660	105	467
21660	106	390
21660	107	276
21660	108	197
21660	109	221
21660	110	359
21660	111	554
21660	112	702
21660	113	705
21660	114	524
21660	115	193
21660	116	-206
21660	117	-591
21660	118	-936
21660	119	-1277
21660	120	-1666
21660	121	-2107
21660	122	-2520
21660	123	-2745
21660	124	-2613
21660	125	-2034
21660	126	-1071
21660	127	71
21660	128	1115
21660	129	1828
21660	130	2115
21660	131	2042
21660	132	1789
21660	133	1551
21660	134	1456
21660	135	1511
21660	136	1627
21660	137	1695
21660	138	1648
21660	139	1504
21660	140	1333
21660	141	1214
21660	142	1185
21660	143	1228
21660	144	1279
21660	145	1279
21660	146	1206
21660	147	1086
21660	148	974
21660	149	908
21660	150	894
21660	151	907
21660	152	897
21660	153	875
21660	154	830
21660	155	771
21660	156	715
21660	157	659
21660	158	622
21660	159	573
21660	160	523
21660	161	484
21660	162	452
21660	163	419
21660	164	380
21660	165	330
21660	166	271
21660	167	209
21660	168	144
21660	169	75
21660	170	-4
21660	171	-102
21660	172	-218
21660	173	-347
21660	174	-475
21660	175	-587
21660	176	-667
21660	177	-710
21660	178	-727
21660	179	-731
21660	180	-738
21660	181	-753
21660	182	-776
21660	183	-794
21660	184	-794
21660	185	-764
21660	186	-698
21660	187	-602
21660	188	-487
21660	189	-353
21660	190	-211
21660	191	-69
21660	192	65
21660	193	191
21660	194	310
21660	195	424
21660	196	535
21660	197	646
21660	198	749
21660	199	835
21660	200	893
21660	201	914
21660	202	907
21660	203	879
21660	204	847
21660	205	825
21660	206	820
21660	207	826
21660	208	829
21660	209	817
21660	210	792
21660	211	763
21660	212	741
21660	213	729
21660	214	727
21660	215	725
21660	216	712
21660	217	678
21660	218	625
21660	219	564
21660	220	515
21660	221	487
21660	222	480
21660	223	477
21660	224	471
21660	225	446
21660	226	406
21660	227	365
21660	228	342
21660	229	341
21660	230	357
21660	231	373
21660	232	377
21660	233	362
21660	234	333
21660	235	304
21660	236	295
21660	237	311
21660	238	336
21660	239	350
21660	240	331
21660	241	284
21660	242	224
21660	243	176
21660	244	162
21660	245	186
21660	246	239
21660	247	288
21660	248	312
21660	249	303
21660	250	268
21660	251	225
21660	252	195
21660	253	186
21660	254	202
21660	255	229
21660	256	245
21660	257	246
21660	258	230
21660	259	208
21660	260	189
21660	261	184
21660	262	194
21660	263	215
21660	264	235
21660	265	244
21660	266	237
21660	267	213
21660	268	176
21660	269	132
21660	270	93
21660	271	69
21660	272	66
21660	273	81
21660	274	104
21660	275	121
21660	276	114
21660	277	75
21660	278	3
21660	279	-87
21660	280	-174
21660	281	-240
21660	282	-273
21660	283	-277
21660	284	-272
21660	285	-282
21660	286	-317
21660	287	-372
21660	288	-436
21660	289	-490
21660	290	-516
21660	291	-501
21660	292	-416
21660	293	-311
21660	294	-229
21660	295	-188
21660	296	-177
21660	297	-152
21660	298	-107
21660	299	-9
21660	300	122
21660	301	228
21660	302	261
21660	303	214
21660	304	130
21660	305	71
21660	306	88
21660	307	176
21660	308	283
21660	309	343
21660	310	312
21660	311	210
21660	312	107
21660	313	84
21660	314	170
21660	315	326
21660	316	450
21660	317	444
21660	318	261
21660	319	-68
21660	320	-455
21660	321	-820
21660	322	-1130
21660	323	-1425
21660	324	-1773
21660	325	-2195
21660	326	-2614
21660	327	-2869
21660	328	-2779
21660	329	-2242
21660	330	-1303
21660	331	-163
21660	332	894
21660	333	1625
21660	334	1930
21660	335	1868
21660	336	1616
21660	337	1371
21660	338	1256
21660	339	1282
21660	340	1367
21660	341	1408
21660	342	1347
21660	343	1206
21660	344	1054
21660	345	952
21660	346	928
21660	347	952
21660	348	969
21660	349	931
21660	350	838
21660	351	728
21660	352	654
21660	353	631
21660	354	638
21660	355	636
21660	356	583
21660	357	511
21660	358	434
21660	359	371
21660	360	345
21660	361	348
21660	362	378
21660	363	382
21660	364	357
21660	365	318
21660	366	266
21660	367	204
21660	368	129
21660	369	44
21660	370	-48
21660	371	-135
21660	372	-211
21660	373	-271
21660	374	-325
21660	375	-387
21660	376	-474
21660	377	-584
21660	378	-708
21660	379	-831
21660	380	-931
21660	381	-998
21660	382	-1030
21660	383	-1042
21660	384	-1050
21660	385	-1064
21660	386	-1081
21660	387	-1089
21660	388	-1076
21660	389	-1033
21660	390	-960
21660	391	-862
21660	392	-749
21660	393	-626
21660	394	-500
21660	395	-369
21660	396	-240
21660	397	-118
21660	398	-6
21660	399	95
21660	400	182
21660	401	258
21660	402	326
21660	403	391
21660	404	451
21660	405	501
21660	406	532
21660	407	540
21660	408	529
21660	409	506
21660	410	481
21660	411	465
21660	412	462
21660	413	485
21660	414	468
21660	415	427
21660	416	367
21660	417	310
21660	418	267
21660	419	241
21660	420	224
21660	421	205
21660	422	177
21660	423	148
21660	424	136
21660	425	150
21660	426	185
21660	427	213
21660	428	211
21660	429	156
21660	430	57
21660	431	-56
21660	432	-138
21660	433	-158
21660	434	-121
21660	435	-56
21660	436	-6
21660	437	1
21660	438	-29
21660	439	-59
21660	440	-42
21660	441	46
21660	442	191
21660	443	337
21660	444	418
21660	445	394
21660	446	264
21660	447	77
21660	448	-102
21660	449	-221
21660	450	-261
21660	451	-245
21660	452	-210
21660	453	-195
21660	454	-202
21660	455	-219
21660	456	-218
21660	457	-190
21660	458	-141
21660	459	-103
21660	460	-101
21660	461	-142
21660	462	-209
21660	463	-270
21660	464	-292
21660	465	-271
21660	466	-219
21660	467	-168
21660	468	-146
21660	469	-158
21660	470	-191
21660	471	-223
21660	472	-243
21660	473	-248
21660	474	-255
21660	475	-278
21660	476	-322
21660	477	-387
21660	478	-420
21660	479	-454
21660	480	-482
21660	481	-508
21660	482	-534
21660	483	-554
21660	484	-568
21660	485	-581
21660	486	-604
21660	487	-632
21660	488	-661
21660	489	-640
21660	490	-595
21660	491	-537
21660	492	-475
21660	493	-409
21660	494	-319
21660	495	-234
21660	496	-137
21660	497	-45
21660	498	6
21660	499	-6
21660	500	-65
21660	501	-129
21660	502	-150
21660	503	-100
21660	504	8
21660	505	122
21660	506	176
21660	507	138
21660	508	37
21660	509	-58
21660	510	-70
21660	511	27
21660	512	192
21660	513	329
21660	514	340
21660	515	165
21660	516	-171
21660	517	-590
21660	518	-1001
21660	519	-1351
21660	520	-1646
21660	521	-1927
21660	522	-2220
21660	523	-2485
21660	524	-2612
21660	525	-2466
21660	526	-1957
21660	527	-1111
21660	528	-90
21660	529	873
21660	530	1557
21660	531	1849
21660	532	1779
21660	533	1503
21660	534	1211
21660	535	1050
21660	536	1052
21660	537	1154
21660	538	1247
21660	539	1251
21660	540	1148
21660	541	986
21660	542	837
21660	543	756
21660	544	750
21660	545	781
21660	546	804
21660	547	789
21660	548	744
21660	549	693
21660	550	655
21660	551	627
21660	552	593
21660	553	519
21660	554	440
21660	555	361
21660	556	296
21660	557	258
21660	558	240
21660	559	255
21660	560	254
21660	561	230
21660	562	190
21660	563	141
21660	564	89
21660	565	49
21660	566	16
21660	567	-22
21660	568	-76
21660	569	-153
21660	570	-256
21660	571	-375
21660	572	-497
21660	573	-596
21660	574	-662
21660	575	-700
21660	576	-727
21660	577	-761
21660	578	-809
21660	579	-871
21660	580	-938
21660	581	-990
21660	582	-1014
21660	583	-1009
21660	584	-989
21660	585	-962
21660	586	-934
21660	587	-899
21660	588	-844
21660	589	-748
21660	590	-602
21660	591	-417
21660	592	-221
21660	593	-47
21660	594	87
21660	595	178
21660	596	245
21660	597	306
21660	598	375
21660	599	452
21660	600	519
21660	601	557
21660	602	562
21660	603	548
21660	604	535
21660	605	543
21660	606	574
21660	607	614
21660	608	640
21660	609	633
21660	610	591
21660	611	529
21660	612	471
21660	613	435
21660	614	426
21660	615	434
21660	616	447
21660	617	449
21660	618	436
21660	619	412
21660	620	388
21660	621	369
21660	622	352
21660	623	327
21660	624	296
21660	625	258
21660	626	218
21660	627	184
21660	628	162
21660	629	151
21660	630	146
21660	631	142
21660	632	128
21660	633	112
21660	634	102
21660	635	106
21660	636	124
21660	637	150
21660	638	171
21660	639	174
21660	640	150
21660	641	108
21660	642	60
21660	643	25
21660	644	15
21660	645	25
21660	646	52
21660	647	82
21660	648	109
21660	649	124
21660	650	128
21660	651	125
21660	652	119
21660	653	114
21660	654	118
21660	655	135
21660	656	164
21660	657	190
21660	658	200
21660	659	177
21660	660	111
21660	661	12
21660	662	-93
21660	663	-174
21660	664	-214
21660	665	-215
21660	666	-198
21660	667	-184
21660	668	-195
21660	669	-240
21660	670	-304
21660	671	-370
21660	672	-425
21660	673	-464
21660	674	-491
21660	675	-504
21660	676	-467
21660	677	-405
21660	678	-344
21660	679	-282
21660	680	-219
21660	681	-124
21660	682	-26
21660	683	90
21660	684	207
21660	685	291
21660	686	316
21660	687	289
21660	688	248
21660	689	239
21660	690	277
21660	691	344
21660	692	399
21660	693	401
21660	694	335
21660	695	233
21660	696	157
21660	697	165
21660	698	275
21660	699	437
21660	700	570
21660	701	585
21660	702	429
21660	703	103
21660	704	-343
21660	705	-833
21660	706	-1316
21660	707	-1762
21660	708	-2155
21660	709	-2452
21660	710	-2584
21660	711	-2463
21660	712	-2029
21660	713	-1289
21660	714	-349
21660	715	607
21660	716	1384
21660	717	1846
21660	718	1971
21660	719	1843
21660	720	1607
21660	721	1403
21660	722	1305
21660	723	1304
21660	724	1335
21660	725	1323
21660	726	1240
21660	727	1113
21660	728	1001
21660	729	947
21660	730	957
21660	731	1000
21660	732	1023
21660	733	987
21660	734	894
21660	735	785
21660	736	707
21660	737	681
21660	738	697
21660	739	716
21660	740	689
21660	741	642
21660	742	580
21660	743	508
21660	744	445
21660	745	385
21660	746	354
21660	747	318
21660	748	289
21660	749	276
21660	750	268
21660	751	250
21660	752	201
21660	753	118
21660	754	7
21660	755	-114
21660	756	-227
21660	757	-318
21660	758	-384
21660	759	-434
21660	760	-482
21660	761	-539
21660	762	-607
21660	763	-685
21660	764	-771
21660	765	-848
21660	766	-909
21660	767	-949
21660	768	-970
21660	769	-980
21660	770	-977
21660	771	-968
21660	772	-950
21660	773	-919
21660	774	-863
21660	775	-774
21660	776	-652
21660	777	-499
21660	778	-326
21660	779	-148
21660	780	18
21660	781	164
21660	782	286
21660	783	390
21660	784	473
21660	785	541
21660	786	591
21660	787	626
21660	788	645
21660	789	649
21660	790	645
21660	791	638
21660	792	637
21660	793	642
21660	794	652
21660	795	660
21660	796	659
21660	797	643
21660	798	613
21660	799	579
21660	800	548
21660	801	520
21660	802	494
21660	803	464
21660	804	457
21660	805	415
21660	806	361
21660	807	313
21660	808	292
21660	809	303
21660	810	324
21660	811	330
21660	812	302
21660	813	242
21660	814	172
21660	815	121
21660	816	115
21660	817	149
21660	818	193
21660	819	212
21660	820	195
21660	821	151
21660	822	121
21660	823	134
21660	824	200
21660	825	289
21660	826	348
21660	827	330
21660	828	229
21660	829	89
21660	830	-11
21660	831	-4
21660	832	138
21660	833	380
21660	834	624
21660	835	768
21660	836	749
21660	837	575
21660	838	325
21660	839	96
21660	840	-31
21660	841	-34
21660	842	55
21660	843	165
21660	844	231
21660	845	224
21660	846	162
21660	847	89
21660	848	45
21660	849	42
21660	850	76
21660	851	114
21660	852	130
21660	853	106
21660	854	57
21660	855	6
21660	856	-23
21660	857	-21
21660	858	6
21660	859	48
21660	860	94
21660	861	129
21660	862	146
21660	863	144
21660	864	123
21660	865	79
21660	866	13
21660	867	-58
21660	868	-135
21660	869	-165
21660	870	-190
21660	871	-215
21660	872	-245
21660	873	-273
21660	874	-302
21660	875	-334
21660	876	-367
21660	877	-400
21660	878	-430
21660	879	-415
21660	880	-373
21660	881	-323
21660	882	-274
21660	883	-229
21660	884	-154
21660	885	-66
21660	886	50
21660	887	177
21660	888	266
21660	889	291
21660	890	254
21660	891	193
21660	892	156
21660	893	176
21660	894	245
21660	895	318
21660	896	344
21660	897	304
21660	898	225
21660	899	164
21660	900	176
21660	901	272
21660	902	409
21660	903	499
21660	904	452
21660	905	231
21660	906	-141
21660	907	-594
21660	908	-1051
21660	909	-1468
21660	910	-1838
21660	911	-2171
21660	912	-2455
21660	913	-2628
21660	914	-2590
21660	915	-2244
21660	916	-1566
21660	917	-638
21660	918	356
21660	919	1212
21660	920	1767
21660	921	1975
21660	922	1907
21660	923	1710
21660	924	1526
21660	925	1434
21660	926	1428
21660	927	1451
21660	928	1437
21660	929	1362
21660	930	1250
21660	931	1156
21660	932	1121
21660	933	1143
21660	934	1180
21660	935	1184
21660	936	1130
21660	937	1030
21660	938	927
21660	939	863
21660	940	851
21660	941	867
21660	942	867
21660	943	810
21660	944	737
21660	945	669
21660	946	621
21660	947	599
21660	948	583
21660	949	583
21660	950	549
21660	951	485
21660	952	413
21660	953	345
21660	954	287
21660	955	237
21660	956	185
21660	957	128
21660	958	57
21660	959	-33
21660	960	-141
21660	961	-257
21660	962	-369
21660	963	-472
21660	964	-562
21660	965	-638
21660	966	-703
21660	967	-763
21660	968	-824
21660	969	-885
21660	970	-940
21660	971	-981
21660	972	-1004
21660	973	-1006
21660	974	-987
21660	975	-952
21660	976	-908
21660	977	-853
21660	978	-779
21660	979	-676
21660	980	-544
21660	981	-386
21660	982	-213
21660	983	-40
21660	984	117
21660	985	247
21660	986	352
21660	987	441
21660	988	524
21660	989	605
21660	990	680
21660	991	743
21660	992	784
21660	993	796
21660	994	784
21660	995	760
21660	996	736
21660	997	718
21660	998	704
21660	999	690
21660	1000	669
21660	1001	646
21660	1002	624
21660	1003	612
21660	1004	613
21660	1005	619
21660	1006	618
21660	1007	593
21660	1008	543
21660	1009	478
21660	1010	411
21660	1011	360
21660	1012	337
21660	1013	343
21660	1014	364
21660	1015	379
21660	1016	372
21660	1017	339
21660	1018	285
21660	1019	228
21660	1020	180
21660	1021	153
21660	1022	149
21660	1023	157
21660	1024	162
21660	1025	159
21660	1026	144
21660	1027	121
21660	1028	98
21660	1029	87
21660	1030	91
21660	1031	109
21660	1032	135
21660	1033	157
21660	1034	172
21660	1035	178
21660	1036	174
21660	1037	169
21660	1038	170
21660	1039	179
21660	1040	195
21660	1041	209
21660	1042	217
21660	1043	211
21660	1044	190
21660	1045	159
21660	1046	131
21660	1047	112
21660	1048	117
21660	1049	141
21660	1050	175
21660	1051	211
21660	1052	235
21660	1053	235
21660	1054	214
21660	1055	183
21660	1056	155
21660	1057	137
21660	1058	130
21660	1059	133
21660	1060	137
21660	1061	136
21660	1062	126
21660	1063	109
21660	1064	94
21660	1065	84
21660	1066	84
21660	1067	92
21660	1068	106
21660	1069	121
21660	1070	131
21660	1071	133
21660	1072	128
21660	1073	114
21660	1074	87
21660	1075	44
21660	1076	-13
21660	1077	-79
21660	1078	-143
21660	1079	-195
21660	1080	-225
21660	1081	-237
21660	1082	-243
21660	1083	-258
21660	1084	-292
21660	1085	-342
21660	1086	-398
21660	1087	-455
21660	1088	-498
21660	1089	-522
21660	1090	-526
21660	1091	-477
21660	1092	-415
21660	1093	-353
21660	1094	-304
21660	1095	-249
21660	1096	-198
21660	1097	-95
21660	1098	58
21660	1099	216
21660	1100	304
21660	1101	291
21660	1102	203
21660	1103	116
21660	1104	102
21660	1105	189
21660	1106	327
21660	1107	432
21660	1108	413
21660	1109	260
21660	1110	46
21660	1111	-99
21660	1112	-79
21660	1113	117
21660	1114	382
21660	1115	560
21660	1116	516
21660	1117	217
21660	1118	-253
21660	1119	-744
21660	1120	-1141
21660	1121	-1429
21660	1122	-1696
21660	1123	-2047
21660	1124	-2519
21660	1125	-3008
21660	1126	-3295
21660	1127	-3142
21660	1128	-2438
21660	1129	-1270
21660	1130	76
21660	1131	1246
21660	1132	1964
21660	1133	2147
21660	1134	1923
21660	1135	1546
21660	1136	1267
21660	1137	1208
21660	1138	1329
21660	1139	1487
21660	1140	1540
21660	1141	1436
21660	1142	1226
21660	1143	1025
21660	1144	933
21660	1145	977
21660	1146	1097
21660	1147	1192
21660	1148	1192
21660	1149	1093
21660	1150	954
21660	1151	847
21660	1152	809
21660	1153	822
21660	1154	836
21660	1155	780
21660	1156	692
21660	1157	593
21660	1158	529
21660	1159	513
21660	1160	547
21660	1161	560
21660	1162	544
21660	1163	502
21660	1164	449
21660	1165	391
21660	1166	333
21660	1167	279
21660	1168	232
21660	1169	182
21660	1170	126
21660	1171	56
21660	1172	-26
21660	1173	-123
21660	1174	-227
21660	1175	-335
21660	1176	-442
21660	1177	-546
21660	1178	-635
21660	1179	-703
21660	1180	-745
21660	1181	-770
21660	1182	-783
21660	1183	-790
21660	1184	-798
21660	1185	-815
21660	1186	-839
21660	1187	-862
21660	1188	-869
21660	1189	-845
21660	1190	-778
21660	1191	-667
21660	1192	-517
21660	1193	-348
21660	1194	-178
21660	1195	0
21660	1196	133
21660	1197	240
21660	1198	336
21660	1199	437
21660	1200	560
21660	1201	700
21660	1202	826
21660	1203	907
21660	1204	929
21660	1205	897
21660	1206	842
21660	1207	798
21660	1208	787
21660	1209	810
21660	1210	844
21660	1211	864
21660	1212	856
21660	1213	831
21660	1214	809
21660	1215	802
21660	1216	804
21660	1217	795
21660	1218	748
21660	1219	656
21660	1220	544
21660	1221	468
21660	1222	479
21660	1223	594
21660	1224	783
21660	1225	973
21660	1226	1080
21660	1227	1049
21660	1228	880
21660	1229	630
21660	1230	393
21660	1231	244
21660	1232	215
21660	1233	284
21660	1234	389
21660	1235	470
21660	1236	482
21660	1237	430
21660	1238	348
21660	1239	285
21660	1240	267
21660	1241	292
21660	1242	335
21660	1243	374
21660	1244	392
21660	1245	394
21660	1246	390
21660	1247	398
21660	1248	423
21660	1249	449
21660	1250	460
21660	1251	446
21660	1252	408
21660	1253	356
21660	1254	312
21660	1255	294
21660	1256	310
21660	1257	355
21660	1258	407
21660	1259	439
21660	1260	473
21660	1261	463
21660	1262	415
21660	1263	353
21660	1264	303
21660	1265	288
21660	1266	309
21660	1267	346
21660	1268	374
21660	1269	372
21660	1270	339
21660	1271	291
21660	1272	257
21660	1273	256
21660	1274	288
21660	1275	328
21660	1276	347
21660	1277	327
21660	1278	268
21660	1279	187
21660	1280	109
21660	1281	54
21660	1282	31
21660	1283	28
21660	1284	24
21660	1285	3
21660	1286	-38
21660	1287	-91
21660	1288	-142
21660	1289	-182
21660	1290	-205
21660	1291	-213
21660	1292	-206
21660	1293	-185
21660	1294	-108
21660	1295	-13
21660	1296	73
21660	1297	125
21660	1298	149
21660	1299	139
21660	1300	167
21660	1301	252
21660	1302	376
21660	1303	478
21660	1304	508
21660	1305	461
21660	1306	386
21660	1307	354
21660	1308	409
21660	1309	524
21660	1310	628
21660	1311	643
21660	1312	545
21660	1313	383
21660	1314	263
21660	1315	276
21660	1316	445
21660	1317	687
21660	1318	856
21660	1319	826
21660	1320	557
21660	1321	117
21660	1322	-358
21660	1323	-753
21660	1324	-1045
21660	1325	-1308
21660	1326	-1651
21660	1327	-2116
21660	1328	-2609
21660	1329	-2922
21660	1330	-2828
21660	1331	-2212
21660	1332	-1139
21660	1333	138
21660	1334	1277
21660	1335	2006
21660	1336	2230
21660	1337	2058
21660	1338	1723
21660	1339	1459
21660	1340	1385
21660	1341	1475
21660	1342	1609
21660	1343	1652
21660	1344	1554
21660	1345	1359
21660	1346	1170
21660	1347	1078
21660	1348	1102
21660	1349	1188
21660	1350	1239
21660	1351	1192
21660	1352	1052
21660	1353	886
21660	1354	773
21660	1355	749
21660	1356	791
21660	1357	840
21660	1358	824
21660	1359	764
21660	1360	666
21660	1361	566
21660	1362	490
21660	1363	466
21660	1364	444
21660	1365	429
21660	1366	420
21660	1367	418
21660	1368	406
21660	1369	370
21660	1370	302
21660	1371	215
21660	1372	129
21660	1373	64
21660	1374	22
21660	1375	-12
21660	1376	-64
21660	1377	-157
21660	1378	-295
21660	1379	-452
21660	1380	-594
21660	1381	-693
21660	1382	-748
21660	1383	-778
21660	1384	-805
21660	1385	-849
21660	1386	-909
21660	1387	-965
21660	1388	-990
21660	1389	-973
21660	1390	-916
21660	1391	-833
21660	1392	-737
21660	1393	-638
21660	1394	-534
21660	1395	-415
21660	1396	-278
21660	1397	-122
21660	1398	41
21660	1399	195
21660	1400	327
21660	1401	438
21660	1402	530
21660	1403	610
21660	1404	682
21660	1405	742
21660	1406	778
21660	1407	782
21660	1408	756
21660	1409	713
21660	1410	671
21660	1411	644
21660	1412	640
21660	1413	652
21660	1414	664
21660	1415	656
21660	1416	620
21660	1417	568
21660	1418	523
21660	1419	500
21660	1420	499
21660	1421	504
21660	1422	500
21660	1423	482
21660	1424	445
21660	1425	403
21660	1426	367
21660	1427	344
21660	1428	330
21660	1429	317
21660	1430	295
21660	1431	265
21660	1432	234
21660	1433	212
21660	1434	207
21660	1435	215
21660	1436	225
21660	1437	221
21660	1438	198
21660	1439	163
21660	1440	130
21660	1441	109
21660	1442	108
21660	1443	118
21660	1444	128
21660	1445	125
21660	1446	107
21660	1447	81
21660	1448	58
21660	1449	46
21660	1450	51
21660	1451	65
21660	1452	86
21660	1453	100
21660	1454	99
21660	1455	81
21660	1456	58
21660	1457	41
21660	1458	34
21660	1459	38
21660	1460	49
21660	1461	53
21660	1462	34
21660	1463	-17
21660	1464	-93
21660	1465	-175
21660	1466	-243
21660	1467	-286
21660	1468	-302
21660	1469	-302
21660	1470	-304
21660	1471	-332
21660	1472	-397
21660	1473	-489
21660	1474	-579
21660	1475	-641
21660	1476	-611
21660	1477	-513
21660	1478	-383
21660	1479	-257
21660	1480	-158
21660	1481	-66
21660	1482	8
21660	1483	99
21660	1484	203
21660	1485	285
21660	1486	316
21660	1487	288
21660	1488	232
21660	1489	195
21660	1490	221
21660	1491	303
21660	1492	393
21660	1493	430
21660	1494	382
21660	1495	268
21660	1496	159
21660	1497	135
21660	1498	237
21660	1499	431
21660	1500	616
21660	1501	666
21660	1502	504
21660	1503	129
21660	1504	-383
21660	1505	-930
21660	1506	-1427
21660	1507	-1829
21660	1508	-2137
21660	1509	-2354
21660	1510	-2453
21660	1511	-2363
21660	1512	-2005
21660	1513	-1356
21660	1514	-487
21660	1515	443
21660	1516	1234
21660	1517	1735
21660	1518	1891
21660	1519	1774
21660	1520	1532
21660	1521	1317
21660	1522	1210
21660	1523	1211
21660	1524	1253
21660	1525	1263
21660	1526	1201
21660	1527	1083
21660	1528	964
21660	1529	895
21660	1530	891
21660	1531	921
21660	1532	936
21660	1533	903
21660	1534	821
21660	1535	718
21660	1536	637
21660	1537	598
21660	1538	588
21660	1539	570
21660	1540	500
21660	1541	413
21660	1542	326
21660	1543	257
21660	1544	218
21660	1545	205
21660	1546	230
21660	1547	242
21660	1548	233
21660	1549	209
21660	1550	170
21660	1551	120
21660	1552	57
21660	1553	-16
21660	1554	-98
21660	1555	-183
21660	1556	-272
21660	1557	-364
21660	1558	-457
21660	1559	-545
21660	1560	-636
21660	1561	-732
21660	1562	-835
21660	1563	-941
21660	1564	-1044
21660	1565	-1135
21660	1566	-1207
21660	1567	-1248
21660	1568	-1258
21660	1569	-1242
21660	1570	-1213
21660	1571	-1178
21660	1572	-1136
21660	1573	-1079
21660	1574	-998
21660	1575	-885
21660	1576	-739
21660	1577	-571
21660	1578	-403
21660	1579	-249
21660	1580	-115
21660	1581	5
21660	1582	113
21660	1583	219
21660	1584	331
21660	1585	440
21660	1586	558
21660	1587	623
21660	1588	645
21660	1589	633
21660	1590	606
21660	1591	585
21660	1592	578
21660	1593	580
21660	1594	581
21660	1595	570
21660	1596	550
21660	1597	530
21660	1598	519
21660	1599	511
21660	1600	493
21660	1601	451
21660	1602	392
21660	1603	329
21660	1604	287
21660	1605	286
21660	1606	321
21660	1607	358
21660	1608	357
21660	1609	288
21660	1610	160
21660	1611	19
21660	1612	-68
21660	1613	-46
21660	1614	97
21660	1615	312
21660	1616	509
21660	1617	601
21660	1618	544
21660	1619	354
21660	1620	102
21660	1621	-119
21660	1622	-241
21660	1623	-249
21660	1624	-179
21660	1625	-95
21660	1626	-52
21660	1627	-61
21660	1628	-103
21660	1629	-139
21660	1630	-142
21660	1631	-110
21660	1632	-69
21660	1633	-52
21660	1634	-78
21660	1635	-130
21660	1636	-181
21660	1637	-201
21660	1638	-177
21660	1639	-121
21660	1640	-64
21660	1641	-36
21660	1642	-47
21660	1643	-87
21660	1644	-127
21660	1645	-144
21660	1646	-132
21660	1647	-110
21660	1648	-100
21660	1649	-116
21660	1650	-167
21660	1651	-204
21660	1652	-244
21660	1653	-283
21660	1654	-326
21660	1655	-383
21660	1656	-454
21660	1657	-530
21660	1658	-600
21660	1659	-657
21660	1660	-696
21660	1661	-712
21660	1662	-709
21660	1663	-654
21660	1664	-581
21660	1665	-502
21660	1666	-436
21660	1667	-375
21660	1668	-293
21660	1669	-208
21660	1670	-103
21660	1671	3
21660	1672	72
21660	1673	86
21660	1674	61
21660	1675	36
21660	1676	54
21660	1677	127
21660	1678	232
21660	1679	314
21660	1680	315
21660	1681	227
21660	1682	92
21660	1683	-8
21660	1684	-11
21660	1685	100
21660	1686	276
21660	1687	417
21660	1688	421
21660	1689	227
21660	1690	-150
21660	1691	-637
21660	1692	-1147
21660	1693	-1618
21660	1694	-2022
21660	1695	-2356
21660	1696	-2607
21660	1697	-2726
21660	1698	-2632
21660	1699	-2248
21660	1700	-1561
21660	1701	-656
21660	1702	291
21660	1703	1086
21660	1704	1584
21660	1705	1746
21660	1706	1647
21660	1707	1435
21660	1708	1255
21660	1709	1192
21660	1710	1232
21660	1711	1302
21660	1712	1327
21660	1713	1270
21660	1714	1146
21660	1715	1014
21660	1716	923
21660	1717	892
21660	1718	892
21660	1719	884
21660	1720	840
21660	1721	765
21660	1722	691
21660	1723	648
21660	1724	644
21660	1725	652
21660	1726	639
21660	1727	562
21660	1728	469
21660	1729	380
21660	1730	325
21660	1731	305
21660	1732	301
21660	1733	319
21660	1734	308
21660	1735	267
21660	1736	208
21660	1737	140
21660	1738	73
21660	1739	4
21660	1740	-70
21660	1741	-148
21660	1742	-225
21660	1743	-298
21660	1744	-363
21660	1745	-425
21660	1746	-492
21660	1747	-570
21660	1748	-665
21660	1749	-772
21660	1750	-881
21660	1751	-972
21660	1752	-1036
21660	1753	-1072
21660	1754	-1092
21660	1755	-1107
21660	1756	-1124
21660	1757	-1145
21660	1758	-1159
21660	1759	-1150
21660	1760	-1101
21660	1761	-1012
21660	1762	-894
21660	1763	-758
21660	1764	-619
21660	1765	-486
21660	1766	-354
21660	1767	-219
21660	1768	-71
21660	1769	87
21660	1770	243
21660	1771	379
21660	1772	480
21660	1773	539
21660	1774	563
21660	1775	562
21660	1776	552
21660	1777	553
21660	1778	567
21660	1779	590
21660	1780	619
21660	1781	646
21660	1782	661
21660	1783	657
21660	1784	639
21660	1785	614
21660	1786	585
21660	1787	557
21660	1788	527
21660	1789	494
21660	1790	455
21660	1791	407
21660	1792	354
21660	1793	309
21660	1794	280
21660	1795	272
21660	1796	282
21660	1797	300
21660	1798	319
21660	1799	327
21660	1800	318
21660	1801	293
21660	1802	258
21660	1803	224
21660	1804	200
21660	1805	187
21660	1806	187
21660	1807	194
21660	1808	195
21660	1809	183
21660	1810	159
21660	1811	128
21660	1812	98
21660	1813	77
21660	1814	69
21660	1815	73
21660	1816	79
21660	1817	76
21660	1818	62
21660	1819	39
21660	1820	17
21660	1821	7
21660	1822	12
21660	1823	39
21660	1824	80
21660	1825	122
21660	1826	157
21660	1827	178
21660	1828	187
21660	1829	185
21660	1830	172
21660	1831	156
21660	1832	141
21660	1833	132
21660	1834	132
21660	1835	144
21660	1836	170
21660	1837	205
21660	1838	236
21660	1839	250
21660	1840	232
21660	1841	173
21660	1842	83
21660	1843	-21
21660	1844	-116
21660	1845	-185
21660	1846	-223
21660	1847	-236
21660	1848	-241
21660	1849	-248
21660	1850	-266
21660	1851	-295
21660	1852	-328
21660	1853	-361
21660	1854	-390
21660	1855	-413
21660	1856	-429
21660	1857	-397
21660	1858	-344
21660	1859	-288
21660	1860	-247
21660	1861	-209
21660	1862	-183
21660	1863	-114
21660	1864	1
21660	1865	124
21660	1866	202
21660	1867	202
21660	1868	141
21660	1869	83
21660	1870	93
21660	1871	194
21660	1872	347
21660	1873	464
21660	1874	469
21660	1875	346
21660	1876	159
21660	1877	27
21660	1878	50
21660	1879	240
21660	1880	504
21660	1881	683
21660	1882	645
21660	1883	361
21660	1884	-95
21660	1885	-592
21660	1886	-1017
21660	1887	-1349
21660	1888	-1660
21660	1889	-2049
21660	1890	-2544
21660	1891	-3036
21660	1892	-3308
21660	1893	-3138
21660	1894	-2420
21660	1895	-1249
21660	1896	101
21660	1897	1276
21660	1898	1998
21660	1899	2188
21660	1900	1975
21660	1901	1610
21660	1902	1338
21660	1903	1282
21660	1904	1412
21660	1905	1589
21660	1906	1665
21660	1907	1579
21660	1908	1379
21660	1909	1174
21660	1910	1059
21660	1911	1058
21660	1912	1119
21660	1913	1157
21660	1914	1107
21660	1915	969
21660	1916	808
21660	1917	705
21660	1918	694
21660	1919	753
21660	1920	821
21660	1921	822
21660	1922	773
21660	1923	689
21660	1924	604
21660	1925	541
21660	1926	515
21660	1927	473
21660	1928	420
21660	1929	367
21660	1930	326
21660	1931	293
21660	1932	262
21660	1933	224
21660	1934	177
21660	1935	122
21660	1936	56
21660	1937	-15
21660	1938	-89
21660	1939	-166
21660	1940	-250
21660	1941	-351
21660	1942	-467
21660	1943	-591
21660	1944	-708
21660	1945	-808
21660	1946	-879
21660	1947	-918
21660	1948	-928
21660	1949	-921
21660	1950	-914
21660	1951	-918
21660	1952	-933
21660	1953	-951
21660	1954	-950
21660	1955	-909
21660	1956	-814
21660	1957	-666
21660	1958	-484
21660	1959	-294
21660	1960	-121
21660	1961	26
21660	1962	142
21660	1963	239
21660	1964	333
21660	1965	433
21660	1966	537
21660	1967	638
21660	1968	726
21660	1969	791
21660	1970	827
21660	1971	834
21660	1972	822
21660	1973	796
21660	1974	764
21660	1975	731
21660	1976	706
21660	1977	717
21660	1978	718
21660	1979	716
21660	1980	705
21660	1981	687
21660	1982	663
21660	1983	630
21660	1984	583
21660	1985	527
21660	1986	472
21660	1987	424
21660	1988	397
21660	1989	395
21660	1990	409
21660	1991	419
21660	1992	405
21660	1993	364
21660	1994	308
21660	1995	263
21660	1996	246
21660	1997	266
21660	1998	303
21660	1999	329
[truncated: 159,280 more rows]
