# Supplementary material for: Are Complexity Metrics Reliable in Assessing HRV Control in Obese Patients During Sleep?
Source: PLoS One. 2015 Apr 20;10(4):e0124458. doi: 10.1371/journal.pone.0124458 (PMC4404104; doi:10.1371/journal.pone.0124458)
Supplement: S2 Dataset — (ZIP) [file pone.0124458.s002.zip › cabiddu_obese_patients_data/SUBJECT (2)/1/FC.txt]

990	0	464
990	1	464
990	2	446
990	3	426
990	4	420
990	5	410
990	6	379
990	7	340
990	8	315
990	9	298
990	10	271
990	11	239
990	12	227
990	13	231
990	14	226
990	15	206
990	16	190
990	17	181
990	18	156
990	19	112
990	20	76
990	21	70
990	22	76
990	23	73
990	24	75
990	25	91
990	26	109
990	27	107
990	28	91
990	29	86
990	30	97
990	31	97
990	32	82
990	33	75
990	34	83
990	35	91
990	36	85
990	37	81
990	38	90
990	39	89
990	40	53
990	41	5
990	42	-16
990	43	-12
990	44	-5
990	45	4
990	46	29
990	47	59
990	48	58
990	49	16
990	50	-35
990	51	-63
990	52	-70
990	53	-60
990	54	-19
990	55	51
990	56	110
990	57	124
990	58	105
990	59	85
990	60	75
990	61	56
990	62	34
990	63	31
990	64	45
990	65	50
990	66	41
990	67	42
990	68	68
990	69	93
990	70	93
990	71	77
990	72	62
990	73	44
990	74	10
990	75	-23
990	76	-39
990	77	-53
990	78	-102
990	79	-186
990	80	-270
990	81	-325
990	82	-353
990	83	-351
990	84	-310
990	85	-242
990	86	-186
990	87	-162
990	88	-147
990	89	-105
990	90	-31
990	91	57
990	92	156
990	93	269
990	94	364
990	95	395
990	96	362
990	97	306
990	98	267
990	99	250
990	100	263
990	101	317
990	102	393
990	103	434
990	104	396
990	105	296
990	106	199
990	107	150
990	108	144
990	109	155
990	110	121
990	111	-66
990	112	-511
990	113	-1209
990	114	-2015
990	115	-2709
990	116	-3075
990	117	-2951
990	118	-2285
990	119	-1193
990	120	41
990	121	1099
990	122	1767
990	123	1989
990	124	1829
990	125	1434
990	126	996
990	127	675
990	128	523
990	129	481
990	130	470
990	131	458
990	132	431
990	133	378
990	134	312
990	135	269
990	136	265
990	137	271
990	138	250
990	139	211
990	140	194
990	141	207
990	142	234
990	143	261
990	144	287
990	145	287
990	146	231
990	147	125
990	148	30
990	149	-17
990	150	-24
990	151	-19
990	152	1
990	153	41
990	154	71
990	155	65
990	156	35
990	157	13
990	158	-3
990	159	-36
990	160	-88
990	161	-131
990	162	-156
990	163	-182
990	164	-219
990	165	-249
990	166	-260
990	167	-279
990	168	-325
990	169	-383
990	170	-422
990	171	-445
990	172	-477
990	173	-518
990	174	-555
990	175	-601
990	176	-682
990	177	-788
990	178	-875
990	179	-916
990	180	-928
990	181	-929
990	182	-919
990	183	-900
990	184	-894
990	185	-909
990	186	-909
990	187	-848
990	188	-730
990	189	-587
990	190	-438
990	191	-284
990	192	-140
990	193	-28
990	194	60
990	195	164
990	196	296
990	197	431
990	198	536
990	199	610
990	200	661
990	201	681
990	202	667
990	203	650
990	204	659
990	205	683
990	206	691
990	207	680
990	208	673
990	209	677
990	210	667
990	211	642
990	212	621
990	213	615
990	214	601
990	215	571
990	216	549
990	217	557
990	218	577
990	219	581
990	220	560
990	221	532
990	222	491
990	223	425
990	224	346
990	225	295
990	226	278
990	227	268
990	228	244
990	229	222
990	230	210
990	231	197
990	232	173
990	233	160
990	234	175
990	235	198
990	236	202
990	237	190
990	238	191
990	239	201
990	240	196
990	241	168
990	242	140
990	243	116
990	244	82
990	245	48
990	246	50
990	247	100
990	248	167
990	249	212
990	250	226
990	251	225
990	252	208
990	253	164
990	254	117
990	255	99
990	256	109
990	257	114
990	258	106
990	259	105
990	260	117
990	261	127
990	262	131
990	263	147
990	264	186
990	265	220
990	266	222
990	267	205
990	268	196
990	269	188
990	270	163
990	271	132
990	272	123
990	273	133
990	274	138
990	275	128
990	276	120
990	277	119
990	278	100
990	279	56
990	280	12
990	281	-4
990	282	-2
990	283	-2
990	284	5
990	285	26
990	286	41
990	287	16
990	288	-42
990	289	-100
990	290	-142
990	291	-176
990	292	-195
990	293	-177
990	294	-129
990	295	-99
990	296	-123
990	297	-191
990	298	-278
990	299	-371
990	300	-460
990	301	-511
990	302	-486
990	303	-404
990	304	-320
990	305	-265
990	306	-225
990	307	-186
990	308	-163
990	309	-146
990	310	-107
990	311	-36
990	312	35
990	313	73
990	314	85
990	315	86
990	316	72
990	317	34
990	318	-4
990	319	0
990	320	49
990	321	111
990	322	159
990	323	192
990	324	197
990	325	153
990	326	85
990	327	48
990	328	62
990	329	57
990	330	-78
990	331	-432
990	332	-1034
990	333	-1833
990	334	-2671
990	335	-3276
990	336	-3379
990	337	-2855
990	338	-1795
990	339	-449
990	340	862
990	341	1826
990	342	2244
990	343	2122
990	344	1663
990	345	1130
990	346	713
990	347	488
990	348	439
990	349	487
990	350	521
990	351	466
990	352	344
990	353	238
990	354	192
990	355	191
990	356	207
990	357	224
990	358	222
990	359	180
990	360	106
990	361	50
990	362	42
990	363	64
990	364	74
990	365	66
990	366	48
990	367	24
990	368	-8
990	369	-46
990	370	-64
990	371	-69
990	372	-80
990	373	-112
990	374	-138
990	375	-150
990	376	-166
990	377	-200
990	378	-234
990	379	-251
990	380	-259
990	381	-284
990	382	-325
990	383	-364
990	384	-405
990	385	-466
990	386	-537
990	387	-587
990	388	-607
990	389	-627
990	390	-666
990	391	-705
990	392	-732
990	393	-756
990	394	-792
990	395	-821
990	396	-825
990	397	-826
990	398	-853
990	399	-903
990	400	-946
990	401	-971
990	402	-989
990	403	-991
990	404	-951
990	405	-867
990	406	-775
990	407	-694
990	408	-608
990	409	-500
990	410	-386
990	411	-280
990	412	-168
990	413	-34
990	414	104
990	415	217
990	416	306
990	417	395
990	418	485
990	419	548
990	420	581
990	421	606
990	422	632
990	423	638
990	424	617
990	425	591
990	426	576
990	427	555
990	428	512
990	429	464
990	430	441
990	431	440
990	432	435
990	433	437
990	434	460
990	435	492
990	436	501
990	437	478
990	438	450
990	439	431
990	440	407
990	441	368
990	442	336
990	443	329
990	444	324
990	445	304
990	446	276
990	447	262
990	448	256
990	449	233
990	450	201
990	451	190
990	452	202
990	453	212
990	454	210
990	455	215
990	456	230
990	457	226
990	458	192
990	459	152
990	460	130
990	461	121
990	462	105
990	463	94
990	464	105
990	465	124
990	466	126
990	467	103
990	468	84
990	469	81
990	470	77
990	471	71
990	472	85
990	473	122
990	474	157
990	475	162
990	476	152
990	477	146
990	478	132
990	479	99
990	480	63
990	481	55
990	482	71
990	483	86
990	484	97
990	485	123
990	486	162
990	487	185
990	488	178
990	489	164
990	490	154
990	491	131
990	492	88
990	493	49
990	494	45
990	495	68
990	496	92
990	497	111
990	498	136
990	499	158
990	500	149
990	501	112
990	502	79
990	503	70
990	504	69
990	505	67
990	506	80
990	507	113
990	508	137
990	509	123
990	510	84
990	511	46
990	512	14
990	513	-18
990	514	-46
990	515	-53
990	516	-50
990	517	-81
990	518	-158
990	519	-254
990	520	-341
990	521	-419
990	522	-484
990	523	-498
990	524	-452
990	525	-383
990	526	-333
990	527	-304
990	528	-264
990	529	-220
990	530	-184
990	531	-143
990	532	-76
990	533	11
990	534	80
990	535	107
990	536	104
990	537	78
990	538	21
990	539	-54
990	540	-96
990	541	-65
990	542	20
990	543	101
990	544	140
990	545	124
990	546	56
990	547	-48
990	548	-130
990	549	-132
990	550	-88
990	551	-124
990	552	-378
990	553	-914
990	554	-1691
990	555	-2556
990	556	-3254
990	557	-3491
990	558	-3085
990	559	-2084
990	560	-744
990	561	591
990	562	1606
990	563	2093
990	564	2027
990	565	1576
990	566	1011
990	567	554
990	568	290
990	569	198
990	570	210
990	571	245
990	572	238
990	573	180
990	574	127
990	575	134
990	576	187
990	577	228
990	578	233
990	579	202
990	580	145
990	581	76
990	582	25
990	583	28
990	584	75
990	585	109
990	586	94
990	587	43
990	588	-3
990	589	-33
990	590	-48
990	591	-44
990	592	-19
990	593	4
990	594	-10
990	595	-55
990	596	-97
990	597	-123
990	598	-150
990	599	-180
990	600	-196
990	601	-197
990	602	-210
990	603	-245
990	604	-277
990	605	-291
990	606	-301
990	607	-329
990	608	-367
990	609	-393
990	610	-419
990	611	-466
990	612	-527
990	613	-578
990	614	-619
990	615	-674
990	616	-748
990	617	-808
990	618	-841
990	619	-866
990	620	-894
990	621	-910
990	622	-901
990	623	-887
990	624	-891
990	625	-898
990	626	-874
990	627	-816
990	628	-744
990	629	-655
990	630	-528
990	631	-374
990	632	-224
990	633	-94
990	634	33
990	635	165
990	636	280
990	637	361
990	638	430
990	639	506
990	640	577
990	641	620
990	642	642
990	643	665
990	644	685
990	645	681
990	646	658
990	647	644
990	648	647
990	649	643
990	650	620
990	651	595
990	652	581
990	653	563
990	654	526
990	655	491
990	656	478
990	657	480
990	658	469
990	659	450
990	660	447
990	661	455
990	662	452
990	663	438
990	664	437
990	665	454
990	666	457
990	667	428
990	668	387
990	669	352
990	670	314
990	671	263
990	672	220
990	673	208
990	674	221
990	675	228
990	676	224
990	677	229
990	678	235
990	679	218
990	680	179
990	681	150
990	682	147
990	683	151
990	684	145
990	685	145
990	686	158
990	687	165
990	688	142
990	689	108
990	690	91
990	691	96
990	692	100
990	693	104
990	694	123
990	695	147
990	696	148
990	697	124
990	698	107
990	699	113
990	700	124
990	701	122
990	702	116
990	703	117
990	704	111
990	705	83
990	706	51
990	707	47
990	708	68
990	709	83
990	710	81
990	711	79
990	712	74
990	713	45
990	714	0
990	715	-25
990	716	-15
990	717	13
990	718	35
990	719	58
990	720	88
990	721	105
990	722	87
990	723	48
990	724	25
990	725	19
990	726	5
990	727	-15
990	728	-15
990	729	6
990	730	23
990	731	23
990	732	27
990	733	43
990	734	50
990	735	27
990	736	-9
990	737	-32
990	738	-49
990	739	-74
990	740	-101
990	741	-111
990	742	-118
990	743	-153
990	744	-218
990	745	-281
990	746	-323
990	747	-358
990	748	-393
990	749	-401
990	750	-381
990	751	-357
990	752	-346
990	753	-325
990	754	-264
990	755	-183
990	756	-114
990	757	-63
990	758	-9
990	759	52
990	760	96
990	761	118
990	762	137
990	763	152
990	764	139
990	765	104
990	766	92
990	767	140
990	768	225
990	769	296
990	770	321
990	771	293
990	772	219
990	773	120
990	774	50
990	775	43
990	776	33
990	777	-125
990	778	-548
990	779	-1244
990	780	-2098
990	781	-2901
990	782	-3374
990	783	-3271
990	784	-2512
990	785	-1260
990	786	143
990	787	1341
990	788	2077
990	789	2254
990	790	1946
990	791	1387
990	792	851
990	793	511
990	794	384
990	795	393
990	796	448
990	797	474
990	798	431
990	799	338
990	800	266
990	801	270
990	802	334
990	803	403
990	804	443
990	805	454
990	806	436
990	807	385
990	808	324
990	809	288
990	810	274
990	811	249
990	812	195
990	813	136
990	814	103
990	815	89
990	816	78
990	817	77
990	818	98
990	819	124
990	820	119
990	821	86
990	822	47
990	823	2
990	824	-61
990	825	-135
990	826	-182
990	827	-194
990	828	-199
990	829	-215
990	830	-229
990	831	-231
990	832	-242
990	833	-281
990	834	-333
990	835	-374
990	836	-417
990	837	-489
990	838	-575
990	839	-650
990	840	-699
990	841	-748
990	842	-801
990	843	-841
990	844	-861
990	845	-888
990	846	-936
990	847	-981
990	848	-1002
990	849	-1009
990	850	-1018
990	851	-1009
990	852	-955
990	853	-860
990	854	-750
990	855	-627
990	856	-476
990	857	-309
990	858	-157
990	859	-27
990	860	106
990	861	251
990	862	386
990	863	496
990	864	592
990	865	682
990	866	748
990	867	769
990	868	764
990	869	758
990	870	752
990	871	727
990	872	687
990	873	661
990	874	652
990	875	633
990	876	600
990	877	579
990	878	583
990	879	589
990	880	580
990	881	570
990	882	575
990	883	576
990	884	553
990	885	513
990	886	484
990	887	468
990	888	442
990	889	410
990	890	396
990	891	405
990	892	407
990	893	381
990	894	347
990	895	321
990	896	290
990	897	246
990	898	204
990	899	189
990	900	190
990	901	182
990	902	161
990	903	151
990	904	149
990	905	136
990	906	114
990	907	109
990	908	123
990	909	130
990	910	119
990	911	107
990	912	106
990	913	103
990	914	81
990	915	60
990	916	60
990	917	73
990	918	74
990	919	68
990	920	79
990	921	106
990	922	122
990	923	121
990	924	128
990	925	148
990	926	157
990	927	143
990	928	127
990	929	131
990	930	137
990	931	128
990	932	117
990	933	126
990	934	145
990	935	147
990	936	137
990	937	139
990	938	155
990	939	160
990	940	143
990	941	125
990	942	115
990	943	95
990	944	60
990	945	38
990	946	51
990	947	83
990	948	99
990	949	102
990	950	102
990	951	93
990	952	59
990	953	18
990	954	7
990	955	34
990	956	71
990	957	95
990	958	109
990	959	115
990	960	98
990	961	55
990	962	23
990	963	28
990	964	51
990	965	60
990	966	52
990	967	41
990	968	27
990	969	1
990	970	-24
990	971	-19
990	972	11
990	973	18
990	974	-23
990	975	-91
990	976	-163
990	977	-242
990	978	-326
990	979	-380
990	980	-380
990	981	-351
990	982	-325
990	983	-299
990	984	-239
990	985	-154
990	986	-74
990	987	-12
990	988	45
990	989	98
990	990	126
990	991	121
990	992	111
990	993	114
990	994	114
990	995	97
990	996	89
990	997	118
990	998	178
990	999	229
990	1000	247
990	1001	235
990	1002	198
990	1003	138
990	1004	91
990	1005	98
990	1006	133
990	1007	76
990	1008	-197
990	1009	-738
990	1010	-1501
990	1011	-2339
990	1012	-3012
990	1013	-3247
990	1014	-2866
990	1015	-1909
990	1016	-622
990	1017	658
990	1018	1632
990	1019	2109
990	1020	2062
990	1021	1644
990	1022	1112
990	1023	673
990	1024	408
990	1025	296
990	1026	275
990	1027	278
990	1028	249
990	1029	177
990	1030	116
990	1031	117
990	1032	176
990	1033	239
990	1034	267
990	1035	257
990	1036	219
990	1037	161
990	1038	104
990	1039	87
990	1040	109
990	1041	126
990	1042	100
990	1043	42
990	1044	-10
990	1045	-38
990	1046	-51
990	1047	-43
990	1048	-6
990	1049	45
990	1050	65
990	1051	47
990	1052	18
990	1053	-11
990	1054	-51
990	1055	-103
990	1056	-141
990	1057	-153
990	1058	-160
990	1059	-181
990	1060	-207
990	1061	-220
990	1062	-239
990	1063	-285
990	1064	-348
990	1065	-403
990	1066	-449
990	1067	-505
990	1068	-567
990	1069	-611
990	1070	-635
990	1071	-671
990	1072	-739
990	1073	-816
990	1074	-881
990	1075	-944
990	1076	-1012
990	1077	-1061
990	1078	-1068
990	1079	-1048
990	1080	-1030
990	1081	-1013
990	1082	-978
990	1083	-923
990	1084	-863
990	1085	-791
990	1086	-677
990	1087	-523
990	1088	-368
990	1089	-239
990	1090	-120
990	1091	10
990	1092	134
990	1093	236
990	1094	325
990	1095	418
990	1096	498
990	1097	547
990	1098	576
990	1099	620
990	1100	682
990	1101	733
990	1102	758
990	1103	768
990	1104	762
990	1105	722
990	1106	650
990	1107	586
990	1108	560
990	1109	565
990	1110	573
990	1111	577
990	1112	589
990	1113	589
990	1114	558
990	1115	507
990	1116	474
990	1117	471
990	1118	475
990	1119	473
990	1120	474
990	1121	477
990	1122	459
990	1123	406
990	1124	351
990	1125	324
990	1126	325
990	1127	332
990	1128	349
990	1129	388
990	1130	423
990	1131	419
990	1132	375
990	1133	324
990	1134	287
990	1135	252
990	1136	215
990	1137	198
990	1138	202
990	1139	202
990	1140	175
990	1141	139
990	1142	118
990	1143	106
990	1144	84
990	1145	60
990	1146	56
990	1147	66
990	1148	65
990	1149	52
990	1150	55
990	1151	81
990	1152	106
990	1153	114
990	1154	120
990	1155	140
990	1156	163
990	1157	172
990	1158	179
990	1159	198
990	1160	213
990	1161	195
990	1162	155
990	1163	123
990	1164	107
990	1165	90
990	1166	73
990	1167	85
990	1168	128
990	1169	174
990	1170	201
990	1171	218
990	1172	233
990	1173	227
990	1174	187
990	1175	139
990	1176	113
990	1177	111
990	1178	106
990	1179	96
990	1180	95
990	1181	91
990	1182	57
990	1183	2
990	1184	-32
990	1185	-20
990	1186	15
990	1187	53
990	1188	94
990	1189	141
990	1190	164
990	1191	143
990	1192	99
990	1193	65
990	1194	49
990	1195	28
990	1196	-1
990	1197	-14
990	1198	-7
990	1199	-1
990	1200	-5
990	1201	-6
990	1202	-8
990	1203	-43
990	1204	-131
990	1205	-235
990	1206	-308
990	1207	-338
990	1208	-333
990	1209	-291
990	1210	-220
990	1211	-163
990	1212	-159
990	1213	-187
990	1214	-201
990	1215	-170
990	1216	-106
990	1217	-30
990	1218	55
990	1219	131
990	1220	161
990	1221	128
990	1222	65
990	1223	15
990	1224	-6
990	1225	3
990	1226	51
990	1227	146
990	1228	253
990	1229	309
990	1230	286
990	1231	207
990	1232	112
990	1233	23
990	1234	-38
990	1235	-65
990	1236	-121
990	1237	-327
990	1238	-782
990	1239	-1467
990	1240	-2237
990	1241	-2886
990	1242	-3201
990	1243	-3012
990	1244	-2276
990	1245	-1148
990	1246	71
990	1247	1083
990	1248	1697
990	1249	1860
990	1250	1643
990	1251	1215
990	1252	785
990	1253	490
990	1254	344
990	1255	282
990	1256	253
990	1257	233
990	1258	207
990	1259	177
990	1260	168
990	1261	205
990	1262	260
990	1263	281
990	1264	240
990	1265	171
990	1266	108
990	1267	59
990	1268	26
990	1269	21
990	1270	44
990	1271	59
990	1272	38
990	1273	0
990	1274	-19
990	1275	-18
990	1276	-28
990	1277	-57
990	1278	-72
990	1279	-68
990	1280	-66
990	1281	-71
990	1282	-72
990	1283	-69
990	1284	-91
990	1285	-149
990	1286	-209
990	1287	-239
990	1288	-241
990	1289	-239
990	1290	-238
990	1291	-234
990	1292	-250
990	1293	-310
990	1294	-407
990	1295	-499
990	1296	-571
990	1297	-634
990	1298	-697
990	1299	-741
990	1300	-765
990	1301	-798
990	1302	-853
990	1303	-913
990	1304	-955
990	1305	-987
990	1306	-1029
990	1307	-1068
990	1308	-1078
990	1309	-1056
990	1310	-1028
990	1311	-994
990	1312	-932
990	1313	-844
990	1314	-756
990	1315	-678
990	1316	-582
990	1317	-450
990	1318	-299
990	1319	-154
990	1320	-8
990	1321	142
990	1322	276
990	1323	372
990	1324	442
990	1325	513
990	1326	589
990	1327	640
990	1328	659
990	1329	667
990	1330	679
990	1331	677
990	1332	663
990	1333	657
990	1334	672
990	1335	680
990	1336	656
990	1337	612
990	1338	577
990	1339	553
990	1340	525
990	1341	498
990	1342	495
990	1343	504
990	1344	494
990	1345	465
990	1346	446
990	1347	449
990	1348	454
990	1349	441
990	1350	421
990	1351	406
990	1352	378
990	1353	324
990	1354	264
990	1355	231
990	1356	220
990	1357	200
990	1358	170
990	1359	147
990	1360	131
990	1361	101
990	1362	62
990	1363	45
990	1364	60
990	1365	74
990	1366	61
990	1367	33
990	1368	12
990	1369	-2
990	1370	-15
990	1371	-13
990	1372	26
990	1373	80
990	1374	106
990	1375	90
990	1376	56
990	1377	19
990	1378	-22
990	1379	-54
990	1380	-45
990	1381	13
990	1382	80
990	1383	120
990	1384	130
990	1385	129
990	1386	113
990	1387	75
990	1388	43
990	1389	49
990	1390	84
990	1391	113
990	1392	119
990	1393	116
990	1394	108
990	1395	83
990	1396	46
990	1397	28
990	1398	42
990	1399	64
990	1400	65
990	1401	54
990	1402	54
990	1403	59
990	1404	55
990	1405	52
990	1406	70
990	1407	107
990	1408	128
990	1409	131
990	1410	138
990	1411	159
990	1412	173
990	1413	168
990	1414	158
990	1415	151
990	1416	126
990	1417	68
990	1418	4
990	1419	-27
990	1420	-23
990	1421	-1
990	1422	32
990	1423	81
990	1424	126
990	1425	132
990	1426	97
990	1427	56
990	1428	33
990	1429	20
990	1430	6
990	1431	-1
990	1432	-2
990	1433	-21
990	1434	-80
990	1435	-156
990	1436	-215
990	1437	-246
990	1438	-259
990	1439	-258
990	1440	-228
990	1441	-180
990	1442	-141
990	1443	-115
990	1444	-79
990	1445	-26
990	1446	27
990	1447	68
990	1448	111
990	1449	167
990	1450	212
990	1451	215
990	1452	178
990	1453	135
990	1454	105
990	1455	94
990	1456	119
990	1457	197
990	1458	291
990	1459	339
990	1460	311
990	1461	243
990	1462	190
990	1463	169
990	1464	167
990	1465	130
990	1466	-36
990	1467	-452
990	1468	-1164
990	1469	-2059
990	1470	-2881
990	1471	-3346
990	1472	-3246
990	1473	-2519
990	1474	-1285
990	1475	140
990	1476	1363
990	1477	2092
990	1478	2253
990	1479	1960
990	1480	1429
990	1481	895
990	1482	537
990	1483	412
990	1484	438
990	1485	481
990	1486	461
990	1487	386
990	1488	295
990	1489	221
990	1490	197
990	1491	236
990	1492	300
990	1493	321
990	1494	276
990	1495	206
990	1496	166
990	1497	162
990	1498	177
990	1499	198
990	1500	212
990	1501	186
990	1502	104
990	1503	10
990	1504	-37
990	1505	-22
990	1506	14
990	1507	40
990	1508	53
990	1509	39
990	1510	-20
990	1511	-112
990	1512	-189
990	1513	-212
990	1514	-194
990	1515	-168
990	1516	-139
990	1517	-110
990	1518	-104
990	1519	-146
990	1520	-225
990	1521	-301
990	1522	-354
990	1523	-408
990	1524	-466
990	1525	-513
990	1526	-542
990	1527	-576
990	1528	-632
990	1529	-689
990	1530	-724
990	1531	-749
990	1532	-788
990	1533	-832
990	1534	-864
990	1535	-895
990	1536	-949
990	1537	-1015
990	1538	-1052
990	1539	-1044
990	1540	-1003
990	1541	-941
990	1542	-844
990	1543	-714
990	1544	-590
990	1545	-494
990	1546	-406
990	1547	-300
990	1548	-176
990	1549	-51
990	1550	81
990	1551	226
990	1552	362
990	1553	454
990	1554	503
990	1555	540
990	1556	579
990	1557	606
990	1558	615
990	1559	626
990	1560	643
990	1561	643
990	1562	607
990	1563	559
990	1564	528
990	1565	514
990	1566	496
990	1567	482
990	1568	485
990	1569	491
990	1570	471
990	1571	419
990	1572	369
990	1573	338
990	1574	312
990	1575	286
990	1576	280
990	1577	295
990	1578	303
990	1579	275
990	1580	231
990	1581	199
990	1582	186
990	1583	177
990	1584	177
990	1585	200
990	1586	230
990	1587	234
990	1588	202
990	1589	160
990	1590	124
990	1591	83
990	1592	33
990	1593	-2
990	1594	-10
990	1595	-5
990	1596	-9
990	1597	-11
990	1598	11
990	1599	42
990	1600	55
990	1601	50
990	1602	48
990	1603	53
990	1604	46
990	1605	29
990	1606	30
990	1607	53
990	1608	70
990	1609	62
990	1610	42
990	1611	29
990	1612	11
990	1613	-23
990	1614	-56
990	1615	-60
990	1616	-43
990	1617	-32
990	1618	-29
990	1619	-14
990	1620	13
990	1621	22
990	1622	6
990	1623	-13
990	1624	-20
990	1625	-37
990	1626	-73
990	1627	-105
990	1628	-110
990	1629	-98
990	1630	-91
990	1631	-87
990	1632	-67
990	1633	-41
990	1634	-40
990	1635	-61
990	1636	-78
990	1637	-81
990	1638	-87
990	1639	-99
990	1640	-91
990	1641	-56
990	1642	-18
990	1643	-6
990	1644	-11
990	1645	-13
990	1646	-18
990	1647	-40
990	1648	-64
990	1649	-64
990	1650	-46
990	1651	-42
990	1652	-54
990	1653	-58
990	1654	-49
990	1655	-47
990	1656	-63
990	1657	-84
990	1658	-106
990	1659	-155
990	1660	-244
990	1661	-349
990	1662	-429
990	1663	-477
990	1664	-506
990	1665	-510
990	1666	-475
990	1667	-415
990	1668	-363
990	1669	-320
990	1670	-253
990	1671	-166
990	1672	-88
990	1673	-49
990	1674	-30
990	1675	-9
990	1676	10
990	1677	20
990	1678	33
990	1679	61
990	1680	84
990	1681	78
990	1682	62
990	1683	76
990	1684	124
990	1685	171
990	1686	179
990	1687	148
990	1688	89
990	1689	8
990	1690	-70
990	1691	-116
990	1692	-153
990	1693	-295
990	1694	-666
990	1695	-1306
990	1696	-2117
990	1697	-2908
990	1698	-3420
990	1699	-3410
990	1700	-2750
990	1701	-1548
990	1702	-122
990	1703	1150
990	1704	1980
990	1705	2246
990	1706	1998
990	1707	1451
990	1708	884
990	1709	506
990	1710	360
990	1711	359
990	1712	393
990	1713	396
990	1714	336
990	1715	233
990	1716	149
990	1717	146
990	1718	218
990	1719	290
990	1720	302
990	1721	254
990	1722	181
990	1723	108
990	1724	57
990	1725	58
990	1726	107
990	1727	156
990	1728	150
990	1729	91
990	1730	26
990	1731	-21
990	1732	-55
990	1733	-78
990	1734	-78
990	1735	-59
990	1736	-62
990	1737	-96
990	1738	-135
990	1739	-159
990	1740	-173
990	1741	-198
990	1742	-220
990	1743	-224
990	1744	-226
990	1745	-253
990	1746	-301
990	1747	-340
990	1748	-367
990	1749	-402
990	1750	-445
990	1751	-477
990	1752	-492
990	1753	-516
990	1754	-568
990	1755	-632
990	1756	-688
990	1757	-747
990	1758	-820
990	1759	-888
990	1760	-930
990	1761	-956
990	1762	-999
990	1763	-1055
990	1764	-1100
990	1765	-1120
990	1766	-1125
990	1767	-1109
990	1768	-1044
990	1769	-927
990	1770	-798
990	1771	-683
990	1772	-571
990	1773	-440
990	1774	-296
990	1775	-152
990	1776	-2
990	1777	160
990	1778	311
990	1779	411
990	1780	462
990	1781	497
990	1782	535
990	1783	569
990	1784	596
990	1785	630
990	1786	674
990	1787	698
990	1788	687
990	1789	664
990	1790	661
990	1791	671
990	1792	677
990	1793	682
990	1794	698
990	1795	709
990	1796	689
990	1797	641
990	1798	602
990	1799	582
990	1800	569
990	1801	551
990	1802	547
990	1803	559
990	1804	559
990	1805	527
990	1806	477
990	1807	434
990	1808	392
990	1809	338
990	1810	291
990	1811	278
990	1812	295
990	1813	305
990	1814	292
990	1815	270
990	1816	244
990	1817	203
990	1818	160
990	1819	149
990	1820	183
990	1821	231
990	1822	259
990	1823	263
990	1824	259
990	1825	242
990	1826	203
990	1827	164
990	1828	157
990	1829	179
990	1830	197
990	1831	195
990	1832	192
990	1833	199
990	1834	196
990	1835	179
990	1836	167
990	1837	174
990	1838	179
990	1839	164
990	1840	143
990	1841	141
990	1842	155
990	1843	164
990	1844	168
990	1845	186
990	1846	215
990	1847	227
990	1848	216
990	1849	211
990	1850	222
990	1851	231
990	1852	224
990	1853	215
990	1854	218
990	1855	214
990	1856	184
990	1857	150
990	1858	144
990	1859	158
990	1860	173
990	1861	187
990	1862	218
990	1863	258
990	1864	276
990	1865	267
990	1866	254
990	1867	253
990	1868	244
990	1869	217
990	1870	190
990	1871	183
990	1872	180
990	1873	154
990	1874	114
990	1875	91
990	1876	82
990	1877	71
990	1878	61
990	1879	73
990	1880	99
990	1881	106
990	1882	78
990	1883	43
990	1884	28
990	1885	24
990	1886	22
990	1887	27
990	1888	38
990	1889	20
990	1890	-61
990	1891	-186
990	1892	-301
990	1893	-373
990	1894	-400
990	1895	-374
990	1896	-290
990	1897	-185
990	1898	-116
990	1899	-105
990	1900	-109
990	1901	-92
990	1902	-53
990	1903	-5
990	1904	55
990	1905	129
990	1906	190
990	1907	206
990	1908	188
990	1909	167
990	1910	155
990	1911	136
990	1912	120
990	1913	139
990	1914	195
990	1915	244
990	1916	250
990	1917	215
990	1918	155
990	1919	84
990	1920	20
990	1921	-4
990	1922	-1
990	1923	-65
990	1924	-334
990	1925	-874
990	1926	-1627
990	1927	-2439
990	1928	-3085
990	1929	-3315
990	1930	-2950
990	1931	-2004
990	1932	-712
990	1933	585
990	1934	1588
990	1935	2113
990	1936	2128
990	1937	1756
990	1938	1236
990	1939	792
990	1940	530
990	1941	417
990	1942	384
990	1943	371
990	1944	339
990	1945	270
990	1946	198
990	1947	174
990	1948	205
990	1949	243
990	1950	235
990	1951	184
990	1952	124
990	1953	73
990	1954	38
990	1955	30
990	1956	57
990	1957	80
990	1958	58
990	1959	-10
990	1960	-71
990	1961	-85
990	1962	-64
990	1963	-30
990	1964	8
990	1965	38
990	1966	28
990	1967	-37
990	1968	-127
990	1969	-199
990	1970	-250
990	1971	-295
990	1972	-332
990	1973	-339
990	1974	-327
990	1975	-325
990	1976	-339
990	1977	-349
990	1978	-353
990	1979	-375
990	1980	-426
990	1981	-486
990	1982	-535
990	1983	-585
990	1984	-644
990	1985	-693
990	1986	-710
990	1987	-712
990	1988	-731
990	1989	-772
990	1990	-812
990	1991	-849
990	1992	-901
990	1993	-957
990	1994	-986
990	1995	-980
990	1996	-962
990	1997	-945
990	1998	-912
990	1999	-841
[truncated: 159,280 more rows]
