# Supplementary material for: Are Complexity Metrics Reliable in Assessing HRV Control in Obese Patients During Sleep?
Source: PLoS One. 2015 Apr 20;10(4):e0124458. doi: 10.1371/journal.pone.0124458 (PMC4404104; doi:10.1371/journal.pone.0124458)
Supplement: S2 Dataset — (ZIP) [file pone.0124458.s002.zip › cabiddu_obese_patients_data/SUBJECT (2)/2/FC.txt]

9300	0	89
9300	1	68
9300	2	79
9300	3	125
9300	4	162
9300	5	153
9300	6	109
9300	7	67
9300	8	43
9300	9	26
9300	10	25
9300	11	56
9300	12	105
9300	13	126
9300	14	103
9300	15	69
9300	16	53
9300	17	49
9300	18	50
9300	19	75
9300	20	131
9300	21	176
9300	22	173
9300	23	133
9300	24	98
9300	25	83
9300	26	76
9300	27	79
9300	28	111
9300	29	162
9300	30	191
9300	31	179
9300	32	156
9300	33	145
9300	34	127
9300	35	90
9300	36	59
9300	37	55
9300	38	69
9300	39	75
9300	40	73
9300	41	80
9300	42	90
9300	43	75
9300	44	36
9300	45	9
9300	46	13
9300	47	22
9300	48	18
9300	49	20
9300	50	41
9300	51	60
9300	52	58
9300	53	56
9300	54	75
9300	55	102
9300	56	99
9300	57	72
9300	58	45
9300	59	31
9300	60	23
9300	61	22
9300	62	50
9300	63	98
9300	64	117
9300	65	81
9300	66	16
9300	67	-37
9300	68	-67
9300	69	-74
9300	70	-42
9300	71	29
9300	72	92
9300	73	94
9300	74	35
9300	75	-30
9300	76	-59
9300	77	-53
9300	78	-20
9300	79	39
9300	80	91
9300	81	82
9300	82	0
9300	83	-99
9300	84	-146
9300	85	-126
9300	86	-78
9300	87	-29
9300	88	-3
9300	89	-29
9300	90	-118
9300	91	-224
9300	92	-263
9300	93	-215
9300	94	-125
9300	95	-51
9300	96	-1
9300	97	18
9300	98	-11
9300	99	-63
9300	100	-70
9300	101	16
9300	102	165
9300	103	300
9300	104	372
9300	105	366
9300	106	287
9300	107	155
9300	108	39
9300	109	20
9300	110	109
9300	111	236
9300	112	321
9300	113	330
9300	114	262
9300	115	136
9300	116	-2
9300	117	-86
9300	118	-95
9300	119	-115
9300	120	-277
9300	121	-655
9300	122	-1206
9300	123	-1818
9300	124	-2318
9300	125	-2498
9300	126	-2199
9300	127	-1430
9300	128	-385
9300	129	661
9300	130	1467
9300	131	1888
9300	132	1875
9300	133	1521
9300	134	1027
9300	135	596
9300	136	321
9300	137	186
9300	138	137
9300	139	125
9300	140	107
9300	141	49
9300	142	-22
9300	143	-46
9300	144	5
9300	145	80
9300	146	124
9300	147	122
9300	148	82
9300	149	10
9300	150	-80
9300	151	-141
9300	152	-134
9300	153	-80
9300	154	-32
9300	155	-16
9300	156	-16
9300	157	-21
9300	158	-46
9300	159	-91
9300	160	-128
9300	161	-130
9300	162	-119
9300	163	-124
9300	164	-132
9300	165	-120
9300	166	-103
9300	167	-106
9300	168	-124
9300	169	-134
9300	170	-140
9300	171	-169
9300	172	-219
9300	173	-256
9300	174	-265
9300	175	-268
9300	176	-281
9300	177	-285
9300	178	-267
9300	179	-258
9300	180	-281
9300	181	-326
9300	182	-362
9300	183	-394
9300	184	-438
9300	185	-481
9300	186	-494
9300	187	-483
9300	188	-488
9300	189	-526
9300	190	-573
9300	191	-613
9300	192	-660
9300	193	-716
9300	194	-750
9300	195	-748
9300	196	-741
9300	197	-767
9300	198	-811
9300	199	-843
9300	200	-853
9300	201	-853
9300	202	-832
9300	203	-767
9300	204	-672
9300	205	-592
9300	206	-541
9300	207	-485
9300	208	-397
9300	209	-287
9300	210	-171
9300	211	-42
9300	212	99
9300	213	216
9300	214	275
9300	215	302
9300	216	346
9300	217	420
9300	218	495
9300	219	559
9300	220	619
9300	221	663
9300	222	662
9300	223	622
9300	224	590
9300	225	591
9300	226	603
9300	227	595
9300	228	575
9300	229	560
9300	230	546
9300	231	519
9300	232	497
9300	233	504
9300	234	526
9300	235	523
9300	236	491
9300	237	461
9300	238	451
9300	239	444
9300	240	434
9300	241	435
9300	242	446
9300	243	436
9300	244	385
9300	245	324
9300	246	294
9300	247	297
9300	248	302
9300	249	300
9300	250	301
9300	251	290
9300	252	244
9300	253	167
9300	254	111
9300	255	101
9300	256	112
9300	257	116
9300	258	117
9300	259	121
9300	260	112
9300	261	78
9300	262	51
9300	263	65
9300	264	105
9300	265	128
9300	266	122
9300	267	108
9300	268	97
9300	269	78
9300	270	57
9300	271	64
9300	272	104
9300	273	138
9300	274	140
9300	275	124
9300	276	115
9300	277	108
9300	278	89
9300	279	75
9300	280	87
9300	281	112
9300	282	112
9300	283	89
9300	284	75
9300	285	84
9300	286	89
9300	287	82
9300	288	83
9300	289	100
9300	290	103
9300	291	77
9300	292	47
9300	293	45
9300	294	62
9300	295	72
9300	296	77
9300	297	92
9300	298	101
9300	299	77
9300	300	28
9300	301	-6
9300	302	-6
9300	303	7
9300	304	16
9300	305	41
9300	306	84
9300	307	114
9300	308	105
9300	309	74
9300	310	54
9300	311	41
9300	312	18
9300	313	-7
9300	314	-4
9300	315	23
9300	316	38
9300	317	31
9300	318	22
9300	319	19
9300	320	2
9300	321	-32
9300	322	-51
9300	323	-36
9300	324	-10
9300	325	-7
9300	326	-18
9300	327	-18
9300	328	-11
9300	329	-18
9300	330	-29
9300	331	-20
9300	332	8
9300	333	26
9300	334	24
9300	335	27
9300	336	41
9300	337	42
9300	338	12
9300	339	-23
9300	340	-41
9300	341	-51
9300	342	-72
9300	343	-93
9300	344	-95
9300	345	-94
9300	346	-125
9300	347	-184
9300	348	-233
9300	349	-246
9300	350	-229
9300	351	-194
9300	352	-129
9300	353	-47
9300	354	9
9300	355	7
9300	356	-32
9300	357	-68
9300	358	-83
9300	359	-69
9300	360	-10
9300	361	97
9300	362	205
9300	363	240
9300	364	184
9300	365	86
9300	366	5
9300	367	-32
9300	368	-10
9300	369	70
9300	370	166
9300	371	197
9300	372	118
9300	373	-22
9300	374	-139
9300	375	-191
9300	376	-206
9300	377	-252
9300	378	-421
9300	379	-798
9300	380	-1398
9300	381	-2087
9300	382	-2602
9300	383	-2691
9300	384	-2244
9300	385	-1318
9300	386	-108
9300	387	1086
9300	388	1944
9300	389	2275
9300	390	2102
9300	391	1617
9300	392	1047
9300	393	567
9300	394	274
9300	395	176
9300	396	184
9300	397	172
9300	398	94
9300	399	-9
9300	400	-75
9300	401	-88
9300	402	-61
9300	403	-6
9300	404	48
9300	405	51
9300	406	-15
9300	407	-104
9300	408	-150
9300	409	-141
9300	410	-113
9300	411	-92
9300	412	-75
9300	413	-69
9300	414	-91
9300	415	-125
9300	416	-132
9300	417	-101
9300	418	-78
9300	419	-90
9300	420	-119
9300	421	-134
9300	422	-141
9300	423	-155
9300	424	-160
9300	425	-136
9300	426	-106
9300	427	-111
9300	428	-157
9300	429	-203
9300	430	-230
9300	431	-251
9300	432	-271
9300	433	-270
9300	434	-247
9300	435	-240
9300	436	-274
9300	437	-327
9300	438	-360
9300	439	-371
9300	440	-384
9300	441	-396
9300	442	-392
9300	443	-389
9300	444	-417
9300	445	-477
9300	446	-532
9300	447	-565
9300	448	-601
9300	449	-655
9300	450	-709
9300	451	-747
9300	452	-787
9300	453	-842
9300	454	-889
9300	455	-900
9300	456	-885
9300	457	-878
9300	458	-878
9300	459	-863
9300	460	-824
9300	461	-785
9300	462	-747
9300	463	-679
9300	464	-579
9300	465	-475
9300	466	-386
9300	467	-291
9300	468	-175
9300	469	-56
9300	470	37
9300	471	112
9300	472	195
9300	473	281
9300	474	349
9300	475	403
9300	476	470
9300	477	551
9300	478	608
9300	479	625
9300	480	628
9300	481	633
9300	482	631
9300	483	613
9300	484	604
9300	485	620
9300	486	637
9300	487	623
9300	488	581
9300	489	550
9300	490	540
9300	491	531
9300	492	524
9300	493	539
9300	494	568
9300	495	570
9300	496	525
9300	497	466
9300	498	420
9300	499	382
9300	500	341
9300	501	314
9300	502	315
9300	503	320
9300	504	300
9300	505	259
9300	506	230
9300	507	223
9300	508	217
9300	509	207
9300	510	220
9300	511	251
9300	512	269
9300	513	255
9300	514	230
9300	515	213
9300	516	186
9300	517	134
9300	518	77
9300	519	48
9300	520	44
9300	521	46
9300	522	54
9300	523	88
9300	524	135
9300	525	157
9300	526	145
9300	527	130
9300	528	134
9300	529	138
9300	530	127
9300	531	121
9300	532	134
9300	533	141
9300	534	121
9300	535	93
9300	536	89
9300	537	109
9300	538	129
9300	539	145
9300	540	175
9300	541	210
9300	542	215
9300	543	182
9300	544	145
9300	545	128
9300	546	116
9300	547	93
9300	548	79
9300	549	92
9300	550	110
9300	551	106
9300	552	91
9300	553	88
9300	554	101
9300	555	98
9300	556	73
9300	557	56
9300	558	53
9300	559	47
9300	560	34
9300	561	42
9300	562	78
9300	563	108
9300	564	99
9300	565	65
9300	566	38
9300	567	19
9300	568	-2
9300	569	-12
9300	570	13
9300	571	56
9300	572	75
9300	573	59
9300	574	39
9300	575	37
9300	576	37
9300	577	30
9300	578	35
9300	579	58
9300	580	65
9300	581	27
9300	582	-33
9300	583	-71
9300	584	-81
9300	585	-77
9300	586	-60
9300	587	-14
9300	588	39
9300	589	55
9300	590	30
9300	591	1
9300	592	-2
9300	593	2
9300	594	-3
9300	595	-6
9300	596	3
9300	597	6
9300	598	-15
9300	599	-37
9300	600	-26
9300	601	8
9300	602	24
9300	603	10
9300	604	-10
9300	605	-25
9300	606	-55
9300	607	-92
9300	608	-112
9300	609	-107
9300	610	-111
9300	611	-148
9300	612	-196
9300	613	-214
9300	614	-200
9300	615	-174
9300	616	-136
9300	617	-78
9300	618	-15
9300	619	13
9300	620	2
9300	621	-12
9300	622	-1
9300	623	33
9300	624	83
9300	625	161
9300	626	252
9300	627	295
9300	628	256
9300	629	167
9300	630	93
9300	631	69
9300	632	91
9300	633	146
9300	634	208
9300	635	219
9300	636	129
9300	637	-35
9300	638	-181
9300	639	-246
9300	640	-254
9300	641	-287
9300	642	-434
9300	643	-769
9300	644	-1309
9300	645	-1946
9300	646	-2433
9300	647	-2502
9300	648	-2020
9300	649	-1053
9300	650	177
9300	651	1364
9300	652	2193
9300	653	2461
9300	654	2183
9300	655	1579
9300	656	924
9300	657	414
9300	658	132
9300	659	64
9300	660	115
9300	661	151
9300	662	95
9300	663	-21
9300	664	-114
9300	665	-136
9300	666	-102
9300	667	-45
9300	668	12
9300	669	35
9300	670	-1
9300	671	-75
9300	672	-117
9300	673	-96
9300	674	-47
9300	675	-21
9300	676	-27
9300	677	-54
9300	678	-98
9300	679	-153
9300	680	-183
9300	681	-162
9300	682	-112
9300	683	-77
9300	684	-71
9300	685	-73
9300	686	-75
9300	687	-101
9300	688	-146
9300	689	-178
9300	690	-182
9300	691	-182
9300	692	-201
9300	693	-223
9300	694	-228
9300	695	-228
9300	696	-248
9300	697	-278
9300	698	-291
9300	699	-289
9300	700	-304
9300	701	-342
9300	702	-374
9300	703	-388
9300	704	-411
9300	705	-453
9300	706	-492
9300	707	-511
9300	708	-533
9300	709	-583
9300	710	-647
9300	711	-696
9300	712	-734
9300	713	-780
9300	714	-822
9300	715	-837
9300	716	-827
9300	717	-833
9300	718	-864
9300	719	-890
9300	720	-891
9300	721	-882
9300	722	-875
9300	723	-853
9300	724	-806
9300	725	-761
9300	726	-742
9300	727	-726
9300	728	-675
9300	729	-580
9300	730	-464
9300	731	-333
9300	732	-180
9300	733	-18
9300	734	108
9300	735	186
9300	736	247
9300	737	315
9300	738	376
9300	739	418
9300	740	460
9300	741	517
9300	742	570
9300	743	592
9300	744	593
9300	745	605
9300	746	628
9300	747	635
9300	748	621
9300	749	615
9300	750	621
9300	751	617
9300	752	595
9300	753	582
9300	754	594
9300	755	603
9300	756	583
9300	757	549
9300	758	523
9300	759	500
9300	760	463
9300	761	423
9300	762	407
9300	763	411
9300	764	403
9300	765	379
9300	766	364
9300	767	370
9300	768	369
9300	769	348
9300	770	325
9300	771	314
9300	772	297
9300	773	255
9300	774	210
9300	775	191
9300	776	188
9300	777	174
9300	778	148
9300	779	134
9300	780	138
9300	781	135
9300	782	124
9300	783	129
9300	784	154
9300	785	168
9300	786	153
9300	787	131
9300	788	131
9300	789	142
9300	790	142
9300	791	139
9300	792	148
9300	793	151
9300	794	120
9300	795	68
9300	796	37
9300	797	44
9300	798	64
9300	799	81
9300	800	106
9300	801	137
9300	802	144
9300	803	116
9300	804	89
9300	805	98
9300	806	130
9300	807	154
9300	808	165
9300	809	175
9300	810	176
9300	811	150
9300	812	112
9300	813	100
9300	814	123
9300	815	144
9300	816	139
9300	817	125
9300	818	116
9300	819	101
9300	820	72
9300	821	53
9300	822	66
9300	823	88
9300	824	84
9300	825	61
9300	826	57
9300	827	76
9300	828	95
9300	829	105
9300	830	121
9300	831	137
9300	832	124
9300	833	75
9300	834	32
9300	835	27
9300	836	45
9300	837	61
9300	838	74
9300	839	90
9300	840	88
9300	841	45
9300	842	-15
9300	843	-45
9300	844	-36
9300	845	-16
9300	846	-2
9300	847	18
9300	848	44
9300	849	49
9300	850	23
9300	851	0
9300	852	4
9300	853	17
9300	854	11
9300	855	-8
9300	856	-21
9300	857	-35
9300	858	-69
9300	859	-106
9300	860	-108
9300	861	-74
9300	862	-41
9300	863	-34
9300	864	-29
9300	865	-12
9300	866	1
9300	867	-1
9300	868	3
9300	869	28
9300	870	48
9300	871	32
9300	872	-11
9300	873	-45
9300	874	-60
9300	875	-78
9300	876	-101
9300	877	-108
9300	878	-108
9300	879	-134
9300	880	-190
9300	881	-237
9300	882	-238
9300	883	-211
9300	884	-179
9300	885	-138
9300	886	-78
9300	887	-24
9300	888	-10
9300	889	-28
9300	890	-35
9300	891	-7
9300	892	45
9300	893	111
9300	894	192
9300	895	260
9300	896	261
9300	897	187
9300	898	97
9300	899	53
9300	900	71
9300	901	125
9300	902	189
9300	903	228
9300	904	196
9300	905	73
9300	906	-86
9300	907	-197
9300	908	-234
9300	909	-269
9300	910	-406
9300	911	-707
9300	912	-1190
9300	913	-1780
9300	914	-2287
9300	915	-2448
9300	916	-2085
9300	917	-1220
9300	918	-60
9300	919	1098
9300	920	1967
9300	921	2340
9300	922	2176
9300	923	1634
9300	924	984
9300	925	453
9300	926	131
9300	927	-2
9300	928	-13
9300	929	9
9300	930	-16
9300	931	-94
9300	932	-162
9300	933	-161
9300	934	-104
9300	935	-48
9300	936	-27
9300	937	-34
9300	938	-66
9300	939	-112
9300	940	-137
9300	941	-107
9300	942	-37
9300	943	4
9300	944	-20
9300	945	-79
9300	946	-132
9300	947	-162
9300	948	-170
9300	949	-144
9300	950	-98
9300	951	-67
9300	952	-85
9300	953	-131
9300	954	-163
9300	955	-169
9300	956	-168
9300	957	-168
9300	958	-159
9300	959	-147
9300	960	-162
9300	961	-214
9300	962	-262
9300	963	-278
9300	964	-279
9300	965	-289
9300	966	-302
9300	967	-305
9300	968	-313
9300	969	-343
9300	970	-380
9300	971	-390
9300	972	-374
9300	973	-365
9300	974	-380
9300	975	-400
9300	976	-418
9300	977	-460
9300	978	-531
9300	979	-595
9300	980	-626
9300	981	-638
9300	982	-658
9300	983	-683
9300	984	-697
9300	985	-715
9300	986	-758
9300	987	-814
9300	988	-842
9300	989	-833
9300	990	-813
9300	991	-796
9300	992	-764
9300	993	-714
9300	994	-671
9300	995	-644
9300	996	-600
9300	997	-512
9300	998	-396
9300	999	-281
9300	1000	-168
9300	1001	-40
9300	1002	92
9300	1003	198
9300	1004	279
9300	1005	361
9300	1006	454
9300	1007	530
9300	1008	577
9300	1009	613
9300	1010	647
9300	1011	654
9300	1012	620
9300	1013	573
9300	1014	551
9300	1015	547
9300	1016	544
9300	1017	544
9300	1018	567
9300	1019	595
9300	1020	592
9300	1021	560
9300	1022	534
9300	1023	530
9300	1024	525
9300	1025	507
9300	1026	490
9300	1027	488
9300	1028	480
9300	1029	452
9300	1030	424
9300	1031	416
9300	1032	411
9300	1033	380
9300	1034	334
9300	1035	305
9300	1036	299
9300	1037	290
9300	1038	273
9300	1039	273
9300	1040	293
9300	1041	302
9300	1042	283
9300	1043	260
9300	1044	255
9300	1045	248
9300	1046	218
9300	1047	179
9300	1048	157
9300	1049	145
9300	1050	121
9300	1051	91
9300	1052	86
9300	1053	106
9300	1054	123
9300	1055	123
9300	1056	129
9300	1057	150
9300	1058	158
9300	1059	142
9300	1060	129
9300	1061	140
9300	1062	155
9300	1063	148
9300	1064	128
9300	1065	118
9300	1066	117
9300	1067	104
9300	1068	88
9300	1069	96
9300	1070	125
9300	1071	142
9300	1072	134
9300	1073	127
9300	1074	138
9300	1075	149
9300	1076	141
9300	1077	131
9300	1078	136
9300	1079	140
9300	1080	121
9300	1081	95
9300	1082	93
9300	1083	111
9300	1084	117
9300	1085	102
9300	1086	94
9300	1087	102
9300	1088	108
9300	1089	100
9300	1090	100
9300	1091	113
9300	1092	107
9300	1093	67
9300	1094	25
9300	1095	19
9300	1096	43
9300	1097	68
9300	1098	85
9300	1099	108
9300	1100	121
9300	1101	95
9300	1102	37
9300	1103	-7
9300	1104	-7
9300	1105	18
9300	1106	45
9300	1107	72
9300	1108	96
9300	1109	86
9300	1110	27
9300	1111	-40
9300	1112	-65
9300	1113	-44
9300	1114	-9
9300	1115	19
9300	1116	38
9300	1117	39
9300	1118	1
9300	1119	-54
9300	1120	-76
9300	1121	-41
9300	1122	11
9300	1123	34
9300	1124	23
9300	1125	-4
9300	1126	-50
9300	1127	-104
9300	1128	-127
9300	1129	-88
9300	1130	-13
9300	1131	40
9300	1132	47
9300	1133	29
9300	1134	0
9300	1135	-40
9300	1136	-74
9300	1137	-59
9300	1138	4
9300	1139	70
9300	1140	91
9300	1141	65
9300	1142	15
9300	1143	-54
9300	1144	-132
9300	1145	-182
9300	1146	-162
9300	1147	-89
9300	1148	-30
9300	1149	-22
9300	1150	-55
9300	1151	-111
9300	1152	-184
9300	1153	-245
9300	1154	-241
9300	1155	-163
9300	1156	-73
9300	1157	-33
9300	1158	-47
9300	1159	-79
9300	1160	-114
9300	1161	-143
9300	1162	-135
9300	1163	-63
9300	1164	56
9300	1165	164
9300	1166	221
9300	1167	232
9300	1168	207
9300	1169	145
9300	1170	73
9300	1171	47
9300	1172	90
9300	1173	168
9300	1174	221
9300	1175	218
9300	1176	169
9300	1177	84
9300	1178	-12
9300	1179	-70
9300	1180	-57
9300	1181	-23
9300	1182	-88
9300	1183	-345
9300	1184	-801
9300	1185	-1380
9300	1186	-1951
9300	1187	-2324
9300	1188	-2304
9300	1189	-1807
9300	1190	-930
9300	1191	96
9300	1192	1020
9300	1193	1650
9300	1194	1880
9300	1195	1726
9300	1196	1335
9300	1197	913
9300	1198	592
9300	1199	388
9300	1200	264
9300	1201	182
9300	1202	115
9300	1203	36
9300	1204	-34
9300	1205	-41
9300	1206	38
9300	1207	146
9300	1208	199
9300	1209	167
9300	1210	76
9300	1211	-28
9300	1212	-105
9300	1213	-119
9300	1214	-52
9300	1215	50
9300	1216	105
9300	1217	68
9300	1218	-27
9300	1219	-120
9300	1220	-174
9300	1221	-180
9300	1222	-128
9300	1223	-33
9300	1224	53
9300	1225	69
9300	1226	17
9300	1227	-60
9300	1228	-126
9300	1229	-171
9300	1230	-174
9300	1231	-126
9300	1232	-50
9300	1233	-10
9300	1234	-34
9300	1235	-93
9300	1236	-147
9300	1237	-189
9300	1238	-219
9300	1239	-220
9300	1240	-190
9300	1241	-167
9300	1242	-195
9300	1243	-263
9300	1244	-327
9300	1245	-365
9300	1246	-395
9300	1247	-424
9300	1248	-438
9300	1249	-440
9300	1250	-458
9300	1251	-506
9300	1252	-552
9300	1253	-573
9300	1254	-587
9300	1255	-617
9300	1256	-655
9300	1257	-676
9300	1258	-689
9300	1259	-713
9300	1260	-737
9300	1261	-729
9300	1262	-693
9300	1263	-672
9300	1264	-691
9300	1265	-721
9300	1266	-737
9300	1267	-740
9300	1268	-731
9300	1269	-681
9300	1270	-571
9300	1271	-428
9300	1272	-293
9300	1273	-175
9300	1274	-57
9300	1275	53
9300	1276	135
9300	1277	200
9300	1278	281
9300	1279	384
9300	1280	478
9300	1281	543
9300	1282	596
9300	1283	647
9300	1284	667
9300	1285	640
9300	1286	590
9300	1287	552
9300	1288	528
9300	1289	504
9300	1290	491
9300	1291	508
9300	1292	542
9300	1293	553
9300	1294	536
9300	1295	526
9300	1296	534
9300	1297	538
9300	1298	524
9300	1299	512
9300	1300	511
9300	1301	495
9300	1302	448
9300	1303	393
9300	1304	359
9300	1305	340
9300	1306	315
9300	1307	283
9300	1308	264
9300	1309	256
9300	1310	235
9300	1311	202
9300	1312	189
9300	1313	201
9300	1314	214
9300	1315	211
9300	1316	209
9300	1317	210
9300	1318	190
9300	1319	129
9300	1320	51
9300	1321	3
9300	1322	-4
9300	1323	14
9300	1324	49
9300	1325	103
9300	1326	150
9300	1327	151
9300	1328	102
9300	1329	45
9300	1330	20
9300	1331	25
9300	1332	49
9300	1333	94
9300	1334	148
9300	1335	167
9300	1336	126
9300	1337	52
9300	1338	-4
9300	1339	-21
9300	1340	-16
9300	1341	-3
9300	1342	27
9300	1343	55
9300	1344	52
9300	1345	23
9300	1346	16
9300	1347	55
9300	1348	110
9300	1349	145
9300	1350	153
9300	1351	141
9300	1352	104
9300	1353	44
9300	1354	-2
9300	1355	5
9300	1356	54
9300	1357	97
9300	1358	103
9300	1359	86
9300	1360	59
9300	1361	19
9300	1362	-18
9300	1363	-16
9300	1364	31
9300	1365	79
9300	1366	86
9300	1367	60
9300	1368	35
9300	1369	15
9300	1370	-9
9300	1371	-22
9300	1372	-8
9300	1373	11
9300	1374	3
9300	1375	-31
9300	1376	-51
9300	1377	-32
9300	1378	0
9300	1379	20
9300	1380	28
9300	1381	28
9300	1382	-8
9300	1383	-80
9300	1384	-140
9300	1385	-135
9300	1386	-72
9300	1387	5
9300	1388	62
9300	1389	93
9300	1390	93
9300	1391	51
9300	1392	-3
9300	1393	-18
9300	1394	18
9300	1395	59
9300	1396	62
9300	1397	30
9300	1398	-15
9300	1399	-58
9300	1400	-87
9300	1401	-70
9300	1402	9
9300	1403	105
9300	1404	144
9300	1405	104
9300	1406	21
9300	1407	-56
9300	1408	-109
9300	1409	-117
9300	1410	-61
9300	1411	37
9300	1412	104
9300	1413	91
9300	1414	18
9300	1415	-63
9300	1416	-124
9300	1417	-159
9300	1418	-160
9300	1419	-127
9300	1420	-104
9300	1421	-136
9300	1422	-213
9300	1423	-273
9300	1424	-270
9300	1425	-220
9300	1426	-145
9300	1427	-57
9300	1428	26
9300	1429	54
9300	1430	10
9300	1431	-59
9300	1432	-86
9300	1433	-49
9300	1434	29
9300	1435	127
9300	1436	220
9300	1437	267
9300	1438	223
9300	1439	112
9300	1440	20
9300	1441	3
9300	1442	50
9300	1443	129
9300	1444	211
9300	1445	257
9300	1446	218
9300	1447	93
9300	1448	-49
9300	1449	-139
9300	1450	-184
9300	1451	-262
9300	1452	-456
9300	1453	-813
9300	1454	-1334
9300	1455	-1936
9300	1456	-2434
9300	1457	-2594
9300	1458	-2270
9300	1459	-1498
9300	1460	-451
9300	1461	627
9300	1462	1486
9300	1463	1926
9300	1464	1899
9300	1465	1529
9300	1466	1033
9300	1467	592
9300	1468	297
9300	1469	165
9300	1470	160
9300	1471	198
9300	1472	194
9300	1473	127
9300	1474	52
9300	1475	14
9300	1476	7
9300	1477	6
9300	1478	7
9300	1479	6
9300	1480	-19
9300	1481	-74
9300	1482	-125
9300	1483	-127
9300	1484	-90
9300	1485	-61
9300	1486	-59
9300	1487	-67
9300	1488	-71
9300	1489	-77
9300	1490	-87
9300	1491	-74
9300	1492	-40
9300	1493	-13
9300	1494	-18
9300	1495	-42
9300	1496	-61
9300	1497	-77
9300	1498	-105
9300	1499	-132
9300	1500	-135
9300	1501	-122
9300	1502	-123
9300	1503	-139
9300	1504	-144
9300	1505	-129
9300	1506	-126
9300	1507	-153
9300	1508	-187
9300	1509	-209
9300	1510	-232
9300	1511	-268
9300	1512	-294
9300	1513	-289
9300	1514	-270
9300	1515	-278
9300	1516	-317
9300	1517	-358
9300	1518	-401
9300	1519	-462
9300	1520	-532
9300	1521	-578
9300	1522	-596
9300	1523	-615
9300	1524	-654
9300	1525	-689
9300	1526	-704
9300	1527	-717
9300	1528	-751
9300	1529	-791
9300	1530	-811
9300	1531	-818
9300	1532	-832
9300	1533	-842
9300	1534	-815
9300	1535	-752
9300	1536	-682
9300	1537	-620
9300	1538	-548
9300	1539	-455
9300	1540	-362
9300	1541	-283
9300	1542	-192
9300	1543	-74
9300	1544	55
9300	1545	167
9300	1546	266
9300	1547	367
9300	1548	462
9300	1549	518
9300	1550	535
9300	1551	544
9300	1552	559
9300	1553	566
9300	1554	565
9300	1555	585
9300	1556	633
9300	1557	674
9300	1558	681
9300	1559	667
9300	1560	650
9300	1561	622
9300	1562	573
9300	1563	525
9300	1564	510
9300	1565	522
9300	1566	528
9300	1567	520
9300	1568	522
9300	1569	536
9300	1570	537
9300	1571	514
9300	1572	493
9300	1573	491
9300	1574	482
9300	1575	448
9300	1576	405
9300	1577	380
9300	1578	359
9300	1579	318
9300	1580	267
9300	1581	233
9300	1582	221
9300	1583	205
9300	1584	179
9300	1585	168
9300	1586	179
9300	1587	184
9300	1588	164
9300	1589	142
9300	1590	138
9300	1591	134
9300	1592	112
9300	1593	87
9300	1594	85
9300	1595	93
9300	1596	84
9300	1597	61
9300	1598	52
9300	1599	57
9300	1600	52
9300	1601	38
9300	1602	43
9300	1603	74
9300	1604	100
9300	1605	100
9300	1606	91
9300	1607	89
9300	1608	83
9300	1609	59
9300	1610	43
9300	1611	62
9300	1612	101
9300	1613	126
9300	1614	128
9300	1615	131
9300	1616	134
9300	1617	119
9300	1618	87
9300	1619	70
9300	1620	85
9300	1621	101
9300	1622	94
9300	1623	79
9300	1624	78
9300	1625	76
9300	1626	56
9300	1627	36
9300	1628	43
9300	1629	70
9300	1630	83
9300	1631	79
9300	1632	80
9300	1633	92
9300	1634	91
9300	1635	68
9300	1636	54
9300	1637	62
9300	1638	68
9300	1639	55
9300	1640	38
9300	1641	41
9300	1642	52
9300	1643	47
9300	1644	32
9300	1645	33
9300	1646	48
9300	1647	49
9300	1648	34
9300	1649	26
9300	1650	31
9300	1651	25
9300	1652	1
9300	1653	-12
9300	1654	4
9300	1655	31
9300	1656	47
9300	1657	57
9300	1658	79
9300	1659	96
9300	1660	81
9300	1661	48
9300	1662	31
9300	1663	36
9300	1664	36
9300	1665	18
9300	1666	7
9300	1667	14
9300	1668	17
9300	1669	4
9300	1670	1
9300	1671	21
9300	1672	41
9300	1673	35
9300	1674	15
9300	1675	10
9300	1676	14
9300	1677	5
9300	1678	-16
9300	1679	-24
9300	1680	-19
9300	1681	-32
9300	1682	-68
9300	1683	-100
9300	1684	-113
9300	1685	-128
9300	1686	-163
9300	1687	-200
9300	1688	-220
9300	1689	-233
9300	1690	-247
9300	1691	-243
9300	1692	-192
9300	1693	-109
9300	1694	-32
9300	1695	28
9300	1696	70
9300	1697	87
9300	1698	59
9300	1699	7
9300	1700	-8
9300	1701	45
9300	1702	134
9300	1703	204
9300	1704	232
9300	1705	215
9300	1706	156
9300	1707	76
9300	1708	32
9300	1709	68
9300	1710	158
9300	1711	221
9300	1712	207
9300	1713	130
9300	1714	29
9300	1715	-70
9300	1716	-145
9300	1717	-201
9300	1718	-313
9300	1719	-604
9300	1720	-1133
9300	1721	-1807
9300	1722	-2405
9300	1723	-2684
9300	1724	-2468
9300	1725	-1706
9300	1726	-526
9300	1727	764
9300	1728	1791
9300	1729	2307
9300	1730	2276
9300	1731	1832
9300	1732	1196
9300	1733	604
9300	1734	228
9300	1735	101
9300	1736	112
9300	1737	130
9300	1738	93
9300	1739	20
9300	1740	-54
9300	1741	-102
9300	1742	-100
9300	1743	-45
9300	1744	18
9300	1745	25
9300	1746	-32
9300	1747	-98
9300	1748	-124
9300	1749	-113
9300	1750	-85
9300	1751	-49
9300	1752	-17
9300	1753	-19
9300	1754	-65
9300	1755	-113
9300	1756	-119
9300	1757	-90
9300	1758	-75
9300	1759	-88
9300	1760	-103
9300	1761	-112
9300	1762	-134
9300	1763	-167
9300	1764	-180
9300	1765	-162
9300	1766	-149
9300	1767	-159
9300	1768	-174
9300	1769	-167
9300	1770	-156
9300	1771	-166
9300	1772	-192
9300	1773	-215
9300	1774	-235
9300	1775	-275
9300	1776	-324
9300	1777	-351
9300	1778	-350
9300	1779	-350
9300	1780	-368
9300	1781	-382
9300	1782	-379
9300	1783	-384
9300	1784	-414
9300	1785	-454
9300	1786	-482
9300	1787	-512
9300	1788	-570
9300	1789	-641
9300	1790	-688
9300	1791	-708
9300	1792	-728
9300	1793	-755
9300	1794	-772
9300	1795	-777
9300	1796	-800
9300	1797	-849
9300	1798	-889
9300	1799	-889
9300	1800	-862
9300	1801	-827
9300	1802	-773
9300	1803	-686
9300	1804	-581
9300	1805	-489
9300	1806	-406
9300	1807	-300
9300	1808	-173
9300	1809	-54
9300	1810	48
9300	1811	158
9300	1812	281
9300	1813	387
9300	1814	456
9300	1815	510
9300	1816	565
9300	1817	607
9300	1818	616
9300	1819	614
9300	1820	632
9300	1821	662
9300	1822	672
9300	1823	658
9300	1824	649
9300	1825	648
9300	1826	634
9300	1827	604
9300	1828	592
9300	1829	607
9300	1830	618
9300	1831	598
9300	1832	564
9300	1833	534
9300	1834	507
9300	1835	469
9300	1836	442
9300	1837	452
9300	1838	484
9300	1839	498
9300	1840	479
9300	1841	454
9300	1842	434
9300	1843	400
9300	1844	356
9300	1845	335
9300	1846	350
9300	1847	367
9300	1848	354
9300	1849	320
9300	1850	290
9300	1851	260
9300	1852	217
9300	1853	178
9300	1854	175
9300	1855	197
9300	1856	209
9300	1857	197
9300	1858	183
9300	1859	177
9300	1860	156
9300	1861	116
9300	1862	86
9300	1863	82
9300	1864	83
9300	1865	68
9300	1866	53
9300	1867	62
9300	1868	86
9300	1869	98
9300	1870	103
9300	1871	121
9300	1872	149
9300	1873	157
9300	1874	140
9300	1875	127
9300	1876	130
9300	1877	130
9300	1878	115
9300	1879	109
9300	1880	132
9300	1881	160
9300	1882	165
9300	1883	156
9300	1884	154
9300	1885	151
9300	1886	128
9300	1887	97
9300	1888	91
9300	1889	116
9300	1890	140
9300	1891	145
9300	1892	148
9300	1893	154
9300	1894	144
9300	1895	109
9300	1896	83
9300	1897	92
9300	1898	118
9300	1899	127
9300	1900	120
9300	1901	110
9300	1902	96
9300	1903	61
9300	1904	18
9300	1905	4
9300	1906	29
9300	1907	60
9300	1908	75
9300	1909	89
9300	1910	112
9300	1911	121
9300	1912	103
9300	1913	85
9300	1914	92
9300	1915	107
9300	1916	107
9300	1917	95
9300	1918	93
9300	1919	101
9300	1920	91
9300	1921	61
9300	1922	45
9300	1923	49
9300	1924	49
9300	1925	36
9300	1926	32
9300	1927	49
9300	1928	61
9300	1929	47
9300	1930	22
9300	1931	15
9300	1932	21
9300	1933	15
9300	1934	-3
9300	1935	-2
9300	1936	14
9300	1937	14
9300	1938	-2
9300	1939	-3
9300	1940	19
9300	1941	39
9300	1942	39
9300	1943	38
9300	1944	44
9300	1945	37
9300	1946	0
9300	1947	-45
9300	1948	-61
9300	1949	-50
9300	1950	-41
9300	1951	-40
9300	1952	-30
9300	1953	-15
9300	1954	-22
9300	1955	-51
9300	1956	-66
9300	1957	-51
9300	1958	-37
9300	1959	-48
9300	1960	-75
9300	1961	-104
9300	1962	-147
9300	1963	-214
9300	1964	-269
9300	1965	-266
9300	1966	-209
9300	1967	-138
9300	1968	-69
9300	1969	11
9300	1970	86
9300	1971	119
9300	1972	100
9300	1973	70
9300	1974	68
9300	1975	91
9300	1976	120
9300	1977	161
9300	1978	200
9300	1979	203
9300	1980	147
9300	1981	75
9300	1982	51
9300	1983	100
9300	1984	181
9300	1985	250
9300	1986	278
9300	1987	240
9300	1988	125
9300	1989	-26
9300	1990	-129
9300	1991	-160
9300	1992	-199
9300	1993	-371
9300	1994	-747
9300	1995	-1307
9300	1996	-1935
9300	1997	-2428
9300	1998	-2531
9300	1999	-2074
[truncated: 159,280 more rows]
