# Supplementary material for: Are Complexity Metrics Reliable in Assessing HRV Control in Obese Patients During Sleep?
Source: PLoS One. 2015 Apr 20;10(4):e0124458. doi: 10.1371/journal.pone.0124458 (PMC4404104; doi:10.1371/journal.pone.0124458)
Supplement: S2 Dataset — (ZIP) [file pone.0124458.s002.zip › cabiddu_obese_patients_data/SUBJECT (2)/3/FC.txt]

10620	0	-129
10620	1	-216
10620	2	-222
10620	3	-147
10620	4	-43
10620	5	39
10620	6	84
10620	7	69
10620	8	-18
10620	9	-145
10620	10	-239
10620	11	-259
10620	12	-225
10620	13	-172
10620	14	-116
10620	15	-66
10620	16	-54
10620	17	-87
10620	18	-129
10620	19	-127
10620	20	-62
10620	21	33
10620	22	118
10620	23	169
10620	24	162
10620	25	92
10620	26	3
10620	27	-25
10620	28	41
10620	29	159
10620	30	251
10620	31	262
10620	32	184
10620	33	41
10620	34	-102
10620	35	-154
10620	36	-72
10620	37	67
10620	38	100
10620	39	-119
10620	40	-637
10620	41	-1379
10620	42	-2158
10620	43	-2721
10620	44	-2827
10620	45	-2387
10620	46	-1509
10620	47	-431
10620	48	582
10620	49	1312
10620	50	1636
10620	51	1567
10620	52	1239
10620	53	847
10620	54	526
10620	55	316
10620	56	210
10620	57	175
10620	58	162
10620	59	126
10620	60	67
10620	61	26
10620	62	26
10620	63	44
10620	64	41
10620	65	10
10620	66	-24
10620	67	-44
10620	68	-42
10620	69	-3
10620	70	61
10620	71	121
10620	72	117
10620	73	38
10620	74	-70
10620	75	-151
10620	76	-168
10620	77	-114
10620	78	3
10620	79	131
10620	80	204
10620	81	169
10620	82	46
10620	83	-94
10620	84	-194
10620	85	-219
10620	86	-162
10620	87	-43
10620	88	71
10620	89	106
10620	90	37
10620	91	-85
10620	92	-188
10620	93	-234
10620	94	-214
10620	95	-139
10620	96	-52
10620	97	-16
10620	98	-63
10620	99	-161
10620	100	-245
10620	101	-282
10620	102	-278
10620	103	-251
10620	104	-220
10620	105	-216
10620	106	-274
10620	107	-379
10620	108	-484
10620	109	-551
10620	110	-587
10620	111	-618
10620	112	-644
10620	113	-672
10620	114	-715
10620	115	-781
10620	116	-840
10620	117	-860
10620	118	-840
10620	119	-810
10620	120	-789
10620	121	-767
10620	122	-741
10620	123	-720
10620	124	-697
10620	125	-644
10620	126	-551
10620	127	-440
10620	128	-335
10620	129	-234
10620	130	-124
10620	131	-13
10620	132	88
10620	133	183
10620	134	288
10620	135	387
10620	136	451
10620	137	477
10620	138	494
10620	139	521
10620	140	545
10620	141	559
10620	142	576
10620	143	597
10620	144	596
10620	145	559
10620	146	507
10620	147	469
10620	148	449
10620	149	432
10620	150	421
10620	151	429
10620	152	452
10620	153	463
10620	154	459
10620	155	455
10620	156	457
10620	157	444
10620	158	410
10620	159	373
10620	160	357
10620	161	348
10620	162	333
10620	163	320
10620	164	317
10620	165	309
10620	166	274
10620	167	219
10620	168	179
10620	169	164
10620	170	160
10620	171	161
10620	172	174
10620	173	193
10620	174	188
10620	175	150
10620	176	102
10620	177	77
10620	178	65
10620	179	55
10620	180	48
10620	181	51
10620	182	51
10620	183	30
10620	184	-3
10620	185	-16
10620	186	-3
10620	187	17
10620	188	32
10620	189	51
10620	190	77
10620	191	89
10620	192	75
10620	193	57
10620	194	54
10620	195	57
10620	196	51
10620	197	38
10620	198	36
10620	199	39
10620	200	30
10620	201	11
10620	202	7
10620	203	23
10620	204	36
10620	205	37
10620	206	44
10620	207	66
10620	208	83
10620	209	80
10620	210	73
10620	211	76
10620	212	75
10620	213	56
10620	214	27
10620	215	16
10620	216	23
10620	217	31
10620	218	33
10620	219	44
10620	220	61
10620	221	58
10620	222	31
10620	223	5
10620	224	-1
10620	225	3
10620	226	0
10620	227	-3
10620	228	3
10620	229	8
10620	230	-4
10620	231	-19
10620	232	-11
10620	233	20
10620	234	51
10620	235	66
10620	236	78
10620	237	87
10620	238	80
10620	239	55
10620	240	37
10620	241	42
10620	242	50
10620	243	41
10620	244	21
10620	245	6
10620	246	-2
10620	247	-18
10620	248	-31
10620	249	-19
10620	250	12
10620	251	29
10620	252	20
10620	253	6
10620	254	-2
10620	255	-13
10620	256	-31
10620	257	-35
10620	258	-19
10620	259	-1
10620	260	-3
10620	261	-12
10620	262	-8
10620	263	11
10620	264	26
10620	265	33
10620	266	43
10620	267	51
10620	268	35
10620	269	-1
10620	270	-22
10620	271	-14
10620	272	3
10620	273	1
10620	274	-19
10620	275	-52
10620	276	-101
10620	277	-162
10620	278	-201
10620	279	-187
10620	280	-130
10620	281	-79
10620	282	-64
10620	283	-88
10620	284	-138
10620	285	-210
10620	286	-269
10620	287	-271
10620	288	-210
10620	289	-130
10620	290	-76
10620	291	-52
10620	292	-58
10620	293	-87
10620	294	-129
10620	295	-138
10620	296	-77
10620	297	38
10620	298	145
10620	299	203
10620	300	202
10620	301	153
10620	302	74
10620	303	11
10620	304	18
10620	305	99
10620	306	189
10620	307	213
10620	308	149
10620	309	30
10620	310	-98
10620	311	-184
10620	312	-199
10620	313	-171
10620	314	-209
10620	315	-461
10620	316	-981
10620	317	-1683
10620	318	-2365
10620	319	-2792
10620	320	-2756
10620	321	-2167
10620	322	-1122
10620	323	95
10620	324	1146
10620	325	1790
10620	326	1946
10620	327	1684
10620	328	1184
10620	329	674
10620	330	327
10620	331	185
10620	332	169
10620	333	177
10620	334	159
10620	335	104
10620	336	24
10620	337	-41
10620	338	-45
10620	339	14
10620	340	83
10620	341	104
10620	342	71
10620	343	18
10620	344	-27
10620	345	-60
10620	346	-70
10620	347	-51
10620	348	-26
10620	349	-31
10620	350	-75
10620	351	-115
10620	352	-121
10620	353	-107
10620	354	-91
10620	355	-73
10620	356	-43
10620	357	-27
10620	358	-44
10620	359	-83
10620	360	-113
10620	361	-123
10620	362	-129
10620	363	-129
10620	364	-106
10620	365	-70
10620	366	-52
10620	367	-70
10620	368	-101
10620	369	-130
10620	370	-163
10620	371	-206
10620	372	-241
10620	373	-253
10620	374	-255
10620	375	-269
10620	376	-293
10620	377	-306
10620	378	-313
10620	379	-335
10620	380	-378
10620	381	-418
10620	382	-451
10620	383	-494
10620	384	-552
10620	385	-603
10620	386	-637
10620	387	-668
10620	388	-710
10620	389	-753
10620	390	-782
10620	391	-805
10620	392	-838
10620	393	-872
10620	394	-881
10620	395	-862
10620	396	-837
10620	397	-811
10620	398	-762
10620	399	-683
10620	400	-594
10620	401	-512
10620	402	-426
10620	403	-327
10620	404	-236
10620	405	-161
10620	406	-87
10620	407	10
10620	408	123
10620	409	228
10620	410	320
10620	411	414
10620	412	501
10620	413	558
10620	414	580
10620	415	592
10620	416	605
10620	417	607
10620	418	591
10620	419	582
10620	420	595
10620	421	616
10620	422	625
10620	423	622
10620	424	619
10620	425	602
10620	426	552
10620	427	485
10620	428	434
10620	429	418
10620	430	421
10620	431	431
10620	432	456
10620	433	488
10620	434	495
10620	435	462
10620	436	412
10620	437	374
10620	438	350
10620	439	330
10620	440	320
10620	441	328
10620	442	339
10620	443	327
10620	444	290
10620	445	254
10620	446	231
10620	447	207
10620	448	182
10620	449	176
10620	450	197
10620	451	218
10620	452	216
10620	453	198
10620	454	178
10620	455	147
10620	456	97
10620	457	47
10620	458	27
10620	459	37
10620	460	57
10620	461	72
10620	462	88
10620	463	101
10620	464	93
10620	465	67
10620	466	52
10620	467	71
10620	468	105
10620	469	130
10620	470	151
10620	471	173
10620	472	186
10620	473	172
10620	474	139
10620	475	113
10620	476	102
10620	477	89
10620	478	73
10620	479	72
10620	480	91
10620	481	103
10620	482	95
10620	483	82
10620	484	75
10620	485	60
10620	486	30
10620	487	5
10620	488	11
10620	489	42
10620	490	74
10620	491	94
10620	492	113
10620	493	127
10620	494	116
10620	495	88
10620	496	69
10620	497	74
10620	498	86
10620	499	88
10620	500	88
10620	501	95
10620	502	92
10620	503	68
10620	504	39
10620	505	31
10620	506	41
10620	507	46
10620	508	44
10620	509	49
10620	510	65
10620	511	72
10620	512	67
10620	513	69
10620	514	88
10620	515	100
10620	516	92
10620	517	79
10620	518	72
10620	519	64
10620	520	41
10620	521	15
10620	522	7
10620	523	11
10620	524	-2
10620	525	-27
10620	526	-41
10620	527	-36
10620	528	-30
10620	529	-23
10620	530	1
10620	531	40
10620	532	70
10620	533	67
10620	534	47
10620	535	32
10620	536	25
10620	537	18
10620	538	20
10620	539	37
10620	540	50
10620	541	35
10620	542	-5
10620	543	-32
10620	544	-31
10620	545	-16
10620	546	-3
10620	547	16
10620	548	38
10620	549	43
10620	550	19
10620	551	-15
10620	552	-28
10620	553	-28
10620	554	-36
10620	555	-51
10620	556	-60
10620	557	-67
10620	558	-87
10620	559	-118
10620	560	-134
10620	561	-135
10620	562	-147
10620	563	-185
10620	564	-221
10620	565	-226
10620	566	-202
10620	567	-164
10620	568	-113
10620	569	-46
10620	570	5
10620	571	4
10620	572	-40
10620	573	-75
10620	574	-61
10620	575	7
10620	576	114
10620	577	238
10620	578	328
10620	579	325
10620	580	225
10620	581	100
10620	582	34
10620	583	56
10620	584	139
10620	585	233
10620	586	282
10620	587	242
10620	588	112
10620	589	-38
10620	590	-118
10620	591	-109
10620	592	-99
10620	593	-218
10620	594	-554
10620	595	-1114
10620	596	-1792
10620	597	-2366
10620	598	-2561
10620	599	-2203
10620	600	-1327
10620	601	-159
10620	602	985
10620	603	1821
10620	604	2165
10620	605	1999
10620	606	1493
10620	607	909
10620	608	457
10620	609	208
10620	610	129
10620	611	143
10620	612	159
10620	613	114
10620	614	14
10620	615	-77
10620	616	-103
10620	617	-63
10620	618	-4
10620	619	36
10620	620	48
10620	621	31
10620	622	-12
10620	623	-49
10620	624	-44
10620	625	1
10620	626	42
10620	627	47
10620	628	24
10620	629	-6
10620	630	-34
10620	631	-60
10620	632	-69
10620	633	-58
10620	634	-39
10620	635	-34
10620	636	-39
10620	637	-39
10620	638	-38
10620	639	-53
10620	640	-85
10620	641	-112
10620	642	-123
10620	643	-132
10620	644	-149
10620	645	-158
10620	646	-149
10620	647	-142
10620	648	-154
10620	649	-178
10620	650	-197
10620	651	-217
10620	652	-253
10620	653	-295
10620	654	-321
10620	655	-332
10620	656	-347
10620	657	-373
10620	658	-395
10620	659	-406
10620	660	-425
10620	661	-463
10620	662	-503
10620	663	-527
10620	664	-546
10620	665	-582
10620	666	-625
10620	667	-660
10620	668	-690
10620	669	-735
10620	670	-792
10620	671	-835
10620	672	-858
10620	673	-876
10620	674	-893
10620	675	-888
10620	676	-851
10620	677	-801
10620	678	-749
10620	679	-678
10620	680	-578
10620	681	-465
10620	682	-357
10620	683	-255
10620	684	-143
10620	685	-24
10620	686	79
10620	687	165
10620	688	255
10620	689	351
10620	690	428
10620	691	477
10620	692	510
10620	693	541
10620	694	556
10620	695	552
10620	696	549
10620	697	564
10620	698	584
10620	699	583
10620	700	565
10620	701	548
10620	702	529
10620	703	497
10620	704	458
10620	705	443
10620	706	454
10620	707	465
10620	708	462
10620	709	457
10620	710	460
10620	711	457
10620	712	440
10620	713	426
10620	714	431
10620	715	443
10620	716	437
10620	717	410
10620	718	383
10620	719	355
10620	720	311
10620	721	259
10620	722	230
10620	723	232
10620	724	241
10620	725	240
10620	726	240
10620	727	243
10620	728	233
10620	729	203
10620	730	170
10620	731	160
10620	732	171
10620	733	183
10620	734	191
10620	735	205
10620	736	220
10620	737	212
10620	738	185
10620	739	165
10620	740	164
10620	741	161
10620	742	145
10620	743	131
10620	744	132
10620	745	138
10620	746	136
10620	747	136
10620	748	151
10620	749	167
10620	750	159
10620	751	129
10620	752	107
10620	753	103
10620	754	107
10620	755	116
10620	756	144
10620	757	183
10620	758	202
10620	759	184
10620	760	152
10620	761	134
10620	762	133
10620	763	138
10620	764	152
10620	765	182
10620	766	209
10620	767	201
10620	768	159
10620	769	117
10620	770	97
10620	771	86
10620	772	77
10620	773	81
10620	774	97
10620	775	102
10620	776	86
10620	777	74
10620	778	85
10620	779	107
10620	780	116
10620	781	110
10620	782	97
10620	783	80
10620	784	47
10620	785	9
10620	786	-1
10620	787	20
10620	788	43
10620	789	50
10620	790	51
10620	791	55
10620	792	51
10620	793	32
10620	794	15
10620	795	15
10620	796	18
10620	797	2
10620	798	-26
10620	799	-37
10620	800	-26
10620	801	-12
10620	802	-4
10620	803	9
10620	804	24
10620	805	23
10620	806	1
10620	807	-16
10620	808	-7
10620	809	13
10620	810	25
10620	811	34
10620	812	54
10620	813	74
10620	814	78
10620	815	64
10620	816	54
10620	817	42
10620	818	12
10620	819	-29
10620	820	-52
10620	821	-37
10620	822	-2
10620	823	31
10620	824	59
10620	825	72
10620	826	52
10620	827	1
10620	828	-47
10620	829	-61
10620	830	-54
10620	831	-60
10620	832	-103
10620	833	-174
10620	834	-254
10620	835	-325
10620	836	-345
10620	837	-281
10620	838	-150
10620	839	-26
10620	840	33
10620	841	16
10620	842	-52
10620	843	-131
10620	844	-174
10620	845	-129
10620	846	15
10620	847	192
10620	848	302
10620	849	298
10620	850	203
10620	851	78
10620	852	-16
10620	853	-29
10620	854	60
10620	855	205
10620	856	307
10620	857	298
10620	858	195
10620	859	67
10620	860	-23
10620	861	-53
10620	862	-44
10620	863	-70
10620	864	-236
10620	865	-618
10620	866	-1179
10620	867	-1766
10620	868	-2186
10620	869	-2286
10620	870	-1995
10620	871	-1340
10620	872	-461
10620	873	415
10620	874	1086
10620	875	1451
10620	876	1511
10620	877	1329
10620	878	999
10620	879	646
10620	880	365
10620	881	188
10620	882	81
10620	883	24
10620	884	18
10620	885	47
10620	886	85
10620	887	118
10620	888	160
10620	889	209
10620	890	231
10620	891	203
10620	892	142
10620	893	87
10620	894	52
10620	895	31
10620	896	30
10620	897	55
10620	898	86
10620	899	84
10620	900	39
10620	901	-13
10620	902	-46
10620	903	-62
10620	904	-69
10620	905	-43
10620	906	14
10620	907	66
10620	908	76
10620	909	41
10620	910	-8
10620	911	-55
10620	912	-98
10620	913	-123
10620	914	-112
10620	915	-79
10620	916	-67
10620	917	-96
10620	918	-146
10620	919	-194
10620	920	-238
10620	921	-268
10620	922	-267
10620	923	-232
10620	924	-195
10620	925	-185
10620	926	-206
10620	927	-240
10620	928	-285
10620	929	-351
10620	930	-420
10620	931	-464
10620	932	-483
10620	933	-509
10620	934	-555
10620	935	-607
10620	936	-652
10620	937	-694
10620	938	-731
10620	939	-748
10620	940	-739
10620	941	-731
10620	942	-755
10620	943	-802
10620	944	-840
10620	945	-848
10620	946	-833
10620	947	-798
10620	948	-734
10620	949	-654
10620	950	-594
10620	951	-571
10620	952	-544
10620	953	-471
10620	954	-349
10620	955	-195
10620	956	-24
10620	957	138
10620	958	245
10620	959	274
10620	960	248
10620	961	223
10620	962	240
10620	963	299
10620	964	393
10620	965	515
10620	966	626
10620	967	681
10620	968	661
10620	969	600
10620	970	542
10620	971	500
10620	972	481
10620	973	495
10620	974	537
10620	975	573
10620	976	567
10620	977	520
10620	978	469
10620	979	435
10620	980	416
10620	981	412
10620	982	437
10620	983	468
10620	984	466
10620	985	419
10620	986	358
10620	987	319
10620	988	304
10620	989	302
10620	990	315
10620	991	341
10620	992	356
10620	993	332
10620	994	270
10620	995	208
10620	996	168
10620	997	145
10620	998	133
10620	999	144
10620	1000	168
10620	1001	177
10620	1002	159
10620	1003	141
10620	1004	144
10620	1005	154
10620	1006	144
10620	1007	115
10620	1008	84
10620	1009	56
10620	1010	34
10620	1011	32
10620	1012	76
10620	1013	152
10620	1014	213
10620	1015	231
10620	1016	208
10620	1017	159
10620	1018	91
10620	1019	26
10620	1020	-2
10620	1021	22
10620	1022	71
10620	1023	103
10620	1024	114
10620	1025	121
10620	1026	131
10620	1027	140
10620	1028	152
10620	1029	177
10620	1030	199
10620	1031	180
10620	1032	107
10620	1033	23
10620	1034	-29
10620	1035	-35
10620	1036	-5
10620	1037	57
10620	1038	125
10620	1039	156
10620	1040	122
10620	1041	46
10620	1042	-12
10620	1043	-22
10620	1044	1
10620	1045	33
10620	1046	61
10620	1047	69
10620	1048	30
10620	1049	-43
10620	1050	-93
10620	1051	-78
10620	1052	-14
10620	1053	56
10620	1054	102
10620	1055	108
10620	1056	65
10620	1057	-18
10620	1058	-89
10620	1059	-96
10620	1060	-37
10620	1061	38
10620	1062	82
10620	1063	80
10620	1064	41
10620	1065	-20
10620	1066	-68
10620	1067	-51
10620	1068	42
10620	1069	155
10620	1070	216
10620	1071	198
10620	1072	118
10620	1073	8
10620	1074	-93
10620	1075	-129
10620	1076	-66
10620	1077	63
10620	1078	181
10620	1079	226
10620	1080	195
10620	1081	109
10620	1082	4
10620	1083	-79
10620	1084	-90
10620	1085	-27
10620	1086	55
10620	1087	100
10620	1088	91
10620	1089	55
10620	1090	17
10620	1091	-17
10620	1092	-38
10620	1093	-32
10620	1094	-16
10620	1095	-26
10620	1096	-63
10620	1097	-92
10620	1098	-79
10620	1099	-30
10620	1100	20
10620	1101	50
10620	1102	46
10620	1103	-10
10620	1104	-111
10620	1105	-202
10620	1106	-217
10620	1107	-144
10620	1108	-33
10620	1109	63
10620	1110	119
10620	1111	111
10620	1112	25
10620	1113	-97
10620	1114	-172
10620	1115	-145
10620	1116	-26
10620	1117	123
10620	1118	238
10620	1119	280
10620	1120	231
10620	1121	117
10620	1122	8
10620	1123	-14
10620	1124	67
10620	1125	193
10620	1126	293
10620	1127	327
10620	1128	278
10620	1129	160
10620	1130	35
10620	1131	-22
10620	1132	6
10620	1133	33
10620	1134	-78
10620	1135	-416
10620	1136	-982
10620	1137	-1685
10620	1138	-2342
10620	1139	-2723
10620	1140	-2634
10620	1141	-2035
10620	1142	-1079
10620	1143	-12
10620	1144	917
10620	1145	1516
10620	1146	1682
10620	1147	1474
10620	1148	1073
10620	1149	673
10620	1150	392
10620	1151	250
10620	1152	221
10620	1153	242
10620	1154	250
10620	1155	208
10620	1156	137
10620	1157	89
10620	1158	87
10620	1159	112
10620	1160	135
10620	1161	147
10620	1162	138
10620	1163	100
10620	1164	52
10620	1165	29
10620	1166	47
10620	1167	77
10620	1168	81
10620	1169	55
10620	1170	16
10620	1171	-20
10620	1172	-51
10620	1173	-66
10620	1174	-41
10620	1175	26
10620	1176	95
10620	1177	121
10620	1178	97
10620	1179	37
10620	1180	-51
10620	1181	-138
10620	1182	-180
10620	1183	-165
10620	1184	-121
10620	1185	-93
10620	1186	-91
10620	1187	-97
10620	1188	-104
10620	1189	-117
10620	1190	-130
10620	1191	-127
10620	1192	-117
10620	1193	-136
10620	1194	-201
10620	1195	-285
10620	1196	-359
10620	1197	-415
10620	1198	-454
10620	1199	-464
10620	1200	-445
10620	1201	-425
10620	1202	-439
10620	1203	-489
10620	1204	-555
10620	1205	-627
10620	1206	-704
10620	1207	-776
10620	1208	-818
10620	1209	-817
10620	1210	-794
10620	1211	-777
10620	1212	-762
10620	1213	-750
10620	1214	-763
10620	1215	-808
10620	1216	-857
10620	1217	-872
10620	1218	-843
10620	1219	-781
10620	1220	-683
10620	1221	-544
10620	1222	-383
10620	1223	-243
10620	1224	-135
10620	1225	-37
10620	1226	63
10620	1227	153
10620	1228	224
10620	1229	296
10620	1230	378
10620	1231	446
10620	1232	478
10620	1233	484
10620	1234	491
10620	1235	504
10620	1236	512
10620	1237	516
10620	1238	533
10620	1239	562
10620	1240	579
10620	1241	580
10620	1242	581
10620	1243	581
10620	1244	558
10620	1245	509
10620	1246	464
10620	1247	450
10620	1248	462
10620	1249	479
10620	1250	496
10620	1251	515
10620	1252	521
10620	1253	495
10620	1254	443
10620	1255	398
10620	1256	373
10620	1257	358
10620	1258	347
10620	1259	353
10620	1260	374
10620	1261	382
10620	1262	361
10620	1263	324
10620	1264	292
10620	1265	261
10620	1266	220
10620	1267	183
10620	1268	170
10620	1269	176
10620	1270	174
10620	1271	157
10620	1272	141
10620	1273	128
10620	1274	102
10620	1275	62
10620	1276	33
10620	1277	29
10620	1278	34
10620	1279	31
10620	1280	27
10620	1281	32
10620	1282	37
10620	1283	27
10620	1284	14
10620	1285	20
10620	1286	43
10620	1287	57
10620	1288	54
10620	1289	54
10620	1290	66
10620	1291	75
10620	1292	71
10620	1293	74
10620	1294	89
10620	1295	95
10620	1296	73
10620	1297	38
10620	1298	16
10620	1299	10
10620	1300	6
10620	1301	12
10620	1302	42
10620	1303	81
10620	1304	102
10620	1305	95
10620	1306	83
10620	1307	80
10620	1308	73
10620	1309	52
10620	1310	35
10620	1311	35
10620	1312	39
10620	1313	31
10620	1314	20
10620	1315	23
10620	1316	33
10620	1317	28
10620	1318	10
10620	1319	2
10620	1320	7
10620	1321	5
10620	1322	-8
10620	1323	-9
10620	1324	9
10620	1325	27
10620	1326	27
10620	1327	23
10620	1328	29
10620	1329	34
10620	1330	20
10620	1331	-1
10620	1332	-6
10620	1333	0
10620	1334	0
10620	1335	-8
10620	1336	-8
10620	1337	2
10620	1338	-1
10620	1339	-21
10620	1340	-38
10620	1341	-36
10620	1342	-32
10620	1343	-41
10620	1344	-50
10620	1345	-48
10620	1346	-49
10620	1347	-71
10620	1348	-104
10620	1349	-123
10620	1350	-126
10620	1351	-132
10620	1352	-138
10620	1353	-124
10620	1354	-87
10620	1355	-49
10620	1356	-26
10620	1357	-9
10620	1358	6
10620	1359	2
10620	1360	-32
10620	1361	-70
10620	1362	-84
10620	1363	-69
10620	1364	-49
10620	1365	-33
10620	1366	-15
10620	1367	-6
10620	1368	-25
10620	1369	-64
10620	1370	-85
10620	1371	-72
10620	1372	-46
10620	1373	-26
10620	1374	-13
10620	1375	-2
10620	1376	-10
10620	1377	-41
10620	1378	-75
10620	1379	-86
10620	1380	-83
10620	1381	-96
10620	1382	-134
10620	1383	-173
10620	1384	-204
10620	1385	-226
10620	1386	-231
10620	1387	-198
10620	1388	-132
10620	1389	-72
10620	1390	-48
10620	1391	-62
10620	1392	-96
10620	1393	-132
10620	1394	-147
10620	1395	-110
10620	1396	-13
10620	1397	102
10620	1398	167
10620	1399	149
10620	1400	75
10620	1401	-8
10620	1402	-62
10620	1403	-55
10620	1404	26
10620	1405	135
10620	1406	190
10620	1407	145
10620	1408	33
10620	1409	-71
10620	1410	-119
10620	1411	-122
10620	1412	-137
10620	1413	-261
10620	1414	-604
10620	1415	-1203
10620	1416	-1937
10620	1417	-2556
10620	1418	-2797
10620	1419	-2512
10620	1420	-1705
10620	1421	-551
10620	1422	647
10620	1423	1554
10620	1424	1965
10620	1425	1878
10620	1426	1458
10620	1427	923
10620	1428	461
10620	1429	182
10620	1430	91
10620	1431	106
10620	1432	113
10620	1433	63
10620	1434	-10
10620	1435	-54
10620	1436	-53
10620	1437	-14
10620	1438	49
10620	1439	100
10620	1440	99
10620	1441	43
10620	1442	-20
10620	1443	-38
10620	1444	-8
10620	1445	31
10620	1446	48
10620	1447	35
10620	1448	-4
10620	1449	-68
10620	1450	-121
10620	1451	-123
10620	1452	-70
10620	1453	-13
10620	1454	13
10620	1455	16
10620	1456	10
10620	1457	-11
10620	1458	-46
10620	1459	-70
10620	1460	-63
10620	1461	-41
10620	1462	-32
10620	1463	-42
10620	1464	-55
10620	1465	-69
10620	1466	-99
10620	1467	-144
10620	1468	-174
10620	1469	-179
10620	1470	-180
10620	1471	-193
10620	1472	-206
10620	1473	-212
10620	1474	-225
10620	1475	-268
10620	1476	-328
10620	1477	-381
10620	1478	-425
10620	1479	-471
10620	1480	-517
10620	1481	-540
10620	1482	-547
10620	1483	-563
10620	1484	-598
10620	1485	-631
10620	1486	-651
10620	1487	-674
10620	1488	-715
10620	1489	-760
10620	1490	-793
10620	1491	-821
10620	1492	-855
10620	1493	-879
10620	1494	-867
10620	1495	-822
10620	1496	-768
10620	1497	-710
10620	1498	-635
10620	1499	-548
10620	1500	-469
10620	1501	-401
10620	1502	-322
10620	1503	-216
10620	1504	-102
10620	1505	1
10620	1506	101
10620	1507	213
10620	1508	325
10620	1509	417
10620	1510	488
10620	1511	555
10620	1512	612
10620	1513	640
10620	1514	642
10620	1515	647
10620	1516	667
10620	1517	685
10620	1518	690
10620	1519	689
10620	1520	689
10620	1521	672
10620	1522	627
10620	1523	577
10620	1524	551
10620	1525	547
10620	1526	549
10620	1527	556
10620	1528	578
10620	1529	601
10620	1530	595
10620	1531	557
10620	1532	516
10620	1533	492
10620	1534	474
10620	1535	450
10620	1536	429
10620	1537	416
10620	1538	386
10620	1539	330
10620	1540	267
10620	1541	228
10620	1542	221
10620	1543	226
10620	1544	238
10620	1545	266
10620	1546	297
10620	1547	302
10620	1548	277
10620	1549	249
10620	1550	229
10620	1551	205
10620	1552	169
10620	1553	142
10620	1554	138
10620	1555	147
10620	1556	152
10620	1557	156
10620	1558	171
10620	1559	181
10620	1560	163
10620	1561	123
10620	1562	90
10620	1563	83
10620	1564	88
10620	1565	97
10620	1566	121
10620	1567	154
10620	1568	165
10620	1569	141
10620	1570	101
10620	1571	74
10620	1572	62
10620	1573	52
10620	1574	44
10620	1575	53
10620	1576	68
10620	1577	67
10620	1578	53
10620	1579	57
10620	1580	87
10620	1581	117
10620	1582	129
10620	1583	131
10620	1584	124
10620	1585	99
10620	1586	57
10620	1587	32
10620	1588	53
10620	1589	103
10620	1590	149
10620	1591	172
10620	1592	178
10620	1593	169
10620	1594	134
10620	1595	92
10620	1596	78
10620	1597	103
10620	1598	138
10620	1599	157
10620	1600	161
10620	1601	157
10620	1602	136
10620	1603	92
10620	1604	51
10620	1605	40
10620	1606	50
10620	1607	53
10620	1608	47
10620	1609	45
10620	1610	52
10620	1611	51
10620	1612	45
10620	1613	58
10620	1614	90
10620	1615	112
10620	1616	103
10620	1617	79
10620	1618	58
10620	1619	35
10620	1620	6
10620	1621	-15
10620	1622	-10
10620	1623	5
10620	1624	4
10620	1625	-16
10620	1626	-29
10620	1627	-29
10620	1628	-33
10620	1629	-39
10620	1630	-31
10620	1631	-5
10620	1632	13
10620	1633	10
10620	1634	4
10620	1635	15
10620	1636	31
10620	1637	35
10620	1638	30
10620	1639	29
10620	1640	25
10620	1641	-3
10620	1642	-51
10620	1643	-82
10620	1644	-75
10620	1645	-43
10620	1646	-1
10620	1647	50
10620	1648	92
10620	1649	92
10620	1650	42
10620	1651	-24
10620	1652	-61
10620	1653	-63
10620	1654	-50
10620	1655	-33
10620	1656	-13
10620	1657	-5
10620	1658	-29
10620	1659	-69
10620	1660	-88
10620	1661	-77
10620	1662	-64
10620	1663	-75
10620	1664	-106
10620	1665	-147
10620	1666	-201
10620	1667	-252
10620	1668	-272
10620	1669	-244
10620	1670	-192
10620	1671	-151
10620	1672	-127
10620	1673	-110
10620	1674	-98
10620	1675	-95
10620	1676	-81
10620	1677	-23
10620	1678	75
10620	1679	171
10620	1680	220
10620	1681	220
10620	1682	185
10620	1683	133
10620	1684	87
10620	1685	88
10620	1686	148
10620	1687	220
10620	1688	235
10620	1689	169
10620	1690	59
10620	1691	-45
10620	1692	-110
10620	1693	-128
10620	1694	-127
10620	1695	-206
10620	1696	-489
10620	1697	-1025
10620	1698	-1708
10620	1699	-2320
10620	1700	-2622
10620	1701	-2439
10620	1702	-1725
10620	1703	-615
10620	1704	596
10620	1705	1568
10620	1706	2068
10620	1707	2055
10620	1708	1653
10620	1709	1069
10620	1710	532
10620	1711	202
10620	1712	100
10620	1713	125
10620	1714	155
10620	1715	139
10620	1716	87
10620	1717	36
10620	1718	21
10620	1719	60
10620	1720	142
10620	1721	207
10620	1722	194
10620	1723	102
10620	1724	-6
10620	1725	-73
10620	1726	-87
10620	1727	-58
10620	1728	-2
10620	1729	51
10620	1730	62
10620	1731	20
10620	1732	-31
10620	1733	-51
10620	1734	-41
10620	1735	-33
10620	1736	-37
10620	1737	-38
10620	1738	-41
10620	1739	-57
10620	1740	-84
10620	1741	-98
10620	1742	-93
10620	1743	-97
10620	1744	-121
10620	1745	-143
10620	1746	-147
10620	1747	-148
10620	1748	-156
10620	1749	-160
10620	1750	-151
10620	1751	-142
10620	1752	-159
10620	1753	-196
10620	1754	-232
10620	1755	-259
10620	1756	-294
10620	1757	-337
10620	1758	-367
10620	1759	-380
10620	1760	-399
10620	1761	-432
10620	1762	-466
10620	1763	-491
10620	1764	-520
10620	1765	-571
10620	1766	-626
10620	1767	-669
10620	1768	-702
10620	1769	-742
10620	1770	-780
10620	1771	-798
10620	1772	-800
10620	1773	-809
10620	1774	-831
10620	1775	-845
10620	1776	-838
10620	1777	-824
10620	1778	-810
10620	1779	-779
10620	1780	-720
10620	1781	-654
10620	1782	-600
10620	1783	-545
10620	1784	-466
10620	1785	-360
10620	1786	-243
10620	1787	-120
10620	1788	24
10620	1789	174
10620	1790	300
10620	1791	393
10620	1792	470
10620	1793	539
10620	1794	585
10620	1795	597
10620	1796	595
10620	1797	598
10620	1798	598
10620	1799	584
10620	1800	569
10620	1801	572
10620	1802	587
10620	1803	586
10620	1804	569
10620	1805	559
10620	1806	561
10620	1807	560
10620	1808	548
10620	1809	539
10620	1810	538
10620	1811	521
10620	1812	475
10620	1813	422
10620	1814	397
10620	1815	401
10620	1816	420
10620	1817	446
10620	1818	478
10620	1819	493
10620	1820	458
10620	1821	380
10620	1822	303
10620	1823	258
10620	1824	236
10620	1825	231
10620	1826	243
10620	1827	269
10620	1828	277
10620	1829	249
10620	1830	207
10620	1831	182
10620	1832	174
10620	1833	163
10620	1834	149
10620	1835	144
10620	1836	147
10620	1837	139
10620	1838	119
10620	1839	112
10620	1840	120
10620	1841	117
10620	1842	93
10620	1843	68
10620	1844	60
10620	1845	62
10620	1846	61
10620	1847	63
10620	1848	80
10620	1849	98
10620	1850	94
10620	1851	78
10620	1852	77
10620	1853	104
10620	1854	133
10620	1855	150
10620	1856	166
10620	1857	183
10620	1858	181
10620	1859	157
10620	1860	136
10620	1861	138
10620	1862	151
10620	1863	151
10620	1864	139
10620	1865	126
10620	1866	105
10620	1867	65
10620	1868	19
10620	1869	1
10620	1870	22
10620	1871	56
10620	1872	87
10620	1873	117
10620	1874	141
10620	1875	138
10620	1876	104
10620	1877	63
10620	1878	45
10620	1879	44
10620	1880	40
10620	1881	36
10620	1882	43
10620	1883	57
10620	1884	57
10620	1885	46
10620	1886	45
10620	1887	58
10620	1888	65
10620	1889	54
10620	1890	43
10620	1891	43
10620	1892	39
10620	1893	19
10620	1894	-3
10620	1895	-4
10620	1896	4
10620	1897	6
10620	1898	5
10620	1899	17
10620	1900	37
10620	1901	44
10620	1902	35
10620	1903	32
10620	1904	44
10620	1905	50
10620	1906	39
10620	1907	30
10620	1908	32
10620	1909	30
10620	1910	10
10620	1911	-13
10620	1912	-16
10620	1913	-4
10620	1914	1
10620	1915	0
10620	1916	8
10620	1917	20
10620	1918	14
10620	1919	-12
10620	1920	-31
10620	1921	-31
10620	1922	-24
10620	1923	-20
10620	1924	-9
10620	1925	13
10620	1926	24
10620	1927	8
10620	1928	-20
10620	1929	-32
10620	1930	-26
10620	1931	-20
10620	1932	-18
10620	1933	-13
10620	1934	-11
10620	1935	-37
10620	1936	-92
10620	1937	-146
10620	1938	-184
10620	1939	-212
10620	1940	-239
10620	1941	-249
10620	1942	-232
10620	1943	-193
10620	1944	-153
10620	1945	-119
10620	1946	-76
10620	1947	-29
10620	1948	12
10620	1949	59
10620	1950	122
10620	1951	185
10620	1952	208
10620	1953	176
10620	1954	124
10620	1955	93
10620	1956	96
10620	1957	138
10620	1958	210
10620	1959	282
10620	1960	299
10620	1961	224
10620	1962	91
10620	1963	-26
10620	1964	-83
10620	1965	-91
10620	1966	-104
10620	1967	-198
10620	1968	-454
10620	1969	-914
10620	1970	-1502
10620	1971	-2030
10620	1972	-2285
10620	1973	-2139
10620	1974	-1582
10620	1975	-721
10620	1976	235
10620	1977	1031
10620	1978	1473
10620	1979	1518
10620	1980	1270
10620	1981	888
10620	1982	514
10620	1983	252
10620	1984	145
10620	1985	152
10620	1986	185
10620	1987	182
10620	1988	150
10620	1989	118
10620	1990	97
10620	1991	87
10620	1992	93
10620	1993	112
10620	1994	115
10620	1995	78
10620	1996	23
10620	1997	-6
10620	1998	6
10620	1999	36
[truncated: 159,280 more rows]
