# Supplementary material for: Are Complexity Metrics Reliable in Assessing HRV Control in Obese Patients During Sleep?
Source: PLoS One. 2015 Apr 20;10(4):e0124458. doi: 10.1371/journal.pone.0124458 (PMC4404104; doi:10.1371/journal.pone.0124458)
Supplement: S2 Dataset — (ZIP) [file pone.0124458.s002.zip › cabiddu_obese_patients_data/SUBJECT (2)/4/FC.txt]

16830	0	234
16830	1	168
16830	2	115
16830	3	105
16830	4	110
16830	5	115
16830	6	132
16830	7	159
16830	8	167
16830	9	147
16830	10	128
16830	11	133
16830	12	135
16830	13	104
16830	14	64
16830	15	48
16830	16	48
16830	17	31
16830	18	-3
16830	19	-23
16830	20	-20
16830	21	-26
16830	22	-51
16830	23	-79
16830	24	-97
16830	25	-127
16830	26	-181
16830	27	-224
16830	28	-229
16830	29	-210
16830	30	-207
16830	31	-228
16830	32	-255
16830	33	-293
16830	34	-359
16830	35	-438
16830	36	-486
16830	37	-491
16830	38	-490
16830	39	-513
16830	40	-553
16830	41	-591
16830	42	-641
16830	43	-708
16830	44	-757
16830	45	-764
16830	46	-750
16830	47	-762
16830	48	-802
16830	49	-837
16830	50	-861
16830	51	-889
16830	52	-911
16830	53	-898
16830	54	-843
16830	55	-776
16830	56	-720
16830	57	-654
16830	58	-557
16830	59	-441
16830	60	-327
16830	61	-204
16830	62	-54
16830	63	97
16830	64	205
16830	65	267
16830	66	315
16830	67	355
16830	68	376
16830	69	376
16830	70	386
16830	71	421
16830	72	447
16830	73	440
16830	74	423
16830	75	424
16830	76	436
16830	77	439
16830	78	441
16830	79	463
16830	80	492
16830	81	487
16830	82	448
16830	83	411
16830	84	392
16830	85	379
16830	86	364
16830	87	372
16830	88	406
16830	89	432
16830	90	419
16830	91	385
16830	92	365
16830	93	354
16830	94	334
16830	95	315
16830	96	320
16830	97	333
16830	98	316
16830	99	263
16830	100	215
16830	101	194
16830	102	185
16830	103	181
16830	104	196
16830	105	232
16830	106	254
16830	107	231
16830	108	188
16830	109	164
16830	110	158
16830	111	146
16830	112	130
16830	113	130
16830	114	141
16830	115	132
16830	116	102
16830	117	87
16830	118	98
16830	119	104
16830	120	88
16830	121	70
16830	122	70
16830	123	77
16830	124	69
16830	125	66
16830	126	91
16830	127	126
16830	128	131
16830	129	105
16830	130	82
16830	131	76
16830	132	66
16830	133	46
16830	134	39
16830	135	49
16830	136	50
16830	137	24
16830	138	1
16830	139	10
16830	140	40
16830	141	59
16830	142	68
16830	143	89
16830	144	111
16830	145	109
16830	146	91
16830	147	88
16830	148	107
16830	149	116
16830	150	98
16830	151	75
16830	152	63
16830	153	47
16830	154	18
16830	155	-4
16830	156	8
16830	157	27
16830	158	20
16830	159	-7
16830	160	-22
16830	161	-19
16830	162	-23
16830	163	-37
16830	164	-36
16830	165	-15
16830	166	0
16830	167	-6
16830	168	-7
16830	169	17
16830	170	39
16830	171	34
16830	172	11
16830	173	-4
16830	174	-17
16830	175	-44
16830	176	-65
16830	177	-46
16830	178	4
16830	179	39
16830	180	34
16830	181	12
16830	182	-13
16830	183	-45
16830	184	-85
16830	185	-99
16830	186	-76
16830	187	-55
16830	188	-84
16830	189	-161
16830	190	-251
16830	191	-341
16830	192	-430
16830	193	-495
16830	194	-500
16830	195	-463
16830	196	-443
16830	197	-461
16830	198	-502
16830	199	-536
16830	200	-549
16830	201	-526
16830	202	-424
16830	203	-253
16830	204	-84
16830	205	10
16830	206	25
16830	207	14
16830	208	17
16830	209	36
16830	210	80
16830	211	155
16830	212	227
16830	213	247
16830	214	212
16830	215	184
16830	216	209
16830	217	265
16830	218	301
16830	219	299
16830	220	269
16830	221	226
16830	222	190
16830	223	209
16830	224	284
16830	225	314
16830	226	135
16830	227	-347
16830	228	-1084
16830	229	-1899
16830	230	-2554
16830	231	-2795
16830	232	-2456
16830	233	-1578
16830	234	-416
16830	235	678
16830	236	1435
16830	237	1740
16830	238	1623
16830	239	1228
16830	240	775
16830	241	458
16830	242	333
16830	243	330
16830	244	360
16830	245	373
16830	246	354
16830	247	290
16830	248	209
16830	249	163
16830	250	179
16830	251	222
16830	252	238
16830	253	230
16830	254	225
16830	255	224
16830	256	205
16830	257	173
16830	258	160
16830	259	164
16830	260	159
16830	261	132
16830	262	116
16830	263	111
16830	264	86
16830	265	22
16830	266	-41
16830	267	-48
16830	268	-5
16830	269	48
16830	270	88
16830	271	109
16830	272	96
16830	273	32
16830	274	-57
16830	275	-112
16830	276	-113
16830	277	-93
16830	278	-85
16830	279	-86
16830	280	-94
16830	281	-115
16830	282	-150
16830	283	-179
16830	284	-179
16830	285	-181
16830	286	-228
16830	287	-314
16830	288	-395
16830	289	-451
16830	290	-498
16830	291	-530
16830	292	-531
16830	293	-516
16830	294	-528
16830	295	-582
16830	296	-642
16830	297	-675
16830	298	-696
16830	299	-730
16830	300	-772
16830	301	-802
16830	302	-829
16830	303	-869
16830	304	-905
16830	305	-901
16830	306	-863
16830	307	-828
16830	308	-803
16830	309	-751
16830	310	-647
16830	311	-509
16830	312	-360
16830	313	-196
16830	314	-27
16830	315	104
16830	316	164
16830	317	182
16830	318	210
16830	319	262
16830	320	317
16830	321	371
16830	322	435
16830	323	497
16830	324	521
16830	325	506
16830	326	495
16830	327	517
16830	328	541
16830	329	540
16830	330	521
16830	331	506
16830	332	484
16830	333	440
16830	334	396
16830	335	390
16830	336	411
16830	337	420
16830	338	406
16830	339	394
16830	340	385
16830	341	362
16830	342	322
16830	343	300
16830	344	312
16830	345	325
16830	346	313
16830	347	296
16830	348	292
16830	349	294
16830	350	275
16830	351	247
16830	352	237
16830	353	241
16830	354	233
16830	355	213
16830	356	211
16830	357	237
16830	358	257
16830	359	244
16830	360	211
16830	361	171
16830	362	114
16830	363	35
16830	364	-22
16830	365	-17
16830	366	39
16830	367	100
16830	368	145
16830	369	181
16830	370	198
16830	371	170
16830	372	107
16830	373	56
16830	374	40
16830	375	39
16830	376	30
16830	377	26
16830	378	44
16830	379	69
16830	380	78
16830	381	85
16830	382	113
16830	383	147
16830	384	149
16830	385	120
16830	386	93
16830	387	78
16830	388	58
16830	389	30
16830	390	23
16830	391	38
16830	392	53
16830	393	42
16830	394	30
16830	395	47
16830	396	78
16830	397	99
16830	398	113
16830	399	133
16830	400	150
16830	401	130
16830	402	79
16830	403	34
16830	404	14
16830	405	-9
16830	406	-39
16830	407	-48
16830	408	-20
16830	409	14
16830	410	21
16830	411	13
16830	412	9
16830	413	-1
16830	414	-28
16830	415	-43
16830	416	-13
16830	417	47
16830	418	82
16830	419	71
16830	420	40
16830	421	10
16830	422	-25
16830	423	-50
16830	424	-38
16830	425	15
16830	426	61
16830	427	56
16830	428	10
16830	429	-35
16830	430	-69
16830	431	-101
16830	432	-123
16830	433	-118
16830	434	-111
16830	435	-148
16830	436	-233
16830	437	-320
16830	438	-375
16830	439	-413
16830	440	-450
16830	441	-470
16830	442	-465
16830	443	-456
16830	444	-456
16830	445	-421
16830	446	-310
16830	447	-162
16830	448	-45
16830	449	12
16830	450	36
16830	451	49
16830	452	52
16830	453	61
16830	454	108
16830	455	190
16830	456	264
16830	457	302
16830	458	332
16830	459	384
16830	460	440
16830	461	452
16830	462	407
16830	463	327
16830	464	231
16830	465	149
16830	466	130
16830	467	203
16830	468	295
16830	469	242
16830	470	-110
16830	471	-787
16830	472	-1682
16830	473	-2576
16830	474	-3188
16830	475	-3246
16830	476	-2648
16830	477	-1537
16830	478	-242
16830	479	897
16830	480	1642
16830	481	1891
16830	482	1699
16830	483	1261
16830	484	820
16830	485	528
16830	486	392
16830	487	353
16830	488	358
16830	489	368
16830	490	350
16830	491	305
16830	492	277
16830	493	299
16830	494	344
16830	495	353
16830	496	312
16830	497	256
16830	498	213
16830	499	175
16830	500	150
16830	501	154
16830	502	175
16830	503	174
16830	504	134
16830	505	90
16830	506	84
16830	507	102
16830	508	112
16830	509	105
16830	510	102
16830	511	108
16830	512	94
16830	513	67
16830	514	55
16830	515	60
16830	516	51
16830	517	11
16830	518	-25
16830	519	-41
16830	520	-60
16830	521	-100
16830	522	-140
16830	523	-160
16830	524	-174
16830	525	-210
16830	526	-250
16830	527	-261
16830	528	-252
16830	529	-256
16830	530	-283
16830	531	-314
16830	532	-350
16830	533	-417
16830	534	-515
16830	535	-603
16830	536	-652
16830	537	-680
16830	538	-710
16830	539	-735
16830	540	-743
16830	541	-758
16830	542	-808
16830	543	-879
16830	544	-930
16830	545	-958
16830	546	-989
16830	547	-1024
16830	548	-1031
16830	549	-999
16830	550	-951
16830	551	-900
16830	552	-822
16830	553	-707
16830	554	-583
16830	555	-477
16830	556	-379
16830	557	-265
16830	558	-149
16830	559	-55
16830	560	25
16830	561	119
16830	562	222
16830	563	299
16830	564	339
16830	565	370
16830	566	406
16830	567	430
16830	568	432
16830	569	441
16830	570	474
16830	571	507
16830	572	509
16830	573	489
16830	574	475
16830	575	464
16830	576	439
16830	577	407
16830	578	399
16830	579	412
16830	580	411
16830	581	384
16830	582	354
16830	583	340
16830	584	323
16830	585	292
16830	586	269
16830	587	277
16830	588	293
16830	589	289
16830	590	271
16830	591	266
16830	592	269
16830	593	252
16830	594	220
16830	595	207
16830	596	220
16830	597	230
16830	598	220
16830	599	211
16830	600	212
16830	601	196
16830	602	146
16830	603	90
16830	604	64
16830	605	60
16830	606	53
16830	607	46
16830	608	62
16830	609	85
16830	610	80
16830	611	45
16830	612	14
16830	613	8
16830	614	6
16830	615	-2
16830	616	4
16830	617	35
16830	618	61
16830	619	57
16830	620	41
16830	621	45
16830	622	58
16830	623	50
16830	624	27
16830	625	18
16830	626	24
16830	627	21
16830	628	12
16830	629	24
16830	630	64
16830	631	97
16830	632	98
16830	633	83
16830	634	78
16830	635	74
16830	636	56
16830	637	46
16830	638	72
16830	639	113
16830	640	128
16830	641	115
16830	642	101
16830	643	94
16830	644	74
16830	645	42
16830	646	28
16830	647	43
16830	648	58
16830	649	50
16830	650	40
16830	651	51
16830	652	66
16830	653	61
16830	654	45
16830	655	47
16830	656	59
16830	657	55
16830	658	38
16830	659	35
16830	660	48
16830	661	46
16830	662	25
16830	663	13
16830	664	28
16830	665	53
16830	666	57
16830	667	52
16830	668	58
16830	669	60
16830	670	34
16830	671	-3
16830	672	-21
16830	673	-28
16830	674	-62
16830	675	-134
16830	676	-217
16830	677	-289
16830	678	-358
16830	679	-420
16830	680	-443
16830	681	-421
16830	682	-402
16830	683	-421
16830	684	-464
16830	685	-490
16830	686	-484
16830	687	-444
16830	688	-348
16830	689	-201
16830	690	-47
16830	691	42
16830	692	52
16830	693	41
16830	694	49
16830	695	82
16830	696	125
16830	697	180
16830	698	237
16830	699	270
16830	700	269
16830	701	277
16830	702	331
16830	703	402
16830	704	422
16830	705	363
16830	706	259
16830	707	164
16830	708	113
16830	709	137
16830	710	216
16830	711	242
16830	712	37
16830	713	-503
16830	714	-1311
16830	715	-2160
16830	716	-2763
16830	717	-2876
16830	718	-2366
16830	719	-1309
16830	720	-2
16830	721	1155
16830	722	1873
16830	723	2065
16830	724	1815
16830	725	1313
16830	726	785
16830	727	422
16830	728	278
16830	729	268
16830	730	279
16830	731	260
16830	732	219
16830	733	177
16830	734	147
16830	735	155
16830	736	212
16830	737	274
16830	738	283
16830	739	236
16830	740	186
16830	741	171
16830	742	176
16830	743	183
16830	744	190
16830	745	195
16830	746	173
16830	747	115
16830	748	68
16830	749	74
16830	750	116
16830	751	141
16830	752	138
16830	753	139
16830	754	140
16830	755	119
16830	756	75
16830	757	37
16830	758	17
16830	759	-11
16830	760	-59
16830	761	-97
16830	762	-102
16830	763	-94
16830	764	-103
16830	765	-122
16830	766	-129
16830	767	-135
16830	768	-163
16830	769	-202
16830	770	-221
16830	771	-221
16830	772	-237
16830	773	-283
16830	774	-333
16830	775	-373
16830	776	-419
16830	777	-478
16830	778	-527
16830	779	-547
16830	780	-565
16830	781	-612
16830	782	-675
16830	783	-724
16830	784	-758
16830	785	-797
16830	786	-838
16830	787	-850
16830	788	-834
16830	789	-823
16830	790	-827
16830	791	-822
16830	792	-792
16830	793	-757
16830	794	-730
16830	795	-687
16830	796	-603
16830	797	-492
16830	798	-385
16830	799	-275
16830	800	-144
16830	801	-6
16830	802	103
16830	803	179
16830	804	249
16830	805	321
16830	806	376
16830	807	406
16830	808	438
16830	809	487
16830	810	530
16830	811	540
16830	812	533
16830	813	535
16830	814	538
16830	815	518
16830	816	487
16830	817	479
16830	818	490
16830	819	491
16830	820	474
16830	821	462
16830	822	460
16830	823	443
16830	824	403
16830	825	370
16830	826	370
16830	827	384
16830	828	385
16830	829	382
16830	830	390
16830	831	395
16830	832	365
16830	833	313
16830	834	282
16830	835	279
16830	836	279
16830	837	272
16830	838	277
16830	839	292
16830	840	289
16830	841	252
16830	842	209
16830	843	189
16830	844	176
16830	845	146
16830	846	110
16830	847	94
16830	848	91
16830	849	78
16830	850	62
16830	851	73
16830	852	112
16830	853	141
16830	854	141
16830	855	132
16830	856	132
16830	857	127
16830	858	106
16830	859	99
16830	860	125
16830	861	158
16830	862	156
16830	863	122
16830	864	93
16830	865	77
16830	866	62
16830	867	52
16830	868	75
16830	869	119
16830	870	140
16830	871	121
16830	872	91
16830	873	83
16830	874	88
16830	875	90
16830	876	99
16830	877	127
16830	878	146
16830	879	124
16830	880	79
16830	881	55
16830	882	61
16830	883	68
16830	884	64
16830	885	66
16830	886	65
16830	887	38
16830	888	-12
16830	889	-47
16830	890	-38
16830	891	-4
16830	892	21
16830	893	37
16830	894	62
16830	895	80
16830	896	69
16830	897	43
16830	898	39
16830	899	60
16830	900	70
16830	901	53
16830	902	32
16830	903	19
16830	904	-3
16830	905	-34
16830	906	-45
16830	907	-18
16830	908	20
16830	909	34
16830	910	27
16830	911	29
16830	912	33
16830	913	15
16830	914	-25
16830	915	-68
16830	916	-115
16830	917	-197
16830	918	-308
16830	919	-400
16830	920	-442
16830	921	-442
16830	922	-424
16830	923	-394
16830	924	-360
16830	925	-354
16830	926	-399
16830	927	-463
16830	928	-488
16830	929	-444
16830	930	-343
16830	931	-209
16830	932	-60
16830	933	63
16830	934	118
16830	935	110
16830	936	95
16830	937	118
16830	938	168
16830	939	211
16830	940	242
16830	941	273
16830	942	301
16830	943	321
16830	944	352
16830	945	412
16830	946	457
16830	947	426
16830	948	312
16830	949	183
16830	950	114
16830	951	119
16830	952	170
16830	953	192
16830	954	63
16830	955	-346
16830	956	-1052
16830	957	-1878
16830	958	-2534
16830	959	-2751
16830	960	-2399
16830	961	-1511
16830	962	-289
16830	963	922
16830	964	1784
16830	965	2128
16830	966	2001
16830	967	1588
16830	968	1092
16830	969	682
16830	970	452
16830	971	391
16830	972	400
16830	973	379
16830	974	319
16830	975	268
16830	976	250
16830	977	258
16830	978	279
16830	979	308
16830	980	312
16830	981	264
16830	982	183
16830	983	134
16830	984	148
16830	985	192
16830	986	218
16830	987	219
16830	988	202
16830	989	160
16830	990	99
16830	991	60
16830	992	77
16830	993	123
16830	994	143
16830	995	129
16830	996	111
16830	997	100
16830	998	78
16830	999	45
16830	1000	28
16830	1001	33
16830	1002	22
16830	1003	-30
16830	1004	-100
16830	1005	-150
16830	1006	-183
16830	1007	-213
16830	1008	-228
16830	1009	-212
16830	1010	-181
16830	1011	-181
16830	1012	-221
16830	1013	-270
16830	1014	-315
16830	1015	-365
16830	1016	-424
16830	1017	-463
16830	1018	-468
16830	1019	-472
16830	1020	-502
16830	1021	-547
16830	1022	-579
16830	1023	-606
16830	1024	-653
16830	1025	-709
16830	1026	-750
16830	1027	-777
16830	1028	-819
16830	1029	-879
16830	1030	-915
16830	1031	-921
16830	1032	-916
16830	1033	-917
16830	1034	-899
16830	1035	-844
16830	1036	-773
16830	1037	-707
16830	1038	-634
16830	1039	-532
16830	1040	-415
16830	1041	-316
16830	1042	-231
16830	1043	-130
16830	1044	-13
16830	1045	89
16830	1046	164
16830	1047	234
16830	1048	307
16830	1049	359
16830	1050	377
16830	1051	387
16830	1052	418
16830	1053	449
16830	1054	456
16830	1055	447
16830	1056	452
16830	1057	463
16830	1058	456
16830	1059	437
16830	1060	436
16830	1061	453
16830	1062	456
16830	1063	432
16830	1064	410
16830	1065	407
16830	1066	403
16830	1067	383
16830	1068	366
16830	1069	371
16830	1070	377
16830	1071	355
16830	1072	317
16830	1073	297
16830	1074	292
16830	1075	273
16830	1076	242
16830	1077	225
16830	1078	230
16830	1079	224
16830	1080	202
16830	1081	189
16830	1082	201
16830	1083	212
16830	1084	198
16830	1085	174
16830	1086	169
16830	1087	175
16830	1088	167
16830	1089	155
16830	1090	161
16830	1091	175
16830	1092	163
16830	1093	122
16830	1094	87
16830	1095	79
16830	1096	76
16830	1097	68
16830	1098	74
16830	1099	103
16830	1100	127
16830	1101	114
16830	1102	85
16830	1103	75
16830	1104	82
16830	1105	84
16830	1106	89
16830	1107	116
16830	1108	156
16830	1109	172
16830	1110	151
16830	1111	122
16830	1112	104
16830	1113	86
16830	1114	56
16830	1115	42
16830	1116	62
16830	1117	91
16830	1118	92
16830	1119	79
16830	1120	82
16830	1121	102
16830	1122	109
16830	1123	106
16830	1124	116
16830	1125	133
16830	1126	125
16830	1127	85
16830	1128	52
16830	1129	49
16830	1130	60
16830	1131	66
16830	1132	82
16830	1133	121
16830	1134	152
16830	1135	141
16830	1136	99
16830	1137	64
16830	1138	45
16830	1139	21
16830	1140	1
16830	1141	9
16830	1142	42
16830	1143	62
16830	1144	47
16830	1145	24
16830	1146	13
16830	1147	-1
16830	1148	-37
16830	1149	-80
16830	1150	-113
16830	1151	-158
16830	1152	-239
16830	1153	-337
16830	1154	-403
16830	1155	-428
16830	1156	-438
16830	1157	-447
16830	1158	-450
16830	1159	-447
16830	1160	-464
16830	1161	-500
16830	1162	-502
16830	1163	-421
16830	1164	-272
16830	1165	-120
16830	1166	-2
16830	1167	71
16830	1168	87
16830	1169	57
16830	1170	33
16830	1171	77
16830	1172	183
16830	1173	281
16830	1174	329
16830	1175	334
16830	1176	322
16830	1177	303
16830	1178	284
16830	1179	286
16830	1180	303
16830	1181	290
16830	1182	228
16830	1183	164
16830	1184	167
16830	1185	234
16830	1186	275
16830	1187	173
16830	1188	-162
16830	1189	-765
16830	1190	-1568
16830	1191	-2343
16830	1192	-2772
16830	1193	-2619
16830	1194	-1866
16830	1195	-704
16830	1196	561
16830	1197	1593
16830	1198	2136
16830	1199	2112
16830	1200	1678
16830	1201	1109
16830	1202	631
16830	1203	345
16830	1204	247
16830	1205	274
16830	1206	322
16830	1207	306
16830	1208	222
16830	1209	142
16830	1210	130
16830	1211	175
16830	1212	228
16830	1213	260
16830	1214	268
16830	1215	238
16830	1216	173
16830	1217	119
16830	1218	123
16830	1219	172
16830	1220	207
16830	1221	197
16830	1222	163
16830	1223	116
16830	1224	61
16830	1225	6
16830	1226	-19
16830	1227	-8
16830	1228	8
16830	1229	11
16830	1230	7
16830	1231	18
16830	1232	27
16830	1233	9
16830	1234	-20
16830	1235	-31
16830	1236	-23
16830	1237	-31
16830	1238	-67
16830	1239	-108
16830	1240	-142
16830	1241	-186
16830	1242	-239
16830	1243	-270
16830	1244	-257
16830	1245	-231
16830	1246	-231
16830	1247	-259
16830	1248	-291
16830	1249	-333
16830	1250	-397
16830	1251	-464
16830	1252	-500
16830	1253	-506
16830	1254	-524
16830	1255	-574
16830	1256	-632
16830	1257	-684
16830	1258	-739
16830	1259	-802
16830	1260	-845
16830	1261	-845
16830	1262	-830
16830	1263	-838
16830	1264	-864
16830	1265	-878
16830	1266	-878
16830	1267	-884
16830	1268	-880
16830	1269	-835
16830	1270	-743
16830	1271	-640
16830	1272	-541
16830	1273	-428
16830	1274	-293
16830	1275	-170
16830	1276	-77
16830	1277	2
16830	1278	91
16830	1279	175
16830	1280	234
16830	1281	279
16830	1282	339
16830	1283	406
16830	1284	449
16830	1285	466
16830	1286	482
16830	1287	507
16830	1288	516
16830	1289	504
16830	1290	491
16830	1291	492
16830	1292	486
16830	1293	448
16830	1294	405
16830	1295	389
16830	1296	393
16830	1297	393
16830	1298	390
16830	1299	404
16830	1300	422
16830	1301	407
16830	1302	361
16830	1303	320
16830	1304	306
16830	1305	301
16830	1306	295
16830	1307	298
16830	1308	317
16830	1309	325
16830	1310	300
16830	1311	262
16830	1312	246
16830	1313	250
16830	1314	246
16830	1315	235
16830	1316	236
16830	1317	244
16830	1318	230
16830	1319	190
16830	1320	160
16830	1321	162
16830	1322	172
16830	1323	171
16830	1324	171
16830	1325	183
16830	1326	185
16830	1327	157
16830	1328	120
16830	1329	111
16830	1330	129
16830	1331	138
16830	1332	133
16830	1333	134
16830	1334	138
16830	1335	123
16830	1336	92
16830	1337	76
16830	1338	93
16830	1339	115
16830	1340	111
16830	1341	99
16830	1342	99
16830	1343	101
16830	1344	85
16830	1345	70
16830	1346	87
16830	1347	123
16830	1348	138
16830	1349	122
16830	1350	104
16830	1351	99
16830	1352	88
16830	1353	67
16830	1354	64
16830	1355	85
16830	1356	97
16830	1357	72
16830	1358	27
16830	1359	-3
16830	1360	-15
16830	1361	-25
16830	1362	-20
16830	1363	16
16830	1364	58
16830	1365	62
16830	1366	23
16830	1367	-14
16830	1368	-20
16830	1369	-3
16830	1370	25
16830	1371	71
16830	1372	123
16830	1373	138
16830	1374	89
16830	1375	8
16830	1376	-51
16830	1377	-74
16830	1378	-90
16830	1379	-106
16830	1380	-119
16830	1381	-146
16830	1382	-216
16830	1383	-314
16830	1384	-383
16830	1385	-394
16830	1386	-378
16830	1387	-373
16830	1388	-389
16830	1389	-415
16830	1390	-462
16830	1391	-521
16830	1392	-532
16830	1393	-432
16830	1394	-249
16830	1395	-66
16830	1396	53
16830	1397	96
16830	1398	78
16830	1399	20
16830	1400	-30
16830	1401	-6
16830	1402	96
16830	1403	212
16830	1404	282
16830	1405	307
16830	1406	325
16830	1407	349
16830	1408	371
16830	1409	390
16830	1410	405
16830	1411	386
16830	1412	309
16830	1413	216
16830	1414	178
16830	1415	208
16830	1416	220
16830	1417	88
16830	1418	-269
16830	1419	-866
16830	1420	-1621
16830	1421	-2332
16830	1422	-2712
16830	1423	-2544
16830	1424	-1821
16830	1425	-735
16830	1426	419
16830	1427	1354
16830	1428	1856
16830	1429	1859
16830	1430	1489
16830	1431	991
16830	1432	580
16830	1433	337
16830	1434	249
16830	1435	262
16830	1436	301
16830	1437	295
16830	1438	227
16830	1439	159
16830	1440	160
16830	1441	222
16830	1442	291
16830	1443	327
16830	1444	326
16830	1445	287
16830	1446	213
16830	1447	136
16830	1448	109
16830	1449	138
16830	1450	179
16830	1451	185
16830	1452	163
16830	1453	135
16830	1454	110
16830	1455	85
16830	1456	77
16830	1457	98
16830	1458	131
16830	1459	132
16830	1460	100
16830	1461	67
16830	1462	47
16830	1463	29
16830	1464	13
16830	1465	13
16830	1466	26
16830	1467	12
16830	1468	-47
16830	1469	-120
16830	1470	-163
16830	1471	-175
16830	1472	-175
16830	1473	-162
16830	1474	-131
16830	1475	-109
16830	1476	-134
16830	1477	-196
16830	1478	-252
16830	1479	-287
16830	1480	-327
16830	1481	-393
16830	1482	-472
16830	1483	-548
16830	1484	-629
16830	1485	-710
16830	1486	-753
16830	1487	-733
16830	1488	-685
16830	1489	-668
16830	1490	-697
16830	1491	-750
16830	1492	-818
16830	1493	-894
16830	1494	-951
16830	1495	-951
16830	1496	-897
16830	1497	-834
16830	1498	-790
16830	1499	-746
16830	1500	-677
16830	1501	-592
16830	1502	-505
16830	1503	-398
16830	1504	-255
16830	1505	-98
16830	1506	30
16830	1507	129
16830	1508	226
16830	1509	320
16830	1510	379
16830	1511	398
16830	1512	407
16830	1513	423
16830	1514	435
16830	1515	450
16830	1516	486
16830	1517	554
16830	1518	613
16830	1519	624
16830	1520	599
16830	1521	572
16830	1522	546
16830	1523	509
16830	1524	474
16830	1525	469
16830	1526	489
16830	1527	492
16830	1528	467
16830	1529	437
16830	1530	414
16830	1531	383
16830	1532	336
16830	1533	307
16830	1534	321
16830	1535	359
16830	1536	387
16830	1537	402
16830	1538	418
16830	1539	419
16830	1540	380
16830	1541	316
16830	1542	273
16830	1543	267
16830	1544	275
16830	1545	280
16830	1546	288
16830	1547	295
16830	1548	267
16830	1549	195
16830	1550	113
16830	1551	66
16830	1552	55
16830	1553	55
16830	1554	70
16830	1555	112
16830	1556	162
16830	1557	176
16830	1558	154
16830	1559	132
16830	1560	120
16830	1561	99
16830	1562	62
16830	1563	37
16830	1564	43
16830	1565	61
16830	1566	67
16830	1567	73
16830	1568	100
16830	1569	127
16830	1570	131
16830	1571	118
16830	1572	119
16830	1573	130
16830	1574	124
16830	1575	97
16830	1576	74
16830	1577	63
16830	1578	41
16830	1579	-4
16830	1580	-36
16830	1581	-33
16830	1582	-11
16830	1583	6
16830	1584	31
16830	1585	82
16830	1586	135
16830	1587	145
16830	1588	113
16830	1589	71
16830	1590	38
16830	1591	7
16830	1592	-15
16830	1593	-4
16830	1594	43
16830	1595	80
16830	1596	79
16830	1597	56
16830	1598	44
16830	1599	35
16830	1600	22
16830	1601	16
16830	1602	36
16830	1603	59
16830	1604	50
16830	1605	14
16830	1606	-13
16830	1607	-14
16830	1608	-10
16830	1609	-10
16830	1610	4
16830	1611	32
16830	1612	44
16830	1613	18
16830	1614	-25
16830	1615	-64
16830	1616	-113
16830	1617	-196
16830	1618	-291
16830	1619	-354
16830	1620	-378
16830	1621	-390
16830	1622	-402
16830	1623	-402
16830	1624	-395
16830	1625	-416
16830	1626	-458
16830	1627	-473
16830	1628	-411
16830	1629	-285
16830	1630	-152
16830	1631	-34
16830	1632	58
16830	1633	105
16830	1634	102
16830	1635	83
16830	1636	99
16830	1637	151
16830	1638	192
16830	1639	209
16830	1640	234
16830	1641	289
16830	1642	360
16830	1643	427
16830	1644	475
16830	1645	478
16830	1646	403
16830	1647	265
16830	1648	149
16830	1649	149
16830	1650	253
16830	1651	342
16830	1652	260
16830	1653	-120
16830	1654	-846
16830	1655	-1816
16830	1656	-2756
16830	1657	-3304
16830	1658	-3209
16830	1659	-2448
16830	1660	-1224
16830	1661	132
16830	1662	1260
16830	1663	1888
16830	1664	1936
16830	1665	1566
16830	1666	1055
16830	1667	628
16830	1668	384
16830	1669	320
16830	1670	370
16830	1671	426
16830	1672	401
16830	1673	299
16830	1674	204
16830	1675	183
16830	1676	225
16830	1677	284
16830	1678	333
16830	1679	356
16830	1680	328
16830	1681	245
16830	1682	156
16830	1683	118
16830	1684	131
16830	1685	152
16830	1686	162
16830	1687	171
16830	1688	173
16830	1689	156
16830	1690	113
16830	1691	76
16830	1692	61
16830	1693	56
16830	1694	51
16830	1695	52
16830	1696	67
16830	1697	67
16830	1698	21
16830	1699	-43
16830	1700	-82
16830	1701	-87
16830	1702	-83
16830	1703	-78
16830	1704	-64
16830	1705	-47
16830	1706	-65
16830	1707	-123
16830	1708	-181
16830	1709	-209
16830	1710	-225
16830	1711	-255
16830	1712	-289
16830	1713	-312
16830	1714	-340
16830	1715	-397
16830	1716	-465
16830	1717	-507
16830	1718	-523
16830	1719	-545
16830	1720	-583
16830	1721	-617
16830	1722	-645
16830	1723	-684
16830	1724	-744
16830	1725	-798
16830	1726	-821
16830	1727	-833
16830	1728	-854
16830	1729	-869
16830	1730	-855
16830	1731	-826
16830	1732	-809
16830	1733	-797
16830	1734	-754
16830	1735	-678
16830	1736	-595
16830	1737	-511
16830	1738	-399
16830	1739	-257
16830	1740	-120
16830	1741	-16
16830	1742	68
16830	1743	156
16830	1744	239
16830	1745	302
16830	1746	359
16830	1747	434
16830	1748	503
16830	1749	524
16830	1750	498
16830	1751	462
16830	1752	443
16830	1753	431
16830	1754	428
16830	1755	454
16830	1756	505
16830	1757	539
16830	1758	526
16830	1759	484
16830	1760	453
16830	1761	434
16830	1762	410
16830	1763	393
16830	1764	403
16830	1765	422
16830	1766	412
16830	1767	368
16830	1768	325
16830	1769	299
16830	1770	276
16830	1771	246
16830	1772	230
16830	1773	241
16830	1774	250
16830	1775	232
16830	1776	205
16830	1777	197
16830	1778	198
16830	1779	179
16830	1780	143
16830	1781	118
16830	1782	102
16830	1783	69
16830	1784	23
16830	1785	-2
16830	1786	9
16830	1787	25
16830	1788	30
16830	1789	42
16830	1790	67
16830	1791	79
16830	1792	53
16830	1793	14
16830	1794	-5
16830	1795	-8
16830	1796	-17
16830	1797	-32
16830	1798	-24
16830	1799	4
16830	1800	19
16830	1801	14
16830	1802	12
16830	1803	32
16830	1804	48
16830	1805	43
16830	1806	37
16830	1807	50
16830	1808	63
16830	1809	50
16830	1810	28
16830	1811	24
16830	1812	32
16830	1813	22
16830	1814	-4
16830	1815	-10
16830	1816	7
16830	1817	21
16830	1818	23
16830	1819	32
16830	1820	56
16830	1821	71
16830	1822	58
16830	1823	44
16830	1824	57
16830	1825	78
16830	1826	79
16830	1827	60
16830	1828	47
16830	1829	36
16830	1830	8
16830	1831	-23
16830	1832	-21
16830	1833	20
16830	1834	58
16830	1835	63
16830	1836	47
16830	1837	24
16830	1838	-10
16830	1839	-57
16830	1840	-83
16830	1841	-61
16830	1842	-17
16830	1843	7
16830	1844	4
16830	1845	-3
16830	1846	-8
16830	1847	-29
16830	1848	-59
16830	1849	-67
16830	1850	-46
16830	1851	-31
16830	1852	-38
16830	1853	-52
16830	1854	-59
16830	1855	-79
16830	1856	-138
16830	1857	-221
16830	1858	-292
16830	1859	-352
16830	1860	-417
16830	1861	-469
16830	1862	-481
16830	1863	-462
16830	1864	-457
16830	1865	-476
16830	1866	-494
16830	1867	-485
16830	1868	-455
16830	1869	-397
16830	1870	-287
16830	1871	-140
16830	1872	-18
16830	1873	30
16830	1874	26
16830	1875	30
16830	1876	66
16830	1877	124
16830	1878	195
16830	1879	274
16830	1880	337
16830	1881	351
16830	1882	330
16830	1883	329
16830	1884	370
16830	1885	410
16830	1886	392
16830	1887	315
16830	1888	218
16830	1889	142
16830	1890	115
16830	1891	159
16830	1892	230
16830	1893	185
16830	1894	-142
16830	1895	-802
16830	1896	-1663
16830	1897	-2476
16830	1898	-2958
16830	1899	-2882
16830	1900	-2168
16830	1901	-974
16830	1902	347
16830	1903	1408
16830	1904	1973
16830	1905	2010
16830	1906	1643
16830	1907	1092
16830	1908	599
16830	1909	328
16830	1910	275
16830	1911	320
16830	1912	350
16830	1913	325
16830	1914	258
16830	1915	175
16830	1916	116
16830	1917	125
16830	1918	192
16830	1919	248
16830	1920	241
16830	1921	190
16830	1922	147
16830	1923	136
16830	1924	143
16830	1925	162
16830	1926	190
16830	1927	201
16830	1928	161
16830	1929	85
16830	1930	36
16830	1931	44
16830	1932	82
16830	1933	106
16830	1934	115
16830	1935	123
16830	1936	112
16830	1937	65
16830	1938	8
16830	1939	-23
16830	1940	-30
16830	1941	-48
16830	1942	-79
16830	1943	-97
16830	1944	-100
16830	1945	-115
16830	1946	-149
16830	1947	-172
16830	1948	-176
16830	1949	-184
16830	1950	-214
16830	1951	-248
16830	1952	-259
16830	1953	-261
16830	1954	-281
16830	1955	-314
16830	1956	-340
16830	1957	-371
16830	1958	-433
16830	1959	-516
16830	1960	-577
16830	1961	-604
16830	1962	-621
16830	1963	-647
16830	1964	-668
16830	1965	-684
16830	1966	-714
16830	1967	-772
16830	1968	-824
16830	1969	-838
16830	1970	-828
16830	1971	-826
16830	1972	-830
16830	1973	-817
16830	1974	-785
16830	1975	-753
16830	1976	-709
16830	1977	-620
16830	1978	-489
16830	1979	-355
16830	1980	-244
16830	1981	-139
16830	1982	-24
16830	1983	86
16830	1984	168
16830	1985	240
16830	1986	324
16830	1987	400
16830	1988	436
16830	1989	440
16830	1990	453
16830	1991	483
16830	1992	507
16830	1993	518
16830	1994	539
16830	1995	566
16830	1996	571
16830	1997	538
16830	1998	498
16830	1999	478
[truncated: 159,280 more rows]
