# Supplementary material for: Are Complexity Metrics Reliable in Assessing HRV Control in Obese Patients During Sleep?
Source: PLoS One. 2015 Apr 20;10(4):e0124458. doi: 10.1371/journal.pone.0124458 (PMC4404104; doi:10.1371/journal.pone.0124458)
Supplement: S2 Dataset — (ZIP) [file pone.0124458.s002.zip › cabiddu_obese_patients_data/SUBJECT (3)/1/FC.txt]

30	0	-457
30	1	-150
30	2	145
30	3	225
30	4	161
30	5	118
30	6	117
30	7	25
30	8	-191
30	9	-369
30	10	-376
30	11	-352
30	12	-444
30	13	-507
30	14	-401
30	15	-287
30	16	-315
30	17	-337
30	18	-196
30	19	5
30	20	103
30	21	135
30	22	213
30	23	313
30	24	243
30	25	-70
30	26	-425
30	27	-597
30	28	-638
30	29	-655
30	30	-523
30	31	-179
30	32	130
30	33	187
30	34	133
30	35	151
30	36	229
30	37	259
30	38	262
30	39	335
30	40	451
30	41	393
30	42	46
30	43	-370
30	44	-585
30	45	-627
30	46	-595
30	47	-387
30	48	32
30	49	393
30	50	469
30	51	377
30	52	325
30	53	344
30	54	324
30	55	252
30	56	225
30	57	260
30	58	173
30	59	-157
30	60	-506
30	61	-617
30	62	-557
30	63	-464
30	64	-254
30	65	115
30	66	416
30	67	455
30	68	332
30	69	251
30	70	243
30	71	180
30	72	16
30	73	-123
30	74	-134
30	75	-161
30	76	-330
30	77	-465
30	78	-392
30	79	-261
30	80	-239
30	81	-199
30	82	-15
30	83	193
30	84	274
30	85	283
30	86	347
30	87	446
30	88	392
30	89	101
30	90	-241
30	91	-427
30	92	-513
30	93	-596
30	94	-533
30	95	-235
30	96	61
30	97	142
30	98	137
30	99	219
30	100	349
30	101	404
30	102	415
30	103	475
30	104	561
30	105	461
30	106	79
30	107	-369
30	108	-614
30	109	-681
30	110	-661
30	111	-451
30	112	-21
30	113	349
30	114	421
30	115	306
30	116	220
30	117	194
30	118	151
30	119	92
30	120	115
30	121	209
30	122	167
30	123	-143
30	124	-492
30	125	-610
30	126	-542
30	127	-409
30	128	-123
30	129	344
30	130	746
30	131	848
30	132	766
30	133	670
30	134	626
30	135	497
30	136	284
30	137	97
30	138	27
30	139	-74
30	140	-323
30	141	-543
30	142	-536
30	143	-428
30	144	-376
30	145	-272
30	146	-23
30	147	207
30	148	254
30	149	186
30	150	173
30	151	213
30	152	154
30	153	-92
30	154	-370
30	155	-530
30	156	-660
30	157	-841
30	158	-868
30	159	-571
30	160	-112
30	161	309
30	162	764
30	163	1316
30	164	1779
30	165	1953
30	166	1823
30	167	1548
30	168	1156
30	169	536
30	170	-346
30	171	-1221
30	172	-1823
30	173	-2181
30	174	-2393
30	175	-2346
30	176	-2007
30	177	-1658
30	178	-1539
30	179	-1540
30	180	-1453
30	181	-1252
30	182	-1023
30	183	-761
30	184	-394
30	185	22
30	186	229
30	187	70
30	188	-231
30	189	-374
30	190	-357
30	191	-255
30	192	35
30	193	524
30	194	922
30	195	990
30	196	809
30	197	644
30	198	540
30	199	456
30	200	347
30	201	350
30	202	470
30	203	495
30	204	268
30	205	4
30	206	-73
30	207	-41
30	208	-30
30	209	79
30	210	371
30	211	663
30	212	761
30	213	727
30	214	717
30	215	743
30	216	646
30	217	378
30	218	113
30	219	14
30	220	-18
30	221	-103
30	222	-95
30	223	118
30	224	333
30	225	363
30	226	351
30	227	466
30	228	645
30	229	741
30	230	794
30	231	891
30	232	1007
30	233	923
30	234	558
30	235	121
30	236	-128
30	237	-218
30	238	-240
30	239	-76
30	240	324
30	241	698
30	242	809
30	243	781
30	244	804
30	245	880
30	246	899
30	247	864
30	248	870
30	249	896
30	250	742
30	251	303
30	252	-179
30	253	-422
30	254	-461
30	255	-411
30	256	-187
30	257	236
30	258	594
30	259	672
30	260	572
30	261	507
30	262	497
30	263	429
30	264	261
30	265	112
30	266	26
30	267	-145
30	268	-512
30	269	-842
30	270	-895
30	271	-772
30	272	-640
30	273	-425
30	274	-79
30	275	197
30	276	231
30	277	111
30	278	41
30	279	34
30	280	-50
30	281	-278
30	282	-490
30	283	-556
30	284	-589
30	285	-705
30	286	-746
30	287	-580
30	288	-392
30	289	-366
30	290	-368
30	291	-236
30	292	-61
30	293	32
30	294	68
30	295	164
30	296	267
30	297	188
30	298	-166
30	299	-567
30	300	-776
30	301	-832
30	302	-835
30	303	-674
30	304	-299
30	305	24
30	306	86
30	307	17
30	308	24
30	309	98
30	310	141
30	311	158
30	312	246
30	313	369
30	314	315
30	315	-34
30	316	-453
30	317	-673
30	318	-718
30	319	-692
30	320	-489
30	321	-78
30	322	279
30	323	354
30	324	259
30	325	199
30	326	207
30	327	180
30	328	106
30	329	86
30	330	148
30	331	102
30	332	-182
30	333	-496
30	334	-590
30	335	-536
30	336	-471
30	337	-303
30	338	25
30	339	298
30	340	334
30	341	230
30	342	177
30	343	197
30	344	153
30	345	-18
30	346	-185
30	347	-233
30	348	-288
30	349	-463
30	350	-568
30	351	-439
30	352	-243
30	353	-165
30	354	-98
30	355	85
30	356	274
30	357	332
30	358	321
30	359	377
30	360	467
30	361	397
30	362	76
30	363	-300
30	364	-509
30	365	-595
30	366	-652
30	367	-547
30	368	-217
30	369	85
30	370	134
30	371	68
30	372	72
30	373	138
30	374	165
30	375	186
30	376	288
30	377	436
30	378	394
30	379	50
30	380	-382
30	381	-622
30	382	-686
30	383	-662
30	384	-443
30	385	-2
30	386	381
30	387	463
30	388	359
30	389	278
30	390	262
30	391	225
30	392	164
30	393	173
30	394	246
30	395	180
30	396	-161
30	397	-549
30	398	-713
30	399	-702
30	400	-640
30	401	-437
30	402	-59
30	403	258
30	404	325
30	405	243
30	406	231
30	407	307
30	408	335
30	409	241
30	410	141
30	411	118
30	412	39
30	413	-199
30	414	-380
30	415	-302
30	416	-107
30	417	18
30	418	158
30	419	401
30	420	625
30	421	641
30	422	558
30	423	513
30	424	535
30	425	429
30	426	128
30	427	-203
30	428	-376
30	429	-461
30	430	-558
30	431	-525
30	432	-271
30	433	-33
30	434	-20
30	435	-100
30	436	-84
30	437	-16
30	438	11
30	439	20
30	440	122
30	441	260
30	442	215
30	443	-144
30	444	-587
30	445	-834
30	446	-873
30	447	-755
30	448	-347
30	449	378
30	450	1092
30	451	1496
30	452	1600
30	453	1560
30	454	1355
30	455	926
30	456	336
30	457	-206
30	458	-622
30	459	-1052
30	460	-1611
30	461	-2100
30	462	-2300
30	463	-2295
30	464	-2224
30	465	-1983
30	466	-1511
30	467	-1028
30	468	-744
30	469	-576
30	470	-358
30	471	-99
30	472	55
30	473	65
30	474	69
30	475	164
30	476	206
30	477	63
30	478	-84
30	479	-50
30	480	41
30	481	38
30	482	78
30	483	282
30	484	503
30	485	612
30	486	621
30	487	690
30	488	763
30	489	693
30	490	406
30	491	109
30	492	-14
30	493	-50
30	494	-118
30	495	-85
30	496	141
30	497	350
30	498	355
30	499	312
30	500	399
30	501	562
30	502	654
30	503	704
30	504	798
30	505	908
30	506	818
30	507	453
30	508	22
30	509	-213
30	510	-285
30	511	-295
30	512	-132
30	513	247
30	514	585
30	515	642
30	516	569
30	517	551
30	518	620
30	519	658
30	520	670
30	521	727
30	522	816
30	523	722
30	524	343
30	525	-89
30	526	-286
30	527	-277
30	528	-177
30	529	97
30	530	561
30	531	946
30	532	1033
30	533	933
30	534	866
30	535	867
30	536	824
30	537	685
30	538	554
30	539	475
30	540	295
30	541	-91
30	542	-442
30	543	-508
30	544	-387
30	545	-252
30	546	-41
30	547	284
30	548	522
30	549	514
30	550	364
30	551	286
30	552	292
30	553	228
30	554	-10
30	555	-275
30	556	-426
30	557	-552
30	558	-738
30	559	-803
30	560	-615
30	561	-384
30	562	-322
30	563	-321
30	564	-227
30	565	-114
30	566	-83
30	567	-89
30	568	-2
30	569	123
30	570	82
30	571	-244
30	572	-626
30	573	-824
30	574	-869
30	575	-860
30	576	-685
30	577	-309
30	578	-8
30	579	13
30	580	-127
30	581	-189
30	582	-173
30	583	-158
30	584	-150
30	585	-46
30	586	110
30	587	109
30	588	-185
30	589	-545
30	590	-712
30	591	-727
30	592	-696
30	593	-511
30	594	-129
30	595	197
30	596	250
30	597	131
30	598	44
30	599	20
30	600	-43
30	601	-154
30	602	-190
30	603	-112
30	604	-107
30	605	-328
30	606	-590
30	607	-667
30	608	-642
30	609	-635
30	610	-522
30	611	-220
30	612	73
30	613	157
30	614	100
30	615	65
30	616	73
30	617	-8
30	618	-212
30	619	-382
30	620	-386
30	621	-359
30	622	-448
30	623	-503
30	624	-384
30	625	-256
30	626	-278
30	627	-296
30	628	-154
30	629	42
30	630	140
30	631	168
30	632	236
30	633	317
30	634	226
30	635	-108
30	636	-473
30	637	-630
30	638	-638
30	639	-618
30	640	-471
30	641	-147
30	642	102
30	643	80
30	644	-47
30	645	-61
30	646	40
30	647	137
30	648	220
30	649	348
30	650	482
30	651	402
30	652	20
30	653	-424
30	654	-643
30	655	-664
30	656	-605
30	657	-384
30	658	14
30	659	329
30	660	338
30	661	184
30	662	87
30	663	96
30	664	98
30	665	71
30	666	94
30	667	183
30	668	135
30	669	-165
30	670	-502
30	671	-614
30	672	-573
30	673	-513
30	674	-343
30	675	-9
30	676	280
30	677	335
30	678	253
30	679	218
30	680	238
30	681	166
30	682	-53
30	683	-273
30	684	-361
30	685	-430
30	686	-584
30	687	-641
30	688	-447
30	689	-180
30	690	-40
30	691	77
30	692	294
30	693	510
30	694	591
30	695	618
30	696	709
30	697	844
30	698	776
30	699	441
30	700	-9
30	701	-323
30	702	-513
30	703	-641
30	704	-559
30	705	-211
30	706	130
30	707	201
30	708	132
30	709	119
30	710	170
30	711	202
30	712	243
30	713	362
30	714	496
30	715	425
30	716	47
30	717	-391
30	718	-615
30	719	-662
30	720	-662
30	721	-535
30	722	-237
30	723	6
30	724	60
30	725	103
30	726	368
30	727	811
30	728	1226
30	729	1459
30	730	1518
30	731	1379
30	732	927
30	733	143
30	734	-635
30	735	-1093
30	736	-1286
30	737	-1383
30	738	-1337
30	739	-1127
30	740	-981
30	741	-1057
30	742	-1228
30	743	-1283
30	744	-1217
30	745	-1162
30	746	-1171
30	747	-1111
30	748	-892
30	749	-666
30	750	-590
30	751	-518
30	752	-302
30	753	-87
30	754	-22
30	755	52
30	756	286
30	757	548
30	758	678
30	759	708
30	760	761
30	761	804
30	762	708
30	763	406
30	764	133
30	765	45
30	766	45
30	767	-6
30	768	19
30	769	215
30	770	376
30	771	343
30	772	264
30	773	321
30	774	457
30	775	541
30	776	597
30	777	715
30	778	858
30	779	808
30	780	471
30	781	52
30	782	-188
30	783	-277
30	784	-308
30	785	-162
30	786	205
30	787	536
30	788	596
30	789	525
30	790	513
30	791	583
30	792	625
30	793	646
30	794	714
30	795	811
30	796	713
30	797	322
30	798	-134
30	799	-356
30	800	-367
30	801	-280
30	802	-13
30	803	448
30	804	842
30	805	941
30	806	871
30	807	841
30	808	893
30	809	893
30	810	796
30	811	687
30	812	619
30	813	438
30	814	55
30	815	-275
30	816	-304
30	817	-134
30	818	48
30	819	290
30	820	626
30	821	858
30	822	838
30	823	681
30	824	597
30	825	587
30	826	494
30	827	215
30	828	-101
30	829	-311
30	830	-492
30	831	-721
30	832	-807
30	833	-612
30	834	-345
30	835	-229
30	836	-164
30	837	-10
30	838	146
30	839	201
30	840	205
30	841	279
30	842	374
30	843	293
30	844	-70
30	845	-499
30	846	-751
30	847	-857
30	848	-908
30	849	-782
30	850	-429
30	851	-121
30	852	-65
30	853	-145
30	854	-150
30	855	-97
30	856	-67
30	857	-59
30	858	33
30	859	167
30	860	142
30	861	-174
30	862	-557
30	863	-748
30	864	-783
30	865	-760
30	866	-565
30	867	-159
30	868	192
30	869	276
30	870	185
30	871	125
30	872	117
30	873	78
30	874	-6
30	875	-16
30	876	60
30	877	37
30	878	-237
30	879	-560
30	880	-677
30	881	-645
30	882	-580
30	883	-376
30	884	15
30	885	357
30	886	436
30	887	336
30	888	248
30	889	211
30	890	114
30	891	-74
30	892	-220
30	893	-224
30	894	-240
30	895	-405
30	896	-547
30	897	-491
30	898	-376
30	899	-360
30	900	-317
30	901	-121
30	902	93
30	903	173
30	904	171
30	905	220
30	906	303
30	907	240
30	908	-42
30	909	-358
30	910	-498
30	911	-530
30	912	-562
30	913	-468
30	914	-172
30	915	83
30	916	94
30	917	9
30	918	18
30	919	99
30	920	154
30	921	205
30	922	337
30	923	496
30	924	457
30	925	107
30	926	-336
30	927	-596
30	928	-687
30	929	-696
30	930	-513
30	931	-104
30	932	253
30	933	326
30	934	235
30	935	197
30	936	240
30	937	268
30	938	269
30	939	317
30	940	398
30	941	308
30	942	-69
30	943	-501
30	944	-698
30	945	-698
30	946	-618
30	947	-374
30	948	57
30	949	414
30	950	481
30	951	361
30	952	266
30	953	240
30	954	173
30	955	31
30	956	-72
30	957	-64
30	958	-109
30	959	-339
30	960	-551
30	961	-536
30	962	-413
30	963	-338
30	964	-211
30	965	55
30	966	299
30	967	353
30	968	299
30	969	295
30	970	349
30	971	293
30	972	54
30	973	-209
30	974	-331
30	975	-399
30	976	-517
30	977	-528
30	978	-316
30	979	-87
30	980	-42
30	981	-46
30	982	59
30	983	204
30	984	264
30	985	272
30	986	333
30	987	407
30	988	295
30	989	-104
30	990	-561
30	991	-816
30	992	-888
30	993	-867
30	994	-638
30	995	-164
30	996	272
30	997	435
30	998	435
30	999	463
30	1000	531
30	1001	545
30	1002	526
30	1003	552
30	1004	631
30	1005	516
30	1006	125
30	1007	-345
30	1008	-602
30	1009	-661
30	1010	-621
30	1011	-390
30	1012	49
30	1013	423
30	1014	488
30	1015	354
30	1016	242
30	1017	206
30	1018	154
30	1019	50
30	1020	-5
30	1021	17
30	1022	-48
30	1023	-330
30	1024	-611
30	1025	-664
30	1026	-595
30	1027	-569
30	1028	-488
30	1029	-255
30	1030	-11
30	1031	143
30	1032	316
30	1033	676
30	1034	1141
30	1035	1457
30	1036	1426
30	1037	1143
30	1038	747
30	1039	206
30	1040	-477
30	1041	-1024
30	1042	-1225
30	1043	-1258
30	1044	-1351
30	1045	-1436
30	1046	-1404
30	1047	-1365
30	1048	-1418
30	1049	-1483
30	1050	-1401
30	1051	-1196
30	1052	-1074
30	1053	-1150
30	1054	-1242
30	1055	-1146
30	1056	-929
30	1057	-714
30	1058	-402
30	1059	52
30	1060	395
30	1061	436
30	1062	335
30	1063	320
30	1064	398
30	1065	469
30	1066	525
30	1067	660
30	1068	812
30	1069	802
30	1070	485
30	1071	115
30	1072	-69
30	1073	-109
30	1074	-108
30	1075	47
30	1076	399
30	1077	694
30	1078	720
30	1079	583
30	1080	482
30	1081	454
30	1082	406
30	1083	345
30	1084	359
30	1085	472
30	1086	467
30	1087	208
30	1088	-114
30	1089	-243
30	1090	-234
30	1091	-200
30	1092	-31
30	1093	330
30	1094	664
30	1095	751
30	1096	689
30	1097	647
30	1098	666
30	1099	603
30	1100	426
30	1101	252
30	1102	192
30	1103	117
30	1104	-83
30	1105	-214
30	1106	-97
30	1107	119
30	1108	244
30	1109	379
30	1110	629
30	1111	869
30	1112	948
30	1113	953
30	1114	1021
30	1115	1139
30	1116	1098
30	1117	798
30	1118	399
30	1119	116
30	1120	-86
30	1121	-271
30	1122	-265
30	1123	25
30	1124	348
30	1125	469
30	1126	495
30	1127	575
30	1128	659
30	1129	653
30	1130	588
30	1131	576
30	1132	584
30	1133	417
30	1134	-37
30	1135	-543
30	1136	-831
30	1137	-921
30	1138	-909
30	1139	-696
30	1140	-258
30	1141	119
30	1142	208
30	1143	117
30	1144	68
30	1145	78
30	1146	68
30	1147	20
30	1148	41
30	1149	105
30	1150	27
30	1151	-332
30	1152	-728
30	1153	-893
30	1154	-869
30	1155	-779
30	1156	-538
30	1157	-123
30	1158	207
30	1159	251
30	1160	98
30	1161	-26
30	1162	-78
30	1163	-143
30	1164	-264
30	1165	-311
30	1166	-239
30	1167	-229
30	1168	-427
30	1169	-637
30	1170	-641
30	1171	-542
30	1172	-486
30	1173	-364
30	1174	-87
30	1175	169
30	1176	244
30	1177	199
30	1178	199
30	1179	237
30	1180	163
30	1181	-99
30	1182	-372
30	1183	-485
30	1184	-525
30	1185	-601
30	1186	-571
30	1187	-330
30	1188	-97
30	1189	-72
30	1190	-117
30	1191	-55
30	1192	65
30	1193	128
30	1194	174
30	1195	298
30	1196	452
30	1197	412
30	1198	76
30	1199	-349
30	1200	-595
30	1201	-686
30	1202	-709
30	1203	-554
30	1204	-183
30	1205	129
30	1206	162
30	1207	45
30	1208	-8
30	1209	27
30	1210	56
30	1211	83
30	1212	181
30	1213	315
30	1214	269
30	1215	-72
30	1216	-487
30	1217	-690
30	1218	-707
30	1219	-644
30	1220	-409
30	1221	23
30	1222	383
30	1223	450
30	1224	337
30	1225	251
30	1226	235
30	1227	197
30	1228	113
30	1229	79
30	1230	130
30	1231	82
30	1232	-199
30	1233	-503
30	1234	-583
30	1235	-518
30	1236	-442
30	1237	-263
30	1238	77
30	1239	368
30	1240	422
30	1241	328
30	1242	275
30	1243	284
30	1244	218
30	1245	13
30	1246	-192
30	1247	-268
30	1248	-334
30	1249	-499
30	1250	-582
30	1251	-429
30	1252	-217
30	1253	-136
30	1254	-73
30	1255	99
30	1256	275
30	1257	323
30	1258	304
30	1259	348
30	1260	434
30	1261	370
30	1262	58
30	1263	-310
30	1264	-510
30	1265	-586
30	1266	-630
30	1267	-516
30	1268	-183
30	1269	112
30	1270	149
30	1271	65
30	1272	45
30	1273	92
30	1274	115
30	1275	135
30	1276	237
30	1277	386
30	1278	352
30	1279	18
30	1280	-400
30	1281	-627
30	1282	-686
30	1283	-671
30	1284	-478
30	1285	-72
30	1286	277
30	1287	344
30	1288	243
30	1289	181
30	1290	186
30	1291	160
30	1292	89
30	1293	67
30	1294	102
30	1295	9
30	1296	-336
30	1297	-704
30	1298	-829
30	1299	-766
30	1300	-649
30	1301	-389
30	1302	50
30	1303	434
30	1304	561
30	1305	524
30	1306	516
30	1307	561
30	1308	528
30	1309	367
30	1310	201
30	1311	138
30	1312	45
30	1313	-182
30	1314	-369
30	1315	-325
30	1316	-187
30	1317	-137
30	1318	-64
30	1319	145
30	1320	364
30	1321	408
30	1322	351
30	1323	326
30	1324	345
30	1325	245
30	1326	-38
30	1327	-329
30	1328	-451
30	1329	-492
30	1330	-569
30	1331	-538
30	1332	-298
30	1333	-65
30	1334	-29
30	1335	-70
30	1336	-22
30	1337	53
30	1338	58
30	1339	38
30	1340	140
30	1341	347
30	1342	455
30	1343	311
30	1344	91
30	1345	-2
30	1346	-24
30	1347	-73
30	1348	-16
30	1349	211
30	1350	349
30	1351	186
30	1352	-175
30	1353	-510
30	1354	-795
30	1355	-1080
30	1356	-1342
30	1357	-1453
30	1358	-1424
30	1359	-1466
30	1360	-1726
30	1361	-1993
30	1362	-1997
30	1363	-1777
30	1364	-1446
30	1365	-923
30	1366	-206
30	1367	408
30	1368	667
30	1369	659
30	1370	596
30	1371	557
30	1372	472
30	1373	342
30	1374	297
30	1375	388
30	1376	423
30	1377	243
30	1378	45
30	1379	25
30	1380	78
30	1381	77
30	1382	136
30	1383	356
30	1384	573
30	1385	636
30	1386	592
30	1387	596
30	1388	639
30	1389	563
30	1390	308
30	1391	47
30	1392	-49
30	1393	-72
30	1394	-142
30	1395	-117
30	1396	113
30	1397	338
30	1398	367
30	1399	342
30	1400	433
30	1401	577
30	1402	642
30	1403	676
30	1404	765
30	1405	886
30	1406	820
30	1407	478
30	1408	48
30	1409	-212
30	1410	-323
30	1411	-366
30	1412	-209
30	1413	201
30	1414	601
30	1415	736
30	1416	727
30	1417	742
30	1418	802
30	1419	802
30	1420	776
30	1421	802
30	1422	872
30	1423	769
30	1424	387
30	1425	-55
30	1426	-272
30	1427	-293
30	1428	-226
30	1429	20
30	1430	473
30	1431	870
30	1432	993
30	1433	946
30	1434	927
30	1435	950
30	1436	895
30	1437	713
30	1438	518
30	1439	369
30	1440	132
30	1441	-285
30	1442	-640
30	1443	-692
30	1444	-547
30	1445	-389
30	1446	-158
30	1447	191
30	1448	457
30	1449	490
30	1450	391
30	1451	352
30	1452	372
30	1453	300
30	1454	51
30	1455	-223
30	1456	-382
30	1457	-516
30	1458	-715
30	1459	-799
30	1460	-632
30	1461	-416
30	1462	-356
30	1463	-339
30	1464	-218
30	1465	-81
30	1466	-31
30	1467	-23
30	1468	71
30	1469	197
30	1470	161
30	1471	-144
30	1472	-506
30	1473	-698
30	1474	-764
30	1475	-799
30	1476	-677
30	1477	-340
30	1478	-48
30	1479	0
30	1480	-72
30	1481	-56
30	1482	22
30	1483	72
30	1484	98
30	1485	202
30	1486	335
30	1487	292
30	1488	-51
30	1489	-469
30	1490	-690
30	1491	-741
30	1492	-717
30	1493	-511
30	1494	-93
30	1495	269
30	1496	349
30	1497	258
30	1498	195
30	1499	187
30	1500	143
30	1501	62
30	1502	39
30	1503	96
30	1504	45
30	1505	-248
30	1506	-583
30	1507	-707
30	1508	-679
30	1509	-620
30	1510	-425
30	1511	-45
30	1512	290
30	1513	373
30	1514	291
30	1515	228
30	1516	215
30	1517	139
30	1518	-29
30	1519	-163
30	1520	-165
30	1521	-191
30	1522	-374
30	1523	-530
30	1524	-473
30	1525	-341
30	1526	-296
30	1527	-219
30	1528	5
30	1529	234
30	1530	316
30	1531	314
30	1532	365
30	1533	448
30	1534	389
30	1535	106
30	1536	-226
30	1537	-405
30	1538	-492
30	1539	-583
30	1540	-529
30	1541	-241
30	1542	41
30	1543	101
30	1544	69
30	1545	119
30	1546	219
30	1547	270
30	1548	309
30	1549	421
30	1550	556
30	1551	491
30	1552	125
30	1553	-331
30	1554	-599
30	1555	-690
30	1556	-692
30	1557	-495
30	1558	-73
30	1559	288
30	1560	350
30	1561	246
30	1562	184
30	1563	205
30	1564	223
30	1565	236
30	1566	306
30	1567	400
30	1568	308
30	1569	-80
30	1570	-525
30	1571	-732
30	1572	-730
30	1573	-634
30	1574	-370
30	1575	71
30	1576	425
30	1577	479
30	1578	355
30	1579	271
30	1580	262
30	1581	222
30	1582	98
30	1583	-8
30	1584	-51
30	1585	-178
30	1586	-494
30	1587	-764
30	1588	-745
30	1589	-544
30	1590	-337
30	1591	-61
30	1592	331
30	1593	640
30	1594	713
30	1595	652
30	1596	644
30	1597	706
30	1598	669
30	1599	463
30	1600	198
30	1601	23
30	1602	-144
30	1603	-369
30	1604	-484
30	1605	-342
30	1606	-130
30	1607	-62
30	1608	-25
30	1609	125
30	1610	297
30	1611	356
30	1612	347
30	1613	381
30	1614	429
30	1615	311
30	1616	-51
30	1617	-432
30	1618	-598
30	1619	-617
30	1620	-624
30	1621	-530
30	1622	-285
30	1623	-120
30	1624	-177
30	1625	-277
30	1626	-179
30	1627	87
30	1628	393
30	1629	674
30	1630	975
30	1631	1211
30	1632	1182
30	1633	773
30	1634	230
30	1635	-176
30	1636	-478
30	1637	-769
30	1638	-921
30	1639	-861
30	1640	-814
30	1641	-961
30	1642	-1198
30	1643	-1337
30	1644	-1386
30	1645	-1459
30	1646	-1561
30	1647	-1557
30	1648	-1387
30	1649	-1222
30	1650	-1215
30	1651	-1211
30	1652	-1021
30	1653	-755
30	1654	-551
30	1655	-281
30	1656	144
30	1657	532
30	1658	679
30	1659	659
30	1660	631
30	1661	614
30	1662	513
30	1663	306
30	1664	187
30	1665	246
30	1666	312
30	1667	217
30	1668	123
30	1669	178
30	1670	251
30	1671	217
30	1672	227
30	1673	420
30	1674	660
30	1675	775
30	1676	792
30	1677	835
30	1678	887
30	1679	784
30	1680	465
30	1681	117
30	1682	-56
30	1683	-125
30	1684	-197
30	1685	-138
30	1686	141
30	1687	411
30	1688	460
30	1689	430
30	1690	487
30	1691	601
30	1692	646
30	1693	658
30	1694	729
30	1695	840
30	1696	764
30	1697	407
30	1698	-29
30	1699	-272
30	1700	-342
30	1701	-329
30	1702	-119
30	1703	317
30	1704	706
30	1705	803
30	1706	733
30	1707	701
30	1708	743
30	1709	760
30	1710	740
30	1711	764
30	1712	821
30	1713	712
30	1714	323
30	1715	-104
30	1716	-281
30	1717	-252
30	1718	-145
30	1719	113
30	1720	541
30	1721	881
30	1722	934
30	1723	806
30	1724	715
30	1725	684
30	1726	588
30	1727	367
30	1728	146
30	1729	12
30	1730	-163
30	1731	-480
30	1732	-728
30	1733	-705
30	1734	-550
30	1735	-448
30	1736	-310
30	1737	-51
30	1738	171
30	1739	209
30	1740	133
30	1741	112
30	1742	132
30	1743	34
30	1744	-260
30	1745	-558
30	1746	-677
30	1747	-703
30	1748	-753
30	1749	-698
30	1750	-454
30	1751	-244
30	1752	-257
30	1753	-338
30	1754	-293
30	1755	-174
30	1756	-87
30	1757	-24
30	1758	108
30	1759	247
30	1760	198
30	1761	-141
30	1762	-535
30	1763	-731
30	1764	-767
30	1765	-752
30	1766	-583
30	1767	-222
30	1768	67
30	1769	81
30	1770	-43
30	1771	-89
30	1772	-53
30	1773	-24
30	1774	-16
30	1775	63
30	1776	190
30	1777	158
30	1778	-155
30	1779	-530
30	1780	-696
30	1781	-692
30	1782	-631
30	1783	-412
30	1784	-4
30	1785	337
30	1786	390
30	1787	264
30	1788	165
30	1789	138
30	1790	84
30	1791	-19
30	1792	-64
30	1793	-11
30	1794	-39
30	1795	-293
30	1796	-565
30	1797	-623
30	1798	-554
30	1799	-498
30	1800	-348
30	1801	-36
30	1802	247
30	1803	310
30	1804	238
30	1805	203
30	1806	229
30	1807	166
30	1808	-44
30	1809	-251
30	1810	-313
30	1811	-343
30	1812	-460
30	1813	-502
30	1814	-337
30	1815	-150
30	1816	-121
30	1817	-116
30	1818	21
30	1819	204
30	1820	289
30	1821	310
30	1822	381
30	1823	469
30	1824	371
30	1825	2
30	1826	-419
30	1827	-642
30	1828	-703
30	1829	-704
30	1830	-535
30	1831	-155
30	1832	167
30	1833	209
30	1834	109
30	1835	83
30	1836	141
30	1837	176
30	1838	193
30	1839	270
30	1840	379
30	1841	301
30	1842	-67
30	1843	-497
30	1844	-708
30	1845	-728
30	1846	-665
30	1847	-420
30	1848	27
30	1849	412
30	1850	494
30	1851	390
30	1852	302
30	1853	278
30	1854	219
30	1855	120
30	1856	81
30	1857	141
30	1858	96
30	1859	-181
30	1860	-486
30	1861	-570
30	1862	-499
30	1863	-409
30	1864	-209
30	1865	151
30	1866	458
30	1867	518
30	1868	428
30	1869	380
30	1870	393
30	1871	321
30	1872	89
30	1873	-165
30	1874	-311
30	1875	-446
30	1876	-655
30	1877	-735
30	1878	-524
30	1879	-211
30	1880	-21
30	1881	129
30	1882	352
30	1883	543
30	1884	601
30	1885	607
30	1886	705
30	1887	865
30	1888	846
30	1889	541
30	1890	96
30	1891	-241
30	1892	-470
30	1893	-632
30	1894	-568
30	1895	-218
30	1896	146
30	1897	237
30	1898	172
30	1899	147
30	1900	183
30	1901	210
30	1902	253
30	1903	381
30	1904	521
30	1905	437
30	1906	21
30	1907	-458
30	1908	-699
30	1909	-719
30	1910	-647
30	1911	-435
30	1912	-86
30	1913	140
30	1914	93
30	1915	-36
30	1916	42
30	1917	335
30	1918	677
30	1919	918
30	1920	1068
30	1921	1080
30	1922	821
30	1923	241
30	1924	-334
30	1925	-613
30	1926	-681
30	1927	-730
30	1928	-723
30	1929	-629
30	1930	-641
30	1931	-877
30	1932	-1191
30	1933	-1351
30	1934	-1358
30	1935	-1371
30	1936	-1476
30	1937	-1528
30	1938	-1404
30	1939	-1221
30	1940	-1111
30	1941	-933
30	1942	-575
30	1943	-235
30	1944	-95
30	1945	-8
30	1946	199
30	1947	442
30	1948	579
30	1949	646
30	1950	744
30	1951	820
30	1952	712
30	1953	356
30	1954	16
30	1955	-107
30	1956	-84
30	1957	-60
30	1958	61
30	1959	329
30	1960	510
30	1961	446
30	1962	293
30	1963	269
30	1964	347
30	1965	410
30	1966	463
30	1967	593
30	1968	761
30	1969	744
30	1970	439
30	1971	53
30	1972	-153
30	1973	-213
30	1974	-226
30	1975	-78
30	1976	274
30	1977	581
30	1978	616
30	1979	510
30	1980	468
30	1981	519
30	1982	542
30	1983	531
30	1984	559
30	1985	633
30	1986	542
30	1987	195
30	1988	-183
30	1989	-308
30	1990	-234
30	1991	-101
30	1992	166
30	1993	590
30	1994	936
30	1995	995
30	1996	900
30	1997	857
30	1998	903
30	1999	889
[truncated: 159,280 more rows]
