# Supplementary material for: Are Complexity Metrics Reliable in Assessing HRV Control in Obese Patients During Sleep?
Source: PLoS One. 2015 Apr 20;10(4):e0124458. doi: 10.1371/journal.pone.0124458 (PMC4404104; doi:10.1371/journal.pone.0124458)
Supplement: S2 Dataset — (ZIP) [file pone.0124458.s002.zip › cabiddu_obese_patients_data/SUBJECT (3)/2/FC.txt]

1680	0	-305
1680	1	-481
1680	2	-427
1680	3	-277
1680	4	-214
1680	5	-137
1680	6	65
1680	7	278
1680	8	333
1680	9	302
1680	10	359
1680	11	489
1680	12	460
1680	13	161
1680	14	-209
1680	15	-439
1680	16	-570
1680	17	-686
1680	18	-640
1680	19	-347
1680	20	-51
1680	21	0
1680	22	-76
1680	23	-55
1680	24	51
1680	25	125
1680	26	178
1680	27	328
1680	28	517
1680	29	491
1680	30	126
1680	31	-326
1680	32	-577
1680	33	-633
1680	34	-585
1680	35	-328
1680	36	168
1680	37	640
1680	38	791
1680	39	729
1680	40	646
1680	41	611
1680	42	493
1680	43	317
1680	44	211
1680	45	221
1680	46	139
1680	47	-173
1680	48	-501
1680	49	-596
1680	50	-532
1680	51	-452
1680	52	-269
1680	53	64
1680	54	340
1680	55	354
1680	56	201
1680	57	119
1680	58	139
1680	59	99
1680	60	-108
1680	61	-330
1680	62	-457
1680	63	-582
1680	64	-772
1680	65	-790
1680	66	-431
1680	67	132
1680	68	650
1680	69	1138
1680	70	1630
1680	71	1950
1680	72	1912
1680	73	1567
1680	74	1139
1680	75	675
1680	76	31
1680	77	-854
1680	78	-1711
1680	79	-2286
1680	80	-2597
1680	81	-2742
1680	82	-2615
1680	83	-2180
1680	84	-1721
1680	85	-1507
1680	86	-1433
1680	87	-1253
1680	88	-941
1680	89	-614
1680	90	-290
1680	91	117
1680	92	543
1680	93	712
1680	94	492
1680	95	145
1680	96	-22
1680	97	-6
1680	98	82
1680	99	330
1680	100	757
1680	101	1098
1680	102	1134
1680	103	943
1680	104	812
1680	105	761
1680	106	688
1680	107	530
1680	108	450
1680	109	488
1680	110	470
1680	111	250
1680	112	30
1680	113	14
1680	114	94
1680	115	113
1680	116	183
1680	117	412
1680	118	660
1680	119	728
1680	120	687
1680	121	708
1680	122	793
1680	123	731
1680	124	449
1680	125	138
1680	126	-16
1680	127	-85
1680	128	-178
1680	129	-148
1680	130	109
1680	131	384
1680	132	440
1680	133	408
1680	134	476
1680	135	618
1680	136	680
1680	137	700
1680	138	792
1680	139	936
1680	140	875
1680	141	507
1680	142	60
1680	143	-191
1680	144	-260
1680	145	-242
1680	146	-33
1680	147	407
1680	148	818
1680	149	928
1680	150	856
1680	151	825
1680	152	874
1680	153	866
1680	154	779
1680	155	724
1680	156	725
1680	157	578
1680	158	182
1680	159	-202
1680	160	-308
1680	161	-209
1680	162	-72
1680	163	160
1680	164	522
1680	165	804
1680	166	809
1680	167	649
1680	168	558
1680	169	552
1680	170	453
1680	171	173
1680	172	-125
1680	173	-317
1680	174	-497
1680	175	-755
1680	176	-890
1680	177	-736
1680	178	-478
1680	179	-337
1680	180	-230
1680	181	-33
1680	182	156
1680	183	197
1680	184	149
1680	185	192
1680	186	298
1680	187	244
1680	188	-87
1680	189	-472
1680	190	-689
1680	191	-772
1680	192	-818
1680	193	-703
1680	194	-363
1680	195	-48
1680	196	10
1680	197	-79
1680	198	-79
1680	199	-2
1680	200	38
1680	201	29
1680	202	103
1680	203	224
1680	204	172
1680	205	-184
1680	206	-587
1680	207	-776
1680	208	-783
1680	209	-723
1680	210	-499
1680	211	-77
1680	212	292
1680	213	370
1680	214	245
1680	215	159
1680	216	143
1680	217	81
1680	218	-52
1680	219	-107
1680	220	-35
1680	221	-38
1680	222	-265
1680	223	-511
1680	224	-551
1680	225	-471
1680	226	-415
1680	227	-275
1680	228	31
1680	229	330
1680	230	412
1680	231	345
1680	232	324
1680	233	362
1680	234	280
1680	235	11
1680	236	-256
1680	237	-363
1680	238	-412
1680	239	-523
1680	240	-543
1680	241	-349
1680	242	-135
1680	243	-100
1680	244	-117
1680	245	-12
1680	246	152
1680	247	226
1680	248	236
1680	249	321
1680	250	453
1680	251	397
1680	252	39
1680	253	-387
1680	254	-626
1680	255	-701
1680	256	-707
1680	257	-530
1680	258	-128
1680	259	236
1680	260	303
1680	261	186
1680	262	130
1680	263	171
1680	264	185
1680	265	159
1680	266	205
1680	267	310
1680	268	241
1680	269	-124
1680	270	-529
1680	271	-695
1680	272	-659
1680	273	-557
1680	274	-308
1680	275	116
1680	276	481
1680	277	549
1680	278	424
1680	279	341
1680	280	348
1680	281	294
1680	282	129
1680	283	-2
1680	284	-15
1680	285	-63
1680	286	-278
1680	287	-469
1680	288	-438
1680	289	-320
1680	290	-284
1680	291	-215
1680	292	6
1680	293	260
1680	294	360
1680	295	359
1680	296	416
1680	297	519
1680	298	449
1680	299	124
1680	300	-245
1680	301	-448
1680	302	-537
1680	303	-615
1680	304	-548
1680	305	-249
1680	306	51
1680	307	112
1680	308	60
1680	309	99
1680	310	210
1680	311	256
1680	312	254
1680	313	325
1680	314	441
1680	315	363
1680	316	-33
1680	317	-508
1680	318	-786
1680	319	-880
1680	320	-878
1680	321	-664
1680	322	-192
1680	323	274
1680	324	469
1680	325	467
1680	326	489
1680	327	554
1680	328	545
1680	329	437
1680	330	376
1680	331	408
1680	332	330
1680	333	26
1680	334	-297
1680	335	-391
1680	336	-327
1680	337	-252
1680	338	-75
1680	339	262
1680	340	575
1680	341	617
1680	342	488
1680	343	396
1680	344	388
1680	345	299
1680	346	71
1680	347	-135
1680	348	-203
1680	349	-260
1680	350	-434
1680	351	-547
1680	352	-433
1680	353	-255
1680	354	-215
1680	355	-219
1680	356	-131
1680	357	-37
1680	358	-58
1680	359	-118
1680	360	1
1680	361	282
1680	362	482
1680	363	416
1680	364	246
1680	365	151
1680	366	89
1680	367	-2
1680	368	57
1680	369	362
1680	370	651
1680	371	637
1680	372	363
1680	373	38
1680	374	-322
1680	375	-764
1680	376	-1210
1680	377	-1452
1680	378	-1487
1680	379	-1569
1680	380	-1887
1680	381	-2236
1680	382	-2362
1680	383	-2276
1680	384	-2056
1680	385	-1586
1680	386	-842
1680	387	-123
1680	388	262
1680	389	362
1680	390	398
1680	391	443
1680	392	412
1680	393	308
1680	394	294
1680	395	418
1680	396	480
1680	397	304
1680	398	98
1680	399	69
1680	400	126
1680	401	130
1680	402	196
1680	403	421
1680	404	647
1680	405	704
1680	406	630
1680	407	635
1680	408	715
1680	409	688
1680	410	455
1680	411	203
1680	412	94
1680	413	45
1680	414	-52
1680	415	-48
1680	416	171
1680	417	398
1680	418	417
1680	419	359
1680	420	409
1680	421	533
1680	422	583
1680	423	586
1680	424	660
1680	425	792
1680	426	736
1680	427	387
1680	428	-38
1680	429	-270
1680	430	-332
1680	431	-322
1680	432	-132
1680	433	277
1680	434	652
1680	435	724
1680	436	616
1680	437	554
1680	438	590
1680	439	589
1680	440	544
1680	441	554
1680	442	638
1680	443	567
1680	444	228
1680	445	-132
1680	446	-239
1680	447	-152
1680	448	-21
1680	449	220
1680	450	606
1680	451	923
1680	452	959
1680	453	828
1680	454	771
1680	455	814
1680	456	776
1680	457	564
1680	458	312
1680	459	136
1680	460	-66
1680	461	-372
1680	462	-564
1680	463	-457
1680	464	-224
1680	465	-96
1680	466	0
1680	467	174
1680	468	330
1680	469	332
1680	470	256
1680	471	280
1680	472	381
1680	473	316
1680	474	-40
1680	475	-472
1680	476	-748
1680	477	-888
1680	478	-969
1680	479	-851
1680	480	-477
1680	481	-115
1680	482	-30
1680	483	-113
1680	484	-130
1680	485	-71
1680	486	-41
1680	487	-32
1680	488	72
1680	489	228
1680	490	195
1680	491	-161
1680	492	-582
1680	493	-794
1680	494	-821
1680	495	-772
1680	496	-550
1680	497	-123
1680	498	255
1680	499	349
1680	500	246
1680	501	193
1680	502	211
1680	503	178
1680	504	50
1680	505	-24
1680	506	7
1680	507	-40
1680	508	-305
1680	509	-567
1680	510	-601
1680	511	-503
1680	512	-428
1680	513	-280
1680	514	23
1680	515	307
1680	516	377
1680	517	303
1680	518	284
1680	519	333
1680	520	270
1680	521	19
1680	522	-234
1680	523	-337
1680	524	-386
1680	525	-502
1680	526	-531
1680	527	-347
1680	528	-146
1680	529	-129
1680	530	-164
1680	531	-77
1680	532	73
1680	533	142
1680	534	161
1680	535	265
1680	536	418
1680	537	389
1680	538	58
1680	539	-347
1680	540	-574
1680	541	-647
1680	542	-664
1680	543	-507
1680	544	-125
1680	545	219
1680	546	269
1680	547	141
1680	548	74
1680	549	102
1680	550	108
1680	551	83
1680	552	140
1680	553	263
1680	554	210
1680	555	-150
1680	556	-562
1680	557	-746
1680	558	-731
1680	559	-638
1680	560	-385
1680	561	55
1680	562	435
1680	563	513
1680	564	390
1680	565	300
1680	566	299
1680	567	243
1680	568	80
1680	569	-49
1680	570	-65
1680	571	-120
1680	572	-341
1680	573	-528
1680	574	-480
1680	575	-328
1680	576	-254
1680	577	-161
1680	578	59
1680	579	282
1680	580	332
1680	581	289
1680	582	325
1680	583	433
1680	584	392
1680	585	108
1680	586	-232
1680	587	-420
1680	588	-510
1680	589	-595
1680	590	-530
1680	591	-224
1680	592	86
1680	593	149
1680	594	91
1680	595	115
1680	596	211
1680	597	246
1680	598	241
1680	599	320
1680	600	443
1680	601	366
1680	602	-33
1680	603	-506
1680	604	-774
1680	605	-850
1680	606	-834
1680	607	-622
1680	608	-182
1680	609	224
1680	610	353
1680	611	310
1680	612	332
1680	613	437
1680	614	492
1680	615	451
1680	616	431
1680	617	458
1680	618	345
1680	619	-12
1680	620	-365
1680	621	-447
1680	622	-332
1680	623	-186
1680	624	53
1680	625	422
1680	626	733
1680	627	744
1680	628	582
1680	629	462
1680	630	452
1680	631	380
1680	632	181
1680	633	-9
1680	634	-84
1680	635	-167
1680	636	-368
1680	637	-493
1680	638	-372
1680	639	-173
1680	640	-103
1680	641	-71
1680	642	51
1680	643	167
1680	644	152
1680	645	71
1680	646	116
1680	647	261
1680	648	280
1680	649	24
1680	650	-296
1680	651	-458
1680	652	-477
1680	653	-414
1680	654	-111
1680	655	492
1680	656	1085
1680	657	1353
1680	658	1306
1680	659	1119
1680	660	776
1680	661	235
1680	662	-405
1680	663	-903
1680	664	-1202
1680	665	-1492
1680	666	-1931
1680	667	-2324
1680	668	-2462
1680	669	-2407
1680	670	-2274
1680	671	-1944
1680	672	-1350
1680	673	-739
1680	674	-368
1680	675	-178
1680	676	19
1680	677	236
1680	678	340
1680	679	316
1680	680	326
1680	681	447
1680	682	494
1680	683	309
1680	684	87
1680	685	35
1680	686	63
1680	687	40
1680	688	95
1680	689	338
1680	690	598
1680	691	698
1680	692	651
1680	693	646
1680	694	662
1680	695	554
1680	696	264
1680	697	8
1680	698	-53
1680	699	-32
1680	700	-76
1680	701	-57
1680	702	138
1680	703	315
1680	704	290
1680	705	220
1680	706	295
1680	707	467
1680	708	566
1680	709	614
1680	710	717
1680	711	850
1680	712	772
1680	713	400
1680	714	-47
1680	715	-300
1680	716	-382
1680	717	-391
1680	718	-218
1680	719	183
1680	720	556
1680	721	634
1680	722	551
1680	723	524
1680	724	592
1680	725	621
1680	726	607
1680	727	642
1680	728	729
1680	729	632
1680	730	251
1680	731	-168
1680	732	-336
1680	733	-293
1680	734	-177
1680	735	88
1680	736	523
1680	737	896
1680	738	974
1680	739	869
1680	740	819
1680	741	859
1680	742	828
1680	743	654
1680	744	468
1680	745	353
1680	746	171
1680	747	-174
1680	748	-460
1680	749	-467
1680	750	-328
1680	751	-237
1680	752	-119
1680	753	114
1680	754	323
1680	755	349
1680	756	271
1680	757	283
1680	758	372
1680	759	323
1680	760	18
1680	761	-348
1680	762	-578
1680	763	-717
1680	764	-846
1680	765	-811
1680	766	-519
1680	767	-212
1680	768	-136
1680	769	-180
1680	770	-142
1680	771	-46
1680	772	-3
1680	773	7
1680	774	114
1680	775	269
1680	776	235
1680	777	-121
1680	778	-547
1680	779	-780
1680	780	-835
1680	781	-813
1680	782	-606
1680	783	-185
1680	784	179
1680	785	244
1680	786	106
1680	787	26
1680	788	32
1680	789	21
1680	790	-39
1680	791	-19
1680	792	77
1680	793	41
1680	794	-268
1680	795	-606
1680	796	-717
1680	797	-663
1680	798	-582
1680	799	-387
1680	800	-22
1680	801	299
1680	802	367
1680	803	263
1680	804	210
1680	805	233
1680	806	178
1680	807	-21
1680	808	-200
1680	809	-243
1680	810	-278
1680	811	-435
1680	812	-545
1680	813	-445
1680	814	-293
1680	815	-269
1680	816	-245
1680	817	-74
1680	818	146
1680	819	247
1680	820	263
1680	821	337
1680	822	447
1680	823	378
1680	824	39
1680	825	-339
1680	826	-526
1680	827	-566
1680	828	-575
1680	829	-443
1680	830	-111
1680	831	172
1680	832	176
1680	833	36
1680	834	-6
1680	835	55
1680	836	94
1680	837	104
1680	838	202
1680	839	356
1680	840	323
1680	841	-22
1680	842	-432
1680	843	-632
1680	844	-648
1680	845	-593
1680	846	-372
1680	847	50
1680	848	419
1680	849	483
1680	850	348
1680	851	252
1680	852	246
1680	853	198
1680	854	77
1680	855	19
1680	856	75
1680	857	46
1680	858	-205
1680	859	-465
1680	860	-501
1680	861	-407
1680	862	-337
1680	863	-198
1680	864	89
1680	865	357
1680	866	406
1680	867	325
1680	868	317
1680	869	399
1680	870	371
1680	871	140
1680	872	-119
1680	873	-253
1680	874	-343
1680	875	-491
1680	876	-526
1680	877	-318
1680	878	-68
1680	879	1
1680	880	1
1680	881	99
1680	882	244
1680	883	293
1680	884	284
1680	885	363
1680	886	504
1680	887	453
1680	888	94
1680	889	-344
1680	890	-597
1680	891	-675
1680	892	-670
1680	893	-469
1680	894	-38
1680	895	353
1680	896	426
1680	897	303
1680	898	227
1680	899	246
1680	900	237
1680	901	191
1680	902	214
1680	903	303
1680	904	222
1680	905	-146
1680	906	-542
1680	907	-692
1680	908	-637
1680	909	-525
1680	910	-286
1680	911	108
1680	912	435
1680	913	476
1680	914	347
1680	915	288
1680	916	329
1680	917	296
1680	918	105
1680	919	-106
1680	920	-229
1680	921	-371
1680	922	-615
1680	923	-744
1680	924	-567
1680	925	-257
1680	926	-40
1680	927	149
1680	928	411
1680	929	637
1680	930	684
1680	931	645
1680	932	703
1680	933	856
1680	934	830
1680	935	517
1680	936	79
1680	937	-246
1680	938	-463
1680	939	-619
1680	940	-555
1680	941	-202
1680	942	175
1680	943	274
1680	944	200
1680	945	172
1680	946	215
1680	947	232
1680	948	241
1680	949	349
1680	950	490
1680	951	422
1680	952	15
1680	953	-447
1680	954	-674
1680	955	-692
1680	956	-642
1680	957	-466
1680	958	-142
1680	959	99
1680	960	98
1680	961	29
1680	962	195
1680	963	594
1680	964	1009
1680	965	1254
1680	966	1358
1680	967	1305
1680	968	950
1680	969	254
1680	970	-443
1680	971	-839
1680	972	-1013
1680	973	-1160
1680	974	-1239
1680	975	-1203
1680	976	-1215
1680	977	-1420
1680	978	-1694
1680	979	-1795
1680	980	-1725
1680	981	-1681
1680	982	-1764
1680	983	-1783
1680	984	-1582
1680	985	-1269
1680	986	-995
1680	987	-656
1680	988	-189
1680	989	177
1680	990	249
1680	991	199
1680	992	264
1680	993	426
1680	994	550
1680	995	636
1680	996	791
1680	997	945
1680	998	896
1680	999	531
1680	1000	142
1680	1001	-38
1680	1002	-58
1680	1003	-48
1680	1004	88
1680	1005	398
1680	1006	646
1680	1007	626
1680	1008	465
1680	1009	406
1680	1010	449
1680	1011	461
1680	1012	427
1680	1013	469
1680	1014	593
1680	1015	566
1680	1016	267
1680	1017	-87
1680	1018	-238
1680	1019	-236
1680	1020	-201
1680	1021	-33
1680	1022	326
1680	1023	662
1680	1024	727
1680	1025	627
1680	1026	569
1680	1027	595
1680	1028	540
1680	1029	375
1680	1030	237
1680	1031	219
1680	1032	164
1680	1033	-51
1680	1034	-227
1680	1035	-163
1680	1036	10
1680	1037	114
1680	1038	242
1680	1039	498
1680	1040	750
1680	1041	810
1680	1042	764
1680	1043	794
1680	1044	906
1680	1045	881
1680	1046	623
1680	1047	301
1680	1048	104
1680	1049	-26
1680	1050	-176
1680	1051	-177
1680	1052	91
1680	1053	405
1680	1054	527
1680	1055	554
1680	1056	659
1680	1057	786
1680	1058	796
1680	1059	716
1680	1060	690
1680	1061	704
1680	1062	538
1680	1063	72
1680	1064	-452
1680	1065	-770
1680	1066	-893
1680	1067	-913
1680	1068	-718
1680	1069	-268
1680	1070	158
1680	1071	294
1680	1072	220
1680	1073	164
1680	1074	159
1680	1075	101
1680	1076	-13
1680	1077	-43
1680	1078	26
1680	1079	-20
1680	1080	-331
1680	1081	-677
1680	1082	-811
1680	1083	-788
1680	1084	-735
1680	1085	-550
1680	1086	-176
1680	1087	166
1680	1088	256
1680	1089	156
1680	1090	93
1680	1091	91
1680	1092	22
1680	1093	-175
1680	1094	-325
1680	1095	-328
1680	1096	-331
1680	1097	-477
1680	1098	-592
1680	1099	-504
1680	1100	-356
1680	1101	-324
1680	1102	-286
1680	1103	-108
1680	1104	99
1680	1105	179
1680	1106	168
1680	1107	236
1680	1108	355
1680	1109	320
1680	1110	20
1680	1111	-333
1680	1112	-522
1680	1113	-595
1680	1114	-652
1680	1115	-558
1680	1116	-235
1680	1117	77
1680	1118	138
1680	1119	67
1680	1120	79
1680	1121	168
1680	1122	208
1680	1123	202
1680	1124	270
1680	1125	389
1680	1126	325
1680	1127	-38
1680	1128	-457
1680	1129	-659
1680	1130	-674
1680	1131	-617
1680	1132	-399
1680	1133	12
1680	1134	360
1680	1135	400
1680	1136	244
1680	1137	133
1680	1138	120
1680	1139	80
1680	1140	-17
1680	1141	-45
1680	1142	32
1680	1143	9
1680	1144	-254
1680	1145	-536
1680	1146	-601
1680	1147	-532
1680	1148	-480
1680	1149	-347
1680	1150	-52
1680	1151	235
1680	1152	319
1680	1153	277
1680	1154	300
1680	1155	392
1680	1156	359
1680	1157	122
1680	1158	-140
1680	1159	-265
1680	1160	-337
1680	1161	-464
1680	1162	-491
1680	1163	-291
1680	1164	-70
1680	1165	-31
1680	1166	-48
1680	1167	57
1680	1168	231
1680	1169	324
1680	1170	369
1680	1171	488
1680	1172	640
1680	1173	582
1680	1174	204
1680	1175	-256
1680	1176	-533
1680	1177	-640
1680	1178	-669
1680	1179	-507
1680	1180	-113
1680	1181	243
1680	1182	306
1680	1183	200
1680	1184	161
1680	1185	217
1680	1186	251
1680	1187	249
1680	1188	313
1680	1189	421
1680	1190	343
1680	1191	-38
1680	1192	-466
1680	1193	-655
1680	1194	-640
1680	1195	-552
1680	1196	-313
1680	1197	101
1680	1198	446
1680	1199	496
1680	1200	362
1680	1201	286
1680	1202	311
1680	1203	296
1680	1204	175
1680	1205	72
1680	1206	56
1680	1207	-32
1680	1208	-312
1680	1209	-563
1680	1210	-561
1680	1211	-425
1680	1212	-333
1680	1213	-202
1680	1214	56
1680	1215	298
1680	1216	346
1680	1217	286
1680	1218	302
1680	1219	400
1680	1220	371
1680	1221	116
1680	1222	-190
1680	1223	-359
1680	1224	-455
1680	1225	-571
1680	1226	-547
1680	1227	-281
1680	1228	3
1680	1229	66
1680	1230	31
1680	1231	86
1680	1232	201
1680	1233	253
1680	1234	268
1680	1235	359
1680	1236	484
1680	1237	394
1680	1238	-23
1680	1239	-530
1680	1240	-838
1680	1241	-943
1680	1242	-926
1680	1243	-677
1680	1244	-168
1680	1245	312
1680	1246	499
1680	1247	481
1680	1248	497
1680	1249	577
1680	1250	613
1680	1251	585
1680	1252	602
1680	1253	673
1680	1254	576
1680	1255	206
1680	1256	-208
1680	1257	-386
1680	1258	-370
1680	1259	-293
1680	1260	-78
1680	1261	309
1680	1262	645
1680	1263	680
1680	1264	529
1680	1265	422
1680	1266	421
1680	1267	381
1680	1268	236
1680	1269	114
1680	1270	89
1680	1271	7
1680	1272	-251
1680	1273	-478
1680	1274	-463
1680	1275	-340
1680	1276	-303
1680	1277	-273
1680	1278	-150
1680	1279	-48
1680	1280	-75
1680	1281	-125
1680	1282	32
1680	1283	372
1680	1284	641
1680	1285	633
1680	1286	478
1680	1287	339
1680	1288	187
1680	1289	-11
1680	1290	-47
1680	1291	192
1680	1292	436
1680	1293	381
1680	1294	69
1680	1295	-300
1680	1296	-708
1680	1297	-1181
1680	1298	-1607
1680	1299	-1784
1680	1300	-1735
1680	1301	-1733
1680	1302	-1972
1680	1303	-2257
1680	1304	-2333
1680	1305	-2202
1680	1306	-1935
1680	1307	-1416
1680	1308	-639
1680	1309	82
1680	1310	435
1680	1311	491
1680	1312	489
1680	1313	510
1680	1314	480
1680	1315	415
1680	1316	452
1680	1317	606
1680	1318	649
1680	1319	407
1680	1320	126
1680	1321	32
1680	1322	62
1680	1323	81
1680	1324	192
1680	1325	468
1680	1326	719
1680	1327	765
1680	1328	669
1680	1329	648
1680	1330	708
1680	1331	678
1680	1332	482
1680	1333	281
1680	1334	208
1680	1335	154
1680	1336	-5
1680	1337	-102
1680	1338	12
1680	1339	165
1680	1340	174
1680	1341	175
1680	1342	324
1680	1343	544
1680	1344	654
1680	1345	690
1680	1346	769
1680	1347	878
1680	1348	791
1680	1349	426
1680	1350	1
1680	1351	-237
1680	1352	-321
1680	1353	-354
1680	1354	-217
1680	1355	147
1680	1356	494
1680	1357	567
1680	1358	498
1680	1359	499
1680	1360	594
1680	1361	653
1680	1362	675
1680	1363	753
1680	1364	869
1680	1365	787
1680	1366	394
1680	1367	-57
1680	1368	-276
1680	1369	-289
1680	1370	-213
1680	1371	35
1680	1372	484
1680	1373	876
1680	1374	970
1680	1375	872
1680	1376	818
1680	1377	839
1680	1378	792
1680	1379	619
1680	1380	442
1680	1381	326
1680	1382	119
1680	1383	-278
1680	1384	-622
1680	1385	-666
1680	1386	-522
1680	1387	-380
1680	1388	-183
1680	1389	125
1680	1390	367
1680	1391	378
1680	1392	258
1680	1393	220
1680	1394	274
1680	1395	227
1680	1396	-34
1680	1397	-336
1680	1398	-515
1680	1399	-639
1680	1400	-796
1680	1401	-815
1680	1402	-574
1680	1403	-300
1680	1404	-222
1680	1405	-238
1680	1406	-168
1680	1407	-60
1680	1408	-19
1680	1409	-12
1680	1410	107
1680	1411	282
1680	1412	274
1680	1413	-59
1680	1414	-480
1680	1415	-728
1680	1416	-816
1680	1417	-830
1680	1418	-657
1680	1419	-256
1680	1420	95
1680	1421	157
1680	1422	34
1680	1423	-26
1680	1424	3
1680	1425	26
1680	1426	18
1680	1427	92
1680	1428	217
1680	1429	173
1680	1430	-176
1680	1431	-577
1680	1432	-752
1680	1433	-734
1680	1434	-650
1680	1435	-417
1680	1436	-9
1680	1437	330
1680	1438	372
1680	1439	221
1680	1440	123
1680	1441	129
1680	1442	104
1680	1443	-7
1680	1444	-78
1680	1445	-45
1680	1446	-71
1680	1447	-296
1680	1448	-522
1680	1449	-532
1680	1450	-441
1680	1451	-408
1680	1452	-323
1680	1453	-82
1680	1454	171
1680	1455	252
1680	1456	220
1680	1457	250
1680	1458	339
1680	1459	290
1680	1460	16
1680	1461	-289
1680	1462	-432
1680	1463	-484
1680	1464	-557
1680	1465	-517
1680	1466	-273
1680	1467	-48
1680	1468	-50
1680	1469	-138
1680	1470	-98
1680	1471	40
1680	1472	134
1680	1473	191
1680	1474	316
1680	1475	475
1680	1476	433
1680	1477	78
1680	1478	-349
1680	1479	-576
1680	1480	-628
1680	1481	-617
1680	1482	-442
1680	1483	-67
1680	1484	250
1680	1485	273
1680	1486	122
1680	1487	49
1680	1488	95
1680	1489	133
1680	1490	131
1680	1491	185
1680	1492	299
1680	1493	241
1680	1494	-116
1680	1495	-520
1680	1496	-698
1680	1497	-692
1680	1498	-633
1680	1499	-429
1680	1500	-39
1680	1501	316
1680	1502	403
1680	1503	306
1680	1504	249
1680	1505	270
1680	1506	216
1680	1507	28
1680	1508	-131
1680	1509	-153
1680	1510	-173
1680	1511	-323
1680	1512	-432
1680	1513	-337
1680	1514	-194
1680	1515	-182
1680	1516	-175
1680	1517	-21
1680	1518	191
1680	1519	284
1680	1520	302
1680	1521	390
1680	1522	529
1680	1523	484
1680	1524	158
1680	1525	-233
1680	1526	-456
1680	1527	-548
1680	1528	-603
1680	1529	-495
1680	1530	-159
1680	1531	157
1680	1532	198
1680	1533	90
1680	1534	67
1680	1535	143
1680	1536	186
1680	1537	192
1680	1538	265
1680	1539	372
1680	1540	270
1680	1541	-158
1680	1542	-644
1680	1543	-899
1680	1544	-934
1680	1545	-861
1680	1546	-590
1680	1547	-100
1680	1548	348
1680	1549	505
1680	1550	466
1680	1551	471
1680	1552	549
1680	1553	564
1680	1554	471
1680	1555	405
1680	1556	421
1680	1557	342
1680	1558	55
1680	1559	-239
1680	1560	-306
1680	1561	-238
1680	1562	-202
1680	1563	-97
1680	1564	162
1680	1565	425
1680	1566	474
1680	1567	401
1680	1568	382
1680	1569	437
1680	1570	377
1680	1571	130
1680	1572	-131
1680	1573	-249
1680	1574	-325
1680	1575	-476
1680	1576	-536
1680	1577	-370
1680	1578	-175
1680	1579	-166
1680	1580	-239
1680	1581	-226
1680	1582	-184
1680	1583	-207
1680	1584	-220
1680	1585	-35
1680	1586	316
1680	1587	585
1680	1588	569
1680	1589	417
1680	1590	309
1680	1591	205
1680	1592	44
1680	1593	10
1680	1594	209
1680	1595	389
1680	1596	287
1680	1597	-45
1680	1598	-402
1680	1599	-761
1680	1600	-1166
1680	1601	-1553
1680	1602	-1736
1680	1603	-1704
1680	1604	-1713
1680	1605	-1954
1680	1606	-2229
1680	1607	-2285
1680	1608	-2138
1680	1609	-1874
1680	1610	-1384
1680	1611	-648
1680	1612	44
1680	1613	397
1680	1614	466
1680	1615	473
1680	1616	500
1680	1617	466
1680	1618	367
1680	1619	357
1680	1620	489
1680	1621	559
1680	1622	389
1680	1623	179
1680	1624	128
1680	1625	144
1680	1626	100
1680	1627	122
1680	1628	325
1680	1629	556
1680	1630	647
1680	1631	622
1680	1632	660
1680	1633	737
1680	1634	675
1680	1635	386
1680	1636	78
1680	1637	-58
1680	1638	-93
1680	1639	-147
1680	1640	-94
1680	1641	158
1680	1642	389
1680	1643	383
1680	1644	289
1680	1645	308
1680	1646	423
1680	1647	488
1680	1648	530
1680	1649	647
1680	1650	816
1680	1651	780
1680	1652	437
1680	1653	10
1680	1654	-222
1680	1655	-282
1680	1656	-271
1680	1657	-83
1680	1658	317
1680	1659	675
1680	1660	724
1680	1661	598
1680	1662	528
1680	1663	571
1680	1664	591
1680	1665	571
1680	1666	597
1680	1667	681
1680	1668	596
1680	1669	233
1680	1670	-157
1680	1671	-285
1680	1672	-205
1680	1673	-68
1680	1674	186
1680	1675	587
1680	1676	909
1680	1677	947
1680	1678	815
1680	1679	757
1680	1680	801
1680	1681	771
1680	1682	572
1680	1683	335
1680	1684	171
1680	1685	-21
1680	1686	-324
1680	1687	-522
1680	1688	-431
1680	1689	-227
1680	1690	-132
1680	1691	-64
1680	1692	99
1680	1693	262
1680	1694	294
1680	1695	267
1680	1696	340
1680	1697	470
1680	1698	417
1680	1699	65
1680	1700	-368
1680	1701	-640
1680	1702	-771
1680	1703	-845
1680	1704	-735
1680	1705	-388
1680	1706	-79
1680	1707	-53
1680	1708	-185
1680	1709	-233
1680	1710	-190
1680	1711	-150
1680	1712	-113
1680	1713	28
1680	1714	213
1680	1715	205
1680	1716	-131
1680	1717	-541
1680	1718	-751
1680	1719	-781
1680	1720	-742
1680	1721	-541
1680	1722	-144
1680	1723	193
1680	1724	243
1680	1725	108
1680	1726	33
1680	1727	46
1680	1728	34
1680	1729	-45
1680	1730	-62
1680	1731	7
1680	1732	-22
1680	1733	-298
1680	1734	-600
1680	1735	-689
1680	1736	-641
1680	1737	-598
1680	1738	-458
1680	1739	-143
1680	1740	158
1680	1741	249
1680	1742	206
1680	1743	216
1680	1744	289
1680	1745	255
1680	1746	44
1680	1747	-172
1680	1748	-250
1680	1749	-297
1680	1750	-437
1680	1751	-509
1680	1752	-373
1680	1753	-211
1680	1754	-208
1680	1755	-231
1680	1756	-110
1680	1757	79
1680	1758	181
1680	1759	226
1680	1760	335
1680	1761	469
1680	1762	405
1680	1763	51
1680	1764	-362
1680	1765	-580
1680	1766	-639
1680	1767	-647
1680	1768	-500
1680	1769	-150
1680	1770	144
1680	1771	155
1680	1772	24
1680	1773	-9
1680	1774	64
1680	1775	123
1680	1776	154
1680	1777	250
1680	1778	381
1680	1779	322
1680	1780	-34
1680	1781	-440
1680	1782	-618
1680	1783	-604
1680	1784	-526
1680	1785	-303
1680	1786	93
1680	1787	416
1680	1788	443
1680	1789	295
1680	1790	210
1680	1791	227
1680	1792	217
1680	1793	135
1680	1794	96
1680	1795	146
1680	1796	98
1680	1797	-179
1680	1798	-468
1680	1799	-532
1680	1800	-461
1680	1801	-408
1680	1802	-274
1680	1803	18
1680	1804	296
1680	1805	364
1680	1806	307
1680	1807	310
1680	1808	386
1680	1809	352
1680	1810	136
1680	1811	-106
1680	1812	-216
1680	1813	-295
1680	1814	-450
1680	1815	-518
1680	1816	-359
1680	1817	-163
1680	1818	-128
1680	1819	-129
1680	1820	-5
1680	1821	179
1680	1822	271
1680	1823	308
1680	1824	409
1680	1825	543
1680	1826	485
1680	1827	134
1680	1828	-294
1680	1829	-544
1680	1830	-641
1680	1831	-683
1680	1832	-548
1680	1833	-187
1680	1834	140
1680	1835	186
1680	1836	74
1680	1837	28
1680	1838	68
1680	1839	84
1680	1840	72
1680	1841	133
1680	1842	243
1680	1843	181
1680	1844	-171
1680	1845	-563
1680	1846	-713
1680	1847	-658
1680	1848	-527
1680	1849	-242
1680	1850	221
1680	1851	608
1680	1852	693
1680	1853	597
1680	1854	541
1680	1855	580
1680	1856	548
1680	1857	422
1680	1858	291
1680	1859	235
1680	1860	106
1680	1861	-189
1680	1862	-460
1680	1863	-486
1680	1864	-380
1680	1865	-314
1680	1866	-187
1680	1867	97
1680	1868	376
1680	1869	462
1680	1870	414
1680	1871	408
1680	1872	438
1680	1873	345
1680	1874	59
1680	1875	-215
1680	1876	-324
1680	1877	-386
1680	1878	-545
1680	1879	-651
1680	1880	-547
1680	1881	-376
1680	1882	-272
1680	1883	-74
1680	1884	384
1680	1885	958
1680	1886	1421
1680	1887	1689
1680	1888	1842
1680	1889	1831
1680	1890	1482
1680	1891	730
1680	1892	-134
1680	1893	-829
1680	1894	-1360
1680	1895	-1803
1680	1896	-2012
1680	1897	-1903
1680	1898	-1726
1680	1899	-1721
1680	1900	-1809
1680	1901	-1800
1680	1902	-1703
1680	1903	-1618
1680	1904	-1514
1680	1905	-1243
1680	1906	-803
1680	1907	-443
1680	1908	-362
1680	1909	-403
1680	1910	-350
1680	1911	-252
1680	1912	-192
1680	1913	-19
1680	1914	357
1680	1915	712
1680	1916	805
1680	1917	699
1680	1918	612
1680	1919	571
1680	1920	501
1680	1921	357
1680	1922	321
1680	1923	422
1680	1924	459
1680	1925	261
1680	1926	39
1680	1927	-6
1680	1928	30
1680	1929	10
1680	1930	57
1680	1931	281
1680	1932	526
1680	1933	601
1680	1934	564
1680	1935	582
1680	1936	659
1680	1937	608
1680	1938	363
1680	1939	99
1680	1940	-3
1680	1941	-30
1680	1942	-106
1680	1943	-93
1680	1944	118
1680	1945	325
1680	1946	325
1680	1947	268
1680	1948	334
1680	1949	489
1680	1950	575
1680	1951	623
1680	1952	724
1680	1953	855
1680	1954	777
1680	1955	406
1680	1956	-36
1680	1957	-270
1680	1958	-320
1680	1959	-290
1680	1960	-83
1680	1961	336
1680	1962	702
1680	1963	764
1680	1964	657
1680	1965	611
1680	1966	666
1680	1967	701
1680	1968	695
1680	1969	736
1680	1970	811
1680	1971	702
1680	1972	300
1680	1973	-139
1680	1974	-329
1680	1975	-307
1680	1976	-211
1680	1977	31
1680	1978	445
1680	1979	785
1680	1980	830
1680	1981	687
1680	1982	584
1680	1983	558
1680	1984	467
1680	1985	244
1680	1986	27
1680	1987	-99
1680	1988	-269
1680	1989	-590
1680	1990	-844
1680	1991	-817
1680	1992	-646
1680	1993	-526
1680	1994	-381
1680	1995	-124
1680	1996	98
1680	1997	132
1680	1998	59
1680	1999	71
[truncated: 159,280 more rows]
