# Supplementary material for: Are Complexity Metrics Reliable in Assessing HRV Control in Obese Patients During Sleep?
Source: PLoS One. 2015 Apr 20;10(4):e0124458. doi: 10.1371/journal.pone.0124458 (PMC4404104; doi:10.1371/journal.pone.0124458)
Supplement: S2 Dataset — (ZIP) [file pone.0124458.s002.zip › cabiddu_obese_patients_data/SUBJECT (3)/3/FC.txt]

18240	0	-233
18240	1	-355
18240	2	-100
18240	3	344
18240	4	753
18240	5	827
18240	6	358
18240	7	-534
18240	8	-1416
18240	9	-1925
18240	10	-1804
18240	11	-1091
18240	12	-108
18240	13	762
18240	14	1219
18240	15	1127
18240	16	581
18240	17	-129
18240	18	-641
18240	19	-685
18240	20	-144
18240	21	888
18240	22	2027
18240	23	2701
18240	24	2634
18240	25	1879
18240	26	774
18240	27	-183
18240	28	-652
18240	29	-574
18240	30	-100
18240	31	475
18240	32	848
18240	33	838
18240	34	449
18240	35	-135
18240	36	-694
18240	37	-963
18240	38	-730
18240	39	-74
18240	40	639
18240	41	1137
18240	42	1246
18240	43	967
18240	44	473
18240	45	-23
18240	46	-334
18240	47	-339
18240	48	-54
18240	49	366
18240	50	681
18240	51	658
18240	52	153
18240	53	-846
18240	54	-2028
18240	55	-2848
18240	56	-2952
18240	57	-2300
18240	58	-1137
18240	59	35
18240	60	816
18240	61	1027
18240	62	722
18240	63	160
18240	64	-327
18240	65	-492
18240	66	-296
18240	67	115
18240	68	496
18240	69	556
18240	70	61
18240	71	-852
18240	72	-1750
18240	73	-2240
18240	74	-2077
18240	75	-1302
18240	76	-258
18240	77	662
18240	78	1141
18240	79	1040
18240	80	465
18240	81	-282
18240	82	-818
18240	83	-864
18240	84	-312
18240	85	740
18240	86	1889
18240	87	2564
18240	88	2482
18240	89	1719
18240	90	613
18240	91	-314
18240	92	-732
18240	93	-592
18240	94	-79
18240	95	499
18240	96	832
18240	97	754
18240	98	304
18240	99	-316
18240	100	-857
18240	101	-1067
18240	102	-752
18240	103	-37
18240	104	701
18240	105	1157
18240	106	1199
18240	107	853
18240	108	338
18240	109	-129
18240	110	-374
18240	111	-317
18240	112	1
18240	113	418
18240	114	704
18240	115	662
18240	116	155
18240	117	-810
18240	118	-1937
18240	119	-2699
18240	120	-2777
18240	121	-2134
18240	122	-1009
18240	123	121
18240	124	865
18240	125	1060
18240	126	758
18240	127	208
18240	128	-271
18240	129	-434
18240	130	-238
18240	131	182
18240	132	594
18240	133	703
18240	134	267
18240	135	-605
18240	136	-1499
18240	137	-2013
18240	138	-1900
18240	139	-1186
18240	140	-195
18240	141	692
18240	142	1169
18240	143	1092
18240	144	553
18240	145	-161
18240	146	-681
18240	147	-729
18240	148	-191
18240	149	847
18240	150	1989
18240	151	2668
18240	152	2597
18240	153	1839
18240	154	728
18240	155	-224
18240	156	-681
18240	157	-584
18240	158	-98
18240	159	476
18240	160	829
18240	161	784
18240	162	359
18240	163	-261
18240	164	-840
18240	165	-1115
18240	166	-872
18240	167	-212
18240	168	503
18240	169	984
18240	170	1076
18240	171	787
18240	172	316
18240	173	-130
18240	174	-372
18240	175	-323
18240	176	-12
18240	177	404
18240	178	700
18240	179	673
18240	180	194
18240	181	-746
18240	182	-1854
18240	183	-2607
18240	184	-2685
18240	185	-2049
18240	186	-941
18240	187	171
18240	188	898
18240	189	1080
18240	190	772
18240	191	223
18240	192	-247
18240	193	-400
18240	194	-202
18240	195	232
18240	196	653
18240	197	787
18240	198	367
18240	199	-487
18240	200	-1386
18240	201	-1918
18240	202	-1835
18240	203	-1140
18240	204	-154
18240	205	734
18240	206	1205
18240	207	1104
18240	208	521
18240	209	-244
18240	210	-800
18240	211	-848
18240	212	-271
18240	213	835
18240	214	2049
18240	215	2779
18240	216	2732
18240	217	1974
18240	218	849
18240	219	-113
18240	220	-579
18240	221	-502
18240	222	-72
18240	223	398
18240	224	603
18240	225	387
18240	226	-195
18240	227	-933
18240	228	-1571
18240	229	-1850
18240	230	-1565
18240	231	-825
18240	232	-13
18240	233	585
18240	234	800
18240	235	624
18240	236	239
18240	237	-153
18240	238	-369
18240	239	-308
18240	240	17
18240	241	460
18240	242	786
18240	243	784
18240	244	308
18240	245	-645
18240	246	-1774
18240	247	-2537
18240	248	-2597
18240	249	-1926
18240	250	-776
18240	251	349
18240	252	1053
18240	253	1178
18240	254	807
18240	255	224
18240	256	-233
18240	257	-331
18240	258	-59
18240	259	389
18240	260	779
18240	261	803
18240	262	283
18240	263	-652
18240	264	-1523
18240	265	-1992
18240	266	-1809
18240	267	-1054
18240	268	-52
18240	269	810
18240	270	1252
18240	271	1151
18240	272	609
18240	273	-92
18240	274	-597
18240	275	-642
18240	276	-116
18240	277	895
18240	278	2016
18240	279	2680
18240	280	2609
18240	281	1855
18240	282	750
18240	283	-202
18240	284	-657
18240	285	-564
18240	286	-78
18240	287	492
18240	288	836
18240	289	782
18240	290	359
18240	291	-220
18240	292	-714
18240	293	-864
18240	294	-496
18240	295	264
18240	296	990
18240	297	1415
18240	298	1393
18240	299	974
18240	300	384
18240	301	-138
18240	302	-413
18240	303	-347
18240	304	6
18240	305	463
18240	306	782
18240	307	743
18240	308	222
18240	309	-773
18240	310	-1927
18240	311	-2705
18240	312	-2777
18240	313	-2120
18240	314	-988
18240	315	121
18240	316	826
18240	317	977
18240	318	650
18240	319	111
18240	320	-321
18240	321	-429
18240	322	-210
18240	323	165
18240	324	451
18240	325	386
18240	326	-218
18240	327	-1188
18240	328	-2062
18240	329	-2459
18240	330	-2183
18240	331	-1315
18240	332	-225
18240	333	693
18240	334	1147
18240	335	1026
18240	336	452
18240	337	-271
18240	338	-772
18240	339	-787
18240	340	-218
18240	341	832
18240	342	1964
18240	343	2614
18240	344	2505
18240	345	1715
18240	346	595
18240	347	-333
18240	348	-738
18240	349	-579
18240	350	-53
18240	351	522
18240	352	833
18240	353	724
18240	354	255
18240	355	-350
18240	356	-831
18240	357	-942
18240	358	-522
18240	359	262
18240	360	993
18240	361	1371
18240	362	1300
18240	363	850
18240	364	271
18240	365	-209
18240	366	-426
18240	367	-327
18240	368	30
18240	369	468
18240	370	753
18240	371	693
18240	372	168
18240	373	-809
18240	374	-1939
18240	375	-2696
18240	376	-2761
18240	377	-2100
18240	378	-964
18240	379	162
18240	380	883
18240	381	1045
18240	382	720
18240	383	173
18240	384	-272
18240	385	-383
18240	386	-144
18240	387	270
18240	388	612
18240	389	596
18240	390	23
18240	391	-945
18240	392	-1841
18240	393	-2279
18240	394	-2048
18240	395	-1223
18240	396	-160
18240	397	745
18240	398	1200
18240	399	1089
18240	400	523
18240	401	-198
18240	402	-706
18240	403	-731
18240	404	-170
18240	405	883
18240	406	2027
18240	407	2692
18240	408	2598
18240	409	1810
18240	410	676
18240	411	-277
18240	412	-708
18240	413	-568
18240	414	-44
18240	415	541
18240	416	871
18240	417	781
18240	418	327
18240	419	-260
18240	420	-719
18240	421	-805
18240	422	-364
18240	423	437
18240	424	1167
18240	425	1533
18240	426	1430
18240	427	936
18240	428	311
18240	429	-205
18240	430	-441
18240	431	-343
18240	432	25
18240	433	478
18240	434	776
18240	435	717
18240	436	186
18240	437	-802
18240	438	-1945
18240	439	-2715
18240	440	-2789
18240	441	-2135
18240	442	-1003
18240	443	116
18240	444	834
18240	445	996
18240	446	674
18240	447	133
18240	448	-301
18240	449	-401
18240	450	-156
18240	451	262
18240	452	596
18240	453	571
18240	454	-8
18240	455	-971
18240	456	-1826
18240	457	-2232
18240	458	-1981
18240	459	-1148
18240	460	-82
18240	461	829
18240	462	1292
18240	463	1178
18240	464	590
18240	465	-173
18240	466	-728
18240	467	-792
18240	468	-223
18240	469	858
18240	470	2064
18240	471	2770
18240	472	2681
18240	473	1840
18240	474	643
18240	475	-351
18240	476	-761
18240	477	-554
18240	478	41
18240	479	642
18240	480	900
18240	481	674
18240	482	94
18240	483	-518
18240	484	-841
18240	485	-657
18240	486	91
18240	487	1110
18240	488	1854
18240	489	2063
18240	490	1704
18240	491	968
18240	492	211
18240	493	-308
18240	494	-466
18240	495	-296
18240	496	53
18240	497	371
18240	498	439
18240	499	129
18240	500	-600
18240	501	-1674
18240	502	-2787
18240	503	-3439
18240	504	-3362
18240	505	-2570
18240	506	-1337
18240	507	-158
18240	508	589
18240	509	778
18240	510	506
18240	511	54
18240	512	-262
18240	513	-251
18240	514	55
18240	515	425
18240	516	596
18240	517	323
18240	518	-495
18240	519	-1606
18240	520	-2455
18240	521	-2665
18240	522	-2127
18240	523	-1025
18240	524	203
18240	525	1136
18240	526	1518
18240	527	1299
18240	528	654
18240	529	-91
18240	530	-575
18240	531	-551
18240	532	25
18240	533	1061
18240	534	2143
18240	535	2759
18240	536	2618
18240	537	1813
18240	538	667
18240	539	-272
18240	540	-687
18240	541	-520
18240	542	25
18240	543	620
18240	544	937
18240	545	819
18240	546	345
18240	547	-216
18240	548	-563
18240	549	-458
18240	550	199
18240	551	1165
18240	552	1922
18240	553	2155
18240	554	1815
18240	555	1066
18240	556	244
18240	557	-353
18240	558	-566
18240	559	-364
18240	560	126
18240	561	668
18240	562	996
18240	563	895
18240	564	288
18240	565	-765
18240	566	-1922
18240	567	-2653
18240	568	-2643
18240	569	-1923
18240	570	-743
18240	571	362
18240	572	1004
18240	573	1050
18240	574	621
18240	575	39
18240	576	-343
18240	577	-316
18240	578	62
18240	579	526
18240	580	743
18240	581	451
18240	582	-452
18240	583	-1672
18240	584	-2601
18240	585	-2863
18240	586	-2341
18240	587	-1229
18240	588	9
18240	589	946
18240	590	1321
18240	591	1088
18240	592	436
18240	593	-301
18240	594	-764
18240	595	-732
18240	596	-163
18240	597	791
18240	598	1745
18240	599	2181
18240	600	1896
18240	601	1036
18240	602	-24
18240	603	-755
18240	604	-873
18240	605	-440
18240	606	258
18240	607	832
18240	608	977
18240	609	625
18240	610	-20
18240	611	-587
18240	612	-750
18240	613	-328
18240	614	642
18240	615	1791
18240	616	2526
18240	617	2549
18240	618	1906
18240	619	893
18240	620	-42
18240	621	-591
18240	622	-646
18240	623	-292
18240	624	258
18240	625	738
18240	626	917
18240	627	673
18240	628	10
18240	629	-963
18240	630	-1943
18240	631	-2490
18240	632	-2382
18240	633	-1708
18240	634	-684
18240	635	255
18240	636	794
18240	637	840
18240	638	490
18240	639	7
18240	640	-312
18240	641	-288
18240	642	39
18240	643	431
18240	644	593
18240	645	269
18240	646	-631
18240	647	-1824
18240	648	-2720
18240	649	-2917
18240	650	-2331
18240	651	-1178
18240	652	63
18240	653	966
18240	654	1294
18240	655	1035
18240	656	401
18240	657	-269
18240	658	-649
18240	659	-568
18240	660	-42
18240	661	756
18240	662	1467
18240	663	1662
18240	664	1217
18240	665	361
18240	666	-561
18240	667	-1070
18240	668	-970
18240	669	-381
18240	670	381
18240	671	950
18240	672	1055
18240	673	664
18240	674	0
18240	675	-568
18240	676	-716
18240	677	-284
18240	678	689
18240	679	1829
18240	680	2553
18240	681	2555
18240	682	1885
18240	683	845
18240	684	-94
18240	685	-617
18240	686	-628
18240	687	-230
18240	688	334
18240	689	785
18240	690	905
18240	691	609
18240	692	-36
18240	693	-878
18240	694	-1629
18240	695	-1920
18240	696	-1630
18240	697	-949
18240	698	-89
18240	699	590
18240	700	868
18240	701	736
18240	702	329
18240	703	-107
18240	704	-326
18240	705	-204
18240	706	179
18240	707	575
18240	708	692
18240	709	308
18240	710	-639
18240	711	-1852
18240	712	-2738
18240	713	-2901
18240	714	-2270
18240	715	-1085
18240	716	152
18240	717	1006
18240	718	1263
18240	719	948
18240	720	314
18240	721	-289
18240	722	-565
18240	723	-406
18240	724	91
18240	725	709
18240	726	1117
18240	727	982
18240	728	306
18240	729	-571
18240	730	-1303
18240	731	-1504
18240	732	-1088
18240	733	-279
18240	734	563
18240	735	1088
18240	736	1082
18240	737	581
18240	738	-148
18240	739	-720
18240	740	-823
18240	741	-316
18240	742	726
18240	743	1907
18240	744	2637
18240	745	2616
18240	746	1896
18240	747	808
18240	748	-151
18240	749	-645
18240	750	-590
18240	751	-129
18240	752	455
18240	753	858
18240	754	886
18240	755	507
18240	756	-135
18240	757	-845
18240	758	-1326
18240	759	-1316
18240	760	-792
18240	761	-52
18240	762	630
18240	763	981
18240	764	928
18240	765	579
18240	766	123
18240	767	-228
18240	768	-307
18240	769	-85
18240	770	308
18240	771	633
18240	772	650
18240	773	187
18240	774	-780
18240	775	-1955
18240	776	-2785
18240	777	-2922
18240	778	-2304
18240	779	-1153
18240	780	61
18240	781	924
18240	782	1222
18240	783	958
18240	784	345
18240	785	-296
18240	786	-676
18240	787	-672
18240	788	-345
18240	789	121
18240	790	408
18240	791	209
18240	792	-466
18240	793	-1298
18240	794	-1889
18240	795	-1922
18240	796	-1349
18240	797	-425
18240	798	477
18240	799	1023
18240	800	1027
18240	801	546
18240	802	-146
18240	803	-674
18240	804	-745
18240	805	-232
18240	806	795
18240	807	1951
18240	808	2675
18240	809	2673
18240	810	1994
18240	811	929
18240	812	-42
18240	813	-589
18240	814	-602
18240	815	-190
18240	816	398
18240	817	869
18240	818	997
18240	819	704
18240	820	73
18240	821	-701
18240	822	-1331
18240	823	-1460
18240	824	-1053
18240	825	-326
18240	826	423
18240	827	918
18240	828	982
18240	829	694
18240	830	228
18240	831	-173
18240	832	-316
18240	833	-124
18240	834	292
18240	835	675
18240	836	754
18240	837	330
18240	838	-630
18240	839	-1818
18240	840	-2663
18240	841	-2793
18240	842	-2158
18240	843	-993
18240	844	201
18240	845	1012
18240	846	1240
18240	847	918
18240	848	296
18240	849	-287
18240	850	-546
18240	851	-387
18240	852	100
18240	853	686
18240	854	1051
18240	855	867
18240	856	164
18240	857	-718
18240	858	-1412
18240	859	-1573
18240	860	-1113
18240	861	-274
18240	862	599
18240	863	1155
18240	864	1181
18240	865	705
18240	866	-14
18240	867	-590
18240	868	-713
18240	869	-225
18240	870	793
18240	871	1950
18240	872	2648
18240	873	2593
18240	874	1838
18240	875	730
18240	876	-227
18240	877	-687
18240	878	-588
18240	879	-94
18240	880	482
18240	881	827
18240	882	764
18240	883	306
18240	884	-366
18240	885	-1025
18240	886	-1400
18240	887	-1268
18240	888	-688
18240	889	13
18240	890	578
18240	891	807
18240	892	679
18240	893	340
18240	894	-33
18240	895	-268
18240	896	-264
18240	897	-26
18240	898	311
18240	899	550
18240	900	486
18240	901	-16
18240	902	-982
18240	903	-2127
18240	904	-2932
18240	905	-3056
18240	906	-2445
18240	907	-1305
18240	908	-102
18240	909	762
18240	910	1075
18240	911	836
18240	912	262
18240	913	-317
18240	914	-609
18240	915	-496
18240	916	-58
18240	917	487
18240	918	797
18240	919	555
18240	920	-207
18240	921	-1120
18240	922	-1767
18240	923	-1816
18240	924	-1227
18240	925	-278
18240	926	633
18240	927	1154
18240	928	1095
18240	929	526
18240	930	-255
18240	931	-843
18240	932	-932
18240	933	-402
18240	934	653
18240	935	1813
18240	936	2502
18240	937	2436
18240	938	1697
18240	939	620
18240	940	-285
18240	941	-707
18240	942	-588
18240	943	-100
18240	944	469
18240	945	823
18240	946	790
18240	947	375
18240	948	-266
18240	949	-917
18240	950	-1320
18240	951	-1225
18240	952	-675
18240	953	34
18240	954	621
18240	955	888
18240	956	779
18240	957	429
18240	958	21
18240	959	-259
18240	960	-287
18240	961	-51
18240	962	321
18240	963	609
18240	964	599
18240	965	134
18240	966	-808
18240	967	-1947
18240	968	-2748
18240	969	-2872
18240	970	-2261
18240	971	-1136
18240	972	37
18240	973	856
18240	974	1124
18240	975	854
18240	976	273
18240	977	-292
18240	978	-555
18240	979	-413
18240	980	48
18240	981	609
18240	982	937
18240	983	716
18240	984	-26
18240	985	-919
18240	986	-1580
18240	987	-1675
18240	988	-1150
18240	989	-258
18240	990	625
18240	991	1156
18240	992	1134
18240	993	608
18240	994	-144
18240	995	-728
18240	996	-834
18240	997	-319
18240	998	731
18240	999	1904
18240	1000	2604
18240	1001	2537
18240	1002	1772
18240	1003	657
18240	1004	-284
18240	1005	-714
18240	1006	-578
18240	1007	-65
18240	1008	512
18240	1009	845
18240	1010	771
18240	1011	323
18240	1012	-307
18240	1013	-886
18240	1014	-1166
18240	1015	-940
18240	1016	-299
18240	1017	413
18240	1018	930
18240	1019	1075
18240	1020	841
18240	1021	403
18240	1022	-41
18240	1023	-309
18240	1024	-305
18240	1025	-46
18240	1026	323
18240	1027	584
18240	1028	539
18240	1029	50
18240	1030	-890
18240	1031	-2000
18240	1032	-2759
18240	1033	-2837
18240	1034	-2191
18240	1035	-1050
18240	1036	113
18240	1037	910
18240	1038	1153
18240	1039	868
18240	1040	289
18240	1041	-258
18240	1042	-499
18240	1043	-340
18240	1044	107
18240	1045	617
18240	1046	870
18240	1047	571
18240	1048	-219
18240	1049	-1110
18240	1050	-1718
18240	1051	-1760
18240	1052	-1175
18240	1053	-257
18240	1054	647
18240	1055	1193
18240	1056	1183
18240	1057	662
18240	1058	-93
18240	1059	-688
18240	1060	-804
18240	1061	-298
18240	1062	746
18240	1063	1915
18240	1064	2606
18240	1065	2509
18240	1066	1697
18240	1067	543
18240	1068	-400
18240	1069	-792
18240	1070	-589
18240	1071	-4
18240	1072	614
18240	1073	945
18240	1074	835
18240	1075	352
18240	1076	-284
18240	1077	-830
18240	1078	-1074
18240	1079	-861
18240	1080	-323
18240	1081	163
18240	1082	441
18240	1083	415
18240	1084	145
18240	1085	-177
18240	1086	-410
18240	1087	-453
18240	1088	-278
18240	1089	59
18240	1090	426
18240	1091	630
18240	1092	512
18240	1093	-27
18240	1094	-973
18240	1095	-2045
18240	1096	-2728
18240	1097	-2717
18240	1098	-1989
18240	1099	-814
18240	1100	313
18240	1101	1000
18240	1102	1109
18240	1103	738
18240	1104	180
18240	1105	-229
18240	1106	-273
18240	1107	31
18240	1108	466
18240	1109	753
18240	1110	621
18240	1111	-75
18240	1112	-1132
18240	1113	-2008
18240	1114	-2367
18240	1115	-1998
18240	1116	-1060
18240	1117	84
18240	1118	998
18240	1119	1420
18240	1120	1257
18240	1121	646
18240	1122	-104
18240	1123	-624
18240	1124	-644
18240	1125	-80
18240	1126	977
18240	1127	2121
18240	1128	2790
18240	1129	2689
18240	1130	1879
18240	1131	712
18240	1132	-271
18240	1133	-714
18240	1134	-562
18240	1135	-7
18240	1136	607
18240	1137	942
18240	1138	833
18240	1139	350
18240	1140	-236
18240	1141	-639
18240	1142	-605
18240	1143	-21
18240	1144	899
18240	1145	1660
18240	1146	1958
18240	1147	1709
18240	1148	1053
18240	1149	294
18240	1150	-282
18240	1151	-513
18240	1152	-352
18240	1153	92
18240	1154	600
18240	1155	926
18240	1156	858
18240	1157	305
18240	1158	-701
18240	1159	-1840
18240	1160	-2596
18240	1161	-2647
18240	1162	-1979
18240	1163	-843
18240	1164	256
18240	1165	937
18240	1166	1052
18240	1167	687
18240	1168	121
18240	1169	-316
18240	1170	-406
18240	1171	-155
18240	1172	242
18240	1173	508
18240	1174	371
18240	1175	-333
18240	1176	-1393
18240	1177	-2284
18240	1178	-2647
18240	1179	-2310
18240	1180	-1379
18240	1181	-241
18240	1182	712
18240	1183	1186
18240	1184	1066
18240	1185	468
18240	1186	-299
18240	1187	-851
18240	1188	-899
18240	1189	-328
18240	1190	747
18240	1191	1914
18240	1192	2579
18240	1193	2449
18240	1194	1600
18240	1195	426
18240	1196	-499
18240	1197	-821
18240	1198	-533
18240	1199	108
18240	1200	707
18240	1201	923
18240	1202	644
18240	1203	34
18240	1204	-559
18240	1205	-805
18240	1206	-510
18240	1207	340
18240	1208	1412
18240	1209	2144
18240	1210	2257
18240	1211	1754
18240	1212	878
18240	1213	30
18240	1214	-513
18240	1215	-623
18240	1216	-341
18240	1217	168
18240	1218	666
18240	1219	908
18240	1220	737
18240	1221	101
18240	1222	-928
18240	1223	-2043
18240	1224	-2746
18240	1225	-2752
18240	1226	-2100
18240	1227	-973
18240	1228	123
18240	1229	808
18240	1230	935
18240	1231	588
18240	1232	53
18240	1233	-326
18240	1234	-332
18240	1235	5
18240	1236	432
18240	1237	631
18240	1238	328
18240	1239	-579
18240	1240	-1799
18240	1241	-2714
18240	1242	-2930
18240	1243	-2341
18240	1244	-1176
18240	1245	77
18240	1246	981
18240	1247	1300
18240	1248	1030
18240	1249	395
18240	1250	-263
18240	1251	-622
18240	1252	-520
18240	1253	15
18240	1254	812
18240	1255	1518
18240	1256	1705
18240	1257	1253
18240	1258	390
18240	1259	-547
18240	1260	-1068
18240	1261	-977
18240	1262	-397
18240	1263	360
18240	1264	921
18240	1265	1017
18240	1266	618
18240	1267	-49
18240	1268	-608
18240	1269	-743
18240	1270	-286
18240	1271	715
18240	1272	1875
18240	1273	2603
18240	1274	2594
18240	1275	1905
18240	1276	848
18240	1277	-102
18240	1278	-627
18240	1279	-637
18240	1280	-239
18240	1281	322
18240	1282	768
18240	1283	885
18240	1284	598
18240	1285	-41
18240	1286	-896
18240	1287	-1678
18240	1288	-2010
18240	1289	-1758
18240	1290	-1070
18240	1291	-203
18240	1292	489
18240	1293	784
18240	1294	678
18240	1295	305
18240	1296	-99
18240	1297	-308
18240	1298	-211
18240	1299	111
18240	1300	437
18240	1301	521
18240	1302	155
18240	1303	-729
18240	1304	-1854
18240	1305	-2673
18240	1306	-2825
18240	1307	-2246
18240	1308	-1138
18240	1309	43
18240	1310	902
18240	1311	1226
18240	1312	999
18240	1313	414
18240	1314	-213
18240	1315	-573
18240	1316	-496
18240	1317	5
18240	1318	771
18240	1319	1446
18240	1320	1605
18240	1321	1146
18240	1322	300
18240	1323	-585
18240	1324	-1084
18240	1325	-975
18240	1326	-402
18240	1327	353
18240	1328	926
18240	1329	1036
18240	1330	651
18240	1331	-16
18240	1332	-590
18240	1333	-747
18240	1334	-304
18240	1335	691
18240	1336	1847
18240	1337	2558
18240	1338	2513
18240	1339	1775
18240	1340	680
18240	1341	-262
18240	1342	-723
18240	1343	-631
18240	1344	-147
18240	1345	446
18240	1346	855
18240	1347	894
18240	1348	543
18240	1349	-88
18240	1350	-841
18240	1351	-1475
18240	1352	-1695
18240	1353	-1457
18240	1354	-966
18240	1355	-385
18240	1356	30
18240	1357	162
18240	1358	56
18240	1359	-175
18240	1360	-371
18240	1361	-391
18240	1362	-187
18240	1363	154
18240	1364	433
18240	1365	452
18240	1366	48
18240	1367	-821
18240	1368	-1894
18240	1369	-2639
18240	1370	-2720
18240	1371	-2082
18240	1372	-960
18240	1373	192
18240	1374	984
18240	1375	1232
18240	1376	963
18240	1377	402
18240	1378	-133
18240	1379	-370
18240	1380	-211
18240	1381	261
18240	1382	847
18240	1383	1227
18240	1384	1078
18240	1385	392
18240	1386	-479
18240	1387	-1197
18240	1388	-1390
18240	1389	-1005
18240	1390	-231
18240	1391	570
18240	1392	1088
18240	1393	1118
18240	1394	672
18240	1395	-2
18240	1396	-540
18240	1397	-632
18240	1398	-146
18240	1399	873
18240	1400	2036
18240	1401	2760
18240	1402	2725
18240	1403	1979
18240	1404	850
18240	1405	-145
18240	1406	-661
18240	1407	-615
18240	1408	-147
18240	1409	447
18240	1410	853
18240	1411	874
18240	1412	495
18240	1413	-113
18240	1414	-739
18240	1415	-1110
18240	1416	-981
18240	1417	-384
18240	1418	318
18240	1419	915
18240	1420	1156
18240	1421	992
18240	1422	554
18240	1423	46
18240	1424	-315
18240	1425	-365
18240	1426	-83
18240	1427	385
18240	1428	775
18240	1429	824
18240	1430	367
18240	1431	-611
18240	1432	-1793
18240	1433	-2612
18240	1434	-2698
18240	1435	-2021
18240	1436	-851
18240	1437	286
18240	1438	992
18240	1439	1108
18240	1440	728
18240	1441	144
18240	1442	-308
18240	1443	-407
18240	1444	-155
18240	1445	256
18240	1446	569
18240	1447	525
18240	1448	-60
18240	1449	-1021
18240	1450	-1873
18240	1451	-2311
18240	1452	-2094
18240	1453	-1287
18240	1454	-232
18240	1455	693
18240	1456	1184
18240	1457	1102
18240	1458	540
18240	1459	-208
18240	1460	-761
18240	1461	-824
18240	1462	-275
18240	1463	788
18240	1464	1964
18240	1465	2656
18240	1466	2562
18240	1467	1746
18240	1468	584
18240	1469	-369
18240	1470	-761
18240	1471	-559
18240	1472	22
18240	1473	619
18240	1474	897
18240	1475	714
18240	1476	176
18240	1477	-425
18240	1478	-796
18240	1479	-714
18240	1480	-90
18240	1481	836
18240	1482	1552
18240	1483	1811
18240	1484	1543
18240	1485	895
18240	1486	183
18240	1487	-344
18240	1488	-530
18240	1489	-352
18240	1490	86
18240	1491	574
18240	1492	859
18240	1493	747
18240	1494	154
18240	1495	-875
18240	1496	-2019
18240	1497	-2752
18240	1498	-2762
18240	1499	-2057
18240	1500	-892
18240	1501	216
18240	1502	879
18240	1503	965
18240	1504	584
18240	1505	39
18240	1506	-333
18240	1507	-336
18240	1508	-20
18240	1509	369
18240	1510	538
18240	1511	237
18240	1512	-630
18240	1513	-1785
18240	1514	-2647
18240	1515	-2868
18240	1516	-2328
18240	1517	-1217
18240	1518	19
18240	1519	956
18240	1520	1340
18240	1521	1120
18240	1522	474
18240	1523	-269
18240	1524	-749
18240	1525	-734
18240	1526	-166
18240	1527	823
18240	1528	1848
18240	1529	2376
18240	1530	2170
18240	1531	1334
18240	1532	245
18240	1533	-567
18240	1534	-799
18240	1535	-472
18240	1536	157
18240	1537	723
18240	1538	918
18240	1539	647
18240	1540	72
18240	1541	-477
18240	1542	-693
18240	1543	-385
18240	1544	460
18240	1545	1521
18240	1546	2247
18240	1547	2342
18240	1548	1826
18240	1549	939
18240	1550	74
18240	1551	-480
18240	1552	-604
18240	1553	-334
18240	1554	165
18240	1555	654
18240	1556	891
18240	1557	709
18240	1558	65
18240	1559	-967
18240	1560	-2072
18240	1561	-2757
18240	1562	-2736
18240	1563	-2064
18240	1564	-932
18240	1565	161
18240	1566	841
18240	1567	960
18240	1568	602
18240	1569	56
18240	1570	-334
18240	1571	-348
18240	1572	-12
18240	1573	420
18240	1574	622
18240	1575	320
18240	1576	-589
18240	1577	-1813
18240	1578	-2732
18240	1579	-2937
18240	1580	-2332
18240	1581	-1150
18240	1582	108
18240	1583	1004
18240	1584	1302
18240	1585	1006
18240	1586	350
18240	1587	-314
18240	1588	-667
18240	1589	-556
18240	1590	-28
18240	1591	736
18240	1592	1386
18240	1593	1518
18240	1594	1032
18240	1595	183
18240	1596	-707
18240	1597	-1164
18240	1598	-1009
18240	1599	-384
18240	1600	394
18240	1601	956
18240	1602	1042
18240	1603	635
18240	1604	-34
18240	1605	-590
18240	1606	-719
18240	1607	-263
18240	1608	728
18240	1609	1873
18240	1610	2586
18240	1611	2561
18240	1612	1861
18240	1613	804
18240	1614	-142
18240	1615	-645
18240	1616	-636
18240	1617	-211
18240	1618	366
18240	1619	789
18240	1620	877
18240	1621	556
18240	1622	-85
18240	1623	-908
18240	1624	-1614
18240	1625	-1866
18240	1626	-1557
18240	1627	-886
18240	1628	-75
18240	1629	545
18240	1630	783
18240	1631	651
18240	1632	281
18240	1633	-107
18240	1634	-302
18240	1635	-200
18240	1636	127
18240	1637	463
18240	1638	563
18240	1639	219
18240	1640	-648
18240	1641	-1781
18240	1642	-2640
18240	1643	-2870
18240	1644	-2395
18240	1645	-1412
18240	1646	-353
18240	1647	394
18240	1648	631
18240	1649	359
18240	1650	-221
18240	1651	-803
18240	1652	-1102
18240	1653	-991
18240	1654	-511
18240	1655	167
18240	1656	711
18240	1657	761
18240	1658	265
18240	1659	-512
18240	1660	-1200
18240	1661	-1416
18240	1662	-1049
18240	1663	-291
18240	1664	517
18240	1665	1039
18240	1666	1066
18240	1667	622
18240	1668	-43
18240	1669	-567
18240	1670	-658
18240	1671	-185
18240	1672	802
18240	1673	1927
18240	1674	2631
18240	1675	2629
18240	1676	1969
18240	1677	935
18240	1678	-10
18240	1679	-562
18240	1680	-605
18240	1681	-247
18240	1682	303
18240	1683	780
18240	1684	928
18240	1685	674
18240	1686	59
18240	1687	-751
18240	1688	-1484
18240	1689	-1749
18240	1690	-1444
18240	1691	-747
18240	1692	74
18240	1693	697
18240	1694	914
18240	1695	736
18240	1696	308
18240	1697	-123
18240	1698	-323
18240	1699	-182
18240	1700	211
18240	1701	606
18240	1702	722
18240	1703	339
18240	1704	-599
18240	1705	-1791
18240	1706	-2659
18240	1707	-2812
18240	1708	-2189
18240	1709	-1027
18240	1710	170
18240	1711	994
18240	1712	1237
18240	1713	932
18240	1714	325
18240	1715	-245
18240	1716	-492
18240	1717	-321
18240	1718	181
18240	1719	795
18240	1720	1203
18240	1721	1068
18240	1722	392
18240	1723	-480
18240	1724	-1223
18240	1725	-1453
18240	1726	-1073
18240	1727	-298
18240	1728	539
18240	1729	1087
18240	1730	1123
18240	1731	662
18240	1732	-46
18240	1733	-619
18240	1734	-739
18240	1735	-256
18240	1736	756
18240	1737	1905
18240	1738	2591
18240	1739	2512
18240	1740	1733
18240	1741	617
18240	1742	-317
18240	1743	-739
18240	1744	-603
18240	1745	-84
18240	1746	496
18240	1747	825
18240	1748	738
18240	1749	266
18240	1750	-384
18240	1751	-983
18240	1752	-1277
18240	1753	-1064
18240	1754	-419
18240	1755	265
18240	1756	815
18240	1757	1008
18240	1758	825
18240	1759	414
18240	1760	-34
18240	1761	-330
18240	1762	-341
18240	1763	-64
18240	1764	358
18240	1765	678
18240	1766	656
18240	1767	146
18240	1768	-858
18240	1769	-2042
18240	1770	-2846
18240	1771	-2917
18240	1772	-2224
18240	1773	-1045
18240	1774	106
18240	1775	826
18240	1776	967
18240	1777	622
18240	1778	79
18240	1779	-333
18240	1780	-406
18240	1781	-156
18240	1782	215
18240	1783	457
18240	1784	319
18240	1785	-350
18240	1786	-1358
18240	1787	-2201
18240	1788	-2567
18240	1789	-2242
18240	1790	-1328
18240	1791	-199
18240	1792	747
18240	1793	1216
18240	1794	1096
18240	1795	504
18240	1796	-253
18240	1797	-797
18240	1798	-847
18240	1799	-296
18240	1800	758
18240	1801	1917
18240	1802	2605
18240	1803	2521
18240	1804	1731
18240	1805	594
18240	1806	-343
18240	1807	-740
18240	1808	-555
18240	1809	6
18240	1810	599
18240	1811	894
18240	1812	739
18240	1813	222
18240	1814	-385
18240	1815	-789
18240	1816	-759
18240	1817	-182
18240	1818	718
18240	1819	1449
18240	1820	1737
18240	1821	1513
18240	1822	907
18240	1823	223
18240	1824	-297
18240	1825	-498
18240	1826	-346
18240	1827	66
18240	1828	540
18240	1829	826
18240	1830	729
18240	1831	157
18240	1832	-849
18240	1833	-1981
18240	1834	-2713
18240	1835	-2734
18240	1836	-2056
18240	1837	-911
18240	1838	185
18240	1839	850
18240	1840	944
18240	1841	573
18240	1842	36
18240	1843	-333
18240	1844	-333
18240	1845	-9
18240	1846	391
18240	1847	568
18240	1848	276
18240	1849	-589
18240	1850	-1752
18240	1851	-2622
18240	1852	-2861
18240	1853	-2336
18240	1854	-1237
18240	1855	-11
18240	1856	921
18240	1857	1304
18240	1858	1087
18240	1859	452
18240	1860	-273
18240	1861	-732
18240	1862	-700
18240	1863	-141
18240	1864	807
18240	1865	1756
18240	1866	2196
18240	1867	1915
18240	1868	1054
18240	1869	-4
18240	1870	-730
18240	1871	-850
18240	1872	-426
18240	1873	253
18240	1874	805
18240	1875	932
18240	1876	571
18240	1877	-73
18240	1878	-634
18240	1879	-792
18240	1880	-375
18240	1881	590
18240	1882	1732
18240	1883	2471
18240	1884	2508
18240	1885	1887
18240	1886	894
18240	1887	-33
18240	1888	-586
18240	1889	-657
18240	1890	-313
18240	1891	245
18240	1892	751
18240	1893	968
18240	1894	762
18240	1895	107
18240	1896	-896
18240	1897	-1939
18240	1898	-2549
18240	1899	-2482
18240	1900	-1783
18240	1901	-720
18240	1902	250
18240	1903	812
18240	1904	866
18240	1905	515
18240	1906	17
18240	1907	-307
18240	1908	-282
18240	1909	28
18240	1910	416
18240	1911	575
18240	1912	277
18240	1913	-594
18240	1914	-1758
18240	1915	-2654
18240	1916	-2891
18240	1917	-2379
18240	1918	-1305
18240	1919	-111
18240	1920	794
18240	1921	1173
18240	1922	986
18240	1923	413
18240	1924	-226
18240	1925	-595
18240	1926	-485
18240	1927	116
18240	1928	1054
18240	1929	1932
18240	1930	2263
18240	1931	1858
18240	1932	913
18240	1933	-214
18240	1934	-978
18240	1935	-1117
18240	1936	-708
18240	1937	-60
18240	1938	433
18240	1939	470
18240	1940	5
18240	1941	-727
18240	1942	-1322
18240	1943	-1424
18240	1944	-867
18240	1945	290
18240	1946	1620
18240	1947	2496
18240	1948	2579
18240	1949	1925
18240	1950	860
18240	1951	-105
18240	1952	-645
18240	1953	-650
18240	1954	-233
18240	1955	364
18240	1956	859
18240	1957	1021
18240	1958	768
18240	1959	149
18240	1960	-700
18240	1961	-1492
18240	1962	-1839
18240	1963	-1591
18240	1964	-929
18240	1965	-17
18240	1966	728
18240	1967	1033
18240	1968	877
18240	1969	401
18240	1970	-108
18240	1971	-382
18240	1972	-255
18240	1973	200
18240	1974	670
18240	1975	863
18240	1976	504
18240	1977	-441
18240	1978	-1668
18240	1979	-2546
18240	1980	-2681
18240	1981	-2012
18240	1982	-826
18240	1983	361
18240	1984	1125
18240	1985	1290
18240	1986	932
18240	1987	328
18240	1988	-182
18240	1989	-348
18240	1990	-122
18240	1991	370
18240	1992	910
18240	1993	1211
18240	1994	987
18240	1995	280
18240	1996	-543
18240	1997	-1219
18240	1998	-1390
18240	1999	-983
[truncated: 159,280 more rows]
