# Supplementary material for: Are Complexity Metrics Reliable in Assessing HRV Control in Obese Patients During Sleep?
Source: PLoS One. 2015 Apr 20;10(4):e0124458. doi: 10.1371/journal.pone.0124458 (PMC4404104; doi:10.1371/journal.pone.0124458)
Supplement: S2 Dataset — (ZIP) [file pone.0124458.s002.zip › cabiddu_obese_patients_data/SUBJECT (3)/4/FC.txt]

19890	0	-111
19890	1	-21
19890	2	248
19890	3	434
19890	4	299
19890	5	-237
19890	6	-1107
19890	7	-1971
19890	8	-2361
19890	9	-2084
19890	10	-1293
19890	11	-272
19890	12	650
19890	13	1223
19890	14	1336
19890	15	1023
19890	16	427
19890	17	-242
19890	18	-749
19890	19	-903
19890	20	-587
19890	21	183
19890	22	1149
19890	23	1840
19890	24	1998
19890	25	1661
19890	26	985
19890	27	305
19890	28	-83
19890	29	-31
19890	30	387
19890	31	899
19890	32	1169
19890	33	955
19890	34	248
19890	35	-702
19890	36	-1525
19890	37	-1803
19890	38	-1281
19890	39	-169
19890	40	982
19890	41	1640
19890	42	1700
19890	43	1223
19890	44	515
19890	45	-60
19890	46	-238
19890	47	24
19890	48	543
19890	49	992
19890	50	1050
19890	51	547
19890	52	-449
19890	53	-1711
19890	54	-2755
19890	55	-3076
19890	56	-2571
19890	57	-1511
19890	58	-299
19890	59	669
19890	60	1151
19890	61	1125
19890	62	749
19890	63	266
19890	64	-108
19890	65	-257
19890	66	-187
19890	67	12
19890	68	210
19890	69	249
19890	70	-8
19890	71	-447
19890	72	-789
19890	73	-850
19890	74	-626
19890	75	-163
19890	76	416
19890	77	939
19890	78	1224
19890	79	1132
19890	80	636
19890	81	-135
19890	82	-903
19890	83	-1353
19890	84	-1208
19890	85	-394
19890	86	789
19890	87	1750
19890	88	2126
19890	89	1880
19890	90	1166
19890	91	358
19890	92	-170
19890	93	-203
19890	94	218
19890	95	816
19890	96	1210
19890	97	1106
19890	98	441
19890	99	-566
19890	100	-1543
19890	101	-2046
19890	102	-1738
19890	103	-743
19890	104	385
19890	105	1223
19890	106	1536
19890	107	1293
19890	108	700
19890	109	95
19890	110	-217
19890	111	-103
19890	112	333
19890	113	802
19890	114	958
19890	115	567
19890	116	-366
19890	117	-1626
19890	118	-2745
19890	119	-3119
19890	120	-2611
19890	121	-1489
19890	122	-195
19890	123	817
19890	124	1268
19890	125	1147
19890	126	667
19890	127	137
19890	128	-195
19890	129	-232
19890	130	-54
19890	131	167
19890	132	260
19890	133	92
19890	134	-419
19890	135	-1063
19890	136	-1473
19890	137	-1419
19890	138	-932
19890	139	-174
19890	140	606
19890	141	1160
19890	142	1323
19890	143	1051
19890	144	437
19890	145	-309
19890	146	-908
19890	147	-1123
19890	148	-782
19890	149	121
19890	150	1282
19890	151	2128
19890	152	2354
19890	153	1988
19890	154	1214
19890	155	379
19890	156	-180
19890	157	-260
19890	158	118
19890	159	713
19890	160	1168
19890	161	1163
19890	162	573
19890	163	-458
19890	164	-1604
19890	165	-2372
19890	166	-2326
19890	167	-1486
19890	168	-306
19890	169	699
19890	170	1263
19890	171	1264
19890	172	832
19890	173	267
19890	174	-110
19890	175	-117
19890	176	203
19890	177	597
19890	178	732
19890	179	358
19890	180	-547
19890	181	-1799
19890	182	-2916
19890	183	-3297
19890	184	-2783
19890	185	-1644
19890	186	-312
19890	187	765
19890	188	1302
19890	189	1259
19890	190	808
19890	191	221
19890	192	-247
19890	193	-451
19890	194	-388
19890	195	-139
19890	196	164
19890	197	343
19890	198	188
19890	199	-236
19890	200	-661
19890	201	-833
19890	202	-664
19890	203	-182
19890	204	456
19890	205	1018
19890	206	1279
19890	207	1107
19890	208	526
19890	209	-271
19890	210	-969
19890	211	-1276
19890	212	-973
19890	213	-26
19890	214	1228
19890	215	2168
19890	216	2449
19890	217	2101
19890	218	1303
19890	219	418
19890	220	-199
19890	221	-332
19890	222	15
19890	223	613
19890	224	1107
19890	225	1159
19890	226	604
19890	227	-459
19890	228	-1730
19890	229	-2711
19890	230	-2887
19890	231	-2195
19890	232	-993
19890	233	178
19890	234	978
19890	235	1206
19890	236	927
19890	237	414
19890	238	-2
19890	239	-101
19890	240	123
19890	241	458
19890	242	591
19890	243	275
19890	244	-534
19890	245	-1688
19890	246	-2743
19890	247	-3108
19890	248	-2632
19890	249	-1566
19890	250	-301
19890	251	756
19890	252	1332
19890	253	1357
19890	254	945
19890	255	314
19890	256	-291
19890	257	-663
19890	258	-695
19890	259	-360
19890	260	260
19890	261	908
19890	262	1203
19890	263	1036
19890	264	559
19890	265	45
19890	266	-251
19890	267	-175
19890	268	245
19890	269	801
19890	270	1193
19890	271	1164
19890	272	644
19890	273	-201
19890	274	-1008
19890	275	-1412
19890	276	-1130
19890	277	-106
19890	278	1276
19890	279	2320
19890	280	2634
19890	281	2257
19890	282	1389
19890	283	423
19890	284	-260
19890	285	-429
19890	286	-88
19890	287	534
19890	288	1074
19890	289	1180
19890	290	657
19890	291	-431
19890	292	-1815
19890	293	-2984
19890	294	-3365
19890	295	-2817
19890	296	-1629
19890	297	-305
19890	298	724
19890	299	1174
19890	300	1040
19890	301	563
19890	302	89
19890	303	-112
19890	304	17
19890	305	306
19890	306	457
19890	307	218
19890	308	-496
19890	309	-1571
19890	310	-2579
19890	311	-2942
19890	312	-2474
19890	313	-1430
19890	314	-192
19890	315	839
19890	316	1396
19890	317	1408
19890	318	978
19890	319	313
19890	320	-347
19890	321	-780
19890	322	-852
19890	323	-471
19890	324	303
19890	325	1213
19890	326	1773
19890	327	1791
19890	328	1341
19890	329	649
19890	330	54
19890	331	-177
19890	332	41
19890	333	563
19890	334	1072
19890	335	1236
19890	336	878
19890	337	87
19890	338	-802
19890	339	-1386
19890	340	-1306
19890	341	-422
19890	342	930
19890	343	2049
19890	344	2466
19890	345	2182
19890	346	1387
19890	347	461
19890	348	-209
19890	349	-389
19890	350	-89
19890	351	450
19890	352	864
19890	353	817
19890	354	149
19890	355	-1038
19890	356	-2453
19890	357	-3577
19890	358	-3845
19890	359	-3162
19890	360	-1848
19890	361	-406
19890	362	705
19890	363	1208
19890	364	1106
19890	365	637
19890	366	135
19890	367	-135
19890	368	-96
19890	369	126
19890	370	291
19890	371	184
19890	372	-311
19890	373	-1163
19890	374	-2042
19890	375	-2467
19890	376	-2155
19890	377	-1296
19890	378	-195
19890	379	785
19890	380	1365
19890	381	1428
19890	382	1022
19890	383	329
19890	384	-399
19890	385	-898
19890	386	-974
19890	387	-540
19890	388	390
19890	389	1487
19890	390	2237
19890	391	2357
19890	392	1930
19890	393	1127
19890	394	316
19890	395	-178
19890	396	-182
19890	397	246
19890	398	840
19890	399	1242
19890	400	1168
19890	401	555
19890	402	-394
19890	403	-1323
19890	404	-1788
19890	405	-1450
19890	406	-449
19890	407	696
19890	408	1430
19890	409	1621
19890	410	1280
19890	411	643
19890	412	47
19890	413	-224
19890	414	-73
19890	415	375
19890	416	828
19890	417	957
19890	418	553
19890	419	-367
19890	420	-1600
19890	421	-2674
19890	422	-3033
19890	423	-2533
19890	424	-1453
19890	425	-206
19890	426	785
19890	427	1261
19890	428	1192
19890	429	751
19890	430	203
19890	431	-208
19890	432	-350
19890	433	-240
19890	434	28
19890	435	293
19890	436	382
19890	437	109
19890	438	-406
19890	439	-874
19890	440	-993
19890	441	-738
19890	442	-180
19890	443	493
19890	444	1049
19890	445	1283
19890	446	1089
19890	447	509
19890	448	-264
19890	449	-932
19890	450	-1224
19890	451	-926
19890	452	-11
19890	453	1199
19890	454	2101
19890	455	2371
19890	456	2033
19890	457	1265
19890	458	412
19890	459	-180
19890	460	-297
19890	461	55
19890	462	648
19890	463	1128
19890	464	1159
19890	465	587
19890	466	-477
19890	467	-1713
19890	468	-2632
19890	469	-2751
19890	470	-2007
19890	471	-792
19890	472	354
19890	473	1100
19890	474	1256
19890	475	907
19890	476	349
19890	477	-72
19890	478	-136
19890	479	147
19890	480	536
19890	481	691
19890	482	349
19890	483	-523
19890	484	-1733
19890	485	-2824
19890	486	-3199
19890	487	-2684
19890	488	-1556
19890	489	-244
19890	490	808
19890	491	1326
19890	492	1274
19890	493	825
19890	494	242
19890	495	-231
19890	496	-446
19890	497	-377
19890	498	-93
19890	499	296
19890	500	627
19890	501	661
19890	502	381
19890	503	-23
19890	504	-300
19890	505	-322
19890	506	-57
19890	507	401
19890	508	865
19890	509	1123
19890	510	1025
19890	511	552
19890	512	-145
19890	513	-790
19890	514	-1097
19890	515	-860
19890	516	-20
19890	517	1148
19890	518	2054
19890	519	2340
19890	520	2025
19890	521	1281
19890	522	435
19890	523	-175
19890	524	-327
19890	525	0
19890	526	609
19890	527	1153
19890	528	1275
19890	529	762
19890	530	-338
19890	531	-1748
19890	532	-2949
19890	533	-3374
19890	534	-2858
19890	535	-1688
19890	536	-358
19890	537	695
19890	538	1164
19890	539	1030
19890	540	542
19890	541	70
19890	542	-98
19890	543	102
19890	544	474
19890	545	675
19890	546	407
19890	547	-406
19890	548	-1612
19890	549	-2741
19890	550	-3178
19890	551	-2736
19890	552	-1660
19890	553	-359
19890	554	728
19890	555	1310
19890	556	1325
19890	557	910
19890	558	307
19890	559	-239
19890	560	-549
19890	561	-547
19890	562	-240
19890	563	283
19890	564	816
19890	565	1053
19890	566	913
19890	567	531
19890	568	103
19890	569	-137
19890	570	-64
19890	571	295
19890	572	767
19890	573	1098
19890	574	1070
19890	575	617
19890	576	-122
19890	577	-837
19890	578	-1201
19890	579	-956
19890	580	-44
19890	581	1208
19890	582	2194
19890	583	2495
19890	584	2139
19890	585	1307
19890	586	384
19890	587	-256
19890	588	-383
19890	589	-4
19890	590	645
19890	591	1196
19890	592	1297
19890	593	759
19890	594	-347
19890	595	-1755
19890	596	-2938
19890	597	-3361
19890	598	-2872
19890	599	-1729
19890	600	-433
19890	601	599
19890	602	1091
19890	603	1027
19890	604	623
19890	605	189
19890	606	-28
19890	607	39
19890	608	264
19890	609	410
19890	610	264
19890	611	-247
19890	612	-1067
19890	613	-1879
19890	614	-2257
19890	615	-1967
19890	616	-1207
19890	617	-250
19890	618	609
19890	619	1153
19890	620	1290
19890	621	1038
19890	622	497
19890	623	-167
19890	624	-749
19890	625	-1048
19890	626	-893
19890	627	-239
19890	628	683
19890	629	1428
19890	630	1722
19890	631	1540
19890	632	991
19890	633	378
19890	634	-9
19890	635	0
19890	636	364
19890	637	845
19890	638	1119
19890	639	940
19890	640	279
19890	641	-641
19890	642	-1457
19890	643	-1766
19890	644	-1304
19890	645	-247
19890	646	851
19890	647	1549
19890	648	1696
19890	649	1303
19890	650	620
19890	651	-10
19890	652	-289
19890	653	-103
19890	654	427
19890	655	992
19890	656	1223
19890	657	860
19890	658	-108
19890	659	-1454
19890	660	-2694
19890	661	-3207
19890	662	-2816
19890	663	-1737
19890	664	-410
19890	665	677
19890	666	1198
19890	667	1113
19890	668	644
19890	669	136
19890	670	-127
19890	671	-57
19890	672	222
19890	673	448
19890	674	384
19890	675	-76
19890	676	-887
19890	677	-1724
19890	678	-2126
19890	679	-1898
19890	680	-1162
19890	681	-188
19890	682	697
19890	683	1237
19890	684	1319
19890	685	981
19890	686	375
19890	687	-278
19890	688	-741
19890	689	-839
19890	690	-459
19890	691	367
19890	692	1365
19890	693	2035
19890	694	2146
19890	695	1751
19890	696	1022
19890	697	299
19890	698	-119
19890	699	-84
19890	700	334
19890	701	873
19890	702	1196
19890	703	1047
19890	704	388
19890	705	-566
19890	706	-1469
19890	707	-1878
19890	708	-1495
19890	709	-481
19890	710	643
19890	711	1378
19890	712	1575
19890	713	1241
19890	714	616
19890	715	39
19890	716	-212
19890	717	-43
19890	718	414
19890	719	860
19890	720	962
19890	721	513
19890	722	-459
19890	723	-1745
19890	724	-2842
19890	725	-3196
19890	726	-2691
19890	727	-1593
19890	728	-318
19890	729	712
19890	730	1227
19890	731	1192
19890	732	774
19890	733	236
19890	734	-180
19890	735	-340
19890	736	-263
19890	737	-33
19890	738	197
19890	739	237
19890	740	-69
19890	741	-577
19890	742	-1006
19890	743	-1076
19890	744	-769
19890	745	-170
19890	746	525
19890	747	1081
19890	748	1298
19890	749	1082
19890	750	483
19890	751	-295
19890	752	-954
19890	753	-1224
19890	754	-897
19890	755	43
19890	756	1259
19890	757	2157
19890	758	2418
19890	759	2069
19890	760	1280
19890	761	412
19890	762	-188
19890	763	-308
19890	764	42
19890	765	631
19890	766	1104
19890	767	1132
19890	768	563
19890	769	-489
19890	770	-1714
19890	771	-2617
19890	772	-2718
19890	773	-1978
19890	774	-796
19890	775	321
19890	776	1058
19890	777	1230
19890	778	913
19890	779	383
19890	780	-33
19890	781	-117
19890	782	130
19890	783	490
19890	784	638
19890	785	316
19890	786	-521
19890	787	-1714
19890	788	-2800
19890	789	-3177
19890	790	-2678
19890	791	-1570
19890	792	-269
19890	793	788
19890	794	1322
19890	795	1288
19890	796	845
19890	797	247
19890	798	-259
19890	799	-514
19890	800	-484
19890	801	-219
19890	802	175
19890	803	509
19890	804	521
19890	805	206
19890	806	-207
19890	807	-496
19890	808	-502
19890	809	-181
19890	810	368
19890	811	930
19890	812	1250
19890	813	1144
19890	814	587
19890	815	-240
19890	816	-1001
19890	817	-1363
19890	818	-1076
19890	819	-93
19890	820	1231
19890	821	2232
19890	822	2533
19890	823	2165
19890	824	1324
19890	825	400
19890	826	-234
19890	827	-356
19890	828	11
19890	829	621
19890	830	1103
19890	831	1122
19890	832	528
19890	833	-564
19890	834	-1846
19890	835	-2817
19890	836	-2970
19890	837	-2257
19890	838	-1034
19890	839	156
19890	840	960
19890	841	1186
19890	842	910
19890	843	410
19890	844	13
19890	845	-74
19890	846	143
19890	847	451
19890	848	551
19890	849	215
19890	850	-586
19890	851	-1704
19890	852	-2714
19890	853	-3046
19890	854	-2562
19890	855	-1516
19890	856	-283
19890	857	753
19890	858	1334
19890	859	1385
19890	860	994
19890	861	355
19890	862	-298
19890	863	-738
19890	864	-827
19890	865	-475
19890	866	240
19890	867	1059
19890	868	1529
19890	869	1475
19890	870	994
19890	871	368
19890	872	-97
19890	873	-176
19890	874	158
19890	875	712
19890	876	1158
19890	877	1191
19890	878	698
19890	879	-162
19890	880	-1008
19890	881	-1437
19890	882	-1154
19890	883	-102
19890	884	1316
19890	885	2378
19890	886	2674
19890	887	2255
19890	888	1358
19890	889	395
19890	890	-253
19890	891	-384
19890	892	-44
19890	893	507
19890	894	906
19890	895	835
19890	896	152
19890	897	-1032
19890	898	-2417
19890	899	-3513
19890	900	-3777
19890	901	-3101
19890	902	-1819
19890	903	-405
19890	904	688
19890	905	1177
19890	906	1059
19890	907	581
19890	908	99
19890	909	-110
19890	910	24
19890	911	333
19890	912	514
19890	913	298
19890	914	-406
19890	915	-1487
19890	916	-2520
19890	917	-2925
19890	918	-2480
19890	919	-1438
19890	920	-186
19890	921	855
19890	922	1406
19890	923	1395
19890	924	942
19890	925	276
19890	926	-349
19890	927	-722
19890	928	-725
19890	929	-346
19890	930	370
19890	931	1148
19890	932	1592
19890	933	1523
19890	934	1079
19890	935	457
19890	936	-30
19890	937	-162
19890	938	106
19890	939	620
19890	940	1083
19890	941	1200
19890	942	821
19890	943	38
19890	944	-830
19890	945	-1408
19890	946	-1360
19890	947	-543
19890	948	739
19890	949	1823
19890	950	2270
19890	951	2069
19890	952	1367
19890	953	503
19890	954	-157
19890	955	-367
19890	956	-93
19890	957	476
19890	958	1002
19890	959	1141
19890	960	687
19890	961	-322
19890	962	-1642
19890	963	-2773
19890	964	-3151
19890	965	-2628
19890	966	-1481
19890	967	-202
19890	968	778
19890	969	1186
19890	970	1029
19890	971	552
19890	972	88
19890	973	-110
19890	974	11
19890	975	288
19890	976	456
19890	977	283
19890	978	-309
19890	979	-1250
19890	980	-2169
19890	981	-2566
19890	982	-2215
19890	983	-1319
19890	984	-202
19890	985	776
19890	986	1350
19890	987	1417
19890	988	1034
19890	989	369
19890	990	-347
19890	991	-869
19890	992	-1008
19890	993	-645
19890	994	201
19890	995	1256
19890	996	2003
19890	997	2172
19890	998	1795
19890	999	1060
19890	1000	311
19890	1001	-130
19890	1002	-98
19890	1003	335
19890	1004	887
19890	1005	1195
19890	1006	1000
19890	1007	282
19890	1008	-699
19890	1009	-1550
19890	1010	-1841
19890	1011	-1302
19890	1012	-136
19890	1013	1027
19890	1014	1708
19890	1015	1791
19890	1016	1334
19890	1017	610
19890	1018	-25
19890	1019	-289
19890	1020	-97
19890	1021	401
19890	1022	885
19890	1023	1004
19890	1024	537
19890	1025	-487
19890	1026	-1826
19890	1027	-2975
19890	1028	-3341
19890	1029	-2779
19890	1030	-1583
19890	1031	-226
19890	1032	813
19890	1033	1249
19890	1034	1091
19890	1035	588
19890	1036	86
19890	1037	-160
19890	1038	-89
19890	1039	153
19890	1040	316
19890	1041	192
19890	1042	-301
19890	1043	-1121
19890	1044	-1948
19890	1045	-2310
19890	1046	-2022
19890	1047	-1227
19890	1048	-201
19890	1049	728
19890	1050	1304
19890	1051	1404
19890	1052	1053
19890	1053	394
19890	1054	-346
19890	1055	-904
19890	1056	-1067
19890	1057	-701
19890	1058	188
19890	1059	1301
19890	1060	2097
19890	1061	2279
19890	1062	1887
19890	1063	1110
19890	1064	313
19890	1065	-169
19890	1066	-157
19890	1067	284
19890	1068	871
19890	1069	1237
19890	1070	1104
19890	1071	431
19890	1072	-547
19890	1073	-1452
19890	1074	-1844
19890	1075	-1414
19890	1076	-333
19890	1077	819
19890	1078	1539
19890	1079	1693
19890	1080	1309
19890	1081	637
19890	1082	24
19890	1083	-249
19890	1084	-88
19890	1085	376
19890	1086	842
19890	1087	972
19890	1088	551
19890	1089	-403
19890	1090	-1672
19890	1091	-2780
19890	1092	-3151
19890	1093	-2634
19890	1094	-1509
19890	1095	-213
19890	1096	802
19890	1097	1261
19890	1098	1147
19890	1099	671
19890	1100	139
19890	1101	-195
19890	1102	-230
19890	1103	-47
19890	1104	176
19890	1105	251
19890	1106	44
19890	1107	-510
19890	1108	-1196
19890	1109	-1608
19890	1110	-1527
19890	1111	-1003
19890	1112	-209
19890	1113	600
19890	1114	1176
19890	1115	1352
19890	1116	1083
19890	1117	462
19890	1118	-299
19890	1119	-913
19890	1120	-1134
19890	1121	-789
19890	1122	125
19890	1123	1288
19890	1124	2124
19890	1125	2322
19890	1126	1928
19890	1127	1141
19890	1128	328
19890	1129	-174
19890	1130	-187
19890	1131	227
19890	1132	800
19890	1133	1172
19890	1134	1067
19890	1135	426
19890	1136	-547
19890	1137	-1506
19890	1138	-2012
19890	1139	-1718
19890	1140	-741
19890	1141	437
19890	1142	1247
19890	1143	1520
19890	1144	1250
19890	1145	664
19890	1146	97
19890	1147	-175
19890	1148	-55
19890	1149	336
19890	1150	721
19890	1151	799
19890	1152	386
19890	1153	-492
19890	1154	-1658
19890	1155	-2663
19890	1156	-2987
19890	1157	-2506
19890	1158	-1483
19890	1159	-291
19890	1160	692
19890	1161	1222
19890	1162	1245
19890	1163	876
19890	1164	322
19890	1165	-191
19890	1166	-486
19890	1167	-488
19890	1168	-195
19890	1169	292
19890	1170	740
19890	1171	846
19890	1172	571
19890	1173	98
19890	1174	-265
19890	1175	-382
19890	1176	-173
19890	1177	300
19890	1178	843
19890	1179	1201
19890	1180	1160
19890	1181	657
19890	1182	-167
19890	1183	-992
19890	1184	-1468
19890	1185	-1307
19890	1186	-419
19890	1187	872
19890	1188	1917
19890	1189	2329
19890	1190	2092
19890	1191	1351
19890	1192	465
19890	1193	-189
19890	1194	-363
19890	1195	-36
19890	1196	576
19890	1197	1112
19890	1198	1216
19890	1199	701
19890	1200	-350
19890	1201	-1648
19890	1202	-2678
19890	1203	-2910
19890	1204	-2268
19890	1205	-1098
19890	1206	97
19890	1207	934
19890	1208	1192
19890	1209	927
19890	1210	415
19890	1211	-2
19890	1212	-94
19890	1213	150
19890	1214	518
19890	1215	690
19890	1216	416
19890	1217	-357
19890	1218	-1485
19890	1219	-2536
19890	1220	-2907
19890	1221	-2460
19890	1222	-1435
19890	1223	-214
19890	1224	804
19890	1225	1351
19890	1226	1358
19890	1227	935
19890	1228	297
19890	1229	-316
19890	1230	-693
19890	1231	-719
19890	1232	-358
19890	1233	311
19890	1234	1023
19890	1235	1376
19890	1236	1238
19890	1237	751
19890	1238	178
19890	1239	-197
19890	1240	-192
19890	1241	190
19890	1242	749
19890	1243	1172
19890	1244	1185
19890	1245	694
19890	1246	-140
19890	1247	-953
19890	1248	-1365
19890	1249	-1080
19890	1250	-49
19890	1251	1347
19890	1252	2393
19890	1253	2694
19890	1254	2286
19890	1255	1391
19890	1256	404
19890	1257	-285
19890	1258	-447
19890	1259	-91
19890	1260	547
19890	1261	1101
19890	1262	1217
19890	1263	706
19890	1264	-370
19890	1265	-1742
19890	1266	-2900
19890	1267	-3276
19890	1268	-2729
19890	1269	-1555
19890	1270	-253
19890	1271	746
19890	1272	1167
19890	1273	1015
19890	1274	538
19890	1275	79
19890	1276	-103
19890	1277	36
19890	1278	320
19890	1279	450
19890	1280	176
19890	1281	-561
19890	1282	-1644
19890	1283	-2650
19890	1284	-3019
19890	1285	-2545
19890	1286	-1492
19890	1287	-240
19890	1288	811
19890	1289	1390
19890	1290	1423
19890	1291	1004
19890	1292	330
19890	1293	-358
19890	1294	-829
19890	1295	-926
19890	1296	-559
19890	1297	231
19890	1298	1177
19890	1299	1801
19890	1300	1865
19890	1301	1440
19890	1302	739
19890	1303	107
19890	1304	-169
19890	1305	15
19890	1306	525
19890	1307	1044
19890	1308	1224
19890	1309	868
19890	1310	51
19890	1311	-893
19890	1312	-1548
19890	1313	-1540
19890	1314	-707
19890	1315	636
19890	1316	1776
19890	1317	2269
19890	1318	2087
19890	1319	1380
19890	1320	499
19890	1321	-175
19890	1322	-388
19890	1323	-110
19890	1324	461
19890	1325	976
19890	1326	1086
19890	1327	588
19890	1328	-469
19890	1329	-1823
19890	1330	-2975
19890	1331	-3342
19890	1332	-2779
19890	1333	-1581
19890	1334	-238
19890	1335	782
19890	1336	1195
19890	1337	1017
19890	1338	516
19890	1339	51
19890	1340	-120
19890	1341	38
19890	1342	327
19890	1343	447
19890	1344	157
19890	1345	-596
19890	1346	-1681
19890	1347	-2674
19890	1348	-3025
19890	1349	-2542
19890	1350	-1474
19890	1351	-206
19890	1352	853
19890	1353	1428
19890	1354	1445
19890	1355	1003
19890	1356	310
19890	1357	-388
19890	1358	-859
19890	1359	-946
19890	1360	-557
19890	1361	281
19890	1362	1288
19890	1363	1971
19890	1364	2087
19890	1365	1693
19890	1366	971
19890	1367	262
19890	1368	-129
19890	1369	-59
19890	1370	386
19890	1371	918
19890	1372	1185
19890	1373	945
19890	1374	205
19890	1375	-758
19890	1376	-1547
19890	1377	-1742
19890	1378	-1103
19890	1379	128
19890	1380	1316
19890	1381	1931
19890	1382	1909
19890	1383	1346
19890	1384	555
19890	1385	-94
19890	1386	-332
19890	1387	-104
19890	1388	413
19890	1389	890
19890	1390	989
19890	1391	509
19890	1392	-502
19890	1393	-1805
19890	1394	-2910
19890	1395	-3252
19890	1396	-2701
19890	1397	-1545
19890	1398	-236
19890	1399	778
19890	1400	1226
19890	1401	1104
19890	1402	635
19890	1403	133
19890	1404	-156
19890	1405	-152
19890	1406	34
19890	1407	200
19890	1408	151
19890	1409	-219
19890	1410	-918
19890	1411	-1671
19890	1412	-2047
19890	1413	-1823
19890	1414	-1125
19890	1415	-192
19890	1416	680
19890	1417	1244
19890	1418	1367
19890	1419	1049
19890	1420	413
19890	1421	-324
19890	1422	-898
19890	1423	-1087
19890	1424	-745
19890	1425	136
19890	1426	1258
19890	1427	2072
19890	1428	2269
19890	1429	1888
19890	1430	1121
19890	1431	326
19890	1432	-164
19890	1433	-170
19890	1434	249
19890	1435	819
19890	1436	1177
19890	1437	1044
19890	1438	369
19890	1439	-628
19890	1440	-1591
19890	1441	-2056
19890	1442	-1702
19890	1443	-653
19890	1444	521
19890	1445	1329
19890	1446	1596
19890	1447	1309
19890	1448	690
19890	1449	77
19890	1450	-232
19890	1451	-115
19890	1452	320
19890	1453	784
19890	1454	936
19890	1455	547
19890	1456	-379
19890	1457	-1636
19890	1458	-2746
19890	1459	-3122
19890	1460	-2626
19890	1461	-1531
19890	1462	-264
19890	1463	741
19890	1464	1220
19890	1465	1154
19890	1466	731
19890	1467	220
19890	1468	-156
19890	1469	-309
19890	1470	-296
19890	1471	-242
19890	1472	-267
19890	1473	-476
19890	1474	-941
19890	1475	-1479
19890	1476	-1761
19890	1477	-1573
19890	1478	-979
19890	1479	-156
19890	1480	650
19890	1481	1200
19890	1482	1343
19890	1483	1046
19890	1484	410
19890	1485	-347
19890	1486	-942
19890	1487	-1130
19890	1488	-761
19890	1489	160
19890	1490	1342
19890	1491	2218
19890	1492	2453
19890	1493	2069
19890	1494	1260
19890	1495	383
19890	1496	-208
19890	1497	-303
19890	1498	81
19890	1499	701
19890	1500	1188
19890	1501	1214
19890	1502	644
19890	1503	-382
19890	1504	-1524
19890	1505	-2333
19890	1506	-2347
19890	1507	-1566
19890	1508	-402
19890	1509	604
19890	1510	1194
19890	1511	1233
19890	1512	834
19890	1513	290
19890	1514	-77
19890	1515	-75
19890	1516	262
19890	1517	687
19890	1518	860
19890	1519	521
19890	1520	-363
19890	1521	-1602
19890	1522	-2738
19890	1523	-3172
19890	1524	-2704
19890	1525	-1607
19890	1526	-310
19890	1527	738
19890	1528	1250
19890	1529	1194
19890	1530	753
19890	1531	211
19890	1532	-183
19890	1533	-300
19890	1534	-158
19890	1535	125
19890	1536	399
19890	1537	530
19890	1538	341
19890	1539	-99
19890	1540	-526
19890	1541	-698
19890	1542	-540
19890	1543	-96
19890	1544	478
19890	1545	972
19890	1546	1191
19890	1547	1026
19890	1548	508
19890	1549	-192
19890	1550	-797
19890	1551	-1050
19890	1552	-762
19890	1553	89
19890	1554	1209
19890	1555	2041
19890	1556	2283
19890	1557	1950
19890	1558	1209
19890	1559	397
19890	1560	-159
19890	1561	-257
19890	1562	95
19890	1563	680
19890	1564	1149
19890	1565	1175
19890	1566	597
19890	1567	-486
19890	1568	-1770
19890	1569	-2750
19890	1570	-2938
19890	1571	-2262
19890	1572	-1076
19890	1573	105
19890	1574	926
19890	1575	1173
19890	1576	905
19890	1577	401
19890	1578	2
19890	1579	-64
19890	1580	204
19890	1581	579
19890	1582	726
19890	1583	381
19890	1584	-495
19890	1585	-1726
19890	1586	-2840
19890	1587	-3249
19890	1588	-2784
19890	1589	-1696
19890	1590	-394
19890	1591	692
19890	1592	1277
19890	1593	1301
19890	1594	899
19890	1595	310
19890	1596	-221
19890	1597	-516
19890	1598	-506
19890	1599	-208
19890	1600	278
19890	1601	742
19890	1602	902
19890	1603	706
19890	1604	301
19890	1605	-74
19890	1606	-229
19890	1607	-75
19890	1608	333
19890	1609	811
19890	1610	1119
19890	1611	1062
19890	1612	596
19890	1613	-136
19890	1614	-833
19890	1615	-1184
19890	1616	-948
19890	1617	-72
19890	1618	1134
19890	1619	2070
19890	1620	2383
19890	1621	2080
19890	1622	1318
19890	1623	443
19890	1624	-194
19890	1625	-360
19890	1626	-35
19890	1627	585
19890	1628	1148
19890	1629	1290
19890	1630	792
19890	1631	-311
19890	1632	-1744
19890	1633	-2988
19890	1634	-3461
19890	1635	-2982
19890	1636	-1822
19890	1637	-464
19890	1638	633
19890	1639	1148
19890	1640	1047
19890	1641	572
19890	1642	94
19890	1643	-88
19890	1644	97
19890	1645	462
19890	1646	668
19890	1647	414
19890	1648	-381
19890	1649	-1572
19890	1650	-2694
19890	1651	-3143
19890	1652	-2706
19890	1653	-1630
19890	1654	-327
19890	1655	759
19890	1656	1336
19890	1657	1341
19890	1658	912
19890	1659	294
19890	1660	-266
19890	1661	-584
19890	1662	-580
19890	1663	-255
19890	1664	309
19890	1665	903
19890	1666	1204
19890	1667	1108
19890	1668	735
19890	1669	264
19890	1670	-54
19890	1671	-67
19890	1672	232
19890	1673	690
19890	1674	1056
19890	1675	1091
19890	1676	691
19890	1677	-40
19890	1678	-809
19890	1679	-1291
19890	1680	-1172
19890	1681	-343
19890	1682	880
19890	1683	1867
19890	1684	2249
19890	1685	2022
19890	1686	1313
19890	1687	464
19890	1688	-169
19890	1689	-345
19890	1690	-35
19890	1691	568
19890	1692	1117
19890	1693	1254
19890	1694	761
19890	1695	-323
19890	1696	-1744
19890	1697	-2965
19890	1698	-3398
19890	1699	-2904
19890	1700	-1735
19890	1701	-397
19890	1702	663
19890	1703	1149
19890	1704	1046
19890	1705	590
19890	1706	120
19890	1707	-100
19890	1708	-10
19890	1709	224
19890	1710	354
19890	1711	139
19890	1712	-496
19890	1713	-1485
19890	1714	-2410
19890	1715	-2799
19890	1716	-2394
19890	1717	-1415
19890	1718	-212
19890	1719	823
19890	1720	1409
19890	1721	1448
19890	1722	1018
19890	1723	319
19890	1724	-395
19890	1725	-879
19890	1726	-972
19890	1727	-559
19890	1728	312
19890	1729	1335
19890	1730	2025
19890	1731	2163
19890	1732	1797
19890	1733	1080
19890	1734	355
19890	1735	-81
19890	1736	-77
19890	1737	294
19890	1738	764
19890	1739	984
19890	1740	700
19890	1741	-108
19890	1742	-1191
19890	1743	-2157
19890	1744	-2550
19890	1745	-2056
19890	1746	-861
19890	1747	458
19890	1748	1324
19890	1749	1602
19890	1750	1305
19890	1751	681
19890	1752	80
19890	1753	-208
19890	1754	-79
19890	1755	344
19890	1756	770
19890	1757	871
19890	1758	435
19890	1759	-515
19890	1760	-1769
19890	1761	-2853
19890	1762	-3200
19890	1763	-2677
19890	1764	-1557
19890	1765	-263
19890	1766	764
19890	1767	1253
19890	1768	1177
19890	1769	725
19890	1770	186
19890	1771	-187
19890	1772	-275
19890	1773	-124
19890	1774	103
19890	1775	255
19890	1776	155
19890	1777	-289
19890	1778	-912
19890	1779	-1334
19890	1780	-1329
19890	1781	-901
19890	1782	-188
19890	1783	578
19890	1784	1147
19890	1785	1336
19890	1786	1082
19890	1787	465
19890	1788	-297
19890	1789	-909
19890	1790	-1118
19890	1791	-754
19890	1792	185
19890	1793	1365
19890	1794	2205
19890	1795	2398
19890	1796	1994
19890	1797	1190
19890	1798	353
19890	1799	-181
19890	1800	-228
19890	1801	166
19890	1802	744
19890	1803	1153
19890	1804	1102
19890	1805	500
19890	1806	-483
19890	1807	-1522
19890	1808	-2160
19890	1809	-2008
19890	1810	-1120
19890	1811	32
19890	1812	944
19890	1813	1383
19890	1814	1272
19890	1815	773
19890	1816	199
19890	1817	-143
19890	1818	-98
19890	1819	266
19890	1820	688
19890	1821	835
19890	1822	471
19890	1823	-416
19890	1824	-1644
19890	1825	-2739
19890	1826	-3119
19890	1827	-2628
19890	1828	-1535
19890	1829	-257
19890	1830	777
19890	1831	1293
19890	1832	1252
19890	1833	816
19890	1834	243
19890	1835	-223
19890	1836	-437
19890	1837	-390
19890	1838	-151
19890	1839	158
19890	1840	356
19890	1841	221
19890	1842	-184
19890	1843	-625
19890	1844	-794
19890	1845	-620
19890	1846	-139
19890	1847	486
19890	1848	1025
19890	1849	1260
19890	1850	1075
19890	1851	502
19890	1852	-266
19890	1853	-928
19890	1854	-1214
19890	1855	-914
19890	1856	6
19890	1857	1226
19890	1858	2140
19890	1859	2426
19890	1860	2113
19890	1861	1354
19890	1862	481
19890	1863	-167
19890	1864	-358
19890	1865	-61
19890	1866	535
19890	1867	1085
19890	1868	1227
19890	1869	739
19890	1870	-340
19890	1871	-1741
19890	1872	-2927
19890	1873	-3312
19890	1874	-2754
19890	1875	-1546
19890	1876	-242
19890	1877	763
19890	1878	1187
19890	1879	1029
19890	1880	540
19890	1881	73
19890	1882	-104
19890	1883	62
19890	1884	383
19890	1885	542
19890	1886	269
19890	1887	-504
19890	1888	-1641
19890	1889	-2691
19890	1890	-3075
19890	1891	-2597
19890	1892	-1516
19890	1893	-232
19890	1894	831
19890	1895	1394
19890	1896	1392
19890	1897	949
19890	1898	293
19890	1899	-328
19890	1900	-713
19890	1901	-758
19890	1902	-425
19890	1903	219
19890	1904	928
19890	1905	1316
19890	1906	1242
19890	1907	832
19890	1908	291
19890	1909	-99
19890	1910	-148
19890	1911	168
19890	1912	684
19890	1913	1113
19890	1914	1180
19890	1915	757
19890	1916	-46
19890	1917	-905
19890	1918	-1451
19890	1919	-1359
19890	1920	-505
19890	1921	794
19890	1922	1872
19890	1923	2306
19890	1924	2088
19890	1925	1371
19890	1926	499
19890	1927	-162
19890	1928	-365
19890	1929	-83
19890	1930	489
19890	1931	1011
19890	1932	1132
19890	1933	648
19890	1934	-398
19890	1935	-1751
19890	1936	-2906
19890	1937	-3285
19890	1938	-2744
19890	1939	-1562
19890	1940	-251
19890	1941	755
19890	1942	1181
19890	1943	1034
19890	1944	561
19890	1945	102
19890	1946	-91
19890	1947	26
19890	1948	285
19890	1949	411
19890	1950	178
19890	1951	-492
19890	1952	-1500
19890	1953	-2448
19890	1954	-2834
19890	1955	-2416
19890	1956	-1421
19890	1957	-211
19890	1958	821
19890	1959	1401
19890	1960	1437
19890	1961	1014
19890	1962	331
19890	1963	-370
19890	1964	-850
19890	1965	-952
19890	1966	-569
19890	1967	278
19890	1968	1305
19890	1969	2016
19890	1970	2169
19890	1971	1810
19890	1972	1094
19890	1973	352
19890	1974	-107
19890	1975	-112
19890	1976	289
19890	1977	842
19890	1978	1198
19890	1979	1081
19890	1980	434
19890	1981	-528
19890	1982	-1450
19890	1983	-1865
19890	1984	-1467
19890	1985	-403
19890	1986	779
19890	1987	1514
19890	1988	1679
19890	1989	1299
19890	1990	633
19890	1991	29
19890	1992	-233
19890	1993	-69
19890	1994	377
19890	1995	801
19890	1996	879
19890	1997	421
19890	1998	-533
19890	1999	-1762
[truncated: 159,280 more rows]
