# Supplementary material for: Are Complexity Metrics Reliable in Assessing HRV Control in Obese Patients During Sleep?
Source: PLoS One. 2015 Apr 20;10(4):e0124458. doi: 10.1371/journal.pone.0124458 (PMC4404104; doi:10.1371/journal.pone.0124458)
Supplement: S2 Dataset — (ZIP) [file pone.0124458.s002.zip › cabiddu_obese_patients_data/SUBJECT (4)/1/FC.txt]

3780	0	128
3780	1	51
3780	2	6
3780	3	9
3780	4	45
3780	5	88
3780	6	114
3780	7	124
3780	8	112
3780	9	80
3780	10	36
3780	11	1
3780	12	-15
3780	13	-29
3780	14	-58
3780	15	-95
3780	16	-123
3780	17	-151
3780	18	-191
3780	19	-235
3780	20	-264
3780	21	-279
3780	22	-304
3780	23	-344
3780	24	-385
3780	25	-418
3780	26	-464
3780	27	-530
3780	28	-598
3780	29	-656
3780	30	-711
3780	31	-780
3780	32	-849
3780	33	-897
3780	34	-919
3780	35	-933
3780	36	-938
3780	37	-926
3780	38	-901
3780	39	-885
3780	40	-873
3780	41	-837
3780	42	-754
3780	43	-634
3780	44	-490
3780	45	-322
3780	46	-135
3780	47	39
3780	48	169
3780	49	256
3780	50	325
3780	51	383
3780	52	428
3780	53	468
3780	54	520
3780	55	583
3780	56	630
3780	57	645
3780	58	644
3780	59	640
3780	60	620
3780	61	580
3780	62	541
3780	63	527
3780	64	532
3780	65	536
3780	66	535
3780	67	540
3780	68	543
3780	69	530
3780	70	505
3780	71	490
3780	72	496
3780	73	504
3780	74	495
3780	75	474
3780	76	447
3780	77	404
3780	78	344
3780	79	296
3780	80	290
3780	81	323
3780	82	365
3780	83	395
3780	84	408
3780	85	395
3780	86	343
3780	87	270
3780	88	215
3780	89	202
3780	90	221
3780	91	252
3780	92	285
3780	93	318
3780	94	329
3780	95	307
3780	96	268
3780	97	239
3780	98	221
3780	99	202
3780	100	184
3780	101	182
3780	102	192
3780	103	192
3780	104	177
3780	105	159
3780	106	148
3780	107	132
3780	108	103
3780	109	81
3780	110	87
3780	111	109
3780	112	126
3780	113	134
3780	114	137
3780	115	130
3780	116	97
3780	117	49
3780	118	18
3780	119	12
3780	120	9
3780	121	-3
3780	122	-15
3780	123	-20
3780	124	-20
3780	125	-18
3780	126	0
3780	127	41
3780	128	83
3780	129	91
3780	130	64
3780	131	27
3780	132	-9
3780	133	-42
3780	134	-63
3780	135	-56
3780	136	-28
3780	137	-7
3780	138	-11
3780	139	-20
3780	140	-12
3780	141	1
3780	142	-5
3780	143	-30
3780	144	-69
3780	145	-123
3780	146	-193
3780	147	-245
3780	148	-223
3780	149	-117
3780	150	7
3780	151	84
3780	152	92
3780	153	59
3780	154	10
3780	155	-15
3780	156	30
3780	157	139
3780	158	240
3780	159	259
3780	160	189
3780	161	87
3780	162	20
3780	163	23
3780	164	95
3780	165	187
3780	166	214
3780	167	121
3780	168	-44
3780	169	-135
3780	170	-20
3780	171	311
3780	172	720
3780	173	968
3780	174	799
3780	175	60
3780	176	-1173
3780	177	-2573
3780	178	-3683
3780	179	-4141
3780	180	-3821
3780	181	-2865
3780	182	-1606
3780	183	-455
3780	184	281
3780	185	519
3780	186	411
3780	187	201
3780	188	76
3780	189	109
3780	190	263
3780	191	434
3780	192	517
3780	193	473
3780	194	364
3780	195	289
3780	196	300
3780	197	370
3780	198	442
3780	199	470
3780	200	427
3780	201	324
3780	202	211
3780	203	158
3780	204	188
3780	205	263
3780	206	319
3780	207	322
3780	208	280
3780	209	206
3780	210	126
3780	211	69
3780	212	49
3780	213	61
3780	214	84
3780	215	103
3780	216	116
3780	217	112
3780	218	89
3780	219	45
3780	220	-6
3780	221	-43
3780	222	-73
3780	223	-103
3780	224	-124
3780	225	-124
3780	226	-116
3780	227	-125
3780	228	-150
3780	229	-175
3780	230	-192
3780	231	-223
3780	232	-270
3780	233	-319
3780	234	-363
3780	235	-416
3780	236	-491
3780	237	-569
3780	238	-627
3780	239	-667
3780	240	-706
3780	241	-742
3780	242	-765
3780	243	-787
3780	244	-827
3780	245	-874
3780	246	-898
3780	247	-876
3780	248	-823
3780	249	-749
3780	250	-645
3780	251	-514
3780	252	-378
3780	253	-255
3780	254	-132
3780	255	7
3780	256	146
3780	257	267
3780	258	369
3780	259	467
3780	260	556
3780	261	616
3780	262	646
3780	263	668
3780	264	688
3780	265	690
3780	266	673
3780	267	655
3780	268	656
3780	269	662
3780	270	657
3780	271	645
3780	272	638
3780	273	626
3780	274	595
3780	275	558
3780	276	538
3780	277	539
3780	278	535
3780	279	519
3780	280	500
3780	281	485
3780	282	460
3780	283	427
3780	284	409
3780	285	418
3780	286	434
3780	287	434
3780	288	416
3780	289	398
3780	290	380
3780	291	352
3780	292	324
3780	293	315
3780	294	316
3780	295	306
3780	296	274
3780	297	241
3780	298	225
3780	299	216
3780	300	204
3780	301	197
3780	302	198
3780	303	192
3780	304	167
3780	305	145
3780	306	155
3780	307	197
3780	308	243
3780	309	275
3780	310	297
3780	311	301
3780	312	274
3780	313	225
3780	314	186
3780	315	180
3780	316	187
3780	317	188
3780	318	184
3780	319	183
3780	320	182
3780	321	172
3780	322	162
3780	323	170
3780	324	183
3780	325	175
3780	326	139
3780	327	101
3780	328	75
3780	329	61
3780	330	60
3780	331	84
3780	332	127
3780	333	157
3780	334	149
3780	335	113
3780	336	80
3780	337	60
3780	338	44
3780	339	38
3780	340	47
3780	341	60
3780	342	51
3780	343	24
3780	344	8
3780	345	15
3780	346	29
3780	347	27
3780	348	15
3780	349	2
3780	350	-19
3780	351	-46
3780	352	-52
3780	353	-20
3780	354	28
3780	355	51
3780	356	31
3780	357	-19
3780	358	-84
3780	359	-155
3780	360	-183
3780	361	-119
3780	362	14
3780	363	135
3780	364	171
3780	365	131
3780	366	60
3780	367	5
3780	368	6
3780	369	80
3780	370	198
3780	371	287
3780	372	282
3780	373	192
3780	374	99
3780	375	76
3780	376	131
3780	377	221
3780	378	281
3780	379	253
3780	380	135
3780	381	18
3780	382	45
3780	383	302
3780	384	706
3780	385	1016
3780	386	957
3780	387	346
3780	388	-806
3780	389	-2248
3780	390	-3540
3780	391	-4236
3780	392	-4096
3780	393	-3208
3780	394	-1911
3780	395	-633
3780	396	274
3780	397	646
3780	398	561
3780	399	273
3780	400	49
3780	401	23
3780	402	169
3780	403	375
3780	404	529
3780	405	562
3780	406	483
3780	407	370
3780	408	318
3780	409	353
3780	410	418
3780	411	442
3780	412	399
3780	413	310
3780	414	211
3780	415	144
3780	416	142
3780	417	207
3780	418	287
3780	419	315
3780	420	276
3780	421	208
3780	422	149
3780	423	105
3780	424	64
3780	425	39
3780	426	45
3780	427	63
3780	428	75
3780	429	76
3780	430	81
3780	431	80
3780	432	49
3780	433	0
3780	434	-38
3780	435	-55
3780	436	-62
3780	437	-65
3780	438	-60
3780	439	-58
3780	440	-86
3780	441	-154
3780	442	-233
3780	443	-295
3780	444	-349
3780	445	-400
3780	446	-438
3780	447	-460
3780	448	-482
3780	449	-525
3780	450	-584
3780	451	-637
3780	452	-681
3780	453	-734
3780	454	-794
3780	455	-846
3780	456	-886
3780	457	-926
3780	458	-965
3780	459	-979
3780	460	-949
3780	461	-886
3780	462	-803
3780	463	-694
3780	464	-554
3780	465	-400
3780	466	-256
3780	467	-121
3780	468	22
3780	469	167
3780	470	295
3780	471	396
3780	472	481
3780	473	550
3780	474	584
3780	475	585
3780	476	577
3780	477	588
3780	478	614
3780	479	638
3780	480	660
3780	481	682
3780	482	691
3780	483	670
3780	484	635
3780	485	615
3780	486	617
3780	487	619
3780	488	604
3780	489	576
3780	490	542
3780	491	493
3780	492	434
3780	493	392
3780	494	387
3780	495	399
3780	496	402
3780	497	396
3780	498	394
3780	499	394
3780	500	383
3780	501	366
3780	502	360
3780	503	360
3780	504	340
3780	505	297
3780	506	253
3780	507	227
3780	508	215
3780	509	204
3780	510	202
3780	511	207
3780	512	202
3780	513	172
3780	514	136
3780	515	127
3780	516	148
3780	517	181
3780	518	208
3780	519	231
3780	520	238
3780	521	209
3780	522	149
3780	523	97
3780	524	81
3780	525	93
3780	526	108
3780	527	119
3780	528	129
3780	529	128
3780	530	108
3780	531	88
3780	532	93
3780	533	120
3780	534	137
3780	535	133
3780	536	124
3780	537	117
3780	538	103
3780	539	83
3780	540	80
3780	541	104
3780	542	133
3780	543	143
3780	544	139
3780	545	140
3780	546	143
3780	547	137
3780	548	122
3780	549	111
3780	550	96
3780	551	54
3780	552	-11
3780	553	-65
3780	554	-83
3780	555	-70
3780	556	-35
3780	557	14
3780	558	63
3780	559	76
3780	560	33
3780	561	-43
3780	562	-103
3780	563	-125
3780	564	-112
3780	565	-74
3780	566	-20
3780	567	25
3780	568	30
3780	569	-13
3780	570	-67
3780	571	-85
3780	572	-45
3780	573	29
3780	574	100
3780	575	126
3780	576	95
3780	577	20
3780	578	-47
3780	579	-46
3780	580	32
3780	581	130
3780	582	190
3780	583	189
3780	584	135
3780	585	66
3780	586	35
3780	587	81
3780	588	184
3780	589	256
3780	590	224
3780	591	102
3780	592	-7
3780	593	12
3780	594	224
3780	595	584
3780	596	918
3780	597	958
3780	598	469
3780	599	-579
3780	600	-1952
3780	601	-3248
3780	602	-4061
3780	603	-4135
3780	604	-3457
3780	605	-2278
3780	606	-1017
3780	607	-61
3780	608	407
3780	609	436
3780	610	222
3780	611	-11
3780	612	-95
3780	613	10
3780	614	211
3780	615	368
3780	616	400
3780	617	334
3780	618	251
3780	619	214
3780	620	238
3780	621	310
3780	622	379
3780	623	379
3780	624	298
3780	625	188
3780	626	123
3780	627	127
3780	628	174
3780	629	221
3780	630	240
3780	631	214
3780	632	143
3780	633	66
3780	634	27
3780	635	31
3780	636	43
3780	637	46
3780	638	41
3780	639	35
3780	640	7
3780	641	-43
3780	642	-84
3780	643	-97
3780	644	-92
3780	645	-91
3780	646	-91
3780	647	-81
3780	648	-67
3780	649	-77
3780	650	-122
3780	651	-181
3780	652	-239
3780	653	-299
3780	654	-360
3780	655	-410
3780	656	-433
3780	657	-444
3780	658	-471
3780	659	-517
3780	660	-573
3780	661	-640
3780	662	-733
3780	663	-841
3780	664	-934
3780	665	-994
3780	666	-1030
3780	667	-1053
3780	668	-1054
3780	669	-1031
3780	670	-1004
3780	671	-987
3780	672	-960
3780	673	-893
3780	674	-779
3780	675	-628
3780	676	-452
3780	677	-250
3780	678	-50
3780	679	105
3780	680	200
3780	681	261
3780	682	312
3780	683	359
3780	684	409
3780	685	475
3780	686	560
3780	687	633
3780	688	665
3780	689	665
3780	690	660
3780	691	656
3780	692	643
3780	693	624
3780	694	612
3780	695	606
3780	696	590
3780	697	562
3780	698	548
3780	699	558
3780	700	570
3780	701	562
3780	702	539
3780	703	513
3780	704	481
3780	705	436
3780	706	392
3780	707	368
3780	708	363
3780	709	351
3780	710	330
3780	711	319
3780	712	321
3780	713	315
3780	714	285
3780	715	245
3780	716	208
3780	717	169
3780	718	128
3780	719	106
3780	720	117
3780	721	144
3780	722	160
3780	723	159
3780	724	152
3780	725	140
3780	726	115
3780	727	85
3780	728	71
3780	729	82
3780	730	99
3780	731	105
3780	732	109
3780	733	115
3780	734	110
3780	735	83
3780	736	50
3780	737	32
3780	738	28
3780	739	23
3780	740	22
3780	741	38
3780	742	63
3780	743	77
3780	744	71
3780	745	60
3780	746	57
3780	747	47
3780	748	23
3780	749	7
3780	750	13
3780	751	31
3780	752	43
3780	753	51
3780	754	67
3780	755	82
3780	756	83
3780	757	71
3780	758	72
3780	759	86
3780	760	92
3780	761	80
3780	762	64
3780	763	59
3780	764	58
3780	765	55
3780	766	62
3780	767	85
3780	768	100
3780	769	86
3780	770	51
3780	771	22
3780	772	8
3780	773	7
3780	774	20
3780	775	53
3780	776	89
3780	777	89
3780	778	42
3780	779	-24
3780	780	-75
3780	781	-83
3780	782	-27
3780	783	86
3780	784	205
3780	785	259
3780	786	224
3780	787	141
3780	788	76
3780	789	80
3780	790	147
3780	791	238
3780	792	304
3780	793	303
3780	794	220
3780	795	104
3780	796	43
3780	797	79
3780	798	170
3780	799	227
3780	800	196
3780	801	98
3780	802	11
3780	803	41
3780	804	270
3780	805	653
3780	806	990
3780	807	990
3780	808	446
3780	809	-633
3780	810	-2007
3780	811	-3286
3780	812	-4061
3780	813	-4069
3780	814	-3325
3780	815	-2124
3780	816	-895
3780	817	12
3780	818	443
3780	819	446
3780	820	215
3780	821	-8
3780	822	-59
3780	823	73
3780	824	273
3780	825	415
3780	826	447
3780	827	388
3780	828	295
3780	829	236
3780	830	254
3780	831	337
3780	832	421
3780	833	439
3780	834	392
3780	835	329
3780	836	290
3780	837	280
3780	838	290
3780	839	310
3780	840	311
3780	841	264
3780	842	184
3780	843	122
3780	844	106
3780	845	114
3780	846	114
3780	847	114
3780	848	129
3780	849	141
3780	850	125
3780	851	101
3780	852	103
3780	853	120
3780	854	123
3780	855	99
3780	856	66
3780	857	32
3780	858	-14
3780	859	-70
3780	860	-117
3780	861	-141
3780	862	-156
3780	863	-183
3780	864	-218
3780	865	-244
3780	866	-270
3780	867	-308
3780	868	-355
3780	869	-392
3780	870	-426
3780	871	-483
3780	872	-566
3780	873	-652
3780	874	-725
3780	875	-789
3780	876	-844
3780	877	-875
3780	878	-875
3780	879	-861
3780	880	-855
3780	881	-846
3780	882	-812
3780	883	-745
3780	884	-654
3780	885	-537
3780	886	-385
3780	887	-209
3780	888	-45
3780	889	88
3780	890	204
3780	891	312
3780	892	404
3780	893	473
3780	894	535
3780	895	598
3780	896	646
3780	897	665
3780	898	669
3780	899	681
3780	900	703
3780	901	716
3780	902	717
3780	903	712
3780	904	702
3780	905	669
3780	906	616
3780	907	573
3780	908	564
3780	909	578
3780	910	594
3780	911	612
3780	912	627
3780	913	623
3780	914	583
3780	915	528
3780	916	490
3780	917	477
3780	918	472
3780	919	462
3780	920	454
3780	921	444
3780	922	418
3780	923	375
3780	924	339
3780	925	325
3780	926	316
3780	927	297
3780	928	276
3780	929	264
3780	930	259
3780	931	248
3780	932	242
3780	933	255
3780	934	277
3780	935	278
3780	936	248
3780	937	208
3780	938	173
3780	939	140
3780	940	110
3780	941	98
3780	942	110
3780	943	125
3780	944	119
3780	945	103
3780	946	97
3780	947	101
3780	948	103
3780	949	105
3780	950	120
3780	951	139
3780	952	135
3780	953	100
3780	954	57
3780	955	31
3780	956	16
3780	957	10
3780	958	25
3780	959	65
3780	960	107
3780	961	120
3780	962	108
3780	963	93
3780	964	83
3780	965	71
3780	966	64
3780	967	77
3780	968	102
3780	969	107
3780	970	82
3780	971	43
3780	972	9
3780	973	-22
3780	974	-55
3780	975	-78
3780	976	-81
3780	977	-78
3780	978	-85
3780	979	-88
3780	980	-66
3780	981	-22
3780	982	14
3780	983	25
3780	984	14
3780	985	-18
3780	986	-76
3780	987	-141
3780	988	-171
3780	989	-148
3780	990	-99
3780	991	-62
3780	992	-55
3780	993	-70
3780	994	-107
3780	995	-152
3780	996	-154
3780	997	-71
3780	998	59
3780	999	153
3780	1000	159
3780	1001	105
3780	1002	33
3780	1003	-12
3780	1004	3
3780	1005	84
3780	1006	184
3780	1007	227
3780	1008	171
3780	1009	56
3780	1010	-22
3780	1011	-4
3780	1012	98
3780	1013	219
3780	1014	279
3780	1015	219
3780	1016	59
3780	1017	-79
3780	1018	-34
3780	1019	259
3780	1020	684
3780	1021	980
3780	1022	864
3780	1023	169
3780	1024	-1059
3780	1025	-2523
3780	1026	-3755
3780	1027	-4321
3780	1028	-4041
3780	1029	-3050
3780	1030	-1718
3780	1031	-477
3780	1032	339
3780	1033	605
3780	1034	444
3780	1035	136
3780	1036	-69
3780	1037	-73
3780	1038	79
3780	1039	275
3780	1040	403
3780	1041	404
3780	1042	304
3780	1043	196
3780	1044	171
3780	1045	236
3780	1046	327
3780	1047	378
3780	1048	365
3780	1049	304
3780	1050	224
3780	1051	163
3780	1052	159
3780	1053	206
3780	1054	247
3780	1055	233
3780	1056	175
3780	1057	107
3780	1058	59
3780	1059	28
3780	1060	12
3780	1061	19
3780	1062	50
3780	1063	74
3780	1064	76
3780	1065	60
3780	1066	49
3780	1067	31
3780	1068	-2
3780	1069	-33
3780	1070	-52
3780	1071	-72
3780	1072	-114
3780	1073	-166
3780	1074	-213
3780	1075	-249
3780	1076	-285
3780	1077	-313
3780	1078	-318
3780	1079	-307
3780	1080	-312
3780	1081	-348
3780	1082	-403
3780	1083	-469
3780	1084	-552
3780	1085	-647
3780	1086	-731
3780	1087	-783
3780	1088	-821
3780	1089	-860
3780	1090	-898
3780	1091	-919
3780	1092	-928
3780	1093	-942
3780	1094	-957
3780	1095	-957
3780	1096	-937
3780	1097	-907
3780	1098	-864
3780	1099	-780
3780	1100	-647
3780	1101	-485
3780	1102	-321
3780	1103	-160
3780	1104	3
3780	1105	149
3780	1106	264
3780	1107	356
3780	1108	447
3780	1109	531
3780	1110	589
3780	1111	620
3780	1112	644
3780	1113	671
3780	1114	687
3780	1115	687
3780	1116	683
3780	1117	680
3780	1118	665
3780	1119	623
3780	1120	577
3780	1121	552
3780	1122	544
3780	1123	538
3780	1124	528
3780	1125	524
3780	1126	516
3780	1127	489
3780	1128	447
3780	1129	415
3780	1130	402
3780	1131	388
3780	1132	361
3780	1133	334
3780	1134	321
3780	1135	314
3780	1136	303
3780	1137	296
3780	1138	302
3780	1139	305
3780	1140	286
3780	1141	248
3780	1142	222
3780	1143	216
3780	1144	219
3780	1145	224
3780	1146	237
3780	1147	252
3780	1148	245
3780	1149	212
3780	1150	179
3780	1151	167
3780	1152	171
3780	1153	168
3780	1154	154
3780	1155	140
3780	1156	127
3780	1157	110
3780	1158	100
3780	1159	117
3780	1160	149
3780	1161	163
3780	1162	139
3780	1163	95
3780	1164	54
3780	1165	20
3780	1166	1
3780	1167	18
3780	1168	71
3780	1169	133
3780	1170	162
3780	1171	155
3780	1172	134
3780	1173	112
3780	1174	90
3780	1175	76
3780	1176	82
3780	1177	102
3780	1178	109
3780	1179	95
3780	1180	79
3780	1181	79
3780	1182	86
3780	1183	90
3780	1184	95
3780	1185	115
3780	1186	138
3780	1187	149
3780	1188	154
3780	1189	165
3780	1190	177
3780	1191	166
3780	1192	128
3780	1193	83
3780	1194	43
3780	1195	5
3780	1196	-33
3780	1197	-47
3780	1198	-29
3780	1199	2
3780	1200	21
3780	1201	31
3780	1202	40
3780	1203	41
3780	1204	15
3780	1205	-27
3780	1206	-58
3780	1207	-65
3780	1208	-63
3780	1209	-61
3780	1210	-53
3780	1211	-46
3780	1212	-67
3780	1213	-126
3780	1214	-191
3780	1215	-201
3780	1216	-138
3780	1217	-34
3780	1218	76
3780	1219	153
3780	1220	182
3780	1221	157
3780	1222	119
3780	1223	125
3780	1224	184
3780	1225	243
3780	1226	252
3780	1227	201
3780	1228	123
3780	1229	58
3780	1230	46
3780	1231	105
3780	1232	199
3780	1233	239
3780	1234	169
3780	1235	30
3780	1236	-53
3780	1237	41
3780	1238	338
3780	1239	740
3780	1240	1030
3780	1241	932
3780	1242	256
3780	1243	-955
3780	1244	-2389
3780	1245	-3596
3780	1246	-4190
3780	1247	-3986
3780	1248	-3074
3780	1249	-1780
3780	1250	-545
3780	1251	280
3780	1252	582
3780	1253	487
3780	1254	234
3780	1255	33
3780	1256	2
3780	1257	133
3780	1258	322
3780	1259	435
3780	1260	417
3780	1261	321
3780	1262	239
3780	1263	225
3780	1264	274
3780	1265	350
3780	1266	406
3780	1267	398
3780	1268	322
3780	1269	231
3780	1270	193
3780	1271	223
3780	1272	279
3780	1273	312
3780	1274	299
3780	1275	242
3780	1276	156
3780	1277	75
3780	1278	37
3780	1279	42
3780	1280	69
3780	1281	97
3780	1282	116
3780	1283	132
3780	1284	129
3780	1285	103
3780	1286	64
3780	1287	35
3780	1288	21
3780	1289	5
3780	1290	-18
3780	1291	-37
3780	1292	-50
3780	1293	-71
3780	1294	-109
3780	1295	-151
3780	1296	-188
3780	1297	-233
3780	1298	-302
3780	1299	-377
3780	1300	-430
3780	1301	-453
3780	1302	-466
3780	1303	-473
3780	1304	-473
3780	1305	-480
3780	1306	-527
3780	1307	-622
3780	1308	-732
3780	1309	-822
3780	1310	-885
3780	1311	-921
3780	1312	-921
3780	1313	-889
3780	1314	-848
3780	1315	-819
3780	1316	-792
3780	1317	-735
3780	1318	-642
3780	1319	-528
3780	1320	-409
3780	1321	-282
3780	1322	-151
3780	1323	-35
3780	1324	66
3780	1325	179
3780	1326	317
3780	1327	459
3780	1328	571
3780	1329	645
3780	1330	684
3780	1331	685
3780	1332	649
3780	1333	607
3780	1334	602
3780	1335	641
3780	1336	691
3780	1337	727
3780	1338	750
3780	1339	757
3780	1340	729
3780	1341	666
3780	1342	601
3780	1343	559
3780	1344	534
3780	1345	514
3780	1346	502
3780	1347	508
3780	1348	517
3780	1349	511
3780	1350	486
3780	1351	458
3780	1352	429
3780	1353	388
3780	1354	338
3780	1355	305
3780	1356	301
3780	1357	306
3780	1358	304
3780	1359	303
3780	1360	306
3780	1361	292
3780	1362	245
3780	1363	184
3780	1364	140
3780	1365	126
3780	1366	133
3780	1367	155
3780	1368	197
3780	1369	245
3780	1370	262
3780	1371	233
3780	1372	178
3780	1373	122
3780	1374	70
3780	1375	24
3780	1376	8
3780	1377	36
3780	1378	84
3780	1379	118
3780	1380	136
3780	1381	154
3780	1382	170
3780	1383	169
3780	1384	154
3780	1385	134
3780	1386	114
3780	1387	75
3780	1388	18
3780	1389	-31
3780	1390	-50
3780	1391	-44
3780	1392	-26
3780	1393	4
3780	1394	46
3780	1395	78
3780	1396	80
3780	1397	64
3780	1398	57
3780	1399	71
3780	1400	85
3780	1401	85
3780	1402	73
3780	1403	53
3780	1404	23
3780	1405	-15
3780	1406	-36
3780	1407	-21
3780	1408	5
3780	1409	14
3780	1410	3
3780	1411	-13
3780	1412	-31
3780	1413	-51
3780	1414	-57
3780	1415	-34
3780	1416	3
3780	1417	13
3780	1418	-22
3780	1419	-72
3780	1420	-105
3780	1421	-112
3780	1422	-101
3780	1423	-70
3780	1424	-35
3780	1425	-31
3780	1426	-86
3780	1427	-169
3780	1428	-204
3780	1429	-148
3780	1430	-34
3780	1431	80
3780	1432	147
3780	1433	152
3780	1434	97
3780	1435	19
3780	1436	-14
3780	1437	28
3780	1438	110
3780	1439	165
3780	1440	164
3780	1441	123
3780	1442	77
3780	1443	57
3780	1444	86
3780	1445	151
3780	1446	191
3780	1447	149
3780	1448	47
3780	1449	-7
3780	1450	91
3780	1451	362
3780	1452	705
3780	1453	924
3780	1454	783
3780	1455	117
3780	1456	-1039
3780	1457	-2397
3780	1458	-3533
3780	1459	-4077
3780	1460	-3862
3780	1461	-2977
3780	1462	-1726
3780	1463	-525
3780	1464	280
3780	1465	567
3780	1466	451
3780	1467	170
3780	1468	-56
3780	1469	-103
3780	1470	37
3780	1471	264
3780	1472	437
3780	1473	466
3780	1474	375
3780	1475	255
3780	1476	183
3780	1477	179
3780	1478	236
3780	1479	321
3780	1480	382
3780	1481	380
3780	1482	321
3780	1483	251
3780	1484	208
3780	1485	177
3780	1486	142
3780	1487	95
3780	1488	48
3780	1489	-1
3780	1490	-51
3780	1491	-90
3780	1492	-107
3780	1493	-104
3780	1494	-83
3780	1495	-49
3780	1496	-5
3780	1497	28
3780	1498	30
3780	1499	2
3780	1500	-40
3780	1501	-78
3780	1502	-111
3780	1503	-143
3780	1504	-162
3780	1505	-157
3780	1506	-149
3780	1507	-158
3780	1508	-179
3780	1509	-197
3780	1510	-215
3780	1511	-251
3780	1512	-299
3780	1513	-339
3780	1514	-367
3780	1515	-402
3780	1516	-455
3780	1517	-515
3780	1518	-577
3780	1519	-650
3780	1520	-736
3780	1521	-812
3780	1522	-849
3780	1523	-854
3780	1524	-851
3780	1525	-847
3780	1526	-837
3780	1527	-829
3780	1528	-840
3780	1529	-855
3780	1530	-830
3780	1531	-744
3780	1532	-612
3780	1533	-460
3780	1534	-299
3780	1535	-139
3780	1536	1
3780	1537	108
3780	1538	205
3780	1539	319
3780	1540	447
3780	1541	558
3780	1542	636
3780	1543	687
3780	1544	707
3780	1545	690
3780	1546	652
3780	1547	628
3780	1548	636
3780	1549	659
3780	1550	674
3780	1551	682
3780	1552	684
3780	1553	663
3780	1554	613
3780	1555	555
3780	1556	523
3780	1557	526
3780	1558	538
3780	1559	548
3780	1560	562
3780	1561	568
3780	1562	544
3780	1563	494
3780	1564	448
3780	1565	425
3780	1566	411
3780	1567	397
3780	1568	382
3780	1569	372
3780	1570	357
3780	1571	325
3780	1572	290
3780	1573	280
3780	1574	295
3780	1575	309
3780	1576	308
3780	1577	302
3780	1578	294
3780	1579	273
3780	1580	240
3780	1581	220
3780	1582	228
3780	1583	244
3780	1584	248
3780	1585	244
3780	1586	243
3780	1587	235
3780	1588	208
3780	1589	174
3780	1590	157
3780	1591	160
3780	1592	167
3780	1593	174
3780	1594	193
3780	1595	227
3780	1596	253
3780	1597	258
3780	1598	248
3780	1599	237
3780	1600	215
3780	1601	174
3780	1602	130
3780	1603	106
3780	1604	99
3780	1605	89
3780	1606	73
3780	1607	68
3780	1608	82
3780	1609	98
3780	1610	115
3780	1611	144
3780	1612	176
3780	1613	182
3780	1614	147
3780	1615	94
3780	1616	59
3780	1617	49
3780	1618	53
3780	1619	65
3780	1620	81
3780	1621	86
3780	1622	66
3780	1623	35
3780	1624	28
3780	1625	58
3780	1626	96
3780	1627	114
3780	1628	102
3780	1629	64
3780	1630	0
3780	1631	-73
3780	1632	-107
3780	1633	-78
3780	1634	-10
3780	1635	52
3780	1636	82
3780	1637	80
3780	1638	47
3780	1639	1
3780	1640	-7
3780	1641	53
3780	1642	148
3780	1643	203
3780	1644	184
3780	1645	124
3780	1646	68
3780	1647	49
3780	1648	78
3780	1649	147
3780	1650	219
3780	1651	240
3780	1652	187
3780	1653	104
3780	1654	73
3780	1655	126
3780	1656	223
3780	1657	290
3780	1658	275
3780	1659	170
3780	1660	33
3780	1661	-15
3780	1662	144
3780	1663	503
3780	1664	886
3780	1665	1009
3780	1666	642
3780	1667	-278
3780	1668	-1589
3780	1669	-2939
3780	1670	-3894
3780	1671	-4124
3780	1672	-3569
3780	1673	-2463
3780	1674	-1199
3780	1675	-152
3780	1676	446
3780	1677	563
3780	1678	362
3780	1679	97
3780	1680	-35
3780	1681	17
3780	1682	176
3780	1683	338
3780	1684	433
3780	1685	438
3780	1686	379
3780	1687	326
3780	1688	331
3780	1689	384
3780	1690	419
3780	1691	393
3780	1692	321
3780	1693	241
3780	1694	188
3780	1695	182
3780	1696	226
3780	1697	297
3780	1698	340
3780	1699	317
3780	1700	246
3780	1701	181
3780	1702	154
3780	1703	149
3780	1704	152
3780	1705	168
3780	1706	196
3780	1707	200
3780	1708	162
3780	1709	102
3780	1710	56
3780	1711	17
3780	1712	-23
3780	1713	-51
3780	1714	-50
3780	1715	-40
3780	1716	-45
3780	1717	-66
3780	1718	-87
3780	1719	-104
3780	1720	-126
3780	1721	-153
3780	1722	-167
3780	1723	-170
3780	1724	-194
3780	1725	-259
3780	1726	-351
3780	1727	-445
3780	1728	-536
3780	1729	-616
3780	1730	-667
3780	1731	-675
3780	1732	-666
3780	1733	-677
3780	1734	-725
3780	1735	-790
3780	1736	-860
3780	1737	-933
3780	1738	-988
3780	1739	-993
3780	1740	-936
3780	1741	-844
3780	1742	-737
3780	1743	-614
3780	1744	-476
3780	1745	-339
3780	1746	-217
3780	1747	-101
3780	1748	31
3780	1749	175
3780	1750	308
3780	1751	420
3780	1752	519
3780	1753	598
3780	1754	637
3780	1755	632
3780	1756	614
3780	1757	607
3780	1758	606
3780	1759	608
3780	1760	621
3780	1761	655
3780	1762	689
3780	1763	700
3780	1764	694
3780	1765	691
3780	1766	691
3780	1767	681
3780	1768	656
3780	1769	634
3780	1770	623
3780	1771	603
3780	1772	573
3780	1773	550
3780	1774	543
3780	1775	533
3780	1776	502
3780	1777	460
3780	1778	427
3780	1779	403
3780	1780	378
3780	1781	359
3780	1782	360
3780	1783	368
3780	1784	357
3780	1785	319
3780	1786	274
3780	1787	240
3780	1788	209
3780	1789	185
3780	1790	181
3780	1791	204
3780	1792	234
3780	1793	249
3780	1794	255
3780	1795	266
3780	1796	276
3780	1797	265
3780	1798	234
3780	1799	200
3780	1800	166
3780	1801	125
3780	1802	81
3780	1803	61
3780	1804	75
3780	1805	99
3780	1806	110
3780	1807	115
3780	1808	124
3780	1809	125
3780	1810	112
3780	1811	99
3780	1812	105
3780	1813	122
3780	1814	127
3780	1815	115
3780	1816	102
3780	1817	93
3780	1818	74
3780	1819	47
3780	1820	30
3780	1821	34
3780	1822	37
3780	1823	27
3780	1824	18
3780	1825	25
3780	1826	38
3780	1827	44
3780	1828	52
3780	1829	78
3780	1830	116
3780	1831	138
3780	1832	139
3780	1833	135
3780	1834	130
3780	1835	115
3780	1836	90
3780	1837	76
3780	1838	77
3780	1839	71
3780	1840	41
3780	1841	1
3780	1842	-21
3780	1843	-18
3780	1844	-1
3780	1845	24
3780	1846	56
3780	1847	68
3780	1848	33
3780	1849	-38
3780	1850	-103
3780	1851	-125
3780	1852	-105
3780	1853	-61
3780	1854	-7
3780	1855	32
3780	1856	19
3780	1857	-56
3780	1858	-154
3780	1859	-215
3780	1860	-187
3780	1861	-79
3780	1862	60
3780	1863	170
3780	1864	205
3780	1865	151
3780	1866	46
3780	1867	-26
3780	1868	-15
3780	1869	57
3780	1870	126
3780	1871	145
3780	1872	101
3780	1873	19
3780	1874	-51
3780	1875	-44
3780	1876	52
3780	1877	170
3780	1878	209
3780	1879	133
3780	1880	9
3780	1881	-40
3780	1882	81
3780	1883	380
3780	1884	744
3780	1885	927
3780	1886	659
3780	1887	-188
3780	1888	-1483
3780	1889	-2864
3780	1890	-3902
3780	1891	-4267
3780	1892	-3840
3780	1893	-2781
3780	1894	-1472
3780	1895	-341
3780	1896	334
3780	1897	523
3780	1898	382
3780	1899	138
3780	1900	-9
3780	1901	33
3780	1902	219
3780	1903	410
3780	1904	487
3780	1905	437
3780	1906	329
3780	1907	243
3780	1908	224
3780	1909	280
3780	1910	371
3780	1911	434
3780	1912	413
3780	1913	320
3780	1914	221
3780	1915	174
3780	1916	174
3780	1917	198
3780	1918	218
3780	1919	216
3780	1920	176
3780	1921	106
3780	1922	50
3780	1923	34
3780	1924	38
3780	1925	44
3780	1926	57
3780	1927	81
3780	1928	98
3780	1929	80
3780	1930	36
3780	1931	-12
3780	1932	-48
3780	1933	-77
3780	1934	-101
3780	1935	-105
3780	1936	-87
3780	1937	-74
3780	1938	-90
3780	1939	-126
3780	1940	-162
3780	1941	-194
3780	1942	-234
3780	1943	-281
3780	1944	-322
3780	1945	-364
3780	1946	-425
3780	1947	-502
3780	1948	-571
3780	1949	-619
3780	1950	-660
3780	1951	-713
3780	1952	-774
3780	1953	-831
3780	1954	-889
3780	1955	-952
3780	1956	-998
3780	1957	-1006
3780	1958	-981
3780	1959	-953
3780	1960	-929
3780	1961	-889
3780	1962	-822
3780	1963	-729
3780	1964	-610
3780	1965	-454
3780	1966	-265
3780	1967	-81
3780	1968	68
3780	1969	185
3780	1970	288
3780	1971	375
3780	1972	442
3780	1973	498
3780	1974	562
3780	1975	627
3780	1976	669
3780	1977	686
3780	1978	698
3780	1979	709
3780	1980	710
3780	1981	698
3780	1982	693
3780	1983	705
3780	1984	725
3780	1985	735
3780	1986	738
3780	1987	741
3780	1988	729
3780	1989	687
3780	1990	628
3780	1991	584
3780	1992	562
3780	1993	546
3780	1994	523
3780	1995	499
3780	1996	473
3780	1997	428
3780	1998	369
3780	1999	324
[truncated: 159,280 more rows]
