# Supplementary material for: Are Complexity Metrics Reliable in Assessing HRV Control in Obese Patients During Sleep?
Source: PLoS One. 2015 Apr 20;10(4):e0124458. doi: 10.1371/journal.pone.0124458 (PMC4404104; doi:10.1371/journal.pone.0124458)
Supplement: S2 Dataset — (ZIP) [file pone.0124458.s002.zip › cabiddu_obese_patients_data/SUBJECT (4)/2/FC.txt]

8580	0	-732
8580	1	-774
8580	2	-806
8580	3	-805
8580	4	-759
8580	5	-691
8580	6	-622
8580	7	-551
8580	8	-474
8580	9	-411
8580	10	-378
8580	11	-363
8580	12	-337
8580	13	-299
8580	14	-267
8580	15	-244
8580	16	-215
8580	17	-180
8580	18	-157
8580	19	-151
8580	20	-139
8580	21	-113
8580	22	-89
8580	23	-84
8580	24	-85
8580	25	-76
8580	26	-64
8580	27	-60
8580	28	-59
8580	29	-49
8580	30	-41
8580	31	-58
8580	32	-104
8580	33	-152
8580	34	-184
8580	35	-209
8580	36	-229
8580	37	-234
8580	38	-227
8580	39	-235
8580	40	-282
8580	41	-360
8580	42	-447
8580	43	-537
8580	44	-636
8580	45	-721
8580	46	-762
8580	47	-742
8580	48	-662
8580	49	-549
8580	50	-441
8580	51	-377
8580	52	-364
8580	53	-374
8580	54	-328
8580	55	-173
8580	56	65
8580	57	300
8580	58	455
8580	59	501
8580	60	458
8580	61	391
8580	62	388
8580	63	493
8580	64	649
8580	65	730
8580	66	661
8580	67	488
8580	68	362
8580	69	442
8580	70	805
8580	71	1365
8580	72	1843
8580	73	1858
8580	74	1134
8580	75	-302
8580	76	-2089
8580	77	-3671
8580	78	-4520
8580	79	-4343
8580	80	-3209
8580	81	-1538
8580	82	86
8580	83	1195
8580	84	1620
8580	85	1496
8580	86	1123
8580	87	812
8580	88	750
8580	89	930
8580	90	1186
8580	91	1340
8580	92	1321
8580	93	1190
8580	94	1052
8580	95	983
8580	96	1009
8580	97	1095
8580	98	1160
8580	99	1127
8580	100	1000
8580	101	855
8580	102	772
8580	103	769
8580	104	813
8580	105	865
8580	106	887
8580	107	852
8580	108	771
8580	109	686
8580	110	644
8580	111	633
8580	112	611
8580	113	573
8580	114	541
8580	115	519
8580	116	485
8580	117	443
8580	118	403
8580	119	376
8580	120	345
8580	121	293
8580	122	230
8580	123	172
8580	124	115
8580	125	43
8580	126	-36
8580	127	-94
8580	128	-131
8580	129	-170
8580	130	-224
8580	131	-283
8580	132	-347
8580	133	-434
8580	134	-545
8580	135	-649
8580	136	-720
8580	137	-758
8580	138	-776
8580	139	-772
8580	140	-737
8580	141	-687
8580	142	-648
8580	143	-624
8580	144	-592
8580	145	-549
8580	146	-507
8580	147	-473
8580	148	-430
8580	149	-374
8580	150	-327
8580	151	-309
8580	152	-307
8580	153	-300
8580	154	-291
8580	155	-290
8580	156	-287
8580	157	-265
8580	158	-227
8580	159	-202
8580	160	-194
8580	161	-183
8580	162	-159
8580	163	-139
8580	164	-132
8580	165	-124
8580	166	-118
8580	167	-137
8580	168	-187
8580	169	-242
8580	170	-265
8580	171	-253
8580	172	-225
8580	173	-195
8580	174	-170
8580	175	-172
8580	176	-230
8580	177	-337
8580	178	-461
8580	179	-572
8580	180	-673
8580	181	-759
8580	182	-803
8580	183	-790
8580	184	-716
8580	185	-595
8580	186	-459
8580	187	-350
8580	188	-292
8580	189	-282
8580	190	-273
8580	191	-190
8580	192	-14
8580	193	205
8580	194	391
8580	195	495
8580	196	508
8580	197	458
8580	198	411
8580	199	436
8580	200	534
8580	201	619
8580	202	597
8580	203	461
8580	204	317
8580	205	315
8580	206	566
8580	207	1063
8580	208	1624
8580	209	1921
8580	210	1618
8580	211	586
8580	212	-987
8580	213	-2653
8580	214	-3885
8580	215	-4275
8580	216	-3701
8580	217	-2386
8580	218	-813
8580	219	505
8580	220	1256
8580	221	1421
8580	222	1200
8580	223	878
8580	224	692
8580	225	732
8580	226	920
8580	227	1086
8580	228	1114
8580	229	1012
8580	230	870
8580	231	774
8580	232	764
8580	233	830
8580	234	912
8580	235	936
8580	236	867
8580	237	751
8580	238	672
8580	239	666
8580	240	711
8580	241	759
8580	242	780
8580	243	748
8580	244	662
8580	245	564
8580	246	508
8580	247	516
8580	248	543
8580	249	547
8580	250	530
8580	251	506
8580	252	461
8580	253	394
8580	254	331
8580	255	290
8580	256	264
8580	257	223
8580	258	159
8580	259	91
8580	260	30
8580	261	-30
8580	262	-93
8580	263	-143
8580	264	-174
8580	265	-208
8580	266	-274
8580	267	-361
8580	268	-443
8580	269	-509
8580	270	-562
8580	271	-593
8580	272	-589
8580	273	-568
8580	274	-569
8580	275	-604
8580	276	-645
8580	277	-670
8580	278	-673
8580	279	-653
8580	280	-591
8580	281	-492
8580	282	-391
8580	283	-327
8580	284	-304
8580	285	-302
8580	286	-308
8580	287	-318
8580	288	-315
8580	289	-279
8580	290	-223
8580	291	-183
8580	292	-178
8580	293	-194
8580	294	-206
8580	295	-212
8580	296	-214
8580	297	-198
8580	298	-166
8580	299	-144
8580	300	-154
8580	301	-183
8580	302	-192
8580	303	-169
8580	304	-136
8580	305	-107
8580	306	-83
8580	307	-75
8580	308	-104
8580	309	-162
8580	310	-209
8580	311	-212
8580	312	-190
8580	313	-174
8580	314	-178
8580	315	-204
8580	316	-266
8580	317	-366
8580	318	-472
8580	319	-547
8580	320	-587
8580	321	-622
8580	322	-664
8580	323	-679
8580	324	-646
8580	325	-592
8580	326	-546
8580	327	-486
8580	328	-377
8580	329	-221
8580	330	-38
8580	331	156
8580	332	335
8580	333	446
8580	334	456
8580	335	400
8580	336	361
8580	337	401
8580	338	513
8580	339	641
8580	340	713
8580	341	669
8580	342	499
8580	343	299
8580	344	246
8580	345	475
8580	346	951
8580	347	1462
8580	348	1705
8580	349	1411
8580	350	472
8580	351	-960
8580	352	-2476
8580	353	-3561
8580	354	-3840
8580	355	-3242
8580	356	-1999
8580	357	-535
8580	358	698
8580	359	1392
8580	360	1498
8580	361	1220
8580	362	859
8580	363	638
8580	364	625
8580	365	767
8580	366	942
8580	367	1037
8580	368	1000
8580	369	880
8580	370	780
8580	371	759
8580	372	798
8580	373	837
8580	374	841
8580	375	796
8580	376	712
8580	377	624
8580	378	582
8580	379	605
8580	380	658
8580	381	682
8580	382	656
8580	383	604
8580	384	547
8580	385	491
8580	386	439
8580	387	398
8580	388	370
8580	389	353
8580	390	338
8580	391	322
8580	392	305
8580	393	281
8580	394	230
8580	395	159
8580	396	92
8580	397	33
8580	398	-30
8580	399	-92
8580	400	-140
8580	401	-181
8580	402	-238
8580	403	-315
8580	404	-389
8580	405	-445
8580	406	-499
8580	407	-565
8580	408	-634
8580	409	-693
8580	410	-749
8580	411	-810
8580	412	-854
8580	413	-855
8580	414	-817
8580	415	-766
8580	416	-715
8580	417	-659
8580	418	-604
8580	419	-567
8580	420	-544
8580	421	-509
8580	422	-449
8580	423	-380
8580	424	-320
8580	425	-268
8580	426	-219
8580	427	-186
8580	428	-180
8580	429	-184
8580	430	-173
8580	431	-147
8580	432	-124
8580	433	-112
8580	434	-100
8580	435	-84
8580	436	-82
8580	437	-95
8580	438	-101
8580	439	-89
8580	440	-78
8580	441	-86
8580	442	-105
8580	443	-116
8580	444	-123
8580	445	-135
8580	446	-145
8580	447	-140
8580	448	-131
8580	449	-153
8580	450	-212
8580	451	-283
8580	452	-352
8580	453	-428
8580	454	-511
8580	455	-583
8580	456	-633
8580	457	-671
8580	458	-703
8580	459	-686
8580	460	-587
8580	461	-444
8580	462	-330
8580	463	-272
8580	464	-244
8580	465	-212
8580	466	-142
8580	467	-11
8580	468	176
8580	469	362
8580	470	459
8580	471	440
8580	472	369
8580	473	340
8580	474	399
8580	475	521
8580	476	631
8580	477	645
8580	478	530
8580	479	349
8580	480	273
8580	481	478
8580	482	980
8580	483	1574
8580	484	1908
8580	485	1651
8580	486	650
8580	487	-958
8580	488	-2730
8580	489	-4069
8580	490	-4496
8580	491	-3883
8580	492	-2487
8580	493	-805
8580	494	633
8580	495	1471
8580	496	1643
8580	497	1374
8580	498	1020
8580	499	844
8580	500	908
8580	501	1112
8580	502	1298
8580	503	1352
8580	504	1247
8580	505	1062
8580	506	929
8580	507	928
8580	508	1024
8580	509	1115
8580	510	1125
8580	511	1047
8580	512	922
8580	513	810
8580	514	768
8580	515	814
8580	516	900
8580	517	940
8580	518	886
8580	519	771
8580	520	656
8580	521	585
8580	522	563
8580	523	574
8580	524	599
8580	525	620
8580	526	613
8580	527	576
8580	528	540
8580	529	521
8580	530	494
8580	531	450
8580	532	400
8580	533	344
8580	534	272
8580	535	179
8580	536	86
8580	537	10
8580	538	-57
8580	539	-128
8580	540	-194
8580	541	-238
8580	542	-272
8580	543	-320
8580	544	-384
8580	545	-449
8580	546	-513
8580	547	-589
8580	548	-670
8580	549	-726
8580	550	-741
8580	551	-730
8580	552	-707
8580	553	-668
8580	554	-608
8580	555	-548
8580	556	-508
8580	557	-480
8580	558	-445
8580	559	-406
8580	560	-379
8580	561	-363
8580	562	-341
8580	563	-313
8580	564	-300
8580	565	-310
8580	566	-319
8580	567	-314
8580	568	-303
8580	569	-294
8580	570	-276
8580	571	-238
8580	572	-200
8580	573	-184
8580	574	-183
8580	575	-175
8580	576	-156
8580	577	-146
8580	578	-151
8580	579	-155
8580	580	-157
8580	581	-175
8580	582	-211
8580	583	-239
8580	584	-243
8580	585	-244
8580	586	-262
8580	587	-291
8580	588	-318
8580	589	-352
8580	590	-414
8580	591	-490
8580	592	-556
8580	593	-606
8580	594	-648
8580	595	-673
8580	596	-637
8580	597	-533
8580	598	-418
8580	599	-352
8580	600	-324
8580	601	-298
8580	602	-248
8580	603	-146
8580	604	24
8580	605	230
8580	606	395
8580	607	447
8580	608	395
8580	609	322
8580	610	310
8580	611	381
8580	612	497
8580	613	584
8580	614	567
8580	615	422
8580	616	243
8580	617	219
8580	618	493
8580	619	1026
8580	620	1584
8580	621	1826
8580	622	1455
8580	623	367
8580	624	-1246
8580	625	-2910
8580	626	-4054
8580	627	-4284
8580	628	-3557
8580	629	-2169
8580	630	-608
8580	631	641
8580	632	1279
8580	633	1311
8580	634	1001
8580	635	684
8580	636	575
8580	637	696
8580	638	933
8580	639	1133
8580	640	1183
8580	641	1070
8580	642	890
8580	643	777
8580	644	788
8580	645	880
8580	646	965
8580	647	987
8580	648	937
8580	649	844
8580	650	754
8580	651	720
8580	652	749
8580	653	784
8580	654	762
8580	655	671
8580	656	563
8580	657	487
8580	658	462
8580	659	483
8580	660	520
8580	661	544
8580	662	526
8580	663	464
8580	664	380
8580	665	316
8580	666	282
8580	667	252
8580	668	221
8580	669	185
8580	670	127
8580	671	36
8580	672	-66
8580	673	-141
8580	674	-177
8580	675	-200
8580	676	-231
8580	677	-277
8580	678	-346
8580	679	-447
8580	680	-572
8580	681	-683
8580	682	-748
8580	683	-772
8580	684	-780
8580	685	-776
8580	686	-762
8580	687	-747
8580	688	-746
8580	689	-746
8580	690	-719
8580	691	-661
8580	692	-597
8580	693	-541
8580	694	-483
8580	695	-422
8580	696	-371
8580	697	-343
8580	698	-323
8580	699	-299
8580	700	-280
8580	701	-277
8580	702	-276
8580	703	-250
8580	704	-202
8580	705	-154
8580	706	-118
8580	707	-90
8580	708	-77
8580	709	-100
8580	710	-157
8580	711	-215
8580	712	-247
8580	713	-257
8580	714	-255
8580	715	-234
8580	716	-188
8580	717	-138
8580	718	-110
8580	719	-104
8580	720	-106
8580	721	-116
8580	722	-147
8580	723	-191
8580	724	-219
8580	725	-223
8580	726	-226
8580	727	-248
8580	728	-290
8580	729	-352
8580	730	-445
8580	731	-567
8580	732	-672
8580	733	-716
8580	734	-687
8580	735	-591
8580	736	-449
8580	737	-307
8580	738	-228
8580	739	-233
8580	740	-268
8580	741	-252
8580	742	-130
8580	743	78
8580	744	304
8580	745	477
8580	746	547
8580	747	501
8580	748	391
8580	749	317
8580	750	349
8580	751	460
8580	752	549
8580	753	536
8580	754	424
8580	755	300
8580	756	286
8580	757	491
8580	758	918
8580	759	1388
8580	760	1586
8580	761	1235
8580	762	262
8580	763	-1139
8580	764	-2572
8580	765	-3574
8580	766	-3783
8580	767	-3118
8580	768	-1822
8580	769	-355
8580	770	830
8580	771	1475
8580	772	1564
8580	773	1275
8580	774	892
8580	775	661
8580	776	667
8580	777	827
8580	778	985
8580	779	1040
8580	780	978
8580	781	849
8580	782	726
8580	783	678
8580	784	723
8580	785	804
8580	786	839
8580	787	795
8580	788	711
8580	789	639
8580	790	602
8580	791	602
8580	792	633
8580	793	665
8580	794	654
8580	795	591
8580	796	512
8580	797	466
8580	798	454
8580	799	448
8580	800	442
8580	801	455
8580	802	474
8580	803	460
8580	804	402
8580	805	342
8580	806	291
8580	807	234
8580	808	162
8580	809	90
8580	810	34
8580	811	-18
8580	812	-75
8580	813	-127
8580	814	-159
8580	815	-183
8580	816	-227
8580	817	-297
8580	818	-377
8580	819	-462
8580	820	-562
8580	821	-671
8580	822	-761
8580	823	-815
8580	824	-847
8580	825	-868
8580	826	-865
8580	827	-829
8580	828	-777
8580	829	-725
8580	830	-671
8580	831	-599
8580	832	-521
8580	833	-460
8580	834	-417
8580	835	-374
8580	836	-327
8580	837	-288
8580	838	-263
8580	839	-231
8580	840	-189
8580	841	-152
8580	842	-136
8580	843	-128
8580	844	-110
8580	845	-89
8580	846	-81
8580	847	-81
8580	848	-73
8580	849	-63
8580	850	-69
8580	851	-87
8580	852	-95
8580	853	-87
8580	854	-85
8580	855	-101
8580	856	-121
8580	857	-132
8580	858	-142
8580	859	-157
8580	860	-164
8580	861	-153
8580	862	-146
8580	863	-170
8580	864	-222
8580	865	-278
8580	866	-335
8580	867	-401
8580	868	-473
8580	869	-536
8580	870	-583
8580	871	-628
8580	872	-653
8580	873	-614
8580	874	-516
8580	875	-416
8580	876	-358
8580	877	-320
8580	878	-261
8580	879	-143
8580	880	36
8580	881	252
8580	882	453
8580	883	567
8580	884	552
8580	885	450
8580	886	371
8580	887	394
8580	888	509
8580	889	632
8580	890	675
8580	891	596
8580	892	434
8580	893	328
8580	894	454
8580	895	885
8580	896	1481
8580	897	1908
8580	898	1808
8580	899	987
8580	900	-480
8580	901	-2226
8580	902	-3692
8580	903	-4358
8580	904	-3990
8580	905	-2758
8580	906	-1123
8580	907	378
8580	908	1350
8580	909	1662
8580	910	1466
8580	911	1091
8580	912	847
8580	913	861
8580	914	1056
8580	915	1268
8580	916	1365
8580	917	1305
8580	918	1135
8580	919	966
8580	920	906
8580	921	970
8580	922	1072
8580	923	1115
8580	924	1061
8580	925	948
8580	926	834
8580	927	766
8580	928	769
8580	929	831
8580	930	893
8580	931	885
8580	932	803
8580	933	703
8580	934	634
8580	935	602
8580	936	585
8580	937	571
8580	938	571
8580	939	566
8580	940	535
8580	941	491
8580	942	465
8580	943	447
8580	944	417
8580	945	376
8580	946	343
8580	947	317
8580	948	270
8580	949	195
8580	950	109
8580	951	21
8580	952	-76
8580	953	-183
8580	954	-272
8580	955	-328
8580	956	-366
8580	957	-411
8580	958	-464
8580	959	-516
8580	960	-570
8580	961	-635
8580	962	-697
8580	963	-726
8580	964	-718
8580	965	-699
8580	966	-687
8580	967	-672
8580	968	-650
8580	969	-631
8580	970	-614
8580	971	-575
8580	972	-500
8580	973	-411
8580	974	-337
8580	975	-281
8580	976	-233
8580	977	-200
8580	978	-192
8580	979	-203
8580	980	-208
8580	981	-199
8580	982	-193
8580	983	-192
8580	984	-176
8580	985	-138
8580	986	-98
8580	987	-75
8580	988	-64
8580	989	-59
8580	990	-71
8580	991	-112
8580	992	-161
8580	993	-188
8580	994	-185
8580	995	-171
8580	996	-154
8580	997	-134
8580	998	-123
8580	999	-145
8580	1000	-206
8580	1001	-279
8580	1002	-339
8580	1003	-395
8580	1004	-459
8580	1005	-518
8580	1006	-565
8580	1007	-604
8580	1008	-642
8580	1009	-657
8580	1010	-599
8580	1011	-482
8580	1012	-370
8580	1013	-314
8580	1014	-292
8580	1015	-271
8580	1016	-220
8580	1017	-107
8580	1018	78
8580	1019	291
8580	1020	445
8580	1021	481
8580	1022	427
8580	1023	370
8580	1024	381
8580	1025	466
8580	1026	578
8580	1027	642
8580	1028	590
8580	1029	427
8580	1030	276
8580	1031	320
8580	1032	659
8580	1033	1202
8580	1034	1682
8580	1035	1769
8580	1036	1217
8580	1037	-6
8580	1038	-1636
8580	1039	-3169
8580	1040	-4074
8580	1041	-4050
8580	1042	-3149
8580	1043	-1718
8580	1044	-240
8580	1045	847
8580	1046	1325
8580	1047	1265
8580	1048	953
8580	1049	691
8580	1050	633
8580	1051	764
8580	1052	969
8580	1053	1114
8580	1054	1113
8580	1055	979
8580	1056	817
8580	1057	735
8580	1058	760
8580	1059	834
8580	1060	885
8580	1061	880
8580	1062	821
8580	1063	730
8580	1064	654
8580	1065	632
8580	1066	655
8580	1067	665
8580	1068	619
8580	1069	527
8580	1070	450
8580	1071	418
8580	1072	434
8580	1073	478
8580	1074	518
8580	1075	532
8580	1076	500
8580	1077	429
8580	1078	352
8580	1079	304
8580	1080	271
8580	1081	235
8580	1082	194
8580	1083	148
8580	1084	84
8580	1085	1
8580	1086	-80
8580	1087	-131
8580	1088	-163
8580	1089	-207
8580	1090	-275
8580	1091	-358
8580	1092	-448
8580	1093	-549
8580	1094	-644
8580	1095	-703
8580	1096	-715
8580	1097	-714
8580	1098	-723
8580	1099	-739
8580	1100	-747
8580	1101	-747
8580	1102	-737
8580	1103	-699
8580	1104	-622
8580	1105	-533
8580	1106	-469
8580	1107	-448
8580	1108	-451
8580	1109	-458
8580	1110	-462
8580	1111	-452
8580	1112	-409
8580	1113	-341
8580	1114	-286
8580	1115	-274
8580	1116	-288
8580	1117	-292
8580	1118	-269
8580	1119	-218
8580	1120	-139
8580	1121	-46
8580	1122	15
8580	1123	-4
8580	1124	-102
8580	1125	-219
8580	1126	-300
8580	1127	-317
8580	1128	-267
8580	1129	-164
8580	1130	-50
8580	1131	9
8580	1132	-25
8580	1133	-120
8580	1134	-219
8580	1135	-277
8580	1136	-285
8580	1137	-241
8580	1138	-159
8580	1139	-86
8580	1140	-74
8580	1141	-130
8580	1142	-225
8580	1143	-333
8580	1144	-449
8580	1145	-570
8580	1146	-668
8580	1147	-725
8580	1148	-735
8580	1149	-684
8580	1150	-568
8580	1151	-421
8580	1152	-305
8580	1153	-246
8580	1154	-215
8580	1155	-155
8580	1156	-31
8580	1157	141
8580	1158	316
8580	1159	450
8580	1160	504
8580	1161	472
8580	1162	407
8580	1163	399
8580	1164	487
8580	1165	618
8580	1166	688
8580	1167	633
8580	1168	481
8580	1169	339
8580	1170	342
8580	1171	593
8580	1172	1061
8580	1173	1516
8580	1174	1620
8580	1175	1113
8580	1176	-18
8580	1177	-1518
8580	1178	-2944
8580	1179	-3818
8580	1180	-3821
8580	1181	-2951
8580	1182	-1539
8580	1183	-81
8580	1184	997
8580	1185	1497
8580	1186	1465
8580	1187	1130
8580	1188	784
8580	1189	631
8580	1190	701
8580	1191	873
8580	1192	1003
8580	1193	1021
8580	1194	946
8580	1195	837
8580	1196	766
8580	1197	776
8580	1198	849
8580	1199	909
8580	1200	890
8580	1201	796
8580	1202	689
8580	1203	624
8580	1204	610
8580	1205	633
8580	1206	668
8580	1207	674
8580	1208	617
8580	1209	515
8580	1210	423
8580	1211	384
8580	1212	384
8580	1213	382
8580	1214	379
8580	1215	389
8580	1216	396
8580	1217	373
8580	1218	332
8580	1219	309
8580	1220	293
8580	1221	257
8580	1222	189
8580	1223	111
8580	1224	38
8580	1225	-39
8580	1226	-120
8580	1227	-187
8580	1228	-233
8580	1229	-280
8580	1230	-351
8580	1231	-435
8580	1232	-512
8580	1233	-578
8580	1234	-646
8580	1235	-709
8580	1236	-752
8580	1237	-779
8580	1238	-808
8580	1239	-843
8580	1240	-859
8580	1241	-839
8580	1242	-794
8580	1243	-739
8580	1244	-669
8580	1245	-585
8580	1246	-511
8580	1247	-464
8580	1248	-433
8580	1249	-390
8580	1250	-334
8580	1251	-284
8580	1252	-242
8580	1253	-200
8580	1254	-163
8580	1255	-147
8580	1256	-150
8580	1257	-142
8580	1258	-113
8580	1259	-79
8580	1260	-60
8580	1261	-50
8580	1262	-39
8580	1263	-33
8580	1264	-43
8580	1265	-55
8580	1266	-49
8580	1267	-34
8580	1268	-35
8580	1269	-57
8580	1270	-84
8580	1271	-110
8580	1272	-146
8580	1273	-193
8580	1274	-227
8580	1275	-237
8580	1276	-244
8580	1277	-259
8580	1278	-277
8580	1279	-293
8580	1280	-324
8580	1281	-386
8580	1282	-472
8580	1283	-553
8580	1284	-609
8580	1285	-632
8580	1286	-589
8580	1287	-478
8580	1288	-347
8580	1289	-268
8580	1290	-252
8580	1291	-255
8580	1292	-207
8580	1293	-73
8580	1294	126
8580	1295	336
8580	1296	490
8580	1297	529
8580	1298	457
8580	1299	363
8580	1300	356
8580	1301	468
8580	1302	624
8580	1303	712
8580	1304	664
8580	1305	500
8580	1306	337
8580	1307	351
8580	1308	666
8580	1309	1222
8580	1310	1732
8580	1311	1810
8580	1312	1185
8580	1313	-146
8580	1314	-1879
8580	1315	-3488
8580	1316	-4415
8580	1317	-4317
8580	1318	-3243
8580	1319	-1607
8580	1320	27
8580	1321	1195
8580	1322	1692
8580	1323	1598
8580	1324	1206
8580	1325	859
8580	1326	765
8580	1327	909
8580	1328	1135
8580	1329	1285
8580	1330	1290
8580	1331	1174
8580	1332	1020
8580	1333	928
8580	1334	949
8580	1335	1036
8580	1336	1090
8580	1337	1051
8580	1338	942
8580	1339	830
8580	1340	767
8580	1341	769
8580	1342	824
8580	1343	890
8580	1344	900
8580	1345	822
8580	1346	699
8580	1347	599
8580	1348	555
8580	1349	542
8580	1350	530
8580	1351	524
8580	1352	522
8580	1353	502
8580	1354	454
8580	1355	410
8580	1356	382
8580	1357	353
8580	1358	306
8580	1359	248
8580	1360	193
8580	1361	137
8580	1362	65
8580	1363	-13
8580	1364	-72
8580	1365	-113
8580	1366	-159
8580	1367	-219
8580	1368	-281
8580	1369	-341
8580	1370	-415
8580	1371	-505
8580	1372	-586
8580	1373	-643
8580	1374	-686
8580	1375	-731
8580	1376	-767
8580	1377	-776
8580	1378	-760
8580	1379	-738
8580	1380	-706
8580	1381	-652
8580	1382	-587
8580	1383	-544
8580	1384	-531
8580	1385	-531
8580	1386	-527
8580	1387	-523
8580	1388	-517
8580	1389	-488
8580	1390	-431
8580	1391	-368
8580	1392	-333
8580	1393	-324
8580	1394	-322
8580	1395	-319
8580	1396	-317
8580	1397	-306
8580	1398	-271
8580	1399	-220
8580	1400	-184
8580	1401	-176
8580	1402	-178
8580	1403	-174
8580	1404	-175
8580	1405	-186
8580	1406	-193
8580	1407	-187
8580	1408	-179
8580	1409	-189
8580	1410	-210
8580	1411	-225
8580	1412	-239
8580	1413	-277
8580	1414	-342
8580	1415	-410
8580	1416	-477
8580	1417	-553
8580	1418	-633
8580	1419	-697
8580	1420	-727
8580	1421	-736
8580	1422	-726
8580	1423	-665
8580	1424	-549
8580	1425	-432
8580	1426	-377
8580	1427	-377
8580	1428	-379
8580	1429	-334
8580	1430	-216
8580	1431	-30
8580	1432	185
8580	1433	353
8580	1434	406
8580	1435	349
8580	1436	277
8580	1437	285
8580	1438	394
8580	1439	546
8580	1440	648
8580	1441	630
8580	1442	486
8580	1443	316
8580	1444	300
8580	1445	575
8580	1446	1104
8580	1447	1637
8580	1448	1827
8580	1449	1399
8580	1450	291
8580	1451	-1280
8580	1452	-2850
8580	1453	-3876
8580	1454	-3999
8580	1455	-3205
8580	1456	-1815
8580	1457	-315
8580	1458	852
8580	1459	1435
8580	1460	1452
8580	1461	1150
8580	1462	844
8580	1463	729
8580	1464	811
8580	1465	974
8580	1466	1094
8580	1467	1095
8580	1468	981
8580	1469	832
8580	1470	754
8580	1471	800
8580	1472	918
8580	1473	1012
8580	1474	1022
8580	1475	953
8580	1476	844
8580	1477	738
8580	1478	674
8580	1479	666
8580	1480	686
8580	1481	674
8580	1482	610
8580	1483	534
8580	1484	487
8580	1485	476
8580	1486	487
8580	1487	500
8580	1488	518
8580	1489	533
8580	1490	523
8580	1491	484
8580	1492	442
8580	1493	399
8580	1494	335
8580	1495	252
8580	1496	181
8580	1497	129
8580	1498	84
8580	1499	32
8580	1500	-19
8580	1501	-66
8580	1502	-127
8580	1503	-212
8580	1504	-298
8580	1505	-357
8580	1506	-392
8580	1507	-427
8580	1508	-468
8580	1509	-512
8580	1510	-571
8580	1511	-654
8580	1512	-745
8580	1513	-801
8580	1514	-800
8580	1515	-762
8580	1516	-711
8580	1517	-657
8580	1518	-612
8580	1519	-595
8580	1520	-602
8580	1521	-595
8580	1522	-536
8580	1523	-430
8580	1524	-317
8580	1525	-233
8580	1526	-191
8580	1527	-200
8580	1528	-261
8580	1529	-340
8580	1530	-377
8580	1531	-342
8580	1532	-256
8580	1533	-164
8580	1534	-93
8580	1535	-63
8580	1536	-88
8580	1537	-161
8580	1538	-236
8580	1539	-266
8580	1540	-245
8580	1541	-202
8580	1542	-161
8580	1543	-130
8580	1544	-115
8580	1545	-129
8580	1546	-161
8580	1547	-174
8580	1548	-156
8580	1549	-132
8580	1550	-128
8580	1551	-141
8580	1552	-160
8580	1553	-189
8580	1554	-239
8580	1555	-301
8580	1556	-360
8580	1557	-426
8580	1558	-517
8580	1559	-618
8580	1560	-685
8580	1561	-677
8580	1562	-591
8580	1563	-469
8580	1564	-355
8580	1565	-271
8580	1566	-210
8580	1567	-154
8580	1568	-53
8580	1569	121
8580	1570	327
8580	1571	481
8580	1572	534
8580	1573	502
8580	1574	439
8580	1575	408
8580	1576	464
8580	1577	609
8580	1578	764
8580	1579	809
8580	1580	697
8580	1581	517
8580	1582	431
8580	1583	569
8580	1584	942
8580	1585	1410
8580	1586	1698
8580	1587	1499
8580	1588	650
8580	1589	-720
8580	1590	-2210
8580	1591	-3323
8580	1592	-3679
8580	1593	-3158
8580	1594	-1944
8580	1595	-470
8580	1596	776
8580	1597	1471
8580	1598	1585
8580	1599	1319
8580	1600	956
8580	1601	723
8580	1602	714
8580	1603	877
8580	1604	1062
8580	1605	1130
8580	1606	1060
8580	1607	935
8580	1608	848
8580	1609	837
8580	1610	883
8580	1611	940
8580	1612	951
8580	1613	877
8580	1614	745
8580	1615	634
8580	1616	609
8580	1617	658
8580	1618	722
8580	1619	749
8580	1620	722
8580	1621	646
8580	1622	542
8580	1623	457
8580	1624	430
8580	1625	444
8580	1626	455
8580	1627	452
8580	1628	444
8580	1629	429
8580	1630	393
8580	1631	350
8580	1632	316
8580	1633	296
8580	1634	270
8580	1635	212
8580	1636	133
8580	1637	57
8580	1638	-7
8580	1639	-74
8580	1640	-144
8580	1641	-203
8580	1642	-254
8580	1643	-320
8580	1644	-410
8580	1645	-501
8580	1646	-579
8580	1647	-652
8580	1648	-730
8580	1649	-803
8580	1650	-851
8580	1651	-876
8580	1652	-888
8580	1653	-882
8580	1654	-841
8580	1655	-769
8580	1656	-694
8580	1657	-630
8580	1658	-567
8580	1659	-502
8580	1660	-455
8580	1661	-430
8580	1662	-403
8580	1663	-357
8580	1664	-300
8580	1665	-250
8580	1666	-206
8580	1667	-157
8580	1668	-116
8580	1669	-100
8580	1670	-105
8580	1671	-104
8580	1672	-90
8580	1673	-82
8580	1674	-89
8580	1675	-97
8580	1676	-98
8580	1677	-106
8580	1678	-128
8580	1679	-141
8580	1680	-133
8580	1681	-120
8580	1682	-125
8580	1683	-143
8580	1684	-153
8580	1685	-153
8580	1686	-156
8580	1687	-163
8580	1688	-163
8580	1689	-167
8580	1690	-201
8580	1691	-270
8580	1692	-346
8580	1693	-412
8580	1694	-473
8580	1695	-536
8580	1696	-593
8580	1697	-629
8580	1698	-646
8580	1699	-628
8580	1700	-551
8580	1701	-428
8580	1702	-313
8580	1703	-251
8580	1704	-231
8580	1705	-199
8580	1706	-100
8580	1707	68
8580	1708	263
8580	1709	432
8580	1710	521
8580	1711	505
8580	1712	425
8580	1713	380
8580	1714	441
8580	1715	583
8580	1716	701
8580	1717	699
8580	1718	564
8580	1719	380
8580	1720	299
8580	1721	477
8580	1722	950
8580	1723	1536
8580	1724	1873
8580	1725	1608
8580	1726	603
8580	1727	-969
8580	1728	-2671
8580	1729	-3942
8580	1730	-4323
8580	1731	-3673
8580	1732	-2248
8580	1733	-576
8580	1734	808
8580	1735	1580
8580	1736	1707
8580	1737	1402
8580	1738	1001
8580	1739	788
8580	1740	847
8580	1741	1066
8580	1742	1257
8580	1743	1307
8580	1744	1213
8580	1745	1050
8580	1746	919
8580	1747	896
8580	1748	979
8580	1749	1081
8580	1750	1105
8580	1751	1023
8580	1752	898
8580	1753	802
8580	1754	773
8580	1755	805
8580	1756	872
8580	1757	920
8580	1758	891
8580	1759	789
8580	1760	673
8580	1761	602
8580	1762	582
8580	1763	575
8580	1764	566
8580	1765	572
8580	1766	584
8580	1767	571
8580	1768	535
8580	1769	505
8580	1770	478
8580	1771	431
8580	1772	360
8580	1773	285
8580	1774	221
8580	1775	157
8580	1776	84
8580	1777	13
8580	1778	-43
8580	1779	-94
8580	1780	-157
8580	1781	-226
8580	1782	-284
8580	1783	-336
8580	1784	-405
8580	1785	-494
8580	1786	-584
8580	1787	-661
8580	1788	-733
8580	1789	-797
8580	1790	-828
8580	1791	-815
8580	1792	-773
8580	1793	-726
8580	1794	-674
8580	1795	-609
8580	1796	-544
8580	1797	-497
8580	1798	-462
8580	1799	-421
8580	1800	-378
8580	1801	-353
8580	1802	-349
8580	1803	-346
8580	1804	-335
8580	1805	-328
8580	1806	-331
8580	1807	-324
8580	1808	-295
8580	1809	-256
8580	1810	-226
8580	1811	-203
8580	1812	-173
8580	1813	-147
8580	1814	-143
8580	1815	-156
8580	1816	-161
8580	1817	-154
8580	1818	-153
8580	1819	-165
8580	1820	-173
8580	1821	-169
8580	1822	-171
8580	1823	-187
8580	1824	-202
8580	1825	-203
8580	1826	-207
8580	1827	-236
8580	1828	-285
8580	1829	-334
8580	1830	-380
8580	1831	-437
8580	1832	-496
8580	1833	-540
8580	1834	-569
8580	1835	-604
8580	1836	-645
8580	1837	-646
8580	1838	-575
8580	1839	-472
8580	1840	-393
8580	1841	-343
8580	1842	-296
8580	1843	-235
8580	1844	-138
8580	1845	16
8580	1846	216
8580	1847	396
8580	1848	481
8580	1849	459
8580	1850	394
8580	1851	366
8580	1852	407
8580	1853	497
8580	1854	578
8580	1855	579
8580	1856	462
8580	1857	294
8580	1858	243
8580	1859	462
8580	1860	950
8580	1861	1509
8580	1862	1825
8580	1863	1598
8580	1864	684
8580	1865	-796
8580	1866	-2431
8580	1867	-3671
8580	1868	-4085
8580	1869	-3559
8580	1870	-2314
8580	1871	-787
8580	1872	536
8580	1873	1318
8580	1874	1493
8580	1875	1268
8580	1876	954
8580	1877	784
8580	1878	818
8580	1879	985
8580	1880	1158
8580	1881	1227
8580	1882	1159
8580	1883	1019
8580	1884	917
8580	1885	907
8580	1886	956
8580	1887	986
8580	1888	955
8580	1889	865
8580	1890	751
8580	1891	669
8580	1892	667
8580	1893	748
8580	1894	845
8580	1895	876
8580	1896	804
8580	1897	674
8580	1898	544
8580	1899	454
8580	1900	418
8580	1901	426
8580	1902	450
8580	1903	461
8580	1904	440
8580	1905	391
8580	1906	342
8580	1907	304
8580	1908	263
8580	1909	222
8580	1910	190
8580	1911	161
8580	1912	113
8580	1913	45
8580	1914	-23
8580	1915	-82
8580	1916	-151
8580	1917	-237
8580	1918	-319
8580	1919	-386
8580	1920	-451
8580	1921	-524
8580	1922	-593
8580	1923	-640
8580	1924	-679
8580	1925	-729
8580	1926	-788
8580	1927	-837
8580	1928	-865
8580	1929	-877
8580	1930	-867
8580	1931	-819
8580	1932	-743
8580	1933	-671
8580	1934	-623
8580	1935	-587
8580	1936	-543
8580	1937	-499
8580	1938	-470
8580	1939	-450
8580	1940	-428
8580	1941	-415
8580	1942	-419
8580	1943	-428
8580	1944	-408
8580	1945	-360
8580	1946	-307
8580	1947	-267
8580	1948	-240
8580	1949	-232
8580	1950	-259
8580	1951	-314
8580	1952	-357
8580	1953	-356
8580	1954	-317
8580	1955	-266
8580	1956	-212
8580	1957	-164
8580	1958	-138
8580	1959	-154
8580	1960	-194
8580	1961	-222
8580	1962	-225
8580	1963	-218
8580	1964	-211
8580	1965	-196
8580	1966	-177
8580	1967	-179
8580	1968	-214
8580	1969	-264
8580	1970	-309
8580	1971	-360
8580	1972	-428
8580	1973	-507
8580	1974	-577
8580	1975	-633
8580	1976	-678
8580	1977	-682
8580	1978	-611
8580	1979	-495
8580	1980	-400
8580	1981	-350
8580	1982	-307
8580	1983	-230
8580	1984	-106
8580	1985	61
8580	1986	247
8580	1987	408
8580	1988	490
8580	1989	477
8580	1990	421
8580	1991	409
8580	1992	474
8580	1993	576
8580	1994	645
8580	1995	628
8580	1996	514
8580	1997	358
8580	1998	290
8580	1999	446
[truncated: 159,280 more rows]
