# Supplementary material for: Are Complexity Metrics Reliable in Assessing HRV Control in Obese Patients During Sleep?
Source: PLoS One. 2015 Apr 20;10(4):e0124458. doi: 10.1371/journal.pone.0124458 (PMC4404104; doi:10.1371/journal.pone.0124458)
Supplement: S2 Dataset — (ZIP) [file pone.0124458.s002.zip › cabiddu_obese_patients_data/SUBJECT (4)/3/FC.txt]

20100	0	-150
20100	1	1
20100	2	157
20100	3	281
20100	4	360
20100	5	388
20100	6	378
20100	7	370
20100	8	402
20100	9	451
20100	10	456
20100	11	386
20100	12	290
20100	13	259
20100	14	367
20100	15	641
20100	16	1013
20100	17	1300
20100	18	1252
20100	19	698
20100	20	-331
20100	21	-1585
20100	22	-2696
20100	23	-3316
20100	24	-3235
20100	25	-2472
20100	26	-1295
20100	27	-102
20100	28	773
20100	29	1193
20100	30	1216
20100	31	1020
20100	32	809
20100	33	732
20100	34	815
20100	35	965
20100	36	1064
20100	37	1060
20100	38	990
20100	39	916
20100	40	874
20100	41	881
20100	42	925
20100	43	958
20100	44	928
20100	45	840
20100	46	756
20100	47	730
20100	48	768
20100	49	837
20100	50	904
20100	51	938
20100	52	912
20100	53	832
20100	54	744
20100	55	697
20100	56	692
20100	57	686
20100	58	674
20100	59	661
20100	60	638
20100	61	588
20100	62	531
20100	63	504
20100	64	516
20100	65	544
20100	66	557
20100	67	555
20100	68	547
20100	69	532
20100	70	501
20100	71	469
20100	72	459
20100	73	461
20100	74	438
20100	75	374
20100	76	288
20100	77	198
20100	78	110
20100	79	43
20100	80	25
20100	81	65
20100	82	132
20100	83	186
20100	84	220
20100	85	250
20100	86	278
20100	87	296
20100	88	314
20100	89	355
20100	90	412
20100	91	452
20100	92	461
20100	93	463
20100	94	470
20100	95	479
20100	96	483
20100	97	500
20100	98	532
20100	99	561
20100	100	563
20100	101	548
20100	102	540
20100	103	539
20100	104	531
20100	105	511
20100	106	493
20100	107	476
20100	108	444
20100	109	397
20100	110	362
20100	111	350
20100	112	340
20100	113	312
20100	114	274
20100	115	237
20100	116	190
20100	117	115
20100	118	19
20100	119	-72
20100	120	-162
20100	121	-257
20100	122	-346
20100	123	-377
20100	124	-329
20100	125	-243
20100	126	-179
20100	127	-156
20100	128	-166
20100	129	-188
20100	130	-176
20100	131	-79
20100	132	103
20100	133	298
20100	134	413
20100	135	415
20100	136	354
20100	137	302
20100	138	310
20100	139	387
20100	140	494
20100	141	544
20100	142	465
20100	143	295
20100	144	191
20100	145	314
20100	146	703
20100	147	1216
20100	148	1571
20100	149	1455
20100	150	666
20100	151	-736
20100	152	-2383
20100	153	-3732
20100	154	-4321
20100	155	-3965
20100	156	-2817
20100	157	-1282
20100	158	136
20100	159	1042
20100	160	1321
20100	161	1143
20100	162	819
20100	163	605
20100	164	606
20100	165	776
20100	166	983
20100	167	1088
20100	168	1031
20100	169	877
20100	170	749
20100	171	721
20100	172	771
20100	173	830
20100	174	844
20100	175	788
20100	176	676
20100	177	563
20100	178	516
20100	179	558
20100	180	638
20100	181	680
20100	182	649
20100	183	565
20100	184	467
20100	185	381
20100	186	330
20100	187	318
20100	188	322
20100	189	316
20100	190	290
20100	191	261
20100	192	240
20100	193	216
20100	194	169
20100	195	109
20100	196	55
20100	197	5
20100	198	-49
20100	199	-100
20100	200	-133
20100	201	-160
20100	202	-212
20100	203	-291
20100	204	-371
20100	205	-440
20100	206	-506
20100	207	-575
20100	208	-631
20100	209	-668
20100	210	-703
20100	211	-745
20100	212	-778
20100	213	-781
20100	214	-762
20100	215	-744
20100	216	-728
20100	217	-701
20100	218	-669
20100	219	-653
20100	220	-651
20100	221	-637
20100	222	-603
20100	223	-565
20100	224	-533
20100	225	-493
20100	226	-434
20100	227	-376
20100	228	-334
20100	229	-306
20100	230	-281
20100	231	-268
20100	232	-281
20100	233	-305
20100	234	-309
20100	235	-290
20100	236	-271
20100	237	-267
20100	238	-273
20100	239	-286
20100	240	-321
20100	241	-375
20100	242	-420
20100	243	-435
20100	244	-435
20100	245	-445
20100	246	-465
20100	247	-487
20100	248	-524
20100	249	-594
20100	250	-687
20100	251	-770
20100	252	-829
20100	253	-870
20100	254	-873
20100	255	-812
20100	256	-705
20100	257	-622
20100	258	-597
20100	259	-610
20100	260	-604
20100	261	-534
20100	262	-390
20100	263	-192
20100	264	7
20100	265	137
20100	266	153
20100	267	93
20100	268	58
20100	269	113
20100	270	233
20100	271	339
20100	272	355
20100	273	254
20100	274	85
20100	275	-12
20100	276	129
20100	277	558
20100	278	1114
20100	279	1475
20100	280	1317
20100	281	485
20100	282	-919
20100	283	-2532
20100	284	-3830
20100	285	-4349
20100	286	-3914
20100	287	-2721
20100	288	-1218
20100	289	107
20100	290	918
20100	291	1127
20100	292	904
20100	293	566
20100	294	390
20100	295	463
20100	296	686
20100	297	897
20100	298	979
20100	299	901
20100	300	715
20100	301	535
20100	302	467
20100	303	521
20100	304	616
20100	305	663
20100	306	635
20100	307	561
20100	308	489
20100	309	454
20100	310	479
20100	311	546
20100	312	595
20100	313	563
20100	314	456
20100	315	338
20100	316	254
20100	317	209
20100	318	184
20100	319	174
20100	320	175
20100	321	165
20100	322	125
20100	323	82
20100	324	56
20100	325	37
20100	326	6
20100	327	-33
20100	328	-67
20100	329	-105
20100	330	-167
20100	331	-249
20100	332	-322
20100	333	-376
20100	334	-427
20100	335	-479
20100	336	-520
20100	337	-550
20100	338	-591
20100	339	-657
20100	340	-730
20100	341	-790
20100	342	-835
20100	343	-877
20100	344	-905
20100	345	-900
20100	346	-872
20100	347	-848
20100	348	-834
20100	349	-814
20100	350	-784
20100	351	-761
20100	352	-743
20100	353	-710
20100	354	-656
20100	355	-599
20100	356	-559
20100	357	-527
20100	358	-489
20100	359	-452
20100	360	-432
20100	361	-424
20100	362	-412
20100	363	-397
20100	364	-396
20100	365	-402
20100	366	-393
20100	367	-362
20100	368	-335
20100	369	-327
20100	370	-333
20100	371	-343
20100	372	-369
20100	373	-411
20100	374	-447
20100	375	-454
20100	376	-445
20100	377	-449
20100	378	-476
20100	379	-519
20100	380	-578
20100	381	-661
20100	382	-759
20100	383	-834
20100	384	-867
20100	385	-861
20100	386	-811
20100	387	-728
20100	388	-636
20100	389	-580
20100	390	-571
20100	391	-580
20100	392	-540
20100	393	-424
20100	394	-249
20100	395	-57
20100	396	107
20100	397	201
20100	398	205
20100	399	164
20100	400	157
20100	401	220
20100	402	308
20100	403	346
20100	404	301
20100	405	203
20100	406	137
20100	407	210
20100	408	499
20100	409	961
20100	410	1383
20100	411	1464
20100	412	986
20100	413	-53
20100	414	-1426
20100	415	-2744
20100	416	-3581
20100	417	-3643
20100	418	-2921
20100	419	-1707
20100	420	-427
20100	421	547
20100	422	1036
20100	423	1069
20100	424	837
20100	425	595
20100	426	523
20100	427	634
20100	428	810
20100	429	922
20100	430	918
20100	431	822
20100	432	691
20100	433	602
20100	434	611
20100	435	694
20100	436	775
20100	437	788
20100	438	729
20100	439	648
20100	440	583
20100	441	547
20100	442	541
20100	443	558
20100	444	563
20100	445	522
20100	446	451
20100	447	390
20100	448	367
20100	449	358
20100	450	341
20100	451	331
20100	452	335
20100	453	326
20100	454	286
20100	455	236
20100	456	190
20100	457	148
20100	458	99
20100	459	54
20100	460	30
20100	461	16
20100	462	-20
20100	463	-96
20100	464	-186
20100	465	-269
20100	466	-342
20100	467	-401
20100	468	-433
20100	469	-440
20100	470	-457
20100	471	-509
20100	472	-588
20100	473	-656
20100	474	-696
20100	475	-708
20100	476	-690
20100	477	-639
20100	478	-577
20100	479	-539
20100	480	-536
20100	481	-537
20100	482	-516
20100	483	-479
20100	484	-437
20100	485	-389
20100	486	-340
20100	487	-314
20100	488	-324
20100	489	-350
20100	490	-355
20100	491	-332
20100	492	-300
20100	493	-271
20100	494	-237
20100	495	-208
20100	496	-203
20100	497	-221
20100	498	-237
20100	499	-234
20100	500	-230
20100	501	-241
20100	502	-257
20100	503	-263
20100	504	-264
20100	505	-277
20100	506	-295
20100	507	-302
20100	508	-304
20100	509	-325
20100	510	-367
20100	511	-408
20100	512	-448
20100	513	-501
20100	514	-577
20100	515	-651
20100	516	-708
20100	517	-743
20100	518	-752
20100	519	-712
20100	520	-631
20100	521	-555
20100	522	-519
20100	523	-501
20100	524	-460
20100	525	-368
20100	526	-232
20100	527	-72
20100	528	88
20100	529	210
20100	530	255
20100	531	239
20100	532	225
20100	533	265
20100	534	343
20100	535	400
20100	536	394
20100	537	322
20100	538	230
20100	539	198
20100	540	324
20100	541	638
20100	542	1020
20100	543	1224
20100	544	1016
20100	545	301
20100	546	-821
20100	547	-2071
20100	548	-3067
20100	549	-3460
20100	550	-3108
20100	551	-2151
20100	552	-937
20100	553	159
20100	554	878
20100	555	1132
20100	556	1021
20100	557	766
20100	558	589
20100	559	588
20100	560	711
20100	561	843
20100	562	907
20100	563	875
20100	564	770
20100	565	656
20100	566	605
20100	567	641
20100	568	712
20100	569	745
20100	570	716
20100	571	650
20100	572	583
20100	573	532
20100	574	515
20100	575	538
20100	576	570
20100	577	560
20100	578	499
20100	579	422
20100	580	368
20100	581	339
20100	582	320
20100	583	315
20100	584	334
20100	585	353
20100	586	332
20100	587	273
20100	588	219
20100	589	174
20100	590	125
20100	591	69
20100	592	28
20100	593	3
20100	594	-31
20100	595	-85
20100	596	-143
20100	597	-188
20100	598	-229
20100	599	-280
20100	600	-330
20100	601	-374
20100	602	-427
20100	603	-509
20100	604	-610
20100	605	-692
20100	606	-737
20100	607	-752
20100	608	-746
20100	609	-709
20100	610	-654
20100	611	-613
20100	612	-598
20100	613	-583
20100	614	-546
20100	615	-491
20100	616	-429
20100	617	-363
20100	618	-292
20100	619	-230
20100	620	-205
20100	621	-207
20100	622	-204
20100	623	-183
20100	624	-161
20100	625	-149
20100	626	-138
20100	627	-126
20100	628	-126
20100	629	-139
20100	630	-141
20100	631	-117
20100	632	-84
20100	633	-71
20100	634	-83
20100	635	-103
20100	636	-129
20100	637	-170
20100	638	-217
20100	639	-247
20100	640	-262
20100	641	-284
20100	642	-328
20100	643	-384
20100	644	-442
20100	645	-511
20100	646	-596
20100	647	-669
20100	648	-704
20100	649	-691
20100	650	-635
20100	651	-555
20100	652	-479
20100	653	-432
20100	654	-429
20100	655	-438
20100	656	-388
20100	657	-250
20100	658	-64
20100	659	100
20100	660	197
20100	661	213
20100	662	175
20100	663	150
20100	664	208
20100	665	364
20100	666	533
20100	667	592
20100	668	489
20100	669	294
20100	670	159
20100	671	230
20100	672	572
20100	673	1088
20100	674	1498
20100	675	1447
20100	676	717
20100	677	-619
20100	678	-2202
20100	679	-3529
20100	680	-4151
20100	681	-3842
20100	682	-2718
20100	683	-1200
20100	684	187
20100	685	1069
20100	686	1348
20100	687	1179
20100	688	843
20100	689	610
20100	690	621
20100	691	826
20100	692	1052
20100	693	1149
20100	694	1081
20100	695	928
20100	696	794
20100	697	747
20100	698	804
20100	699	914
20100	700	986
20100	701	952
20100	702	830
20100	703	703
20100	704	640
20100	705	639
20100	706	670
20100	707	697
20100	708	685
20100	709	615
20100	710	510
20100	711	431
20100	712	415
20100	713	432
20100	714	434
20100	715	413
20100	716	387
20100	717	355
20100	718	314
20100	719	280
20100	720	267
20100	721	265
20100	722	241
20100	723	181
20100	724	106
20100	725	36
20100	726	-31
20100	727	-99
20100	728	-152
20100	729	-181
20100	730	-204
20100	731	-247
20100	732	-308
20100	733	-366
20100	734	-421
20100	735	-484
20100	736	-549
20100	737	-594
20100	738	-613
20100	739	-626
20100	740	-641
20100	741	-641
20100	742	-617
20100	743	-584
20100	744	-557
20100	745	-530
20100	746	-494
20100	747	-457
20100	748	-438
20100	749	-431
20100	750	-411
20100	751	-375
20100	752	-346
20100	753	-326
20100	754	-298
20100	755	-258
20100	756	-229
20100	757	-222
20100	758	-218
20100	759	-203
20100	760	-182
20100	761	-170
20100	762	-155
20100	763	-128
20100	764	-106
20100	765	-114
20100	766	-150
20100	767	-187
20100	768	-213
20100	769	-240
20100	770	-270
20100	771	-291
20100	772	-302
20100	773	-327
20100	774	-381
20100	775	-452
20100	776	-519
20100	777	-588
20100	778	-665
20100	779	-732
20100	780	-761
20100	781	-731
20100	782	-655
20100	783	-561
20100	784	-476
20100	785	-420
20100	786	-409
20100	787	-410
20100	788	-353
20100	789	-209
20100	790	-20
20100	791	143
20100	792	237
20100	793	263
20100	794	255
20100	795	265
20100	796	345
20100	797	493
20100	798	623
20100	799	627
20100	800	485
20100	801	297
20100	802	223
20100	803	384
20100	804	786
20100	805	1274
20100	806	1553
20100	807	1298
20100	808	361
20100	809	-1098
20100	810	-2656
20100	811	-3808
20100	812	-4169
20100	813	-3617
20100	814	-2359
20100	815	-849
20100	816	414
20100	817	1119
20100	818	1253
20100	819	1026
20100	820	720
20100	821	561
20100	822	638
20100	823	870
20100	824	1087
20100	825	1155
20100	826	1071
20100	827	930
20100	828	832
20100	829	822
20100	830	887
20100	831	977
20100	832	1019
20100	833	964
20100	834	844
20100	835	744
20100	836	718
20100	837	752
20100	838	802
20100	839	828
20100	840	807
20100	841	735
20100	842	633
20100	843	552
20100	844	525
20100	845	524
20100	846	513
20100	847	487
20100	848	466
20100	849	448
20100	850	420
20100	851	379
20100	852	342
20100	853	315
20100	854	279
20100	855	225
20100	856	167
20100	857	121
20100	858	78
20100	859	23
20100	860	-32
20100	861	-68
20100	862	-91
20100	863	-126
20100	864	-182
20100	865	-244
20100	866	-312
20100	867	-396
20100	868	-487
20100	869	-551
20100	870	-570
20100	871	-561
20100	872	-546
20100	873	-528
20100	874	-505
20100	875	-489
20100	876	-489
20100	877	-490
20100	878	-461
20100	879	-408
20100	880	-356
20100	881	-320
20100	882	-293
20100	883	-269
20100	884	-263
20100	885	-269
20100	886	-262
20100	887	-226
20100	888	-180
20100	889	-151
20100	890	-140
20100	891	-134
20100	892	-137
20100	893	-156
20100	894	-176
20100	895	-176
20100	896	-159
20100	897	-153
20100	898	-169
20100	899	-185
20100	900	-195
20100	901	-206
20100	902	-226
20100	903	-242
20100	904	-246
20100	905	-256
20100	906	-293
20100	907	-352
20100	908	-413
20100	909	-475
20100	910	-551
20100	911	-627
20100	912	-675
20100	913	-669
20100	914	-618
20100	915	-548
20100	916	-480
20100	917	-425
20100	918	-399
20100	919	-382
20100	920	-317
20100	921	-172
20100	922	19
20100	923	185
20100	924	282
20100	925	311
20100	926	299
20100	927	291
20100	928	334
20100	929	439
20100	930	544
20100	931	550
20100	932	433
20100	933	281
20100	934	241
20100	935	425
20100	936	835
20100	937	1336
20100	938	1659
20100	939	1502
20100	940	701
20100	941	-623
20100	942	-2094
20100	943	-3235
20100	944	-3676
20100	945	-3275
20100	946	-2186
20100	947	-811
20100	948	384
20100	949	1085
20100	950	1255
20100	951	1071
20100	952	792
20100	953	628
20100	954	670
20100	955	861
20100	956	1050
20100	957	1105
20100	958	1015
20100	959	868
20100	960	765
20100	961	749
20100	962	806
20100	963	891
20100	964	935
20100	965	888
20100	966	768
20100	967	655
20100	968	612
20100	969	633
20100	970	671
20100	971	687
20100	972	661
20100	973	589
20100	974	490
20100	975	408
20100	976	381
20100	977	388
20100	978	385
20100	979	361
20100	980	336
20100	981	313
20100	982	284
20100	983	248
20100	984	215
20100	985	192
20100	986	162
20100	987	109
20100	988	48
20100	989	0
20100	990	-36
20100	991	-80
20100	992	-132
20100	993	-176
20100	994	-214
20100	995	-266
20100	996	-339
20100	997	-411
20100	998	-469
20100	999	-523
20100	1000	-572
20100	1001	-595
20100	1002	-580
20100	1003	-546
20100	1004	-525
20100	1005	-524
20100	1006	-532
20100	1007	-547
20100	1008	-569
20100	1009	-579
20100	1010	-546
20100	1011	-471
20100	1012	-393
20100	1013	-337
20100	1014	-300
20100	1015	-282
20100	1016	-289
20100	1017	-319
20100	1018	-344
20100	1019	-339
20100	1020	-312
20100	1021	-284
20100	1022	-260
20100	1023	-229
20100	1024	-198
20100	1025	-187
20100	1026	-191
20100	1027	-186
20100	1028	-167
20100	1029	-152
20100	1030	-153
20100	1031	-158
20100	1032	-163
20100	1033	-181
20100	1034	-214
20100	1035	-243
20100	1036	-248
20100	1037	-239
20100	1038	-243
20100	1039	-261
20100	1040	-291
20100	1041	-337
20100	1042	-416
20100	1043	-519
20100	1044	-613
20100	1045	-673
20100	1046	-702
20100	1047	-692
20100	1048	-630
20100	1049	-538
20100	1050	-469
20100	1051	-446
20100	1052	-438
20100	1053	-401
20100	1054	-310
20100	1055	-173
20100	1056	-16
20100	1057	133
20100	1058	232
20100	1059	256
20100	1060	243
20100	1061	259
20100	1062	342
20100	1063	453
20100	1064	523
20100	1065	508
20100	1066	414
20100	1067	300
20100	1068	268
20100	1069	424
20100	1070	785
20100	1071	1202
20100	1072	1409
20100	1073	1173
20100	1074	411
20100	1075	-760
20100	1076	-2047
20100	1077	-3047
20100	1078	-3412
20100	1079	-3016
20100	1080	-2028
20100	1081	-805
20100	1082	279
20100	1083	964
20100	1084	1174
20100	1085	1023
20100	1086	750
20100	1087	581
20100	1088	598
20100	1089	740
20100	1090	890
20100	1091	961
20100	1092	919
20100	1093	790
20100	1094	649
20100	1095	587
20100	1096	623
20100	1097	704
20100	1098	754
20100	1099	752
20100	1100	711
20100	1101	654
20100	1102	600
20100	1103	574
20100	1104	594
20100	1105	624
20100	1106	617
20100	1107	565
20100	1108	502
20100	1109	450
20100	1110	410
20100	1111	372
20100	1112	358
20100	1113	377
20100	1114	402
20100	1115	394
20100	1116	354
20100	1117	308
20100	1118	254
20100	1119	185
20100	1120	119
20100	1121	84
20100	1122	75
20100	1123	60
20100	1124	22
20100	1125	-22
20100	1126	-67
20100	1127	-122
20100	1128	-188
20100	1129	-244
20100	1130	-282
20100	1131	-327
20100	1132	-397
20100	1133	-481
20100	1134	-551
20100	1135	-597
20100	1136	-627
20100	1137	-630
20100	1138	-596
20100	1139	-537
20100	1140	-489
20100	1141	-470
20100	1142	-461
20100	1143	-449
20100	1144	-442
20100	1145	-436
20100	1146	-417
20100	1147	-370
20100	1148	-314
20100	1149	-271
20100	1150	-242
20100	1151	-211
20100	1152	-183
20100	1153	-175
20100	1154	-179
20100	1155	-167
20100	1156	-136
20100	1157	-114
20100	1158	-107
20100	1159	-104
20100	1160	-91
20100	1161	-85
20100	1162	-93
20100	1163	-100
20100	1164	-91
20100	1165	-80
20100	1166	-90
20100	1167	-118
20100	1168	-144
20100	1169	-163
20100	1170	-196
20100	1171	-239
20100	1172	-271
20100	1173	-290
20100	1174	-320
20100	1175	-373
20100	1176	-435
20100	1177	-499
20100	1178	-572
20100	1179	-658
20100	1180	-726
20100	1181	-737
20100	1182	-686
20100	1183	-619
20100	1184	-568
20100	1185	-525
20100	1186	-477
20100	1187	-425
20100	1188	-337
20100	1189	-183
20100	1190	17
20100	1191	192
20100	1192	280
20100	1193	284
20100	1194	250
20100	1195	228
20100	1196	247
20100	1197	321
20100	1198	414
20100	1199	452
20100	1200	389
20100	1201	272
20100	1202	232
20100	1203	370
20100	1204	686
20100	1205	1057
20100	1206	1266
20100	1207	1074
20100	1208	337
20100	1209	-863
20100	1210	-2197
20100	1211	-3236
20100	1212	-3636
20100	1213	-3277
20100	1214	-2288
20100	1215	-1004
20100	1216	165
20100	1217	904
20100	1218	1135
20100	1219	1007
20100	1220	762
20100	1221	592
20100	1222	588
20100	1223	729
20100	1224	907
20100	1225	1000
20100	1226	959
20100	1227	841
20100	1228	740
20100	1229	705
20100	1230	727
20100	1231	776
20100	1232	815
20100	1233	814
20100	1234	764
20100	1235	705
20100	1236	689
20100	1237	722
20100	1238	758
20100	1239	753
20100	1240	700
20100	1241	616
20100	1242	517
20100	1243	430
20100	1244	384
20100	1245	384
20100	1246	400
20100	1247	407
20100	1248	394
20100	1249	368
20100	1250	336
20100	1251	303
20100	1252	268
20100	1253	248
20100	1254	239
20100	1255	213
20100	1256	160
20100	1257	97
20100	1258	39
20100	1259	-20
20100	1260	-86
20100	1261	-144
20100	1262	-179
20100	1263	-202
20100	1264	-239
20100	1265	-292
20100	1266	-345
20100	1267	-398
20100	1268	-467
20100	1269	-543
20100	1270	-596
20100	1271	-615
20100	1272	-613
20100	1273	-602
20100	1274	-572
20100	1275	-517
20100	1276	-460
20100	1277	-421
20100	1278	-393
20100	1279	-358
20100	1280	-318
20100	1281	-286
20100	1282	-260
20100	1283	-228
20100	1284	-192
20100	1285	-178
20100	1286	-190
20100	1287	-204
20100	1288	-204
20100	1289	-199
20100	1290	-198
20100	1291	-190
20100	1292	-169
20100	1293	-150
20100	1294	-147
20100	1295	-152
20100	1296	-145
20100	1297	-133
20100	1298	-141
20100	1299	-173
20100	1300	-211
20100	1301	-248
20100	1302	-297
20100	1303	-352
20100	1304	-389
20100	1305	-402
20100	1306	-411
20100	1307	-435
20100	1308	-468
20100	1309	-504
20100	1310	-549
20100	1311	-621
20100	1312	-703
20100	1313	-768
20100	1314	-797
20100	1315	-783
20100	1316	-726
20100	1317	-638
20100	1318	-557
20100	1319	-517
20100	1320	-513
20100	1321	-482
20100	1322	-372
20100	1323	-193
20100	1324	3
20100	1325	159
20100	1326	239
20100	1327	236
20100	1328	190
20100	1329	177
20100	1330	254
20100	1331	383
20100	1332	463
20100	1333	423
20100	1334	289
20100	1335	167
20100	1336	191
20100	1337	451
20100	1338	918
20100	1339	1378
20100	1340	1499
20100	1341	1003
20100	1342	-150
20100	1343	-1708
20100	1344	-3214
20100	1345	-4183
20100	1346	-4272
20100	1347	-3449
20100	1348	-2026
20100	1349	-515
20100	1350	627
20100	1351	1183
20100	1352	1199
20100	1353	906
20100	1354	601
20100	1355	499
20100	1356	636
20100	1357	880
20100	1358	1056
20100	1359	1080
20100	1360	980
20100	1361	846
20100	1362	759
20100	1363	766
20100	1364	853
20100	1365	942
20100	1366	945
20100	1367	849
20100	1368	717
20100	1369	623
20100	1370	590
20100	1371	600
20100	1372	625
20100	1373	629
20100	1374	579
20100	1375	487
20100	1376	398
20100	1377	365
20100	1378	378
20100	1379	384
20100	1380	367
20100	1381	345
20100	1382	326
20100	1383	300
20100	1384	274
20100	1385	260
20100	1386	257
20100	1387	234
20100	1388	177
20100	1389	108
20100	1390	53
20100	1391	14
20100	1392	-21
20100	1393	-50
20100	1394	-64
20100	1395	-76
20100	1396	-113
20100	1397	-177
20100	1398	-243
20100	1399	-302
20100	1400	-368
20100	1401	-445
20100	1402	-513
20100	1403	-560
20100	1404	-593
20100	1405	-617
20100	1406	-621
20100	1407	-592
20100	1408	-548
20100	1409	-520
20100	1410	-508
20100	1411	-492
20100	1412	-465
20100	1413	-443
20100	1414	-424
20100	1415	-391
20100	1416	-347
20100	1417	-323
20100	1418	-332
20100	1419	-346
20100	1420	-340
20100	1421	-316
20100	1422	-286
20100	1423	-250
20100	1424	-207
20100	1425	-184
20100	1426	-202
20100	1427	-246
20100	1428	-280
20100	1429	-282
20100	1430	-270
20100	1431	-255
20100	1432	-238
20100	1433	-228
20100	1434	-247
20100	1435	-296
20100	1436	-342
20100	1437	-358
20100	1438	-350
20100	1439	-344
20100	1440	-345
20100	1441	-350
20100	1442	-375
20100	1443	-440
20100	1444	-530
20100	1445	-614
20100	1446	-676
20100	1447	-728
20100	1448	-760
20100	1449	-734
20100	1450	-639
20100	1451	-525
20100	1452	-448
20100	1453	-406
20100	1454	-376
20100	1455	-330
20100	1456	-241
20100	1457	-92
20100	1458	103
20100	1459	274
20100	1460	350
20100	1461	327
20100	1462	275
20100	1463	271
20100	1464	336
20100	1465	444
20100	1466	530
20100	1467	526
20100	1468	397
20100	1469	218
20100	1470	157
20100	1471	355
20100	1472	795
20100	1473	1280
20100	1474	1506
20100	1475	1204
20100	1476	262
20100	1477	-1173
20100	1478	-2688
20100	1479	-3764
20100	1480	-4022
20100	1481	-3399
20100	1482	-2146
20100	1483	-700
20100	1484	490
20100	1485	1134
20100	1486	1210
20100	1487	946
20100	1488	652
20100	1489	535
20100	1490	626
20100	1491	829
20100	1492	1009
20100	1493	1055
20100	1494	950
20100	1495	780
20100	1496	670
20100	1497	683
20100	1498	775
20100	1499	859
20100	1500	878
20100	1501	821
20100	1502	717
20100	1503	620
20100	1504	590
20100	1505	644
20100	1506	731
20100	1507	770
20100	1508	725
20100	1509	627
20100	1510	520
20100	1511	429
20100	1512	370
20100	1513	344
20100	1514	343
20100	1515	338
20100	1516	315
20100	1517	280
20100	1518	261
20100	1519	247
20100	1520	219
20100	1521	183
20100	1522	153
20100	1523	123
20100	1524	75
20100	1525	14
20100	1526	-38
20100	1527	-74
20100	1528	-115
20100	1529	-168
20100	1530	-216
20100	1531	-256
20100	1532	-304
20100	1533	-372
20100	1534	-443
20100	1535	-496
20100	1536	-536
20100	1537	-577
20100	1538	-611
20100	1539	-621
20100	1540	-613
20100	1541	-612
20100	1542	-622
20100	1543	-622
20100	1544	-605
20100	1545	-588
20100	1546	-575
20100	1547	-551
20100	1548	-507
20100	1549	-462
20100	1550	-435
20100	1551	-416
20100	1552	-388
20100	1553	-354
20100	1554	-330
20100	1555	-313
20100	1556	-287
20100	1557	-261
20100	1558	-260
20100	1559	-286
20100	1560	-312
20100	1561	-318
20100	1562	-309
20100	1563	-292
20100	1564	-259
20100	1565	-215
20100	1566	-190
20100	1567	-206
20100	1568	-249
20100	1569	-288
20100	1570	-314
20100	1571	-338
20100	1572	-357
20100	1573	-361
20100	1574	-366
20100	1575	-400
20100	1576	-467
20100	1577	-543
20100	1578	-609
20100	1579	-671
20100	1580	-734
20100	1581	-781
20100	1582	-796
20100	1583	-776
20100	1584	-720
20100	1585	-639
20100	1586	-552
20100	1587	-488
20100	1588	-465
20100	1589	-457
20100	1590	-403
20100	1591	-275
20100	1592	-105
20100	1593	53
20100	1594	164
20100	1595	211
20100	1596	204
20100	1597	193
20100	1598	244
20100	1599	371
20100	1600	506
20100	1601	549
20100	1602	464
20100	1603	315
20100	1604	227
20100	1605	321
20100	1606	651
20100	1607	1132
20100	1608	1509
20100	1609	1463
20100	1610	799
20100	1611	-418
20100	1612	-1876
20100	1613	-3126
20100	1614	-3754
20100	1615	-3541
20100	1616	-2579
20100	1617	-1235
20100	1618	16
20100	1619	831
20100	1620	1112
20100	1621	983
20100	1622	687
20100	1623	472
20100	1624	478
20100	1625	669
20100	1626	889
20100	1627	1000
20100	1628	970
20100	1629	857
20100	1630	744
20100	1631	697
20100	1632	740
20100	1633	838
20100	1634	908
20100	1635	883
20100	1636	777
20100	1637	664
20100	1638	601
20100	1639	592
20100	1640	617
20100	1641	652
20100	1642	658
20100	1643	607
20100	1644	517
20100	1645	440
20100	1646	410
20100	1647	406
20100	1648	394
20100	1649	377
20100	1650	369
20100	1651	358
20100	1652	329
20100	1653	295
20100	1654	272
20100	1655	254
20100	1656	214
20100	1657	152
20100	1658	89
20100	1659	43
20100	1660	4
20100	1661	-35
20100	1662	-59
20100	1663	-66
20100	1664	-77
20100	1665	-114
20100	1666	-175
20100	1667	-236
20100	1668	-298
20100	1669	-374
20100	1670	-456
20100	1671	-517
20100	1672	-555
20100	1673	-589
20100	1674	-626
20100	1675	-646
20100	1676	-640
20100	1677	-625
20100	1678	-608
20100	1679	-577
20100	1680	-518
20100	1681	-448
20100	1682	-391
20100	1683	-351
20100	1684	-315
20100	1685	-290
20100	1686	-292
20100	1687	-311
20100	1688	-317
20100	1689	-298
20100	1690	-273
20100	1691	-255
20100	1692	-233
20100	1693	-205
20100	1694	-188
20100	1695	-192
20100	1696	-195
20100	1697	-177
20100	1698	-146
20100	1699	-125
20100	1700	-123
20100	1701	-130
20100	1702	-148
20100	1703	-188
20100	1704	-236
20100	1705	-259
20100	1706	-245
20100	1707	-219
20100	1708	-207
20100	1709	-207
20100	1710	-217
20100	1711	-247
20100	1712	-309
20100	1713	-382
20100	1714	-445
20100	1715	-506
20100	1716	-579
20100	1717	-654
20100	1718	-689
20100	1719	-656
20100	1720	-581
20100	1721	-500
20100	1722	-428
20100	1723	-367
20100	1724	-328
20100	1725	-287
20100	1726	-198
20100	1727	-45
20100	1728	124
20100	1729	245
20100	1730	293
20100	1731	295
20100	1732	294
20100	1733	321
20100	1734	394
20100	1735	496
20100	1736	560
20100	1737	518
20100	1738	386
20100	1739	286
20100	1740	357
20100	1741	653
20100	1742	1102
20100	1743	1509
20100	1744	1605
20100	1745	1161
20100	1746	140
20100	1747	-1222
20100	1748	-2504
20100	1749	-3287
20100	1750	-3325
20100	1751	-2632
20100	1752	-1465
20100	1753	-237
20100	1754	667
20100	1755	1062
20100	1756	1022
20100	1757	772
20100	1758	543
20100	1759	475
20100	1760	589
20100	1761	793
20100	1762	949
20100	1763	967
20100	1764	870
20100	1765	755
20100	1766	698
20100	1767	710
20100	1768	760
20100	1769	808
20100	1770	808
20100	1771	739
20100	1772	634
20100	1773	562
20100	1774	562
20100	1775	607
20100	1776	646
20100	1777	642
20100	1778	597
20100	1779	518
20100	1780	421
20100	1781	346
20100	1782	315
20100	1783	313
20100	1784	317
20100	1785	314
20100	1786	312
20100	1787	305
20100	1788	285
20100	1789	241
20100	1790	189
20100	1791	144
20100	1792	101
20100	1793	53
20100	1794	13
20100	1795	-3
20100	1796	-6
20100	1797	-21
20100	1798	-51
20100	1799	-83
20100	1800	-119
20100	1801	-182
20100	1802	-271
20100	1803	-365
20100	1804	-447
20100	1805	-521
20100	1806	-590
20100	1807	-633
20100	1808	-636
20100	1809	-620
20100	1810	-610
20100	1811	-604
20100	1812	-586
20100	1813	-557
20100	1814	-536
20100	1815	-517
20100	1816	-481
20100	1817	-432
20100	1818	-391
20100	1819	-369
20100	1820	-347
20100	1821	-315
20100	1822	-288
20100	1823	-280
20100	1824	-278
20100	1825	-266
20100	1826	-250
20100	1827	-244
20100	1828	-232
20100	1829	-197
20100	1830	-153
20100	1831	-131
20100	1832	-140
20100	1833	-160
20100	1834	-177
20100	1835	-199
20100	1836	-220
20100	1837	-220
20100	1838	-198
20100	1839	-180
20100	1840	-189
20100	1841	-212
20100	1842	-226
20100	1843	-228
20100	1844	-233
20100	1845	-238
20100	1846	-239
20100	1847	-251
20100	1848	-307
20100	1849	-407
20100	1850	-515
20100	1851	-609
20100	1852	-691
20100	1853	-758
20100	1854	-790
20100	1855	-770
20100	1856	-704
20100	1857	-624
20100	1858	-551
20100	1859	-486
20100	1860	-422
20100	1861	-365
20100	1862	-286
20100	1863	-154
20100	1864	14
20100	1865	157
20100	1866	230
20100	1867	240
20100	1868	222
20100	1869	214
20100	1870	249
20100	1871	342
20100	1872	455
20100	1873	504
20100	1874	432
20100	1875	289
20100	1876	202
20100	1877	289
20100	1878	584
20100	1879	1004
20100	1880	1349
20100	1881	1355
20100	1882	819
20100	1883	-243
20100	1884	-1566
20100	1885	-2746
20100	1886	-3409
20100	1887	-3352
20100	1888	-2608
20100	1889	-1447
20100	1890	-265
20100	1891	592
20100	1892	985
20100	1893	992
20100	1894	805
20100	1895	616
20100	1896	552
20100	1897	633
20100	1898	782
20100	1899	882
20100	1900	877
20100	1901	802
20100	1902	728
20100	1903	692
20100	1904	695
20100	1905	725
20100	1906	757
20100	1907	754
20100	1908	704
20100	1909	641
20100	1910	616
20100	1911	630
20100	1912	643
20100	1913	632
20100	1914	595
20100	1915	541
20100	1916	477
20100	1917	418
20100	1918	394
20100	1919	397
20100	1920	397
20100	1921	387
20100	1922	381
20100	1923	390
20100	1924	399
20100	1925	391
20100	1926	361
20100	1927	317
20100	1928	265
20100	1929	198
20100	1930	136
20100	1931	110
20100	1932	123
20100	1933	138
20100	1934	129
20100	1935	93
20100	1936	40
20100	1937	-39
20100	1938	-138
20100	1939	-237
20100	1940	-305
20100	1941	-350
20100	1942	-394
20100	1943	-436
20100	1944	-460
20100	1945	-466
20100	1946	-471
20100	1947	-477
20100	1948	-464
20100	1949	-428
20100	1950	-386
20100	1951	-346
20100	1952	-297
20100	1953	-230
20100	1954	-169
20100	1955	-131
20100	1956	-113
20100	1957	-91
20100	1958	-69
20100	1959	-58
20100	1960	-57
20100	1961	-46
20100	1962	-30
20100	1963	-29
20100	1964	-43
20100	1965	-47
20100	1966	-26
20100	1967	5
20100	1968	25
20100	1969	35
20100	1970	40
20100	1971	31
20100	1972	2
20100	1973	-26
20100	1974	-27
20100	1975	-2
20100	1976	16
20100	1977	13
20100	1978	-2
20100	1979	-24
20100	1980	-65
20100	1981	-114
20100	1982	-143
20100	1983	-135
20100	1984	-116
20100	1985	-109
20100	1986	-121
20100	1987	-150
20100	1988	-208
20100	1989	-309
20100	1990	-433
20100	1991	-538
20100	1992	-610
20100	1993	-639
20100	1994	-609
20100	1995	-523
20100	1996	-420
20100	1997	-347
20100	1998	-302
20100	1999	-253
[truncated: 159,280 more rows]
