# Supplementary material for: Are Complexity Metrics Reliable in Assessing HRV Control in Obese Patients During Sleep?
Source: PLoS One. 2015 Apr 20;10(4):e0124458. doi: 10.1371/journal.pone.0124458 (PMC4404104; doi:10.1371/journal.pone.0124458)
Supplement: S2 Dataset — (ZIP) [file pone.0124458.s002.zip › cabiddu_obese_patients_data/SUBJECT (4)/4/FC.txt]

23130	0	198
23130	1	250
23130	2	279
23130	3	272
23130	4	251
23130	5	245
23130	6	256
23130	7	269
23130	8	280
23130	9	286
23130	10	270
23130	11	217
23130	12	143
23130	13	82
23130	14	46
23130	15	23
23130	16	-1
23130	17	-23
23130	18	-48
23130	19	-100
23130	20	-187
23130	21	-289
23130	22	-378
23130	23	-445
23130	24	-490
23130	25	-480
23130	26	-396
23130	27	-275
23130	28	-181
23130	29	-127
23130	30	-91
23130	31	-41
23130	32	45
23130	33	172
23130	34	331
23130	35	479
23130	36	558
23130	37	544
23130	38	486
23130	39	456
23130	40	487
23130	41	558
23130	42	617
23130	43	610
23130	44	521
23130	45	390
23130	46	332
23130	47	471
23130	48	821
23130	49	1239
23130	50	1475
23130	51	1299
23130	52	605
23130	53	-519
23130	54	-1775
23130	55	-2755
23130	56	-3124
23130	57	-2789
23130	58	-1922
23130	59	-862
23130	60	43
23130	61	558
23130	62	645
23130	63	450
23130	64	219
23130	65	131
23130	66	220
23130	67	406
23130	68	578
23130	69	654
23130	70	608
23130	71	486
23130	72	380
23130	73	355
23130	74	398
23130	75	439
23130	76	422
23130	77	344
23130	78	236
23130	79	137
23130	80	87
23130	81	108
23130	82	175
23130	83	225
23130	84	211
23130	85	145
23130	86	62
23130	87	-11
23130	88	-66
23130	89	-103
23130	90	-111
23130	91	-98
23130	92	-91
23130	93	-110
23130	94	-130
23130	95	-136
23130	96	-143
23130	97	-157
23130	98	-169
23130	99	-178
23130	100	-203
23130	101	-255
23130	102	-319
23130	103	-376
23130	104	-430
23130	105	-491
23130	106	-557
23130	107	-612
23130	108	-662
23130	109	-717
23130	110	-771
23130	111	-805
23130	112	-815
23130	113	-823
23130	114	-845
23130	115	-873
23130	116	-897
23130	117	-916
23130	118	-922
23130	119	-888
23130	120	-796
23130	121	-661
23130	122	-518
23130	123	-385
23130	124	-259
23130	125	-138
23130	126	-27
23130	127	87
23130	128	220
23130	129	363
23130	130	484
23130	131	555
23130	132	587
23130	133	597
23130	134	590
23130	135	569
23130	136	554
23130	137	555
23130	138	559
23130	139	546
23130	140	518
23130	141	494
23130	142	486
23130	143	481
23130	144	473
23130	145	471
23130	146	472
23130	147	454
23130	148	406
23130	149	351
23130	150	315
23130	151	301
23130	152	294
23130	153	292
23130	154	302
23130	155	312
23130	156	307
23130	157	295
23130	158	304
23130	159	327
23130	160	343
23130	161	335
23130	162	312
23130	163	285
23130	164	249
23130	165	206
23130	166	177
23130	167	175
23130	168	184
23130	169	179
23130	170	159
23130	171	135
23130	172	112
23130	173	76
23130	174	27
23130	175	-22
23130	176	-67
23130	177	-122
23130	178	-187
23130	179	-244
23130	180	-282
23130	181	-317
23130	182	-367
23130	183	-427
23130	184	-476
23130	185	-504
23130	186	-485
23130	187	-414
23130	188	-305
23130	189	-196
23130	190	-114
23130	191	-68
23130	192	-16
23130	193	82
23130	194	220
23130	195	370
23130	196	498
23130	197	576
23130	198	582
23130	199	531
23130	200	477
23130	201	461
23130	202	469
23130	203	449
23130	204	371
23130	205	262
23130	206	199
23130	207	269
23130	208	520
23130	209	916
23130	210	1289
23130	211	1391
23130	212	1025
23130	213	177
23130	214	-967
23130	215	-2085
23130	216	-2832
23130	217	-2973
23130	218	-2489
23130	219	-1599
23130	220	-651
23130	221	55
23130	222	387
23130	223	385
23130	224	207
23130	225	42
23130	226	26
23130	227	172
23130	228	377
23130	229	521
23130	230	552
23130	231	492
23130	232	397
23130	233	328
23130	234	326
23130	235	388
23130	236	453
23130	237	462
23130	238	406
23130	239	331
23130	240	282
23130	241	272
23130	242	293
23130	243	329
23130	244	354
23130	245	330
23130	246	257
23130	247	173
23130	248	118
23130	249	91
23130	250	67
23130	251	50
23130	252	43
23130	253	24
23130	254	-36
23130	255	-117
23130	256	-193
23130	257	-246
23130	258	-287
23130	259	-327
23130	260	-358
23130	261	-379
23130	262	-404
23130	263	-439
23130	264	-467
23130	265	-476
23130	266	-478
23130	267	-501
23130	268	-556
23130	269	-638
23130	270	-745
23130	271	-871
23130	272	-991
23130	273	-1072
23130	274	-1105
23130	275	-1113
23130	276	-1119
23130	277	-1113
23130	278	-1083
23130	279	-1028
23130	280	-948
23130	281	-836
23130	282	-691
23130	283	-535
23130	284	-399
23130	285	-286
23130	286	-183
23130	287	-73
23130	288	28
23130	289	118
23130	290	207
23130	291	300
23130	292	386
23130	293	454
23130	294	516
23130	295	576
23130	296	611
23130	297	600
23130	298	546
23130	299	478
23130	300	417
23130	301	366
23130	302	336
23130	303	339
23130	304	365
23130	305	378
23130	306	363
23130	307	337
23130	308	324
23130	309	323
23130	310	332
23130	311	354
23130	312	382
23130	313	388
23130	314	347
23130	315	269
23130	316	189
23130	317	130
23130	318	96
23130	319	90
23130	320	118
23130	321	168
23130	322	206
23130	323	218
23130	324	224
23130	325	245
23130	326	275
23130	327	300
23130	328	319
23130	329	325
23130	330	296
23130	331	223
23130	332	129
23130	333	52
23130	334	9
23130	335	-6
23130	336	2
23130	337	32
23130	338	72
23130	339	88
23130	340	63
23130	341	-1
23130	342	-91
23130	343	-206
23130	344	-338
23130	345	-454
23130	346	-517
23130	347	-511
23130	348	-440
23130	349	-336
23130	350	-238
23130	351	-184
23130	352	-174
23130	353	-175
23130	354	-126
23130	355	7
23130	356	197
23130	357	381
23130	358	503
23130	359	534
23130	360	480
23130	361	394
23130	362	356
23130	363	404
23130	364	500
23130	365	550
23130	366	493
23130	367	348
23130	368	211
23130	369	200
23130	370	403
23130	371	802
23130	372	1231
23130	373	1418
23130	374	1139
23130	375	354
23130	376	-763
23130	377	-1891
23130	378	-2680
23130	379	-2886
23130	380	-2482
23130	381	-1674
23130	382	-791
23130	383	-119
23130	384	218
23130	385	256
23130	386	133
23130	387	15
23130	388	18
23130	389	152
23130	390	330
23130	391	453
23130	392	481
23130	393	438
23130	394	366
23130	395	303
23130	396	277
23130	397	292
23130	398	314
23130	399	306
23130	400	268
23130	401	235
23130	402	232
23130	403	248
23130	404	262
23130	405	268
23130	406	259
23130	407	220
23130	408	159
23130	409	101
23130	410	68
23130	411	44
23130	412	2
23130	413	-41
23130	414	-65
23130	415	-76
23130	416	-96
23130	417	-128
23130	418	-157
23130	419	-190
23130	420	-244
23130	421	-316
23130	422	-375
23130	423	-403
23130	424	-412
23130	425	-426
23130	426	-453
23130	427	-487
23130	428	-536
23130	429	-606
23130	430	-683
23130	431	-738
23130	432	-768
23130	433	-794
23130	434	-827
23130	435	-858
23130	436	-883
23130	437	-910
23130	438	-941
23130	439	-954
23130	440	-931
23130	441	-876
23130	442	-800
23130	443	-697
23130	444	-561
23130	445	-407
23130	446	-260
23130	447	-125
23130	448	8
23130	449	142
23130	450	262
23130	451	358
23130	452	441
23130	453	515
23130	454	565
23130	455	586
23130	456	598
23130	457	618
23130	458	640
23130	459	651
23130	460	650
23130	461	647
23130	462	633
23130	463	596
23130	464	543
23130	465	506
23130	466	494
23130	467	493
23130	468	489
23130	469	488
23130	470	489
23130	471	477
23130	472	448
23130	473	422
23130	474	411
23130	475	400
23130	476	369
23130	477	323
23130	478	281
23130	479	248
23130	480	219
23130	481	198
23130	482	198
23130	483	216
23130	484	227
23130	485	222
23130	486	218
23130	487	232
23130	488	252
23130	489	264
23130	490	266
23130	491	258
23130	492	232
23130	493	183
23130	494	126
23130	495	90
23130	496	80
23130	497	74
23130	498	57
23130	499	35
23130	500	10
23130	501	-27
23130	502	-81
23130	503	-131
23130	504	-175
23130	505	-230
23130	506	-308
23130	507	-390
23130	508	-430
23130	509	-414
23130	510	-374
23130	511	-338
23130	512	-295
23130	513	-240
23130	514	-170
23130	515	-67
23130	516	81
23130	517	245
23130	518	358
23130	519	374
23130	520	315
23130	521	250
23130	522	240
23130	523	306
23130	524	429
23130	525	543
23130	526	563
23130	527	453
23130	528	288
23130	529	220
23130	530	374
23130	531	744
23130	532	1174
23130	533	1422
23130	534	1245
23130	535	517
23130	536	-647
23130	537	-1911
23130	538	-2854
23130	539	-3175
23130	540	-2813
23130	541	-1943
23130	542	-895
23130	543	-23
23130	544	447
23130	545	510
23130	546	346
23130	547	172
23130	548	122
23130	549	217
23130	550	396
23130	551	551
23130	552	599
23130	553	530
23130	554	421
23130	555	355
23130	556	354
23130	557	384
23130	558	397
23130	559	370
23130	560	301
23130	561	212
23130	562	148
23130	563	153
23130	564	220
23130	565	290
23130	566	315
23130	567	287
23130	568	233
23130	569	174
23130	570	124
23130	571	99
23130	572	91
23130	573	79
23130	574	52
23130	575	7
23130	576	-42
23130	577	-84
23130	578	-122
23130	579	-159
23130	580	-178
23130	581	-176
23130	582	-171
23130	583	-181
23130	584	-205
23130	585	-239
23130	586	-296
23130	587	-382
23130	588	-473
23130	589	-540
23130	590	-580
23130	591	-611
23130	592	-642
23130	593	-667
23130	594	-700
23130	595	-759
23130	596	-842
23130	597	-920
23130	598	-970
23130	599	-993
23130	600	-993
23130	601	-960
23130	602	-883
23130	603	-780
23130	604	-671
23130	605	-555
23130	606	-423
23130	607	-282
23130	608	-151
23130	609	-32
23130	610	91
23130	611	222
23130	612	339
23130	613	431
23130	614	507
23130	615	569
23130	616	601
23130	617	595
23130	618	574
23130	619	561
23130	620	559
23130	621	554
23130	622	550
23130	623	553
23130	624	558
23130	625	544
23130	626	512
23130	627	481
23130	628	465
23130	629	455
23130	630	444
23130	631	443
23130	632	456
23130	633	462
23130	634	445
23130	635	412
23130	636	381
23130	637	354
23130	638	324
23130	639	294
23130	640	278
23130	641	274
23130	642	257
23130	643	222
23130	644	186
23130	645	166
23130	646	156
23130	647	148
23130	648	152
23130	649	169
23130	650	174
23130	651	152
23130	652	110
23130	653	73
23130	654	43
23130	655	10
23130	656	-22
23130	657	-41
23130	658	-49
23130	659	-69
23130	660	-106
23130	661	-148
23130	662	-194
23130	663	-258
23130	664	-349
23130	665	-446
23130	666	-521
23130	667	-565
23130	668	-558
23130	669	-483
23130	670	-366
23130	671	-257
23130	672	-198
23130	673	-187
23130	674	-176
23130	675	-114
23130	676	6
23130	677	160
23130	678	308
23130	679	406
23130	680	423
23130	681	380
23130	682	350
23130	683	385
23130	684	468
23130	685	526
23130	686	496
23130	687	374
23130	688	221
23130	689	149
23130	690	268
23130	691	603
23130	692	1019
23130	693	1251
23130	694	1046
23130	695	311
23130	696	-824
23130	697	-2051
23130	698	-2977
23130	699	-3279
23130	700	-2866
23130	701	-1934
23130	702	-849
23130	703	27
23130	704	488
23130	705	529
23130	706	312
23130	707	70
23130	708	-9
23130	709	113
23130	710	332
23130	711	509
23130	712	565
23130	713	512
23130	714	408
23130	715	330
23130	716	334
23130	717	418
23130	718	510
23130	719	535
23130	720	472
23130	721	374
23130	722	300
23130	723	276
23130	724	304
23130	725	366
23130	726	419
23130	727	416
23130	728	357
23130	729	286
23130	730	250
23130	731	250
23130	732	254
23130	733	248
23130	734	244
23130	735	224
23130	736	172
23130	737	105
23130	738	52
23130	739	20
23130	740	-9
23130	741	-45
23130	742	-81
23130	743	-117
23130	744	-170
23130	745	-248
23130	746	-334
23130	747	-405
23130	748	-468
23130	749	-535
23130	750	-603
23130	751	-656
23130	752	-703
23130	753	-760
23130	754	-826
23130	755	-884
23130	756	-933
23130	757	-987
23130	758	-1048
23130	759	-1091
23130	760	-1095
23130	761	-1059
23130	762	-989
23130	763	-878
23130	764	-728
23130	765	-565
23130	766	-425
23130	767	-309
23130	768	-201
23130	769	-85
23130	770	35
23130	771	158
23130	772	293
23130	773	427
23130	774	526
23130	775	573
23130	776	586
23130	777	589
23130	778	589
23130	779	587
23130	780	593
23130	781	613
23130	782	626
23130	783	606
23130	784	554
23130	785	492
23130	786	437
23130	787	389
23130	788	354
23130	789	352
23130	790	382
23130	791	415
23130	792	430
23130	793	433
23130	794	432
23130	795	414
23130	796	376
23130	797	332
23130	798	305
23130	799	294
23130	800	283
23130	801	269
23130	802	257
23130	803	241
23130	804	207
23130	805	158
23130	806	123
23130	807	120
23130	808	138
23130	809	162
23130	810	189
23130	811	216
23130	812	219
23130	813	186
23130	814	133
23130	815	90
23130	816	65
23130	817	41
23130	818	13
23130	819	-12
23130	820	-42
23130	821	-104
23130	822	-199
23130	823	-299
23130	824	-377
23130	825	-430
23130	826	-458
23130	827	-439
23130	828	-353
23130	829	-252
23130	830	-194
23130	831	-190
23130	832	-202
23130	833	-189
23130	834	-119
23130	835	26
23130	836	233
23130	837	436
23130	838	546
23130	839	528
23130	840	431
23130	841	346
23130	842	341
23130	843	430
23130	844	577
23130	845	706
23130	846	735
23130	847	648
23130	848	532
23130	849	527
23130	850	709
23130	851	1025
23130	852	1307
23130	853	1343
23130	854	966
23130	855	147
23130	856	-941
23130	857	-1962
23130	858	-2575
23130	859	-2609
23130	860	-2106
23130	861	-1279
23130	862	-433
23130	863	170
23130	864	409
23130	865	354
23130	866	199
23130	867	105
23130	868	147
23130	869	299
23130	870	480
23130	871	600
23130	872	603
23130	873	510
23130	874	407
23130	875	367
23130	876	403
23130	877	472
23130	878	528
23130	879	542
23130	880	501
23130	881	412
23130	882	312
23130	883	242
23130	884	217
23130	885	218
23130	886	222
23130	887	233
23130	888	254
23130	889	267
23130	890	247
23130	891	189
23130	892	106
23130	893	29
23130	894	-30
23130	895	-59
23130	896	-52
23130	897	-20
23130	898	-1
23130	899	-16
23130	900	-57
23130	901	-106
23130	902	-160
23130	903	-213
23130	904	-251
23130	905	-275
23130	906	-310
23130	907	-376
23130	908	-461
23130	909	-544
23130	910	-622
23130	911	-704
23130	912	-789
23130	913	-871
23130	914	-952
23130	915	-1045
23130	916	-1135
23130	917	-1191
23130	918	-1193
23130	919	-1148
23130	920	-1073
23130	921	-969
23130	922	-845
23130	923	-725
23130	924	-626
23130	925	-535
23130	926	-424
23130	927	-291
23130	928	-147
23130	929	5
23130	930	162
23130	931	304
23130	932	394
23130	933	419
23130	934	403
23130	935	375
23130	936	347
23130	937	334
23130	938	359
23130	939	424
23130	940	495
23130	941	534
23130	942	530
23130	943	492
23130	944	429
23130	945	350
23130	946	283
23130	947	257
23130	948	267
23130	949	285
23130	950	292
23130	951	293
23130	952	291
23130	953	282
23130	954	263
23130	955	254
23130	956	260
23130	957	261
23130	958	240
23130	959	206
23130	960	177
23130	961	161
23130	962	150
23130	963	148
23130	964	162
23130	965	187
23130	966	197
23130	967	185
23130	968	167
23130	969	154
23130	970	132
23130	971	90
23130	972	40
23130	973	-9
23130	974	-59
23130	975	-115
23130	976	-160
23130	977	-176
23130	978	-175
23130	979	-191
23130	980	-241
23130	981	-314
23130	982	-403
23130	983	-501
23130	984	-582
23130	985	-596
23130	986	-516
23130	987	-392
23130	988	-287
23130	989	-226
23130	990	-187
23130	991	-151
23130	992	-98
23130	993	-3
23130	994	132
23130	995	259
23130	996	317
23130	997	296
23130	998	246
23130	999	229
23130	1000	271
23130	1001	357
23130	1002	446
23130	1003	483
23130	1004	428
23130	1005	313
23130	1006	253
23130	1007	372
23130	1008	694
23130	1009	1109
23130	1010	1417
23130	1011	1406
23130	1012	934
23130	1013	21
23130	1014	-1113
23130	1015	-2119
23130	1016	-2683
23130	1017	-2670
23130	1018	-2149
23130	1019	-1345
23130	1020	-544
23130	1021	10
23130	1022	223
23130	1023	175
23130	1024	40
23130	1025	-35
23130	1026	5
23130	1027	139
23130	1028	305
23130	1029	424
23130	1030	454
23130	1031	418
23130	1032	386
23130	1033	405
23130	1034	459
23130	1035	502
23130	1036	503
23130	1037	457
23130	1038	375
23130	1039	286
23130	1040	239
23130	1041	257
23130	1042	311
23130	1043	345
23130	1044	324
23130	1045	263
23130	1046	192
23130	1047	132
23130	1048	99
23130	1049	102
23130	1050	129
23130	1051	163
23130	1052	167
23130	1053	133
23130	1054	74
23130	1055	14
23130	1056	-43
23130	1057	-80
23130	1058	-86
23130	1059	-79
23130	1060	-88
23130	1061	-129
23130	1062	-183
23130	1063	-235
23130	1064	-288
23130	1065	-346
23130	1066	-393
23130	1067	-424
23130	1068	-460
23130	1069	-512
23130	1070	-573
23130	1071	-627
23130	1072	-681
23130	1073	-749
23130	1074	-824
23130	1075	-882
23130	1076	-911
23130	1077	-912
23130	1078	-880
23130	1079	-801
23130	1080	-681
23130	1081	-550
23130	1082	-430
23130	1083	-314
23130	1084	-188
23130	1085	-60
23130	1086	63
23130	1087	182
23130	1088	298
23130	1089	395
23130	1090	449
23130	1091	467
23130	1092	478
23130	1093	506
23130	1094	545
23130	1095	590
23130	1096	646
23130	1097	706
23130	1098	741
23130	1099	735
23130	1100	704
23130	1101	669
23130	1102	628
23130	1103	575
23130	1104	524
23130	1105	492
23130	1106	481
23130	1107	469
23130	1108	457
23130	1109	451
23130	1110	449
23130	1111	428
23130	1112	387
23130	1113	346
23130	1114	322
23130	1115	306
23130	1116	288
23130	1117	271
23130	1118	262
23130	1119	251
23130	1120	230
23130	1121	214
23130	1122	225
23130	1123	259
23130	1124	287
23130	1125	294
23130	1126	283
23130	1127	257
23130	1128	212
23130	1129	157
23130	1130	116
23130	1131	102
23130	1132	91
23130	1133	58
23130	1134	2
23130	1135	-63
23130	1136	-140
23130	1137	-231
23130	1138	-320
23130	1139	-388
23130	1140	-435
23130	1141	-477
23130	1142	-504
23130	1143	-476
23130	1144	-395
23130	1145	-306
23130	1146	-247
23130	1147	-209
23130	1148	-173
23130	1149	-119
23130	1150	-36
23130	1151	86
23130	1152	226
23130	1153	326
23130	1154	347
23130	1155	303
23130	1156	257
23130	1157	264
23130	1158	329
23130	1159	413
23130	1160	466
23130	1161	443
23130	1162	346
23130	1163	258
23130	1164	307
23130	1165	570
23130	1166	972
23130	1167	1302
23130	1168	1312
23130	1169	828
23130	1170	-156
23130	1171	-1429
23130	1172	-2609
23130	1173	-3292
23130	1174	-3259
23130	1175	-2566
23130	1176	-1499
23130	1177	-425
23130	1178	338
23130	1179	641
23130	1180	551
23130	1181	294
23130	1182	101
23130	1183	79
23130	1184	199
23130	1185	359
23130	1186	466
23130	1187	462
23130	1188	369
23130	1189	267
23130	1190	245
23130	1191	317
23130	1192	423
23130	1193	484
23130	1194	468
23130	1195	385
23130	1196	273
23130	1197	183
23130	1198	158
23130	1199	195
23130	1200	248
23130	1201	257
23130	1202	213
23130	1203	151
23130	1204	101
23130	1205	74
23130	1206	63
23130	1207	59
23130	1208	59
23130	1209	41
23130	1210	-9
23130	1211	-75
23130	1212	-125
23130	1213	-164
23130	1214	-199
23130	1215	-223
23130	1216	-228
23130	1217	-236
23130	1218	-272
23130	1219	-338
23130	1220	-414
23130	1221	-492
23130	1222	-571
23130	1223	-645
23130	1224	-691
23130	1225	-706
23130	1226	-719
23130	1227	-748
23130	1228	-788
23130	1229	-834
23130	1230	-890
23130	1231	-959
23130	1232	-1021
23130	1233	-1054
23130	1234	-1055
23130	1235	-1036
23130	1236	-996
23130	1237	-923
23130	1238	-818
23130	1239	-701
23130	1240	-583
23130	1241	-454
23130	1242	-313
23130	1243	-183
23130	1244	-79
23130	1245	12
23130	1246	109
23130	1247	204
23130	1248	286
23130	1249	362
23130	1250	437
23130	1251	503
23130	1252	534
23130	1253	529
23130	1254	511
23130	1255	491
23130	1256	473
23130	1257	467
23130	1258	493
23130	1259	554
23130	1260	615
23130	1261	641
23130	1262	627
23130	1263	577
23130	1264	499
23130	1265	399
23130	1266	306
23130	1267	254
23130	1268	245
23130	1269	257
23130	1270	272
23130	1271	293
23130	1272	315
23130	1273	315
23130	1274	281
23130	1275	229
23130	1276	177
23130	1277	130
23130	1278	90
23130	1279	83
23130	1280	120
23130	1281	185
23130	1282	239
23130	1283	265
23130	1284	266
23130	1285	244
23130	1286	200
23130	1287	147
23130	1288	114
23130	1289	104
23130	1290	91
23130	1291	51
23130	1292	-11
23130	1293	-89
23130	1294	-186
23130	1295	-299
23130	1296	-405
23130	1297	-477
23130	1298	-514
23130	1299	-520
23130	1300	-473
23130	1301	-371
23130	1302	-251
23130	1303	-164
23130	1304	-118
23130	1305	-85
23130	1306	-27
23130	1307	67
23130	1308	190
23130	1309	322
23130	1310	425
23130	1311	458
23130	1312	416
23130	1313	351
23130	1314	339
23130	1315	401
23130	1316	496
23130	1317	560
23130	1318	552
23130	1319	478
23130	1320	389
23130	1321	390
23130	1322	577
23130	1323	937
23130	1324	1304
23130	1325	1431
23130	1326	1123
23130	1327	333
23130	1328	-799
23130	1329	-1966
23130	1330	-2792
23130	1331	-3004
23130	1332	-2569
23130	1333	-1702
23130	1334	-738
23130	1335	18
23130	1336	397
23130	1337	412
23130	1338	225
23130	1339	58
23130	1340	50
23130	1341	198
23130	1342	399
23130	1343	549
23130	1344	590
23130	1345	521
23130	1346	399
23130	1347	305
23130	1348	296
23130	1349	354
23130	1350	408
23130	1351	408
23130	1352	355
23130	1353	281
23130	1354	214
23130	1355	178
23130	1356	192
23130	1357	239
23130	1358	274
23130	1359	263
23130	1360	221
23130	1361	181
23130	1362	150
23130	1363	113
23130	1364	54
23130	1365	-6
23130	1366	-67
23130	1367	-140
23130	1368	-221
23130	1369	-272
23130	1370	-274
23130	1371	-245
23130	1372	-208
23130	1373	-171
23130	1374	-142
23130	1375	-143
23130	1376	-189
23130	1377	-262
23130	1378	-336
23130	1379	-397
23130	1380	-453
23130	1381	-505
23130	1382	-549
23130	1383	-592
23130	1384	-656
23130	1385	-743
23130	1386	-829
23130	1387	-898
23130	1388	-950
23130	1389	-989
23130	1390	-1004
23130	1391	-989
23130	1392	-958
23130	1393	-924
23130	1394	-875
23130	1395	-792
23130	1396	-674
23130	1397	-537
23130	1398	-389
23130	1399	-226
23130	1400	-59
23130	1401	87
23130	1402	203
23130	1403	305
23130	1404	406
23130	1405	495
23130	1406	562
23130	1407	615
23130	1408	661
23130	1409	690
23130	1410	684
23130	1411	654
23130	1412	622
23130	1413	594
23130	1414	560
23130	1415	517
23130	1416	481
23130	1417	457
23130	1418	430
23130	1419	393
23130	1420	366
23130	1421	367
23130	1422	384
23130	1423	398
23130	1424	403
23130	1425	396
23130	1426	366
23130	1427	301
23130	1428	217
23130	1429	153
23130	1430	121
23130	1431	109
23130	1432	117
23130	1433	155
23130	1434	222
23130	1435	287
23130	1436	328
23130	1437	350
23130	1438	355
23130	1439	334
23130	1440	285
23130	1441	231
23130	1442	199
23130	1443	181
23130	1444	161
23130	1445	135
23130	1446	111
23130	1447	84
23130	1448	44
23130	1449	-7
23130	1450	-57
23130	1451	-103
23130	1452	-163
23130	1453	-245
23130	1454	-329
23130	1455	-383
23130	1456	-392
23130	1457	-341
23130	1458	-249
23130	1459	-149
23130	1460	-82
23130	1461	-58
23130	1462	-56
23130	1463	-19
23130	1464	84
23130	1465	233
23130	1466	377
23130	1467	474
23130	1468	504
23130	1469	473
23130	1470	424
23130	1471	427
23130	1472	511
23130	1473	622
23130	1474	679
23130	1475	628
23130	1476	503
23130	1477	395
23130	1478	416
23130	1479	639
23130	1480	1030
23130	1481	1408
23130	1482	1513
23130	1483	1146
23130	1484	295
23130	1485	-843
23130	1486	-1948
23130	1487	-2679
23130	1488	-2815
23130	1489	-2356
23130	1490	-1533
23130	1491	-676
23130	1492	-54
23130	1493	227
23130	1494	226
23130	1495	88
23130	1496	-20
23130	1497	6
23130	1498	159
23130	1499	336
23130	1500	440
23130	1501	446
23130	1502	398
23130	1503	352
23130	1504	349
23130	1505	405
23130	1506	496
23130	1507	560
23130	1508	546
23130	1509	463
23130	1510	373
23130	1511	321
23130	1512	314
23130	1513	339
23130	1514	381
23130	1515	411
23130	1516	400
23130	1517	352
23130	1518	303
23130	1519	277
23130	1520	260
23130	1521	227
23130	1522	201
23130	1523	192
23130	1524	191
23130	1525	174
23130	1526	152
23130	1527	137
23130	1528	124
23130	1529	96
23130	1530	49
23130	1531	5
23130	1532	-28
23130	1533	-59
23130	1534	-103
23130	1535	-155
23130	1536	-209
23130	1537	-274
23130	1538	-360
23130	1539	-448
23130	1540	-516
23130	1541	-564
23130	1542	-614
23130	1543	-673
23130	1544	-724
23130	1545	-760
23130	1546	-791
23130	1547	-816
23130	1548	-818
23130	1549	-788
23130	1550	-744
23130	1551	-701
23130	1552	-643
23130	1553	-549
23130	1554	-423
23130	1555	-278
23130	1556	-119
23130	1557	50
23130	1558	209
23130	1559	327
23130	1560	402
23130	1561	457
23130	1562	509
23130	1563	554
23130	1564	588
23130	1565	620
23130	1566	649
23130	1567	655
23130	1568	630
23130	1569	589
23130	1570	557
23130	1571	533
23130	1572	502
23130	1573	462
23130	1574	424
23130	1575	392
23130	1576	353
23130	1577	311
23130	1578	292
23130	1579	303
23130	1580	324
23130	1581	335
23130	1582	340
23130	1583	342
23130	1584	330
23130	1585	293
23130	1586	246
23130	1587	209
23130	1588	179
23130	1589	142
23130	1590	102
23130	1591	81
23130	1592	86
23130	1593	103
23130	1594	120
23130	1595	145
23130	1596	172
23130	1597	179
23130	1598	158
23130	1599	127
23130	1600	109
23130	1601	98
23130	1602	77
23130	1603	43
23130	1604	2
23130	1605	-54
23130	1606	-130
23130	1607	-214
23130	1608	-280
23130	1609	-317
23130	1610	-344
23130	1611	-376
23130	1612	-400
23130	1613	-404
23130	1614	-378
23130	1615	-318
23130	1616	-239
23130	1617	-163
23130	1618	-114
23130	1619	-99
23130	1620	-87
23130	1621	-23
23130	1622	102
23130	1623	249
23130	1624	365
23130	1625	422
23130	1626	417
23130	1627	372
23130	1628	343
23130	1629	383
23130	1630	488
23130	1631	580
23130	1632	570
23130	1633	447
23130	1634	291
23130	1635	227
23130	1636	360
23130	1637	709
23130	1638	1152
23130	1639	1434
23130	1640	1279
23130	1641	562
23130	1642	-593
23130	1643	-1858
23130	1644	-2831
23130	1645	-3190
23130	1646	-2827
23130	1647	-1906
23130	1648	-800
23130	1649	99
23130	1650	563
23130	1651	596
23130	1652	367
23130	1653	107
23130	1654	-1
23130	1655	99
23130	1656	323
23130	1657	516
23130	1658	577
23130	1659	517
23130	1660	417
23130	1661	356
23130	1662	372
23130	1663	457
23130	1664	546
23130	1665	560
23130	1666	463
23130	1667	304
23130	1668	173
23130	1669	123
23130	1670	153
23130	1671	220
23130	1672	283
23130	1673	291
23130	1674	227
23130	1675	121
23130	1676	35
23130	1677	4
23130	1678	5
23130	1679	9
23130	1680	17
23130	1681	21
23130	1682	1
23130	1683	-46
23130	1684	-100
23130	1685	-140
23130	1686	-164
23130	1687	-193
23130	1688	-236
23130	1689	-278
23130	1690	-317
23130	1691	-364
23130	1692	-424
23130	1693	-478
23130	1694	-521
23130	1695	-567
23130	1696	-633
23130	1697	-709
23130	1698	-779
23130	1699	-849
23130	1700	-924
23130	1701	-997
23130	1702	-1047
23130	1703	-1081
23130	1704	-1112
23130	1705	-1139
23130	1706	-1141
23130	1707	-1105
23130	1708	-1044
23130	1709	-964
23130	1710	-853
23130	1711	-712
23130	1712	-557
23130	1713	-408
23130	1714	-262
23130	1715	-110
23130	1716	37
23130	1717	159
23130	1718	250
23130	1719	326
23130	1720	388
23130	1721	426
23130	1722	443
23130	1723	461
23130	1724	493
23130	1725	525
23130	1726	545
23130	1727	562
23130	1728	582
23130	1729	589
23130	1730	567
23130	1731	525
23130	1732	480
23130	1733	433
23130	1734	376
23130	1735	319
23130	1736	285
23130	1737	285
23130	1738	297
23130	1739	307
23130	1740	315
23130	1741	323
23130	1742	312
23130	1743	274
23130	1744	229
23130	1745	200
23130	1746	184
23130	1747	169
23130	1748	158
23130	1749	166
23130	1750	186
23130	1751	197
23130	1752	199
23130	1753	208
23130	1754	225
23130	1755	231
23130	1756	215
23130	1757	191
23130	1758	171
23130	1759	147
23130	1760	111
23130	1761	75
23130	1762	50
23130	1763	23
23130	1764	-24
23130	1765	-85
23130	1766	-144
23130	1767	-194
23130	1768	-252
23130	1769	-317
23130	1770	-371
23130	1771	-406
23130	1772	-424
23130	1773	-408
23130	1774	-354
23130	1775	-276
23130	1776	-218
23130	1777	-189
23130	1778	-167
23130	1779	-113
23130	1780	-7
23130	1781	134
23130	1782	280
23130	1783	397
23130	1784	448
23130	1785	425
23130	1786	371
23130	1787	352
23130	1788	398
23130	1789	465
23130	1790	481
23130	1791	407
23130	1792	269
23130	1793	142
23130	1794	137
23130	1795	339
23130	1796	722
23130	1797	1102
23130	1798	1215
23130	1799	860
23130	1800	19
23130	1801	-1128
23130	1802	-2247
23130	1803	-2970
23130	1804	-3048
23130	1805	-2482
23130	1806	-1526
23130	1807	-543
23130	1808	164
23130	1809	458
23130	1810	386
23130	1811	132
23130	1812	-85
23130	1813	-122
23130	1814	17
23130	1815	221
23130	1816	371
23130	1817	419
23130	1818	385
23130	1819	323
23130	1820	296
23130	1821	343
23130	1822	442
23130	1823	518
23130	1824	516
23130	1825	441
23130	1826	342
23130	1827	259
23130	1828	210
23130	1829	203
23130	1830	229
23130	1831	256
23130	1832	252
23130	1833	219
23130	1834	188
23130	1835	174
23130	1836	157
23130	1837	113
23130	1838	64
23130	1839	22
23130	1840	-22
23130	1841	-83
23130	1842	-137
23130	1843	-174
23130	1844	-211
23130	1845	-265
23130	1846	-326
23130	1847	-365
23130	1848	-371
23130	1849	-360
23130	1850	-345
23130	1851	-327
23130	1852	-316
23130	1853	-338
23130	1854	-405
23130	1855	-496
23130	1856	-591
23130	1857	-689
23130	1858	-791
23130	1859	-877
23130	1860	-930
23130	1861	-956
23130	1862	-978
23130	1863	-1005
23130	1864	-1022
23130	1865	-1021
23130	1866	-1003
23130	1867	-956
23130	1868	-852
23130	1869	-684
23130	1870	-482
23130	1871	-284
23130	1872	-103
23130	1873	52
23130	1874	162
23130	1875	221
23130	1876	249
23130	1877	279
23130	1878	315
23130	1879	345
23130	1880	365
23130	1881	387
23130	1882	418
23130	1883	443
23130	1884	459
23130	1885	479
23130	1886	506
23130	1887	513
23130	1888	482
23130	1889	427
23130	1890	371
23130	1891	324
23130	1892	284
23130	1893	266
23130	1894	282
23130	1895	322
23130	1896	356
23130	1897	372
23130	1898	371
23130	1899	354
23130	1900	311
23130	1901	247
23130	1902	195
23130	1903	177
23130	1904	184
23130	1905	196
23130	1906	211
23130	1907	231
23130	1908	248
23130	1909	249
23130	1910	238
23130	1911	237
23130	1912	241
23130	1913	233
23130	1914	206
23130	1915	172
23130	1916	137
23130	1917	92
23130	1918	39
23130	1919	-3
23130	1920	-20
23130	1921	-34
23130	1922	-69
23130	1923	-125
23130	1924	-193
23130	1925	-276
23130	1926	-374
23130	1927	-471
23130	1928	-541
23130	1929	-574
23130	1930	-577
23130	1931	-536
23130	1932	-436
23130	1933	-309
23130	1934	-211
23130	1935	-157
23130	1936	-123
23130	1937	-76
23130	1938	-1
23130	1939	97
23130	1940	204
23130	1941	294
23130	1942	337
23130	1943	320
23130	1944	282
23130	1945	287
23130	1946	362
23130	1947	468
23130	1948	537
23130	1949	526
23130	1950	433
23130	1951	308
23130	1952	259
23130	1953	395
23130	1954	737
23130	1955	1152
23130	1956	1404
23130	1957	1275
23130	1958	666
23130	1959	-344
23130	1960	-1505
23130	1961	-2458
23130	1962	-2889
23130	1963	-2685
23130	1964	-1979
23130	1965	-1062
23130	1966	-237
23130	1967	281
23130	1968	431
23130	1969	312
23130	1970	123
23130	1971	29
23130	1972	78
23130	1973	216
23130	1974	349
23130	1975	413
23130	1976	390
23130	1977	303
23130	1978	215
23130	1979	187
23130	1980	228
23130	1981	285
23130	1982	306
23130	1983	284
23130	1984	238
23130	1985	190
23130	1986	155
23130	1987	146
23130	1988	161
23130	1989	169
23130	1990	140
23130	1991	88
23130	1992	47
23130	1993	34
23130	1994	34
23130	1995	26
23130	1996	18
23130	1997	22
23130	1998	19
23130	1999	-12
[truncated: 159,280 more rows]
