# Supplementary material for: Are Complexity Metrics Reliable in Assessing HRV Control in Obese Patients During Sleep?
Source: PLoS One. 2015 Apr 20;10(4):e0124458. doi: 10.1371/journal.pone.0124458 (PMC4404104; doi:10.1371/journal.pone.0124458)
Supplement: S2 Dataset — (ZIP) [file pone.0124458.s002.zip › cabiddu_obese_patients_data/SUBJECT (5)/1/FC.txt]

5340	0	44
5340	1	47
5340	2	52
5340	3	57
5340	4	63
5340	5	71
5340	6	78
5340	7	82
5340	8	76
5340	9	60
5340	10	39
5340	11	17
5340	12	-10
5340	13	-41
5340	14	-75
5340	15	-105
5340	16	-128
5340	17	-141
5340	18	-138
5340	19	-129
5340	20	-128
5340	21	-154
5340	22	-211
5340	23	-290
5340	24	-368
5340	25	-420
5340	26	-427
5340	27	-381
5340	28	-307
5340	29	-245
5340	30	-222
5340	31	-233
5340	32	-242
5340	33	-228
5340	34	-173
5340	35	-71
5340	36	66
5340	37	215
5340	38	335
5340	39	382
5340	40	341
5340	41	254
5340	42	185
5340	43	183
5340	44	248
5340	45	326
5340	46	350
5340	47	289
5340	48	174
5340	49	77
5340	50	58
5340	51	123
5340	52	214
5340	53	253
5340	54	210
5340	55	151
5340	56	213
5340	57	509
5340	58	1004
5340	59	1449
5340	60	1443
5340	61	606
5340	62	-1196
5340	63	-3712
5340	64	-6314
5340	65	-8203
5340	66	-8722
5340	67	-7642
5340	68	-5269
5340	69	-2327
5340	70	333
5340	71	2066
5340	72	2655
5340	73	2329
5340	74	1587
5340	75	935
5340	76	661
5340	77	765
5340	78	1046
5340	79	1258
5340	80	1257
5340	81	1065
5340	82	821
5340	83	667
5340	84	663
5340	85	757
5340	86	848
5340	87	851
5340	88	751
5340	89	604
5340	90	494
5340	91	474
5340	92	536
5340	93	612
5340	94	628
5340	95	552
5340	96	410
5340	97	277
5340	98	202
5340	99	195
5340	100	226
5340	101	252
5340	102	252
5340	103	239
5340	104	225
5340	105	202
5340	106	165
5340	107	117
5340	108	72
5340	109	35
5340	110	1
5340	111	-35
5340	112	-77
5340	113	-125
5340	114	-182
5340	115	-245
5340	116	-307
5340	117	-364
5340	118	-422
5340	119	-487
5340	120	-564
5340	121	-653
5340	122	-750
5340	123	-850
5340	124	-948
5340	125	-1042
5340	126	-1133
5340	127	-1229
5340	128	-1335
5340	129	-1442
5340	130	-1540
5340	131	-1620
5340	132	-1675
5340	133	-1695
5340	134	-1673
5340	135	-1610
5340	136	-1505
5340	137	-1352
5340	138	-1150
5340	139	-905
5340	140	-636
5340	141	-368
5340	142	-118
5340	143	107
5340	144	302
5340	145	473
5340	146	627
5340	147	768
5340	148	888
5340	149	975
5340	150	1029
5340	151	1055
5340	152	1063
5340	153	1062
5340	154	1058
5340	155	1058
5340	156	1054
5340	157	1039
5340	158	1009
5340	159	969
5340	160	934
5340	161	908
5340	162	895
5340	163	891
5340	164	890
5340	165	881
5340	166	858
5340	167	828
5340	168	803
5340	169	788
5340	170	780
5340	171	772
5340	172	757
5340	173	731
5340	174	695
5340	175	656
5340	176	623
5340	177	605
5340	178	597
5340	179	591
5340	180	580
5340	181	561
5340	182	535
5340	183	505
5340	184	482
5340	185	473
5340	186	474
5340	187	474
5340	188	462
5340	189	437
5340	190	405
5340	191	372
5340	192	347
5340	193	336
5340	194	340
5340	195	345
5340	196	339
5340	197	319
5340	198	291
5340	199	266
5340	200	251
5340	201	252
5340	202	270
5340	203	295
5340	204	315
5340	205	323
5340	206	322
5340	207	316
5340	208	310
5340	209	306
5340	210	304
5340	211	301
5340	212	291
5340	213	269
5340	214	242
5340	215	218
5340	216	204
5340	217	200
5340	218	201
5340	219	202
5340	220	195
5340	221	177
5340	222	148
5340	223	119
5340	224	99
5340	225	89
5340	226	84
5340	227	77
5340	228	62
5340	229	38
5340	230	12
5340	231	-5
5340	232	-1
5340	233	25
5340	234	58
5340	235	80
5340	236	79
5340	237	52
5340	238	5
5340	239	-46
5340	240	-84
5340	241	-106
5340	242	-119
5340	243	-137
5340	244	-165
5340	245	-198
5340	246	-227
5340	247	-246
5340	248	-259
5340	249	-272
5340	250	-299
5340	251	-348
5340	252	-412
5340	253	-468
5340	254	-490
5340	255	-469
5340	256	-422
5340	257	-376
5340	258	-351
5340	259	-348
5340	260	-355
5340	261	-344
5340	262	-288
5340	263	-177
5340	264	-16
5340	265	160
5340	266	286
5340	267	298
5340	268	204
5340	269	74
5340	270	0
5340	271	31
5340	272	138
5340	273	242
5340	274	267
5340	275	193
5340	276	70
5340	277	-17
5340	278	-11
5340	279	75
5340	280	165
5340	281	178
5340	282	116
5340	283	87
5340	284	233
5340	285	609
5340	286	1080
5340	287	1301
5340	288	850
5340	289	-561
5340	290	-2869
5340	291	-5589
5340	292	-7937
5340	293	-9134
5340	294	-8730
5340	295	-6805
5340	296	-3953
5340	297	-1044
5340	298	1139
5340	299	2189
5340	300	2184
5340	301	1568
5340	302	884
5340	303	517
5340	304	567
5340	305	872
5340	306	1165
5340	307	1250
5340	308	1102
5340	309	850
5340	310	664
5340	311	636
5340	312	743
5340	313	876
5340	314	919
5340	315	828
5340	316	649
5340	317	485
5340	318	418
5340	319	459
5340	320	548
5340	321	597
5340	322	548
5340	323	409
5340	324	248
5340	325	141
5340	326	121
5340	327	162
5340	328	201
5340	329	204
5340	330	181
5340	331	158
5340	332	132
5340	333	99
5340	334	61
5340	335	21
5340	336	-21
5340	337	-64
5340	338	-104
5340	339	-135
5340	340	-162
5340	341	-191
5340	342	-228
5340	343	-273
5340	344	-331
5340	345	-406
5340	346	-499
5340	347	-605
5340	348	-718
5340	349	-832
5340	350	-945
5340	351	-1052
5340	352	-1151
5340	353	-1248
5340	354	-1348
5340	355	-1450
5340	356	-1552
5340	357	-1648
5340	358	-1732
5340	359	-1796
5340	360	-1829
5340	361	-1825
5340	362	-1784
5340	363	-1701
5340	364	-1570
5340	365	-1390
5340	366	-1167
5340	367	-916
5340	368	-656
5340	369	-402
5340	370	-166
5340	371	50
5340	372	247
5340	373	430
5340	374	596
5340	375	736
5340	376	843
5340	377	915
5340	378	956
5340	379	972
5340	380	976
5340	381	979
5340	382	986
5340	383	992
5340	384	990
5340	385	977
5340	386	954
5340	387	921
5340	388	883
5340	389	851
5340	390	830
5340	391	816
5340	392	801
5340	393	780
5340	394	752
5340	395	721
5340	396	690
5340	397	666
5340	398	651
5340	399	645
5340	400	642
5340	401	637
5340	402	630
5340	403	621
5340	404	609
5340	405	592
5340	406	572
5340	407	554
5340	408	541
5340	409	533
5340	410	527
5340	411	520
5340	412	513
5340	413	502
5340	414	488
5340	415	475
5340	416	463
5340	417	449
5340	418	421
5340	419	376
5340	420	320
5340	421	263
5340	422	217
5340	423	196
5340	424	205
5340	425	232
5340	426	254
5340	427	248
5340	428	212
5340	429	159
5340	430	111
5340	431	90
5340	432	107
5340	433	154
5340	434	203
5340	435	225
5340	436	206
5340	437	158
5340	438	101
5340	439	59
5340	440	49
5340	441	71
5340	442	112
5340	443	145
5340	444	153
5340	445	136
5340	446	107
5340	447	79
5340	448	62
5340	449	59
5340	450	64
5340	451	64
5340	452	50
5340	453	28
5340	454	13
5340	455	16
5340	456	35
5340	457	62
5340	458	82
5340	459	85
5340	460	67
5340	461	35
5340	462	0
5340	463	-28
5340	464	-54
5340	465	-81
5340	466	-112
5340	467	-139
5340	468	-155
5340	469	-155
5340	470	-141
5340	471	-124
5340	472	-130
5340	473	-178
5340	474	-267
5340	475	-370
5340	476	-451
5340	477	-478
5340	478	-444
5340	479	-371
5340	480	-298
5340	481	-259
5340	482	-259
5340	483	-282
5340	484	-295
5340	485	-262
5340	486	-170
5340	487	-20
5340	488	156
5340	489	291
5340	490	318
5340	491	244
5340	492	136
5340	493	74
5340	494	98
5340	495	182
5340	496	260
5340	497	267
5340	498	190
5340	499	76
5340	500	7
5340	501	30
5340	502	126
5340	503	216
5340	504	232
5340	505	186
5340	506	178
5340	507	340
5340	508	714
5340	509	1160
5340	510	1346
5340	511	870
5340	512	-522
5340	513	-2742
5340	514	-5306
5340	515	-7468
5340	516	-8497
5340	517	-7988
5340	518	-6045
5340	519	-3260
5340	520	-471
5340	521	1580
5340	522	2523
5340	523	2447
5340	524	1786
5340	525	1068
5340	526	670
5340	527	684
5340	528	947
5340	529	1195
5340	530	1244
5340	531	1073
5340	532	806
5340	533	607
5340	534	576
5340	535	695
5340	536	857
5340	537	934
5340	538	872
5340	539	705
5340	540	530
5340	541	430
5340	542	431
5340	543	496
5340	544	545
5340	545	517
5340	546	407
5340	547	274
5340	548	184
5340	549	166
5340	550	204
5340	551	249
5340	552	270
5340	553	267
5340	554	254
5340	555	226
5340	556	189
5340	557	154
5340	558	129
5340	559	112
5340	560	97
5340	561	77
5340	562	42
5340	563	-13
5340	564	-85
5340	565	-161
5340	566	-235
5340	567	-303
5340	568	-367
5340	569	-428
5340	570	-488
5340	571	-553
5340	572	-628
5340	573	-716
5340	574	-817
5340	575	-932
5340	576	-1059
5340	577	-1188
5340	578	-1305
5340	579	-1405
5340	580	-1488
5340	581	-1552
5340	582	-1595
5340	583	-1614
5340	584	-1605
5340	585	-1561
5340	586	-1472
5340	587	-1337
5340	588	-1158
5340	589	-947
5340	590	-710
5340	591	-459
5340	592	-208
5340	593	32
5340	594	248
5340	595	437
5340	596	593
5340	597	717
5340	598	816
5340	599	897
5340	600	963
5340	601	1013
5340	602	1043
5340	603	1054
5340	604	1049
5340	605	1032
5340	606	1011
5340	607	997
5340	608	994
5340	609	996
5340	610	989
5340	611	970
5340	612	938
5340	613	901
5340	614	866
5340	615	842
5340	616	834
5340	617	836
5340	618	836
5340	619	824
5340	620	800
5340	621	770
5340	622	742
5340	623	721
5340	624	711
5340	625	708
5340	626	701
5340	627	680
5340	628	649
5340	629	615
5340	630	588
5340	631	570
5340	632	559
5340	633	553
5340	634	546
5340	635	537
5340	636	526
5340	637	517
5340	638	510
5340	639	496
5340	640	470
5340	641	435
5340	642	396
5340	643	360
5340	644	333
5340	645	317
5340	646	315
5340	647	321
5340	648	326
5340	649	325
5340	650	319
5340	651	308
5340	652	291
5340	653	269
5340	654	246
5340	655	226
5340	656	211
5340	657	203
5340	658	207
5340	659	221
5340	660	234
5340	661	238
5340	662	228
5340	663	211
5340	664	192
5340	665	175
5340	666	164
5340	667	158
5340	668	156
5340	669	147
5340	670	127
5340	671	102
5340	672	83
5340	673	77
5340	674	84
5340	675	96
5340	676	111
5340	677	118
5340	678	115
5340	679	102
5340	680	87
5340	681	70
5340	682	50
5340	683	24
5340	684	-3
5340	685	-25
5340	686	-35
5340	687	-29
5340	688	-9
5340	689	10
5340	690	3
5340	691	-47
5340	692	-145
5340	693	-263
5340	694	-363
5340	695	-412
5340	696	-391
5340	697	-319
5340	698	-241
5340	699	-197
5340	700	-198
5340	701	-219
5340	702	-228
5340	703	-187
5340	704	-103
5340	705	26
5340	706	182
5340	707	322
5340	708	388
5340	709	364
5340	710	289
5340	711	227
5340	712	225
5340	713	275
5340	714	334
5340	715	345
5340	716	284
5340	717	184
5340	718	112
5340	719	119
5340	720	195
5340	721	276
5340	722	296
5340	723	249
5340	724	213
5340	725	318
5340	726	651
5340	727	1147
5340	728	1540
5340	729	1434
5340	730	485
5340	731	-1384
5340	732	-3870
5340	733	-6331
5340	734	-8004
5340	735	-8299
5340	736	-7061
5340	737	-4650
5340	738	-1792
5340	739	706
5340	740	2269
5340	741	2737
5340	742	2357
5340	743	1611
5340	744	968
5340	745	685
5340	746	750
5340	747	973
5340	748	1138
5340	749	1129
5340	750	969
5340	751	776
5340	752	666
5340	753	678
5340	754	762
5340	755	823
5340	756	798
5340	757	690
5340	758	561
5340	759	478
5340	760	477
5340	761	540
5340	762	602
5340	763	595
5340	764	496
5340	765	348
5340	766	221
5340	767	154
5340	768	160
5340	769	188
5340	770	197
5340	771	182
5340	772	160
5340	773	140
5340	774	120
5340	775	92
5340	776	56
5340	777	15
5340	778	-27
5340	779	-68
5340	780	-113
5340	781	-165
5340	782	-223
5340	783	-282
5340	784	-341
5340	785	-400
5340	786	-457
5340	787	-513
5340	788	-572
5340	789	-646
5340	790	-738
5340	791	-845
5340	792	-957
5340	793	-1072
5340	794	-1183
5340	795	-1287
5340	796	-1387
5340	797	-1487
5340	798	-1587
5340	799	-1682
5340	800	-1754
5340	801	-1794
5340	802	-1795
5340	803	-1748
5340	804	-1649
5340	805	-1496
5340	806	-1296
5340	807	-1056
5340	808	-785
5340	809	-501
5340	810	-226
5340	811	23
5340	812	239
5340	813	422
5340	814	572
5340	815	696
5340	816	800
5340	817	890
5340	818	965
5340	819	1020
5340	820	1053
5340	821	1071
5340	822	1077
5340	823	1075
5340	824	1068
5340	825	1059
5340	826	1046
5340	827	1028
5340	828	1004
5340	829	977
5340	830	951
5340	831	928
5340	832	904
5340	833	878
5340	834	857
5340	835	836
5340	836	811
5340	837	786
5340	838	766
5340	839	750
5340	840	734
5340	841	717
5340	842	703
5340	843	694
5340	844	684
5340	845	668
5340	846	647
5340	847	622
5340	848	591
5340	849	554
5340	850	518
5340	851	490
5340	852	472
5340	853	464
5340	854	460
5340	855	455
5340	856	439
5340	857	405
5340	858	352
5340	859	296
5340	860	250
5340	861	224
5340	862	222
5340	863	238
5340	864	263
5340	865	280
5340	866	280
5340	867	262
5340	868	237
5340	869	215
5340	870	200
5340	871	197
5340	872	207
5340	873	223
5340	874	234
5340	875	231
5340	876	214
5340	877	191
5340	878	168
5340	879	153
5340	880	151
5340	881	162
5340	882	179
5340	883	195
5340	884	204
5340	885	206
5340	886	201
5340	887	191
5340	888	178
5340	889	165
5340	890	152
5340	891	136
5340	892	116
5340	893	94
5340	894	77
5340	895	63
5340	896	51
5340	897	35
5340	898	14
5340	899	-13
5340	900	-43
5340	901	-69
5340	902	-83
5340	903	-86
5340	904	-89
5340	905	-108
5340	906	-153
5340	907	-217
5340	908	-283
5340	909	-330
5340	910	-340
5340	911	-316
5340	912	-284
5340	913	-265
5340	914	-263
5340	915	-265
5340	916	-254
5340	917	-205
5340	918	-126
5340	919	-7
5340	920	141
5340	921	275
5340	922	333
5340	923	293
5340	924	197
5340	925	115
5340	926	101
5340	927	162
5340	928	251
5340	929	301
5340	930	270
5340	931	180
5340	932	88
5340	933	52
5340	934	80
5340	935	129
5340	936	147
5340	937	130
5340	938	145
5340	939	301
5340	940	659
5340	941	1124
5340	942	1413
5340	943	1139
5340	944	0
5340	945	-2028
5340	946	-4582
5340	947	-6980
5340	948	-8455
5340	949	-8457
5340	950	-6911
5340	951	-4259
5340	952	-1293
5340	953	1166
5340	954	2574
5340	955	2838
5340	956	2280
5340	957	1436
5340	958	783
5340	959	549
5340	960	679
5340	961	947
5340	962	1120
5340	963	1087
5340	964	895
5340	965	686
5340	966	587
5340	967	628
5340	968	737
5340	969	803
5340	970	756
5340	971	605
5340	972	429
5340	973	317
5340	974	315
5340	975	395
5340	976	475
5340	977	470
5340	978	357
5340	979	186
5340	980	38
5340	981	-37
5340	982	-21
5340	983	27
5340	984	54
5340	985	44
5340	986	14
5340	987	-17
5340	988	-45
5340	989	-71
5340	990	-100
5340	991	-141
5340	992	-204
5340	993	-294
5340	994	-393
5340	995	-476
5340	996	-522
5340	997	-526
5340	998	-508
5340	999	-501
5340	1000	-530
5340	1001	-608
5340	1002	-731
5340	1003	-878
5340	1004	-1014
5340	1005	-1118
5340	1006	-1189
5340	1007	-1252
5340	1008	-1329
5340	1009	-1434
5340	1010	-1562
5340	1011	-1716
5340	1012	-1841
5340	1013	-1885
5340	1014	-1861
5340	1015	-1790
5340	1016	-1727
5340	1017	-1677
5340	1018	-1604
5340	1019	-1453
5340	1020	-1200
5340	1021	-873
5340	1022	-544
5340	1023	-288
5340	1024	-131
5340	1025	-37
5340	1026	74
5340	1027	258
5340	1028	506
5340	1029	740
5340	1030	861
5340	1031	814
5340	1032	633
5340	1033	441
5340	1034	379
5340	1035	512
5340	1036	777
5340	1037	1007
5340	1038	1032
5340	1039	781
5340	1040	343
5340	1041	-54
5340	1042	-157
5340	1043	171
5340	1044	862
5340	1045	1664
5340	1046	2259
5340	1047	2422
5340	1048	2121
5340	1049	1524
5340	1050	905
5340	1051	502
5340	1052	407
5340	1053	545
5340	1054	739
5340	1055	829
5340	1056	756
5340	1057	573
5340	1058	396
5340	1059	328
5340	1060	393
5340	1061	519
5340	1062	604
5340	1063	578
5340	1064	448
5340	1065	287
5340	1066	176
5340	1067	158
5340	1068	210
5340	1069	275
5340	1070	290
5340	1071	243
5340	1072	167
5340	1073	118
5340	1074	133
5340	1075	211
5340	1076	277
5340	1077	286
5340	1078	253
5340	1079	193
5340	1080	160
5340	1081	160
5340	1082	179
5340	1083	189
5340	1084	176
5340	1085	143
5340	1086	105
5340	1087	79
5340	1088	71
5340	1089	80
5340	1090	92
5340	1091	89
5340	1092	65
5340	1093	27
5340	1094	-2
5340	1095	-8
5340	1096	9
5340	1097	34
5340	1098	50
5340	1099	45
5340	1100	18
5340	1101	-20
5340	1102	-49
5340	1103	-55
5340	1104	-45
5340	1105	-32
5340	1106	-27
5340	1107	-32
5340	1108	-41
5340	1109	-47
5340	1110	-43
5340	1111	-26
5340	1112	-5
5340	1113	7
5340	1114	4
5340	1115	-11
5340	1116	-32
5340	1117	-58
5340	1118	-92
5340	1119	-140
5340	1120	-205
5340	1121	-286
5340	1122	-361
5340	1123	-407
5340	1124	-411
5340	1125	-382
5340	1126	-342
5340	1127	-310
5340	1128	-287
5340	1129	-273
5340	1130	-238
5340	1131	-195
5340	1132	-105
5340	1133	42
5340	1134	219
5340	1135	348
5340	1136	377
5340	1137	320
5340	1138	238
5340	1139	200
5340	1140	235
5340	1141	316
5340	1142	376
5340	1143	363
5340	1144	283
5340	1145	195
5340	1146	160
5340	1147	195
5340	1148	260
5340	1149	289
5340	1150	257
5340	1151	214
5340	1152	275
5340	1153	537
5340	1154	964
5340	1155	1324
5340	1156	1239
5340	1157	349
5340	1158	-1471
5340	1159	-3968
5340	1160	-6525
5340	1161	-8358
5340	1162	-8819
5340	1163	-7685
5340	1164	-5267
5340	1165	-2289
5340	1166	398
5340	1167	2150
5340	1168	2740
5340	1169	2390
5340	1170	1603
5340	1171	896
5340	1172	574
5340	1173	655
5340	1174	946
5340	1175	1204
5340	1176	1281
5340	1177	1175
5340	1178	998
5340	1179	881
5340	1180	882
5340	1181	961
5340	1182	1028
5340	1183	1016
5340	1184	920
5340	1185	793
5340	1186	699
5340	1187	676
5340	1188	705
5340	1189	722
5340	1190	665
5340	1191	521
5340	1192	343
5340	1193	220
5340	1194	195
5340	1195	291
5340	1196	419
5340	1197	505
5340	1198	517
5340	1199	466
5340	1200	372
5340	1201	257
5340	1202	147
5340	1203	69
5340	1204	38
5340	1205	47
5340	1206	71
5340	1207	75
5340	1208	37
5340	1209	-37
5340	1210	-125
5340	1211	-205
5340	1212	-260
5340	1213	-293
5340	1214	-322
5340	1215	-372
5340	1216	-462
5340	1217	-589
5340	1218	-738
5340	1219	-892
5340	1220	-1037
5340	1221	-1164
5340	1222	-1273
5340	1223	-1373
5340	1224	-1471
5340	1225	-1575
5340	1226	-1682
5340	1227	-1781
5340	1228	-1863
5340	1229	-1913
5340	1230	-1911
5340	1231	-1841
5340	1232	-1695
5340	1233	-1479
5340	1234	-1204
5340	1235	-891
5340	1236	-575
5340	1237	-284
5340	1238	-37
5340	1239	172
5340	1240	357
5340	1241	530
5340	1242	689
5340	1243	827
5340	1244	929
5340	1245	984
5340	1246	998
5340	1247	990
5340	1248	983
5340	1249	987
5340	1250	1000
5340	1251	1016
5340	1252	1027
5340	1253	1023
5340	1254	997
5340	1255	954
5340	1256	902
5340	1257	843
5340	1258	778
5340	1259	718
5340	1260	684
5340	1261	695
5340	1262	749
5340	1263	829
5340	1264	901
5340	1265	933
5340	1266	904
5340	1267	820
5340	1268	712
5340	1269	627
5340	1270	600
5340	1271	641
5340	1272	725
5340	1273	811
5340	1274	861
5340	1275	849
5340	1276	783
5340	1277	696
5340	1278	617
5340	1279	563
5340	1280	529
5340	1281	499
5340	1282	461
5340	1283	412
5340	1284	361
5340	1285	320
5340	1286	294
5340	1287	278
5340	1288	252
5340	1289	204
5340	1290	142
5340	1291	88
5340	1292	71
5340	1293	117
5340	1294	232
5340	1295	392
5340	1296	547
5340	1297	644
5340	1298	657
5340	1299	591
5340	1300	475
5340	1301	349
5340	1302	247
5340	1303	188
5340	1304	170
5340	1305	178
5340	1306	193
5340	1307	199
5340	1308	194
5340	1309	178
5340	1310	157
5340	1311	144
5340	1312	148
5340	1313	165
5340	1314	183
5340	1315	191
5340	1316	187
5340	1317	176
5340	1318	159
5340	1319	139
5340	1320	121
5340	1321	102
5340	1322	75
5340	1323	40
5340	1324	4
5340	1325	-16
5340	1326	-17
5340	1327	-3
5340	1328	9
5340	1329	-7
5340	1330	-65
5340	1331	-161
5340	1332	-265
5340	1333	-338
5340	1334	-352
5340	1335	-310
5340	1336	-244
5340	1337	-195
5340	1338	-188
5340	1339	-223
5340	1340	-277
5340	1341	-303
5340	1342	-260
5340	1343	-124
5340	1344	94
5340	1345	338
5340	1346	511
5340	1347	549
5340	1348	472
5340	1349	357
5340	1350	286
5340	1351	294
5340	1352	348
5340	1353	383
5340	1354	355
5340	1355	270
5340	1356	182
5340	1357	148
5340	1358	185
5340	1359	250
5340	1360	273
5340	1361	227
5340	1362	180
5340	1363	266
5340	1364	583
5340	1365	1080
5340	1366	1495
5340	1367	1425
5340	1368	496
5340	1369	-1413
5340	1370	-4014
5340	1371	-6643
5340	1372	-8484
5340	1373	-8887
5340	1374	-7660
5340	1375	-5151
5340	1376	-2124
5340	1377	550
5340	1378	2241
5340	1379	2765
5340	1380	2388
5340	1381	1626
5340	1382	979
5340	1383	718
5340	1384	829
5340	1385	1103
5340	1386	1296
5340	1387	1282
5340	1388	1098
5340	1389	881
5340	1390	763
5340	1391	782
5340	1392	883
5340	1393	962
5340	1394	942
5340	1395	820
5340	1396	669
5340	1397	572
5340	1398	571
5340	1399	640
5340	1400	701
5340	1401	684
5340	1402	569
5340	1403	398
5340	1404	255
5340	1405	195
5340	1406	221
5340	1407	279
5340	1408	309
5340	1409	301
5340	1410	279
5340	1411	256
5340	1412	229
5340	1413	198
5340	1414	162
5340	1415	119
5340	1416	63
5340	1417	-2
5340	1418	-66
5340	1419	-122
5340	1420	-169
5340	1421	-212
5340	1422	-258
5340	1423	-313
5340	1424	-383
5340	1425	-472
5340	1426	-572
5340	1427	-677
5340	1428	-784
5340	1429	-897
5340	1430	-1017
5340	1431	-1141
5340	1432	-1261
5340	1433	-1372
5340	1434	-1471
5340	1435	-1555
5340	1436	-1625
5340	1437	-1691
5340	1438	-1754
5340	1439	-1803
5340	1440	-1819
5340	1441	-1785
5340	1442	-1690
5340	1443	-1528
5340	1444	-1301
5340	1445	-1028
5340	1446	-737
5340	1447	-450
5340	1448	-183
5340	1449	60
5340	1450	278
5340	1451	473
5340	1452	644
5340	1453	788
5340	1454	902
5340	1455	983
5340	1456	1039
5340	1457	1078
5340	1458	1104
5340	1459	1118
5340	1460	1120
5340	1461	1117
5340	1462	1106
5340	1463	1090
5340	1464	1081
5340	1465	1082
5340	1466	1092
5340	1467	1099
5340	1468	1087
5340	1469	1049
5340	1470	985
5340	1471	905
5340	1472	828
5340	1473	770
5340	1474	749
5340	1475	762
5340	1476	792
5340	1477	822
5340	1478	842
5340	1479	840
5340	1480	811
5340	1481	764
5340	1482	713
5340	1483	671
5340	1484	639
5340	1485	613
5340	1486	591
5340	1487	576
5340	1488	564
5340	1489	552
5340	1490	540
5340	1491	531
5340	1492	517
5340	1493	496
5340	1494	467
5340	1495	436
5340	1496	411
5340	1497	392
5340	1498	380
5340	1499	371
5340	1500	360
5340	1501	340
5340	1502	310
5340	1503	278
5340	1504	260
5340	1505	257
5340	1506	264
5340	1507	273
5340	1508	276
5340	1509	270
5340	1510	258
5340	1511	245
5340	1512	239
5340	1513	241
5340	1514	243
5340	1515	237
5340	1516	224
5340	1517	210
5340	1518	198
5340	1519	195
5340	1520	201
5340	1521	211
5340	1522	217
5340	1523	207
5340	1524	182
5340	1525	152
5340	1526	128
5340	1527	111
5340	1528	94
5340	1529	71
5340	1530	37
5340	1531	-4
5340	1532	-43
5340	1533	-63
5340	1534	-60
5340	1535	-49
5340	1536	-52
5340	1537	-86
5340	1538	-158
5340	1539	-248
5340	1540	-325
5340	1541	-356
5340	1542	-321
5340	1543	-242
5340	1544	-161
5340	1545	-120
5340	1546	-127
5340	1547	-155
5340	1548	-166
5340	1549	-145
5340	1550	-69
5340	1551	60
5340	1552	221
5340	1553	358
5340	1554	407
5340	1555	349
5340	1556	236
5340	1557	148
5340	1558	147
5340	1559	235
5340	1560	350
5340	1561	408
5340	1562	363
5340	1563	244
5340	1564	125
5340	1565	79
5340	1566	122
5340	1567	201
5340	1568	238
5340	1569	207
5340	1570	170
5340	1571	255
5340	1572	556
5340	1573	1011
5340	1574	1349
5340	1575	1160
5340	1576	97
5340	1577	-1918
5340	1578	-4549
5340	1579	-7099
5340	1580	-8742
5340	1581	-8866
5340	1582	-7338
5340	1583	-4596
5340	1584	-1463
5340	1585	1168
5340	1586	2691
5340	1587	2988
5340	1588	2396
5340	1589	1495
5340	1590	808
5340	1591	584
5340	1592	759
5340	1593	1076
5340	1594	1269
5340	1595	1215
5340	1596	972
5340	1597	714
5340	1598	592
5340	1599	644
5340	1600	785
5340	1601	885
5340	1602	856
5340	1603	702
5340	1604	507
5340	1605	375
5340	1606	365
5340	1607	454
5340	1608	551
5340	1609	571
5340	1610	484
5340	1611	330
5340	1612	191
5340	1613	138
5340	1614	161
5340	1615	212
5340	1616	236
5340	1617	217
5340	1618	178
5340	1619	135
5340	1620	91
5340	1621	50
5340	1622	11
5340	1623	-23
5340	1624	-56
5340	1625	-93
5340	1626	-137
5340	1627	-186
5340	1628	-239
5340	1629	-301
5340	1630	-375
5340	1631	-459
5340	1632	-547
5340	1633	-634
5340	1634	-722
5340	1635	-807
5340	1636	-891
5340	1637	-977
5340	1638	-1072
5340	1639	-1178
5340	1640	-1289
5340	1641	-1398
5340	1642	-1504
5340	1643	-1606
5340	1644	-1701
5340	1645	-1788
5340	1646	-1865
5340	1647	-1922
5340	1648	-1941
5340	1649	-1902
5340	1650	-1792
5340	1651	-1611
5340	1652	-1367
5340	1653	-1077
5340	1654	-766
5340	1655	-459
5340	1656	-178
5340	1657	69
5340	1658	279
5340	1659	453
5340	1660	597
5340	1661	716
5340	1662	822
5340	1663	918
5340	1664	1002
5340	1665	1070
5340	1666	1119
5340	1667	1143
5340	1668	1140
5340	1669	1117
5340	1670	1090
5340	1671	1067
5340	1672	1051
5340	1673	1037
5340	1674	1023
5340	1675	1003
5340	1676	970
5340	1677	926
5340	1678	878
5340	1679	838
5340	1680	809
5340	1681	788
5340	1682	774
5340	1683	765
5340	1684	759
5340	1685	755
5340	1686	752
5340	1687	751
5340	1688	743
5340	1689	719
5340	1690	673
5340	1691	614
5340	1692	557
5340	1693	515
5340	1694	494
5340	1695	494
5340	1696	507
5340	1697	514
5340	1698	504
5340	1699	472
5340	1700	428
5340	1701	384
5340	1702	348
5340	1703	323
5340	1704	308
5340	1705	297
5340	1706	281
5340	1707	256
5340	1708	228
5340	1709	207
5340	1710	192
5340	1711	181
5340	1712	171
5340	1713	160
5340	1714	147
5340	1715	131
5340	1716	119
5340	1717	115
5340	1718	118
5340	1719	122
5340	1720	124
5340	1721	122
5340	1722	119
5340	1723	112
5340	1724	101
5340	1725	90
5340	1726	80
5340	1727	73
5340	1728	70
5340	1729	76
5340	1730	91
5340	1731	108
5340	1732	113
5340	1733	102
5340	1734	78
5340	1735	53
5340	1736	31
5340	1737	16
5340	1738	6
5340	1739	-5
5340	1740	-28
5340	1741	-66
5340	1742	-107
5340	1743	-138
5340	1744	-153
5340	1745	-158
5340	1746	-166
5340	1747	-192
5340	1748	-245
5340	1749	-321
5340	1750	-394
5340	1751	-433
5340	1752	-419
5340	1753	-368
5340	1754	-311
5340	1755	-276
5340	1756	-269
5340	1757	-289
5340	1758	-309
5340	1759	-297
5340	1760	-224
5340	1761	-79
5340	1762	106
5340	1763	256
5340	1764	300
5340	1765	242
5340	1766	147
5340	1767	96
5340	1768	133
5340	1769	231
5340	1770	313
5340	1771	310
5340	1772	215
5340	1773	89
5340	1774	15
5340	1775	37
5340	1776	131
5340	1777	216
5340	1778	224
5340	1779	172
5340	1780	175
5340	1781	371
5340	1782	789
5340	1783	1250
5340	1784	1374
5340	1785	740
5340	1786	-899
5340	1787	-3404
5340	1788	-6211
5340	1789	-8488
5340	1790	-9454
5340	1791	-8721
5340	1792	-6469
5340	1793	-3386
5340	1794	-388
5340	1795	1746
5340	1796	2659
5340	1797	2498
5340	1798	1762
5340	1799	1022
5340	1800	651
5340	1801	713
5340	1802	1018
5340	1803	1292
5340	1804	1347
5340	1805	1175
5340	1806	917
5340	1807	744
5340	1808	738
5340	1809	859
5340	1810	988
5340	1811	1016
5340	1812	911
5340	1813	735
5340	1814	588
5340	1815	546
5340	1816	608
5340	1817	701
5340	1818	732
5340	1819	653
5340	1820	489
5340	1821	322
5340	1822	222
5340	1823	219
5340	1824	278
5340	1825	334
5340	1826	349
5340	1827	335
5340	1828	316
5340	1829	288
5340	1830	253
5340	1831	214
5340	1832	178
5340	1833	145
5340	1834	109
5340	1835	67
5340	1836	16
5340	1837	-41
5340	1838	-107
5340	1839	-181
5340	1840	-259
5340	1841	-340
5340	1842	-422
5340	1843	-507
5340	1844	-597
5340	1845	-688
5340	1846	-781
5340	1847	-882
5340	1848	-992
5340	1849	-1107
5340	1850	-1227
5340	1851	-1349
5340	1852	-1472
5340	1853	-1589
5340	1854	-1695
5340	1855	-1788
5340	1856	-1861
5340	1857	-1903
5340	1858	-1896
5340	1859	-1826
5340	1860	-1687
5340	1861	-1480
5340	1862	-1216
5340	1863	-918
5340	1864	-614
5340	1865	-330
5340	1866	-80
5340	1867	139
5340	1868	329
5340	1869	501
5340	1870	657
5340	1871	799
5340	1872	916
5340	1873	999
5340	1874	1047
5340	1875	1068
5340	1876	1074
5340	1877	1071
5340	1878	1068
5340	1879	1066
5340	1880	1059
5340	1881	1042
5340	1882	1010
5340	1883	972
5340	1884	936
5340	1885	906
5340	1886	883
5340	1887	864
5340	1888	845
5340	1889	818
5340	1890	779
5340	1891	732
5340	1892	693
5340	1893	671
5340	1894	667
5340	1895	675
5340	1896	686
5340	1897	690
5340	1898	676
5340	1899	644
5340	1900	599
5340	1901	557
5340	1902	525
5340	1903	504
5340	1904	491
5340	1905	480
5340	1906	464
5340	1907	438
5340	1908	407
5340	1909	386
5340	1910	379
5340	1911	386
5340	1912	398
5340	1913	405
5340	1914	397
5340	1915	367
5340	1916	319
5340	1917	268
5340	1918	231
5340	1919	212
5340	1920	208
5340	1921	212
5340	1922	214
5340	1923	205
5340	1924	184
5340	1925	156
5340	1926	137
5340	1927	136
5340	1928	151
5340	1929	176
5340	1930	201
5340	1931	214
5340	1932	209
5340	1933	184
5340	1934	146
5340	1935	111
5340	1936	88
5340	1937	82
5340	1938	92
5340	1939	110
5340	1940	125
5340	1941	126
5340	1942	112
5340	1943	89
5340	1944	69
5340	1945	59
5340	1946	60
5340	1947	67
5340	1948	69
5340	1949	51
5340	1950	7
5340	1951	-51
5340	1952	-100
5340	1953	-121
5340	1954	-110
5340	1955	-81
5340	1956	-58
5340	1957	-66
5340	1958	-119
5340	1959	-202
5340	1960	-283
5340	1961	-334
5340	1962	-346
5340	1963	-329
5340	1964	-300
5340	1965	-271
5340	1966	-256
5340	1967	-250
5340	1968	-235
5340	1969	-182
5340	1970	-68
5340	1971	94
5340	1972	244
5340	1973	310
5340	1974	285
5340	1975	210
5340	1976	154
5340	1977	164
5340	1978	231
5340	1979	297
5340	1980	303
5340	1981	234
5340	1982	133
5340	1983	64
5340	1984	61
5340	1985	110
5340	1986	153
5340	1987	147
5340	1988	113
5340	1989	157
5340	1990	395
5340	1991	836
5340	1992	1299
5340	1993	1421
5340	1994	795
5340	1995	-805
5340	1996	-3245
5340	1997	-5980
5340	1998	-8206
5340	1999	-9168
[truncated: 159,280 more rows]
