# Supplementary material for: Are Complexity Metrics Reliable in Assessing HRV Control in Obese Patients During Sleep?
Source: PLoS One. 2015 Apr 20;10(4):e0124458. doi: 10.1371/journal.pone.0124458 (PMC4404104; doi:10.1371/journal.pone.0124458)
Supplement: S2 Dataset — (ZIP) [file pone.0124458.s002.zip › cabiddu_obese_patients_data/SUBJECT (5)/2/FC.txt]

6420	0	933
6420	1	1129
6420	2	1298
6420	3	1434
6420	4	1539
6420	5	1622
6420	6	1684
6420	7	1718
6420	8	1723
6420	9	1713
6420	10	1699
6420	11	1683
6420	12	1665
6420	13	1650
6420	14	1640
6420	15	1624
6420	16	1591
6420	17	1547
6420	18	1501
6420	19	1464
6420	20	1433
6420	21	1406
6420	22	1381
6420	23	1349
6420	24	1299
6420	25	1230
6420	26	1156
6420	27	1092
6420	28	1040
6420	29	994
6420	30	953
6420	31	917
6420	32	875
6420	33	822
6420	34	765
6420	35	716
6420	36	676
6420	37	637
6420	38	596
6420	39	558
6420	40	527
6420	41	498
6420	42	471
6420	43	454
6420	44	448
6420	45	441
6420	46	424
6420	47	400
6420	48	382
6420	49	374
6420	50	378
6420	51	394
6420	52	422
6420	53	450
6420	54	459
6420	55	447
6420	56	426
6420	57	412
6420	58	406
6420	59	409
6420	60	421
6420	61	439
6420	62	450
6420	63	446
6420	64	430
6420	65	416
6420	66	408
6420	67	401
6420	68	391
6420	69	383
6420	70	375
6420	71	359
6420	72	338
6420	73	325
6420	74	323
6420	75	326
6420	76	324
6420	77	315
6420	78	301
6420	79	281
6420	80	256
6420	81	235
6420	82	231
6420	83	237
6420	84	243
6420	85	244
6420	86	243
6420	87	238
6420	88	227
6420	89	207
6420	90	188
6420	91	172
6420	92	155
6420	93	135
6420	94	117
6420	95	111
6420	96	111
6420	97	111
6420	98	105
6420	99	99
6420	100	91
6420	101	74
6420	102	55
6420	103	46
6420	104	50
6420	105	59
6420	106	67
6420	107	72
6420	108	74
6420	109	67
6420	110	47
6420	111	21
6420	112	-3
6420	113	-23
6420	114	-48
6420	115	-75
6420	116	-96
6420	117	-114
6420	118	-134
6420	119	-161
6420	120	-188
6420	121	-218
6420	122	-256
6420	123	-300
6420	124	-334
6420	125	-344
6420	126	-330
6420	127	-304
6420	128	-279
6420	129	-270
6420	130	-289
6420	131	-324
6420	132	-356
6420	133	-347
6420	134	-291
6420	135	-168
6420	136	-17
6420	137	176
6420	138	360
6420	139	415
6420	140	315
6420	141	143
6420	142	21
6420	143	30
6420	144	160
6420	145	322
6420	146	402
6420	147	334
6420	148	148
6420	149	-38
6420	150	-98
6420	151	-3
6420	152	162
6420	153	266
6420	154	246
6420	155	168
6420	156	198
6420	157	478
6420	158	971
6420	159	1365
6420	160	1150
6420	161	-131
6420	162	-2568
6420	163	-5716
6420	164	-8675
6420	165	-10417
6420	166	-10210
6420	167	-7964
6420	168	-4328
6420	169	-435
6420	170	2579
6420	171	4029
6420	172	3899
6420	173	2754
6420	174	1405
6420	175	521
6420	176	358
6420	177	728
6420	178	1210
6420	179	1441
6420	180	1306
6420	181	941
6420	182	600
6420	183	481
6420	184	611
6420	185	849
6420	186	992
6420	187	925
6420	188	694
6420	189	445
6420	190	318
6420	191	362
6420	192	517
6420	193	655
6420	194	664
6420	195	519
6420	196	310
6420	197	153
6420	198	122
6420	199	176
6420	200	261
6420	201	279
6420	202	245
6420	203	213
6420	204	176
6420	205	131
6420	206	81
6420	207	23
6420	208	-40
6420	209	-98
6420	210	-135
6420	211	-153
6420	212	-170
6420	213	-205
6420	214	-263
6420	215	-349
6420	216	-457
6420	217	-571
6420	218	-666
6420	219	-735
6420	220	-793
6420	221	-861
6420	222	-953
6420	223	-1072
6420	224	-1218
6420	225	-1384
6420	226	-1552
6420	227	-1704
6420	228	-1840
6420	229	-1971
6420	230	-2103
6420	231	-2228
6420	232	-2337
6420	233	-2433
6420	234	-2512
6420	235	-2561
6420	236	-2573
6420	237	-2549
6420	238	-2482
6420	239	-2357
6420	240	-2160
6420	241	-1893
6420	242	-1571
6420	243	-1213
6420	244	-837
6420	245	-464
6420	246	-115
6420	247	203
6420	248	495
6420	249	762
6420	250	996
6420	251	1192
6420	252	1354
6420	253	1486
6420	254	1586
6420	255	1651
6420	256	1688
6420	257	1707
6420	258	1710
6420	259	1695
6420	260	1667
6420	261	1639
6420	262	1612
6420	263	1577
6420	264	1536
6420	265	1496
6420	266	1461
6420	267	1427
6420	268	1392
6420	269	1358
6420	270	1326
6420	271	1286
6420	272	1234
6420	273	1180
6420	274	1136
6420	275	1105
6420	276	1081
6420	277	1062
6420	278	1047
6420	279	1029
6420	280	999
6420	281	958
6420	282	920
6420	283	895
6420	284	876
6420	285	854
6420	286	828
6420	287	797
6420	288	756
6420	289	707
6420	290	661
6420	291	631
6420	292	616
6420	293	603
6420	294	584
6420	295	559
6420	296	530
6420	297	497
6420	298	464
6420	299	442
6420	300	435
6420	301	432
6420	302	424
6420	303	414
6420	304	407
6420	305	401
6420	306	395
6420	307	390
6420	308	394
6420	309	399
6420	310	396
6420	311	384
6420	312	374
6420	313	373
6420	314	373
6420	315	372
6420	316	373
6420	317	377
6420	318	374
6420	319	359
6420	320	337
6420	321	321
6420	322	307
6420	323	290
6420	324	268
6420	325	247
6420	326	225
6420	327	200
6420	328	177
6420	329	168
6420	330	180
6420	331	200
6420	332	216
6420	333	224
6420	334	222
6420	335	208
6420	336	182
6420	337	158
6420	338	150
6420	339	156
6420	340	161
6420	341	158
6420	342	148
6420	343	129
6420	344	101
6420	345	73
6420	346	59
6420	347	66
6420	348	80
6420	349	90
6420	350	92
6420	351	89
6420	352	76
6420	353	52
6420	354	26
6420	355	10
6420	356	4
6420	357	-4
6420	358	-13
6420	359	-17
6420	360	-16
6420	361	-16
6420	362	-22
6420	363	-27
6420	364	-29
6420	365	-35
6420	366	-49
6420	367	-60
6420	368	-61
6420	369	-53
6420	370	-44
6420	371	-37
6420	372	-28
6420	373	-23
6420	374	-31
6420	375	-51
6420	376	-71
6420	377	-88
6420	378	-104
6420	379	-122
6420	380	-137
6420	381	-149
6420	382	-165
6420	383	-190
6420	384	-219
6420	385	-242
6420	386	-264
6420	387	-293
6420	388	-332
6420	389	-375
6420	390	-420
6420	391	-466
6420	392	-498
6420	393	-498
6420	394	-463
6420	395	-415
6420	396	-379
6420	397	-368
6420	398	-376
6420	399	-398
6420	400	-378
6420	401	-347
6420	402	-289
6420	403	-189
6420	404	-19
6420	405	200
6420	406	343
6420	407	330
6420	408	174
6420	409	-14
6420	410	-106
6420	411	-42
6420	412	127
6420	413	275
6420	414	292
6420	415	155
6420	416	-53
6420	417	-200
6420	418	-184
6420	419	-13
6420	420	195
6420	421	303
6420	422	278
6420	423	230
6420	424	328
6420	425	642
6420	426	1015
6420	427	1054
6420	428	281
6420	429	-1588
6420	430	-4383
6420	431	-7417
6420	432	-9688
6420	433	-10308
6420	434	-8893
6420	435	-5779
6420	436	-1909
6420	437	1534
6420	438	3625
6420	439	4053
6420	440	3184
6420	441	1790
6420	442	646
6420	443	194
6420	444	420
6420	445	961
6420	446	1375
6420	447	1407
6420	448	1098
6420	449	696
6420	450	455
6420	451	482
6420	452	696
6420	453	908
6420	454	950
6420	455	782
6420	456	513
6420	457	315
6420	458	294
6420	459	427
6420	460	588
6420	461	645
6420	462	540
6420	463	326
6420	464	103
6420	465	32
6420	466	102
6420	467	222
6420	468	274
6420	469	240
6420	470	194
6420	471	150
6420	472	100
6420	473	45
6420	474	0
6420	475	-35
6420	476	-69
6420	477	-106
6420	478	-144
6420	479	-181
6420	480	-227
6420	481	-287
6420	482	-360
6420	483	-437
6420	484	-518
6420	485	-606
6420	486	-699
6420	487	-790
6420	488	-879
6420	489	-977
6420	490	-1087
6420	491	-1204
6420	492	-1329
6420	493	-1467
6420	494	-1619
6420	495	-1770
6420	496	-1908
6420	497	-2031
6420	498	-2141
6420	499	-2240
6420	500	-2326
6420	501	-2403
6420	502	-2480
6420	503	-2544
6420	504	-2571
6420	505	-2543
6420	506	-2456
6420	507	-2308
6420	508	-2099
6420	509	-1837
6420	510	-1541
6420	511	-1225
6420	512	-894
6420	513	-550
6420	514	-206
6420	515	121
6420	516	419
6420	517	688
6420	518	920
6420	519	1109
6420	520	1258
6420	521	1381
6420	522	1482
6420	523	1552
6420	524	1591
6420	525	1606
6420	526	1607
6420	527	1597
6420	528	1580
6420	529	1564
6420	530	1553
6420	531	1538
6420	532	1506
6420	533	1459
6420	534	1405
6420	535	1350
6420	536	1294
6420	537	1240
6420	538	1195
6420	539	1160
6420	540	1125
6420	541	1086
6420	542	1049
6420	543	1020
6420	544	995
6420	545	969
6420	546	945
6420	547	926
6420	548	906
6420	549	877
6420	550	840
6420	551	806
6420	552	776
6420	553	745
6420	554	713
6420	555	687
6420	556	670
6420	557	653
6420	558	629
6420	559	601
6420	560	571
6420	561	537
6420	562	498
6420	563	462
6420	564	440
6420	565	432
6420	566	426
6420	567	420
6420	568	415
6420	569	411
6420	570	399
6420	571	383
6420	572	375
6420	573	380
6420	574	390
6420	575	391
6420	576	384
6420	577	371
6420	578	348
6420	579	320
6420	580	297
6420	581	292
6420	582	303
6420	583	317
6420	584	323
6420	585	323
6420	586	314
6420	587	296
6420	588	271
6420	589	255
6420	590	252
6420	591	255
6420	592	253
6420	593	245
6420	594	235
6420	595	224
6420	596	209
6420	597	197
6420	598	199
6420	599	210
6420	600	219
6420	601	218
6420	602	212
6420	603	204
6420	604	187
6420	605	164
6420	606	148
6420	607	145
6420	608	144
6420	609	137
6420	610	125
6420	611	117
6420	612	111
6420	613	104
6420	614	98
6420	615	98
6420	616	101
6420	617	95
6420	618	78
6420	619	58
6420	620	42
6420	621	30
6420	622	22
6420	623	24
6420	624	34
6420	625	42
6420	626	36
6420	627	22
6420	628	11
6420	629	6
6420	630	2
6420	631	-3
6420	632	-1
6420	633	-1
6420	634	-12
6420	635	-34
6420	636	-55
6420	637	-64
6420	638	-66
6420	639	-64
6420	640	-58
6420	641	-49
6420	642	-43
6420	643	-49
6420	644	-61
6420	645	-70
6420	646	-80
6420	647	-101
6420	648	-130
6420	649	-156
6420	650	-173
6420	651	-187
6420	652	-199
6420	653	-210
6420	654	-222
6420	655	-251
6420	656	-299
6420	657	-356
6420	658	-400
6420	659	-421
6420	660	-417
6420	661	-391
6420	662	-360
6420	663	-346
6420	664	-356
6420	665	-374
6420	666	-367
6420	667	-318
6420	668	-209
6420	669	-83
6420	670	49
6420	671	202
6420	672	312
6420	673	307
6420	674	207
6420	675	92
6420	676	40
6420	677	79
6420	678	178
6420	679	266
6420	680	270
6420	681	172
6420	682	33
6420	683	-50
6420	684	-22
6420	685	87
6420	686	192
6420	687	222
6420	688	189
6420	689	189
6420	690	351
6420	691	718
6420	692	1134
6420	693	1235
6420	694	589
6420	695	-1055
6420	696	-3548
6420	697	-6308
6420	698	-8478
6420	699	-9250
6420	700	-8213
6420	701	-5575
6420	702	-2111
6420	703	1149
6420	704	3343
6420	705	4083
6420	706	3555
6420	707	2353
6420	708	1175
6420	709	505
6420	710	440
6420	711	747
6420	712	1076
6420	713	1177
6420	714	1007
6420	715	699
6420	716	455
6420	717	403
6420	718	525
6420	719	684
6420	720	736
6420	721	636
6420	722	444
6420	723	273
6420	724	211
6420	725	275
6420	726	399
6420	727	474
6420	728	422
6420	729	258
6420	730	75
6420	731	-33
6420	732	-40
6420	733	48
6420	734	138
6420	735	154
6420	736	120
6420	737	66
6420	738	-3
6420	739	-71
6420	740	-126
6420	741	-164
6420	742	-188
6420	743	-202
6420	744	-218
6420	745	-251
6420	746	-303
6420	747	-361
6420	748	-415
6420	749	-469
6420	750	-529
6420	751	-593
6420	752	-663
6420	753	-743
6420	754	-836
6420	755	-932
6420	756	-1024
6420	757	-1115
6420	758	-1218
6420	759	-1337
6420	760	-1466
6420	761	-1601
6420	762	-1735
6420	763	-1859
6420	764	-1958
6420	765	-2034
6420	766	-2102
6420	767	-2176
6420	768	-2249
6420	769	-2306
6420	770	-2336
6420	771	-2328
6420	772	-2268
6420	773	-2148
6420	774	-1973
6420	775	-1756
6420	776	-1503
6420	777	-1208
6420	778	-880
6420	779	-533
6420	780	-187
6420	781	146
6420	782	453
6420	783	713
6420	784	922
6420	785	1092
6420	786	1238
6420	787	1365
6420	788	1467
6420	789	1546
6420	790	1602
6420	791	1635
6420	792	1640
6420	793	1631
6420	794	1621
6420	795	1618
6420	796	1611
6420	797	1592
6420	798	1562
6420	799	1525
6420	800	1480
6420	801	1430
6420	802	1390
6420	803	1368
6420	804	1357
6420	805	1341
6420	806	1312
6420	807	1269
6420	808	1211
6420	809	1139
6420	810	1063
6420	811	1001
6420	812	957
6420	813	921
6420	814	879
6420	815	831
6420	816	777
6420	817	716
6420	818	650
6420	819	595
6420	820	560
6420	821	541
6420	822	526
6420	823	507
6420	824	488
6420	825	466
6420	826	434
6420	827	398
6420	828	370
6420	829	359
6420	830	355
6420	831	353
6420	832	353
6420	833	356
6420	834	358
6420	835	355
6420	836	352
6420	837	355
6420	838	362
6420	839	365
6420	840	365
6420	841	373
6420	842	388
6420	843	400
6420	844	405
6420	845	407
6420	846	406
6420	847	399
6420	848	382
6420	849	367
6420	850	359
6420	851	354
6420	852	343
6420	853	325
6420	854	308
6420	855	292
6420	856	273
6420	857	256
6420	858	250
6420	859	253
6420	860	253
6420	861	251
6420	862	251
6420	863	253
6420	864	253
6420	865	246
6420	866	233
6420	867	218
6420	868	198
6420	869	170
6420	870	144
6420	871	134
6420	872	141
6420	873	155
6420	874	167
6420	875	178
6420	876	184
6420	877	180
6420	878	164
6420	879	143
6420	880	125
6420	881	104
6420	882	81
6420	883	63
6420	884	61
6420	885	71
6420	886	83
6420	887	92
6420	888	98
6420	889	97
6420	890	83
6420	891	63
6420	892	52
6420	893	58
6420	894	73
6420	895	84
6420	896	87
6420	897	77
6420	898	51
6420	899	11
6420	900	-27
6420	901	-49
6420	902	-57
6420	903	-61
6420	904	-68
6420	905	-80
6420	906	-99
6420	907	-132
6420	908	-176
6420	909	-220
6420	910	-257
6420	911	-295
6420	912	-330
6420	913	-351
6420	914	-348
6420	915	-332
6420	916	-322
6420	917	-323
6420	918	-329
6420	919	-333
6420	920	-308
6420	921	-269
6420	922	-214
6420	923	-112
6420	924	61
6420	925	284
6420	926	443
6420	927	449
6420	928	311
6420	929	128
6420	930	29
6420	931	82
6420	932	240
6420	933	379
6420	934	391
6420	935	254
6420	936	50
6420	937	-92
6420	938	-75
6420	939	91
6420	940	285
6420	941	369
6420	942	310
6420	943	230
6420	944	315
6420	945	649
6420	946	1082
6420	947	1212
6420	948	541
6420	949	-1248
6420	950	-4020
6420	951	-7099
6420	952	-9475
6420	953	-10214
6420	954	-8889
6420	955	-5802
6420	956	-1889
6420	957	1650
6420	958	3846
6420	959	4343
6420	960	3476
6420	961	2024
6420	962	788
6420	963	240
6420	964	389
6420	965	886
6420	966	1287
6420	967	1320
6420	968	1011
6420	969	606
6420	970	367
6420	971	404
6420	972	630
6420	973	855
6420	974	906
6420	975	740
6420	976	465
6420	977	255
6420	978	228
6420	979	365
6420	980	537
6420	981	603
6420	982	502
6420	983	282
6420	984	56
6420	985	-38
6420	986	16
6420	987	118
6420	988	163
6420	989	119
6420	990	60
6420	991	14
6420	992	-24
6420	993	-58
6420	994	-84
6420	995	-102
6420	996	-123
6420	997	-159
6420	998	-206
6420	999	-251
6420	1000	-292
6420	1001	-334
6420	1002	-381
6420	1003	-427
6420	1004	-476
6420	1005	-540
6420	1006	-621
6420	1007	-712
6420	1008	-808
6420	1009	-915
6420	1010	-1036
6420	1011	-1163
6420	1012	-1288
6420	1013	-1415
6420	1014	-1546
6420	1015	-1678
6420	1016	-1802
6420	1017	-1918
6420	1018	-2032
6420	1019	-2141
6420	1020	-2234
6420	1021	-2309
6420	1022	-2373
6420	1023	-2425
6420	1024	-2451
6420	1025	-2436
6420	1026	-2369
6420	1027	-2241
6420	1028	-2041
6420	1029	-1770
6420	1030	-1449
6420	1031	-1105
6420	1032	-759
6420	1033	-418
6420	1034	-88
6420	1035	218
6420	1036	500
6420	1037	758
6420	1038	991
6420	1039	1185
6420	1040	1332
6420	1041	1440
6420	1042	1521
6420	1043	1577
6420	1044	1608
6420	1045	1624
6420	1046	1632
6420	1047	1631
6420	1048	1614
6420	1049	1588
6420	1050	1562
6420	1051	1538
6420	1052	1511
6420	1053	1476
6420	1054	1440
6420	1055	1404
6420	1056	1362
6420	1057	1316
6420	1058	1273
6420	1059	1240
6420	1060	1211
6420	1061	1177
6420	1062	1139
6420	1063	1102
6420	1064	1065
6420	1065	1022
6420	1066	976
6420	1067	935
6420	1068	899
6420	1069	863
6420	1070	826
6420	1071	796
6420	1072	774
6420	1073	752
6420	1074	719
6420	1075	681
6420	1076	645
6420	1077	610
6420	1078	576
6420	1079	547
6420	1080	531
6420	1081	522
6420	1082	505
6420	1083	476
6420	1084	446
6420	1085	423
6420	1086	409
6420	1087	405
6420	1088	414
6420	1089	430
6420	1090	441
6420	1091	437
6420	1092	425
6420	1093	417
6420	1094	413
6420	1095	410
6420	1096	407
6420	1097	407
6420	1098	406
6420	1099	396
6420	1100	380
6420	1101	370
6420	1102	368
6420	1103	365
6420	1104	355
6420	1105	341
6420	1106	325
6420	1107	306
6420	1108	285
6420	1109	271
6420	1110	271
6420	1111	279
6420	1112	281
6420	1113	273
6420	1114	263
6420	1115	253
6420	1116	240
6420	1117	229
6420	1118	226
6420	1119	231
6420	1120	234
6420	1121	228
6420	1122	216
6420	1123	206
6420	1124	196
6420	1125	181
6420	1126	165
6420	1127	155
6420	1128	146
6420	1129	132
6420	1130	113
6420	1131	99
6420	1132	91
6420	1133	83
6420	1134	73
6420	1135	69
6420	1136	72
6420	1137	73
6420	1138	66
6420	1139	55
6420	1140	45
6420	1141	35
6420	1142	21
6420	1143	10
6420	1144	7
6420	1145	7
6420	1146	-1
6420	1147	-15
6420	1148	-26
6420	1149	-31
6420	1150	-36
6420	1151	-41
6420	1152	-43
6420	1153	-42
6420	1154	-46
6420	1155	-58
6420	1156	-70
6420	1157	-74
6420	1158	-71
6420	1159	-74
6420	1160	-85
6420	1161	-101
6420	1162	-125
6420	1163	-157
6420	1164	-191
6420	1165	-216
6420	1166	-233
6420	1167	-257
6420	1168	-295
6420	1169	-334
6420	1170	-361
6420	1171	-371
6420	1172	-366
6420	1173	-351
6420	1174	-332
6420	1175	-319
6420	1176	-316
6420	1177	-324
6420	1178	-317
6420	1179	-267
6420	1180	-158
6420	1181	1
6420	1182	207
6420	1183	349
6420	1184	354
6420	1185	246
6420	1186	131
6420	1187	104
6420	1188	185
6420	1189	308
6420	1190	374
6420	1191	317
6420	1192	153
6420	1193	-20
6420	1194	-81
6420	1195	21
6420	1196	216
6420	1197	356
6420	1198	342
6420	1199	213
6420	1200	144
6420	1201	320
6420	1202	772
6420	1203	1268
6420	1204	1329
6420	1205	438
6420	1206	-1647
6420	1207	-4649
6420	1208	-7767
6420	1209	-9958
6420	1210	-10361
6420	1211	-8685
6420	1212	-5376
6420	1213	-1459
6420	1214	1878
6420	1215	3785
6420	1216	4057
6420	1217	3123
6420	1218	1758
6420	1219	697
6420	1220	322
6420	1221	567
6420	1222	1055
6420	1223	1383
6420	1224	1354
6420	1225	1044
6420	1226	688
6420	1227	506
6420	1228	570
6420	1229	788
6420	1230	974
6420	1231	982
6420	1232	802
6420	1233	558
6420	1234	402
6420	1235	408
6420	1236	537
6420	1237	674
6420	1238	703
6420	1239	579
6420	1240	356
6420	1241	161
6420	1242	79
6420	1243	117
6420	1244	203
6420	1245	261
6420	1246	247
6420	1247	218
6420	1248	184
6420	1249	137
6420	1250	84
6420	1251	37
6420	1252	-5
6420	1253	-45
6420	1254	-83
6420	1255	-114
6420	1256	-148
6420	1257	-197
6420	1258	-261
6420	1259	-329
6420	1260	-400
6420	1261	-474
6420	1262	-551
6420	1263	-626
6420	1264	-704
6420	1265	-797
6420	1266	-911
6420	1267	-1039
6420	1268	-1171
6420	1269	-1304
6420	1270	-1440
6420	1271	-1573
6420	1272	-1699
6420	1273	-1821
6420	1274	-1946
6420	1275	-2070
6420	1276	-2183
6420	1277	-2280
6420	1278	-2365
6420	1279	-2438
6420	1280	-2488
6420	1281	-2507
6420	1282	-2490
6420	1283	-2431
6420	1284	-2313
6420	1285	-2126
6420	1286	-1875
6420	1287	-1578
6420	1288	-1250
6420	1289	-901
6420	1290	-550
6420	1291	-218
6420	1292	90
6420	1293	375
6420	1294	638
6420	1295	868
6420	1296	1062
6420	1297	1222
6420	1298	1352
6420	1299	1449
6420	1300	1514
6420	1301	1559
6420	1302	1593
6420	1303	1614
6420	1304	1615
6420	1305	1598
6420	1306	1571
6420	1307	1537
6420	1308	1496
6420	1309	1453
6420	1310	1419
6420	1311	1397
6420	1312	1371
6420	1313	1335
6420	1314	1293
6420	1315	1254
6420	1316	1217
6420	1317	1182
6420	1318	1152
6420	1319	1130
6420	1320	1104
6420	1321	1060
6420	1322	1002
6420	1323	944
6420	1324	897
6420	1325	862
6420	1326	842
6420	1327	839
6420	1328	843
6420	1329	834
6420	1330	803
6420	1331	757
6420	1332	710
6420	1333	667
6420	1334	629
6420	1335	602
6420	1336	589
6420	1337	579
6420	1338	559
6420	1339	532
6420	1340	506
6420	1341	488
6420	1342	471
6420	1343	457
6420	1344	449
6420	1345	446
6420	1346	440
6420	1347	426
6420	1348	411
6420	1349	400
6420	1350	392
6420	1351	381
6420	1352	372
6420	1353	370
6420	1354	373
6420	1355	373
6420	1356	369
6420	1357	368
6420	1358	365
6420	1359	356
6420	1360	339
6420	1361	325
6420	1362	319
6420	1363	317
6420	1364	312
6420	1365	307
6420	1366	308
6420	1367	307
6420	1368	299
6420	1369	286
6420	1370	277
6420	1371	272
6420	1372	264
6420	1373	252
6420	1374	244
6420	1375	239
6420	1376	231
6420	1377	218
6420	1378	204
6420	1379	194
6420	1380	180
6420	1381	159
6420	1382	138
6420	1383	124
6420	1384	116
6420	1385	106
6420	1386	95
6420	1387	88
6420	1388	85
6420	1389	76
6420	1390	64
6420	1391	55
6420	1392	52
6420	1393	47
6420	1394	36
6420	1395	27
6420	1396	22
6420	1397	15
6420	1398	3
6420	1399	-9
6420	1400	-14
6420	1401	-13
6420	1402	-15
6420	1403	-20
6420	1404	-23
6420	1405	-26
6420	1406	-38
6420	1407	-57
6420	1408	-71
6420	1409	-72
6420	1410	-69
6420	1411	-64
6420	1412	-58
6420	1413	-53
6420	1414	-57
6420	1415	-77
6420	1416	-103
6420	1417	-120
6420	1418	-125
6420	1419	-127
6420	1420	-130
6420	1421	-133
6420	1422	-144
6420	1423	-172
6420	1424	-217
6420	1425	-267
6420	1426	-312
6420	1427	-356
6420	1428	-399
6420	1429	-433
6420	1430	-448
6420	1431	-449
6420	1432	-444
6420	1433	-442
6420	1434	-446
6420	1435	-456
6420	1436	-472
6420	1437	-479
6420	1438	-453
6420	1439	-386
6420	1440	-270
6420	1441	-116
6420	1442	84
6420	1443	239
6420	1444	261
6420	1445	159
6420	1446	25
6420	1447	-35
6420	1448	22
6420	1449	146
6420	1450	243
6420	1451	233
6420	1452	107
6420	1453	-59
6420	1454	-149
6420	1455	-91
6420	1456	80
6420	1457	232
6420	1458	255
6420	1459	154
6420	1460	76
6420	1461	204
6420	1462	608
6420	1463	1118
6420	1464	1306
6420	1465	651
6420	1466	-1167
6420	1467	-3998
6420	1468	-7156
6420	1469	-9630
6420	1470	-10490
6420	1471	-9292
6420	1472	-6303
6420	1473	-2429
6420	1474	1148
6420	1475	3467
6420	1476	4157
6420	1477	3497
6420	1478	2197
6420	1479	1021
6420	1480	448
6420	1481	522
6420	1482	935
6420	1483	1280
6420	1484	1311
6420	1485	1042
6420	1486	682
6420	1487	458
6420	1488	476
6420	1489	673
6420	1490	873
6420	1491	913
6420	1492	755
6420	1493	499
6420	1494	305
6420	1495	273
6420	1496	387
6420	1497	544
6420	1498	617
6420	1499	540
6420	1500	344
6420	1501	138
6420	1502	32
6420	1503	57
6420	1504	146
6420	1505	216
6420	1506	207
6420	1507	168
6420	1508	131
6420	1509	87
6420	1510	41
6420	1511	-1
6420	1512	-43
6420	1513	-94
6420	1514	-151
6420	1515	-204
6420	1516	-249
6420	1517	-294
6420	1518	-342
6420	1519	-391
6420	1520	-443
6420	1521	-509
6420	1522	-584
6420	1523	-661
6420	1524	-732
6420	1525	-803
6420	1526	-888
6420	1527	-986
6420	1528	-1094
6420	1529	-1211
6420	1530	-1337
6420	1531	-1465
6420	1532	-1585
6420	1533	-1700
6420	1534	-1822
6420	1535	-1951
6420	1536	-2076
6420	1537	-2187
6420	1538	-2282
6420	1539	-2354
6420	1540	-2394
6420	1541	-2395
6420	1542	-2365
6420	1543	-2305
6420	1544	-2206
6420	1545	-2052
6420	1546	-1840
6420	1547	-1579
6420	1548	-1277
6420	1549	-943
6420	1550	-598
6420	1551	-266
6420	1552	41
6420	1553	324
6420	1554	589
6420	1555	830
6420	1556	1041
6420	1557	1224
6420	1558	1375
6420	1559	1484
6420	1560	1548
6420	1561	1578
6420	1562	1594
6420	1563	1605
6420	1564	1609
6420	1565	1608
6420	1566	1605
6420	1567	1597
6420	1568	1575
6420	1569	1542
6420	1570	1510
6420	1571	1488
6420	1572	1466
6420	1573	1437
6420	1574	1402
6420	1575	1361
6420	1576	1313
6420	1577	1257
6420	1578	1202
6420	1579	1163
6420	1580	1138
6420	1581	1114
6420	1582	1083
6420	1583	1048
6420	1584	1006
6420	1585	959
6420	1586	910
6420	1587	870
6420	1588	843
6420	1589	819
6420	1590	786
6420	1591	743
6420	1592	695
6420	1593	642
6420	1594	585
6420	1595	529
6420	1596	486
6420	1597	452
6420	1598	415
6420	1599	376
6420	1600	345
6420	1601	328
6420	1602	322
6420	1603	321
6420	1604	326
6420	1605	334
6420	1606	335
6420	1607	324
6420	1608	310
6420	1609	306
6420	1610	309
6420	1611	311
6420	1612	307
6420	1613	302
6420	1614	294
6420	1615	279
6420	1616	264
6420	1617	260
6420	1618	267
6420	1619	278
6420	1620	281
6420	1621	280
6420	1622	281
6420	1623	281
6420	1624	274
6420	1625	262
6420	1626	254
6420	1627	245
6420	1628	230
6420	1629	213
6420	1630	205
6420	1631	206
6420	1632	209
6420	1633	208
6420	1634	208
6420	1635	209
6420	1636	206
6420	1637	199
6420	1638	195
6420	1639	197
6420	1640	200
6420	1641	194
6420	1642	179
6420	1643	162
6420	1644	144
6420	1645	126
6420	1646	112
6420	1647	109
6420	1648	118
6420	1649	123
6420	1650	118
6420	1651	110
6420	1652	102
6420	1653	95
6420	1654	86
6420	1655	84
6420	1656	87
6420	1657	89
6420	1658	80
6420	1659	67
6420	1660	60
6420	1661	65
6420	1662	74
6420	1663	80
6420	1664	86
6420	1665	84
6420	1666	67
6420	1667	34
6420	1668	-4
6420	1669	-35
6420	1670	-62
6420	1671	-88
6420	1672	-110
6420	1673	-121
6420	1674	-128
6420	1675	-140
6420	1676	-163
6420	1677	-194
6420	1678	-234
6420	1679	-285
6420	1680	-335
6420	1681	-362
6420	1682	-351
6420	1683	-318
6420	1684	-289
6420	1685	-279
6420	1686	-290
6420	1687	-308
6420	1688	-310
6420	1689	-284
6420	1690	-217
6420	1691	-119
6420	1692	23
6420	1693	211
6420	1694	369
6420	1695	402
6420	1696	299
6420	1697	137
6420	1698	33
6420	1699	57
6420	1700	184
6420	1701	317
6420	1702	357
6420	1703	270
6420	1704	105
6420	1705	-31
6420	1706	-41
6420	1707	84
6420	1708	247
6420	1709	325
6420	1710	278
6420	1711	204
6420	1712	271
6420	1713	578
6420	1714	1024
6420	1715	1267
6420	1716	834
6420	1717	-635
6420	1718	-3111
6420	1719	-6050
6420	1720	-8539
6420	1721	-9648
6420	1722	-8839
6420	1723	-6229
6420	1724	-2581
6420	1725	989
6420	1726	3467
6420	1727	4354
6420	1728	3805
6420	1729	2466
6420	1730	1118
6420	1731	318
6420	1732	211
6420	1733	557
6420	1734	947
6420	1735	1069
6420	1736	866
6420	1737	510
6420	1738	239
6420	1739	197
6420	1740	362
6420	1741	584
6420	1742	687
6420	1743	591
6420	1744	358
6420	1745	141
6420	1746	69
6420	1747	160
6420	1748	325
6420	1749	434
6420	1750	396
6420	1751	216
6420	1752	-12
6420	1753	-156
6420	1754	-161
6420	1755	-68
6420	1756	14
6420	1757	27
6420	1758	12
6420	1759	0
6420	1760	-24
6420	1761	-64
6420	1762	-109
6420	1763	-150
6420	1764	-191
6420	1765	-232
6420	1766	-269
6420	1767	-296
6420	1768	-320
6420	1769	-354
6420	1770	-397
6420	1771	-447
6420	1772	-508
6420	1773	-586
6420	1774	-676
6420	1775	-766
6420	1776	-852
6420	1777	-942
6420	1778	-1038
6420	1779	-1135
6420	1780	-1236
6420	1781	-1348
6420	1782	-1474
6420	1783	-1605
6420	1784	-1726
6420	1785	-1835
6420	1786	-1932
6420	1787	-2014
6420	1788	-2074
6420	1789	-2121
6420	1790	-2165
6420	1791	-2205
6420	1792	-2229
6420	1793	-2222
6420	1794	-2179
6420	1795	-2090
6420	1796	-1942
6420	1797	-1731
6420	1798	-1469
6420	1799	-1173
6420	1800	-852
6420	1801	-518
6420	1802	-189
6420	1803	116
6420	1804	391
6420	1805	640
6420	1806	865
6420	1807	1057
6420	1808	1217
6420	1809	1350
6420	1810	1455
6420	1811	1526
6420	1812	1564
6420	1813	1582
6420	1814	1593
6420	1815	1597
6420	1816	1593
6420	1817	1585
6420	1818	1578
6420	1819	1565
6420	1820	1538
6420	1821	1497
6420	1822	1455
6420	1823	1419
6420	1824	1384
6420	1825	1348
6420	1826	1315
6420	1827	1281
6420	1828	1237
6420	1829	1182
6420	1830	1124
6420	1831	1073
6420	1832	1027
6420	1833	979
6420	1834	932
6420	1835	888
6420	1836	846
6420	1837	799
6420	1838	751
6420	1839	710
6420	1840	679
6420	1841	647
6420	1842	607
6420	1843	566
6420	1844	526
6420	1845	482
6420	1846	434
6420	1847	394
6420	1848	370
6420	1849	359
6420	1850	351
6420	1851	346
6420	1852	346
6420	1853	347
6420	1854	342
6420	1855	334
6420	1856	333
6420	1857	339
6420	1858	345
6420	1859	349
6420	1860	356
6420	1861	365
6420	1862	373
6420	1863	374
6420	1864	375
6420	1865	380
6420	1866	383
6420	1867	373
6420	1868	355
6420	1869	335
6420	1870	318
6420	1871	304
6420	1872	294
6420	1873	296
6420	1874	308
6420	1875	315
6420	1876	309
6420	1877	298
6420	1878	290
6420	1879	284
6420	1880	279
6420	1881	279
6420	1882	287
6420	1883	296
6420	1884	294
6420	1885	282
6420	1886	271
6420	1887	267
6420	1888	265
6420	1889	266
6420	1890	270
6420	1891	274
6420	1892	266
6420	1893	244
6420	1894	221
6420	1895	207
6420	1896	204
6420	1897	202
6420	1898	202
6420	1899	203
6420	1900	198
6420	1901	181
6420	1902	157
6420	1903	140
6420	1904	132
6420	1905	127
6420	1906	118
6420	1907	108
6420	1908	100
6420	1909	88
6420	1910	72
6420	1911	61
6420	1912	58
6420	1913	59
6420	1914	51
6420	1915	36
6420	1916	21
6420	1917	5
6420	1918	-13
6420	1919	-34
6420	1920	-49
6420	1921	-63
6420	1922	-84
6420	1923	-115
6420	1924	-145
6420	1925	-167
6420	1926	-186
6420	1927	-209
6420	1928	-236
6420	1929	-261
6420	1930	-282
6420	1931	-298
6420	1932	-303
6420	1933	-294
6420	1934	-285
6420	1935	-292
6420	1936	-307
6420	1937	-323
6420	1938	-326
6420	1939	-282
6420	1940	-213
6420	1941	-112
6420	1942	52
6420	1943	220
6420	1944	290
6420	1945	248
6420	1946	159
6420	1947	105
6420	1948	135
6420	1949	237
6420	1950	344
6420	1951	371
6420	1952	280
6420	1953	122
6420	1954	0
6420	1955	-4
6420	1956	102
6420	1957	232
6420	1958	293
6420	1959	263
6420	1960	225
6420	1961	321
6420	1962	637
6420	1963	1063
6420	1964	1251
6420	1965	738
6420	1966	-797
6420	1967	-3290
6420	1968	-6209
6420	1969	-8677
6420	1970	-9795
6420	1971	-9037
6420	1972	-6512
6420	1973	-2967
6420	1974	525
6420	1975	3001
6420	1976	3975
6420	1977	3570
6420	1978	2384
6420	1979	1165
6420	1980	461
6420	1981	406
6420	1982	767
6420	1983	1165
6420	1984	1309
6420	1985	1140
6420	1986	807
6420	1987	536
6420	1988	482
6420	1989	629
6420	1990	824
6420	1991	899
6420	1992	790
6420	1993	559
6420	1994	341
6420	1995	248
6420	1996	312
6420	1997	462
6420	1998	572
6420	1999	544
[truncated: 159,280 more rows]
