# Supplementary material for: Are Complexity Metrics Reliable in Assessing HRV Control in Obese Patients During Sleep?
Source: PLoS One. 2015 Apr 20;10(4):e0124458. doi: 10.1371/journal.pone.0124458 (PMC4404104; doi:10.1371/journal.pone.0124458)
Supplement: S2 Dataset — (ZIP) [file pone.0124458.s002.zip › cabiddu_obese_patients_data/SUBJECT (5)/3/FC.txt]

9091	0	-118
9091	1	-142
9091	2	-156
9091	3	-165
9091	4	-183
9091	5	-226
9091	6	-294
9091	7	-377
9091	8	-463
9091	9	-533
9091	10	-570
9091	11	-564
9091	12	-525
9091	13	-474
9091	14	-431
9091	15	-411
9091	16	-417
9091	17	-436
9091	18	-432
9091	19	-376
9091	20	-263
9091	21	-118
9091	22	36
9091	23	169
9091	24	282
9091	25	356
9091	26	351
9091	27	268
9091	28	163
9091	29	109
9091	30	139
9091	31	235
9091	32	334
9091	33	362
9091	34	290
9091	35	159
9091	36	61
9091	37	66
9091	38	169
9091	39	289
9091	40	336
9091	41	282
9091	42	212
9091	43	286
9091	44	628
9091	45	1182
9091	46	1653
9091	47	1569
9091	48	509
9091	49	-1639
9091	50	-4543
9091	51	-7457
9091	52	-9476
9091	53	-9900
9091	54	-8540
9091	55	-5819
9091	56	-2597
9091	57	190
9091	58	1901
9091	59	2390
9091	60	1990
9091	61	1281
9091	62	783
9091	63	732
9091	64	1038
9091	65	1424
9091	66	1630
9091	67	1555
9091	68	1287
9091	69	1018
9091	70	907
9091	71	986
9091	72	1153
9091	73	1260
9091	74	1218
9091	75	1047
9091	76	848
9091	77	732
9091	78	752
9091	79	871
9091	80	986
9091	81	996
9091	82	868
9091	83	666
9091	84	491
9091	85	412
9091	86	424
9091	87	483
9091	88	520
9091	89	513
9091	90	480
9091	91	434
9091	92	382
9091	93	334
9091	94	296
9091	95	271
9091	96	252
9091	97	232
9091	98	197
9091	99	140
9091	100	76
9091	101	19
9091	102	-19
9091	103	-39
9091	104	-43
9091	105	-45
9091	106	-63
9091	107	-114
9091	108	-196
9091	109	-298
9091	110	-411
9091	111	-527
9091	112	-640
9091	113	-746
9091	114	-847
9091	115	-949
9091	116	-1054
9091	117	-1153
9091	118	-1240
9091	119	-1316
9091	120	-1388
9091	121	-1456
9091	122	-1519
9091	123	-1570
9091	124	-1602
9091	125	-1597
9091	126	-1537
9091	127	-1418
9091	128	-1248
9091	129	-1042
9091	130	-815
9091	131	-582
9091	132	-358
9091	133	-151
9091	134	42
9091	135	224
9091	136	391
9091	137	535
9091	138	655
9091	139	751
9091	140	823
9091	141	867
9091	142	892
9091	143	908
9091	144	921
9091	145	929
9091	146	929
9091	147	922
9091	148	907
9091	149	880
9091	150	845
9091	151	808
9091	152	777
9091	153	753
9091	154	733
9091	155	717
9091	156	706
9091	157	696
9091	158	680
9091	159	659
9091	160	638
9091	161	618
9091	162	598
9091	163	580
9091	164	566
9091	165	560
9091	166	556
9091	167	549
9091	168	539
9091	169	529
9091	170	518
9091	171	504
9091	172	489
9091	173	477
9091	174	467
9091	175	450
9091	176	426
9091	177	399
9091	178	373
9091	179	349
9091	180	327
9091	181	311
9091	182	303
9091	183	294
9091	184	278
9091	185	256
9091	186	235
9091	187	216
9091	188	201
9091	189	191
9091	190	188
9091	191	188
9091	192	184
9091	193	175
9091	194	167
9091	195	166
9091	196	168
9091	197	171
9091	198	175
9091	199	180
9091	200	180
9091	201	170
9091	202	155
9091	203	143
9091	204	136
9091	205	131
9091	206	128
9091	207	129
9091	208	132
9091	209	134
9091	210	133
9091	211	134
9091	212	138
9091	213	142
9091	214	137
9091	215	127
9091	216	115
9091	217	104
9091	218	92
9091	219	84
9091	220	81
9091	221	82
9091	222	77
9091	223	63
9091	224	44
9091	225	27
9091	226	14
9091	227	9
9091	228	17
9091	229	39
9091	230	62
9091	231	75
9091	232	72
9091	233	55
9091	234	29
9091	235	2
9091	236	-15
9091	237	-15
9091	238	-8
9091	239	-10
9091	240	-33
9091	241	-76
9091	242	-125
9091	243	-170
9091	244	-198
9091	245	-203
9091	246	-192
9091	247	-189
9091	248	-218
9091	249	-284
9091	250	-372
9091	251	-458
9091	252	-518
9091	253	-534
9091	254	-504
9091	255	-450
9091	256	-403
9091	257	-387
9091	258	-407
9091	259	-442
9091	260	-460
9091	261	-420
9091	262	-311
9091	263	-147
9091	264	33
9091	265	196
9091	266	324
9091	267	407
9091	268	414
9091	269	330
9091	270	204
9091	271	121
9091	272	143
9091	273	255
9091	274	389
9091	275	456
9091	276	407
9091	277	267
9091	278	122
9091	279	67
9091	280	136
9091	281	268
9091	282	353
9091	283	328
9091	284	240
9091	285	237
9091	286	476
9091	287	977
9091	288	1523
9091	289	1682
9091	290	984
9091	291	-816
9091	292	-3525
9091	293	-6496
9091	294	-8828
9091	295	-9719
9091	296	-8811
9091	297	-6358
9091	298	-3143
9091	299	-144
9091	300	1870
9091	301	2613
9091	302	2320
9091	303	1551
9091	304	889
9091	305	674
9091	306	898
9091	307	1302
9091	308	1580
9091	309	1572
9091	310	1323
9091	311	1018
9091	312	843
9091	313	873
9091	314	1039
9091	315	1189
9091	316	1198
9091	317	1049
9091	318	836
9091	319	686
9091	320	671
9091	321	776
9091	322	912
9091	323	968
9091	324	888
9091	325	701
9091	326	503
9091	327	384
9091	328	364
9091	329	396
9091	330	423
9091	331	418
9091	332	391
9091	333	360
9091	334	323
9091	335	288
9091	336	259
9091	337	238
9091	338	222
9091	339	207
9091	340	188
9091	341	157
9091	342	114
9091	343	66
9091	344	23
9091	345	-12
9091	346	-45
9091	347	-79
9091	348	-113
9091	349	-158
9091	350	-219
9091	351	-296
9091	352	-381
9091	353	-473
9091	354	-573
9091	355	-677
9091	356	-779
9091	357	-873
9091	358	-958
9091	359	-1037
9091	360	-1110
9091	361	-1178
9091	362	-1248
9091	363	-1323
9091	364	-1400
9091	365	-1461
9091	366	-1490
9091	367	-1478
9091	368	-1413
9091	369	-1291
9091	370	-1123
9091	371	-930
9091	372	-731
9091	373	-533
9091	374	-337
9091	375	-142
9091	376	52
9091	377	244
9091	378	431
9091	379	598
9091	380	731
9091	381	825
9091	382	889
9091	383	932
9091	384	961
9091	385	978
9091	386	983
9091	387	977
9091	388	952
9091	389	910
9091	390	863
9091	391	826
9091	392	803
9091	393	794
9091	394	797
9091	395	806
9091	396	810
9091	397	801
9091	398	781
9091	399	758
9091	400	738
9091	401	719
9091	402	696
9091	403	672
9091	404	646
9091	405	619
9091	406	594
9091	407	578
9091	408	577
9091	409	583
9091	410	587
9091	411	583
9091	412	570
9091	413	546
9091	414	509
9091	415	469
9091	416	437
9091	417	418
9091	418	406
9091	419	398
9091	420	392
9091	421	386
9091	422	376
9091	423	360
9091	424	340
9091	425	318
9091	426	293
9091	427	264
9091	428	238
9091	429	223
9091	430	223
9091	431	233
9091	432	246
9091	433	259
9091	434	264
9091	435	254
9091	436	229
9091	437	198
9091	438	173
9091	439	157
9091	440	148
9091	441	147
9091	442	151
9091	443	159
9091	444	166
9091	445	175
9091	446	185
9091	447	190
9091	448	184
9091	449	163
9091	450	135
9091	451	107
9091	452	85
9091	453	72
9091	454	68
9091	455	71
9091	456	69
9091	457	55
9091	458	34
9091	459	25
9091	460	34
9091	461	59
9091	462	94
9091	463	124
9091	464	136
9091	465	119
9091	466	79
9091	467	36
9091	468	14
9091	469	20
9091	470	43
9091	471	68
9091	472	79
9091	473	60
9091	474	11
9091	475	-46
9091	476	-82
9091	477	-83
9091	478	-60
9091	479	-37
9091	480	-41
9091	481	-89
9091	482	-187
9091	483	-318
9091	484	-441
9091	485	-525
9091	486	-555
9091	487	-539
9091	488	-493
9091	489	-436
9091	490	-391
9091	491	-370
9091	492	-374
9091	493	-381
9091	494	-361
9091	495	-292
9091	496	-176
9091	497	-25
9091	498	130
9091	499	266
9091	500	368
9091	501	429
9091	502	431
9091	503	361
9091	504	260
9091	505	192
9091	506	202
9091	507	278
9091	508	362
9091	509	388
9091	510	334
9091	511	234
9091	512	155
9091	513	157
9091	514	244
9091	515	345
9091	516	376
9091	517	309
9091	518	228
9091	519	295
9091	520	633
9091	521	1203
9091	522	1739
9091	523	1811
9091	524	1003
9091	525	-844
9091	526	-3468
9091	527	-6197
9091	528	-8184
9091	529	-8739
9091	530	-7616
9091	531	-5143
9091	532	-2093
9091	533	629
9091	534	2349
9091	535	2857
9091	536	2421
9091	537	1578
9091	538	855
9091	539	553
9091	540	661
9091	541	952
9091	542	1159
9091	543	1147
9091	544	954
9091	545	731
9091	546	620
9091	547	666
9091	548	803
9091	549	909
9091	550	890
9091	551	741
9091	552	546
9091	553	414
9091	554	407
9091	555	501
9091	556	616
9091	557	660
9091	558	587
9091	559	423
9091	560	252
9091	561	146
9091	562	125
9091	563	148
9091	564	169
9091	565	167
9091	566	159
9091	567	155
9091	568	141
9091	569	116
9091	570	86
9091	571	54
9091	572	18
9091	573	-20
9091	574	-58
9091	575	-100
9091	576	-145
9091	577	-193
9091	578	-237
9091	579	-272
9091	580	-309
9091	581	-355
9091	582	-408
9091	583	-465
9091	584	-522
9091	585	-582
9091	586	-641
9091	587	-702
9091	588	-766
9091	589	-841
9091	590	-927
9091	591	-1017
9091	592	-1102
9091	593	-1181
9091	594	-1251
9091	595	-1306
9091	596	-1347
9091	597	-1384
9091	598	-1419
9091	599	-1447
9091	600	-1452
9091	601	-1422
9091	602	-1349
9091	603	-1229
9091	604	-1067
9091	605	-880
9091	606	-689
9091	607	-508
9091	608	-335
9091	609	-165
9091	610	4
9091	611	172
9091	612	338
9091	613	492
9091	614	619
9091	615	709
9091	616	766
9091	617	802
9091	618	823
9091	619	837
9091	620	851
9091	621	865
9091	622	879
9091	623	882
9091	624	873
9091	625	855
9091	626	835
9091	627	814
9091	628	792
9091	629	775
9091	630	766
9091	631	759
9091	632	748
9091	633	735
9091	634	717
9091	635	696
9091	636	669
9091	637	640
9091	638	615
9091	639	596
9091	640	576
9091	641	550
9091	642	519
9091	643	481
9091	644	436
9091	645	389
9091	646	350
9091	647	326
9091	648	313
9091	649	302
9091	650	292
9091	651	281
9091	652	269
9091	653	252
9091	654	237
9091	655	224
9091	656	212
9091	657	194
9091	658	168
9091	659	140
9091	660	119
9091	661	109
9091	662	108
9091	663	117
9091	664	131
9091	665	137
9091	666	131
9091	667	119
9091	668	113
9091	669	118
9091	670	133
9091	671	151
9091	672	167
9091	673	175
9091	674	168
9091	675	150
9091	676	133
9091	677	127
9091	678	134
9091	679	145
9091	680	157
9091	681	165
9091	682	163
9091	683	146
9091	684	122
9091	685	102
9091	686	90
9091	687	84
9091	688	85
9091	689	90
9091	690	95
9091	691	92
9091	692	79
9091	693	60
9091	694	43
9091	695	30
9091	696	22
9091	697	20
9091	698	31
9091	699	43
9091	700	47
9091	701	41
9091	702	33
9091	703	24
9091	704	10
9091	705	-7
9091	706	-26
9091	707	-47
9091	708	-73
9091	709	-103
9091	710	-126
9091	711	-133
9091	712	-135
9091	713	-146
9091	714	-180
9091	715	-241
9091	716	-325
9091	717	-419
9091	718	-498
9091	719	-536
9091	720	-527
9091	721	-485
9091	722	-430
9091	723	-384
9091	724	-369
9091	725	-385
9091	726	-412
9091	727	-405
9091	728	-336
9091	729	-211
9091	730	-44
9091	731	102
9091	732	226
9091	733	327
9091	734	390
9091	735	384
9091	736	316
9091	737	231
9091	738	182
9091	739	196
9091	740	260
9091	741	321
9091	742	323
9091	743	248
9091	744	138
9091	745	66
9091	746	78
9091	747	156
9091	748	236
9091	749	258
9091	750	223
9091	751	215
9091	752	371
9091	753	765
9091	754	1291
9091	755	1625
9091	756	1333
9091	757	78
9091	758	-2162
9091	759	-4986
9091	760	-7641
9091	761	-9283
9091	762	-9325
9091	763	-7696
9091	764	-4892
9091	765	-1772
9091	766	792
9091	767	2248
9091	768	2530
9091	769	2010
9091	770	1262
9091	771	769
9091	772	718
9091	773	1001
9091	774	1351
9091	775	1528
9091	776	1447
9091	777	1197
9091	778	957
9091	779	867
9091	780	941
9091	781	1077
9091	782	1149
9091	783	1090
9091	784	928
9091	785	755
9091	786	664
9091	787	693
9091	788	797
9091	789	875
9091	790	845
9091	791	701
9091	792	512
9091	793	370
9091	794	314
9091	795	357
9091	796	414
9091	797	430
9091	798	399
9091	799	353
9091	800	308
9091	801	271
9091	802	239
9091	803	211
9091	804	189
9091	805	169
9091	806	145
9091	807	114
9091	808	79
9091	809	43
9091	810	7
9091	811	-34
9091	812	-80
9091	813	-127
9091	814	-175
9091	815	-225
9091	816	-279
9091	817	-332
9091	818	-388
9091	819	-455
9091	820	-536
9091	821	-630
9091	822	-730
9091	823	-832
9091	824	-930
9091	825	-1021
9091	826	-1100
9091	827	-1173
9091	828	-1252
9091	829	-1338
9091	830	-1420
9091	831	-1491
9091	832	-1539
9091	833	-1553
9091	834	-1521
9091	835	-1441
9091	836	-1320
9091	837	-1168
9091	838	-991
9091	839	-789
9091	840	-573
9091	841	-357
9091	842	-147
9091	843	51
9091	844	227
9091	845	373
9091	846	487
9091	847	581
9091	848	658
9091	849	721
9091	850	771
9091	851	810
9091	852	838
9091	853	851
9091	854	843
9091	855	825
9091	856	805
9091	857	788
9091	858	774
9091	859	765
9091	860	761
9091	861	755
9091	862	740
9091	863	716
9091	864	691
9091	865	670
9091	866	654
9091	867	643
9091	868	637
9091	869	636
9091	870	630
9091	871	612
9091	872	588
9091	873	566
9091	874	548
9091	875	533
9091	876	521
9091	877	515
9091	878	508
9091	879	492
9091	880	464
9091	881	432
9091	882	403
9091	883	380
9091	884	361
9091	885	349
9091	886	343
9091	887	331
9091	888	311
9091	889	285
9091	890	261
9091	891	241
9091	892	225
9091	893	210
9091	894	199
9091	895	190
9091	896	178
9091	897	161
9091	898	146
9091	899	137
9091	900	131
9091	901	125
9091	902	125
9091	903	130
9091	904	139
9091	905	146
9091	906	154
9091	907	164
9091	908	174
9091	909	174
9091	910	168
9091	911	158
9091	912	149
9091	913	138
9091	914	122
9091	915	105
9091	916	93
9091	917	82
9091	918	71
9091	919	63
9091	920	61
9091	921	65
9091	922	71
9091	923	76
9091	924	84
9091	925	89
9091	926	83
9091	927	68
9091	928	50
9091	929	35
9091	930	22
9091	931	13
9091	932	11
9091	933	15
9091	934	22
9091	935	24
9091	936	22
9091	937	18
9091	938	13
9091	939	5
9091	940	-5
9091	941	-8
9091	942	-5
9091	943	-2
9091	944	-4
9091	945	-12
9091	946	-25
9091	947	-44
9091	948	-65
9091	949	-82
9091	950	-88
9091	951	-93
9091	952	-111
9091	953	-152
9091	954	-220
9091	955	-308
9091	956	-405
9091	957	-487
9091	958	-533
9091	959	-537
9091	960	-510
9091	961	-466
9091	962	-422
9091	963	-399
9091	964	-403
9091	965	-420
9091	966	-409
9091	967	-344
9091	968	-227
9091	969	-67
9091	970	88
9091	971	228
9091	972	342
9091	973	399
9091	974	362
9091	975	257
9091	976	152
9091	977	113
9091	978	171
9091	979	294
9091	980	402
9091	981	422
9091	982	335
9091	983	199
9091	984	106
9091	985	112
9091	986	201
9091	987	299
9091	988	332
9091	989	295
9091	990	282
9091	991	440
9091	992	846
9091	993	1377
9091	994	1688
9091	995	1327
9091	996	-39
9091	997	-2401
9091	998	-5314
9091	999	-7983
9091	1000	-9554
9091	1001	-9461
9091	1002	-7688
9091	1003	-4789
9091	1004	-1654
9091	1005	849
9091	1006	2205
9091	1007	2404
9091	1008	1859
9091	1009	1154
9091	1010	744
9091	1011	781
9091	1012	1122
9091	1013	1484
9091	1014	1635
9091	1015	1514
9091	1016	1235
9091	1017	991
9091	1018	918
9091	1019	1015
9091	1020	1169
9091	1021	1248
9091	1022	1185
9091	1023	1012
9091	1024	825
9091	1025	721
9091	1026	738
9091	1027	829
9091	1028	895
9091	1029	860
9091	1030	718
9091	1031	540
9091	1032	407
9091	1033	358
9091	1034	397
9091	1035	454
9091	1036	479
9091	1037	466
9091	1038	442
9091	1039	409
9091	1040	367
9091	1041	315
9091	1042	262
9091	1043	218
9091	1044	188
9091	1045	165
9091	1046	143
9091	1047	119
9091	1048	93
9091	1049	61
9091	1050	22
9091	1051	-22
9091	1052	-66
9091	1053	-109
9091	1054	-158
9091	1055	-215
9091	1056	-279
9091	1057	-352
9091	1058	-439
9091	1059	-537
9091	1060	-639
9091	1061	-735
9091	1062	-825
9091	1063	-911
9091	1064	-994
9091	1065	-1073
9091	1066	-1155
9091	1067	-1247
9091	1068	-1345
9091	1069	-1435
9091	1070	-1507
9091	1071	-1551
9091	1072	-1554
9091	1073	-1507
9091	1074	-1410
9091	1075	-1271
9091	1076	-1103
9091	1077	-913
9091	1078	-707
9091	1079	-494
9091	1080	-283
9091	1081	-77
9091	1082	121
9091	1083	304
9091	1084	462
9091	1085	591
9091	1086	693
9091	1087	773
9091	1088	830
9091	1089	868
9091	1090	895
9091	1091	911
9091	1092	913
9091	1093	900
9091	1094	880
9091	1095	859
9091	1096	840
9091	1097	821
9091	1098	804
9091	1099	795
9091	1100	787
9091	1101	772
9091	1102	752
9091	1103	735
9091	1104	721
9091	1105	708
9091	1106	695
9091	1107	681
9091	1108	668
9091	1109	654
9091	1110	635
9091	1111	620
9091	1112	607
9091	1113	594
9091	1114	573
9091	1115	543
9091	1116	511
9091	1117	477
9091	1118	445
9091	1119	421
9091	1120	413
9091	1121	421
9091	1122	431
9091	1123	437
9091	1124	433
9091	1125	421
9091	1126	400
9091	1127	371
9091	1128	344
9091	1129	326
9091	1130	317
9091	1131	311
9091	1132	307
9091	1133	302
9091	1134	294
9091	1135	279
9091	1136	258
9091	1137	240
9091	1138	228
9091	1139	223
9091	1140	223
9091	1141	227
9091	1142	233
9091	1143	235
9091	1144	229
9091	1145	217
9091	1146	209
9091	1147	202
9091	1148	194
9091	1149	182
9091	1150	169
9091	1151	151
9091	1152	128
9091	1153	106
9091	1154	96
9091	1155	105
9091	1156	125
9091	1157	148
9091	1158	169
9091	1159	183
9091	1160	183
9091	1161	169
9091	1162	147
9091	1163	126
9091	1164	110
9091	1165	92
9091	1166	74
9091	1167	59
9091	1168	52
9091	1169	53
9091	1170	63
9091	1171	82
9091	1172	106
9091	1173	122
9091	1174	122
9091	1175	103
9091	1176	78
9091	1177	50
9091	1178	22
9091	1179	0
9091	1180	-15
9091	1181	-29
9091	1182	-51
9091	1183	-81
9091	1184	-107
9091	1185	-122
9091	1186	-127
9091	1187	-128
9091	1188	-135
9091	1189	-161
9091	1190	-219
9091	1191	-306
9091	1192	-403
9091	1193	-483
9091	1194	-528
9091	1195	-535
9091	1196	-511
9091	1197	-463
9091	1198	-414
9091	1199	-390
9091	1200	-397
9091	1201	-413
9091	1202	-407
9091	1203	-351
9091	1204	-245
9091	1205	-98
9091	1206	63
9091	1207	209
9091	1208	323
9091	1209	388
9091	1210	377
9091	1211	298
9091	1212	202
9091	1213	158
9091	1214	206
9091	1215	321
9091	1216	426
9091	1217	448
9091	1218	372
9091	1219	249
9091	1220	155
9091	1221	147
9091	1222	219
9091	1223	303
9091	1224	318
9091	1225	254
9091	1226	213
9091	1227	359
9091	1228	783
9091	1229	1387
9091	1230	1847
9091	1231	1707
9091	1232	592
9091	1233	-1564
9091	1234	-4377
9091	1235	-7082
9091	1236	-8815
9091	1237	-8961
9091	1238	-7426
9091	1239	-4683
9091	1240	-1594
9091	1241	954
9091	1242	2385
9091	1243	2629
9091	1244	2064
9091	1245	1267
9091	1246	719
9091	1247	624
9091	1248	881
9091	1249	1222
9091	1250	1393
9091	1251	1304
9091	1252	1049
9091	1253	807
9091	1254	710
9091	1255	773
9091	1256	907
9091	1257	990
9091	1258	943
9091	1259	790
9091	1260	624
9091	1261	540
9091	1262	574
9091	1263	677
9091	1264	752
9091	1265	724
9091	1266	588
9091	1267	402
9091	1268	259
9091	1269	212
9091	1270	255
9091	1271	323
9091	1272	350
9091	1273	327
9091	1274	288
9091	1275	252
9091	1276	219
9091	1277	191
9091	1278	174
9091	1279	165
9091	1280	153
9091	1281	132
9091	1282	104
9091	1283	69
9091	1284	25
9091	1285	-30
9091	1286	-92
9091	1287	-152
9091	1288	-209
9091	1289	-262
9091	1290	-309
9091	1291	-348
9091	1292	-389
9091	1293	-444
9091	1294	-516
9091	1295	-598
9091	1296	-685
9091	1297	-775
9091	1298	-864
9091	1299	-949
9091	1300	-1030
9091	1301	-1111
9091	1302	-1197
9091	1303	-1280
9091	1304	-1350
9091	1305	-1401
9091	1306	-1429
9091	1307	-1428
9091	1308	-1393
9091	1309	-1328
9091	1310	-1238
9091	1311	-1125
9091	1312	-985
9091	1313	-820
9091	1314	-638
9091	1315	-449
9091	1316	-257
9091	1317	-68
9091	1318	109
9091	1319	267
9091	1320	408
9091	1321	533
9091	1322	640
9091	1323	722
9091	1324	782
9091	1325	826
9091	1326	856
9091	1327	873
9091	1328	881
9091	1329	882
9091	1330	876
9091	1331	862
9091	1332	844
9091	1333	832
9091	1334	831
9091	1335	837
9091	1336	840
9091	1337	833
9091	1338	813
9091	1339	778
9091	1340	732
9091	1341	690
9091	1342	662
9091	1343	652
9091	1344	650
9091	1345	644
9091	1346	627
9091	1347	602
9091	1348	572
9091	1349	547
9091	1350	535
9091	1351	539
9091	1352	548
9091	1353	544
9091	1354	521
9091	1355	482
9091	1356	437
9091	1357	397
9091	1358	369
9091	1359	360
9091	1360	361
9091	1361	357
9091	1362	341
9091	1363	315
9091	1364	294
9091	1365	283
9091	1366	285
9091	1367	293
9091	1368	297
9091	1369	284
9091	1370	248
9091	1371	202
9091	1372	170
9091	1373	166
9091	1374	188
9091	1375	223
9091	1376	254
9091	1377	264
9091	1378	247
9091	1379	212
9091	1380	178
9091	1381	165
9091	1382	171
9091	1383	184
9091	1384	195
9091	1385	198
9091	1386	189
9091	1387	173
9091	1388	165
9091	1389	172
9091	1390	189
9091	1391	199
9091	1392	190
9091	1393	163
9091	1394	124
9091	1395	85
9091	1396	60
9091	1397	63
9091	1398	94
9091	1399	137
9091	1400	174
9091	1401	195
9091	1402	201
9091	1403	196
9091	1404	180
9091	1405	156
9091	1406	133
9091	1407	107
9091	1408	77
9091	1409	44
9091	1410	18
9091	1411	4
9091	1412	-3
9091	1413	-9
9091	1414	-18
9091	1415	-35
9091	1416	-70
9091	1417	-128
9091	1418	-202
9091	1419	-281
9091	1420	-357
9091	1421	-423
9091	1422	-468
9091	1423	-484
9091	1424	-475
9091	1425	-453
9091	1426	-427
9091	1427	-399
9091	1428	-382
9091	1429	-379
9091	1430	-380
9091	1431	-353
9091	1432	-274
9091	1433	-149
9091	1434	13
9091	1435	165
9091	1436	294
9091	1437	389
9091	1438	437
9091	1439	415
9091	1440	336
9091	1441	246
9091	1442	199
9091	1443	219
9091	1444	287
9091	1445	351
9091	1446	357
9091	1447	297
9091	1448	216
9091	1449	179
9091	1450	218
9091	1451	300
9091	1452	354
9091	1453	324
9091	1454	227
9091	1455	175
9091	1456	323
9091	1457	752
9091	1458	1346
9091	1459	1768
9091	1460	1577
9091	1461	437
9091	1462	-1671
9091	1463	-4348
9091	1464	-6860
9091	1465	-8395
9091	1466	-8394
9091	1467	-6805
9091	1468	-4115
9091	1469	-1152
9091	1470	1246
9091	1471	2553
9091	1472	2711
9091	1473	2084
9091	1474	1233
9091	1475	630
9091	1476	475
9091	1477	676
9091	1478	985
9091	1479	1164
9091	1480	1117
9091	1481	907
9091	1482	693
9091	1483	607
9091	1484	672
9091	1485	801
9091	1486	879
9091	1487	838
9091	1488	691
9091	1489	517
9091	1490	402
9091	1491	393
9091	1492	467
9091	1493	541
9091	1494	538
9091	1495	441
9091	1496	296
9091	1497	174
9091	1498	114
9091	1499	133
9091	1500	179
9091	1501	206
9091	1502	200
9091	1503	181
9091	1504	156
9091	1505	118
9091	1506	67
9091	1507	9
9091	1508	-38
9091	1509	-68
9091	1510	-86
9091	1511	-105
9091	1512	-129
9091	1513	-159
9091	1514	-198
9091	1515	-240
9091	1516	-277
9091	1517	-303
9091	1518	-324
9091	1519	-353
9091	1520	-399
9091	1521	-460
9091	1522	-530
9091	1523	-607
9091	1524	-686
9091	1525	-759
9091	1526	-823
9091	1527	-884
9091	1528	-950
9091	1529	-1022
9091	1530	-1094
9091	1531	-1162
9091	1532	-1227
9091	1533	-1282
9091	1534	-1321
9091	1535	-1346
9091	1536	-1359
9091	1537	-1357
9091	1538	-1331
9091	1539	-1272
9091	1540	-1175
9091	1541	-1043
9091	1542	-875
9091	1543	-682
9091	1544	-479
9091	1545	-282
9091	1546	-100
9091	1547	67
9091	1548	218
9091	1549	350
9091	1550	461
9091	1551	554
9091	1552	627
9091	1553	678
9091	1554	709
9091	1555	730
9091	1556	746
9091	1557	758
9091	1558	761
9091	1559	761
9091	1560	762
9091	1561	761
9091	1562	755
9091	1563	745
9091	1564	736
9091	1565	727
9091	1566	712
9091	1567	694
9091	1568	677
9091	1569	661
9091	1570	641
9091	1571	617
9091	1572	592
9091	1573	570
9091	1574	548
9091	1575	523
9091	1576	497
9091	1577	474
9091	1578	455
9091	1579	434
9091	1580	413
9091	1581	396
9091	1582	384
9091	1583	369
9091	1584	348
9091	1585	324
9091	1586	301
9091	1587	276
9091	1588	250
9091	1589	227
9091	1590	212
9091	1591	199
9091	1592	184
9091	1593	168
9091	1594	154
9091	1595	144
9091	1596	135
9091	1597	130
9091	1598	135
9091	1599	144
9091	1600	147
9091	1601	142
9091	1602	132
9091	1603	123
9091	1604	116
9091	1605	112
9091	1606	115
9091	1607	127
9091	1608	139
9091	1609	141
9091	1610	133
9091	1611	121
9091	1612	108
9091	1613	94
9091	1614	84
9091	1615	84
9091	1616	89
9091	1617	94
9091	1618	95
9091	1619	96
9091	1620	103
9091	1621	112
9091	1622	117
9091	1623	116
9091	1624	112
9091	1625	107
9091	1626	99
9091	1627	95
9091	1628	97
9091	1629	105
9091	1630	111
9091	1631	111
9091	1632	106
9091	1633	102
9091	1634	96
9091	1635	89
9091	1636	88
9091	1637	85
9091	1638	76
9091	1639	59
9091	1640	41
9091	1641	29
9091	1642	23
9091	1643	17
9091	1644	3
9091	1645	-22
9091	1646	-56
9091	1647	-98
9091	1648	-135
9091	1649	-158
9091	1650	-168
9091	1651	-182
9091	1652	-213
9091	1653	-268
9091	1654	-337
9091	1655	-408
9091	1656	-463
9091	1657	-484
9091	1658	-466
9091	1659	-424
9091	1660	-383
9091	1661	-368
9091	1662	-378
9091	1663	-401
9091	1664	-403
9091	1665	-355
9091	1666	-242
9091	1667	-88
9091	1668	64
9091	1669	201
9091	1670	314
9091	1671	385
9091	1672	370
9091	1673	265
9091	1674	130
9091	1675	49
9091	1676	72
9091	1677	182
9091	1678	307
9091	1679	368
9091	1680	327
9091	1681	211
9091	1682	105
9091	1683	89
9091	1684	173
9091	1685	286
9091	1686	333
9091	1687	283
9091	1688	218
9091	1689	292
9091	1690	629
9091	1691	1181
9091	1692	1658
9091	1693	1590
9091	1694	540
9091	1695	-1628
9091	1696	-4584
9091	1697	-7573
9091	1698	-9669
9091	1699	-10143
9091	1700	-8780
9091	1701	-5988
9091	1702	-2653
9091	1703	247
9091	1704	2026
9091	1705	2528
9091	1706	2093
9091	1707	1324
9091	1708	773
9091	1709	705
9091	1710	1034
9091	1711	1468
9091	1712	1715
9091	1713	1661
9091	1714	1395
9091	1715	1113
9091	1716	981
9091	1717	1043
9091	1718	1206
9091	1719	1317
9091	1720	1277
9091	1721	1099
9091	1722	891
9091	1723	769
9091	1724	784
9091	1725	897
9091	1726	1005
9091	1727	1010
9091	1728	879
9091	1729	673
9091	1730	499
9091	1731	430
9091	1732	461
9091	1733	520
9091	1734	552
9091	1735	548
9091	1736	527
9091	1737	496
9091	1738	453
9091	1739	404
9091	1740	359
9091	1741	316
9091	1742	275
9091	1743	237
9091	1744	201
9091	1745	162
9091	1746	114
9091	1747	65
9091	1748	18
9091	1749	-27
9091	1750	-71
9091	1751	-111
9091	1752	-147
9091	1753	-186
9091	1754	-239
9091	1755	-309
9091	1756	-393
9091	1757	-488
9091	1758	-591
9091	1759	-696
9091	1760	-794
9091	1761	-882
9091	1762	-971
9091	1763	-1067
9091	1764	-1169
9091	1765	-1272
9091	1766	-1374
9091	1767	-1467
9091	1768	-1541
9091	1769	-1585
9091	1770	-1597
9091	1771	-1578
9091	1772	-1522
9091	1773	-1421
9091	1774	-1273
9091	1775	-1085
9091	1776	-865
9091	1777	-624
9091	1778	-384
9091	1779	-162
9091	1780	32
9091	1781	201
9091	1782	351
9091	1783	485
9091	1784	602
9091	1785	704
9091	1786	788
9091	1787	852
9091	1788	890
9091	1789	905
9091	1790	904
9091	1791	893
9091	1792	872
9091	1793	846
9091	1794	822
9091	1795	806
9091	1796	793
9091	1797	777
9091	1798	759
9091	1799	740
9091	1800	716
9091	1801	685
9091	1802	652
9091	1803	629
9091	1804	615
9091	1805	608
9091	1806	604
9091	1807	604
9091	1808	599
9091	1809	585
9091	1810	562
9091	1811	536
9091	1812	515
9091	1813	497
9091	1814	478
9091	1815	460
9091	1816	444
9091	1817	429
9091	1818	410
9091	1819	392
9091	1820	380
9091	1821	373
9091	1822	364
9091	1823	352
9091	1824	336
9091	1825	319
9091	1826	299
9091	1827	278
9091	1828	264
9091	1829	260
9091	1830	261
9091	1831	257
9091	1832	247
9091	1833	229
9091	1834	205
9091	1835	175
9091	1836	145
9091	1837	125
9091	1838	114
9091	1839	107
9091	1840	99
9091	1841	92
9091	1842	86
9091	1843	80
9091	1844	71
9091	1845	65
9091	1846	67
9091	1847	74
9091	1848	80
9091	1849	84
9091	1850	89
9091	1851	87
9091	1852	78
9091	1853	64
9091	1854	52
9091	1855	44
9091	1856	39
9091	1857	37
9091	1858	44
9091	1859	60
9091	1860	77
9091	1861	89
9091	1862	96
9091	1863	100
9091	1864	100
9091	1865	98
9091	1866	98
9091	1867	102
9091	1868	105
9091	1869	94
9091	1870	70
9091	1871	45
9091	1872	29
9091	1873	23
9091	1874	26
9091	1875	30
9091	1876	25
9091	1877	-1
9091	1878	-44
9091	1879	-89
9091	1880	-117
9091	1881	-123
9091	1882	-119
9091	1883	-124
9091	1884	-157
9091	1885	-227
9091	1886	-327
9091	1887	-432
9091	1888	-506
9091	1889	-531
9091	1890	-513
9091	1891	-469
9091	1892	-422
9091	1893	-392
9091	1894	-389
9091	1895	-399
9091	1896	-385
9091	1897	-316
9091	1898	-191
9091	1899	-27
9091	1900	128
9091	1901	268
9091	1902	385
9091	1903	458
9091	1904	455
9091	1905	372
9091	1906	257
9091	1907	181
9091	1908	189
9091	1909	276
9091	1910	381
9091	1911	429
9091	1912	382
9091	1913	274
9091	1914	182
9091	1915	174
9091	1916	252
9091	1917	354
9091	1918	397
9091	1919	349
9091	1920	281
9091	1921	343
9091	1922	658
9091	1923	1182
9091	1924	1635
9091	1925	1570
9091	1926	577
9091	1927	-1478
9091	1928	-4297
9091	1929	-7171
9091	1930	-9209
9091	1931	-9701
9091	1932	-8427
9091	1933	-5772
9091	1934	-2565
9091	1935	260
9091	1936	2033
9091	1937	2575
9091	1938	2189
9091	1939	1449
9091	1940	890
9091	1941	769
9091	1942	1026
9091	1943	1403
9091	1944	1634
9091	1945	1595
9091	1946	1349
9091	1947	1078
9091	1948	943
9091	1949	985
9091	1950	1117
9091	1951	1210
9091	1952	1179
9091	1953	1031
9091	1954	853
9091	1955	746
9091	1956	761
9091	1957	866
9091	1958	964
9091	1959	963
9091	1960	837
9091	1961	646
9091	1962	478
9091	1963	390
9091	1964	397
9091	1965	439
9091	1966	465
9091	1967	457
9091	1968	437
9091	1969	417
9091	1970	389
9091	1971	345
9091	1972	291
9091	1973	238
9091	1974	199
9091	1975	172
9091	1976	151
9091	1977	130
9091	1978	104
9091	1979	68
9091	1980	20
9091	1981	-31
9091	1982	-73
9091	1983	-104
9091	1984	-135
9091	1985	-177
9091	1986	-238
9091	1987	-322
9091	1988	-430
9091	1989	-553
9091	1990	-673
9091	1991	-778
9091	1992	-864
9091	1993	-940
9091	1994	-1012
9091	1995	-1087
9091	1996	-1171
9091	1997	-1266
9091	1998	-1365
9091	1999	-1447
[truncated: 151,600 more rows]
