# Supplementary material for: Are Complexity Metrics Reliable in Assessing HRV Control in Obese Patients During Sleep?
Source: PLoS One. 2015 Apr 20;10(4):e0124458. doi: 10.1371/journal.pone.0124458 (PMC4404104; doi:10.1371/journal.pone.0124458)
Supplement: S2 Dataset — (ZIP) [file pone.0124458.s002.zip › cabiddu_obese_patients_data/SUBJECT (5)/4/FC.txt]

11400	0	898
11400	1	888
11400	2	875
11400	3	858
11400	4	845
11400	5	836
11400	6	826
11400	7	807
11400	8	782
11400	9	753
11400	10	720
11400	11	686
11400	12	659
11400	13	647
11400	14	647
11400	15	650
11400	16	648
11400	17	643
11400	18	635
11400	19	621
11400	20	606
11400	21	599
11400	22	602
11400	23	608
11400	24	607
11400	25	599
11400	26	586
11400	27	568
11400	28	545
11400	29	522
11400	30	505
11400	31	491
11400	32	473
11400	33	451
11400	34	432
11400	35	422
11400	36	415
11400	37	410
11400	38	404
11400	39	400
11400	40	389
11400	41	368
11400	42	345
11400	43	327
11400	44	314
11400	45	301
11400	46	285
11400	47	270
11400	48	253
11400	49	232
11400	50	209
11400	51	192
11400	52	183
11400	53	176
11400	54	165
11400	55	152
11400	56	138
11400	57	127
11400	58	116
11400	59	111
11400	60	115
11400	61	122
11400	62	119
11400	63	104
11400	64	84
11400	65	63
11400	66	46
11400	67	40
11400	68	51
11400	69	76
11400	70	99
11400	71	105
11400	72	92
11400	73	69
11400	74	40
11400	75	7
11400	76	-21
11400	77	-38
11400	78	-53
11400	79	-72
11400	80	-91
11400	81	-103
11400	82	-104
11400	83	-103
11400	84	-112
11400	85	-138
11400	86	-187
11400	87	-258
11400	88	-337
11400	89	-395
11400	90	-405
11400	91	-362
11400	92	-288
11400	93	-216
11400	94	-179
11400	95	-199
11400	96	-260
11400	97	-324
11400	98	-345
11400	99	-300
11400	100	-200
11400	101	-58
11400	102	112
11400	103	262
11400	104	320
11400	105	260
11400	106	141
11400	107	54
11400	108	59
11400	109	146
11400	110	253
11400	111	296
11400	112	234
11400	113	97
11400	114	-23
11400	115	-39
11400	116	64
11400	117	211
11400	118	296
11400	119	276
11400	120	221
11400	121	281
11400	122	585
11400	123	1109
11400	124	1585
11400	125	1563
11400	126	605
11400	127	-1441
11400	128	-4281
11400	129	-7200
11400	130	-9304
11400	131	-9872
11400	132	-8661
11400	133	-6040
11400	134	-2839
11400	135	-2
11400	136	1797
11400	137	2371
11400	138	2019
11400	139	1302
11400	140	756
11400	141	648
11400	142	923
11400	143	1311
11400	144	1543
11400	145	1505
11400	146	1268
11400	147	1012
11400	148	893
11400	149	954
11400	150	1110
11400	151	1218
11400	152	1183
11400	153	1017
11400	154	819
11400	155	697
11400	156	699
11400	157	791
11400	158	884
11400	159	886
11400	160	765
11400	161	581
11400	162	430
11400	163	378
11400	164	417
11400	165	477
11400	166	496
11400	167	470
11400	168	429
11400	169	386
11400	170	346
11400	171	313
11400	172	284
11400	173	251
11400	174	211
11400	175	171
11400	176	131
11400	177	90
11400	178	49
11400	179	13
11400	180	-22
11400	181	-66
11400	182	-124
11400	183	-191
11400	184	-261
11400	185	-334
11400	186	-417
11400	187	-508
11400	188	-609
11400	189	-726
11400	190	-860
11400	191	-1002
11400	192	-1139
11400	193	-1267
11400	194	-1390
11400	195	-1510
11400	196	-1627
11400	197	-1741
11400	198	-1849
11400	199	-1942
11400	200	-1995
11400	201	-1988
11400	202	-1912
11400	203	-1769
11400	204	-1565
11400	205	-1312
11400	206	-1033
11400	207	-752
11400	208	-481
11400	209	-222
11400	210	17
11400	211	230
11400	212	416
11400	213	578
11400	214	717
11400	215	830
11400	216	917
11400	217	983
11400	218	1037
11400	219	1075
11400	220	1097
11400	221	1102
11400	222	1095
11400	223	1077
11400	224	1046
11400	225	1009
11400	226	977
11400	227	952
11400	228	929
11400	229	904
11400	230	879
11400	231	856
11400	232	830
11400	233	803
11400	234	780
11400	235	766
11400	236	758
11400	237	749
11400	238	740
11400	239	736
11400	240	734
11400	241	729
11400	242	720
11400	243	709
11400	244	693
11400	245	670
11400	246	639
11400	247	612
11400	248	600
11400	249	601
11400	250	609
11400	251	622
11400	252	634
11400	253	635
11400	254	617
11400	255	587
11400	256	558
11400	257	539
11400	258	522
11400	259	505
11400	260	485
11400	261	462
11400	262	432
11400	263	398
11400	264	371
11400	265	359
11400	266	357
11400	267	353
11400	268	345
11400	269	335
11400	270	323
11400	271	305
11400	272	287
11400	273	273
11400	274	263
11400	275	248
11400	276	227
11400	277	207
11400	278	196
11400	279	195
11400	280	198
11400	281	205
11400	282	213
11400	283	209
11400	284	190
11400	285	162
11400	286	135
11400	287	115
11400	288	101
11400	289	93
11400	290	88
11400	291	88
11400	292	85
11400	293	78
11400	294	73
11400	295	72
11400	296	69
11400	297	58
11400	298	43
11400	299	34
11400	300	31
11400	301	33
11400	302	40
11400	303	48
11400	304	47
11400	305	25
11400	306	-17
11400	307	-61
11400	308	-90
11400	309	-97
11400	310	-86
11400	311	-69
11400	312	-64
11400	313	-94
11400	314	-162
11400	315	-250
11400	316	-322
11400	317	-356
11400	318	-346
11400	319	-303
11400	320	-257
11400	321	-238
11400	322	-258
11400	323	-294
11400	324	-305
11400	325	-262
11400	326	-162
11400	327	-18
11400	328	144
11400	329	297
11400	330	394
11400	331	377
11400	332	256
11400	333	114
11400	334	41
11400	335	75
11400	336	191
11400	337	310
11400	338	342
11400	339	254
11400	340	97
11400	341	-23
11400	342	-24
11400	343	86
11400	344	222
11400	345	286
11400	346	247
11400	347	191
11400	348	274
11400	349	617
11400	350	1153
11400	351	1564
11400	352	1386
11400	353	228
11400	354	-1973
11400	355	-4840
11400	356	-7606
11400	357	-9391
11400	358	-9560
11400	359	-8008
11400	360	-5225
11400	361	-2089
11400	362	504
11400	363	1989
11400	364	2300
11400	365	1814
11400	366	1114
11400	367	679
11400	368	689
11400	369	1013
11400	370	1370
11400	371	1522
11400	372	1405
11400	373	1129
11400	374	887
11400	375	822
11400	376	939
11400	377	1119
11400	378	1213
11400	379	1148
11400	380	962
11400	381	761
11400	382	648
11400	383	664
11400	384	769
11400	385	857
11400	386	842
11400	387	709
11400	388	530
11400	389	397
11400	390	358
11400	391	397
11400	392	462
11400	393	496
11400	394	490
11400	395	468
11400	396	436
11400	397	399
11400	398	354
11400	399	305
11400	400	256
11400	401	218
11400	402	187
11400	403	155
11400	404	115
11400	405	70
11400	406	21
11400	407	-32
11400	408	-88
11400	409	-141
11400	410	-191
11400	411	-251
11400	412	-332
11400	413	-434
11400	414	-549
11400	415	-673
11400	416	-803
11400	417	-931
11400	418	-1048
11400	419	-1155
11400	420	-1263
11400	421	-1378
11400	422	-1500
11400	423	-1620
11400	424	-1733
11400	425	-1829
11400	426	-1890
11400	427	-1902
11400	428	-1863
11400	429	-1778
11400	430	-1648
11400	431	-1471
11400	432	-1256
11400	433	-1016
11400	434	-763
11400	435	-504
11400	436	-247
11400	437	-8
11400	438	208
11400	439	401
11400	440	574
11400	441	726
11400	442	851
11400	443	948
11400	444	1019
11400	445	1062
11400	446	1075
11400	447	1069
11400	448	1056
11400	449	1045
11400	450	1031
11400	451	1015
11400	452	996
11400	453	974
11400	454	948
11400	455	920
11400	456	901
11400	457	893
11400	458	890
11400	459	883
11400	460	872
11400	461	856
11400	462	840
11400	463	820
11400	464	804
11400	465	792
11400	466	783
11400	467	767
11400	468	745
11400	469	726
11400	470	717
11400	471	715
11400	472	717
11400	473	719
11400	474	716
11400	475	698
11400	476	663
11400	477	620
11400	478	588
11400	479	576
11400	480	578
11400	481	591
11400	482	606
11400	483	613
11400	484	604
11400	485	582
11400	486	559
11400	487	543
11400	488	533
11400	489	520
11400	490	498
11400	491	465
11400	492	419
11400	493	363
11400	494	313
11400	495	289
11400	496	295
11400	497	320
11400	498	349
11400	499	368
11400	500	365
11400	501	335
11400	502	285
11400	503	236
11400	504	206
11400	505	202
11400	506	217
11400	507	242
11400	508	264
11400	509	264
11400	510	233
11400	511	184
11400	512	141
11400	513	119
11400	514	125
11400	515	154
11400	516	195
11400	517	227
11400	518	231
11400	519	202
11400	520	159
11400	521	122
11400	522	101
11400	523	100
11400	524	115
11400	525	133
11400	526	136
11400	527	108
11400	528	57
11400	529	1
11400	530	-37
11400	531	-49
11400	532	-36
11400	533	-3
11400	534	34
11400	535	57
11400	536	54
11400	537	34
11400	538	12
11400	539	-5
11400	540	-18
11400	541	-30
11400	542	-49
11400	543	-92
11400	544	-164
11400	545	-251
11400	546	-324
11400	547	-361
11400	548	-355
11400	549	-312
11400	550	-251
11400	551	-202
11400	552	-200
11400	553	-244
11400	554	-300
11400	555	-320
11400	556	-279
11400	557	-184
11400	558	-55
11400	559	80
11400	560	195
11400	561	266
11400	562	269
11400	563	199
11400	564	104
11400	565	44
11400	566	65
11400	567	155
11400	568	252
11400	569	276
11400	570	195
11400	571	50
11400	572	-67
11400	573	-79
11400	574	22
11400	575	165
11400	576	248
11400	577	211
11400	578	103
11400	579	77
11400	580	296
11400	581	780
11400	582	1315
11400	583	1494
11400	584	891
11400	585	-711
11400	586	-3141
11400	587	-5810
11400	588	-7893
11400	589	-8652
11400	590	-7772
11400	591	-5496
11400	592	-2538
11400	593	217
11400	594	2051
11400	595	2688
11400	596	2338
11400	597	1524
11400	598	793
11400	599	473
11400	600	577
11400	601	888
11400	602	1133
11400	603	1146
11400	604	943
11400	605	681
11400	606	531
11400	607	568
11400	608	728
11400	609	881
11400	610	920
11400	611	815
11400	612	628
11400	613	469
11400	614	418
11400	615	481
11400	616	584
11400	617	630
11400	618	575
11400	619	443
11400	620	307
11400	621	229
11400	622	226
11400	623	268
11400	624	292
11400	625	270
11400	626	221
11400	627	178
11400	628	143
11400	629	117
11400	630	102
11400	631	100
11400	632	101
11400	633	86
11400	634	45
11400	635	-15
11400	636	-74
11400	637	-122
11400	638	-158
11400	639	-186
11400	640	-215
11400	641	-263
11400	642	-342
11400	643	-445
11400	644	-553
11400	645	-650
11400	646	-734
11400	647	-808
11400	648	-876
11400	649	-953
11400	650	-1050
11400	651	-1174
11400	652	-1312
11400	653	-1445
11400	654	-1560
11400	655	-1653
11400	656	-1719
11400	657	-1758
11400	658	-1769
11400	659	-1755
11400	660	-1711
11400	661	-1619
11400	662	-1470
11400	663	-1270
11400	664	-1030
11400	665	-766
11400	666	-501
11400	667	-256
11400	668	-44
11400	669	137
11400	670	298
11400	671	440
11400	672	563
11400	673	668
11400	674	759
11400	675	838
11400	676	901
11400	677	951
11400	678	995
11400	679	1031
11400	680	1054
11400	681	1055
11400	682	1037
11400	683	1007
11400	684	965
11400	685	916
11400	686	870
11400	687	841
11400	688	828
11400	689	822
11400	690	817
11400	691	811
11400	692	806
11400	693	795
11400	694	783
11400	695	780
11400	696	786
11400	697	787
11400	698	770
11400	699	735
11400	700	687
11400	701	637
11400	702	596
11400	703	577
11400	704	583
11400	705	602
11400	706	613
11400	707	606
11400	708	583
11400	709	545
11400	710	501
11400	711	461
11400	712	437
11400	713	434
11400	714	437
11400	715	433
11400	716	414
11400	717	384
11400	718	347
11400	719	309
11400	720	279
11400	721	266
11400	722	261
11400	723	252
11400	724	235
11400	725	212
11400	726	190
11400	727	174
11400	728	167
11400	729	174
11400	730	188
11400	731	195
11400	732	185
11400	733	164
11400	734	142
11400	735	127
11400	736	120
11400	737	122
11400	738	133
11400	739	144
11400	740	144
11400	741	135
11400	742	126
11400	743	121
11400	744	115
11400	745	105
11400	746	94
11400	747	85
11400	748	76
11400	749	65
11400	750	56
11400	751	56
11400	752	60
11400	753	60
11400	754	56
11400	755	53
11400	756	50
11400	757	47
11400	758	45
11400	759	47
11400	760	52
11400	761	52
11400	762	43
11400	763	28
11400	764	14
11400	765	-2
11400	766	-25
11400	767	-53
11400	768	-80
11400	769	-104
11400	770	-127
11400	771	-142
11400	772	-146
11400	773	-142
11400	774	-148
11400	775	-175
11400	776	-222
11400	777	-279
11400	778	-334
11400	779	-371
11400	780	-374
11400	781	-338
11400	782	-285
11400	783	-249
11400	784	-250
11400	785	-284
11400	786	-326
11400	787	-349
11400	788	-331
11400	789	-257
11400	790	-143
11400	791	-7
11400	792	128
11400	793	228
11400	794	243
11400	795	167
11400	796	54
11400	797	-12
11400	798	16
11400	799	115
11400	800	210
11400	801	228
11400	802	148
11400	803	12
11400	804	-97
11400	805	-112
11400	806	-26
11400	807	88
11400	808	140
11400	809	104
11400	810	69
11400	811	184
11400	812	542
11400	813	1060
11400	814	1439
11400	815	1249
11400	816	125
11400	817	-1994
11400	818	-4733
11400	819	-7348
11400	820	-9002
11400	821	-9103
11400	822	-7563
11400	823	-4850
11400	824	-1807
11400	825	695
11400	826	2098
11400	827	2345
11400	828	1810
11400	829	1058
11400	830	551
11400	831	484
11400	832	750
11400	833	1078
11400	834	1226
11400	835	1122
11400	836	868
11400	837	641
11400	838	567
11400	839	655
11400	840	806
11400	841	893
11400	842	840
11400	843	674
11400	844	498
11400	845	413
11400	846	450
11400	847	555
11400	848	634
11400	849	615
11400	850	486
11400	851	312
11400	852	183
11400	853	147
11400	854	194
11400	855	252
11400	856	269
11400	857	246
11400	858	219
11400	859	195
11400	860	170
11400	861	145
11400	862	121
11400	863	96
11400	864	61
11400	865	21
11400	866	-16
11400	867	-48
11400	868	-82
11400	869	-121
11400	870	-162
11400	871	-205
11400	872	-256
11400	873	-315
11400	874	-377
11400	875	-438
11400	876	-506
11400	877	-586
11400	878	-681
11400	879	-783
11400	880	-895
11400	881	-1018
11400	882	-1143
11400	883	-1263
11400	884	-1375
11400	885	-1483
11400	886	-1586
11400	887	-1677
11400	888	-1753
11400	889	-1813
11400	890	-1852
11400	891	-1856
11400	892	-1811
11400	893	-1713
11400	894	-1561
11400	895	-1357
11400	896	-1109
11400	897	-836
11400	898	-563
11400	899	-307
11400	900	-71
11400	901	140
11400	902	322
11400	903	476
11400	904	613
11400	905	735
11400	906	837
11400	907	912
11400	908	965
11400	909	1001
11400	910	1020
11400	911	1022
11400	912	1013
11400	913	1000
11400	914	978
11400	915	945
11400	916	902
11400	917	862
11400	918	830
11400	919	810
11400	920	802
11400	921	808
11400	922	821
11400	923	825
11400	924	809
11400	925	779
11400	926	744
11400	927	716
11400	928	699
11400	929	696
11400	930	708
11400	931	718
11400	932	711
11400	933	681
11400	934	640
11400	935	600
11400	936	571
11400	937	555
11400	938	554
11400	939	560
11400	940	558
11400	941	536
11400	942	502
11400	943	465
11400	944	432
11400	945	404
11400	946	386
11400	947	376
11400	948	369
11400	949	355
11400	950	332
11400	951	311
11400	952	294
11400	953	279
11400	954	263
11400	955	249
11400	956	239
11400	957	232
11400	958	227
11400	959	226
11400	960	229
11400	961	231
11400	962	221
11400	963	198
11400	964	169
11400	965	144
11400	966	125
11400	967	116
11400	968	123
11400	969	142
11400	970	159
11400	971	166
11400	972	164
11400	973	157
11400	974	147
11400	975	132
11400	976	120
11400	977	114
11400	978	113
11400	979	109
11400	980	102
11400	981	95
11400	982	90
11400	983	83
11400	984	73
11400	985	62
11400	986	53
11400	987	41
11400	988	26
11400	989	15
11400	990	16
11400	991	24
11400	992	32
11400	993	39
11400	994	41
11400	995	38
11400	996	25
11400	997	10
11400	998	4
11400	999	11
11400	1000	24
11400	1001	34
11400	1002	40
11400	1003	41
11400	1004	32
11400	1005	15
11400	1006	-3
11400	1007	-14
11400	1008	-23
11400	1009	-39
11400	1010	-62
11400	1011	-81
11400	1012	-94
11400	1013	-100
11400	1014	-102
11400	1015	-106
11400	1016	-122
11400	1017	-161
11400	1018	-222
11400	1019	-282
11400	1020	-318
11400	1021	-318
11400	1022	-284
11400	1023	-237
11400	1024	-202
11400	1025	-210
11400	1026	-259
11400	1027	-313
11400	1028	-331
11400	1029	-290
11400	1030	-187
11400	1031	-48
11400	1032	119
11400	1033	273
11400	1034	347
11400	1035	295
11400	1036	162
11400	1037	49
11400	1038	31
11400	1039	124
11400	1040	271
11400	1041	377
11400	1042	366
11400	1043	235
11400	1044	69
11400	1045	-23
11400	1046	13
11400	1047	135
11400	1048	241
11400	1049	256
11400	1050	196
11400	1051	190
11400	1052	395
11400	1053	866
11400	1054	1429
11400	1055	1674
11400	1056	1118
11400	1057	-532
11400	1058	-3158
11400	1059	-6182
11400	1060	-8728
11400	1061	-9945
11400	1062	-9375
11400	1063	-7173
11400	1064	-4042
11400	1065	-945
11400	1066	1297
11400	1067	2305
11400	1068	2216
11400	1069	1545
11400	1070	883
11400	1071	619
11400	1072	799
11400	1073	1200
11400	1074	1522
11400	1075	1579
11400	1076	1379
11400	1077	1081
11400	1078	878
11400	1079	870
11400	1080	1014
11400	1081	1170
11400	1082	1213
11400	1083	1113
11400	1084	936
11400	1085	791
11400	1086	750
11400	1087	815
11400	1088	912
11400	1089	945
11400	1090	861
11400	1091	692
11400	1092	533
11400	1093	453
11400	1094	462
11400	1095	516
11400	1096	543
11400	1097	526
11400	1098	485
11400	1099	453
11400	1100	429
11400	1101	409
11400	1102	387
11400	1103	351
11400	1104	307
11400	1105	261
11400	1106	219
11400	1107	179
11400	1108	137
11400	1109	93
11400	1110	44
11400	1111	-17
11400	1112	-85
11400	1113	-148
11400	1114	-200
11400	1115	-247
11400	1116	-303
11400	1117	-374
11400	1118	-466
11400	1119	-583
11400	1120	-723
11400	1121	-868
11400	1122	-1005
11400	1123	-1132
11400	1124	-1254
11400	1125	-1377
11400	1126	-1498
11400	1127	-1619
11400	1128	-1738
11400	1129	-1845
11400	1130	-1919
11400	1131	-1948
11400	1132	-1929
11400	1133	-1864
11400	1134	-1749
11400	1135	-1581
11400	1136	-1364
11400	1137	-1112
11400	1138	-838
11400	1139	-555
11400	1140	-287
11400	1141	-49
11400	1142	156
11400	1143	337
11400	1144	500
11400	1145	645
11400	1146	769
11400	1147	875
11400	1148	962
11400	1149	1027
11400	1150	1067
11400	1151	1091
11400	1152	1105
11400	1153	1107
11400	1154	1093
11400	1155	1062
11400	1156	1025
11400	1157	987
11400	1158	950
11400	1159	918
11400	1160	895
11400	1161	880
11400	1162	861
11400	1163	830
11400	1164	793
11400	1165	758
11400	1166	731
11400	1167	717
11400	1168	719
11400	1169	736
11400	1170	756
11400	1171	762
11400	1172	752
11400	1173	732
11400	1174	709
11400	1175	689
11400	1176	677
11400	1177	676
11400	1178	681
11400	1179	679
11400	1180	662
11400	1181	635
11400	1182	610
11400	1183	590
11400	1184	573
11400	1185	561
11400	1186	554
11400	1187	545
11400	1188	525
11400	1189	497
11400	1190	469
11400	1191	447
11400	1192	428
11400	1193	412
11400	1194	398
11400	1195	386
11400	1196	369
11400	1197	344
11400	1198	317
11400	1199	297
11400	1200	281
11400	1201	267
11400	1202	254
11400	1203	239
11400	1204	220
11400	1205	193
11400	1206	165
11400	1207	148
11400	1208	150
11400	1209	164
11400	1210	180
11400	1211	191
11400	1212	193
11400	1213	179
11400	1214	152
11400	1215	127
11400	1216	116
11400	1217	117
11400	1218	123
11400	1219	127
11400	1220	129
11400	1221	125
11400	1222	112
11400	1223	99
11400	1224	96
11400	1225	105
11400	1226	116
11400	1227	119
11400	1228	113
11400	1229	98
11400	1230	77
11400	1231	52
11400	1232	36
11400	1233	38
11400	1234	52
11400	1235	64
11400	1236	70
11400	1237	70
11400	1238	61
11400	1239	42
11400	1240	22
11400	1241	15
11400	1242	21
11400	1243	31
11400	1244	35
11400	1245	26
11400	1246	9
11400	1247	-18
11400	1248	-45
11400	1249	-61
11400	1250	-54
11400	1251	-31
11400	1252	-8
11400	1253	3
11400	1254	-3
11400	1255	-28
11400	1256	-63
11400	1257	-90
11400	1258	-92
11400	1259	-69
11400	1260	-42
11400	1261	-38
11400	1262	-72
11400	1263	-142
11400	1264	-229
11400	1265	-309
11400	1266	-350
11400	1267	-335
11400	1268	-279
11400	1269	-219
11400	1270	-192
11400	1271	-205
11400	1272	-244
11400	1273	-271
11400	1274	-257
11400	1275	-181
11400	1276	-60
11400	1277	80
11400	1278	209
11400	1279	303
11400	1280	324
11400	1281	249
11400	1282	120
11400	1283	20
11400	1284	16
11400	1285	108
11400	1286	230
11400	1287	297
11400	1288	264
11400	1289	150
11400	1290	27
11400	1291	-19
11400	1292	43
11400	1293	171
11400	1294	265
11400	1295	259
11400	1296	191
11400	1297	197
11400	1298	413
11400	1299	853
11400	1300	1323
11400	1301	1445
11400	1302	803
11400	1303	-823
11400	1304	-3267
11400	1305	-5946
11400	1306	-8044
11400	1307	-8836
11400	1308	-7990
11400	1309	-5724
11400	1310	-2741
11400	1311	62
11400	1312	1957
11400	1313	2657
11400	1314	2358
11400	1315	1572
11400	1316	847
11400	1317	529
11400	1318	644
11400	1319	976
11400	1320	1238
11400	1321	1261
11400	1322	1067
11400	1323	810
11400	1324	657
11400	1325	678
11400	1326	822
11400	1327	964
11400	1328	986
11400	1329	862
11400	1330	668
11400	1331	518
11400	1332	482
11400	1333	547
11400	1334	638
11400	1335	664
11400	1336	581
11400	1337	419
11400	1338	267
11400	1339	200
11400	1340	237
11400	1341	317
11400	1342	366
11400	1343	353
11400	1344	303
11400	1345	247
11400	1346	191
11400	1347	147
11400	1348	120
11400	1349	104
11400	1350	83
11400	1351	51
11400	1352	13
11400	1353	-26
11400	1354	-63
11400	1355	-93
11400	1356	-117
11400	1357	-140
11400	1358	-175
11400	1359	-229
11400	1360	-297
11400	1361	-371
11400	1362	-444
11400	1363	-524
11400	1364	-608
11400	1365	-699
11400	1366	-802
11400	1367	-920
11400	1368	-1045
11400	1369	-1160
11400	1370	-1262
11400	1371	-1354
11400	1372	-1445
11400	1373	-1532
11400	1374	-1612
11400	1375	-1685
11400	1376	-1751
11400	1377	-1793
11400	1378	-1794
11400	1379	-1747
11400	1380	-1646
11400	1381	-1487
11400	1382	-1265
11400	1383	-995
11400	1384	-707
11400	1385	-428
11400	1386	-177
11400	1387	34
11400	1388	203
11400	1389	342
11400	1390	474
11400	1391	608
11400	1392	741
11400	1393	857
11400	1394	945
11400	1395	1005
11400	1396	1033
11400	1397	1034
11400	1398	1022
11400	1399	1014
11400	1400	1012
11400	1401	1007
11400	1402	990
11400	1403	967
11400	1404	940
11400	1405	913
11400	1406	889
11400	1407	874
11400	1408	869
11400	1409	868
11400	1410	858
11400	1411	840
11400	1412	822
11400	1413	802
11400	1414	778
11400	1415	753
11400	1416	733
11400	1417	720
11400	1418	711
11400	1419	703
11400	1420	703
11400	1421	705
11400	1422	704
11400	1423	690
11400	1424	666
11400	1425	634
11400	1426	599
11400	1427	566
11400	1428	542
11400	1429	534
11400	1430	530
11400	1431	519
11400	1432	494
11400	1433	466
11400	1434	438
11400	1435	411
11400	1436	386
11400	1437	369
11400	1438	358
11400	1439	349
11400	1440	335
11400	1441	314
11400	1442	292
11400	1443	266
11400	1444	232
11400	1445	197
11400	1446	169
11400	1447	151
11400	1448	142
11400	1449	138
11400	1450	143
11400	1451	149
11400	1452	150
11400	1453	145
11400	1454	146
11400	1455	163
11400	1456	190
11400	1457	215
11400	1458	230
11400	1459	229
11400	1460	214
11400	1461	181
11400	1462	144
11400	1463	115
11400	1464	100
11400	1465	97
11400	1466	100
11400	1467	112
11400	1468	127
11400	1469	136
11400	1470	136
11400	1471	131
11400	1472	126
11400	1473	118
11400	1474	106
11400	1475	94
11400	1476	87
11400	1477	81
11400	1478	74
11400	1479	67
11400	1480	66
11400	1481	69
11400	1482	68
11400	1483	61
11400	1484	52
11400	1485	41
11400	1486	26
11400	1487	6
11400	1488	-9
11400	1489	-15
11400	1490	-21
11400	1491	-34
11400	1492	-49
11400	1493	-59
11400	1494	-60
11400	1495	-54
11400	1496	-45
11400	1497	-34
11400	1498	-31
11400	1499	-54
11400	1500	-109
11400	1501	-187
11400	1502	-267
11400	1503	-330
11400	1504	-358
11400	1505	-339
11400	1506	-282
11400	1507	-216
11400	1508	-184
11400	1509	-205
11400	1510	-265
11400	1511	-324
11400	1512	-339
11400	1513	-287
11400	1514	-165
11400	1515	-9
11400	1516	139
11400	1517	247
11400	1518	294
11400	1519	255
11400	1520	151
11400	1521	51
11400	1522	20
11400	1523	87
11400	1524	201
11400	1525	280
11400	1526	262
11400	1527	150
11400	1528	6
11400	1529	-86
11400	1530	-70
11400	1531	35
11400	1532	148
11400	1533	177
11400	1534	114
11400	1535	64
11400	1536	182
11400	1537	555
11400	1538	1083
11400	1539	1457
11400	1540	1253
11400	1541	135
11400	1542	-1923
11400	1543	-4520
11400	1544	-6922
11400	1545	-8330
11400	1546	-8219
11400	1547	-6560
11400	1548	-3854
11400	1549	-931
11400	1550	1380
11400	1551	2585
11400	1552	2670
11400	1553	2028
11400	1554	1208
11400	1555	650
11400	1556	524
11400	1557	723
11400	1558	988
11400	1559	1098
11400	1560	989
11400	1561	762
11400	1562	573
11400	1563	527
11400	1564	618
11400	1565	752
11400	1566	816
11400	1567	749
11400	1568	584
11400	1569	421
11400	1570	348
11400	1571	387
11400	1572	484
11400	1573	551
11400	1574	527
11400	1575	408
11400	1576	255
11400	1577	151
11400	1578	135
11400	1579	192
11400	1580	251
11400	1581	263
11400	1582	230
11400	1583	192
11400	1584	160
11400	1585	131
11400	1586	109
11400	1587	97
11400	1588	87
11400	1589	68
11400	1590	35
11400	1591	-8
11400	1592	-58
11400	1593	-115
11400	1594	-172
11400	1595	-219
11400	1596	-257
11400	1597	-296
11400	1598	-345
11400	1599	-404
11400	1600	-470
11400	1601	-547
11400	1602	-631
11400	1603	-713
11400	1604	-789
11400	1605	-864
11400	1606	-949
11400	1607	-1047
11400	1608	-1151
11400	1609	-1257
11400	1610	-1362
11400	1611	-1459
11400	1612	-1541
11400	1613	-1605
11400	1614	-1656
11400	1615	-1692
11400	1616	-1701
11400	1617	-1666
11400	1618	-1582
11400	1619	-1451
11400	1620	-1277
11400	1621	-1072
11400	1622	-856
11400	1623	-645
11400	1624	-444
11400	1625	-247
11400	1626	-50
11400	1627	138
11400	1628	310
11400	1629	461
11400	1630	586
11400	1631	678
11400	1632	740
11400	1633	785
11400	1634	823
11400	1635	854
11400	1636	873
11400	1637	879
11400	1638	875
11400	1639	859
11400	1640	833
11400	1641	806
11400	1642	789
11400	1643	779
11400	1644	770
11400	1645	755
11400	1646	737
11400	1647	720
11400	1648	702
11400	1649	687
11400	1650	681
11400	1651	686
11400	1652	696
11400	1653	697
11400	1654	685
11400	1655	663
11400	1656	634
11400	1657	600
11400	1658	571
11400	1659	555
11400	1660	545
11400	1661	530
11400	1662	503
11400	1663	469
11400	1664	438
11400	1665	414
11400	1666	397
11400	1667	388
11400	1668	383
11400	1669	370
11400	1670	338
11400	1671	288
11400	1672	232
11400	1673	184
11400	1674	151
11400	1675	137
11400	1676	142
11400	1677	157
11400	1678	165
11400	1679	157
11400	1680	136
11400	1681	115
11400	1682	100
11400	1683	95
11400	1684	104
11400	1685	126
11400	1686	148
11400	1687	156
11400	1688	151
11400	1689	138
11400	1690	125
11400	1691	113
11400	1692	103
11400	1693	102
11400	1694	108
11400	1695	113
11400	1696	110
11400	1697	105
11400	1698	100
11400	1699	94
11400	1700	83
11400	1701	74
11400	1702	73
11400	1703	80
11400	1704	88
11400	1705	95
11400	1706	103
11400	1707	109
11400	1708	108
11400	1709	99
11400	1710	87
11400	1711	80
11400	1712	76
11400	1713	71
11400	1714	68
11400	1715	67
11400	1716	61
11400	1717	47
11400	1718	31
11400	1719	23
11400	1720	21
11400	1721	20
11400	1722	20
11400	1723	25
11400	1724	32
11400	1725	35
11400	1726	29
11400	1727	19
11400	1728	10
11400	1729	2
11400	1730	-3
11400	1731	-1
11400	1732	10
11400	1733	20
11400	1734	21
11400	1735	12
11400	1736	0
11400	1737	-17
11400	1738	-37
11400	1739	-54
11400	1740	-65
11400	1741	-69
11400	1742	-78
11400	1743	-95
11400	1744	-113
11400	1745	-123
11400	1746	-122
11400	1747	-113
11400	1748	-102
11400	1749	-101
11400	1750	-124
11400	1751	-180
11400	1752	-255
11400	1753	-320
11400	1754	-354
11400	1755	-346
11400	1756	-307
11400	1757	-266
11400	1758	-248
11400	1759	-272
11400	1760	-317
11400	1761	-351
11400	1762	-337
11400	1763	-267
11400	1764	-143
11400	1765	30
11400	1766	216
11400	1767	346
11400	1768	344
11400	1769	226
11400	1770	82
11400	1771	4
11400	1772	37
11400	1773	148
11400	1774	256
11400	1775	280
11400	1776	195
11400	1777	58
11400	1778	-27
11400	1779	5
11400	1780	131
11400	1781	252
11400	1782	280
11400	1783	218
11400	1784	185
11400	1785	339
11400	1786	763
11400	1787	1319
11400	1788	1635
11400	1789	1220
11400	1790	-267
11400	1791	-2781
11400	1792	-5806
11400	1793	-8488
11400	1794	-9948
11400	1795	-9651
11400	1796	-7648
11400	1797	-4582
11400	1798	-1409
11400	1799	1001
11400	1800	2189
11400	1801	2233
11400	1802	1607
11400	1803	915
11400	1804	587
11400	1805	723
11400	1806	1125
11400	1807	1484
11400	1808	1591
11400	1809	1429
11400	1810	1147
11400	1811	938
11400	1812	918
11400	1813	1057
11400	1814	1215
11400	1815	1249
11400	1816	1119
11400	1817	896
11400	1818	704
11400	1819	639
11400	1820	710
11400	1821	847
11400	1822	935
11400	1823	898
11400	1824	742
11400	1825	560
11400	1826	445
11400	1827	433
11400	1828	484
11400	1829	527
11400	1830	527
11400	1831	494
11400	1832	457
11400	1833	421
11400	1834	388
11400	1835	362
11400	1836	335
11400	1837	307
11400	1838	279
11400	1839	253
11400	1840	224
11400	1841	190
11400	1842	155
11400	1843	119
11400	1844	81
11400	1845	33
11400	1846	-21
11400	1847	-77
11400	1848	-138
11400	1849	-211
11400	1850	-297
11400	1851	-392
11400	1852	-495
11400	1853	-611
11400	1854	-737
11400	1855	-863
11400	1856	-985
11400	1857	-1104
11400	1858	-1221
11400	1859	-1332
11400	1860	-1433
11400	1861	-1527
11400	1862	-1620
11400	1863	-1709
11400	1864	-1778
11400	1865	-1819
11400	1866	-1820
11400	1867	-1767
11400	1868	-1649
11400	1869	-1468
11400	1870	-1241
11400	1871	-988
11400	1872	-721
11400	1873	-454
11400	1874	-203
11400	1875	23
11400	1876	224
11400	1877	400
11400	1878	549
11400	1879	665
11400	1880	750
11400	1881	818
11400	1882	873
11400	1883	918
11400	1884	957
11400	1885	990
11400	1886	1013
11400	1887	1018
11400	1888	1004
11400	1889	980
11400	1890	956
11400	1891	935
11400	1892	915
11400	1893	896
11400	1894	875
11400	1895	846
11400	1896	808
11400	1897	769
11400	1898	743
11400	1899	732
11400	1900	729
11400	1901	728
11400	1902	725
11400	1903	721
11400	1904	711
11400	1905	696
11400	1906	684
11400	1907	679
11400	1908	677
11400	1909	671
11400	1910	656
11400	1911	637
11400	1912	615
11400	1913	591
11400	1914	569
11400	1915	553
11400	1916	542
11400	1917	528
11400	1918	510
11400	1919	491
11400	1920	477
11400	1921	464
11400	1922	452
11400	1923	441
11400	1924	432
11400	1925	420
11400	1926	400
11400	1927	374
11400	1928	350
11400	1929	326
11400	1930	300
11400	1931	274
11400	1932	252
11400	1933	233
11400	1934	216
11400	1935	199
11400	1936	188
11400	1937	186
11400	1938	187
11400	1939	183
11400	1940	178
11400	1941	177
11400	1942	176
11400	1943	172
11400	1944	171
11400	1945	175
11400	1946	177
11400	1947	168
11400	1948	147
11400	1949	127
11400	1950	112
11400	1951	102
11400	1952	100
11400	1953	110
11400	1954	125
11400	1955	135
11400	1956	130
11400	1957	114
11400	1958	96
11400	1959	83
11400	1960	74
11400	1961	73
11400	1962	79
11400	1963	86
11400	1964	82
11400	1965	64
11400	1966	43
11400	1967	28
11400	1968	23
11400	1969	27
11400	1970	41
11400	1971	57
11400	1972	64
11400	1973	55
11400	1974	38
11400	1975	25
11400	1976	23
11400	1977	28
11400	1978	38
11400	1979	48
11400	1980	51
11400	1981	42
11400	1982	24
11400	1983	8
11400	1984	-1
11400	1985	-9
11400	1986	-21
11400	1987	-33
11400	1988	-41
11400	1989	-42
11400	1990	-41
11400	1991	-37
11400	1992	-33
11400	1993	-44
11400	1994	-77
11400	1995	-121
11400	1996	-157
11400	1997	-169
11400	1998	-157
11400	1999	-134
[truncated: 159,280 more rows]
