# Supplementary material for: Are Complexity Metrics Reliable in Assessing HRV Control in Obese Patients During Sleep?
Source: PLoS One. 2015 Apr 20;10(4):e0124458. doi: 10.1371/journal.pone.0124458 (PMC4404104; doi:10.1371/journal.pone.0124458)
Supplement: S2 Dataset — (ZIP) [file pone.0124458.s002.zip › cabiddu_obese_patients_data/SUBJECT (6)/1/FC.txt]

1080	0	-413
1080	1	-427
1080	2	-370
1080	3	-396
1080	4	-515
1080	5	-534
1080	6	-385
1080	7	-278
1080	8	-372
1080	9	-509
1080	10	-524
1080	11	-519
1080	12	-625
1080	13	-724
1080	14	-649
1080	15	-499
1080	16	-478
1080	17	-584
1080	18	-612
1080	19	-521
1080	20	-437
1080	21	-441
1080	22	-370
1080	23	-201
1080	24	-123
1080	25	-282
1080	26	-495
1080	27	-546
1080	28	-530
1080	29	-579
1080	30	-631
1080	31	-529
1080	32	-370
1080	33	-344
1080	34	-468
1080	35	-539
1080	36	-494
1080	37	-467
1080	38	-527
1080	39	-510
1080	40	-338
1080	41	-207
1080	42	-292
1080	43	-453
1080	44	-486
1080	45	-454
1080	46	-501
1080	47	-560
1080	48	-475
1080	49	-300
1080	50	-235
1080	51	-306
1080	52	-336
1080	53	-251
1080	54	-204
1080	55	-279
1080	56	-297
1080	57	-134
1080	58	36
1080	59	23
1080	60	-66
1080	61	-51
1080	62	2
1080	63	-59
1080	64	-168
1080	65	-141
1080	66	16
1080	67	118
1080	68	102
1080	69	118
1080	70	220
1080	71	231
1080	72	50
1080	73	-122
1080	74	-100
1080	75	-6
1080	76	-22
1080	77	-66
1080	78	7
1080	79	115
1080	80	75
1080	81	-70
1080	82	-128
1080	83	-48
1080	84	8
1080	85	-21
1080	86	2
1080	87	136
1080	88	187
1080	89	22
1080	90	-174
1080	91	-198
1080	92	-133
1080	93	-147
1080	94	-172
1080	95	-77
1080	96	56
1080	97	31
1080	98	-132
1080	99	-235
1080	100	-195
1080	101	-153
1080	102	-174
1080	103	-112
1080	104	100
1080	105	250
1080	106	158
1080	107	-26
1080	108	-96
1080	109	-98
1080	110	-169
1080	111	-229
1080	112	-138
1080	113	34
1080	114	76
1080	115	-45
1080	116	-144
1080	117	-133
1080	118	-140
1080	119	-232
1080	120	-242
1080	121	-59
1080	122	123
1080	123	111
1080	124	29
1080	125	60
1080	126	142
1080	127	120
1080	128	50
1080	129	92
1080	130	225
1080	131	272
1080	132	194
1080	133	156
1080	134	232
1080	135	257
1080	136	120
1080	137	-4
1080	138	44
1080	139	128
1080	140	76
1080	141	-14
1080	142	19
1080	143	98
1080	144	52
1080	145	-89
1080	146	-139
1080	147	-67
1080	148	-23
1080	149	-63
1080	150	-36
1080	151	115
1080	152	190
1080	153	47
1080	154	-133
1080	155	-155
1080	156	-102
1080	157	-136
1080	158	-170
1080	159	-84
1080	160	46
1080	161	18
1080	162	-132
1080	163	-222
1080	164	-164
1080	165	-116
1080	166	-131
1080	167	-83
1080	168	117
1080	169	249
1080	170	143
1080	171	-47
1080	172	-129
1080	173	-145
1080	174	-238
1080	175	-315
1080	176	-237
1080	177	-73
1080	178	-51
1080	179	-197
1080	180	-344
1080	181	-390
1080	182	-441
1080	183	-499
1080	184	-336
1080	185	202
1080	186	920
1080	187	1566
1080	188	2153
1080	189	2732
1080	190	3114
1080	191	3079
1080	192	2688
1080	193	2186
1080	194	1684
1080	195	1145
1080	196	648
1080	197	406
1080	198	456
1080	199	548
1080	200	481
1080	201	353
1080	202	292
1080	203	180
1080	204	-93
1080	205	-358
1080	206	-415
1080	207	-344
1080	208	-353
1080	209	-445
1080	210	-465
1080	211	-395
1080	212	-377
1080	213	-437
1080	214	-412
1080	215	-250
1080	216	-163
1080	217	-303
1080	218	-502
1080	219	-555
1080	220	-548
1080	221	-609
1080	222	-655
1080	223	-530
1080	224	-361
1080	225	-338
1080	226	-473
1080	227	-542
1080	228	-493
1080	229	-431
1080	230	-440
1080	231	-362
1080	232	-171
1080	233	-61
1080	234	-202
1080	235	-425
1080	236	-511
1080	237	-529
1080	238	-600
1080	239	-660
1080	240	-558
1080	241	-387
1080	242	-348
1080	243	-467
1080	244	-548
1080	245	-515
1080	246	-494
1080	247	-560
1080	248	-545
1080	249	-355
1080	250	-186
1080	251	-230
1080	252	-353
1080	253	-354
1080	254	-287
1080	255	-302
1080	256	-339
1080	257	-243
1080	258	-63
1080	259	9
1080	260	-61
1080	261	-94
1080	262	-7
1080	263	45
1080	264	-33
1080	265	-69
1080	266	67
1080	267	207
1080	268	166
1080	269	55
1080	270	58
1080	271	116
1080	272	65
1080	273	-49
1080	274	-50
1080	275	73
1080	276	153
1080	277	138
1080	278	179
1080	279	328
1080	280	389
1080	281	232
1080	282	47
1080	283	19
1080	284	56
1080	285	-3
1080	286	-67
1080	287	9
1080	288	136
1080	289	116
1080	290	-31
1080	291	-104
1080	292	-40
1080	293	17
1080	294	4
1080	295	63
1080	296	243
1080	297	329
1080	298	165
1080	299	-70
1080	300	-148
1080	301	-126
1080	302	-153
1080	303	-165
1080	304	-43
1080	305	114
1080	306	100
1080	307	-80
1080	308	-206
1080	309	-174
1080	310	-112
1080	311	-103
1080	312	-17
1080	313	202
1080	314	341
1080	315	218
1080	316	-9
1080	317	-106
1080	318	-112
1080	319	-169
1080	320	-229
1080	321	-159
1080	322	-20
1080	323	2
1080	324	-107
1080	325	-149
1080	326	-42
1080	327	51
1080	328	15
1080	329	0
1080	330	129
1080	331	247
1080	332	188
1080	333	88
1080	334	127
1080	335	229
1080	336	212
1080	337	98
1080	338	59
1080	339	114
1080	340	113
1080	341	26
1080	342	21
1080	343	149
1080	344	203
1080	345	45
1080	346	-138
1080	347	-149
1080	348	-92
1080	349	-122
1080	350	-159
1080	351	-70
1080	352	47
1080	353	-5
1080	354	-189
1080	355	-287
1080	356	-221
1080	357	-130
1080	358	-82
1080	359	46
1080	360	292
1080	361	423
1080	362	274
1080	363	28
1080	364	-94
1080	365	-113
1080	366	-176
1080	367	-195
1080	368	-71
1080	369	102
1080	370	80
1080	371	-119
1080	372	-280
1080	373	-272
1080	374	-224
1080	375	-204
1080	376	-105
1080	377	124
1080	378	251
1080	379	104
1080	380	-134
1080	381	-222
1080	382	-192
1080	383	-218
1080	384	-283
1080	385	-271
1080	386	-208
1080	387	-212
1080	388	-183
1080	389	159
1080	390	910
1080	391	1810
1080	392	2571
1080	393	3143
1080	394	3492
1080	395	3411
1080	396	2814
1080	397	2001
1080	398	1345
1080	399	899
1080	400	525
1080	401	215
1080	402	65
1080	403	22
1080	404	-80
1080	405	-241
1080	406	-265
1080	407	-79
1080	408	84
1080	409	31
1080	410	-113
1080	411	-187
1080	412	-267
1080	413	-456
1080	414	-606
1080	415	-540
1080	416	-370
1080	417	-327
1080	418	-435
1080	419	-512
1080	420	-495
1080	421	-491
1080	422	-535
1080	423	-471
1080	424	-264
1080	425	-137
1080	426	-262
1080	427	-470
1080	428	-538
1080	429	-538
1080	430	-590
1080	431	-633
1080	432	-518
1080	433	-358
1080	434	-340
1080	435	-486
1080	436	-570
1080	437	-515
1080	438	-439
1080	439	-433
1080	440	-347
1080	441	-133
1080	442	10
1080	443	-106
1080	444	-329
1080	445	-432
1080	446	-467
1080	447	-560
1080	448	-643
1080	449	-560
1080	450	-377
1080	451	-300
1080	452	-371
1080	453	-412
1080	454	-346
1080	455	-319
1080	456	-413
1080	457	-443
1080	458	-276
1080	459	-90
1080	460	-79
1080	461	-137
1080	462	-83
1080	463	12
1080	464	-11
1080	465	-101
1080	466	-80
1080	467	50
1080	468	114
1080	469	66
1080	470	72
1080	471	195
1080	472	253
1080	473	123
1080	474	-13
1080	475	18
1080	476	89
1080	477	35
1080	478	-42
1080	479	16
1080	480	134
1080	481	119
1080	482	-10
1080	483	-67
1080	484	1
1080	485	42
1080	486	9
1080	487	58
1080	488	246
1080	489	359
1080	490	229
1080	491	24
1080	492	-53
1080	493	-62
1080	494	-136
1080	495	-184
1080	496	-65
1080	497	120
1080	498	152
1080	499	13
1080	500	-100
1080	501	-95
1080	502	-90
1080	503	-135
1080	504	-74
1080	505	157
1080	506	327
1080	507	244
1080	508	47
1080	509	-42
1080	510	-62
1080	511	-139
1080	512	-202
1080	513	-107
1080	514	69
1080	515	114
1080	516	-3
1080	517	-91
1080	518	-51
1080	519	-15
1080	520	-65
1080	521	-48
1080	522	135
1080	523	289
1080	524	218
1080	525	46
1080	526	-18
1080	527	-10
1080	528	-70
1080	529	-150
1080	530	-93
1080	531	75
1080	532	166
1080	533	131
1080	534	139
1080	535	263
1080	536	327
1080	537	211
1080	538	87
1080	539	119
1080	540	180
1080	541	105
1080	542	-1
1080	543	29
1080	544	115
1080	545	77
1080	546	-62
1080	547	-122
1080	548	-57
1080	549	-8
1080	550	-29
1080	551	27
1080	552	212
1080	553	312
1080	554	170
1080	555	-41
1080	556	-113
1080	557	-117
1080	558	-187
1080	559	-239
1080	560	-128
1080	561	48
1080	562	76
1080	563	-50
1080	564	-135
1080	565	-88
1080	566	-43
1080	567	-61
1080	568	-7
1080	569	196
1080	570	328
1080	571	210
1080	572	0
1080	573	-100
1080	574	-116
1080	575	-193
1080	576	-248
1080	577	-155
1080	578	22
1080	579	62
1080	580	-51
1080	581	-136
1080	582	-89
1080	583	-54
1080	584	-103
1080	585	-93
1080	586	77
1080	587	201
1080	588	78
1080	589	-154
1080	590	-280
1080	591	-305
1080	592	-328
1080	593	-239
1080	594	149
1080	595	812
1080	596	1515
1080	597	2121
1080	598	2675
1080	599	3130
1080	600	3237
1080	601	2869
1080	602	2261
1080	603	1689
1080	604	1146
1080	605	574
1080	606	127
1080	607	-34
1080	608	-35
1080	609	-113
1080	610	-283
1080	611	-372
1080	612	-340
1080	613	-319
1080	614	-350
1080	615	-291
1080	616	-109
1080	617	-28
1080	618	-198
1080	619	-439
1080	620	-531
1080	621	-539
1080	622	-600
1080	623	-640
1080	624	-534
1080	625	-386
1080	626	-399
1080	627	-569
1080	628	-681
1080	629	-653
1080	630	-592
1080	631	-575
1080	632	-454
1080	633	-200
1080	634	-31
1080	635	-123
1080	636	-318
1080	637	-384
1080	638	-392
1080	639	-454
1080	640	-516
1080	641	-425
1080	642	-272
1080	643	-246
1080	644	-382
1080	645	-477
1080	646	-456
1080	647	-440
1080	648	-514
1080	649	-504
1080	650	-321
1080	651	-161
1080	652	-223
1080	653	-384
1080	654	-438
1080	655	-437
1080	656	-513
1080	657	-603
1080	658	-542
1080	659	-371
1080	660	-286
1080	661	-334
1080	662	-353
1080	663	-268
1080	664	-231
1080	665	-336
1080	666	-398
1080	667	-267
1080	668	-96
1080	669	-75
1080	670	-110
1080	671	-45
1080	672	46
1080	673	-1
1080	674	-139
1080	675	-175
1080	676	-77
1080	677	1
1080	678	4
1080	679	73
1080	680	251
1080	681	336
1080	682	192
1080	683	6
1080	684	-24
1080	685	12
1080	686	-40
1080	687	-95
1080	688	-12
1080	689	118
1080	690	99
1080	691	-53
1080	692	-145
1080	693	-99
1080	694	-55
1080	695	-65
1080	696	6
1080	697	215
1080	698	341
1080	699	211
1080	700	-14
1080	701	-115
1080	702	-133
1080	703	-203
1080	704	-245
1080	705	-124
1080	706	67
1080	707	109
1080	708	-18
1080	709	-123
1080	710	-110
1080	711	-106
1080	712	-175
1080	713	-153
1080	714	51
1080	715	234
1080	716	196
1080	717	62
1080	718	29
1080	719	44
1080	720	-31
1080	721	-136
1080	722	-112
1080	723	8
1080	724	36
1080	725	-63
1080	726	-116
1080	727	-51
1080	728	-30
1080	729	-154
1080	730	-245
1080	731	-150
1080	732	-17
1080	733	-16
1080	734	-41
1080	735	72
1080	736	230
1080	737	244
1080	738	142
1080	739	101
1080	740	151
1080	741	146
1080	742	58
1080	743	51
1080	744	185
1080	745	248
1080	746	97
1080	747	-89
1080	748	-118
1080	749	-88
1080	750	-147
1080	751	-207
1080	752	-124
1080	753	8
1080	754	-7
1080	755	-152
1080	756	-230
1080	757	-174
1080	758	-118
1080	759	-126
1080	760	-54
1080	761	149
1080	762	266
1080	763	132
1080	764	-82
1080	765	-161
1080	766	-164
1080	767	-220
1080	768	-247
1080	769	-114
1080	770	92
1080	771	136
1080	772	12
1080	773	-107
1080	774	-114
1080	775	-144
1080	776	-239
1080	777	-257
1080	778	-91
1080	779	55
1080	780	-8
1080	781	-147
1080	782	-173
1080	783	-131
1080	784	-180
1080	785	-251
1080	786	-199
1080	787	-60
1080	788	-27
1080	789	-119
1080	790	-170
1080	791	-110
1080	792	-116
1080	793	-279
1080	794	-392
1080	795	-259
1080	796	32
1080	797	349
1080	798	801
1080	799	1492
1080	800	2221
1080	801	2667
1080	802	2754
1080	803	2616
1080	804	2316
1080	805	1816
1080	806	1221
1080	807	807
1080	808	682
1080	809	626
1080	810	437
1080	811	217
1080	812	106
1080	813	1
1080	814	-218
1080	815	-413
1080	816	-411
1080	817	-302
1080	818	-311
1080	819	-449
1080	820	-540
1080	821	-521
1080	822	-513
1080	823	-552
1080	824	-480
1080	825	-253
1080	826	-104
1080	827	-212
1080	828	-412
1080	829	-486
1080	830	-492
1080	831	-558
1080	832	-608
1080	833	-494
1080	834	-318
1080	835	-282
1080	836	-417
1080	837	-507
1080	838	-480
1080	839	-437
1080	840	-458
1080	841	-371
1080	842	-131
1080	843	47
1080	844	-35
1080	845	-236
1080	846	-328
1080	847	-360
1080	848	-444
1080	849	-522
1080	850	-438
1080	851	-271
1080	852	-223
1080	853	-339
1080	854	-428
1080	855	-407
1080	856	-411
1080	857	-525
1080	858	-579
1080	859	-446
1080	860	-299
1080	861	-326
1080	862	-411
1080	863	-373
1080	864	-278
1080	865	-289
1080	866	-362
1080	867	-325
1080	868	-180
1080	869	-95
1080	870	-113
1080	871	-75
1080	872	79
1080	873	160
1080	874	40
1080	875	-98
1080	876	-75
1080	877	0
1080	878	-34
1080	879	-79
1080	880	15
1080	881	157
1080	882	146
1080	883	6
1080	884	-71
1080	885	-23
1080	886	18
1080	887	8
1080	888	87
1080	889	301
1080	890	427
1080	891	302
1080	892	97
1080	893	27
1080	894	33
1080	895	-26
1080	896	-66
1080	897	40
1080	898	200
1080	899	204
1080	900	55
1080	901	-50
1080	902	-21
1080	903	10
1080	904	-20
1080	905	35
1080	906	247
1080	907	396
1080	908	296
1080	909	93
1080	910	2
1080	911	-13
1080	912	-79
1080	913	-127
1080	914	-20
1080	915	167
1080	916	217
1080	917	95
1080	918	-9
1080	919	1
1080	920	-9
1080	921	-118
1080	922	-155
1080	923	-6
1080	924	141
1080	925	95
1080	926	-27
1080	927	-30
1080	928	24
1080	929	-17
1080	930	-111
1080	931	-93
1080	932	29
1080	933	80
1080	934	21
1080	935	24
1080	936	157
1080	937	236
1080	938	134
1080	939	20
1080	940	64
1080	941	139
1080	942	87
1080	943	10
1080	944	71
1080	945	187
1080	946	171
1080	947	42
1080	948	-11
1080	949	58
1080	950	105
1080	951	79
1080	952	127
1080	953	300
1080	954	377
1080	955	205
1080	956	-34
1080	957	-120
1080	958	-113
1080	959	-154
1080	960	-171
1080	961	-39
1080	962	132
1080	963	127
1080	964	-51
1080	965	-184
1080	966	-176
1080	967	-141
1080	968	-142
1080	969	-49
1080	970	188
1080	971	348
1080	972	254
1080	973	62
1080	974	-26
1080	975	-46
1080	976	-145
1080	977	-231
1080	978	-168
1080	979	1
1080	980	52
1080	981	-32
1080	982	-98
1080	983	-49
1080	984	-39
1080	985	-129
1080	986	-160
1080	987	-5
1080	988	146
1080	989	87
1080	990	-62
1080	991	-109
1080	992	-89
1080	993	-148
1080	994	-232
1080	995	-206
1080	996	-113
1080	997	-149
1080	998	-321
1080	999	-397
1080	1000	-208
1080	1001	142
1080	1002	563
1080	1003	1163
1080	1004	1965
1080	1005	2670
1080	1006	2969
1080	1007	2902
1080	1008	2663
1080	1009	2272
1080	1010	1677
1080	1011	1016
1080	1012	544
1080	1013	312
1080	1014	155
1080	1015	-6
1080	1016	-37
1080	1017	101
1080	1018	185
1080	1019	45
1080	1020	-165
1080	1021	-259
1080	1022	-315
1080	1023	-460
1080	1024	-583
1080	1025	-521
1080	1026	-361
1080	1027	-324
1080	1028	-432
1080	1029	-505
1080	1030	-477
1080	1031	-467
1080	1032	-518
1080	1033	-466
1080	1034	-253
1080	1035	-106
1080	1036	-213
1080	1037	-413
1080	1038	-477
1080	1039	-470
1080	1040	-516
1080	1041	-571
1080	1042	-482
1080	1043	-345
1080	1044	-333
1080	1045	-473
1080	1046	-547
1080	1047	-488
1080	1048	-428
1080	1049	-471
1080	1050	-452
1080	1051	-285
1080	1052	-147
1080	1053	-214
1080	1054	-356
1080	1055	-377
1080	1056	-347
1080	1057	-417
1080	1058	-535
1080	1059	-526
1080	1060	-412
1080	1061	-373
1080	1062	-452
1080	1063	-485
1080	1064	-411
1080	1065	-393
1080	1066	-531
1080	1067	-631
1080	1068	-523
1080	1069	-352
1080	1070	-303
1080	1071	-296
1080	1072	-184
1080	1073	-51
1080	1074	-63
1080	1075	-171
1080	1076	-181
1080	1077	-55
1080	1078	44
1080	1079	53
1080	1080	108
1080	1081	265
1080	1082	326
1080	1083	164
1080	1084	-33
1080	1085	-62
1080	1086	-14
1080	1087	-43
1080	1088	-72
1080	1089	36
1080	1090	192
1080	1091	197
1080	1092	59
1080	1093	-27
1080	1094	13
1080	1095	44
1080	1096	10
1080	1097	62
1080	1098	262
1080	1099	397
1080	1100	290
1080	1101	97
1080	1102	28
1080	1103	30
1080	1104	-38
1080	1105	-99
1080	1106	-13
1080	1107	147
1080	1108	167
1080	1109	32
1080	1110	-70
1080	1111	-47
1080	1112	-34
1080	1113	-96
1080	1114	-81
1080	1115	106
1080	1116	260
1080	1117	192
1080	1118	34
1080	1119	-11
1080	1120	10
1080	1121	-45
1080	1122	-120
1080	1123	-68
1080	1124	71
1080	1125	107
1080	1126	5
1080	1127	-56
1080	1128	4
1080	1129	25
1080	1130	-95
1080	1131	-183
1080	1132	-95
1080	1133	17
1080	1134	-23
1080	1135	-105
1080	1136	-63
1080	1137	25
1080	1138	-11
1080	1139	-133
1080	1140	-162
1080	1141	-76
1080	1142	-23
1080	1143	-42
1080	1144	20
1080	1145	212
1080	1146	331
1080	1147	230
1080	1148	80
1080	1149	69
1080	1150	104
1080	1151	44
1080	1152	-12
1080	1153	83
1080	1154	232
1080	1155	229
1080	1156	79
1080	1157	-27
1080	1158	-19
1080	1159	-21
1080	1160	-76
1080	1161	-32
1080	1162	170
1080	1163	309
1080	1164	206
1080	1165	18
1080	1166	-45
1080	1167	-43
1080	1168	-108
1080	1169	-169
1080	1170	-88
1080	1171	53
1080	1172	55
1080	1173	-98
1080	1174	-203
1080	1175	-171
1080	1176	-132
1080	1177	-152
1080	1178	-94
1080	1179	117
1080	1180	261
1080	1181	153
1080	1182	-58
1080	1183	-156
1080	1184	-152
1080	1185	-200
1080	1186	-234
1080	1187	-148
1080	1188	4
1080	1189	13
1080	1190	-115
1080	1191	-187
1080	1192	-96
1080	1193	-12
1080	1194	-49
1080	1195	-84
1080	1196	4
1080	1197	68
1080	1198	-52
1080	1199	-201
1080	1200	-200
1080	1201	-134
1080	1202	-200
1080	1203	-350
1080	1204	-370
1080	1205	-161
1080	1206	206
1080	1207	736
1080	1208	1542
1080	1209	2535
1080	1210	3315
1080	1211	3565
1080	1212	3365
1080	1213	2929
1080	1214	2294
1080	1215	1500
1080	1216	812
1080	1217	468
1080	1218	372
1080	1219	255
1080	1220	44
1080	1221	-119
1080	1222	-180
1080	1223	-242
1080	1224	-324
1080	1225	-275
1080	1226	-68
1080	1227	47
1080	1228	-117
1080	1229	-390
1080	1230	-530
1080	1231	-567
1080	1232	-622
1080	1233	-630
1080	1234	-487
1080	1235	-315
1080	1236	-328
1080	1237	-516
1080	1238	-652
1080	1239	-628
1080	1240	-565
1080	1241	-552
1080	1242	-455
1080	1243	-232
1080	1244	-91
1080	1245	-205
1080	1246	-412
1080	1247	-479
1080	1248	-470
1080	1249	-505
1080	1250	-553
1080	1251	-456
1080	1252	-299
1080	1253	-262
1080	1254	-385
1080	1255	-462
1080	1256	-425
1080	1257	-406
1080	1258	-507
1080	1259	-548
1080	1260	-412
1080	1261	-270
1080	1262	-299
1080	1263	-391
1080	1264	-367
1080	1265	-302
1080	1266	-354
1080	1267	-481
1080	1268	-495
1080	1269	-397
1080	1270	-345
1080	1271	-381
1080	1272	-348
1080	1273	-190
1080	1274	-98
1080	1275	-199
1080	1276	-312
1080	1277	-261
1080	1278	-162
1080	1279	-178
1080	1280	-212
1080	1281	-112
1080	1282	35
1080	1283	43
1080	1284	-65
1080	1285	-99
1080	1286	-13
1080	1287	51
1080	1288	37
1080	1289	94
1080	1290	276
1080	1291	373
1080	1292	232
1080	1293	29
1080	1294	-31
1080	1295	-19
1080	1296	-79
1080	1297	-131
1080	1298	-40
1080	1299	104
1080	1300	100
1080	1301	-51
1080	1302	-154
1080	1303	-123
1080	1304	-95
1080	1305	-129
1080	1306	-83
1080	1307	114
1080	1308	255
1080	1309	161
1080	1310	-17
1080	1311	-71
1080	1312	-57
1080	1313	-118
1080	1314	-186
1080	1315	-116
1080	1316	32
1080	1317	59
1080	1318	-57
1080	1319	-139
1080	1320	-106
1080	1321	-101
1080	1322	-201
1080	1323	-230
1080	1324	-67
1080	1325	100
1080	1326	73
1080	1327	-35
1080	1328	-43
1080	1329	-8
1080	1330	-71
1080	1331	-167
1080	1332	-130
1080	1333	19
1080	1334	91
1080	1335	37
1080	1336	7
1080	1337	73
1080	1338	70
1080	1339	-96
1080	1340	-241
1080	1341	-194
1080	1342	-95
1080	1343	-120
1080	1344	-175
1080	1345	-100
1080	1346	21
1080	1347	12
1080	1348	-94
1080	1349	-109
1080	1350	4
1080	1351	94
1080	1352	110
1080	1353	192
1080	1354	390
1080	1355	489
1080	1356	343
1080	1357	131
1080	1358	59
1080	1359	56
1080	1360	-20
1080	1361	-86
1080	1362	-5
1080	1363	126
1080	1364	104
1080	1365	-59
1080	1366	-160
1080	1367	-117
1080	1368	-57
1080	1369	-49
1080	1370	45
1080	1371	272
1080	1372	404
1080	1373	264
1080	1374	21
1080	1375	-95
1080	1376	-123
1080	1377	-193
1080	1378	-242
1080	1379	-144
1080	1380	18
1080	1381	42
1080	1382	-80
1080	1383	-162
1080	1384	-113
1080	1385	-85
1080	1386	-146
1080	1387	-151
1080	1388	21
1080	1389	187
1080	1390	144
1080	1391	2
1080	1392	-64
1080	1393	-78
1080	1394	-178
1080	1395	-269
1080	1396	-201
1080	1397	-14
1080	1398	57
1080	1399	-38
1080	1400	-139
1080	1401	-134
1080	1402	-158
1080	1403	-280
1080	1404	-338
1080	1405	-220
1080	1406	-113
1080	1407	-209
1080	1408	-351
1080	1409	-286
1080	1410	16
1080	1411	433
1080	1412	969
1080	1413	1682
1080	1414	2427
1080	1415	2897
1080	1416	2969
1080	1417	2818
1080	1418	2596
1080	1419	2221
1080	1420	1649
1080	1421	1097
1080	1422	753
1080	1423	496
1080	1424	165
1080	1425	-140
1080	1426	-245
1080	1427	-212
1080	1428	-242
1080	1429	-359
1080	1430	-411
1080	1431	-366
1080	1432	-362
1080	1433	-432
1080	1434	-401
1080	1435	-190
1080	1436	-20
1080	1437	-91
1080	1438	-275
1080	1439	-373
1080	1440	-431
1080	1441	-558
1080	1442	-650
1080	1443	-562
1080	1444	-385
1080	1445	-348
1080	1446	-486
1080	1447	-598
1080	1448	-596
1080	1449	-583
1080	1450	-637
1080	1451	-583
1080	1452	-363
1080	1453	-180
1080	1454	-227
1080	1455	-375
1080	1456	-417
1080	1457	-423
1080	1458	-502
1080	1459	-594
1080	1460	-523
1080	1461	-346
1080	1462	-262
1080	1463	-333
1080	1464	-387
1080	1465	-357
1080	1466	-375
1080	1467	-526
1080	1468	-609
1080	1469	-484
1080	1470	-318
1080	1471	-305
1080	1472	-360
1080	1473	-314
1080	1474	-244
1080	1475	-302
1080	1476	-435
1080	1477	-453
1080	1478	-345
1080	1479	-273
1080	1480	-289
1080	1481	-239
1080	1482	-60
1080	1483	56
1080	1484	-23
1080	1485	-130
1080	1486	-90
1080	1487	-13
1080	1488	-51
1080	1489	-104
1080	1490	-14
1080	1491	136
1080	1492	153
1080	1493	37
1080	1494	-23
1080	1495	30
1080	1496	67
1080	1497	46
1080	1498	118
1080	1499	337
1080	1500	476
1080	1501	354
1080	1502	129
1080	1503	17
1080	1504	-24
1080	1505	-114
1080	1506	-168
1080	1507	-53
1080	1508	126
1080	1509	148
1080	1510	-2
1080	1511	-126
1080	1512	-120
1080	1513	-101
1080	1514	-123
1080	1515	-48
1080	1516	186
1080	1517	354
1080	1518	257
1080	1519	42
1080	1520	-68
1080	1521	-107
1080	1522	-201
1080	1523	-281
1080	1524	-206
1080	1525	-41
1080	1526	12
1080	1527	-83
1080	1528	-140
1080	1529	-73
1080	1530	-28
1080	1531	-98
1080	1532	-120
1080	1533	28
1080	1534	173
1080	1535	131
1080	1536	20
1080	1537	25
1080	1538	79
1080	1539	20
1080	1540	-104
1080	1541	-114
1080	1542	-8
1080	1543	51
1080	1544	15
1080	1545	36
1080	1546	169
1080	1547	221
1080	1548	72
1080	1549	-91
1080	1550	-80
1080	1551	-6
1080	1552	-26
1080	1553	-52
1080	1554	57
1080	1555	202
1080	1556	190
1080	1557	45
1080	1558	-35
1080	1559	16
1080	1560	64
1080	1561	55
1080	1562	128
1080	1563	326
1080	1564	424
1080	1565	261
1080	1566	16
1080	1567	-88
1080	1568	-111
1080	1569	-183
1080	1570	-232
1080	1571	-124
1080	1572	41
1080	1573	51
1080	1574	-96
1080	1575	-199
1080	1576	-171
1080	1577	-137
1080	1578	-161
1080	1579	-95
1080	1580	126
1080	1581	286
1080	1582	195
1080	1583	-3
1080	1584	-93
1080	1585	-114
1080	1586	-201
1080	1587	-279
1080	1588	-213
1080	1589	-60
1080	1590	-39
1080	1591	-157
1080	1592	-239
1080	1593	-176
1080	1594	-133
1080	1595	-194
1080	1596	-224
1080	1597	-96
1080	1598	26
1080	1599	-39
1080	1600	-156
1080	1601	-148
1080	1602	-77
1080	1603	-124
1080	1604	-233
1080	1605	-243
1080	1606	-140
1080	1607	-97
1080	1608	-151
1080	1609	-163
1080	1610	-82
1080	1611	-93
1080	1612	-276
1080	1613	-389
1080	1614	-184
1080	1615	269
1080	1616	793
1080	1617	1409
1080	1618	2131
1080	1619	2732
1080	1620	2910
1080	1621	2665
1080	1622	2244
1080	1623	1809
1080	1624	1343
1080	1625	895
1080	1626	646
1080	1627	638
1080	1628	610
1080	1629	365
1080	1630	52
1080	1631	-117
1080	1632	-201
1080	1633	-332
1080	1634	-430
1080	1635	-368
1080	1636	-247
1080	1637	-278
1080	1638	-455
1080	1639	-571
1080	1640	-543
1080	1641	-505
1080	1642	-523
1080	1643	-459
1080	1644	-249
1080	1645	-106
1080	1646	-200
1080	1647	-379
1080	1648	-435
1080	1649	-436
1080	1650	-514
1080	1651	-604
1080	1652	-530
1080	1653	-367
1080	1654	-297
1080	1655	-378
1080	1656	-421
1080	1657	-377
1080	1658	-366
1080	1659	-473
1080	1660	-504
1080	1661	-356
1080	1662	-203
1080	1663	-233
1080	1664	-340
1080	1665	-338
1080	1666	-305
1080	1667	-372
1080	1668	-484
1080	1669	-457
1080	1670	-320
1080	1671	-251
1080	1672	-310
1080	1673	-333
1080	1674	-252
1080	1675	-226
1080	1676	-357
1080	1677	-458
1080	1678	-376
1080	1679	-263
1080	1680	-300
1080	1681	-392
1080	1682	-367
1080	1683	-290
1080	1684	-317
1080	1685	-414
1080	1686	-403
1080	1687	-267
1080	1688	-173
1080	1689	-178
1080	1690	-130
1080	1691	39
1080	1692	143
1080	1693	43
1080	1694	-87
1080	1695	-68
1080	1696	3
1080	1697	-30
1080	1698	-81
1080	1699	-1
1080	1700	133
1080	1701	130
1080	1702	-2
1080	1703	-79
1080	1704	-34
1080	1705	-5
1080	1706	-45
1080	1707	0
1080	1708	202
1080	1709	353
1080	1710	270
1080	1711	99
1080	1712	43
1080	1713	43
1080	1714	-36
1080	1715	-112
1080	1716	-43
1080	1717	103
1080	1718	118
1080	1719	-16
1080	1720	-112
1080	1721	-83
1080	1722	-62
1080	1723	-115
1080	1724	-94
1080	1725	99
1080	1726	257
1080	1727	187
1080	1728	22
1080	1729	-33
1080	1730	-22
1080	1731	-89
1080	1732	-170
1080	1733	-113
1080	1734	42
1080	1735	94
1080	1736	6
1080	1737	-48
1080	1738	14
1080	1739	31
1080	1740	-94
1080	1741	-189
1080	1742	-108
1080	1743	0
1080	1744	-43
1080	1745	-128
1080	1746	-89
1080	1747	-3
1080	1748	-44
1080	1749	-172
1080	1750	-198
1080	1751	-98
1080	1752	-26
1080	1753	-31
1080	1754	37
1080	1755	227
1080	1756	334
1080	1757	215
1080	1758	56
1080	1759	53
1080	1760	113
1080	1761	80
1080	1762	43
1080	1763	137
1080	1764	274
1080	1765	255
1080	1766	94
1080	1767	-9
1080	1768	15
1080	1769	31
1080	1770	-14
1080	1771	30
1080	1772	223
1080	1773	347
1080	1774	234
1080	1775	37
1080	1776	-41
1080	1777	-58
1080	1778	-148
1080	1779	-224
1080	1780	-137
1080	1781	37
1080	1782	85
1080	1783	-19
1080	1784	-94
1080	1785	-56
1080	1786	-34
1080	1787	-95
1080	1788	-69
1080	1789	139
1080	1790	325
1080	1791	282
1080	1792	123
1080	1793	36
1080	1794	-3
1080	1795	-128
1080	1796	-234
1080	1797	-181
1080	1798	-8
1080	1799	50
1080	1800	-44
1080	1801	-131
1080	1802	-95
1080	1803	-76
1080	1804	-148
1080	1805	-163
1080	1806	-5
1080	1807	137
1080	1808	68
1080	1809	-83
1080	1810	-115
1080	1811	-65
1080	1812	-101
1080	1813	-198
1080	1814	-223
1080	1815	-173
1080	1816	-175
1080	1817	-194
1080	1818	13
1080	1819	571
1080	1820	1267
1080	1821	1870
1080	1822	2396
1080	1823	2864
1080	1824	3062
1080	1825	2823
1080	1826	2317
1080	1827	1831
1080	1828	1404
1080	1829	936
1080	1830	471
1080	1831	179
1080	1832	77
1080	1833	1
1080	1834	-116
1080	1835	-124
1080	1836	35
1080	1837	140
1080	1838	5
1080	1839	-219
1080	1840	-333
1080	1841	-391
1080	1842	-504
1080	1843	-575
1080	1844	-468
1080	1845	-282
1080	1846	-237
1080	1847	-361
1080	1848	-465
1080	1849	-455
1080	1850	-439
1080	1851	-477
1080	1852	-415
1080	1853	-202
1080	1854	-51
1080	1855	-149
1080	1856	-352
1080	1857	-436
1080	1858	-464
1080	1859	-535
1080	1860	-608
1080	1861	-519
1080	1862	-352
1080	1863	-296
1080	1864	-406
1080	1865	-481
1080	1866	-445
1080	1867	-414
1080	1868	-480
1080	1869	-476
1080	1870	-302
1080	1871	-148
1080	1872	-204
1080	1873	-349
1080	1874	-378
1080	1875	-348
1080	1876	-398
1080	1877	-490
1080	1878	-463
1080	1879	-341
1080	1880	-303
1080	1881	-388
1080	1882	-419
1080	1883	-321
1080	1884	-259
1080	1885	-354
1080	1886	-451
1080	1887	-390
1080	1888	-297
1080	1889	-327
1080	1890	-370
1080	1891	-268
1080	1892	-108
1080	1893	-83
1080	1894	-181
1080	1895	-215
1080	1896	-131
1080	1897	-59
1080	1898	-38
1080	1899	77
1080	1900	323
1080	1901	469
1080	1902	349
1080	1903	128
1080	1904	29
1080	1905	0
1080	1906	-80
1080	1907	-124
1080	1908	-6
1080	1909	161
1080	1910	158
1080	1911	-7
1080	1912	-125
1080	1913	-91
1080	1914	-25
1080	1915	7
1080	1916	122
1080	1917	366
1080	1918	505
1080	1919	365
1080	1920	119
1080	1921	1
1080	1922	-22
1080	1923	-87
1080	1924	-133
1080	1925	-38
1080	1926	118
1080	1927	137
1080	1928	7
1080	1929	-82
1080	1930	-30
1080	1931	13
1080	1932	-43
1080	1933	-48
1080	1934	99
1080	1935	220
1080	1936	134
1080	1937	-21
1080	1938	-51
1080	1939	-11
1080	1940	-52
1080	1941	-128
1080	1942	-83
1080	1943	55
1080	1944	112
1080	1945	45
1080	1946	21
1080	1947	109
1080	1948	136
1080	1949	-9
1080	1950	-139
1080	1951	-96
1080	1952	-16
1080	1953	-67
1080	1954	-143
1080	1955	-80
1080	1956	35
1080	1957	21
1080	1958	-96
1080	1959	-135
1080	1960	-58
1080	1961	-9
1080	1962	-34
1080	1963	21
1080	1964	210
1080	1965	324
1080	1966	217
1080	1967	64
1080	1968	54
1080	1969	105
1080	1970	64
1080	1971	20
1080	1972	111
1080	1973	245
1080	1974	224
1080	1975	57
1080	1976	-54
1080	1977	-34
1080	1978	-10
1080	1979	-40
1080	1980	17
1080	1981	216
1080	1982	338
1080	1983	212
1080	1984	-1
1080	1985	-85
1080	1986	-90
1080	1987	-152
1080	1988	-201
1080	1989	-100
1080	1990	68
1080	1991	99
1080	1992	-28
1080	1993	-122
1080	1994	-98
1080	1995	-83
1080	1996	-143
1080	1997	-131
1080	1998	54
1080	1999	209
[truncated: 159,280 more rows]
