# Supplementary material for: Are Complexity Metrics Reliable in Assessing HRV Control in Obese Patients During Sleep?
Source: PLoS One. 2015 Apr 20;10(4):e0124458. doi: 10.1371/journal.pone.0124458 (PMC4404104; doi:10.1371/journal.pone.0124458)
Supplement: S2 Dataset — (ZIP) [file pone.0124458.s002.zip › cabiddu_obese_patients_data/SUBJECT (6)/2/FC.txt]

8700	0	-325
8700	1	-280
8700	2	-318
8700	3	-511
8700	4	-662
8700	5	-584
8700	6	-424
8700	7	-372
8700	8	-348
8700	9	-213
8700	10	-81
8700	11	-101
8700	12	-240
8700	13	-283
8700	14	-216
8700	15	-170
8700	16	-210
8700	17	-181
8700	18	-27
8700	19	67
8700	20	-37
8700	21	-169
8700	22	-146
8700	23	-76
8700	24	-113
8700	25	-153
8700	26	-51
8700	27	112
8700	28	140
8700	29	52
8700	30	12
8700	31	78
8700	32	103
8700	33	43
8700	34	40
8700	35	190
8700	36	297
8700	37	199
8700	38	57
8700	39	57
8700	40	117
8700	41	80
8700	42	33
8700	43	111
8700	44	254
8700	45	271
8700	46	167
8700	47	110
8700	48	170
8700	49	200
8700	50	121
8700	51	89
8700	52	229
8700	53	360
8700	54	304
8700	55	202
8700	56	228
8700	57	291
8700	58	236
8700	59	135
8700	60	161
8700	61	283
8700	62	335
8700	63	285
8700	64	287
8700	65	387
8700	66	421
8700	67	282
8700	68	154
8700	69	200
8700	70	272
8700	71	206
8700	72	118
8700	73	168
8700	74	254
8700	75	210
8700	76	81
8700	77	49
8700	78	122
8700	79	145
8700	80	74
8700	81	59
8700	82	157
8700	83	194
8700	84	40
8700	85	-119
8700	86	-103
8700	87	-40
8700	88	-81
8700	89	-130
8700	90	-35
8700	91	107
8700	92	118
8700	93	18
8700	94	-15
8700	95	49
8700	96	76
8700	97	10
8700	98	10
8700	99	142
8700	100	217
8700	101	82
8700	102	-86
8700	103	-94
8700	104	-42
8700	105	-76
8700	106	-116
8700	107	-19
8700	108	126
8700	109	135
8700	110	8
8700	111	-66
8700	112	-23
8700	113	2
8700	114	-60
8700	115	-53
8700	116	106
8700	117	229
8700	118	143
8700	119	-3
8700	120	-6
8700	121	45
8700	122	15
8700	123	-28
8700	124	69
8700	125	238
8700	126	296
8700	127	206
8700	128	146
8700	129	181
8700	130	181
8700	131	67
8700	132	23
8700	133	171
8700	134	326
8700	135	289
8700	136	167
8700	137	137
8700	138	128
8700	139	18
8700	140	-112
8700	141	-90
8700	142	51
8700	143	112
8700	144	23
8700	145	-67
8700	146	-84
8700	147	-168
8700	148	-396
8700	149	-560
8700	150	-489
8700	151	-342
8700	152	-320
8700	153	-342
8700	154	-265
8700	155	-176
8700	156	-229
8700	157	-362
8700	158	-384
8700	159	-267
8700	160	-195
8700	161	-216
8700	162	-214
8700	163	-93
8700	164	-44
8700	165	-191
8700	166	-374
8700	167	-378
8700	168	-284
8700	169	-282
8700	170	-274
8700	171	-160
8700	172	-10
8700	173	-31
8700	174	-166
8700	175	-233
8700	176	-149
8700	177	-82
8700	178	-99
8700	179	-79
8700	180	63
8700	181	126
8700	182	-36
8700	183	-229
8700	184	-249
8700	185	-157
8700	186	-92
8700	187	61
8700	188	474
8700	189	1103
8700	190	1736
8700	191	2295
8700	192	2832
8700	193	3275
8700	194	3366
8700	195	2998
8700	196	2407
8700	197	1856
8700	198	1332
8700	199	792
8700	200	422
8700	201	371
8700	202	451
8700	203	418
8700	204	273
8700	205	191
8700	206	167
8700	207	82
8700	208	-77
8700	209	-142
8700	210	-86
8700	211	-85
8700	212	-260
8700	213	-414
8700	214	-372
8700	215	-282
8700	216	-317
8700	217	-392
8700	218	-363
8700	219	-332
8700	220	-446
8700	221	-635
8700	222	-684
8700	223	-589
8700	224	-505
8700	225	-530
8700	226	-516
8700	227	-445
8700	228	-460
8700	229	-668
8700	230	-840
8700	231	-814
8700	232	-726
8700	233	-715
8700	234	-730
8700	235	-616
8700	236	-497
8700	237	-527
8700	238	-688
8700	239	-757
8700	240	-695
8700	241	-628
8700	242	-638
8700	243	-580
8700	244	-401
8700	245	-295
8700	246	-411
8700	247	-570
8700	248	-561
8700	249	-484
8700	250	-493
8700	251	-511
8700	252	-402
8700	253	-246
8700	254	-228
8700	255	-339
8700	256	-392
8700	257	-312
8700	258	-245
8700	259	-263
8700	260	-225
8700	261	-36
8700	262	106
8700	263	22
8700	264	-122
8700	265	-136
8700	266	-90
8700	267	-137
8700	268	-196
8700	269	-125
8700	270	30
8700	271	73
8700	272	-16
8700	273	-78
8700	274	-34
8700	275	-37
8700	276	-158
8700	277	-223
8700	278	-89
8700	279	66
8700	280	48
8700	281	-26
8700	282	3
8700	283	57
8700	284	-11
8700	285	-123
8700	286	-106
8700	287	23
8700	288	84
8700	289	20
8700	290	-28
8700	291	11
8700	292	-18
8700	293	-210
8700	294	-364
8700	295	-301
8700	296	-170
8700	297	-156
8700	298	-174
8700	299	-81
8700	300	30
8700	301	0
8700	302	-124
8700	303	-161
8700	304	-83
8700	305	-43
8700	306	-100
8700	307	-106
8700	308	12
8700	309	74
8700	310	-57
8700	311	-204
8700	312	-179
8700	313	-96
8700	314	-115
8700	315	-148
8700	316	-57
8700	317	79
8700	318	71
8700	319	-62
8700	320	-140
8700	321	-101
8700	322	-80
8700	323	-136
8700	324	-120
8700	325	44
8700	326	149
8700	327	28
8700	328	-153
8700	329	-192
8700	330	-161
8700	331	-204
8700	332	-241
8700	333	-135
8700	334	34
8700	335	74
8700	336	-30
8700	337	-102
8700	338	-62
8700	339	-45
8700	340	-118
8700	341	-120
8700	342	64
8700	343	235
8700	344	199
8700	345	89
8700	346	90
8700	347	131
8700	348	70
8700	349	-16
8700	350	28
8700	351	164
8700	352	199
8700	353	88
8700	354	-8
8700	355	-8
8700	356	-54
8700	357	-227
8700	358	-342
8700	359	-238
8700	360	-85
8700	361	-77
8700	362	-119
8700	363	-63
8700	364	8
8700	365	-68
8700	366	-224
8700	367	-269
8700	368	-186
8700	369	-143
8700	370	-193
8700	371	-193
8700	372	-78
8700	373	-31
8700	374	-172
8700	375	-309
8700	376	-259
8700	377	-139
8700	378	-142
8700	379	-159
8700	380	-84
8700	381	32
8700	382	-14
8700	383	-154
8700	384	-226
8700	385	-157
8700	386	-126
8700	387	-169
8700	388	-154
8700	389	25
8700	390	157
8700	391	75
8700	392	-66
8700	393	-77
8700	394	-39
8700	395	-105
8700	396	-172
8700	397	-98
8700	398	42
8700	399	44
8700	400	-97
8700	401	-189
8700	402	-135
8700	403	-31
8700	404	110
8700	405	484
8700	406	1181
8700	407	1945
8700	408	2486
8700	409	2818
8700	410	3039
8700	411	3017
8700	412	2636
8700	413	2052
8700	414	1549
8700	415	1189
8700	416	863
8700	417	568
8700	418	445
8700	419	498
8700	420	519
8700	421	367
8700	422	204
8700	423	178
8700	424	148
8700	425	-30
8700	426	-218
8700	427	-233
8700	428	-173
8700	429	-210
8700	430	-315
8700	431	-324
8700	432	-250
8700	433	-245
8700	434	-351
8700	435	-397
8700	436	-330
8700	437	-322
8700	438	-507
8700	439	-687
8700	440	-674
8700	441	-589
8700	442	-572
8700	443	-556
8700	444	-381
8700	445	-208
8700	446	-201
8700	447	-362
8700	448	-449
8700	449	-429
8700	450	-392
8700	451	-421
8700	452	-354
8700	453	-176
8700	454	-83
8700	455	-232
8700	456	-432
8700	457	-464
8700	458	-416
8700	459	-418
8700	460	-405
8700	461	-252
8700	462	-82
8700	463	-92
8700	464	-271
8700	465	-402
8700	466	-397
8700	467	-375
8700	468	-405
8700	469	-349
8700	470	-147
8700	471	-10
8700	472	-107
8700	473	-261
8700	474	-266
8700	475	-191
8700	476	-192
8700	477	-208
8700	478	-110
8700	479	37
8700	480	48
8700	481	-82
8700	482	-165
8700	483	-118
8700	484	-93
8700	485	-170
8700	486	-188
8700	487	-20
8700	488	148
8700	489	124
8700	490	33
8700	491	43
8700	492	72
8700	493	-21
8700	494	-148
8700	495	-139
8700	496	-8
8700	497	51
8700	498	-18
8700	499	-80
8700	500	-70
8700	501	-140
8700	502	-359
8700	503	-517
8700	504	-431
8700	505	-258
8700	506	-203
8700	507	-198
8700	508	-114
8700	509	-37
8700	510	-119
8700	511	-282
8700	512	-326
8700	513	-226
8700	514	-149
8700	515	-164
8700	516	-148
8700	517	-32
8700	518	6
8700	519	-155
8700	520	-314
8700	521	-284
8700	522	-183
8700	523	-187
8700	524	-211
8700	525	-117
8700	526	14
8700	527	2
8700	528	-126
8700	529	-192
8700	530	-136
8700	531	-109
8700	532	-164
8700	533	-146
8700	534	30
8700	535	154
8700	536	55
8700	537	-104
8700	538	-127
8700	539	-91
8700	540	-138
8700	541	-174
8700	542	-57
8700	543	131
8700	544	186
8700	545	89
8700	546	5
8700	547	7
8700	548	-28
8700	549	-156
8700	550	-197
8700	551	-45
8700	552	99
8700	553	39
8700	554	-99
8700	555	-128
8700	556	-117
8700	557	-186
8700	558	-247
8700	559	-136
8700	560	81
8700	561	189
8700	562	125
8700	563	41
8700	564	14
8700	565	-70
8700	566	-269
8700	567	-374
8700	568	-232
8700	569	-40
8700	570	-12
8700	571	-71
8700	572	-61
8700	573	-61
8700	574	-189
8700	575	-360
8700	576	-380
8700	577	-258
8700	578	-175
8700	579	-210
8700	580	-227
8700	581	-171
8700	582	-199
8700	583	-409
8700	584	-593
8700	585	-554
8700	586	-431
8700	587	-402
8700	588	-396
8700	589	-280
8700	590	-148
8700	591	-167
8700	592	-293
8700	593	-338
8700	594	-247
8700	595	-185
8700	596	-201
8700	597	-190
8700	598	-45
8700	599	34
8700	600	-97
8700	601	-272
8700	602	-284
8700	603	-207
8700	604	-227
8700	605	-243
8700	606	-153
8700	607	-12
8700	608	-24
8700	609	-145
8700	610	-203
8700	611	-125
8700	612	-89
8700	613	-162
8700	614	-209
8700	615	-106
8700	616	-31
8700	617	-140
8700	618	-257
8700	619	-204
8700	620	-64
8700	621	9
8700	622	115
8700	623	439
8700	624	961
8700	625	1491
8700	626	1960
8700	627	2430
8700	628	2841
8700	629	2943
8700	630	2619
8700	631	2099
8700	632	1636
8700	633	1204
8700	634	735
8700	635	403
8700	636	349
8700	637	412
8700	638	361
8700	639	210
8700	640	129
8700	641	127
8700	642	65
8700	643	-75
8700	644	-136
8700	645	-68
8700	646	-61
8700	647	-242
8700	648	-419
8700	649	-409
8700	650	-341
8700	651	-390
8700	652	-460
8700	653	-397
8700	654	-297
8700	655	-330
8700	656	-460
8700	657	-493
8700	658	-416
8700	659	-375
8700	660	-447
8700	661	-444
8700	662	-325
8700	663	-257
8700	664	-388
8700	665	-530
8700	666	-517
8700	667	-465
8700	668	-496
8700	669	-537
8700	670	-407
8700	671	-224
8700	672	-173
8700	673	-279
8700	674	-343
8700	675	-311
8700	676	-301
8700	677	-374
8700	678	-345
8700	679	-140
8700	680	28
8700	681	-39
8700	682	-194
8700	683	-226
8700	684	-207
8700	685	-270
8700	686	-323
8700	687	-216
8700	688	-25
8700	689	31
8700	690	-73
8700	691	-153
8700	692	-123
8700	693	-127
8700	694	-226
8700	695	-258
8700	696	-102
8700	697	44
8700	698	-19
8700	699	-146
8700	700	-134
8700	701	-52
8700	702	-68
8700	703	-122
8700	704	-61
8700	705	80
8700	706	113
8700	707	7
8700	708	-60
8700	709	-7
8700	710	5
8700	711	-125
8700	712	-223
8700	713	-130
8700	714	0
8700	715	-13
8700	716	-65
8700	717	-1
8700	718	94
8700	719	44
8700	720	-100
8700	721	-149
8700	722	-71
8700	723	-18
8700	724	-41
8700	725	-1
8700	726	154
8700	727	221
8700	728	57
8700	729	-151
8700	730	-189
8700	731	-151
8700	732	-181
8700	733	-196
8700	734	-64
8700	735	103
8700	736	102
8700	737	-53
8700	738	-159
8700	739	-144
8700	740	-131
8700	741	-177
8700	742	-139
8700	743	47
8700	744	170
8700	745	60
8700	746	-113
8700	747	-138
8700	748	-91
8700	749	-120
8700	750	-158
8700	751	-66
8700	752	76
8700	753	86
8700	754	-34
8700	755	-100
8700	756	-43
8700	757	-1
8700	758	-62
8700	759	-75
8700	760	58
8700	761	163
8700	762	80
8700	763	-43
8700	764	-27
8700	765	35
8700	766	1
8700	767	-68
8700	768	-16
8700	769	107
8700	770	141
8700	771	55
8700	772	2
8700	773	45
8700	774	44
8700	775	-91
8700	776	-170
8700	777	-41
8700	778	123
8700	779	137
8700	780	93
8700	781	139
8700	782	185
8700	783	109
8700	784	-13
8700	785	-1
8700	786	130
8700	787	201
8700	788	132
8700	789	54
8700	790	36
8700	791	-52
8700	792	-291
8700	793	-470
8700	794	-406
8700	795	-254
8700	796	-213
8700	797	-218
8700	798	-146
8700	799	-75
8700	800	-147
8700	801	-300
8700	802	-349
8700	803	-268
8700	804	-213
8700	805	-257
8700	806	-268
8700	807	-167
8700	808	-123
8700	809	-258
8700	810	-399
8700	811	-358
8700	812	-233
8700	813	-219
8700	814	-217
8700	815	-137
8700	816	-11
8700	817	-35
8700	818	-148
8700	819	-203
8700	820	-113
8700	821	-64
8700	822	-97
8700	823	-90
8700	824	74
8700	825	198
8700	826	109
8700	827	-41
8700	828	-68
8700	829	-28
8700	830	-85
8700	831	-134
8700	832	-53
8700	833	99
8700	834	101
8700	835	-37
8700	836	-128
8700	837	-33
8700	838	146
8700	839	384
8700	840	826
8700	841	1550
8700	842	2272
8700	843	2683
8700	844	2840
8700	845	2869
8700	846	2716
8700	847	2288
8700	848	1751
8700	849	1351
8700	850	1121
8700	851	905
8700	852	674
8700	853	567
8700	854	628
8700	855	662
8700	856	536
8700	857	399
8700	858	397
8700	859	380
8700	860	198
8700	861	-4
8700	862	-38
8700	863	17
8700	864	-11
8700	865	-101
8700	866	-103
8700	867	-24
8700	868	-18
8700	869	-119
8700	870	-148
8700	871	-33
8700	872	38
8700	873	-94
8700	874	-251
8700	875	-256
8700	876	-231
8700	877	-287
8700	878	-348
8700	879	-236
8700	880	-97
8700	881	-91
8700	882	-237
8700	883	-308
8700	884	-277
8700	885	-240
8700	886	-285
8700	887	-240
8700	888	-71
8700	889	29
8700	890	-96
8700	891	-271
8700	892	-300
8700	893	-276
8700	894	-322
8700	895	-368
8700	896	-262
8700	897	-107
8700	898	-89
8700	899	-225
8700	900	-323
8700	901	-315
8700	902	-318
8700	903	-398
8700	904	-394
8700	905	-211
8700	906	-47
8700	907	-92
8700	908	-209
8700	909	-206
8700	910	-157
8700	911	-199
8700	912	-251
8700	913	-162
8700	914	13
8700	915	75
8700	916	-11
8700	917	-81
8700	918	-55
8700	919	-70
8700	920	-197
8700	921	-252
8700	922	-100
8700	923	79
8700	924	81
8700	925	19
8700	926	53
8700	927	109
8700	928	39
8700	929	-83
8700	930	-80
8700	931	38
8700	932	95
8700	933	40
8700	934	18
8700	935	104
8700	936	129
8700	937	-16
8700	938	-147
8700	939	-90
8700	940	15
8700	941	-1
8700	942	-41
8700	943	45
8700	944	164
8700	945	150
8700	946	35
8700	947	3
8700	948	80
8700	949	119
8700	950	62
8700	951	60
8700	952	180
8700	953	244
8700	954	101
8700	955	-65
8700	956	-56
8700	957	6
8700	958	-33
8700	959	-92
8700	960	-23
8700	961	91
8700	962	75
8700	963	-57
8700	964	-117
8700	965	-56
8700	966	-22
8700	967	-90
8700	968	-102
8700	969	27
8700	970	110
8700	971	-15
8700	972	-186
8700	973	-210
8700	974	-180
8700	975	-236
8700	976	-301
8700	977	-232
8700	978	-98
8700	979	-87
8700	980	-218
8700	981	-319
8700	982	-315
8700	983	-333
8700	984	-442
8700	985	-468
8700	986	-293
8700	987	-115
8700	988	-134
8700	989	-226
8700	990	-207
8700	991	-142
8700	992	-163
8700	993	-192
8700	994	-81
8700	995	115
8700	996	192
8700	997	101
8700	998	3
8700	999	-6
8700	1000	-43
8700	1001	-183
8700	1002	-245
8700	1003	-87
8700	1004	104
8700	1005	121
8700	1006	64
8700	1007	91
8700	1008	139
8700	1009	59
8700	1010	-79
8700	1011	-104
8700	1012	-3
8700	1013	49
8700	1014	0
8700	1015	-4
8700	1016	107
8700	1017	154
8700	1018	13
8700	1019	-146
8700	1020	-134
8700	1021	-70
8700	1022	-109
8700	1023	-148
8700	1024	-42
8700	1025	116
8700	1026	133
8700	1027	26
8700	1028	-29
8700	1029	29
8700	1030	45
8700	1031	-13
8700	1032	-21
8700	1033	127
8700	1034	230
8700	1035	120
8700	1036	-56
8700	1037	-92
8700	1038	-49
8700	1039	-95
8700	1040	-126
8700	1041	-32
8700	1042	111
8700	1043	91
8700	1044	-70
8700	1045	-188
8700	1046	-170
8700	1047	-156
8700	1048	-215
8700	1049	-210
8700	1050	-57
8700	1051	39
8700	1052	-97
8700	1053	-291
8700	1054	-309
8700	1055	-186
8700	1056	-31
8700	1057	245
8700	1058	786
8700	1059	1498
8700	1060	2128
8700	1061	2557
8700	1062	2868
8700	1063	3052
8700	1064	2932
8700	1065	2438
8700	1066	1823
8700	1067	1340
8700	1068	926
8700	1069	492
8700	1070	184
8700	1071	144
8700	1072	216
8700	1073	178
8700	1074	35
8700	1075	-45
8700	1076	-53
8700	1077	-115
8700	1078	-252
8700	1079	-307
8700	1080	-233
8700	1081	-229
8700	1082	-418
8700	1083	-609
8700	1084	-606
8700	1085	-531
8700	1086	-543
8700	1087	-553
8700	1088	-431
8700	1089	-293
8700	1090	-319
8700	1091	-469
8700	1092	-541
8700	1093	-490
8700	1094	-437
8700	1095	-463
8700	1096	-412
8700	1097	-266
8700	1098	-207
8700	1099	-371
8700	1100	-561
8700	1101	-588
8700	1102	-556
8700	1103	-588
8700	1104	-620
8700	1105	-500
8700	1106	-349
8700	1107	-341
8700	1108	-479
8700	1109	-554
8700	1110	-509
8700	1111	-465
8700	1112	-492
8700	1113	-449
8700	1114	-266
8700	1115	-142
8700	1116	-244
8700	1117	-408
8700	1118	-430
8700	1119	-384
8700	1120	-412
8700	1121	-439
8700	1122	-335
8700	1123	-174
8700	1124	-148
8700	1125	-268
8700	1126	-356
8700	1127	-325
8700	1128	-307
8700	1129	-369
8700	1130	-355
8700	1131	-146
8700	1132	51
8700	1133	34
8700	1134	-62
8700	1135	-58
8700	1136	-16
8700	1137	-74
8700	1138	-148
8700	1139	-85
8700	1140	83
8700	1141	158
8700	1142	93
8700	1143	37
8700	1144	66
8700	1145	32
8700	1146	-145
8700	1147	-269
8700	1148	-169
8700	1149	-4
8700	1150	27
8700	1151	18
8700	1152	103
8700	1153	192
8700	1154	124
8700	1155	-29
8700	1156	-74
8700	1157	11
8700	1158	66
8700	1159	32
8700	1160	47
8700	1161	169
8700	1162	211
8700	1163	45
8700	1164	-139
8700	1165	-144
8700	1166	-85
8700	1167	-120
8700	1168	-156
8700	1169	-51
8700	1170	95
8700	1171	98
8700	1172	-21
8700	1173	-80
8700	1174	-33
8700	1175	-19
8700	1176	-93
8700	1177	-93
8700	1178	53
8700	1179	148
8700	1180	32
8700	1181	-127
8700	1182	-134
8700	1183	-83
8700	1184	-128
8700	1185	-183
8700	1186	-105
8700	1187	27
8700	1188	20
8700	1189	-127
8700	1190	-230
8700	1191	-216
8700	1192	-217
8700	1193	-293
8700	1194	-280
8700	1195	-88
8700	1196	77
8700	1197	18
8700	1198	-127
8700	1199	-165
8700	1200	-153
8700	1201	-221
8700	1202	-283
8700	1203	-192
8700	1204	-12
8700	1205	43
8700	1206	-61
8700	1207	-158
8700	1208	-152
8700	1209	-167
8700	1210	-267
8700	1211	-275
8700	1212	-63
8700	1213	167
8700	1214	204
8700	1215	150
8700	1216	181
8700	1217	236
8700	1218	181
8700	1219	89
8700	1220	128
8700	1221	277
8700	1222	342
8700	1223	273
8700	1224	215
8700	1225	250
8700	1226	223
8700	1227	37
8700	1228	-120
8700	1229	-72
8700	1230	40
8700	1231	35
8700	1232	2
8700	1233	85
8700	1234	192
8700	1235	148
8700	1236	-2
8700	1237	-71
8700	1238	-17
8700	1239	20
8700	1240	-15
8700	1241	18
8700	1242	174
8700	1243	252
8700	1244	98
8700	1245	-99
8700	1246	-134
8700	1247	-92
8700	1248	-121
8700	1249	-129
8700	1250	-10
8700	1251	155
8700	1252	141
8700	1253	-10
8700	1254	-121
8700	1255	-91
8700	1256	-75
8700	1257	-126
8700	1258	-116
8700	1259	42
8700	1260	138
8700	1261	3
8700	1262	-196
8700	1263	-250
8700	1264	-216
8700	1265	-248
8700	1266	-274
8700	1267	-175
8700	1268	-24
8700	1269	-22
8700	1270	-180
8700	1271	-311
8700	1272	-326
8700	1273	-348
8700	1274	-429
8700	1275	-358
8700	1276	32
8700	1277	579
8700	1278	1088
8700	1279	1625
8700	1280	2258
8700	1281	2775
8700	1282	2915
8700	1283	2696
8700	1284	2316
8700	1285	1855
8700	1286	1284
8700	1287	695
8700	1288	335
8700	1289	272
8700	1290	277
8700	1291	157
8700	1292	18
8700	1293	-6
8700	1294	-48
8700	1295	-239
8700	1296	-422
8700	1297	-417
8700	1298	-324
8700	1299	-342
8700	1300	-456
8700	1301	-507
8700	1302	-469
8700	1303	-481
8700	1304	-567
8700	1305	-566
8700	1306	-423
8700	1307	-351
8700	1308	-498
8700	1309	-686
8700	1310	-712
8700	1311	-671
8700	1312	-703
8700	1313	-720
8700	1314	-574
8700	1315	-399
8700	1316	-376
8700	1317	-513
8700	1318	-586
8700	1319	-544
8700	1320	-491
8700	1321	-510
8700	1322	-446
8700	1323	-252
8700	1324	-136
8700	1325	-260
8700	1326	-438
8700	1327	-462
8700	1328	-417
8700	1329	-435
8700	1330	-447
8700	1331	-313
8700	1332	-133
8700	1333	-96
8700	1334	-211
8700	1335	-291
8700	1336	-260
8700	1337	-252
8700	1338	-339
8700	1339	-357
8700	1340	-199
8700	1341	-49
8700	1342	-87
8700	1343	-173
8700	1344	-125
8700	1345	-31
8700	1346	-44
8700	1347	-101
8700	1348	-40
8700	1349	98
8700	1350	141
8700	1351	58
8700	1352	16
8700	1353	79
8700	1354	100
8700	1355	-19
8700	1356	-104
8700	1357	-6
8700	1358	103
8700	1359	51
8700	1360	-56
8700	1361	-48
8700	1362	-8
8700	1363	-81
8700	1364	-207
8700	1365	-206
8700	1366	-95
8700	1367	-44
8700	1368	-114
8700	1369	-156
8700	1370	-101
8700	1371	-107
8700	1372	-285
8700	1373	-444
8700	1374	-403
8700	1375	-298
8700	1376	-302
8700	1377	-326
8700	1378	-233
8700	1379	-118
8700	1380	-151
8700	1381	-297
8700	1382	-356
8700	1383	-289
8700	1384	-234
8700	1385	-249
8700	1386	-199
8700	1387	-23
8700	1388	77
8700	1389	-60
8700	1390	-259
8700	1391	-308
8700	1392	-290
8700	1393	-343
8700	1394	-375
8700	1395	-257
8700	1396	-83
8700	1397	-65
8700	1398	-193
8700	1399	-283
8700	1400	-251
8700	1401	-221
8700	1402	-250
8700	1403	-199
8700	1404	14
8700	1405	168
8700	1406	74
8700	1407	-98
8700	1408	-148
8700	1409	-125
8700	1410	-170
8700	1411	-201
8700	1412	-97
8700	1413	72
8700	1414	101
8700	1415	-18
8700	1416	-104
8700	1417	-61
8700	1418	-32
8700	1419	-97
8700	1420	-102
8700	1421	68
8700	1422	221
8700	1423	171
8700	1424	65
8700	1425	91
8700	1426	176
8700	1427	163
8700	1428	109
8700	1429	166
8700	1430	303
8700	1431	347
8700	1432	266
8700	1433	233
8700	1434	316
8700	1435	354
8700	1436	230
8700	1437	116
8700	1438	170
8700	1439	235
8700	1440	151
8700	1441	33
8700	1442	54
8700	1443	122
8700	1444	72
8700	1445	-60
8700	1446	-91
8700	1447	-3
8700	1448	43
8700	1449	-12
8700	1450	-20
8700	1451	88
8700	1452	121
8700	1453	-54
8700	1454	-244
8700	1455	-254
8700	1456	-190
8700	1457	-212
8700	1458	-234
8700	1459	-121
8700	1460	27
8700	1461	18
8700	1462	-124
8700	1463	-208
8700	1464	-158
8700	1465	-134
8700	1466	-173
8700	1467	-155
8700	1468	14
8700	1469	139
8700	1470	38
8700	1471	-145
8700	1472	-201
8700	1473	-184
8700	1474	-251
8700	1475	-290
8700	1476	-171
8700	1477	30
8700	1478	83
8700	1479	-16
8700	1480	-93
8700	1481	-50
8700	1482	-30
8700	1483	-101
8700	1484	-109
8700	1485	46
8700	1486	170
8700	1487	75
8700	1488	-67
8700	1489	-28
8700	1490	160
8700	1491	354
8700	1492	611
8700	1493	1055
8700	1494	1605
8700	1495	2016
8700	1496	2213
8700	1497	2338
8700	1498	2442
8700	1499	2365
8700	1500	2015
8700	1501	1601
8700	1502	1314
8700	1503	1046
8700	1504	670
8700	1505	340
8700	1506	246
8700	1507	289
8700	1508	263
8700	1509	160
8700	1510	129
8700	1511	166
8700	1512	125
8700	1513	-25
8700	1514	-91
8700	1515	-13
8700	1516	26
8700	1517	-139
8700	1518	-333
8700	1519	-363
8700	1520	-345
8700	1521	-412
8700	1522	-469
8700	1523	-356
8700	1524	-197
8700	1525	-189
8700	1526	-342
8700	1527	-445
8700	1528	-447
8700	1529	-436
8700	1530	-493
8700	1531	-424
8700	1532	-219
8700	1533	-82
8700	1534	-188
8700	1535	-365
8700	1536	-407
8700	1537	-409
8700	1538	-468
8700	1539	-522
8700	1540	-405
8700	1541	-237
8700	1542	-206
8700	1543	-348
8700	1544	-462
8700	1545	-482
8700	1546	-494
8700	1547	-570
8700	1548	-542
8700	1549	-342
8700	1550	-176
8700	1551	-233
8700	1552	-379
8700	1553	-402
8700	1554	-375
8700	1555	-408
8700	1556	-434
8700	1557	-313
8700	1558	-126
8700	1559	-70
8700	1560	-191
8700	1561	-315
8700	1562	-353
8700	1563	-421
8700	1564	-579
8700	1565	-649
8700	1566	-495
8700	1567	-306
8700	1568	-279
8700	1569	-311
8700	1570	-253
8700	1571	-179
8700	1572	-229
8700	1573	-327
8700	1574	-311
8700	1575	-187
8700	1576	-132
8700	1577	-193
8700	1578	-246
8700	1579	-206
8700	1580	-235
8700	1581	-415
8700	1582	-566
8700	1583	-504
8700	1584	-360
8700	1585	-329
8700	1586	-318
8700	1587	-218
8700	1588	-108
8700	1589	-161
8700	1590	-304
8700	1591	-358
8700	1592	-264
8700	1593	-185
8700	1594	-177
8700	1595	-133
8700	1596	19
8700	1597	77
8700	1598	-72
8700	1599	-255
8700	1600	-265
8700	1601	-180
8700	1602	-168
8700	1603	-140
8700	1604	0
8700	1605	170
8700	1606	172
8700	1607	51
8700	1608	-12
8700	1609	64
8700	1610	125
8700	1611	116
8700	1612	157
8700	1613	338
8700	1614	452
8700	1615	339
8700	1616	179
8700	1617	166
8700	1618	242
8700	1619	235
8700	1620	232
8700	1621	336
8700	1622	484
8700	1623	470
8700	1624	322
8700	1625	218
8700	1626	266
8700	1627	304
8700	1628	259
8700	1629	260
8700	1630	413
8700	1631	524
8700	1632	416
8700	1633	263
8700	1634	255
8700	1635	326
8700	1636	302
8700	1637	241
8700	1638	274
8700	1639	371
8700	1640	364
8700	1641	263
8700	1642	255
8700	1643	417
8700	1644	568
8700	1645	570
8700	1646	549
8700	1647	634
8700	1648	671
8700	1649	525
8700	1650	352
8700	1651	351
8700	1652	438
8700	1653	437
8700	1654	365
8700	1655	372
8700	1656	449
8700	1657	450
8700	1658	344
8700	1659	302
8700	1660	391
8700	1661	431
8700	1662	279
8700	1663	119
8700	1664	123
8700	1665	171
8700	1666	117
8700	1667	56
8700	1668	138
8700	1669	256
8700	1670	229
8700	1671	77
8700	1672	4
8700	1673	53
8700	1674	92
8700	1675	53
8700	1676	77
8700	1677	228
8700	1678	309
8700	1679	169
8700	1680	-25
8700	1681	-65
8700	1682	-15
8700	1683	-45
8700	1684	-53
8700	1685	64
8700	1686	233
8700	1687	234
8700	1688	97
8700	1689	0
8700	1690	39
8700	1691	67
8700	1692	15
8700	1693	11
8700	1694	149
8700	1695	239
8700	1696	113
8700	1697	-57
8700	1698	-72
8700	1699	-8
8700	1700	-30
8700	1701	-88
8700	1702	-47
8700	1703	47
8700	1704	50
8700	1705	4
8700	1706	150
8700	1707	591
8700	1708	1156
8700	1709	1670
8700	1710	2189
8700	1711	2716
8700	1712	2997
8700	1713	2849
8700	1714	2450
8700	1715	2076
8700	1716	1728
8700	1717	1322
8700	1718	927
8700	1719	706
8700	1720	610
8700	1721	470
8700	1722	245
8700	1723	126
8700	1724	178
8700	1725	232
8700	1726	129
8700	1727	16
8700	1728	37
8700	1729	37
8700	1730	-116
8700	1731	-293
8700	1732	-302
8700	1733	-235
8700	1734	-263
8700	1735	-379
8700	1736	-408
8700	1737	-344
8700	1738	-320
8700	1739	-391
8700	1740	-394
8700	1741	-281
8700	1742	-230
8700	1743	-399
8700	1744	-588
8700	1745	-609
8700	1746	-580
8700	1747	-610
8700	1748	-652
8700	1749	-537
8700	1750	-407
8700	1751	-416
8700	1752	-582
8700	1753	-676
8700	1754	-657
8700	1755	-631
8700	1756	-683
8700	1757	-648
8700	1758	-474
8700	1759	-350
8700	1760	-437
8700	1761	-579
8700	1762	-578
8700	1763	-533
8700	1764	-582
8700	1765	-643
8700	1766	-556
8700	1767	-391
8700	1768	-337
8700	1769	-419
8700	1770	-478
8700	1771	-449
8700	1772	-468
8700	1773	-587
8700	1774	-623
8700	1775	-445
8700	1776	-248
8700	1777	-248
8700	1778	-319
8700	1779	-296
8700	1780	-243
8700	1781	-295
8700	1782	-354
8700	1783	-261
8700	1784	-59
8700	1785	27
8700	1786	-51
8700	1787	-150
8700	1788	-165
8700	1789	-224
8700	1790	-374
8700	1791	-432
8700	1792	-249
8700	1793	-17
8700	1794	37
8700	1795	10
8700	1796	56
8700	1797	120
8700	1798	53
8700	1799	-67
8700	1800	-72
8700	1801	42
8700	1802	90
8700	1803	29
8700	1804	11
8700	1805	119
8700	1806	170
8700	1807	42
8700	1808	-100
8700	1809	-79
8700	1810	-14
8700	1811	-66
8700	1812	-121
8700	1813	-34
8700	1814	107
8700	1815	106
8700	1816	-22
8700	1817	-97
8700	1818	-65
8700	1819	-56
8700	1820	-113
8700	1821	-79
8700	1822	110
8700	1823	231
8700	1824	111
8700	1825	-82
8700	1826	-141
8700	1827	-144
8700	1828	-218
8700	1829	-268
8700	1830	-157
8700	1831	20
8700	1832	53
8700	1833	-68
8700	1834	-158
8700	1835	-139
8700	1836	-137
8700	1837	-213
8700	1838	-208
8700	1839	-29
8700	1840	122
8700	1841	50
8700	1842	-101
8700	1843	-139
8700	1844	-133
8700	1845	-218
8700	1846	-310
8700	1847	-260
8700	1848	-120
8700	1849	-79
8700	1850	-166
8700	1851	-216
8700	1852	-160
8700	1853	-147
8700	1854	-259
8700	1855	-322
8700	1856	-192
8700	1857	-38
8700	1858	-41
8700	1859	-82
8700	1860	-5
8700	1861	100
8700	1862	78
8700	1863	-13
8700	1864	0
8700	1865	110
8700	1866	152
8700	1867	80
8700	1868	49
8700	1869	122
8700	1870	130
8700	1871	-35
8700	1872	-187
8700	1873	-142
8700	1874	-39
8700	1875	-49
8700	1876	-78
8700	1877	12
8700	1878	129
8700	1879	94
8700	1880	-49
8700	1881	-114
8700	1882	-59
8700	1883	-30
8700	1884	-78
8700	1885	-65
8700	1886	73
8700	1887	142
8700	1888	-6
8700	1889	-189
8700	1890	-206
8700	1891	-157
8700	1892	-197
8700	1893	-228
8700	1894	-132
8700	1895	11
8700	1896	-14
8700	1897	-166
8700	1898	-282
8700	1899	-258
8700	1900	-254
8700	1901	-303
8700	1902	-285
8700	1903	-103
8700	1904	36
8700	1905	-41
8700	1906	-191
8700	1907	-215
8700	1908	-174
8700	1909	-220
8700	1910	-261
8700	1911	-172
8700	1912	-22
8700	1913	-15
8700	1914	-152
8700	1915	-259
8700	1916	-253
8700	1917	-272
8700	1918	-375
8700	1919	-373
8700	1920	-103
8700	1921	294
8700	1922	666
8700	1923	1134
8700	1924	1806
8700	1925	2471
8700	1926	2838
8700	1927	2866
8700	1928	2694
8700	1929	2351
8700	1930	1804
8700	1931	1177
8700	1932	750
8700	1933	626
8700	1934	605
8700	1935	488
8700	1936	356
8700	1937	321
8700	1938	236
8700	1939	-6
8700	1940	-235
8700	1941	-254
8700	1942	-168
8700	1943	-180
8700	1944	-298
8700	1945	-364
8700	1946	-361
8700	1947	-407
8700	1948	-515
8700	1949	-515
8700	1950	-358
8700	1951	-265
8700	1952	-396
8700	1953	-579
8700	1954	-611
8700	1955	-588
8700	1956	-644
8700	1957	-683
8700	1958	-559
8700	1959	-407
8700	1960	-408
8700	1961	-569
8700	1962	-660
8700	1963	-640
8700	1964	-599
8700	1965	-625
8700	1966	-557
8700	1967	-373
8700	1968	-272
8700	1969	-408
8700	1970	-597
8700	1971	-634
8700	1972	-606
8700	1973	-642
8700	1974	-669
8700	1975	-544
8700	1976	-367
8700	1977	-330
8700	1978	-437
8700	1979	-495
8700	1980	-431
8700	1981	-383
8700	1982	-423
8700	1983	-399
8700	1984	-221
8700	1985	-88
8700	1986	-181
8700	1987	-338
8700	1988	-354
8700	1989	-296
8700	1990	-311
8700	1991	-331
8700	1992	-224
8700	1993	-48
8700	1994	-5
8700	1995	-112
8700	1996	-192
8700	1997	-152
8700	1998	-133
8700	1999	-212
[truncated: 159,280 more rows]
