# Supplementary material for: Are Complexity Metrics Reliable in Assessing HRV Control in Obese Patients During Sleep?
Source: PLoS One. 2015 Apr 20;10(4):e0124458. doi: 10.1371/journal.pone.0124458 (PMC4404104; doi:10.1371/journal.pone.0124458)
Supplement: S2 Dataset — (ZIP) [file pone.0124458.s002.zip › cabiddu_obese_patients_data/SUBJECT (6)/3/FC.txt]

4260	0	-55
4260	1	-230
4260	2	-243
4260	3	-172
4260	4	-175
4260	5	-194
4260	6	-106
4260	7	19
4260	8	8
4260	9	-132
4260	10	-213
4260	11	-155
4260	12	-102
4260	13	-141
4260	14	-137
4260	15	19
4260	16	151
4260	17	77
4260	18	-56
4260	19	-74
4260	20	-9
4260	21	-33
4260	22	-68
4260	23	-8
4260	24	120
4260	25	117
4260	26	-13
4260	27	-108
4260	28	-62
4260	29	-38
4260	30	-132
4260	31	-198
4260	32	-94
4260	33	18
4260	34	-33
4260	35	-116
4260	36	-64
4260	37	43
4260	38	43
4260	39	-18
4260	40	42
4260	41	258
4260	42	518
4260	43	796
4260	44	1228
4260	45	1814
4260	46	2291
4260	47	2419
4260	48	2320
4260	49	2166
4260	50	1881
4260	51	1419
4260	52	970
4260	53	754
4260	54	684
4260	55	563
4260	56	358
4260	57	217
4260	58	163
4260	59	84
4260	60	-59
4260	61	-100
4260	62	14
4260	63	82
4260	64	-87
4260	65	-315
4260	66	-381
4260	67	-378
4260	68	-427
4260	69	-467
4260	70	-363
4260	71	-232
4260	72	-251
4260	73	-421
4260	74	-529
4260	75	-510
4260	76	-474
4260	77	-521
4260	78	-492
4260	79	-337
4260	80	-237
4260	81	-350
4260	82	-524
4260	83	-549
4260	84	-533
4260	85	-574
4260	86	-626
4260	87	-512
4260	88	-335
4260	89	-267
4260	90	-369
4260	91	-459
4260	92	-483
4260	93	-546
4260	94	-720
4260	95	-803
4260	96	-665
4260	97	-494
4260	98	-483
4260	99	-533
4260	100	-487
4260	101	-426
4260	102	-487
4260	103	-586
4260	104	-558
4260	105	-423
4260	106	-377
4260	107	-467
4260	108	-553
4260	109	-544
4260	110	-582
4260	111	-730
4260	112	-815
4260	113	-671
4260	114	-462
4260	115	-405
4260	116	-399
4260	117	-316
4260	118	-217
4260	119	-267
4260	120	-384
4260	121	-409
4260	122	-304
4260	123	-253
4260	124	-287
4260	125	-280
4260	126	-140
4260	127	-73
4260	128	-188
4260	129	-332
4260	130	-315
4260	131	-230
4260	132	-253
4260	133	-266
4260	134	-157
4260	135	4
4260	136	9
4260	137	-93
4260	138	-148
4260	139	-77
4260	140	-42
4260	141	-77
4260	142	-59
4260	143	113
4260	144	223
4260	145	122
4260	146	-25
4260	147	-34
4260	148	31
4260	149	9
4260	150	-2
4260	151	109
4260	152	280
4260	153	305
4260	154	202
4260	155	137
4260	156	194
4260	157	224
4260	158	166
4260	159	151
4260	160	292
4260	161	400
4260	162	305
4260	163	179
4260	164	205
4260	165	309
4260	166	317
4260	167	286
4260	168	337
4260	169	428
4260	170	397
4260	171	256
4260	172	192
4260	173	288
4260	174	377
4260	175	344
4260	176	321
4260	177	428
4260	178	499
4260	179	382
4260	180	231
4260	181	228
4260	182	293
4260	183	263
4260	184	184
4260	185	208
4260	186	321
4260	187	369
4260	188	313
4260	189	298
4260	190	381
4260	191	394
4260	192	216
4260	193	34
4260	194	33
4260	195	95
4260	196	74
4260	197	61
4260	198	187
4260	199	328
4260	200	307
4260	201	158
4260	202	80
4260	203	110
4260	204	129
4260	205	79
4260	206	100
4260	207	240
4260	208	327
4260	209	221
4260	210	104
4260	211	159
4260	212	260
4260	213	254
4260	214	215
4260	215	288
4260	216	385
4260	217	349
4260	218	205
4260	219	137
4260	220	185
4260	221	208
4260	222	133
4260	223	110
4260	224	222
4260	225	290
4260	226	168
4260	227	4
4260	228	-10
4260	229	21
4260	230	-40
4260	231	-117
4260	232	-62
4260	233	52
4260	234	54
4260	235	-69
4260	236	-144
4260	237	-110
4260	238	-95
4260	239	-176
4260	240	-192
4260	241	-38
4260	242	97
4260	243	35
4260	244	-87
4260	245	-85
4260	246	-36
4260	247	-88
4260	248	-159
4260	249	-116
4260	250	15
4260	251	40
4260	252	-49
4260	253	-111
4260	254	-56
4260	255	-52
4260	256	-166
4260	257	-243
4260	258	-130
4260	259	13
4260	260	-5
4260	261	-71
4260	262	-46
4260	263	-5
4260	264	-92
4260	265	-221
4260	266	-220
4260	267	-94
4260	268	-34
4260	269	-99
4260	270	-149
4260	271	-82
4260	272	-9
4260	273	30
4260	274	259
4260	275	842
4260	276	1556
4260	277	2111
4260	278	2474
4260	279	2706
4260	280	2704
4260	281	2361
4260	282	1815
4260	283	1345
4260	284	1039
4260	285	777
4260	286	491
4260	287	310
4260	288	291
4260	289	260
4260	290	68
4260	291	-111
4260	292	-106
4260	293	-63
4260	294	-149
4260	295	-278
4260	296	-281
4260	297	-219
4260	298	-242
4260	299	-344
4260	300	-368
4260	301	-296
4260	302	-281
4260	303	-387
4260	304	-445
4260	305	-345
4260	306	-259
4260	307	-348
4260	308	-473
4260	309	-454
4260	310	-405
4260	311	-447
4260	312	-515
4260	313	-432
4260	314	-293
4260	315	-260
4260	316	-380
4260	317	-456
4260	318	-443
4260	319	-432
4260	320	-518
4260	321	-521
4260	322	-356
4260	323	-219
4260	324	-281
4260	325	-416
4260	326	-428
4260	327	-400
4260	328	-458
4260	329	-531
4260	330	-462
4260	331	-305
4260	332	-238
4260	333	-306
4260	334	-350
4260	335	-307
4260	336	-304
4260	337	-434
4260	338	-520
4260	339	-412
4260	340	-274
4260	341	-286
4260	342	-335
4260	343	-266
4260	344	-169
4260	345	-199
4260	346	-295
4260	347	-289
4260	348	-171
4260	349	-99
4260	350	-118
4260	351	-93
4260	352	31
4260	353	82
4260	354	-56
4260	355	-204
4260	356	-170
4260	357	-74
4260	358	-72
4260	359	-71
4260	360	50
4260	361	187
4260	362	155
4260	363	-2
4260	364	-100
4260	365	-74
4260	366	-54
4260	367	-85
4260	368	-34
4260	369	148
4260	370	256
4260	371	135
4260	372	-47
4260	373	-81
4260	374	-50
4260	375	-88
4260	376	-105
4260	377	15
4260	378	170
4260	379	168
4260	380	23
4260	381	-80
4260	382	-62
4260	383	-44
4260	384	-85
4260	385	-52
4260	386	121
4260	387	225
4260	388	99
4260	389	-88
4260	390	-127
4260	391	-87
4260	392	-101
4260	393	-105
4260	394	16
4260	395	173
4260	396	177
4260	397	29
4260	398	-79
4260	399	-54
4260	400	-22
4260	401	-60
4260	402	-38
4260	403	134
4260	404	257
4260	405	152
4260	406	-26
4260	407	-77
4260	408	-58
4260	409	-100
4260	410	-139
4260	411	-52
4260	412	105
4260	413	147
4260	414	44
4260	415	-39
4260	416	-13
4260	417	-17
4260	418	-136
4260	419	-210
4260	420	-101
4260	421	16
4260	422	-35
4260	423	-134
4260	424	-116
4260	425	-53
4260	426	-91
4260	427	-174
4260	428	-145
4260	429	-15
4260	430	49
4260	431	-6
4260	432	-37
4260	433	29
4260	434	38
4260	435	-117
4260	436	-253
4260	437	-192
4260	438	-79
4260	439	-71
4260	440	-78
4260	441	38
4260	442	179
4260	443	180
4260	444	78
4260	445	49
4260	446	130
4260	447	183
4260	448	153
4260	449	173
4260	450	303
4260	451	360
4260	452	201
4260	453	5
4260	454	-24
4260	455	17
4260	456	-19
4260	457	-47
4260	458	55
4260	459	194
4260	460	182
4260	461	40
4260	462	-51
4260	463	-22
4260	464	5
4260	465	-38
4260	466	-17
4260	467	138
4260	468	225
4260	469	83
4260	470	-120
4260	471	-177
4260	472	-152
4260	473	-178
4260	474	-185
4260	475	-53
4260	476	129
4260	477	163
4260	478	48
4260	479	-52
4260	480	-33
4260	481	-37
4260	482	-110
4260	483	-123
4260	484	46
4260	485	209
4260	486	167
4260	487	50
4260	488	27
4260	489	55
4260	490	-8
4260	491	-67
4260	492	1
4260	493	150
4260	494	170
4260	495	42
4260	496	-69
4260	497	-42
4260	498	-10
4260	499	-61
4260	500	-67
4260	501	71
4260	502	158
4260	503	28
4260	504	-127
4260	505	-46
4260	506	274
4260	507	697
4260	508	1215
4260	509	1859
4260	510	2476
4260	511	2788
4260	512	2712
4260	513	2448
4260	514	2163
4260	515	1797
4260	516	1300
4260	517	874
4260	518	679
4260	519	549
4260	520	316
4260	521	84
4260	522	25
4260	523	56
4260	524	6
4260	525	-122
4260	526	-179
4260	527	-150
4260	528	-169
4260	529	-275
4260	530	-297
4260	531	-167
4260	532	-78
4260	533	-206
4260	534	-393
4260	535	-441
4260	536	-441
4260	537	-506
4260	538	-541
4260	539	-410
4260	540	-232
4260	541	-206
4260	542	-340
4260	543	-431
4260	544	-413
4260	545	-379
4260	546	-419
4260	547	-376
4260	548	-214
4260	549	-125
4260	550	-257
4260	551	-437
4260	552	-451
4260	553	-398
4260	554	-404
4260	555	-431
4260	556	-334
4260	557	-206
4260	558	-211
4260	559	-362
4260	560	-454
4260	561	-411
4260	562	-366
4260	563	-414
4260	564	-408
4260	565	-249
4260	566	-127
4260	567	-210
4260	568	-357
4260	569	-366
4260	570	-309
4260	571	-328
4260	572	-366
4260	573	-283
4260	574	-126
4260	575	-79
4260	576	-175
4260	577	-250
4260	578	-214
4260	579	-214
4260	580	-336
4260	581	-409
4260	582	-277
4260	583	-106
4260	584	-88
4260	585	-114
4260	586	-38
4260	587	64
4260	588	37
4260	589	-55
4260	590	-44
4260	591	83
4260	592	150
4260	593	106
4260	594	82
4260	595	153
4260	596	148
4260	597	-41
4260	598	-224
4260	599	-211
4260	600	-125
4260	601	-135
4260	602	-147
4260	603	-34
4260	604	112
4260	605	112
4260	606	-3
4260	607	-51
4260	608	14
4260	609	52
4260	610	11
4260	611	36
4260	612	199
4260	613	303
4260	614	193
4260	615	36
4260	616	29
4260	617	73
4260	618	27
4260	619	-22
4260	620	71
4260	621	221
4260	622	247
4260	623	140
4260	624	70
4260	625	95
4260	626	89
4260	627	-11
4260	628	-48
4260	629	78
4260	630	178
4260	631	75
4260	632	-86
4260	633	-117
4260	634	-96
4260	635	-160
4260	636	-225
4260	637	-143
4260	638	26
4260	639	86
4260	640	5
4260	641	-64
4260	642	-48
4260	643	-77
4260	644	-213
4260	645	-279
4260	646	-137
4260	647	24
4260	648	2
4260	649	-94
4260	650	-103
4260	651	-94
4260	652	-198
4260	653	-323
4260	654	-294
4260	655	-134
4260	656	-37
4260	657	-72
4260	658	-113
4260	659	-93
4260	660	-149
4260	661	-346
4260	662	-483
4260	663	-384
4260	664	-210
4260	665	-169
4260	666	-177
4260	667	-99
4260	668	-11
4260	669	-53
4260	670	-148
4260	671	-112
4260	672	64
4260	673	201
4260	674	217
4260	675	240
4260	676	339
4260	677	361
4260	678	195
4260	679	37
4260	680	74
4260	681	173
4260	682	159
4260	683	113
4260	684	181
4260	685	284
4260	686	256
4260	687	125
4260	688	65
4260	689	115
4260	690	128
4260	691	51
4260	692	44
4260	693	188
4260	694	298
4260	695	207
4260	696	66
4260	697	53
4260	698	74
4260	699	-5
4260	700	-89
4260	701	-29
4260	702	100
4260	703	113
4260	704	-8
4260	705	-94
4260	706	-87
4260	707	-103
4260	708	-202
4260	709	-221
4260	710	-53
4260	711	94
4260	712	25
4260	713	-136
4260	714	-207
4260	715	-216
4260	716	-285
4260	717	-312
4260	718	-185
4260	719	20
4260	720	71
4260	721	-56
4260	722	-193
4260	723	-226
4260	724	-262
4260	725	-362
4260	726	-375
4260	727	-198
4260	728	-39
4260	729	-93
4260	730	-223
4260	731	-240
4260	732	-203
4260	733	-252
4260	734	-333
4260	735	-286
4260	736	-107
4260	737	86
4260	738	303
4260	739	717
4260	740	1357
4260	741	1963
4260	742	2292
4260	743	2397
4260	744	2394
4260	745	2176
4260	746	1679
4260	747	1146
4260	748	822
4260	749	671
4260	750	498
4260	751	296
4260	752	174
4260	753	137
4260	754	48
4260	755	-108
4260	756	-172
4260	757	-70
4260	758	-10
4260	759	-156
4260	760	-352
4260	761	-404
4260	762	-397
4260	763	-467
4260	764	-506
4260	765	-400
4260	766	-252
4260	767	-269
4260	768	-417
4260	769	-511
4260	770	-470
4260	771	-423
4260	772	-432
4260	773	-370
4260	774	-181
4260	775	-55
4260	776	-148
4260	777	-294
4260	778	-299
4260	779	-276
4260	780	-335
4260	781	-407
4260	782	-326
4260	783	-180
4260	784	-133
4260	785	-215
4260	786	-248
4260	787	-194
4260	788	-169
4260	789	-251
4260	790	-266
4260	791	-110
4260	792	34
4260	793	-10
4260	794	-114
4260	795	-95
4260	796	-40
4260	797	-80
4260	798	-141
4260	799	-72
4260	800	65
4260	801	88
4260	802	-34
4260	803	-133
4260	804	-130
4260	805	-136
4260	806	-234
4260	807	-255
4260	808	-78
4260	809	101
4260	810	87
4260	811	-10
4260	812	-15
4260	813	2
4260	814	-79
4260	815	-191
4260	816	-167
4260	817	-38
4260	818	20
4260	819	-53
4260	820	-110
4260	821	-81
4260	822	-111
4260	823	-293
4260	824	-441
4260	825	-377
4260	826	-253
4260	827	-238
4260	828	-250
4260	829	-153
4260	830	-50
4260	831	-96
4260	832	-248
4260	833	-319
4260	834	-276
4260	835	-258
4260	836	-321
4260	837	-332
4260	838	-224
4260	839	-179
4260	840	-325
4260	841	-479
4260	842	-443
4260	843	-340
4260	844	-334
4260	845	-346
4260	846	-242
4260	847	-107
4260	848	-119
4260	849	-242
4260	850	-301
4260	851	-236
4260	852	-196
4260	853	-233
4260	854	-216
4260	855	-66
4260	856	30
4260	857	-86
4260	858	-250
4260	859	-268
4260	860	-219
4260	861	-251
4260	862	-276
4260	863	-161
4260	864	18
4260	865	67
4260	866	-21
4260	867	-85
4260	868	-55
4260	869	-63
4260	870	-164
4260	871	-199
4260	872	-52
4260	873	89
4260	874	40
4260	875	-61
4260	876	-43
4260	877	18
4260	878	-15
4260	879	-58
4260	880	36
4260	881	213
4260	882	277
4260	883	186
4260	884	92
4260	885	69
4260	886	9
4260	887	-150
4260	888	-219
4260	889	-66
4260	890	115
4260	891	120
4260	892	36
4260	893	24
4260	894	13
4260	895	-106
4260	896	-245
4260	897	-223
4260	898	-75
4260	899	14
4260	900	-35
4260	901	-85
4260	902	-70
4260	903	-109
4260	904	-289
4260	905	-402
4260	906	-285
4260	907	-114
4260	908	-79
4260	909	-117
4260	910	-74
4260	911	-29
4260	912	-101
4260	913	-239
4260	914	-259
4260	915	-164
4260	916	-114
4260	917	-192
4260	918	-247
4260	919	-205
4260	920	-215
4260	921	-394
4260	922	-558
4260	923	-526
4260	924	-439
4260	925	-453
4260	926	-496
4260	927	-423
4260	928	-312
4260	929	-326
4260	930	-443
4260	931	-487
4260	932	-418
4260	933	-378
4260	934	-417
4260	935	-412
4260	936	-266
4260	937	-180
4260	938	-306
4260	939	-485
4260	940	-510
4260	941	-432
4260	942	-419
4260	943	-385
4260	944	-244
4260	945	-74
4260	946	-79
4260	947	-227
4260	948	-337
4260	949	-299
4260	950	-261
4260	951	-292
4260	952	-285
4260	953	-141
4260	954	-55
4260	955	-188
4260	956	-358
4260	957	-382
4260	958	-325
4260	959	-352
4260	960	-382
4260	961	-259
4260	962	26
4260	963	332
4260	964	664
4260	965	1139
4260	966	1741
4260	967	2188
4260	968	2291
4260	969	2149
4260	970	1947
4260	971	1622
4260	972	1116
4260	973	667
4260	974	460
4260	975	403
4260	976	281
4260	977	112
4260	978	25
4260	979	31
4260	980	-10
4260	981	-106
4260	982	-122
4260	983	-8
4260	984	32
4260	985	-120
4260	986	-293
4260	987	-291
4260	988	-229
4260	989	-275
4260	990	-328
4260	991	-272
4260	992	-201
4260	993	-279
4260	994	-435
4260	995	-485
4260	996	-386
4260	997	-303
4260	998	-303
4260	999	-261
4260	1000	-118
4260	1001	-42
4260	1002	-156
4260	1003	-278
4260	1004	-233
4260	1005	-148
4260	1006	-164
4260	1007	-206
4260	1008	-123
4260	1009	-2
4260	1010	-4
4260	1011	-113
4260	1012	-153
4260	1013	-89
4260	1014	-68
4260	1015	-156
4260	1016	-198
4260	1017	-96
4260	1018	-21
4260	1019	-120
4260	1020	-244
4260	1021	-214
4260	1022	-130
4260	1023	-151
4260	1024	-187
4260	1025	-100
4260	1026	55
4260	1027	87
4260	1028	-6
4260	1029	-69
4260	1030	-27
4260	1031	-19
4260	1032	-102
4260	1033	-117
4260	1034	48
4260	1035	201
4260	1036	149
4260	1037	28
4260	1038	24
4260	1039	71
4260	1040	32
4260	1041	-10
4260	1042	83
4260	1043	255
4260	1044	308
4260	1045	218
4260	1046	151
4260	1047	196
4260	1048	216
4260	1049	126
4260	1050	79
4260	1051	208
4260	1052	340
4260	1053	296
4260	1054	211
4260	1055	258
4260	1056	355
4260	1057	333
4260	1058	233
4260	1059	211
4260	1060	268
4260	1061	262
4260	1062	175
4260	1063	176
4260	1064	324
4260	1065	437
4260	1066	358
4260	1067	249
4260	1068	275
4260	1069	315
4260	1070	239
4260	1071	162
4260	1072	241
4260	1073	369
4260	1074	360
4260	1075	229
4260	1076	160
4260	1077	190
4260	1078	203
4260	1079	146
4260	1080	165
4260	1081	304
4260	1082	367
4260	1083	201
4260	1084	-13
4260	1085	-66
4260	1086	-51
4260	1087	-96
4260	1088	-122
4260	1089	-3
4260	1090	150
4260	1091	155
4260	1092	19
4260	1093	-66
4260	1094	-39
4260	1095	-21
4260	1096	-79
4260	1097	-68
4260	1098	89
4260	1099	202
4260	1100	110
4260	1101	-32
4260	1102	-33
4260	1103	17
4260	1104	-20
4260	1105	-74
4260	1106	1
4260	1107	129
4260	1108	132
4260	1109	-4
4260	1110	-98
4260	1111	-81
4260	1112	-79
4260	1113	-172
4260	1114	-192
4260	1115	-32
4260	1116	119
4260	1117	82
4260	1118	-15
4260	1119	4
4260	1120	51
4260	1121	-10
4260	1122	-106
4260	1123	-73
4260	1124	62
4260	1125	135
4260	1126	112
4260	1127	146
4260	1128	284
4260	1129	360
4260	1130	262
4260	1131	159
4260	1132	213
4260	1133	276
4260	1134	199
4260	1135	100
4260	1136	146
4260	1137	232
4260	1138	198
4260	1139	85
4260	1140	64
4260	1141	139
4260	1142	160
4260	1143	85
4260	1144	58
4260	1145	134
4260	1146	145
4260	1147	-29
4260	1148	-207
4260	1149	-200
4260	1150	-132
4260	1151	-159
4260	1152	-190
4260	1153	-93
4260	1154	27
4260	1155	-7
4260	1156	-160
4260	1157	-236
4260	1158	-184
4260	1159	-136
4260	1160	-150
4260	1161	-110
4260	1162	43
4260	1163	100
4260	1164	-78
4260	1165	-319
4260	1166	-384
4260	1167	-331
4260	1168	-328
4260	1169	-291
4260	1170	-147
4260	1171	10
4260	1172	-18
4260	1173	-177
4260	1174	-270
4260	1175	-197
4260	1176	-106
4260	1177	-82
4260	1178	-29
4260	1179	128
4260	1180	197
4260	1181	39
4260	1182	-162
4260	1183	-204
4260	1184	-171
4260	1185	-219
4260	1186	-264
4260	1187	-132
4260	1188	177
4260	1189	543
4260	1190	974
4260	1191	1579
4260	1192	2295
4260	1193	2819
4260	1194	2933
4260	1195	2745
4260	1196	2426
4260	1197	1940
4260	1198	1283
4260	1199	716
4260	1200	461
4260	1201	404
4260	1202	320
4260	1203	197
4260	1204	151
4260	1205	156
4260	1206	83
4260	1207	-69
4260	1208	-130
4260	1209	-53
4260	1210	-14
4260	1211	-142
4260	1212	-265
4260	1213	-223
4260	1214	-163
4260	1215	-241
4260	1216	-346
4260	1217	-323
4260	1218	-269
4260	1219	-339
4260	1220	-478
4260	1221	-510
4260	1222	-429
4260	1223	-397
4260	1224	-478
4260	1225	-520
4260	1226	-465
4260	1227	-458
4260	1228	-618
4260	1229	-744
4260	1230	-677
4260	1231	-563
4260	1232	-539
4260	1233	-545
4260	1234	-425
4260	1235	-298
4260	1236	-319
4260	1237	-467
4260	1238	-536
4260	1239	-489
4260	1240	-446
4260	1241	-478
4260	1242	-438
4260	1243	-274
4260	1244	-173
4260	1245	-295
4260	1246	-462
4260	1247	-475
4260	1248	-430
4260	1249	-464
4260	1250	-491
4260	1251	-372
4260	1252	-197
4260	1253	-158
4260	1254	-254
4260	1255	-311
4260	1256	-259
4260	1257	-230
4260	1258	-279
4260	1259	-259
4260	1260	-76
4260	1261	66
4260	1262	-9
4260	1263	-140
4260	1264	-144
4260	1265	-91
4260	1266	-128
4260	1267	-169
4260	1268	-76
4260	1269	92
4260	1270	138
4260	1271	42
4260	1272	-34
4260	1273	-10
4260	1274	-23
4260	1275	-137
4260	1276	-178
4260	1277	-19
4260	1278	151
4260	1279	133
4260	1280	51
4260	1281	65
4260	1282	103
4260	1283	30
4260	1284	-72
4260	1285	-42
4260	1286	91
4260	1287	146
4260	1288	70
4260	1289	3
4260	1290	19
4260	1291	-20
4260	1292	-194
4260	1293	-316
4260	1294	-217
4260	1295	-63
4260	1296	-49
4260	1297	-82
4260	1298	-20
4260	1299	54
4260	1300	-9
4260	1301	-145
4260	1302	-173
4260	1303	-79
4260	1304	-26
4260	1305	-71
4260	1306	-79
4260	1307	21
4260	1308	63
4260	1309	-69
4260	1310	-203
4260	1311	-153
4260	1312	-46
4260	1313	-55
4260	1314	-85
4260	1315	-3
4260	1316	112
4260	1317	86
4260	1318	-45
4260	1319	-108
4260	1320	-48
4260	1321	-11
4260	1322	-49
4260	1323	-30
4260	1324	125
4260	1325	215
4260	1326	91
4260	1327	-78
4260	1328	-96
4260	1329	-46
4260	1330	-75
4260	1331	-100
4260	1332	3
4260	1333	152
4260	1334	157
4260	1335	23
4260	1336	-77
4260	1337	-63
4260	1338	-55
4260	1339	-108
4260	1340	-78
4260	1341	124
4260	1342	296
4260	1343	248
4260	1344	121
4260	1345	101
4260	1346	116
4260	1347	43
4260	1348	-26
4260	1349	60
4260	1350	239
4260	1351	316
4260	1352	253
4260	1353	201
4260	1354	228
4260	1355	205
4260	1356	63
4260	1357	-16
4260	1358	106
4260	1359	253
4260	1360	234
4260	1361	159
4260	1362	185
4260	1363	224
4260	1364	131
4260	1365	-19
4260	1366	-52
4260	1367	26
4260	1368	54
4260	1369	-14
4260	1370	-33
4260	1371	52
4260	1372	70
4260	1373	-85
4260	1374	-235
4260	1375	-203
4260	1376	-134
4260	1377	-182
4260	1378	-245
4260	1379	-172
4260	1380	-59
4260	1381	-69
4260	1382	-167
4260	1383	-182
4260	1384	-91
4260	1385	-43
4260	1386	-88
4260	1387	-96
4260	1388	9
4260	1389	43
4260	1390	-111
4260	1391	-275
4260	1392	-246
4260	1393	-125
4260	1394	-105
4260	1395	-108
4260	1396	-30
4260	1397	52
4260	1398	-23
4260	1399	-185
4260	1400	-233
4260	1401	-110
4260	1402	10
4260	1403	31
4260	1404	63
4260	1405	180
4260	1406	214
4260	1407	43
4260	1408	-142
4260	1409	-146
4260	1410	-75
4260	1411	-81
4260	1412	-64
4260	1413	171
4260	1414	606
4260	1415	1083
4260	1416	1555
4260	1417	2084
4260	1418	2586
4260	1419	2801
4260	1420	2601
4260	1421	2184
4260	1422	1765
4260	1423	1311
4260	1424	769
4260	1425	332
4260	1426	172
4260	1427	140
4260	1428	34
4260	1429	-122
4260	1430	-168
4260	1431	-138
4260	1432	-175
4260	1433	-308
4260	1434	-384
4260	1435	-361
4260	1436	-380
4260	1437	-531
4260	1438	-621
4260	1439	-515
4260	1440	-388
4260	1441	-425
4260	1442	-529
4260	1443	-532
4260	1444	-509
4260	1445	-578
4260	1446	-669
4260	1447	-612
4260	1448	-452
4260	1449	-381
4260	1450	-478
4260	1451	-572
4260	1452	-594
4260	1453	-648
4260	1454	-827
4260	1455	-925
4260	1456	-799
4260	1457	-627
4260	1458	-574
4260	1459	-578
4260	1460	-477
4260	1461	-375
4260	1462	-415
4260	1463	-557
4260	1464	-601
4260	1465	-521
4260	1466	-458
4260	1467	-474
4260	1468	-431
4260	1469	-280
4260	1470	-205
4260	1471	-344
4260	1472	-513
4260	1473	-507
4260	1474	-432
4260	1475	-440
4260	1476	-446
4260	1477	-330
4260	1478	-177
4260	1479	-175
4260	1480	-292
4260	1481	-345
4260	1482	-261
4260	1483	-183
4260	1484	-175
4260	1485	-115
4260	1486	68
4260	1487	169
4260	1488	34
4260	1489	-159
4260	1490	-207
4260	1491	-173
4260	1492	-210
4260	1493	-232
4260	1494	-127
4260	1495	35
4260	1496	56
4260	1497	-55
4260	1498	-124
4260	1499	-66
4260	1500	-27
4260	1501	-79
4260	1502	-79
4260	1503	82
4260	1504	208
4260	1505	115
4260	1506	-37
4260	1507	-53
4260	1508	5
4260	1509	-14
4260	1510	-44
4260	1511	44
4260	1512	197
4260	1513	224
4260	1514	102
4260	1515	1
4260	1516	23
4260	1517	25
4260	1518	-74
4260	1519	-111
4260	1520	43
4260	1521	204
4260	1522	173
4260	1523	76
4260	1524	80
4260	1525	128
4260	1526	73
4260	1527	-24
4260	1528	-8
4260	1529	108
4260	1530	148
4260	1531	55
4260	1532	-16
4260	1533	18
4260	1534	-1
4260	1535	-171
4260	1536	-308
4260	1537	-240
4260	1538	-109
4260	1539	-90
4260	1540	-93
4260	1541	23
4260	1542	166
4260	1543	164
4260	1544	50
4260	1545	8
4260	1546	74
4260	1547	114
4260	1548	73
4260	1549	100
4260	1550	254
4260	1551	343
4260	1552	212
4260	1553	44
4260	1554	34
4260	1555	78
4260	1556	41
4260	1557	2
4260	1558	107
4260	1559	252
4260	1560	251
4260	1561	101
4260	1562	-8
4260	1563	-9
4260	1564	-8
4260	1565	-63
4260	1566	-21
4260	1567	190
4260	1568	358
4260	1569	298
4260	1570	152
4260	1571	120
4260	1572	129
4260	1573	63
4260	1574	2
4260	1575	90
4260	1576	251
4260	1577	290
4260	1578	177
4260	1579	87
4260	1580	96
4260	1581	91
4260	1582	-2
4260	1583	-23
4260	1584	131
4260	1585	261
4260	1586	175
4260	1587	3
4260	1588	-54
4260	1589	-56
4260	1590	-122
4260	1591	-183
4260	1592	-95
4260	1593	85
4260	1594	153
4260	1595	58
4260	1596	-43
4260	1597	-55
4260	1598	-100
4260	1599	-252
4260	1600	-323
4260	1601	-171
4260	1602	14
4260	1603	30
4260	1604	-29
4260	1605	-1
4260	1606	61
4260	1607	19
4260	1608	-53
4260	1609	-12
4260	1610	144
4260	1611	209
4260	1612	141
4260	1613	71
4260	1614	118
4260	1615	108
4260	1616	-53
4260	1617	-207
4260	1618	-166
4260	1619	-51
4260	1620	-49
4260	1621	-58
4260	1622	40
4260	1623	162
4260	1624	125
4260	1625	-23
4260	1626	-101
4260	1627	-41
4260	1628	11
4260	1629	-4
4260	1630	33
4260	1631	179
4260	1632	241
4260	1633	97
4260	1634	-25
4260	1635	125
4260	1636	479
4260	1637	859
4260	1638	1274
4260	1639	1769
4260	1640	2175
4260	1641	2276
4260	1642	2078
4260	1643	1813
4260	1644	1593
4260	1645	1335
4260	1646	985
4260	1647	708
4260	1648	591
4260	1649	466
4260	1650	183
4260	1651	-96
4260	1652	-155
4260	1653	-122
4260	1654	-162
4260	1655	-243
4260	1656	-219
4260	1657	-152
4260	1658	-185
4260	1659	-334
4260	1660	-419
4260	1661	-390
4260	1662	-390
4260	1663	-522
4260	1664	-605
4260	1665	-508
4260	1666	-392
4260	1667	-428
4260	1668	-520
4260	1669	-500
4260	1670	-478
4260	1671	-568
4260	1672	-706
4260	1673	-686
4260	1674	-561
4260	1675	-487
4260	1676	-568
4260	1677	-632
4260	1678	-631
4260	1679	-655
4260	1680	-795
4260	1681	-837
4260	1682	-655
4260	1683	-456
4260	1684	-431
4260	1685	-518
4260	1686	-534
4260	1687	-540
4260	1688	-645
4260	1689	-788
4260	1690	-785
4260	1691	-653
4260	1692	-576
4260	1693	-630
4260	1694	-676
4260	1695	-624
4260	1696	-627
4260	1697	-789
4260	1698	-930
4260	1699	-870
4260	1700	-734
4260	1701	-704
4260	1702	-696
4260	1703	-587
4260	1704	-454
4260	1705	-482
4260	1706	-627
4260	1707	-717
4260	1708	-669
4260	1709	-634
4260	1710	-648
4260	1711	-595
4260	1712	-391
4260	1713	-265
4260	1714	-373
4260	1715	-546
4260	1716	-594
4260	1717	-549
4260	1718	-575
4260	1719	-567
4260	1720	-432
4260	1721	-241
4260	1722	-215
4260	1723	-330
4260	1724	-423
4260	1725	-379
4260	1726	-345
4260	1727	-361
4260	1728	-320
4260	1729	-115
4260	1730	32
4260	1731	-60
4260	1732	-218
4260	1733	-262
4260	1734	-223
4260	1735	-266
4260	1736	-299
4260	1737	-222
4260	1738	-68
4260	1739	-48
4260	1740	-142
4260	1741	-200
4260	1742	-112
4260	1743	-51
4260	1744	-98
4260	1745	-136
4260	1746	-21
4260	1747	86
4260	1748	11
4260	1749	-86
4260	1750	-49
4260	1751	59
4260	1752	52
4260	1753	-16
4260	1754	-15
4260	1755	68
4260	1756	74
4260	1757	9
4260	1758	26
4260	1759	203
4260	1760	338
4260	1761	297
4260	1762	213
4260	1763	251
4260	1764	287
4260	1765	173
4260	1766	49
4260	1767	73
4260	1768	172
4260	1769	160
4260	1770	66
4260	1771	45
4260	1772	125
4260	1773	151
4260	1774	82
4260	1775	72
4260	1776	201
4260	1777	289
4260	1778	195
4260	1779	79
4260	1780	117
4260	1781	188
4260	1782	135
4260	1783	57
4260	1784	114
4260	1785	230
4260	1786	240
4260	1787	148
4260	1788	124
4260	1789	196
4260	1790	218
4260	1791	118
4260	1792	71
4260	1793	174
4260	1794	264
4260	1795	188
4260	1796	97
4260	1797	159
4260	1798	251
4260	1799	225
4260	1800	151
4260	1801	198
4260	1802	309
4260	1803	319
4260	1804	216
4260	1805	173
4260	1806	237
4260	1807	262
4260	1808	160
4260	1809	99
4260	1810	198
4260	1811	282
4260	1812	184
4260	1813	43
4260	1814	49
4260	1815	111
4260	1816	80
4260	1817	10
4260	1818	50
4260	1819	152
4260	1820	144
4260	1821	2
4260	1822	-80
4260	1823	-24
4260	1824	26
4260	1825	-44
4260	1826	-69
4260	1827	70
4260	1828	195
4260	1829	137
4260	1830	21
4260	1831	33
4260	1832	104
4260	1833	65
4260	1834	-29
4260	1835	-34
4260	1836	71
4260	1837	116
4260	1838	81
4260	1839	103
4260	1840	260
4260	1841	352
4260	1842	240
4260	1843	91
4260	1844	94
4260	1845	147
4260	1846	97
4260	1847	46
4260	1848	126
4260	1849	240
4260	1850	202
4260	1851	54
4260	1852	-10
4260	1853	54
4260	1854	92
4260	1855	24
4260	1856	-3
4260	1857	98
4260	1858	192
4260	1859	196
4260	1860	338
4260	1861	817
4260	1862	1462
4260	1863	2010
4260	1864	2403
4260	1865	2684
4260	1866	2733
4260	1867	2425
4260	1868	1861
4260	1869	1343
4260	1870	1003
4260	1871	743
4260	1872	458
4260	1873	275
4260	1874	246
4260	1875	190
4260	1876	-41
4260	1877	-270
4260	1878	-294
4260	1879	-225
4260	1880	-237
4260	1881	-304
4260	1882	-291
4260	1883	-254
4260	1884	-338
4260	1885	-537
4260	1886	-649
4260	1887	-605
4260	1888	-551
4260	1889	-603
4260	1890	-607
4260	1891	-447
4260	1892	-307
4260	1893	-356
4260	1894	-471
4260	1895	-463
4260	1896	-413
4260	1897	-446
4260	1898	-521
4260	1899	-456
4260	1900	-314
4260	1901	-253
4260	1902	-351
4260	1903	-422
4260	1904	-408
4260	1905	-427
4260	1906	-579
4260	1907	-664
4260	1908	-537
4260	1909	-369
4260	1910	-331
4260	1911	-351
4260	1912	-268
4260	1913	-183
4260	1914	-236
4260	1915	-379
4260	1916	-412
4260	1917	-319
4260	1918	-250
4260	1919	-278
4260	1920	-258
4260	1921	-132
4260	1922	-71
4260	1923	-210
4260	1924	-359
4260	1925	-329
4260	1926	-244
4260	1927	-263
4260	1928	-301
4260	1929	-213
4260	1930	-84
4260	1931	-86
4260	1932	-197
4260	1933	-231
4260	1934	-144
4260	1935	-76
4260	1936	-92
4260	1937	-53
4260	1938	114
4260	1939	215
4260	1940	92
4260	1941	-84
4260	1942	-111
4260	1943	-72
4260	1944	-111
4260	1945	-155
4260	1946	-73
4260	1947	50
4260	1948	22
4260	1949	-154
4260	1950	-286
4260	1951	-281
4260	1952	-262
4260	1953	-293
4260	1954	-239
4260	1955	-16
4260	1956	157
4260	1957	81
4260	1958	-98
4260	1959	-179
4260	1960	-206
4260	1961	-299
4260	1962	-369
4260	1963	-278
4260	1964	-94
4260	1965	-29
4260	1966	-123
4260	1967	-218
4260	1968	-221
4260	1969	-247
4260	1970	-361
4260	1971	-400
4260	1972	-232
4260	1973	-51
4260	1974	-56
4260	1975	-130
4260	1976	-106
4260	1977	-44
4260	1978	-88
4260	1979	-172
4260	1980	-144
4260	1981	-16
4260	1982	37
4260	1983	-22
4260	1984	-51
4260	1985	39
4260	1986	78
4260	1987	-41
4260	1988	-153
4260	1989	-85
4260	1990	25
4260	1991	10
4260	1992	-23
4260	1993	64
4260	1994	177
4260	1995	138
4260	1996	-11
4260	1997	-90
4260	1998	-48
4260	1999	-26
[truncated: 159,280 more rows]
