# Supplementary material for: Are Complexity Metrics Reliable in Assessing HRV Control in Obese Patients During Sleep?
Source: PLoS One. 2015 Apr 20;10(4):e0124458. doi: 10.1371/journal.pone.0124458 (PMC4404104; doi:10.1371/journal.pone.0124458)
Supplement: S2 Dataset — (ZIP) [file pone.0124458.s002.zip › cabiddu_obese_patients_data/SUBJECT (6)/4/FC.txt]

13410	0	-58
13410	1	-84
13410	2	-243
13410	3	-351
13410	4	-354
13410	5	-375
13410	6	-472
13410	7	-467
13410	8	-279
13410	9	-116
13410	10	-179
13410	11	-327
13410	12	-353
13410	13	-359
13410	14	-433
13410	15	-523
13410	16	-436
13410	17	-284
13410	18	-232
13410	19	-357
13410	20	-453
13410	21	-469
13410	22	-500
13410	23	-635
13410	24	-672
13410	25	-501
13410	26	-323
13410	27	-325
13410	28	-406
13410	29	-380
13410	30	-334
13410	31	-403
13410	32	-513
13410	33	-481
13410	34	-333
13410	35	-255
13410	36	-303
13410	37	-327
13410	38	-265
13410	39	-272
13410	40	-440
13410	41	-572
13410	42	-487
13410	43	-331
13410	44	-295
13410	45	-289
13410	46	-179
13410	47	-57
13410	48	-95
13410	49	-230
13410	50	-267
13410	51	-168
13410	52	-93
13410	53	-96
13410	54	-51
13410	55	107
13410	56	178
13410	57	34
13410	58	-139
13410	59	-138
13410	60	-63
13410	61	-83
13410	62	-109
13410	63	-14
13410	64	114
13410	65	89
13410	66	-58
13410	67	-148
13410	68	-110
13410	69	-91
13410	70	-145
13410	71	-126
13410	72	57
13410	73	196
13410	74	119
13410	75	-23
13410	76	-43
13410	77	-19
13410	78	-97
13410	79	-176
13410	80	-105
13410	81	52
13410	82	92
13410	83	1
13410	84	-65
13410	85	-34
13410	86	-44
13410	87	-155
13410	88	-195
13410	89	-44
13410	90	104
13410	91	58
13410	92	-50
13410	93	-30
13410	94	38
13410	95	12
13410	96	-44
13410	97	19
13410	98	158
13410	99	192
13410	100	98
13410	101	51
13410	102	133
13410	103	185
13410	104	101
13410	105	33
13410	106	118
13410	107	193
13410	108	93
13410	109	-46
13410	110	-40
13410	111	35
13410	112	14
13410	113	-68
13410	114	-54
13410	115	56
13410	116	98
13410	117	31
13410	118	10
13410	119	104
13410	120	128
13410	121	-45
13410	122	-232
13410	123	-238
13410	124	-172
13410	125	-188
13410	126	-198
13410	127	-61
13410	128	112
13410	129	132
13410	130	24
13410	131	-17
13410	132	54
13410	133	105
13410	134	66
13410	135	86
13410	136	225
13410	137	306
13410	138	168
13410	139	-4
13410	140	-14
13410	141	30
13410	142	-18
13410	143	-79
13410	144	-5
13410	145	128
13410	146	135
13410	147	12
13410	148	-63
13410	149	-33
13410	150	-33
13410	151	-131
13410	152	-157
13410	153	-12
13410	154	115
13410	155	35
13410	156	-113
13410	157	-143
13410	158	-131
13410	159	-211
13410	160	-293
13410	161	-217
13410	162	-45
13410	163	15
13410	164	-78
13410	165	-169
13410	166	-169
13410	167	-216
13410	168	-350
13410	169	-412
13410	170	-261
13410	171	-60
13410	172	-42
13410	173	-109
13410	174	-122
13410	175	-111
13410	176	-215
13410	177	-312
13410	178	-251
13410	179	-49
13410	180	57
13410	181	2
13410	182	-83
13410	183	-90
13410	184	-146
13410	185	-315
13410	186	-421
13410	187	-313
13410	188	-175
13410	189	-211
13410	190	-309
13410	191	-271
13410	192	-110
13410	193	57
13410	194	289
13410	195	730
13410	196	1326
13410	197	1835
13410	198	2129
13410	199	2332
13410	200	2514
13410	201	2512
13410	202	2211
13410	203	1809
13410	204	1515
13410	205	1236
13410	206	855
13410	207	504
13410	208	367
13410	209	364
13410	210	300
13410	211	142
13410	212	40
13410	213	24
13410	214	-36
13410	215	-182
13410	216	-231
13410	217	-97
13410	218	18
13410	219	-83
13410	220	-263
13410	221	-318
13410	222	-326
13410	223	-406
13410	224	-473
13410	225	-387
13410	226	-238
13410	227	-230
13410	228	-387
13410	229	-510
13410	230	-514
13410	231	-496
13410	232	-550
13410	233	-506
13410	234	-312
13410	235	-185
13410	236	-277
13410	237	-447
13410	238	-476
13410	239	-460
13410	240	-500
13410	241	-561
13410	242	-466
13410	243	-293
13410	244	-216
13410	245	-308
13410	246	-398
13410	247	-418
13410	248	-487
13410	249	-686
13410	250	-803
13410	251	-674
13410	252	-469
13410	253	-390
13410	254	-361
13410	255	-252
13410	256	-157
13410	257	-225
13410	258	-375
13410	259	-401
13410	260	-276
13410	261	-172
13410	262	-160
13410	263	-130
13410	264	-22
13410	265	-22
13410	266	-231
13410	267	-441
13410	268	-439
13410	269	-338
13410	270	-318
13410	271	-298
13410	272	-153
13410	273	23
13410	274	36
13410	275	-71
13410	276	-117
13410	277	-41
13410	278	4
13410	279	-39
13410	280	-26
13410	281	131
13410	282	224
13410	283	105
13410	284	-56
13410	285	-72
13410	286	-24
13410	287	-70
13410	288	-117
13410	289	-22
13410	290	144
13410	291	175
13410	292	69
13410	293	-5
13410	294	32
13410	295	35
13410	296	-55
13410	297	-68
13410	298	100
13410	299	243
13410	300	167
13410	301	21
13410	302	-2
13410	303	27
13410	304	-35
13410	305	-111
13410	306	-47
13410	307	98
13410	308	129
13410	309	16
13410	310	-62
13410	311	-21
13410	312	-6
13410	313	-107
13410	314	-148
13410	315	-1
13410	316	148
13410	317	108
13410	318	-6
13410	319	0
13410	320	58
13410	321	18
13410	322	-65
13410	323	-28
13410	324	105
13410	325	145
13410	326	36
13410	327	-50
13410	328	-20
13410	329	-32
13410	330	-192
13410	331	-318
13410	332	-245
13410	333	-121
13410	334	-128
13410	335	-175
13410	336	-105
13410	337	7
13410	338	-12
13410	339	-126
13410	340	-143
13410	341	-35
13410	342	36
13410	343	-5
13410	344	-3
13410	345	114
13410	346	161
13410	347	-2
13410	348	-183
13410	349	-172
13410	350	-77
13410	351	-67
13410	352	-76
13410	353	34
13410	354	178
13410	355	172
13410	356	32
13410	357	-33
13410	358	42
13410	359	111
13410	360	81
13410	361	96
13410	362	241
13410	363	323
13410	364	174
13410	365	-27
13410	366	-65
13410	367	-13
13410	368	-37
13410	369	-81
13410	370	-4
13410	371	133
13410	372	137
13410	373	-8
13410	374	-112
13410	375	-95
13410	376	-104
13410	377	-227
13410	378	-294
13410	379	-168
13410	380	-21
13410	381	-46
13410	382	-130
13410	383	-103
13410	384	-42
13410	385	-105
13410	386	-216
13410	387	-206
13410	388	-66
13410	389	-8
13410	390	-58
13410	391	-96
13410	392	-14
13410	393	-1
13410	394	-160
13410	395	-322
13410	396	-295
13410	397	-189
13410	398	-199
13410	399	-216
13410	400	-118
13410	401	6
13410	402	-34
13410	403	-179
13410	404	-231
13410	405	-130
13410	406	-45
13410	407	-48
13410	408	-25
13410	409	82
13410	410	81
13410	411	-137
13410	412	-325
13410	413	-227
13410	414	90
13410	415	462
13410	416	923
13410	417	1545
13410	418	2162
13410	419	2516
13410	420	2565
13410	421	2483
13410	422	2340
13410	423	2033
13410	424	1540
13410	425	1091
13410	426	843
13410	427	652
13410	428	369
13410	429	137
13410	430	119
13410	431	174
13410	432	112
13410	433	-17
13410	434	-39
13410	435	13
13410	436	-18
13410	437	-150
13410	438	-220
13410	439	-188
13410	440	-219
13410	441	-401
13410	442	-534
13410	443	-458
13410	444	-338
13410	445	-354
13410	446	-412
13410	447	-365
13410	448	-320
13410	449	-419
13410	450	-582
13410	451	-587
13410	452	-459
13410	453	-361
13410	454	-406
13410	455	-433
13410	456	-419
13410	457	-471
13410	458	-677
13410	459	-802
13410	460	-693
13410	461	-516
13410	462	-453
13410	463	-456
13410	464	-369
13410	465	-290
13410	466	-355
13410	467	-504
13410	468	-525
13410	469	-401
13410	470	-299
13410	471	-305
13410	472	-289
13410	473	-187
13410	474	-169
13410	475	-357
13410	476	-543
13410	477	-526
13410	478	-421
13410	479	-401
13410	480	-393
13410	481	-267
13410	482	-106
13410	483	-94
13410	484	-205
13410	485	-254
13410	486	-175
13410	487	-120
13410	488	-146
13410	489	-110
13410	490	77
13410	491	210
13410	492	117
13410	493	-40
13410	494	-67
13410	495	-35
13410	496	-88
13410	497	-137
13410	498	-42
13410	499	133
13410	500	176
13410	501	75
13410	502	-6
13410	503	15
13410	504	0
13410	505	-114
13410	506	-165
13410	507	-29
13410	508	101
13410	509	28
13410	510	-102
13410	511	-102
13410	512	-36
13410	513	-56
13410	514	-101
13410	515	-26
13410	516	126
13410	517	163
13410	518	58
13410	519	-21
13410	520	14
13410	521	17
13410	522	-112
13410	523	-198
13410	524	-91
13410	525	40
13410	526	21
13410	527	-44
13410	528	11
13410	529	94
13410	530	43
13410	531	-95
13410	532	-134
13410	533	-52
13410	534	2
13410	535	-23
13410	536	20
13410	537	174
13410	538	243
13410	539	84
13410	540	-114
13410	541	-142
13410	542	-99
13410	543	-132
13410	544	-146
13410	545	-16
13410	546	145
13410	547	136
13410	548	-17
13410	549	-122
13410	550	-106
13410	551	-95
13410	552	-145
13410	553	-114
13410	554	59
13410	555	166
13410	556	44
13410	557	-130
13410	558	-154
13410	559	-110
13410	560	-150
13410	561	-191
13410	562	-94
13410	563	55
13410	564	69
13410	565	-57
13410	566	-136
13410	567	-97
13410	568	-73
13410	569	-138
13410	570	-130
13410	571	49
13410	572	201
13410	573	142
13410	574	13
13410	575	10
13410	576	59
13410	577	20
13410	578	-34
13410	579	46
13410	580	205
13410	581	246
13410	582	131
13410	583	31
13410	584	29
13410	585	-11
13410	586	-162
13410	587	-249
13410	588	-129
13410	589	21
13410	590	5
13410	591	-69
13410	592	-36
13410	593	23
13410	594	-44
13410	595	-169
13410	596	-175
13410	597	-65
13410	598	-12
13410	599	-70
13410	600	-89
13410	601	-5
13410	602	8
13410	603	-154
13410	604	-306
13410	605	-261
13410	606	-142
13410	607	-134
13410	608	-137
13410	609	-41
13410	610	81
13410	611	26
13410	612	-124
13410	613	-190
13410	614	-92
13410	615	-21
13410	616	-29
13410	617	-15
13410	618	110
13410	619	147
13410	620	-23
13410	621	-209
13410	622	-195
13410	623	-87
13410	624	-75
13410	625	-101
13410	626	-38
13410	627	48
13410	628	-11
13410	629	-171
13410	630	-238
13410	631	-151
13410	632	-75
13410	633	-80
13410	634	11
13410	635	341
13410	636	761
13410	637	1105
13410	638	1482
13410	639	1993
13410	640	2425
13410	641	2527
13410	642	2328
13410	643	2041
13410	644	1720
13410	645	1317
13410	646	907
13410	647	694
13410	648	697
13410	649	697
13410	650	530
13410	651	344
13410	652	283
13410	653	218
13410	654	21
13410	655	-166
13410	656	-160
13410	657	-83
13410	658	-121
13410	659	-242
13410	660	-260
13410	661	-181
13410	662	-166
13410	663	-261
13410	664	-310
13410	665	-261
13410	666	-288
13410	667	-498
13410	668	-673
13410	669	-628
13410	670	-506
13410	671	-479
13410	672	-486
13410	673	-366
13410	674	-254
13410	675	-296
13410	676	-477
13410	677	-539
13410	678	-472
13410	679	-390
13410	680	-397
13410	681	-331
13410	682	-175
13410	683	-105
13410	684	-273
13410	685	-472
13410	686	-502
13410	687	-466
13410	688	-496
13410	689	-519
13410	690	-386
13410	691	-199
13410	692	-152
13410	693	-249
13410	694	-299
13410	695	-243
13410	696	-215
13410	697	-276
13410	698	-260
13410	699	-76
13410	700	71
13410	701	-2
13410	702	-137
13410	703	-142
13410	704	-95
13410	705	-152
13410	706	-227
13410	707	-165
13410	708	-21
13410	709	6
13410	710	-101
13410	711	-173
13410	712	-135
13410	713	-152
13410	714	-286
13410	715	-357
13410	716	-223
13410	717	-59
13410	718	-70
13410	719	-135
13410	720	-100
13410	721	-41
13410	722	-119
13410	723	-246
13410	724	-238
13410	725	-94
13410	726	-4
13410	727	-20
13410	728	-15
13410	729	69
13410	730	47
13410	731	-161
13410	732	-355
13410	733	-334
13410	734	-226
13410	735	-219
13410	736	-222
13410	737	-108
13410	738	24
13410	739	-4
13410	740	-134
13410	741	-170
13410	742	-70
13410	743	1
13410	744	-16
13410	745	10
13410	746	132
13410	747	181
13410	748	29
13410	749	-135
13410	750	-118
13410	751	-36
13410	752	-66
13410	753	-115
13410	754	-29
13410	755	113
13410	756	122
13410	757	17
13410	758	-25
13410	759	50
13410	760	91
13410	761	41
13410	762	60
13410	763	232
13410	764	349
13410	765	227
13410	766	26
13410	767	-44
13410	768	-40
13410	769	-93
13410	770	-113
13410	771	30
13410	772	234
13410	773	266
13410	774	90
13410	775	-95
13410	776	-182
13410	777	-250
13410	778	-351
13410	779	-315
13410	780	-62
13410	781	174
13410	782	170
13410	783	50
13410	784	27
13410	785	56
13410	786	11
13410	787	-48
13410	788	33
13410	789	195
13410	790	247
13410	791	152
13410	792	98
13410	793	166
13410	794	204
13410	795	92
13410	796	3
13410	797	80
13410	798	173
13410	799	119
13410	800	31
13410	801	80
13410	802	162
13410	803	94
13410	804	-93
13410	805	-206
13410	806	-209
13410	807	-230
13410	808	-304
13410	809	-276
13410	810	-100
13410	811	-10
13410	812	-149
13410	813	-324
13410	814	-331
13410	815	-269
13410	816	-288
13410	817	-306
13410	818	-185
13410	819	-31
13410	820	-36
13410	821	-182
13410	822	-267
13410	823	-220
13410	824	-181
13410	825	-197
13410	826	-155
13410	827	35
13410	828	161
13410	829	48
13410	830	-147
13410	831	-205
13410	832	-172
13410	833	-218
13410	834	-245
13410	835	-142
13410	836	24
13410	837	37
13410	838	-86
13410	839	-170
13410	840	-119
13410	841	-100
13410	842	-179
13410	843	-216
13410	844	-91
13410	845	15
13410	846	-75
13410	847	-204
13410	848	-187
13410	849	-101
13410	850	-102
13410	851	-107
13410	852	78
13410	853	460
13410	854	881
13410	855	1294
13410	856	1793
13410	857	2326
13410	858	2617
13410	859	2496
13410	860	2143
13410	861	1796
13410	862	1423
13410	863	972
13410	864	624
13410	865	542
13410	866	583
13410	867	504
13410	868	303
13410	869	165
13410	870	128
13410	871	75
13410	872	-30
13410	873	-38
13410	874	76
13410	875	102
13410	876	-105
13410	877	-342
13410	878	-391
13410	879	-354
13410	880	-382
13410	881	-408
13410	882	-307
13410	883	-193
13410	884	-243
13410	885	-410
13410	886	-472
13410	887	-381
13410	888	-281
13410	889	-280
13410	890	-227
13410	891	-100
13410	892	-61
13410	893	-241
13410	894	-431
13410	895	-442
13410	896	-387
13410	897	-404
13410	898	-455
13410	899	-377
13410	900	-268
13410	901	-284
13410	902	-425
13410	903	-484
13410	904	-406
13410	905	-334
13410	906	-369
13410	907	-352
13410	908	-204
13410	909	-107
13410	910	-226
13410	911	-398
13410	912	-407
13410	913	-327
13410	914	-315
13410	915	-313
13410	916	-201
13410	917	-40
13410	918	-32
13410	919	-190
13410	920	-319
13410	921	-313
13410	922	-307
13410	923	-380
13410	924	-374
13410	925	-179
13410	926	5
13410	927	-26
13410	928	-139
13410	929	-150
13410	930	-102
13410	931	-142
13410	932	-200
13410	933	-133
13410	934	34
13410	935	96
13410	936	2
13410	937	-90
13410	938	-78
13410	939	-114
13410	940	-287
13410	941	-403
13410	942	-293
13410	943	-104
13410	944	-44
13410	945	-23
13410	946	88
13410	947	209
13410	948	162
13410	949	-2
13410	950	-88
13410	951	-43
13410	952	-23
13410	953	-83
13410	954	-81
13410	955	57
13410	956	130
13410	957	2
13410	958	-142
13410	959	-107
13410	960	2
13410	961	10
13410	962	-7
13410	963	90
13410	964	218
13410	965	195
13410	966	35
13410	967	-66
13410	968	-38
13410	969	-23
13410	970	-86
13410	971	-75
13410	972	104
13410	973	237
13410	974	138
13410	975	-42
13410	976	-102
13410	977	-98
13410	978	-165
13410	979	-212
13410	980	-98
13410	981	100
13410	982	158
13410	983	46
13410	984	-66
13410	985	-81
13410	986	-120
13410	987	-243
13410	988	-273
13410	989	-98
13410	990	81
13410	991	46
13410	992	-72
13410	993	-84
13410	994	-50
13410	995	-107
13410	996	-189
13410	997	-137
13410	998	13
13410	999	78
13410	1000	19
13410	1001	9
13410	1002	126
13410	1003	210
13410	1004	136
13410	1005	69
13410	1006	164
13410	1007	276
13410	1008	251
13410	1009	206
13410	1010	307
13410	1011	460
13410	1012	466
13410	1013	341
13410	1014	259
13410	1015	252
13410	1016	198
13410	1017	71
13410	1018	49
13410	1019	202
13410	1020	323
13410	1021	240
13410	1022	110
13410	1023	116
13410	1024	151
13410	1025	78
13410	1026	-2
13410	1027	61
13410	1028	174
13410	1029	144
13410	1030	-19
13410	1031	-128
13410	1032	-117
13410	1033	-115
13410	1034	-182
13410	1035	-165
13410	1036	9
13410	1037	133
13410	1038	32
13410	1039	-126
13410	1040	-139
13410	1041	-84
13410	1042	-104
13410	1043	-122
13410	1044	-16
13410	1045	139
13410	1046	126
13410	1047	-48
13410	1048	-208
13410	1049	-225
13410	1050	-245
13410	1051	-317
13410	1052	-316
13410	1053	-131
13410	1054	48
13410	1055	20
13410	1056	-84
13410	1057	-86
13410	1058	-46
13410	1059	-113
13410	1060	-205
13410	1061	-163
13410	1062	-19
13410	1063	37
13410	1064	-35
13410	1065	-79
13410	1066	-23
13410	1067	-17
13410	1068	-143
13410	1069	-197
13410	1070	12
13410	1071	345
13410	1072	641
13410	1073	989
13410	1074	1506
13410	1075	2029
13410	1076	2322
13410	1077	2362
13410	1078	2306
13410	1079	2175
13410	1080	1874
13410	1081	1422
13410	1082	1055
13410	1083	881
13410	1084	747
13410	1085	496
13410	1086	275
13410	1087	241
13410	1088	235
13410	1089	102
13410	1090	-65
13410	1091	-85
13410	1092	-47
13410	1093	-120
13410	1094	-300
13410	1095	-398
13410	1096	-386
13410	1097	-393
13410	1098	-492
13410	1099	-507
13410	1100	-376
13410	1101	-288
13410	1102	-423
13410	1103	-613
13410	1104	-642
13410	1105	-611
13410	1106	-648
13410	1107	-688
13410	1108	-570
13410	1109	-406
13410	1110	-370
13410	1111	-504
13410	1112	-589
13410	1113	-583
13410	1114	-572
13410	1115	-654
13410	1116	-644
13410	1117	-479
13410	1118	-364
13410	1119	-466
13410	1120	-635
13410	1121	-661
13410	1122	-631
13410	1123	-681
13410	1124	-753
13410	1125	-689
13410	1126	-551
13410	1127	-521
13410	1128	-628
13410	1129	-697
13410	1130	-650
13410	1131	-635
13410	1132	-733
13410	1133	-774
13410	1134	-608
13410	1135	-404
13410	1136	-364
13410	1137	-370
13410	1138	-276
13410	1139	-162
13410	1140	-198
13410	1141	-307
13410	1142	-307
13410	1143	-177
13410	1144	-96
13410	1145	-107
13410	1146	-83
13410	1147	45
13410	1148	80
13410	1149	-77
13410	1150	-237
13410	1151	-200
13410	1152	-79
13410	1153	-63
13410	1154	-59
13410	1155	52
13410	1156	184
13410	1157	143
13410	1158	-9
13410	1159	-80
13410	1160	-4
13410	1161	52
13410	1162	37
13410	1163	59
13410	1164	202
13410	1165	255
13410	1166	94
13410	1167	-93
13410	1168	-103
13410	1169	-22
13410	1170	-31
13410	1171	-54
13410	1172	31
13410	1173	149
13410	1174	118
13410	1175	-32
13410	1176	-103
13410	1177	-23
13410	1178	48
13410	1179	24
13410	1180	41
13410	1181	181
13410	1182	258
13410	1183	113
13410	1184	-77
13410	1185	-97
13410	1186	-26
13410	1187	-26
13410	1188	-44
13410	1189	58
13410	1190	215
13410	1191	238
13410	1192	115
13410	1193	33
13410	1194	72
13410	1195	78
13410	1196	-40
13410	1197	-108
13410	1198	9
13410	1199	135
13410	1200	80
13410	1201	-30
13410	1202	-22
13410	1203	29
13410	1204	-36
13410	1205	-145
13410	1206	-120
13410	1207	26
13410	1208	103
13410	1209	50
13410	1210	12
13410	1211	55
13410	1212	19
13410	1213	-189
13410	1214	-356
13410	1215	-304
13410	1216	-171
13410	1217	-150
13410	1218	-155
13410	1219	-42
13410	1220	101
13410	1221	105
13410	1222	15
13410	1223	13
13410	1224	123
13410	1225	182
13410	1226	124
13410	1227	122
13410	1228	252
13410	1229	333
13410	1230	218
13410	1231	84
13410	1232	115
13410	1233	191
13410	1234	148
13410	1235	81
13410	1236	152
13410	1237	286
13410	1238	288
13410	1239	157
13410	1240	70
13410	1241	82
13410	1242	55
13410	1243	-66
13410	1244	-103
13410	1245	41
13410	1246	153
13410	1247	47
13410	1248	-122
13410	1249	-151
13410	1250	-109
13410	1251	-143
13410	1252	-181
13410	1253	-83
13410	1254	75
13410	1255	86
13410	1256	-67
13410	1257	-184
13410	1258	-170
13410	1259	-156
13410	1260	-230
13410	1261	-237
13410	1262	-66
13410	1263	99
13410	1264	62
13410	1265	-36
13410	1266	-31
13410	1267	34
13410	1268	-25
13410	1269	-113
13410	1270	-94
13410	1271	39
13410	1272	77
13410	1273	5
13410	1274	-36
13410	1275	51
13410	1276	76
13410	1277	-60
13410	1278	-193
13410	1279	-151
13410	1280	-60
13410	1281	-98
13410	1282	-146
13410	1283	-53
13410	1284	95
13410	1285	98
13410	1286	-16
13410	1287	-77
13410	1288	-49
13410	1289	-54
13410	1290	-81
13410	1291	94
13410	1292	587
13410	1293	1193
13410	1294	1687
13410	1295	2127
13410	1296	2565
13410	1297	2795
13410	1298	2640
13410	1299	2238
13410	1300	1861
13410	1301	1540
13410	1302	1178
13410	1303	808
13410	1304	596
13410	1305	538
13410	1306	450
13410	1307	244
13410	1308	96
13410	1309	116
13410	1310	138
13410	1311	-7
13410	1312	-174
13410	1313	-174
13410	1314	-123
13410	1315	-172
13410	1316	-256
13410	1317	-211
13410	1318	-108
13410	1319	-129
13410	1320	-303
13410	1321	-435
13410	1322	-453
13410	1323	-482
13410	1324	-607
13410	1325	-643
13410	1326	-492
13410	1327	-349
13410	1328	-388
13410	1329	-497
13410	1330	-472
13410	1331	-425
13410	1332	-466
13410	1333	-564
13410	1334	-503
13410	1335	-351
13410	1336	-265
13410	1337	-333
13410	1338	-377
13410	1339	-356
13410	1340	-397
13410	1341	-601
13410	1342	-740
13410	1343	-654
13410	1344	-499
13410	1345	-459
13410	1346	-463
13410	1347	-362
13410	1348	-259
13410	1349	-305
13410	1350	-441
13410	1351	-461
13410	1352	-350
13410	1353	-283
13410	1354	-337
13410	1355	-371
13410	1356	-306
13410	1357	-305
13410	1358	-478
13410	1359	-625
13410	1360	-557
13410	1361	-409
13410	1362	-375
13410	1363	-374
13410	1364	-265
13410	1365	-116
13410	1366	-104
13410	1367	-197
13410	1368	-218
13410	1369	-122
13410	1370	-72
13410	1371	-131
13410	1372	-138
13410	1373	12
13410	1374	123
13410	1375	34
13410	1376	-93
13410	1377	-75
13410	1378	1
13410	1379	-30
13410	1380	-79
13410	1381	-4
13410	1382	138
13410	1383	147
13410	1384	23
13410	1385	-67
13410	1386	-42
13410	1387	-48
13410	1388	-149
13410	1389	-180
13410	1390	-19
13410	1391	132
13410	1392	74
13410	1393	-47
13410	1394	-51
13410	1395	-4
13410	1396	-58
13410	1397	-137
13410	1398	-85
13410	1399	59
13410	1400	97
13410	1401	-7
13410	1402	-84
13410	1403	-50
13410	1404	-58
13410	1405	-196
13410	1406	-283
13410	1407	-163
13410	1408	-2
13410	1409	7
13410	1410	-33
13410	1411	35
13410	1412	126
13410	1413	72
13410	1414	-63
13410	1415	-93
13410	1416	9
13410	1417	72
13410	1418	43
13410	1419	65
13410	1420	200
13410	1421	254
13410	1422	99
13410	1423	-79
13410	1424	-86
13410	1425	-26
13410	1426	-66
13410	1427	-105
13410	1428	-6
13410	1429	140
13410	1430	139
13410	1431	13
13410	1432	-49
13410	1433	10
13410	1434	45
13410	1435	1
13410	1436	27
13410	1437	197
13410	1438	309
13410	1439	201
13410	1440	46
13410	1441	47
13410	1442	118
13410	1443	103
13410	1444	76
13410	1445	182
13410	1446	337
13410	1447	350
13410	1448	216
13410	1449	126
13410	1450	154
13410	1451	160
13410	1452	64
13410	1453	36
13410	1454	176
13410	1455	295
13410	1456	211
13410	1457	65
13410	1458	57
13410	1459	108
13410	1460	62
13410	1461	-19
13410	1462	23
13410	1463	139
13410	1464	148
13410	1465	25
13410	1466	-53
13410	1467	-11
13410	1468	0
13410	1469	-119
13410	1470	-192
13410	1471	-79
13410	1472	50
13410	1473	11
13410	1474	-88
13410	1475	-72
13410	1476	-28
13410	1477	-105
13410	1478	-251
13410	1479	-271
13410	1480	-167
13410	1481	-101
13410	1482	-139
13410	1483	-133
13410	1484	-23
13410	1485	3
13410	1486	-161
13410	1487	-339
13410	1488	-327
13410	1489	-220
13410	1490	-204
13410	1491	-178
13410	1492	-48
13410	1493	102
13410	1494	60
13410	1495	-107
13410	1496	-206
13410	1497	-154
13410	1498	-111
13410	1499	-131
13410	1500	-99
13410	1501	54
13410	1502	116
13410	1503	-61
13410	1504	-276
13410	1505	-315
13410	1506	-265
13410	1507	-293
13410	1508	-332
13410	1509	-248
13410	1510	-100
13410	1511	-42
13410	1512	-22
13410	1513	181
13410	1514	627
13410	1515	1133
13410	1516	1550
13410	1517	1950
13410	1518	2363
13410	1519	2561
13410	1520	2374
13410	1521	1989
13410	1522	1661
13410	1523	1356
13410	1524	971
13410	1525	604
13410	1526	436
13410	1527	420
13410	1528	372
13410	1529	244
13410	1530	189
13410	1531	239
13410	1532	220
13410	1533	23
13410	1534	-154
13410	1535	-152
13410	1536	-118
13410	1537	-216
13410	1538	-333
13410	1539	-311
13410	1540	-253
13410	1541	-327
13410	1542	-473
13410	1543	-496
13410	1544	-394
13410	1545	-334
13410	1546	-381
13410	1547	-391
13410	1548	-319
13410	1549	-329
13410	1550	-537
13410	1551	-710
13410	1552	-675
13410	1553	-569
13410	1554	-545
13410	1555	-550
13410	1556	-425
13410	1557	-307
13410	1558	-344
13410	1559	-512
13410	1560	-577
13410	1561	-510
13410	1562	-444
13410	1563	-466
13410	1564	-423
13410	1565	-267
13410	1566	-186
13410	1567	-324
13410	1568	-493
13410	1569	-492
13410	1570	-423
13410	1571	-448
13410	1572	-488
13410	1573	-391
13410	1574	-237
13410	1575	-215
13410	1576	-314
13410	1577	-352
13410	1578	-269
13410	1579	-222
13410	1580	-281
13410	1581	-285
13410	1582	-127
13410	1583	0
13410	1584	-78
13410	1585	-196
13410	1586	-166
13410	1587	-67
13410	1588	-70
13410	1589	-100
13410	1590	-12
13410	1591	149
13410	1592	187
13410	1593	90
13410	1594	27
13410	1595	78
13410	1596	81
13410	1597	-35
13410	1598	-101
13410	1599	27
13410	1600	171
13410	1601	136
13410	1602	48
13410	1603	73
13410	1604	136
13410	1605	74
13410	1606	-39
13410	1607	-34
13410	1608	83
13410	1609	123
13410	1610	46
13410	1611	-2
13410	1612	49
13410	1613	26
13410	1614	-169
13410	1615	-340
13410	1616	-302
13410	1617	-191
13410	1618	-184
13410	1619	-187
13410	1620	-56
13410	1621	103
13410	1622	111
13410	1623	1
13410	1624	-37
13410	1625	29
13410	1626	51
13410	1627	-24
13410	1628	-39
13410	1629	77
13410	1630	138
13410	1631	-4
13410	1632	-160
13410	1633	-138
13410	1634	-49
13410	1635	-54
13410	1636	-76
13410	1637	29
13410	1638	172
13410	1639	169
13410	1640	31
13410	1641	-50
13410	1642	-12
13410	1643	5
13410	1644	-66
13410	1645	-71
13410	1646	78
13410	1647	184
13410	1648	74
13410	1649	-90
13410	1650	-111
13410	1651	-71
13410	1652	-123
13410	1653	-189
13410	1654	-122
13410	1655	19
13410	1656	41
13410	1657	-75
13410	1658	-151
13410	1659	-114
13410	1660	-110
13410	1661	-216
13410	1662	-254
13410	1663	-96
13410	1664	67
13410	1665	40
13410	1666	-54
13410	1667	-32
13410	1668	31
13410	1669	-9
13410	1670	-82
13410	1671	-19
13410	1672	147
13410	1673	225
13410	1674	157
13410	1675	103
13410	1676	141
13410	1677	117
13410	1678	-57
13410	1679	-188
13410	1680	-105
13410	1681	33
13410	1682	36
13410	1683	-7
13410	1684	52
13410	1685	132
13410	1686	64
13410	1687	-92
13410	1688	-139
13410	1689	-47
13410	1690	15
13410	1691	-17
13410	1692	-4
13410	1693	118
13410	1694	155
13410	1695	-20
13410	1696	-212
13410	1697	-219
13410	1698	-151
13410	1699	-179
13410	1700	-220
13410	1701	-129
13410	1702	6
13410	1703	2
13410	1704	-119
13410	1705	-168
13410	1706	-91
13410	1707	-48
13410	1708	-93
13410	1709	-91
13410	1710	56
13410	1711	156
13410	1712	35
13410	1713	-151
13410	1714	-192
13410	1715	-135
13410	1716	-160
13410	1717	-175
13410	1718	-74
13410	1719	81
13410	1720	77
13410	1721	-68
13410	1722	-165
13410	1723	-116
13410	1724	-77
13410	1725	-134
13410	1726	-148
13410	1727	-12
13410	1728	95
13410	1729	-2
13410	1730	-144
13410	1731	-140
13410	1732	-70
13410	1733	-100
13410	1734	-155
13410	1735	-35
13410	1736	279
13410	1737	655
13410	1738	1071
13410	1739	1643
13410	1740	2324
13410	1741	2805
13410	1742	2853
13410	1743	2604
13410	1744	2261
13410	1745	1797
13410	1746	1195
13410	1747	690
13410	1748	503
13410	1749	507
13410	1750	456
13410	1751	300
13410	1752	186
13410	1753	130
13410	1754	25
13410	1755	-143
13410	1756	-187
13410	1757	-60
13410	1758	16
13410	1759	-136
13410	1760	-337
13410	1761	-376
13410	1762	-353
13410	1763	-409
13410	1764	-462
13410	1765	-374
13410	1766	-253
13410	1767	-289
13410	1768	-456
13410	1769	-533
13410	1770	-466
13410	1771	-392
13410	1772	-408
13410	1773	-359
13410	1774	-203
13410	1775	-131
13410	1776	-284
13410	1777	-473
13410	1778	-496
13410	1779	-459
13410	1780	-486
13410	1781	-537
13410	1782	-429
13410	1783	-266
13410	1784	-220
13410	1785	-329
13410	1786	-393
13410	1787	-363
13410	1788	-368
13410	1789	-489
13410	1790	-527
13410	1791	-360
13410	1792	-172
13410	1793	-157
13410	1794	-205
13410	1795	-145
13410	1796	-74
13410	1797	-139
13410	1798	-257
13410	1799	-236
13410	1800	-93
13410	1801	-19
13410	1802	-71
13410	1803	-104
13410	1804	-62
13410	1805	-103
13410	1806	-300
13410	1807	-436
13410	1808	-333
13410	1809	-149
13410	1810	-95
13410	1811	-89
13410	1812	2
13410	1813	94
13410	1814	22
13410	1815	-134
13410	1816	-165
13410	1817	-48
13410	1818	38
13410	1819	27
13410	1820	44
13410	1821	152
13410	1822	165
13410	1823	-24
13410	1824	-209
13410	1825	-188
13410	1826	-76
13410	1827	-64
13410	1828	-75
13410	1829	18
13410	1830	134
13410	1831	88
13410	1832	-75
13410	1833	-160
13410	1834	-107
13410	1835	-76
13410	1836	-130
13410	1837	-115
13410	1838	50
13410	1839	162
13410	1840	54
13410	1841	-106
13410	1842	-125
13410	1843	-86
13410	1844	-143
13410	1845	-210
13410	1846	-133
13410	1847	26
13410	1848	66
13410	1849	-26
13410	1850	-82
13410	1851	-39
13410	1852	-45
13410	1853	-161
13410	1854	-204
13410	1855	-58
13410	1856	87
13410	1857	30
13410	1858	-93
13410	1859	-94
13410	1860	-40
13410	1861	-77
13410	1862	-131
13410	1863	-58
13410	1864	87
13410	1865	90
13410	1866	-82
13410	1867	-248
13410	1868	-296
13410	1869	-346
13410	1870	-466
13410	1871	-484
13410	1872	-275
13410	1873	-37
13410	1874	5
13410	1875	-49
13410	1876	-24
13410	1877	29
13410	1878	-37
13410	1879	-154
13410	1880	-144
13410	1881	-5
13410	1882	75
13410	1883	33
13410	1884	30
13410	1885	133
13410	1886	168
13410	1887	11
13410	1888	-142
13410	1889	-97
13410	1890	23
13410	1891	41
13410	1892	37
13410	1893	153
13410	1894	292
13410	1895	270
13410	1896	115
13410	1897	36
13410	1898	89
13410	1899	125
13410	1900	75
13410	1901	81
13410	1902	220
13410	1903	283
13410	1904	116
13410	1905	-88
13410	1906	-116
13410	1907	-56
13410	1908	-76
13410	1909	-112
13410	1910	-25
13410	1911	109
13410	1912	100
13410	1913	-53
13410	1914	-157
13410	1915	-141
13410	1916	-154
13410	1917	-269
13410	1918	-315
13410	1919	-171
13410	1920	-27
13410	1921	-75
13410	1922	-182
13410	1923	-169
13410	1924	-123
13410	1925	-197
13410	1926	-303
13410	1927	-259
13410	1928	-85
13410	1929	-8
13410	1930	-58
13410	1931	-116
13410	1932	-89
13410	1933	-157
13410	1934	-364
13410	1935	-517
13410	1936	-427
13410	1937	-232
13410	1938	-158
13410	1939	-123
13410	1940	-23
13410	1941	62
13410	1942	-35
13410	1943	-209
13410	1944	-246
13410	1945	-108
13410	1946	12
13410	1947	36
13410	1948	70
13410	1949	170
13410	1950	144
13410	1951	-88
13410	1952	-298
13410	1953	-254
13410	1954	-49
13410	1955	155
13410	1956	440
13410	1957	935
13410	1958	1511
13410	1959	1928
13410	1960	2144
13410	1961	2284
13410	1962	2345
13410	1963	2174
13410	1964	1755
13410	1965	1341
13410	1966	1106
13410	1967	931
13410	1968	669
13410	1969	457
13410	1970	436
13410	1971	446
13410	1972	303
13410	1973	89
13410	1974	2
13410	1975	10
13410	1976	-42
13410	1977	-168
13410	1978	-212
13410	1979	-156
13410	1980	-159
13410	1981	-306
13410	1982	-394
13410	1983	-304
13410	1984	-206
13410	1985	-287
13410	1986	-422
13410	1987	-424
13410	1988	-380
13410	1989	-427
13410	1990	-502
13410	1991	-427
13410	1992	-271
13410	1993	-214
13410	1994	-342
13410	1995	-448
13410	1996	-486
13410	1997	-541
13410	1998	-710
13410	1999	-771
[truncated: 159,280 more rows]
