# Supplementary material for: Are Complexity Metrics Reliable in Assessing HRV Control in Obese Patients During Sleep?
Source: PLoS One. 2015 Apr 20;10(4):e0124458. doi: 10.1371/journal.pone.0124458 (PMC4404104; doi:10.1371/journal.pone.0124458)
Supplement: S2 Dataset — (ZIP) [file pone.0124458.s002.zip › cabiddu_obese_patients_data/SUBJECT (7)/1/FC.txt]

720	0	358
720	1	295
720	2	247
720	3	191
720	4	104
720	5	0
720	6	-84
720	7	-154
720	8	-235
720	9	-324
720	10	-389
720	11	-422
720	12	-458
720	13	-507
720	14	-545
720	15	-561
720	16	-577
720	17	-609
720	18	-633
720	19	-620
720	20	-590
720	21	-573
720	22	-566
720	23	-545
720	24	-520
720	25	-517
720	26	-533
720	27	-533
720	28	-507
720	29	-489
720	30	-489
720	31	-484
720	32	-459
720	33	-436
720	34	-436
720	35	-438
720	36	-417
720	37	-388
720	38	-378
720	39	-379
720	40	-359
720	41	-319
720	42	-288
720	43	-279
720	44	-266
720	45	-245
720	46	-247
720	47	-274
720	48	-294
720	49	-279
720	50	-250
720	51	-233
720	52	-217
720	53	-180
720	54	-138
720	55	-117
720	56	-111
720	57	-89
720	58	-49
720	59	-27
720	60	-34
720	61	-38
720	62	-28
720	63	-26
720	64	-42
720	65	-50
720	66	-33
720	67	-18
720	68	-35
720	69	-67
720	70	-81
720	71	-72
720	72	-67
720	73	-67
720	74	-45
720	75	-13
720	76	-7
720	77	-38
720	78	-70
720	79	-86
720	80	-102
720	81	-128
720	82	-140
720	83	-119
720	84	-86
720	85	-73
720	86	-79
720	87	-74
720	88	-62
720	89	-71
720	90	-93
720	91	-94
720	92	-64
720	93	-40
720	94	-41
720	95	-44
720	96	-39
720	97	-53
720	98	-98
720	99	-140
720	100	-145
720	101	-124
720	102	-104
720	103	-89
720	104	-62
720	105	-37
720	106	-46
720	107	-84
720	108	-103
720	109	-88
720	110	-64
720	111	-46
720	112	-18
720	113	28
720	114	62
720	115	64
720	116	59
720	117	81
720	118	128
720	119	170
720	120	208
720	121	257
720	122	304
720	123	308
720	124	269
720	125	227
720	126	206
720	127	188
720	128	160
720	129	146
720	130	153
720	131	152
720	132	115
720	133	57
720	134	12
720	135	-23
720	136	-69
720	137	-123
720	138	-162
720	139	-180
720	140	-202
720	141	-226
720	142	-225
720	143	-195
720	144	-180
720	145	-204
720	146	-244
720	147	-263
720	148	-254
720	149	-230
720	150	-184
720	151	-119
720	152	-71
720	153	-82
720	154	-137
720	155	-176
720	156	-167
720	157	-137
720	158	-117
720	159	-111
720	160	-113
720	161	-110
720	162	-34
720	163	237
720	164	783
720	165	1553
720	166	2378
720	167	3062
720	168	3432
720	169	3373
720	170	2884
720	171	2119
720	172	1326
720	173	706
720	174	323
720	175	149
720	176	110
720	177	102
720	178	23
720	179	-154
720	180	-363
720	181	-515
720	182	-581
720	183	-593
720	184	-581
720	185	-556
720	186	-544
720	187	-570
720	188	-613
720	189	-618
720	190	-572
720	191	-518
720	192	-495
720	193	-495
720	194	-498
720	195	-510
720	196	-528
720	197	-522
720	198	-469
720	199	-395
720	200	-347
720	201	-328
720	202	-311
720	203	-291
720	204	-288
720	205	-299
720	206	-288
720	207	-244
720	208	-201
720	209	-181
720	210	-162
720	211	-127
720	212	-96
720	213	-82
720	214	-70
720	215	-29
720	216	31
720	217	76
720	218	104
720	219	140
720	220	189
720	221	225
720	222	241
720	223	270
720	224	325
720	225	378
720	226	411
720	227	445
720	228	499
720	229	553
720	230	582
720	231	596
720	232	622
720	233	655
720	234	666
720	235	654
720	236	653
720	237	671
720	238	675
720	239	652
720	240	626
720	241	612
720	242	582
720	243	518
720	244	443
720	245	381
720	246	320
720	247	232
720	248	131
720	249	42
720	250	-29
720	251	-110
720	252	-198
720	253	-263
720	254	-298
720	255	-338
720	256	-400
720	257	-462
720	258	-504
720	259	-543
720	260	-594
720	261	-632
720	262	-632
720	263	-607
720	264	-594
720	265	-591
720	266	-575
720	267	-547
720	268	-535
720	269	-540
720	270	-528
720	271	-495
720	272	-473
720	273	-480
720	274	-489
720	275	-479
720	276	-463
720	277	-457
720	278	-440
720	279	-392
720	280	-332
720	281	-303
720	282	-303
720	283	-301
720	284	-288
720	285	-288
720	286	-301
720	287	-296
720	288	-268
720	289	-250
720	290	-261
720	291	-275
720	292	-266
720	293	-247
720	294	-237
720	295	-228
720	296	-196
720	297	-156
720	298	-141
720	299	-149
720	300	-146
720	301	-125
720	302	-111
720	303	-114
720	304	-108
720	305	-84
720	306	-71
720	307	-88
720	308	-112
720	309	-115
720	310	-109
720	311	-112
720	312	-113
720	313	-83
720	314	-39
720	315	-13
720	316	-15
720	317	-14
720	318	-5
720	319	-12
720	320	-39
720	321	-54
720	322	-41
720	323	-25
720	324	-30
720	325	-40
720	326	-34
720	327	-27
720	328	-44
720	329	-73
720	330	-76
720	331	-55
720	332	-41
720	333	-40
720	334	-26
720	335	4
720	336	18
720	337	2
720	338	-12
720	339	-2
720	340	12
720	341	7
720	342	-7
720	343	-8
720	344	-8
720	345	-30
720	346	-58
720	347	-53
720	348	-12
720	349	27
720	350	45
720	351	60
720	352	77
720	353	72
720	354	43
720	355	29
720	356	56
720	357	102
720	358	132
720	359	152
720	360	183
720	361	215
720	362	226
720	363	229
720	364	258
720	365	311
720	366	352
720	367	367
720	368	379
720	369	400
720	370	401
720	371	368
720	372	326
720	373	296
720	374	264
720	375	211
720	376	158
720	377	140
720	378	152
720	379	158
720	380	149
720	381	139
720	382	125
720	383	73
720	384	-28
720	385	-132
720	386	-202
720	387	-240
720	388	-256
720	389	-235
720	390	-177
720	391	-122
720	392	-116
720	393	-151
720	394	-180
720	395	-184
720	396	-183
720	397	-184
720	398	-171
720	399	-147
720	400	-142
720	401	-149
720	402	-127
720	403	-58
720	404	10
720	405	26
720	406	-10
720	407	-48
720	408	-25
720	409	138
720	410	531
720	411	1187
720	412	2006
720	413	2774
720	414	3281
720	415	3405
720	416	3127
720	417	2517
720	418	1754
720	419	1064
720	420	593
720	421	347
720	422	233
720	423	160
720	424	70
720	425	-75
720	426	-270
720	427	-451
720	428	-542
720	429	-540
720	430	-510
720	431	-503
720	432	-518
720	433	-544
720	434	-581
720	435	-617
720	436	-615
720	437	-570
720	438	-528
720	439	-529
720	440	-560
720	441	-576
720	442	-558
720	443	-520
720	444	-466
720	445	-383
720	446	-298
720	447	-259
720	448	-271
720	449	-296
720	450	-302
720	451	-302
720	452	-303
720	453	-285
720	454	-235
720	455	-180
720	456	-153
720	457	-147
720	458	-135
720	459	-114
720	460	-100
720	461	-85
720	462	-32
720	463	56
720	464	138
720	465	191
720	466	234
720	467	272
720	468	288
720	469	270
720	470	254
720	471	275
720	472	322
720	473	367
720	474	411
720	475	473
720	476	542
720	477	583
720	478	599
720	479	625
720	480	672
720	481	711
720	482	720
720	483	719
720	484	720
720	485	702
720	486	652
720	487	597
720	488	564
720	489	543
720	490	495
720	491	420
720	492	342
720	493	268
720	494	175
720	495	72
720	496	-7
720	497	-57
720	498	-115
720	499	-203
720	500	-296
720	501	-370
720	502	-436
720	503	-506
720	504	-558
720	505	-570
720	506	-559
720	507	-564
720	508	-587
720	509	-597
720	510	-586
720	511	-579
720	512	-582
720	513	-571
720	514	-545
720	515	-540
720	516	-573
720	517	-612
720	518	-621
720	519	-610
720	520	-596
720	521	-573
720	522	-526
720	523	-476
720	524	-461
720	525	-478
720	526	-487
720	527	-468
720	528	-442
720	529	-422
720	530	-386
720	531	-332
720	532	-300
720	533	-305
720	534	-322
720	535	-319
720	536	-303
720	537	-300
720	538	-304
720	539	-288
720	540	-262
720	541	-256
720	542	-270
720	543	-267
720	544	-235
720	545	-204
720	546	-187
720	547	-161
720	548	-117
720	549	-85
720	550	-89
720	551	-109
720	552	-116
720	553	-116
720	554	-126
720	555	-136
720	556	-116
720	557	-76
720	558	-51
720	559	-53
720	560	-54
720	561	-43
720	562	-47
720	563	-75
720	564	-97
720	565	-94
720	566	-92
720	567	-113
720	568	-139
720	569	-139
720	570	-124
720	571	-118
720	572	-118
720	573	-101
720	574	-72
720	575	-66
720	576	-86
720	577	-97
720	578	-85
720	579	-75
720	580	-85
720	581	-97
720	582	-91
720	583	-85
720	584	-99
720	585	-111
720	586	-95
720	587	-65
720	588	-55
720	589	-69
720	590	-77
720	591	-74
720	592	-86
720	593	-113
720	594	-126
720	595	-110
720	596	-96
720	597	-103
720	598	-105
720	599	-76
720	600	-27
720	601	15
720	602	56
720	603	110
720	604	164
720	605	182
720	606	167
720	607	157
720	608	172
720	609	190
720	610	205
720	611	240
720	612	297
720	613	339
720	614	341
720	615	321
720	616	304
720	617	285
720	618	246
720	619	203
720	620	188
720	621	193
720	622	177
720	623	130
720	624	80
720	625	35
720	626	-26
720	627	-117
720	628	-198
720	629	-238
720	630	-251
720	631	-257
720	632	-251
720	633	-223
720	634	-201
720	635	-221
720	636	-269
720	637	-296
720	638	-286
720	639	-265
720	640	-249
720	641	-229
720	642	-210
720	643	-216
720	644	-243
720	645	-243
720	646	-194
720	647	-134
720	648	-118
720	649	-148
720	650	-178
720	651	-150
720	652	7
720	653	386
720	654	1037
720	655	1880
720	656	2711
720	657	3304
720	658	3518
720	659	3300
720	660	2701
720	661	1887
720	662	1097
720	663	514
720	664	186
720	665	50
720	666	14
720	667	0
720	668	-64
720	669	-207
720	670	-385
720	671	-518
720	672	-573
720	673	-586
720	674	-592
720	675	-593
720	676	-592
720	677	-607
720	678	-641
720	679	-656
720	680	-628
720	681	-583
720	682	-557
720	683	-547
720	684	-526
720	685	-496
720	686	-480
720	687	-476
720	688	-458
720	689	-419
720	690	-389
720	691	-372
720	692	-348
720	693	-310
720	694	-286
720	695	-296
720	696	-310
720	697	-296
720	698	-257
720	699	-214
720	700	-163
720	701	-89
720	702	-7
720	703	42
720	704	54
720	705	66
720	706	93
720	707	114
720	708	118
720	709	129
720	710	163
720	711	201
720	712	218
720	713	236
720	714	285
720	715	354
720	716	413
720	717	461
720	718	520
720	719	585
720	720	623
720	721	635
720	722	651
720	723	682
720	724	697
720	725	682
720	726	663
720	727	665
720	728	669
720	729	655
720	730	634
720	731	625
720	732	611
720	733	555
720	734	460
720	735	362
720	736	276
720	737	185
720	738	86
720	739	14
720	740	-29
720	741	-83
720	742	-173
720	743	-276
720	744	-363
720	745	-439
720	746	-513
720	747	-566
720	748	-571
720	749	-547
720	750	-536
720	751	-552
720	752	-565
720	753	-568
720	754	-586
720	755	-619
720	756	-637
720	757	-629
720	758	-622
720	759	-638
720	760	-654
720	761	-638
720	762	-599
720	763	-564
720	764	-527
720	765	-475
720	766	-421
720	767	-400
720	768	-412
720	769	-417
720	770	-399
720	771	-385
720	772	-386
720	773	-377
720	774	-350
720	775	-333
720	776	-339
720	777	-347
720	778	-328
720	779	-292
720	780	-270
720	781	-258
720	782	-230
720	783	-190
720	784	-169
720	785	-171
720	786	-163
720	787	-132
720	788	-109
720	789	-108
720	790	-105
720	791	-83
720	792	-65
720	793	-73
720	794	-88
720	795	-87
720	796	-83
720	797	-101
720	798	-132
720	799	-143
720	800	-129
720	801	-120
720	802	-125
720	803	-119
720	804	-94
720	805	-80
720	806	-94
720	807	-110
720	808	-105
720	809	-96
720	810	-106
720	811	-120
720	812	-112
720	813	-93
720	814	-94
720	815	-111
720	816	-114
720	817	-97
720	818	-94
720	819	-111
720	820	-118
720	821	-103
720	822	-91
720	823	-102
720	824	-114
720	825	-105
720	826	-92
720	827	-90
720	828	-87
720	829	-54
720	830	-3
720	831	26
720	832	21
720	833	11
720	834	3
720	835	-22
720	836	-63
720	837	-84
720	838	-64
720	839	-33
720	840	-20
720	841	-12
720	842	10
720	843	34
720	844	39
720	845	39
720	846	64
720	847	111
720	848	146
720	849	164
720	850	192
720	851	240
720	852	279
720	853	297
720	854	316
720	855	347
720	856	364
720	857	342
720	858	302
720	859	274
720	860	258
720	861	236
720	862	219
720	863	235
720	864	275
720	865	291
720	866	268
720	867	229
720	868	182
720	869	110
720	870	9
720	871	-93
720	872	-161
720	873	-200
720	874	-225
720	875	-225
720	876	-189
720	877	-146
720	878	-145
720	879	-183
720	880	-214
720	881	-212
720	882	-189
720	883	-158
720	884	-113
720	885	-73
720	886	-79
720	887	-135
720	888	-189
720	889	-189
720	890	-147
720	891	-110
720	892	-100
720	893	-108
720	894	-113
720	895	-58
720	896	163
720	897	656
720	898	1410
720	899	2273
720	900	3027
720	901	3489
720	902	3534
720	903	3132
720	904	2401
720	905	1576
720	906	887
720	907	438
720	908	212
720	909	130
720	910	97
720	911	17
720	912	-158
720	913	-385
720	914	-561
720	915	-630
720	916	-621
720	917	-581
720	918	-534
720	919	-505
720	920	-523
720	921	-581
720	922	-623
720	923	-610
720	924	-557
720	925	-515
720	926	-498
720	927	-485
720	928	-472
720	929	-471
720	930	-470
720	931	-436
720	932	-370
720	933	-320
720	934	-304
720	935	-296
720	936	-283
720	937	-281
720	938	-299
720	939	-316
720	940	-302
720	941	-266
720	942	-236
720	943	-208
720	944	-157
720	945	-88
720	946	-37
720	947	-10
720	948	20
720	949	63
720	950	92
720	951	91
720	952	90
720	953	116
720	954	153
720	955	182
720	956	216
720	957	275
720	958	347
720	959	395
720	960	422
720	961	457
720	962	503
720	963	530
720	964	535
720	965	546
720	966	581
720	967	612
720	968	622
720	969	628
720	970	649
720	971	664
720	972	644
720	973	604
720	974	573
720	975	549
720	976	503
720	977	432
720	978	365
720	979	305
720	980	222
720	981	108
720	982	-1
720	983	-85
720	984	-163
720	985	-250
720	986	-327
720	987	-375
720	988	-414
720	989	-471
720	990	-535
720	991	-573
720	992	-587
720	993	-607
720	994	-633
720	995	-635
720	996	-610
720	997	-594
720	998	-607
720	999	-622
720	1000	-622
720	1001	-624
720	1002	-644
720	1003	-656
720	1004	-636
720	1005	-596
720	1006	-564
720	1007	-539
720	1008	-497
720	1009	-443
720	1010	-411
720	1011	-408
720	1012	-402
720	1013	-381
720	1014	-374
720	1015	-390
720	1016	-399
720	1017	-381
720	1018	-356
720	1019	-341
720	1020	-322
720	1021	-276
720	1022	-221
720	1023	-190
720	1024	-185
720	1025	-172
720	1026	-146
720	1027	-135
720	1028	-139
720	1029	-127
720	1030	-93
720	1031	-67
720	1032	-71
720	1033	-83
720	1034	-82
720	1035	-83
720	1036	-104
720	1037	-126
720	1038	-123
720	1039	-104
720	1040	-100
720	1041	-110
720	1042	-104
720	1043	-81
720	1044	-72
720	1045	-82
720	1046	-83
720	1047	-64
720	1048	-52
720	1049	-68
720	1050	-85
720	1051	-77
720	1052	-60
720	1053	-60
720	1054	-71
720	1055	-66
720	1056	-53
720	1057	-62
720	1058	-88
720	1059	-93
720	1060	-69
720	1061	-47
720	1062	-49
720	1063	-58
720	1064	-63
720	1065	-87
720	1066	-136
720	1067	-173
720	1068	-164
720	1069	-125
720	1070	-95
720	1071	-79
720	1072	-60
720	1073	-44
720	1074	-54
720	1075	-81
720	1076	-85
720	1077	-56
720	1078	-29
720	1079	-26
720	1080	-31
720	1081	-28
720	1082	-34
720	1083	-63
720	1084	-86
720	1085	-78
720	1086	-52
720	1087	-40
720	1088	-39
720	1089	-21
720	1090	14
720	1091	38
720	1092	45
720	1093	66
720	1094	110
720	1095	145
720	1096	161
720	1097	183
720	1098	229
720	1099	276
720	1100	297
720	1101	300
720	1102	310
720	1103	314
720	1104	293
720	1105	257
720	1106	246
720	1107	264
720	1108	275
720	1109	262
720	1110	244
720	1111	228
720	1112	183
720	1113	104
720	1114	21
720	1115	-36
720	1116	-73
720	1117	-115
720	1118	-157
720	1119	-172
720	1120	-163
720	1121	-161
720	1122	-167
720	1123	-157
720	1124	-136
720	1125	-141
720	1126	-179
720	1127	-208
720	1128	-201
720	1129	-177
720	1130	-163
720	1131	-153
720	1132	-139
720	1133	-136
720	1134	-151
720	1135	-156
720	1136	-115
720	1137	-45
720	1138	-9
720	1139	-36
720	1140	-87
720	1141	-100
720	1142	-6
720	1143	277
720	1144	820
720	1145	1589
720	1146	2411
720	1147	3063
720	1148	3385
720	1149	3312
720	1150	2867
720	1151	2175
720	1152	1439
720	1153	857
720	1154	504
720	1155	325
720	1156	230
720	1157	151
720	1158	40
720	1159	-129
720	1160	-328
720	1161	-479
720	1162	-539
720	1163	-540
720	1164	-538
720	1165	-550
720	1166	-565
720	1167	-581
720	1168	-606
720	1169	-618
720	1170	-586
720	1171	-529
720	1172	-499
720	1173	-511
720	1174	-527
720	1175	-520
720	1176	-501
720	1177	-481
720	1178	-443
720	1179	-388
720	1180	-348
720	1181	-343
720	1182	-345
720	1183	-324
720	1184	-281
720	1185	-247
720	1186	-231
720	1187	-210
720	1188	-187
720	1189	-185
720	1190	-202
720	1191	-202
720	1192	-165
720	1193	-118
720	1194	-85
720	1195	-50
720	1196	2
720	1197	54
720	1198	85
720	1199	112
720	1200	163
720	1201	229
720	1202	277
720	1203	301
720	1204	332
720	1205	378
720	1206	417
720	1207	444
720	1208	483
720	1209	543
720	1210	588
720	1211	595
720	1212	583
720	1213	582
720	1214	590
720	1215	593
720	1216	607
720	1217	656
720	1218	721
720	1219	755
720	1220	740
720	1221	707
720	1222	671
720	1223	614
720	1224	537
720	1225	469
720	1226	419
720	1227	356
720	1228	254
720	1229	137
720	1230	40
720	1231	-42
720	1232	-126
720	1233	-204
720	1234	-254
720	1235	-279
720	1236	-315
720	1237	-365
720	1238	-397
720	1239	-402
720	1240	-413
720	1241	-448
720	1242	-481
720	1243	-496
720	1244	-510
720	1245	-532
720	1246	-542
720	1247	-513
720	1248	-465
720	1249	-437
720	1250	-436
720	1251	-436
720	1252	-431
720	1253	-442
720	1254	-464
720	1255	-460
720	1256	-424
720	1257	-395
720	1258	-397
720	1259	-411
720	1260	-415
720	1261	-418
720	1262	-429
720	1263	-427
720	1264	-383
720	1265	-316
720	1266	-267
720	1267	-242
720	1268	-216
720	1269	-185
720	1270	-177
720	1271	-194
720	1272	-203
720	1273	-190
720	1274	-181
720	1275	-191
720	1276	-195
720	1277	-170
720	1278	-140
720	1279	-135
720	1280	-147
720	1281	-152
720	1282	-148
720	1283	-156
720	1284	-169
720	1285	-157
720	1286	-119
720	1287	-96
720	1288	-106
720	1289	-124
720	1290	-130
720	1291	-139
720	1292	-158
720	1293	-161
720	1294	-131
720	1295	-91
720	1296	-82
720	1297	-102
720	1298	-116
720	1299	-117
720	1300	-124
720	1301	-133
720	1302	-117
720	1303	-79
720	1304	-61
720	1305	-81
720	1306	-110
720	1307	-117
720	1308	-113
720	1309	-112
720	1310	-99
720	1311	-65
720	1312	-40
720	1313	-63
720	1314	-121
720	1315	-172
720	1316	-195
720	1317	-201
720	1318	-192
720	1319	-148
720	1320	-76
720	1321	-24
720	1322	-22
720	1323	-43
720	1324	-59
720	1325	-76
720	1326	-102
720	1327	-113
720	1328	-87
720	1329	-45
720	1330	-28
720	1331	-42
720	1332	-53
720	1333	-52
720	1334	-57
720	1335	-69
720	1336	-62
720	1337	-30
720	1338	-9
720	1339	-20
720	1340	-33
720	1341	-24
720	1342	1
720	1343	18
720	1344	34
720	1345	69
720	1346	104
720	1347	114
720	1348	106
720	1349	124
720	1350	178
720	1351	232
720	1352	263
720	1353	286
720	1354	305
720	1355	297
720	1356	257
720	1357	224
720	1358	230
720	1359	256
720	1360	263
720	1361	247
720	1362	226
720	1363	197
720	1364	146
720	1365	87
720	1366	60
720	1367	64
720	1368	54
720	1369	9
720	1370	-60
720	1371	-132
720	1372	-201
720	1373	-260
720	1374	-276
720	1375	-232
720	1376	-170
720	1377	-146
720	1378	-170
720	1379	-208
720	1380	-235
720	1381	-252
720	1382	-251
720	1383	-212
720	1384	-160
720	1385	-147
720	1386	-189
720	1387	-240
720	1388	-250
720	1389	-218
720	1390	-174
720	1391	-137
720	1392	-113
720	1393	-114
720	1394	-111
720	1395	1
720	1396	349
720	1397	968
720	1398	1762
720	1399	2556
720	1400	3164
720	1401	3416
720	1402	3214
720	1403	2615
720	1404	1828
720	1405	1091
720	1406	550
720	1407	239
720	1408	124
720	1409	114
720	1410	92
720	1411	-28
720	1412	-226
720	1413	-409
720	1414	-514
720	1415	-548
720	1416	-542
720	1417	-514
720	1418	-499
720	1419	-534
720	1420	-612
720	1421	-676
720	1422	-677
720	1423	-629
720	1424	-579
720	1425	-545
720	1426	-518
720	1427	-501
720	1428	-508
720	1429	-516
720	1430	-485
720	1431	-417
720	1432	-360
720	1433	-339
720	1434	-326
720	1435	-311
720	1436	-314
720	1437	-337
720	1438	-345
720	1439	-312
720	1440	-255
720	1441	-209
720	1442	-171
720	1443	-125
720	1444	-78
720	1445	-63
720	1446	-70
720	1447	-62
720	1448	-21
720	1449	24
720	1450	56
720	1451	92
720	1452	140
720	1453	170
720	1454	169
720	1455	170
720	1456	203
720	1457	260
720	1458	308
720	1459	348
720	1460	400
720	1461	459
720	1462	496
720	1463	514
720	1464	546
720	1465	599
720	1466	638
720	1467	647
720	1468	652
720	1469	669
720	1470	682
720	1471	675
720	1472	662
720	1473	665
720	1474	668
720	1475	640
720	1476	581
720	1477	525
720	1478	475
720	1479	402
720	1480	297
720	1481	189
720	1482	92
720	1483	-16
720	1484	-138
720	1485	-240
720	1486	-300
720	1487	-340
720	1488	-391
720	1489	-446
720	1490	-482
720	1491	-507
720	1492	-544
720	1493	-582
720	1494	-591
720	1495	-574
720	1496	-567
720	1497	-581
720	1498	-590
720	1499	-578
720	1500	-565
720	1501	-568
720	1502	-566
720	1503	-545
720	1504	-526
720	1505	-533
720	1506	-553
720	1507	-549
720	1508	-521
720	1509	-501
720	1510	-494
720	1511	-475
720	1512	-444
720	1513	-432
720	1514	-443
720	1515	-443
720	1516	-414
720	1517	-382
720	1518	-370
720	1519	-363
720	1520	-338
720	1521	-309
720	1522	-299
720	1523	-295
720	1524	-266
720	1525	-220
720	1526	-190
720	1527	-182
720	1528	-165
720	1529	-131
720	1530	-111
720	1531	-117
720	1532	-123
720	1533	-112
720	1534	-110
720	1535	-134
720	1536	-154
720	1537	-145
720	1538	-117
720	1539	-102
720	1540	-99
720	1541	-90
720	1542	-75
720	1543	-81
720	1544	-102
720	1545	-100
720	1546	-68
720	1547	-39
720	1548	-40
720	1549	-51
720	1550	-56
720	1551	-69
720	1552	-99
720	1553	-120
720	1554	-104
720	1555	-68
720	1556	-52
720	1557	-61
720	1558	-66
720	1559	-61
720	1560	-68
720	1561	-88
720	1562	-90
720	1563	-70
720	1564	-65
720	1565	-93
720	1566	-130
720	1567	-147
720	1568	-152
720	1569	-161
720	1570	-160
720	1571	-129
720	1572	-87
720	1573	-68
720	1574	-72
720	1575	-67
720	1576	-43
720	1577	-29
720	1578	-37
720	1579	-42
720	1580	-36
720	1581	-45
720	1582	-79
720	1583	-107
720	1584	-101
720	1585	-77
720	1586	-63
720	1587	-59
720	1588	-44
720	1589	-26
720	1590	-32
720	1591	-54
720	1592	-55
720	1593	-25
720	1594	7
720	1595	27
720	1596	55
720	1597	101
720	1598	140
720	1599	154
720	1600	165
720	1601	202
720	1602	248
720	1603	276
720	1604	288
720	1605	309
720	1606	331
720	1607	326
720	1608	295
720	1609	272
720	1610	267
720	1611	247
720	1612	200
720	1613	147
720	1614	112
720	1615	76
720	1616	25
720	1617	-19
720	1618	-33
720	1619	-35
720	1620	-70
720	1621	-128
720	1622	-172
720	1623	-186
720	1624	-190
720	1625	-190
720	1626	-169
720	1627	-134
720	1628	-131
720	1629	-170
720	1630	-212
720	1631	-219
720	1632	-206
720	1633	-200
720	1634	-204
720	1635	-199
720	1636	-192
720	1637	-190
720	1638	-173
720	1639	-109
720	1640	-24
720	1641	14
720	1642	-22
720	1643	-74
720	1644	-47
720	1645	143
720	1646	565
720	1647	1243
720	1648	2089
720	1649	2883
720	1650	3385
720	1651	3460
720	1652	3113
720	1653	2458
720	1654	1666
720	1655	948
720	1656	466
720	1657	240
720	1658	161
720	1659	106
720	1660	13
720	1661	-130
720	1662	-314
720	1663	-491
720	1664	-595
720	1665	-596
720	1666	-547
720	1667	-518
720	1668	-532
720	1669	-559
720	1670	-581
720	1671	-600
720	1672	-602
720	1673	-566
720	1674	-507
720	1675	-473
720	1676	-488
720	1677	-509
720	1678	-504
720	1679	-480
720	1680	-454
720	1681	-418
720	1682	-362
720	1683	-307
720	1684	-276
720	1685	-266
720	1686	-242
720	1687	-203
720	1688	-183
720	1689	-187
720	1690	-184
720	1691	-161
720	1692	-138
720	1693	-128
720	1694	-110
720	1695	-72
720	1696	-40
720	1697	-36
720	1698	-38
720	1699	-11
720	1700	39
720	1701	82
720	1702	119
720	1703	172
720	1704	239
720	1705	283
720	1706	301
720	1707	327
720	1708	377
720	1709	423
720	1710	443
720	1711	460
720	1712	491
720	1713	519
720	1714	528
720	1715	541
720	1716	587
720	1717	653
720	1718	698
720	1719	710
720	1720	711
720	1721	708
720	1722	678
720	1723	623
720	1724	580
720	1725	555
720	1726	513
720	1727	431
720	1728	329
720	1729	237
720	1730	150
720	1731	54
720	1732	-35
720	1733	-92
720	1734	-132
720	1735	-192
720	1736	-273
720	1737	-342
720	1738	-384
720	1739	-423
720	1740	-470
720	1741	-505
720	1742	-521
720	1743	-546
720	1744	-597
720	1745	-643
720	1746	-650
720	1747	-631
720	1748	-613
720	1749	-599
720	1750	-571
720	1751	-542
720	1752	-541
720	1753	-564
720	1754	-570
720	1755	-545
720	1756	-515
720	1757	-497
720	1758	-475
720	1759	-441
720	1760	-421
720	1761	-432
720	1762	-448
720	1763	-438
720	1764	-409
720	1765	-390
720	1766	-379
720	1767	-351
720	1768	-309
720	1769	-286
720	1770	-285
720	1771	-273
720	1772	-242
720	1773	-220
720	1774	-224
720	1775	-231
720	1776	-219
720	1777	-206
720	1778	-210
720	1779	-211
720	1780	-180
720	1781	-134
720	1782	-104
720	1783	-94
720	1784	-78
720	1785	-55
720	1786	-52
720	1787	-69
720	1788	-71
720	1789	-48
720	1790	-28
720	1791	-38
720	1792	-54
720	1793	-56
720	1794	-54
720	1795	-68
720	1796	-81
720	1797	-67
720	1798	-36
720	1799	-26
720	1800	-40
720	1801	-42
720	1802	-27
720	1803	-19
720	1804	-25
720	1805	-23
720	1806	-5
720	1807	-1
720	1808	-30
720	1809	-63
720	1810	-66
720	1811	-49
720	1812	-35
720	1813	-21
720	1814	11
720	1815	42
720	1816	36
720	1817	-6
720	1818	-45
720	1819	-61
720	1820	-79
720	1821	-102
720	1822	-107
720	1823	-83
720	1824	-61
720	1825	-63
720	1826	-65
720	1827	-42
720	1828	-8
720	1829	9
720	1830	9
720	1831	18
720	1832	32
720	1833	21
720	1834	-13
720	1835	-33
720	1836	-26
720	1837	-20
720	1838	-26
720	1839	-26
720	1840	-7
720	1841	6
720	1842	-7
720	1843	-24
720	1844	-16
720	1845	15
720	1846	38
720	1847	61
720	1848	107
720	1849	171
720	1850	216
720	1851	235
720	1852	254
720	1853	286
720	1854	305
720	1855	299
720	1856	291
720	1857	300
720	1858	306
720	1859	287
720	1860	257
720	1861	241
720	1862	233
720	1863	206
720	1864	160
720	1865	127
720	1866	109
720	1867	75
720	1868	14
720	1869	-42
720	1870	-77
720	1871	-122
720	1872	-193
720	1873	-251
720	1874	-268
720	1875	-255
720	1876	-243
720	1877	-234
720	1878	-220
720	1879	-217
720	1880	-250
720	1881	-299
720	1882	-308
720	1883	-263
720	1884	-205
720	1885	-168
720	1886	-151
720	1887	-148
720	1888	-167
720	1889	-202
720	1890	-209
720	1891	-170
720	1892	-125
720	1893	-126
720	1894	-155
720	1895	-128
720	1896	41
720	1897	410
720	1898	1001
720	1899	1773
720	1900	2567
720	1901	3146
720	1902	3332
720	1903	3094
720	1904	2527
720	1905	1787
720	1906	1062
720	1907	526
720	1908	256
720	1909	180
720	1910	160
720	1911	96
720	1912	-30
720	1913	-194
720	1914	-369
720	1915	-500
720	1916	-539
720	1917	-504
720	1918	-474
720	1919	-503
720	1920	-571
720	1921	-630
720	1922	-660
720	1923	-657
720	1924	-606
720	1925	-511
720	1926	-422
720	1927	-391
720	1928	-411
720	1929	-429
720	1930	-416
720	1931	-392
720	1932	-367
720	1933	-331
720	1934	-292
720	1935	-278
720	1936	-299
720	1937	-317
720	1938	-299
720	1939	-258
720	1940	-227
720	1941	-203
720	1942	-170
720	1943	-138
720	1944	-131
720	1945	-139
720	1946	-121
720	1947	-70
720	1948	-22
720	1949	6
720	1950	35
720	1951	76
720	1952	102
720	1953	102
720	1954	110
720	1955	153
720	1956	215
720	1957	268
720	1958	312
720	1959	371
720	1960	436
720	1961	478
720	1962	498
720	1963	530
720	1964	581
720	1965	619
720	1966	631
720	1967	641
720	1968	665
720	1969	680
720	1970	668
720	1971	651
720	1972	647
720	1973	645
720	1974	617
720	1975	571
720	1976	534
720	1977	504
720	1978	451
720	1979	372
720	1980	297
720	1981	236
720	1982	158
720	1983	55
720	1984	-44
720	1985	-117
720	1986	-185
720	1987	-265
720	1988	-340
720	1989	-387
720	1990	-417
720	1991	-456
720	1992	-497
720	1993	-510
720	1994	-497
720	1995	-495
720	1996	-517
720	1997	-536
720	1998	-542
720	1999	-556
[truncated: 159,280 more rows]
