# Supplementary material for: Are Complexity Metrics Reliable in Assessing HRV Control in Obese Patients During Sleep?
Source: PLoS One. 2015 Apr 20;10(4):e0124458. doi: 10.1371/journal.pone.0124458 (PMC4404104; doi:10.1371/journal.pone.0124458)
Supplement: S2 Dataset — (ZIP) [file pone.0124458.s002.zip › cabiddu_obese_patients_data/SUBJECT (7)/2/FC.txt]

8970	0	-408
8970	1	-391
8970	2	-362
8970	3	-336
8970	4	-332
8970	5	-332
8970	6	-310
8970	7	-275
8970	8	-255
8970	9	-252
8970	10	-243
8970	11	-224
8970	12	-216
8970	13	-221
8970	14	-211
8970	15	-175
8970	16	-139
8970	17	-125
8970	18	-119
8970	19	-102
8970	20	-83
8970	21	-81
8970	22	-81
8970	23	-61
8970	24	-29
8970	25	-21
8970	26	-39
8970	27	-59
8970	28	-69
8970	29	-89
8970	30	-120
8970	31	-136
8970	32	-128
8970	33	-122
8970	34	-137
8970	35	-153
8970	36	-144
8970	37	-120
8970	38	-109
8970	39	-109
8970	40	-100
8970	41	-87
8970	42	-96
8970	43	-123
8970	44	-131
8970	45	-113
8970	46	-98
8970	47	-104
8970	48	-118
8970	49	-124
8970	50	-136
8970	51	-160
8970	52	-171
8970	53	-143
8970	54	-94
8970	55	-62
8970	56	-56
8970	57	-56
8970	58	-61
8970	59	-88
8970	60	-130
8970	61	-151
8970	62	-141
8970	63	-130
8970	64	-136
8970	65	-141
8970	66	-130
8970	67	-115
8970	68	-110
8970	69	-101
8970	70	-61
8970	71	-4
8970	72	38
8970	73	63
8970	74	96
8970	75	142
8970	76	175
8970	77	190
8970	78	209
8970	79	240
8970	80	250
8970	81	224
8970	82	186
8970	83	164
8970	84	150
8970	85	127
8970	86	105
8970	87	102
8970	88	102
8970	89	71
8970	90	5
8970	91	-66
8970	92	-135
8970	93	-211
8970	94	-293
8970	95	-356
8970	96	-376
8970	97	-371
8970	98	-355
8970	99	-321
8970	100	-261
8970	101	-211
8970	102	-211
8970	103	-254
8970	104	-296
8970	105	-308
8970	106	-294
8970	107	-258
8970	108	-200
8970	109	-144
8970	110	-139
8970	111	-184
8970	112	-223
8970	113	-212
8970	114	-159
8970	115	-107
8970	116	-78
8970	117	-65
8970	118	-45
8970	119	43
8970	120	314
8970	121	860
8970	122	1646
8970	123	2494
8970	124	3171
8970	125	3485
8970	126	3331
8970	127	2723
8970	128	1834
8970	129	932
8970	130	251
8970	131	-125
8970	132	-249
8970	133	-233
8970	134	-195
8970	135	-226
8970	136	-357
8970	137	-528
8970	138	-639
8970	139	-650
8970	140	-603
8970	141	-556
8970	142	-534
8970	143	-549
8970	144	-602
8970	145	-666
8970	146	-687
8970	147	-637
8970	148	-552
8970	149	-493
8970	150	-474
8970	151	-470
8970	152	-464
8970	153	-460
8970	154	-445
8970	155	-396
8970	156	-330
8970	157	-294
8970	158	-292
8970	159	-289
8970	160	-262
8970	161	-226
8970	162	-201
8970	163	-179
8970	164	-145
8970	165	-112
8970	166	-99
8970	167	-91
8970	168	-60
8970	169	-13
8970	170	18
8970	171	25
8970	172	38
8970	173	66
8970	174	86
8970	175	94
8970	176	110
8970	177	151
8970	178	193
8970	179	212
8970	180	227
8970	181	266
8970	182	324
8970	183	376
8970	184	422
8970	185	477
8970	186	535
8970	187	562
8970	188	553
8970	189	542
8970	190	546
8970	191	550
8970	192	544
8970	193	547
8970	194	572
8970	195	594
8970	196	585
8970	197	558
8970	198	541
8970	199	532
8970	200	507
8970	201	466
8970	202	432
8970	203	401
8970	204	343
8970	205	254
8970	206	165
8970	207	92
8970	208	17
8970	209	-72
8970	210	-154
8970	211	-209
8970	212	-253
8970	213	-307
8970	214	-367
8970	215	-407
8970	216	-431
8970	217	-466
8970	218	-509
8970	219	-532
8970	220	-528
8970	221	-526
8970	222	-533
8970	223	-529
8970	224	-507
8970	225	-491
8970	226	-501
8970	227	-516
8970	228	-509
8970	229	-487
8970	230	-475
8970	231	-469
8970	232	-443
8970	233	-405
8970	234	-382
8970	235	-376
8970	236	-359
8970	237	-326
8970	238	-304
8970	239	-306
8970	240	-309
8970	241	-296
8970	242	-278
8970	243	-271
8970	244	-261
8970	245	-227
8970	246	-185
8970	247	-167
8970	248	-169
8970	249	-164
8970	250	-147
8970	251	-136
8970	252	-136
8970	253	-120
8970	254	-84
8970	255	-61
8970	256	-65
8970	257	-75
8970	258	-69
8970	259	-57
8970	260	-60
8970	261	-69
8970	262	-66
8970	263	-59
8970	264	-75
8970	265	-105
8970	266	-117
8970	267	-105
8970	268	-98
8970	269	-107
8970	270	-112
8970	271	-107
8970	272	-112
8970	273	-139
8970	274	-161
8970	275	-153
8970	276	-132
8970	277	-125
8970	278	-131
8970	279	-127
8970	280	-115
8970	281	-116
8970	282	-125
8970	283	-114
8970	284	-84
8970	285	-65
8970	286	-76
8970	287	-88
8970	288	-85
8970	289	-84
8970	290	-97
8970	291	-106
8970	292	-91
8970	293	-65
8970	294	-59
8970	295	-67
8970	296	-60
8970	297	-34
8970	298	-14
8970	299	1
8970	300	36
8970	301	95
8970	302	146
8970	303	170
8970	304	186
8970	305	210
8970	306	227
8970	307	228
8970	308	229
8970	309	253
8970	310	288
8970	311	300
8970	312	288
8970	313	277
8970	314	272
8970	315	245
8970	316	198
8970	317	155
8970	318	125
8970	319	83
8970	320	15
8970	321	-57
8970	322	-109
8970	323	-143
8970	324	-184
8970	325	-225
8970	326	-239
8970	327	-233
8970	328	-234
8970	329	-243
8970	330	-236
8970	331	-225
8970	332	-237
8970	333	-279
8970	334	-308
8970	335	-297
8970	336	-265
8970	337	-237
8970	338	-218
8970	339	-205
8970	340	-207
8970	341	-230
8970	342	-240
8970	343	-197
8970	344	-120
8970	345	-72
8970	346	-82
8970	347	-111
8970	348	-90
8970	349	58
8970	350	421
8970	351	1046
8970	352	1864
8970	353	2665
8970	354	3206
8970	355	3325
8970	356	2993
8970	357	2301
8970	358	1436
8970	359	643
8970	360	116
8970	361	-99
8970	362	-106
8970	363	-53
8970	364	-39
8970	365	-117
8970	366	-288
8970	367	-490
8970	368	-629
8970	369	-658
8970	370	-616
8970	371	-573
8970	372	-556
8970	373	-555
8970	374	-560
8970	375	-568
8970	376	-556
8970	377	-503
8970	378	-434
8970	379	-401
8970	380	-418
8970	381	-445
8970	382	-450
8970	383	-435
8970	384	-409
8970	385	-362
8970	386	-300
8970	387	-253
8970	388	-236
8970	389	-231
8970	390	-209
8970	391	-171
8970	392	-146
8970	393	-139
8970	394	-122
8970	395	-85
8970	396	-51
8970	397	-23
8970	398	18
8970	399	76
8970	400	124
8970	401	141
8970	402	147
8970	403	169
8970	404	198
8970	405	215
8970	406	226
8970	407	251
8970	408	285
8970	409	301
8970	410	302
8970	411	321
8970	412	366
8970	413	412
8970	414	445
8970	415	482
8970	416	527
8970	417	557
8970	418	553
8970	419	540
8970	420	550
8970	421	577
8970	422	594
8970	423	598
8970	424	607
8970	425	615
8970	426	596
8970	427	557
8970	428	532
8970	429	532
8970	430	526
8970	431	495
8970	432	451
8970	433	407
8970	434	351
8970	435	271
8970	436	189
8970	437	132
8970	438	93
8970	439	36
8970	440	-42
8970	441	-116
8970	442	-180
8970	443	-253
8970	444	-329
8970	445	-376
8970	446	-388
8970	447	-394
8970	448	-419
8970	449	-453
8970	450	-476
8970	451	-501
8970	452	-538
8970	453	-568
8970	454	-559
8970	455	-521
8970	456	-491
8970	457	-478
8970	458	-463
8970	459	-445
8970	460	-446
8970	461	-465
8970	462	-465
8970	463	-430
8970	464	-386
8970	465	-354
8970	466	-325
8970	467	-286
8970	468	-254
8970	469	-248
8970	470	-257
8970	471	-248
8970	472	-221
8970	473	-203
8970	474	-196
8970	475	-178
8970	476	-148
8970	477	-136
8970	478	-149
8970	479	-161
8970	480	-152
8970	481	-140
8970	482	-141
8970	483	-143
8970	484	-130
8970	485	-111
8970	486	-111
8970	487	-123
8970	488	-115
8970	489	-89
8970	490	-73
8970	491	-78
8970	492	-80
8970	493	-73
8970	494	-83
8970	495	-118
8970	496	-149
8970	497	-154
8970	498	-147
8970	499	-151
8970	500	-156
8970	501	-145
8970	502	-128
8970	503	-129
8970	504	-142
8970	505	-137
8970	506	-114
8970	507	-107
8970	508	-125
8970	509	-144
8970	510	-150
8970	511	-161
8970	512	-183
8970	513	-195
8970	514	-181
8970	515	-162
8970	516	-164
8970	517	-176
8970	518	-168
8970	519	-139
8970	520	-111
8970	521	-86
8970	522	-41
8970	523	18
8970	524	57
8970	525	69
8970	526	85
8970	527	124
8970	528	171
8970	529	208
8970	530	245
8970	531	296
8970	532	336
8970	533	343
8970	534	326
8970	535	315
8970	536	310
8970	537	285
8970	538	237
8970	539	192
8970	540	152
8970	541	94
8970	542	12
8970	543	-63
8970	544	-111
8970	545	-151
8970	546	-201
8970	547	-252
8970	548	-291
8970	549	-318
8970	550	-344
8970	551	-352
8970	552	-318
8970	553	-255
8970	554	-214
8970	555	-218
8970	556	-250
8970	557	-282
8970	558	-311
8970	559	-327
8970	560	-308
8970	561	-259
8970	562	-227
8970	563	-244
8970	564	-291
8970	565	-309
8970	566	-277
8970	567	-217
8970	568	-152
8970	569	-101
8970	570	-86
8970	571	-109
8970	572	-89
8970	573	118
8970	574	609
8970	575	1355
8970	576	2220
8970	577	3004
8970	578	3489
8970	579	3503
8970	580	3016
8970	581	2183
8970	582	1266
8970	583	499
8970	584	-2
8970	585	-223
8970	586	-236
8970	587	-181
8970	588	-197
8970	589	-327
8970	590	-509
8970	591	-655
8970	592	-727
8970	593	-729
8970	594	-677
8970	595	-607
8970	596	-569
8970	597	-593
8970	598	-640
8970	599	-647
8970	600	-598
8970	601	-531
8970	602	-475
8970	603	-432
8970	604	-411
8970	605	-427
8970	606	-467
8970	607	-484
8970	608	-451
8970	609	-392
8970	610	-341
8970	611	-296
8970	612	-243
8970	613	-204
8970	614	-195
8970	615	-203
8970	616	-192
8970	617	-161
8970	618	-139
8970	619	-129
8970	620	-104
8970	621	-63
8970	622	-35
8970	623	-32
8970	624	-29
8970	625	-9
8970	626	14
8970	627	22
8970	628	33
8970	629	75
8970	630	140
8970	631	198
8970	632	242
8970	633	288
8970	634	329
8970	635	341
8970	636	329
8970	637	327
8970	638	350
8970	639	376
8970	640	390
8970	641	404
8970	642	431
8970	643	456
8970	644	459
8970	645	457
8970	646	478
8970	647	514
8970	648	533
8970	649	526
8970	650	517
8970	651	508
8970	652	478
8970	653	431
8970	654	394
8970	655	376
8970	656	347
8970	657	286
8970	658	205
8970	659	130
8970	660	58
8970	661	-23
8970	662	-101
8970	663	-154
8970	664	-190
8970	665	-246
8970	666	-325
8970	667	-394
8970	668	-436
8970	669	-466
8970	670	-490
8970	671	-495
8970	672	-480
8970	673	-475
8970	674	-502
8970	675	-541
8970	676	-563
8970	677	-566
8970	678	-571
8970	679	-575
8970	680	-556
8970	681	-525
8970	682	-514
8970	683	-525
8970	684	-527
8970	685	-504
8970	686	-478
8970	687	-460
8970	688	-433
8970	689	-385
8970	690	-337
8970	691	-314
8970	692	-304
8970	693	-284
8970	694	-260
8970	695	-258
8970	696	-270
8970	697	-265
8970	698	-237
8970	699	-212
8970	700	-198
8970	701	-172
8970	702	-131
8970	703	-104
8970	704	-107
8970	705	-118
8970	706	-114
8970	707	-100
8970	708	-94
8970	709	-86
8970	710	-60
8970	711	-27
8970	712	-21
8970	713	-45
8970	714	-67
8970	715	-78
8970	716	-96
8970	717	-124
8970	718	-135
8970	719	-119
8970	720	-104
8970	721	-111
8970	722	-125
8970	723	-128
8970	724	-132
8970	725	-154
8970	726	-179
8970	727	-178
8970	728	-156
8970	729	-144
8970	730	-148
8970	731	-146
8970	732	-134
8970	733	-134
8970	734	-151
8970	735	-154
8970	736	-129
8970	737	-97
8970	738	-80
8970	739	-66
8970	740	-33
8970	741	8
8970	742	32
8970	743	49
8970	744	83
8970	745	133
8970	746	171
8970	747	191
8970	748	219
8970	749	261
8970	750	290
8970	751	291
8970	752	282
8970	753	279
8970	754	265
8970	755	224
8970	756	174
8970	757	139
8970	758	114
8970	759	71
8970	760	9
8970	761	-44
8970	762	-85
8970	763	-136
8970	764	-196
8970	765	-235
8970	766	-257
8970	767	-289
8970	768	-337
8970	769	-375
8970	770	-375
8970	771	-349
8970	772	-324
8970	773	-303
8970	774	-277
8970	775	-259
8970	776	-269
8970	777	-291
8970	778	-286
8970	779	-250
8970	780	-225
8970	781	-229
8970	782	-242
8970	783	-237
8970	784	-214
8970	785	-182
8970	786	-137
8970	787	-93
8970	788	-86
8970	789	-129
8970	790	-142
8970	791	15
8970	792	445
8970	793	1151
8970	794	2041
8970	795	2940
8970	796	3602
8970	797	3798
8970	798	3447
8970	799	2675
8970	800	1719
8970	801	825
8970	802	170
8970	803	-166
8970	804	-230
8970	805	-174
8970	806	-157
8970	807	-242
8970	808	-387
8970	809	-528
8970	810	-626
8970	811	-659
8970	812	-630
8970	813	-584
8970	814	-585
8970	815	-647
8970	816	-714
8970	817	-729
8970	818	-686
8970	819	-613
8970	820	-532
8970	821	-458
8970	822	-421
8970	823	-432
8970	824	-460
8970	825	-447
8970	826	-389
8970	827	-324
8970	828	-284
8970	829	-259
8970	830	-237
8970	831	-233
8970	832	-244
8970	833	-239
8970	834	-200
8970	835	-157
8970	836	-140
8970	837	-144
8970	838	-137
8970	839	-114
8970	840	-96
8970	841	-80
8970	842	-43
8970	843	9
8970	844	43
8970	845	53
8970	846	69
8970	847	109
8970	848	156
8970	849	194
8970	850	231
8970	851	278
8970	852	317
8970	853	326
8970	854	326
8970	855	351
8970	856	402
8970	857	449
8970	858	479
8970	859	508
8970	860	532
8970	861	531
8970	862	507
8970	863	495
8970	864	516
8970	865	547
8970	866	560
8970	867	561
8970	868	569
8970	869	572
8970	870	553
8970	871	524
8970	872	512
8970	873	509
8970	874	473
8970	875	396
8970	876	305
8970	877	218
8970	878	126
8970	879	29
8970	880	-46
8970	881	-86
8970	882	-120
8970	883	-180
8970	884	-258
8970	885	-325
8970	886	-376
8970	887	-428
8970	888	-472
8970	889	-486
8970	890	-476
8970	891	-481
8970	892	-512
8970	893	-540
8970	894	-547
8970	895	-545
8970	896	-548
8970	897	-539
8970	898	-509
8970	899	-481
8970	900	-482
8970	901	-500
8970	902	-502
8970	903	-484
8970	904	-467
8970	905	-453
8970	906	-420
8970	907	-374
8970	908	-345
8970	909	-345
8970	910	-345
8970	911	-326
8970	912	-304
8970	913	-290
8970	914	-267
8970	915	-220
8970	916	-170
8970	917	-150
8970	918	-154
8970	919	-155
8970	920	-149
8970	921	-155
8970	922	-166
8970	923	-155
8970	924	-119
8970	925	-95
8970	926	-97
8970	927	-104
8970	928	-99
8970	929	-96
8970	930	-110
8970	931	-121
8970	932	-111
8970	933	-92
8970	934	-93
8970	935	-114
8970	936	-122
8970	937	-115
8970	938	-116
8970	939	-129
8970	940	-128
8970	941	-111
8970	942	-106
8970	943	-122
8970	944	-135
8970	945	-128
8970	946	-113
8970	947	-112
8970	948	-115
8970	949	-105
8970	950	-93
8970	951	-102
8970	952	-125
8970	953	-128
8970	954	-108
8970	955	-96
8970	956	-104
8970	957	-110
8970	958	-105
8970	959	-111
8970	960	-134
8970	961	-150
8970	962	-137
8970	963	-115
8970	964	-109
8970	965	-112
8970	966	-100
8970	967	-74
8970	968	-58
8970	969	-45
8970	970	-11
8970	971	42
8970	972	79
8970	973	92
8970	974	104
8970	975	133
8970	976	163
8970	977	181
8970	978	203
8970	979	240
8970	980	273
8970	981	271
8970	982	241
8970	983	214
8970	984	197
8970	985	170
8970	986	136
8970	987	122
8970	988	127
8970	989	119
8970	990	82
8970	991	37
8970	992	-1
8970	993	-53
8970	994	-126
8970	995	-199
8970	996	-253
8970	997	-295
8970	998	-338
8970	999	-368
8970	1000	-357
8970	1001	-310
8970	1002	-273
8970	1003	-268
8970	1004	-280
8970	1005	-292
8970	1006	-308
8970	1007	-317
8970	1008	-294
8970	1009	-237
8970	1010	-189
8970	1011	-189
8970	1012	-217
8970	1013	-226
8970	1014	-198
8970	1015	-150
8970	1016	-102
8970	1017	-64
8970	1018	-56
8970	1019	-78
8970	1020	-50
8970	1021	163
8970	1022	651
8970	1023	1381
8970	1024	2213
8970	1025	2951
8970	1026	3392
8970	1027	3378
8970	1028	2887
8970	1029	2075
8970	1030	1202
8970	1031	484
8970	1032	26
8970	1033	-168
8970	1034	-169
8970	1035	-114
8970	1036	-132
8970	1037	-259
8970	1038	-428
8970	1039	-560
8970	1040	-624
8970	1041	-629
8970	1042	-591
8970	1043	-540
8970	1044	-521
8970	1045	-554
8970	1046	-604
8970	1047	-614
8970	1048	-570
8970	1049	-511
8970	1050	-464
8970	1051	-422
8970	1052	-390
8970	1053	-383
8970	1054	-394
8970	1055	-386
8970	1056	-343
8970	1057	-293
8970	1058	-266
8970	1059	-247
8970	1060	-202
8970	1061	-143
8970	1062	-97
8970	1063	-67
8970	1064	-37
8970	1065	-15
8970	1066	-22
8970	1067	-50
8970	1068	-59
8970	1069	-35
8970	1070	-4
8970	1071	17
8970	1072	45
8970	1073	90
8970	1074	133
8970	1075	156
8970	1076	174
8970	1077	215
8970	1078	270
8970	1079	312
8970	1080	340
8970	1081	378
8970	1082	422
8970	1083	442
8970	1084	435
8970	1085	430
8970	1086	444
8970	1087	460
8970	1088	469
8970	1089	486
8970	1090	525
8970	1091	567
8970	1092	587
8970	1093	594
8970	1094	613
8970	1095	640
8970	1096	647
8970	1097	634
8970	1098	631
8970	1099	638
8970	1100	628
8970	1101	590
8970	1102	549
8970	1103	518
8970	1104	474
8970	1105	401
8970	1106	319
8970	1107	250
8970	1108	186
8970	1109	105
8970	1110	23
8970	1111	-37
8970	1112	-82
8970	1113	-138
8970	1114	-213
8970	1115	-280
8970	1116	-330
8970	1117	-385
8970	1118	-446
8970	1119	-485
8970	1120	-492
8970	1121	-487
8970	1122	-495
8970	1123	-505
8970	1124	-498
8970	1125	-487
8970	1126	-494
8970	1127	-511
8970	1128	-506
8970	1129	-484
8970	1130	-472
8970	1131	-474
8970	1132	-465
8970	1133	-439
8970	1134	-421
8970	1135	-421
8970	1136	-413
8970	1137	-384
8970	1138	-352
8970	1139	-341
8970	1140	-338
8970	1141	-320
8970	1142	-294
8970	1143	-283
8970	1144	-282
8970	1145	-262
8970	1146	-224
8970	1147	-195
8970	1148	-184
8970	1149	-169
8970	1150	-144
8970	1151	-129
8970	1152	-138
8970	1153	-144
8970	1154	-128
8970	1155	-106
8970	1156	-101
8970	1157	-102
8970	1158	-84
8970	1159	-55
8970	1160	-42
8970	1161	-47
8970	1162	-44
8970	1163	-30
8970	1164	-29
8970	1165	-48
8970	1166	-64
8970	1167	-67
8970	1168	-78
8970	1169	-107
8970	1170	-132
8970	1171	-130
8970	1172	-114
8970	1173	-109
8970	1174	-109
8970	1175	-89
8970	1176	-59
8970	1177	-45
8970	1178	-50
8970	1179	-47
8970	1180	-34
8970	1181	-33
8970	1182	-54
8970	1183	-69
8970	1184	-63
8970	1185	-56
8970	1186	-64
8970	1187	-71
8970	1188	-60
8970	1189	-43
8970	1190	-49
8970	1191	-76
8970	1192	-94
8970	1193	-100
8970	1194	-112
8970	1195	-127
8970	1196	-113
8970	1197	-68
8970	1198	-22
8970	1199	4
8970	1200	25
8970	1201	59
8970	1202	95
8970	1203	124
8970	1204	159
8970	1205	220
8970	1206	290
8970	1207	331
8970	1208	337
8970	1209	337
8970	1210	337
8970	1211	323
8970	1212	296
8970	1213	286
8970	1214	294
8970	1215	289
8970	1216	251
8970	1217	200
8970	1218	155
8970	1219	109
8970	1220	46
8970	1221	-18
8970	1222	-61
8970	1223	-86
8970	1224	-118
8970	1225	-163
8970	1226	-199
8970	1227	-218
8970	1228	-242
8970	1229	-273
8970	1230	-287
8970	1231	-281
8970	1232	-287
8970	1233	-326
8970	1234	-367
8970	1235	-374
8970	1236	-342
8970	1237	-292
8970	1238	-240
8970	1239	-189
8970	1240	-164
8970	1241	-187
8970	1242	-230
8970	1243	-236
8970	1244	-184
8970	1245	-116
8970	1246	-78
8970	1247	-76
8970	1248	-85
8970	1249	-51
8970	1250	115
8970	1251	521
8970	1252	1198
8970	1253	2036
8970	1254	2813
8970	1255	3309
8970	1256	3383
8970	1257	2999
8970	1258	2248
8970	1259	1347
8970	1260	562
8970	1261	58
8970	1262	-159
8970	1263	-183
8970	1264	-132
8970	1265	-111
8970	1266	-191
8970	1267	-364
8970	1268	-542
8970	1269	-636
8970	1270	-632
8970	1271	-579
8970	1272	-522
8970	1273	-482
8970	1274	-471
8970	1275	-497
8970	1276	-532
8970	1277	-529
8970	1278	-481
8970	1279	-431
8970	1280	-415
8970	1281	-418
8970	1282	-414
8970	1283	-401
8970	1284	-385
8970	1285	-353
8970	1286	-294
8970	1287	-235
8970	1288	-212
8970	1289	-218
8970	1290	-219
8970	1291	-207
8970	1292	-202
8970	1293	-208
8970	1294	-203
8970	1295	-174
8970	1296	-140
8970	1297	-120
8970	1298	-98
8970	1299	-57
8970	1300	-16
8970	1301	7
8970	1302	21
8970	1303	53
8970	1304	96
8970	1305	122
8970	1306	130
8970	1307	150
8970	1308	186
8970	1309	216
8970	1310	237
8970	1311	270
8970	1312	321
8970	1313	367
8970	1314	386
8970	1315	397
8970	1316	424
8970	1317	460
8970	1318	480
8970	1319	490
8970	1320	512
8970	1321	541
8970	1322	552
8970	1323	547
8970	1324	556
8970	1325	585
8970	1326	606
8970	1327	603
8970	1328	591
8970	1329	584
8970	1330	563
8970	1331	513
8970	1332	449
8970	1333	397
8970	1334	346
8970	1335	272
8970	1336	181
8970	1337	104
8970	1338	43
8970	1339	-30
8970	1340	-118
8970	1341	-194
8970	1342	-246
8970	1343	-298
8970	1344	-362
8970	1345	-415
8970	1346	-440
8970	1347	-453
8970	1348	-478
8970	1349	-503
8970	1350	-507
8970	1351	-501
8970	1352	-512
8970	1353	-538
8970	1354	-551
8970	1355	-546
8970	1356	-550
8970	1357	-570
8970	1358	-581
8970	1359	-575
8970	1360	-572
8970	1361	-583
8970	1362	-583
8970	1363	-550
8970	1364	-495
8970	1365	-449
8970	1366	-411
8970	1367	-369
8970	1368	-335
8970	1369	-336
8970	1370	-365
8970	1371	-378
8970	1372	-362
8970	1373	-337
8970	1374	-314
8970	1375	-278
8970	1376	-228
8970	1377	-193
8970	1378	-189
8970	1379	-191
8970	1380	-176
8970	1381	-149
8970	1382	-139
8970	1383	-143
8970	1384	-139
8970	1385	-131
8970	1386	-142
8970	1387	-165
8970	1388	-163
8970	1389	-130
8970	1390	-97
8970	1391	-84
8970	1392	-79
8970	1393	-71
8970	1394	-73
8970	1395	-95
8970	1396	-114
8970	1397	-103
8970	1398	-78
8970	1399	-71
8970	1400	-84
8970	1401	-93
8970	1402	-92
8970	1403	-102
8970	1404	-123
8970	1405	-125
8970	1406	-106
8970	1407	-91
8970	1408	-95
8970	1409	-98
8970	1410	-86
8970	1411	-76
8970	1412	-87
8970	1413	-104
8970	1414	-101
8970	1415	-82
8970	1416	-72
8970	1417	-70
8970	1418	-54
8970	1419	-24
8970	1420	-6
8970	1421	-8
8970	1422	-5
8970	1423	11
8970	1424	15
8970	1425	-12
8970	1426	-46
8970	1427	-62
8970	1428	-63
8970	1429	-63
8970	1430	-48
8970	1431	-1
8970	1432	62
8970	1433	106
8970	1434	122
8970	1435	134
8970	1436	152
8970	1437	158
8970	1438	151
8970	1439	163
8970	1440	206
8970	1441	256
8970	1442	292
8970	1443	321
8970	1444	358
8970	1445	382
8970	1446	369
8970	1447	331
8970	1448	298
8970	1449	280
8970	1450	253
8970	1451	214
8970	1452	184
8970	1453	165
8970	1454	132
8970	1455	78
8970	1456	26
8970	1457	-1
8970	1458	-27
8970	1459	-81
8970	1460	-145
8970	1461	-185
8970	1462	-194
8970	1463	-194
8970	1464	-183
8970	1465	-149
8970	1466	-116
8970	1467	-127
8970	1468	-179
8970	1469	-223
8970	1470	-222
8970	1471	-189
8970	1472	-146
8970	1473	-96
8970	1474	-46
8970	1475	-19
8970	1476	-19
8970	1477	-12
8970	1478	37
8970	1479	108
8970	1480	143
8970	1481	120
8970	1482	88
8970	1483	121
8970	1484	298
8970	1485	706
8970	1486	1379
8970	1487	2225
8970	1488	3018
8970	1489	3514
8970	1490	3561
8970	1491	3146
8970	1492	2377
8970	1493	1460
8970	1494	643
8970	1495	112
8970	1496	-109
8970	1497	-130
8970	1498	-92
8970	1499	-86
8970	1500	-156
8970	1501	-301
8970	1502	-462
8970	1503	-557
8970	1504	-562
8970	1505	-529
8970	1506	-516
8970	1507	-537
8970	1508	-571
8970	1509	-603
8970	1510	-625
8970	1511	-612
8970	1512	-552
8970	1513	-477
8970	1514	-438
8970	1515	-446
8970	1516	-462
8970	1517	-461
8970	1518	-449
8970	1519	-431
8970	1520	-393
8970	1521	-341
8970	1522	-302
8970	1523	-284
8970	1524	-276
8970	1525	-244
8970	1526	-199
8970	1527	-167
8970	1528	-151
8970	1529	-131
8970	1530	-106
8970	1531	-99
8970	1532	-110
8970	1533	-109
8970	1534	-84
8970	1535	-57
8970	1536	-41
8970	1537	-16
8970	1538	28
8970	1539	71
8970	1540	93
8970	1541	110
8970	1542	146
8970	1543	190
8970	1544	217
8970	1545	227
8970	1546	247
8970	1547	281
8970	1548	307
8970	1549	322
8970	1550	353
8970	1551	401
8970	1552	442
8970	1553	458
8970	1554	468
8970	1555	487
8970	1556	506
8970	1557	504
8970	1558	495
8970	1559	505
8970	1560	530
8970	1561	543
8970	1562	540
8970	1563	540
8970	1564	538
8970	1565	507
8970	1566	441
8970	1567	376
8970	1568	327
8970	1569	277
8970	1570	201
8970	1571	113
8970	1572	28
8970	1573	-63
8970	1574	-174
8970	1575	-278
8970	1576	-334
8970	1577	-344
8970	1578	-344
8970	1579	-354
8970	1580	-369
8970	1581	-395
8970	1582	-458
8970	1583	-551
8970	1584	-623
8970	1585	-643
8970	1586	-629
8970	1587	-609
8970	1588	-587
8970	1589	-557
8970	1590	-533
8970	1591	-535
8970	1592	-546
8970	1593	-533
8970	1594	-496
8970	1595	-471
8970	1596	-468
8970	1597	-463
8970	1598	-450
8970	1599	-442
8970	1600	-443
8970	1601	-429
8970	1602	-390
8970	1603	-354
8970	1604	-348
8970	1605	-359
8970	1606	-353
8970	1607	-326
8970	1608	-299
8970	1609	-273
8970	1610	-231
8970	1611	-189
8970	1612	-176
8970	1613	-193
8970	1614	-203
8970	1615	-181
8970	1616	-153
8970	1617	-134
8970	1618	-119
8970	1619	-100
8970	1620	-97
8970	1621	-120
8970	1622	-144
8970	1623	-135
8970	1624	-96
8970	1625	-63
8970	1626	-50
8970	1627	-44
8970	1628	-45
8970	1629	-74
8970	1630	-123
8970	1631	-152
8970	1632	-140
8970	1633	-111
8970	1634	-91
8970	1635	-77
8970	1636	-63
8970	1637	-65
8970	1638	-99
8970	1639	-149
8970	1640	-174
8970	1641	-172
8970	1642	-168
8970	1643	-165
8970	1644	-147
8970	1645	-120
8970	1646	-114
8970	1647	-134
8970	1648	-155
8970	1649	-152
8970	1650	-144
8970	1651	-145
8970	1652	-143
8970	1653	-123
8970	1654	-98
8970	1655	-96
8970	1656	-104
8970	1657	-92
8970	1658	-61
8970	1659	-40
8970	1660	-34
8970	1661	-23
8970	1662	5
8970	1663	27
8970	1664	41
8970	1665	74
8970	1666	138
8970	1667	205
8970	1668	247
8970	1669	265
8970	1670	281
8970	1671	290
8970	1672	277
8970	1673	253
8970	1674	247
8970	1675	255
8970	1676	238
8970	1677	188
8970	1678	133
8970	1679	86
8970	1680	39
8970	1681	-18
8970	1682	-61
8970	1683	-83
8970	1684	-104
8970	1685	-155
8970	1686	-230
8970	1687	-288
8970	1688	-316
8970	1689	-327
8970	1690	-317
8970	1691	-277
8970	1692	-226
8970	1693	-213
8970	1694	-252
8970	1695	-300
8970	1696	-317
8970	1697	-303
8970	1698	-272
8970	1699	-227
8970	1700	-181
8970	1701	-164
8970	1702	-187
8970	1703	-213
8970	1704	-189
8970	1705	-117
8970	1706	-53
8970	1707	-37
8970	1708	-59
8970	1709	-75
8970	1710	-17
8970	1711	225
8970	1712	756
8970	1713	1569
8970	1714	2496
8970	1715	3289
8970	1716	3725
8970	1717	3682
8970	1718	3151
8970	1719	2272
8970	1720	1300
8970	1721	502
8970	1722	16
8970	1723	-181
8970	1724	-194
8970	1725	-145
8970	1726	-142
8970	1727	-249
8970	1728	-437
8970	1729	-611
8970	1730	-695
8970	1731	-698
8970	1732	-667
8970	1733	-636
8970	1734	-614
8970	1735	-611
8970	1736	-628
8970	1737	-630
8970	1738	-581
8970	1739	-494
8970	1740	-425
8970	1741	-405
8970	1742	-413
8970	1743	-426
8970	1744	-442
8970	1745	-452
8970	1746	-434
8970	1747	-378
8970	1748	-320
8970	1749	-287
8970	1750	-265
8970	1751	-234
8970	1752	-194
8970	1753	-170
8970	1754	-163
8970	1755	-152
8970	1756	-135
8970	1757	-132
8970	1758	-140
8970	1759	-129
8970	1760	-86
8970	1761	-36
8970	1762	-1
8970	1763	30
8970	1764	69
8970	1765	99
8970	1766	101
8970	1767	95
8970	1768	118
8970	1769	170
8970	1770	218
8970	1771	257
8970	1772	303
8970	1773	355
8970	1774	387
8970	1775	394
8970	1776	407
8970	1777	443
8970	1778	481
8970	1779	502
8970	1780	517
8970	1781	541
8970	1782	565
8970	1783	567
8970	1784	557
8970	1785	565
8970	1786	587
8970	1787	594
8970	1788	578
8970	1789	562
8970	1790	549
8970	1791	516
8970	1792	455
8970	1793	391
8970	1794	345
8970	1795	301
8970	1796	239
8970	1797	172
8970	1798	122
8970	1799	73
8970	1800	2
8970	1801	-84
8970	1802	-156
8970	1803	-209
8970	1804	-270
8970	1805	-341
8970	1806	-399
8970	1807	-437
8970	1808	-479
8970	1809	-532
8970	1810	-569
8970	1811	-569
8970	1812	-549
8970	1813	-535
8970	1814	-522
8970	1815	-495
8970	1816	-467
8970	1817	-464
8970	1818	-477
8970	1819	-475
8970	1820	-454
8970	1821	-438
8970	1822	-438
8970	1823	-432
8970	1824	-411
8970	1825	-400
8970	1826	-411
8970	1827	-422
8970	1828	-409
8970	1829	-383
8970	1830	-364
8970	1831	-342
8970	1832	-295
8970	1833	-233
8970	1834	-193
8970	1835	-185
8970	1836	-185
8970	1837	-186
8970	1838	-205
8970	1839	-234
8970	1840	-241
8970	1841	-211
8970	1842	-168
8970	1843	-134
8970	1844	-103
8970	1845	-64
8970	1846	-34
8970	1847	-36
8970	1848	-58
8970	1849	-67
8970	1850	-58
8970	1851	-55
8970	1852	-61
8970	1853	-55
8970	1854	-39
8970	1855	-43
8970	1856	-79
8970	1857	-115
8970	1858	-131
8970	1859	-136
8970	1860	-145
8970	1861	-144
8970	1862	-116
8970	1863	-76
8970	1864	-59
8970	1865	-66
8970	1866	-71
8970	1867	-76
8970	1868	-102
8970	1869	-147
8970	1870	-179
8970	1871	-188
8970	1872	-195
8970	1873	-209
8970	1874	-204
8970	1875	-165
8970	1876	-112
8970	1877	-73
8970	1878	-49
8970	1879	-24
8970	1880	-9
8970	1881	-26
8970	1882	-63
8970	1883	-84
8970	1884	-80
8970	1885	-77
8970	1886	-82
8970	1887	-69
8970	1888	-28
8970	1889	21
8970	1890	69
8970	1891	129
8970	1892	211
8970	1893	291
8970	1894	339
8970	1895	363
8970	1896	390
8970	1897	420
8970	1898	430
8970	1899	418
8970	1900	408
8970	1901	395
8970	1902	353
8970	1903	277
8970	1904	202
8970	1905	147
8970	1906	96
8970	1907	36
8970	1908	-17
8970	1909	-50
8970	1910	-82
8970	1911	-132
8970	1912	-197
8970	1913	-253
8970	1914	-291
8970	1915	-324
8970	1916	-343
8970	1917	-321
8970	1918	-266
8970	1919	-227
8970	1920	-230
8970	1921	-259
8970	1922	-280
8970	1923	-285
8970	1924	-272
8970	1925	-233
8970	1926	-173
8970	1927	-133
8970	1928	-147
8970	1929	-192
8970	1930	-206
8970	1931	-165
8970	1932	-98
8970	1933	-43
8970	1934	-19
8970	1935	-25
8970	1936	-35
8970	1937	46
8970	1938	357
8970	1939	972
8970	1940	1814
8970	1941	2685
8970	1942	3350
8970	1943	3616
8970	1944	3381
8970	1945	2695
8970	1946	1772
8970	1947	896
8970	1948	269
8970	1949	-64
8970	1950	-164
8970	1951	-146
8970	1952	-137
8970	1953	-230
8970	1954	-426
8970	1955	-629
8970	1956	-746
8970	1957	-761
8970	1958	-721
8970	1959	-668
8970	1960	-631
8970	1961	-632
8970	1962	-676
8970	1963	-722
8970	1964	-714
8970	1965	-647
8970	1966	-574
8970	1967	-529
8970	1968	-508
8970	1969	-495
8970	1970	-492
8970	1971	-494
8970	1972	-474
8970	1973	-419
8970	1974	-356
8970	1975	-326
8970	1976	-316
8970	1977	-291
8970	1978	-253
8970	1979	-224
8970	1980	-203
8970	1981	-171
8970	1982	-127
8970	1983	-94
8970	1984	-76
8970	1985	-52
8970	1986	-14
8970	1987	16
8970	1988	21
8970	1989	23
8970	1990	48
8970	1991	89
8970	1992	122
8970	1993	148
8970	1994	187
8970	1995	231
8970	1996	251
8970	1997	251
8970	1998	264
8970	1999	300
[truncated: 159,280 more rows]
