# Supplementary material for: Are Complexity Metrics Reliable in Assessing HRV Control in Obese Patients During Sleep?
Source: PLoS One. 2015 Apr 20;10(4):e0124458. doi: 10.1371/journal.pone.0124458 (PMC4404104; doi:10.1371/journal.pone.0124458)
Supplement: S2 Dataset — (ZIP) [file pone.0124458.s002.zip › cabiddu_obese_patients_data/SUBJECT (7)/3/FC.txt]

12030	0	-188
12030	1	-201
12030	2	-207
12030	3	-187
12030	4	-158
12030	5	-131
12030	6	-101
12030	7	-63
12030	8	-43
12030	9	-58
12030	10	-92
12030	11	-113
12030	12	-111
12030	13	-105
12030	14	-98
12030	15	-71
12030	16	-32
12030	17	-11
12030	18	-22
12030	19	-40
12030	20	-55
12030	21	-79
12030	22	-120
12030	23	-154
12030	24	-156
12030	25	-136
12030	26	-114
12030	27	-93
12030	28	-64
12030	29	-38
12030	30	-43
12030	31	-75
12030	32	-100
12030	33	-102
12030	34	-100
12030	35	-106
12030	36	-106
12030	37	-94
12030	38	-91
12030	39	-110
12030	40	-127
12030	41	-119
12030	42	-98
12030	43	-90
12030	44	-99
12030	45	-104
12030	46	-102
12030	47	-112
12030	48	-131
12030	49	-134
12030	50	-117
12030	51	-110
12030	52	-131
12030	53	-157
12030	54	-166
12030	55	-162
12030	56	-152
12030	57	-124
12030	58	-64
12030	59	8
12030	60	59
12030	61	86
12030	62	117
12030	63	161
12030	64	198
12030	65	222
12030	66	255
12030	67	297
12030	68	320
12030	69	308
12030	70	286
12030	71	270
12030	72	252
12030	73	215
12030	74	177
12030	75	158
12030	76	151
12030	77	133
12030	78	101
12030	79	78
12030	80	64
12030	81	33
12030	82	-22
12030	83	-76
12030	84	-123
12030	85	-188
12030	86	-267
12030	87	-325
12030	88	-332
12030	89	-298
12030	90	-260
12030	91	-233
12030	92	-222
12030	93	-241
12030	94	-298
12030	95	-362
12030	96	-375
12030	97	-326
12030	98	-258
12030	99	-214
12030	100	-204
12030	101	-211
12030	102	-232
12030	103	-243
12030	104	-216
12030	105	-152
12030	106	-100
12030	107	-113
12030	108	-160
12030	109	-132
12030	110	88
12030	111	565
12030	112	1294
12030	113	2168
12030	114	2971
12030	115	3440
12030	116	3414
12030	117	2912
12030	118	2103
12030	119	1213
12030	120	461
12030	121	-5
12030	122	-168
12030	123	-150
12030	124	-115
12030	125	-164
12030	126	-293
12030	127	-453
12030	128	-596
12030	129	-674
12030	130	-663
12030	131	-594
12030	132	-547
12030	133	-557
12030	134	-595
12030	135	-616
12030	136	-602
12030	137	-560
12030	138	-498
12030	139	-430
12030	140	-388
12030	141	-396
12030	142	-433
12030	143	-445
12030	144	-416
12030	145	-376
12030	146	-344
12030	147	-311
12030	148	-272
12030	149	-242
12030	150	-233
12030	151	-219
12030	152	-186
12030	153	-154
12030	154	-147
12030	155	-158
12030	156	-152
12030	157	-128
12030	158	-104
12030	159	-81
12030	160	-40
12030	161	13
12030	162	48
12030	163	55
12030	164	62
12030	165	84
12030	166	106
12030	167	120
12030	168	142
12030	169	185
12030	170	226
12030	171	241
12030	172	236
12030	173	241
12030	174	260
12030	175	277
12030	176	289
12030	177	315
12030	178	351
12030	179	366
12030	180	347
12030	181	324
12030	182	320
12030	183	325
12030	184	331
12030	185	347
12030	186	381
12030	187	414
12030	188	413
12030	189	382
12030	190	349
12030	191	322
12030	192	286
12030	193	244
12030	194	220
12030	195	215
12030	196	198
12030	197	150
12030	198	90
12030	199	40
12030	200	-14
12030	201	-84
12030	202	-155
12030	203	-206
12030	204	-244
12030	205	-292
12030	206	-342
12030	207	-366
12030	208	-360
12030	209	-355
12030	210	-367
12030	211	-378
12030	212	-383
12030	213	-398
12030	214	-418
12030	215	-408
12030	216	-338
12030	217	-224
12030	218	-94
12030	219	44
12030	220	189
12030	221	316
12030	222	395
12030	223	428
12030	224	449
12030	225	468
12030	226	461
12030	227	425
12030	228	385
12030	229	359
12030	230	335
12030	231	310
12030	232	303
12030	233	331
12030	234	369
12030	235	385
12030	236	381
12030	237	379
12030	238	383
12030	239	376
12030	240	362
12030	241	365
12030	242	382
12030	243	384
12030	244	356
12030	245	322
12030	246	297
12030	247	269
12030	248	230
12030	249	197
12030	250	189
12030	251	188
12030	252	172
12030	253	148
12030	254	137
12030	255	133
12030	256	109
12030	257	63
12030	258	30
12030	259	25
12030	260	27
12030	261	26
12030	262	29
12030	263	36
12030	264	23
12030	265	-26
12030	266	-86
12030	267	-124
12030	268	-136
12030	269	-140
12030	270	-139
12030	271	-117
12030	272	-86
12030	273	-76
12030	274	-91
12030	275	-97
12030	276	-76
12030	277	-49
12030	278	-28
12030	279	0
12030	280	42
12030	281	78
12030	282	91
12030	283	99
12030	284	128
12030	285	172
12030	286	204
12030	287	215
12030	288	221
12030	289	220
12030	290	190
12030	291	131
12030	292	76
12030	293	42
12030	294	12
12030	295	-29
12030	296	-63
12030	297	-82
12030	298	-103
12030	299	-147
12030	300	-203
12030	301	-247
12030	302	-288
12030	303	-340
12030	304	-393
12030	305	-414
12030	306	-397
12030	307	-375
12030	308	-373
12030	309	-383
12030	310	-399
12030	311	-427
12030	312	-456
12030	313	-447
12030	314	-383
12030	315	-303
12030	316	-265
12030	317	-285
12030	318	-332
12030	319	-370
12030	320	-383
12030	321	-353
12030	322	-279
12030	323	-204
12030	324	-192
12030	325	-243
12030	326	-254
12030	327	-86
12030	328	355
12030	329	1078
12030	330	1993
12030	331	2898
12030	332	3521
12030	333	3646
12030	334	3232
12030	335	2429
12030	336	1482
12030	337	625
12030	338	30
12030	339	-246
12030	340	-286
12030	341	-263
12030	342	-311
12030	343	-455
12030	344	-641
12030	345	-805
12030	346	-895
12030	347	-889
12030	348	-804
12030	349	-715
12030	350	-692
12030	351	-741
12030	352	-806
12030	353	-839
12030	354	-834
12030	355	-799
12030	356	-735
12030	357	-669
12030	358	-639
12030	359	-651
12030	360	-664
12030	361	-639
12030	362	-585
12030	363	-529
12030	364	-480
12030	365	-429
12030	366	-382
12030	367	-366
12030	368	-371
12030	369	-367
12030	370	-345
12030	371	-332
12030	372	-328
12030	373	-310
12030	374	-268
12030	375	-224
12030	376	-199
12030	377	-181
12030	378	-149
12030	379	-116
12030	380	-101
12030	381	-88
12030	382	-54
12030	383	-3
12030	384	39
12030	385	65
12030	386	96
12030	387	131
12030	388	148
12030	389	141
12030	390	140
12030	391	161
12030	392	187
12030	393	203
12030	394	222
12030	395	258
12030	396	293
12030	397	304
12030	398	299
12030	399	304
12030	400	324
12030	401	337
12030	402	340
12030	403	348
12030	404	361
12030	405	346
12030	406	294
12030	407	234
12030	408	188
12030	409	151
12030	410	109
12030	411	76
12030	412	60
12030	413	42
12030	414	-12
12030	415	-94
12030	416	-174
12030	417	-235
12030	418	-292
12030	419	-341
12030	420	-364
12030	421	-362
12030	422	-370
12030	423	-405
12030	424	-448
12030	425	-479
12030	426	-502
12030	427	-528
12030	428	-537
12030	429	-510
12030	430	-459
12030	431	-421
12030	432	-402
12030	433	-384
12030	434	-365
12030	435	-363
12030	436	-379
12030	437	-383
12030	438	-363
12030	439	-341
12030	440	-333
12030	441	-325
12030	442	-303
12030	443	-278
12030	444	-267
12030	445	-262
12030	446	-239
12030	447	-207
12030	448	-192
12030	449	-193
12030	450	-184
12030	451	-159
12030	452	-140
12030	453	-133
12030	454	-116
12030	455	-86
12030	456	-68
12030	457	-80
12030	458	-103
12030	459	-113
12030	460	-115
12030	461	-120
12030	462	-118
12030	463	-89
12030	464	-45
12030	465	-20
12030	466	-23
12030	467	-32
12030	468	-37
12030	469	-54
12030	470	-85
12030	471	-101
12030	472	-90
12030	473	-73
12030	474	-70
12030	475	-74
12030	476	-68
12030	477	-63
12030	478	-77
12030	479	-105
12030	480	-123
12030	481	-129
12030	482	-148
12030	483	-179
12030	484	-194
12030	485	-185
12030	486	-175
12030	487	-175
12030	488	-168
12030	489	-149
12030	490	-140
12030	491	-156
12030	492	-181
12030	493	-184
12030	494	-165
12030	495	-144
12030	496	-121
12030	497	-81
12030	498	-30
12030	499	4
12030	500	16
12030	501	37
12030	502	78
12030	503	116
12030	504	141
12030	505	161
12030	506	183
12030	507	190
12030	508	167
12030	509	134
12030	510	119
12030	511	120
12030	512	113
12030	513	93
12030	514	77
12030	515	68
12030	516	41
12030	517	-8
12030	518	-54
12030	519	-88
12030	520	-131
12030	521	-198
12030	522	-280
12030	523	-349
12030	524	-399
12030	525	-433
12030	526	-433
12030	527	-386
12030	528	-322
12030	529	-295
12030	530	-317
12030	531	-347
12030	532	-353
12030	533	-336
12030	534	-305
12030	535	-260
12030	536	-221
12030	537	-226
12030	538	-277
12030	539	-318
12030	540	-299
12030	541	-225
12030	542	-151
12030	543	-116
12030	544	-126
12030	545	-147
12030	546	-107
12030	547	118
12030	548	636
12030	549	1434
12030	550	2334
12030	551	3089
12030	552	3481
12030	553	3389
12030	554	2826
12030	555	1957
12030	556	1055
12030	557	368
12030	558	-5
12030	559	-117
12030	560	-99
12030	561	-78
12030	562	-146
12030	563	-327
12030	564	-555
12030	565	-716
12030	566	-753
12030	567	-702
12030	568	-631
12030	569	-580
12030	570	-567
12030	571	-597
12030	572	-647
12030	573	-665
12030	574	-621
12030	575	-537
12030	576	-473
12030	577	-450
12030	578	-449
12030	579	-448
12030	580	-447
12030	581	-436
12030	582	-395
12030	583	-333
12030	584	-293
12030	585	-288
12030	586	-288
12030	587	-272
12030	588	-250
12030	589	-237
12030	590	-230
12030	591	-209
12030	592	-177
12030	593	-155
12030	594	-140
12030	595	-109
12030	596	-59
12030	597	-17
12030	598	6
12030	599	30
12030	600	64
12030	601	89
12030	602	96
12030	603	104
12030	604	137
12030	605	179
12030	606	208
12030	607	228
12030	608	261
12030	609	303
12030	610	331
12030	611	343
12030	612	364
12030	613	397
12030	614	417
12030	615	411
12030	616	404
12030	617	411
12030	618	419
12030	619	413
12030	620	409
12030	621	418
12030	622	429
12030	623	414
12030	624	380
12030	625	356
12030	626	348
12030	627	336
12030	628	317
12030	629	307
12030	630	303
12030	631	272
12030	632	202
12030	633	120
12030	634	48
12030	635	-18
12030	636	-87
12030	637	-147
12030	638	-181
12030	639	-209
12030	640	-255
12030	641	-315
12030	642	-358
12030	643	-377
12030	644	-394
12030	645	-417
12030	646	-430
12030	647	-429
12030	648	-439
12030	649	-467
12030	650	-483
12030	651	-466
12030	652	-430
12030	653	-405
12030	654	-388
12030	655	-369
12030	656	-353
12030	657	-359
12030	658	-377
12030	659	-374
12030	660	-346
12030	661	-320
12030	662	-307
12030	663	-291
12030	664	-264
12030	665	-246
12030	666	-243
12030	667	-235
12030	668	-204
12030	669	-171
12030	670	-161
12030	671	-171
12030	672	-176
12030	673	-173
12030	674	-176
12030	675	-179
12030	676	-155
12030	677	-106
12030	678	-67
12030	679	-55
12030	680	-54
12030	681	-54
12030	682	-67
12030	683	-99
12030	684	-122
12030	685	-116
12030	686	-97
12030	687	-89
12030	688	-93
12030	689	-88
12030	690	-74
12030	691	-74
12030	692	-84
12030	693	-78
12030	694	-52
12030	695	-36
12030	696	-47
12030	697	-64
12030	698	-74
12030	699	-89
12030	700	-117
12030	701	-139
12030	702	-135
12030	703	-116
12030	704	-111
12030	705	-122
12030	706	-124
12030	707	-113
12030	708	-112
12030	709	-122
12030	710	-118
12030	711	-96
12030	712	-85
12030	713	-97
12030	714	-110
12030	715	-102
12030	716	-80
12030	717	-56
12030	718	-19
12030	719	44
12030	720	119
12030	721	173
12030	722	204
12030	723	232
12030	724	265
12030	725	280
12030	726	273
12030	727	266
12030	728	268
12030	729	257
12030	730	221
12030	731	184
12030	732	173
12030	733	173
12030	734	164
12030	735	147
12030	736	137
12030	737	124
12030	738	83
12030	739	16
12030	740	-41
12030	741	-79
12030	742	-130
12030	743	-193
12030	744	-241
12030	745	-254
12030	746	-251
12030	747	-255
12030	748	-262
12030	749	-269
12030	750	-287
12030	751	-325
12030	752	-349
12030	753	-324
12030	754	-255
12030	755	-189
12030	756	-158
12030	757	-151
12030	758	-151
12030	759	-157
12030	760	-155
12030	761	-126
12030	762	-82
12030	763	-75
12030	764	-129
12030	765	-174
12030	766	-91
12030	767	224
12030	768	804
12030	769	1605
12030	770	2482
12030	771	3196
12030	772	3507
12030	773	3308
12030	774	2678
12030	775	1821
12030	776	968
12030	777	316
12030	778	-29
12030	779	-99
12030	780	-53
12030	781	-46
12030	782	-144
12030	783	-317
12030	784	-501
12030	785	-641
12030	786	-696
12030	787	-659
12030	788	-583
12030	789	-546
12030	790	-572
12030	791	-615
12030	792	-630
12030	793	-610
12030	794	-570
12030	795	-517
12030	796	-468
12030	797	-452
12030	798	-474
12030	799	-493
12030	800	-465
12030	801	-392
12030	802	-319
12030	803	-274
12030	804	-257
12030	805	-255
12030	806	-271
12030	807	-290
12030	808	-273
12030	809	-213
12030	810	-149
12030	811	-114
12030	812	-104
12030	813	-98
12030	814	-94
12030	815	-102
12030	816	-100
12030	817	-63
12030	818	1
12030	819	57
12030	820	94
12030	821	129
12030	822	164
12030	823	179
12030	824	170
12030	825	167
12030	826	189
12030	827	219
12030	828	242
12030	829	271
12030	830	317
12030	831	364
12030	832	389
12030	833	399
12030	834	421
12030	835	458
12030	836	481
12030	837	483
12030	838	484
12030	839	486
12030	840	467
12030	841	425
12030	842	390
12030	843	388
12030	844	401
12030	845	407
12030	846	407
12030	847	408
12030	848	397
12030	849	351
12030	850	281
12030	851	223
12030	852	184
12030	853	143
12030	854	91
12030	855	45
12030	856	7
12030	857	-51
12030	858	-133
12030	859	-216
12030	860	-275
12030	861	-319
12030	862	-365
12030	863	-405
12030	864	-421
12030	865	-421
12030	866	-433
12030	867	-454
12030	868	-457
12030	869	-437
12030	870	-421
12030	871	-418
12030	872	-409
12030	873	-384
12030	874	-366
12030	875	-367
12030	876	-368
12030	877	-351
12030	878	-333
12030	879	-330
12030	880	-334
12030	881	-317
12030	882	-283
12030	883	-255
12030	884	-240
12030	885	-218
12030	886	-191
12030	887	-184
12030	888	-200
12030	889	-211
12030	890	-200
12030	891	-185
12030	892	-183
12030	893	-183
12030	894	-169
12030	895	-158
12030	896	-167
12030	897	-180
12030	898	-170
12030	899	-137
12030	900	-110
12030	901	-99
12030	902	-88
12030	903	-73
12030	904	-74
12030	905	-94
12030	906	-106
12030	907	-100
12030	908	-94
12030	909	-110
12030	910	-134
12030	911	-147
12030	912	-153
12030	913	-166
12030	914	-178
12030	915	-164
12030	916	-125
12030	917	-95
12030	918	-85
12030	919	-78
12030	920	-69
12030	921	-78
12030	922	-111
12030	923	-141
12030	924	-146
12030	925	-136
12030	926	-130
12030	927	-123
12030	928	-104
12030	929	-80
12030	930	-76
12030	931	-82
12030	932	-68
12030	933	-27
12030	934	13
12030	935	38
12030	936	64
12030	937	95
12030	938	113
12030	939	114
12030	940	129
12030	941	180
12030	942	245
12030	943	287
12030	944	299
12030	945	291
12030	946	262
12030	947	204
12030	948	138
12030	949	104
12030	950	105
12030	951	106
12030	952	82
12030	953	44
12030	954	2
12030	955	-57
12030	956	-130
12030	957	-194
12030	958	-233
12030	959	-253
12030	960	-275
12030	961	-288
12030	962	-271
12030	963	-235
12030	964	-220
12030	965	-238
12030	966	-267
12030	967	-287
12030	968	-298
12030	969	-292
12030	970	-252
12030	971	-189
12030	972	-159
12030	973	-192
12030	974	-256
12030	975	-291
12030	976	-271
12030	977	-208
12030	978	-129
12030	979	-65
12030	980	-51
12030	981	-85
12030	982	-75
12030	983	131
12030	984	634
12030	985	1401
12030	986	2284
12030	987	3066
12030	988	3520
12030	989	3480
12030	990	2942
12030	991	2087
12030	992	1185
12030	993	458
12030	994	9
12030	995	-175
12030	996	-181
12030	997	-145
12030	998	-188
12030	999	-327
12030	1000	-488
12030	1001	-595
12030	1002	-633
12030	1003	-624
12030	1004	-593
12030	1005	-570
12030	1006	-586
12030	1007	-640
12030	1008	-684
12030	1009	-667
12030	1010	-596
12030	1011	-519
12030	1012	-472
12030	1013	-453
12030	1014	-453
12030	1015	-475
12030	1016	-496
12030	1017	-479
12030	1018	-424
12030	1019	-370
12030	1020	-349
12030	1021	-338
12030	1022	-312
12030	1023	-278
12030	1024	-248
12030	1025	-221
12030	1026	-184
12030	1027	-152
12030	1028	-147
12030	1029	-161
12030	1030	-154
12030	1031	-111
12030	1032	-61
12030	1033	-22
12030	1034	20
12030	1035	63
12030	1036	86
12030	1037	75
12030	1038	55
12030	1039	54
12030	1040	68
12030	1041	82
12030	1042	100
12030	1043	143
12030	1044	200
12030	1045	240
12030	1046	258
12030	1047	278
12030	1048	307
12030	1049	323
12030	1050	316
12030	1051	312
12030	1052	323
12030	1053	332
12030	1054	324
12030	1055	312
12030	1056	317
12030	1057	330
12030	1058	331
12030	1059	324
12030	1060	331
12030	1061	350
12030	1062	353
12030	1063	334
12030	1064	313
12030	1065	300
12030	1066	267
12030	1067	201
12030	1068	123
12030	1069	53
12030	1070	-21
12030	1071	-109
12030	1072	-193
12030	1073	-244
12030	1074	-269
12030	1075	-295
12030	1076	-328
12030	1077	-351
12030	1078	-368
12030	1079	-403
12030	1080	-462
12030	1081	-509
12030	1082	-526
12030	1083	-529
12030	1084	-528
12030	1085	-510
12030	1086	-469
12030	1087	-427
12030	1088	-410
12030	1089	-410
12030	1090	-402
12030	1091	-386
12030	1092	-380
12030	1093	-382
12030	1094	-365
12030	1095	-327
12030	1096	-297
12030	1097	-286
12030	1098	-277
12030	1099	-258
12030	1100	-249
12030	1101	-258
12030	1102	-263
12030	1103	-242
12030	1104	-208
12030	1105	-185
12030	1106	-170
12030	1107	-146
12030	1108	-113
12030	1109	-100
12030	1110	-103
12030	1111	-96
12030	1112	-68
12030	1113	-47
12030	1114	-45
12030	1115	-44
12030	1116	-32
12030	1117	-27
12030	1118	-38
12030	1119	-52
12030	1120	-48
12030	1121	-40
12030	1122	-52
12030	1123	-79
12030	1124	-94
12030	1125	-92
12030	1126	-96
12030	1127	-107
12030	1128	-104
12030	1129	-85
12030	1130	-76
12030	1131	-92
12030	1132	-113
12030	1133	-123
12030	1134	-131
12030	1135	-151
12030	1136	-165
12030	1137	-157
12030	1138	-138
12030	1139	-133
12030	1140	-142
12030	1141	-142
12030	1142	-126
12030	1143	-116
12030	1144	-114
12030	1145	-98
12030	1146	-59
12030	1147	-24
12030	1148	-7
12030	1149	12
12030	1150	52
12030	1151	99
12030	1152	136
12030	1153	169
12030	1154	213
12030	1155	256
12030	1156	273
12030	1157	260
12030	1158	245
12030	1159	237
12030	1160	219
12030	1161	189
12030	1162	172
12030	1163	173
12030	1164	168
12030	1165	133
12030	1166	87
12030	1167	49
12030	1168	11
12030	1169	-44
12030	1170	-102
12030	1171	-148
12030	1172	-191
12030	1173	-243
12030	1174	-294
12030	1175	-308
12030	1176	-279
12030	1177	-241
12030	1178	-229
12030	1179	-240
12030	1180	-267
12030	1181	-310
12030	1182	-350
12030	1183	-346
12030	1184	-287
12030	1185	-215
12030	1186	-187
12030	1187	-217
12030	1188	-263
12030	1189	-283
12030	1190	-262
12030	1191	-198
12030	1192	-107
12030	1193	-35
12030	1194	-38
12030	1195	-85
12030	1196	-46
12030	1197	223
12030	1198	789
12030	1199	1603
12030	1200	2515
12030	1201	3296
12030	1202	3695
12030	1203	3560
12030	1204	2937
12030	1205	2043
12030	1206	1140
12030	1207	426
12030	1208	0
12030	1209	-147
12030	1210	-135
12030	1211	-127
12030	1212	-215
12030	1213	-376
12030	1214	-536
12030	1215	-641
12030	1216	-674
12030	1217	-646
12030	1218	-588
12030	1219	-557
12030	1220	-583
12030	1221	-638
12030	1222	-653
12030	1223	-602
12030	1224	-521
12030	1225	-452
12030	1226	-411
12030	1227	-405
12030	1228	-442
12030	1229	-497
12030	1230	-514
12030	1231	-464
12030	1232	-374
12030	1233	-294
12030	1234	-244
12030	1235	-207
12030	1236	-182
12030	1237	-182
12030	1238	-192
12030	1239	-182
12030	1240	-151
12030	1241	-130
12030	1242	-128
12030	1243	-118
12030	1244	-82
12030	1245	-42
12030	1246	-16
12030	1247	12
12030	1248	55
12030	1249	98
12030	1250	123
12030	1251	135
12030	1252	161
12030	1253	195
12030	1254	215
12030	1255	220
12030	1256	236
12030	1257	272
12030	1258	306
12030	1259	328
12030	1260	355
12030	1261	393
12030	1262	418
12030	1263	413
12030	1264	397
12030	1265	397
12030	1266	410
12030	1267	418
12030	1268	420
12030	1269	433
12030	1270	452
12030	1271	446
12030	1272	414
12030	1273	388
12030	1274	384
12030	1275	379
12030	1276	360
12030	1277	339
12030	1278	325
12030	1279	297
12030	1280	239
12030	1281	172
12030	1282	123
12030	1283	90
12030	1284	46
12030	1285	-11
12030	1286	-59
12030	1287	-95
12030	1288	-142
12030	1289	-205
12030	1290	-254
12030	1291	-282
12030	1292	-311
12030	1293	-354
12030	1294	-393
12030	1295	-407
12030	1296	-408
12030	1297	-414
12030	1298	-414
12030	1299	-396
12030	1300	-370
12030	1301	-368
12030	1302	-388
12030	1303	-402
12030	1304	-396
12030	1305	-387
12030	1306	-380
12030	1307	-356
12030	1308	-311
12030	1309	-275
12030	1310	-265
12030	1311	-267
12030	1312	-255
12030	1313	-238
12030	1314	-233
12030	1315	-228
12030	1316	-205
12030	1317	-172
12030	1318	-159
12030	1319	-168
12030	1320	-170
12030	1321	-156
12030	1322	-142
12030	1323	-137
12030	1324	-120
12030	1325	-87
12030	1326	-64
12030	1327	-70
12030	1328	-86
12030	1329	-86
12030	1330	-74
12030	1331	-69
12030	1332	-68
12030	1333	-52
12030	1334	-26
12030	1335	-19
12030	1336	-35
12030	1337	-47
12030	1338	-42
12030	1339	-43
12030	1340	-62
12030	1341	-78
12030	1342	-80
12030	1343	-84
12030	1344	-105
12030	1345	-128
12030	1346	-134
12030	1347	-130
12030	1348	-139
12030	1349	-157
12030	1350	-158
12030	1351	-141
12030	1352	-128
12030	1353	-129
12030	1354	-124
12030	1355	-108
12030	1356	-105
12030	1357	-123
12030	1358	-133
12030	1359	-114
12030	1360	-79
12030	1361	-50
12030	1362	-21
12030	1363	22
12030	1364	68
12030	1365	95
12030	1366	110
12030	1367	142
12030	1368	196
12030	1369	240
12030	1370	256
12030	1371	257
12030	1372	246
12030	1373	207
12030	1374	139
12030	1375	80
12030	1376	59
12030	1377	66
12030	1378	71
12030	1379	68
12030	1380	63
12030	1381	43
12030	1382	-15
12030	1383	-97
12030	1384	-169
12030	1385	-222
12030	1386	-269
12030	1387	-308
12030	1388	-319
12030	1389	-293
12030	1390	-265
12030	1391	-269
12030	1392	-300
12030	1393	-332
12030	1394	-352
12030	1395	-355
12030	1396	-324
12030	1397	-250
12030	1398	-172
12030	1399	-146
12030	1400	-186
12030	1401	-244
12030	1402	-271
12030	1403	-257
12030	1404	-214
12030	1405	-155
12030	1406	-113
12030	1407	-121
12030	1408	-150
12030	1409	-81
12030	1410	227
12030	1411	824
12030	1412	1643
12030	1413	2514
12030	1414	3224
12030	1415	3552
12030	1416	3367
12030	1417	2720
12030	1418	1834
12030	1419	966
12030	1420	301
12030	1421	-83
12030	1422	-209
12030	1423	-187
12030	1424	-165
12030	1425	-239
12030	1426	-393
12030	1427	-546
12030	1428	-638
12030	1429	-663
12030	1430	-637
12030	1431	-585
12030	1432	-552
12030	1433	-576
12030	1434	-638
12030	1435	-676
12030	1436	-656
12030	1437	-598
12030	1438	-547
12030	1439	-511
12030	1440	-490
12030	1441	-486
12030	1442	-495
12030	1443	-481
12030	1444	-418
12030	1445	-326
12030	1446	-255
12030	1447	-227
12030	1448	-214
12030	1449	-200
12030	1450	-197
12030	1451	-201
12030	1452	-187
12030	1453	-151
12030	1454	-121
12030	1455	-112
12030	1456	-105
12030	1457	-77
12030	1458	-41
12030	1459	-20
12030	1460	-7
12030	1461	20
12030	1462	62
12030	1463	94
12030	1464	112
12030	1465	140
12030	1466	178
12030	1467	200
12030	1468	197
12030	1469	194
12030	1470	212
12030	1471	240
12030	1472	263
12030	1473	292
12030	1474	338
12030	1475	384
12030	1476	402
12030	1477	400
12030	1478	408
12030	1479	430
12030	1480	446
12030	1481	448
12030	1482	455
12030	1483	469
12030	1484	464
12030	1485	433
12030	1486	403
12030	1487	394
12030	1488	392
12030	1489	382
12030	1490	368
12030	1491	363
12030	1492	354
12030	1493	315
12030	1494	251
12030	1495	194
12030	1496	148
12030	1497	91
12030	1498	15
12030	1499	-56
12030	1500	-113
12030	1501	-173
12030	1502	-238
12030	1503	-289
12030	1504	-309
12030	1505	-314
12030	1506	-334
12030	1507	-362
12030	1508	-377
12030	1509	-382
12030	1510	-394
12030	1511	-410
12030	1512	-402
12030	1513	-373
12030	1514	-355
12030	1515	-360
12030	1516	-367
12030	1517	-363
12030	1518	-360
12030	1519	-366
12030	1520	-363
12030	1521	-334
12030	1522	-296
12030	1523	-272
12030	1524	-258
12030	1525	-230
12030	1526	-191
12030	1527	-168
12030	1528	-168
12030	1529	-170
12030	1530	-169
12030	1531	-181
12030	1532	-207
12030	1533	-215
12030	1534	-186
12030	1535	-144
12030	1536	-114
12030	1537	-94
12030	1538	-74
12030	1539	-62
12030	1540	-71
12030	1541	-85
12030	1542	-76
12030	1543	-46
12030	1544	-29
12030	1545	-36
12030	1546	-47
12030	1547	-51
12030	1548	-64
12030	1549	-89
12030	1550	-102
12030	1551	-92
12030	1552	-79
12030	1553	-85
12030	1554	-95
12030	1555	-87
12030	1556	-69
12030	1557	-61
12030	1558	-63
12030	1559	-53
12030	1560	-32
12030	1561	-28
12030	1562	-45
12030	1563	-59
12030	1564	-60
12030	1565	-73
12030	1566	-103
12030	1567	-125
12030	1568	-117
12030	1569	-94
12030	1570	-71
12030	1571	-46
12030	1572	-1
12030	1573	50
12030	1574	81
12030	1575	96
12030	1576	127
12030	1577	181
12030	1578	231
12030	1579	263
12030	1580	289
12030	1581	310
12030	1582	304
12030	1583	263
12030	1584	218
12030	1585	195
12030	1586	184
12030	1587	162
12030	1588	131
12030	1589	107
12030	1590	84
12030	1591	43
12030	1592	-12
12030	1593	-55
12030	1594	-81
12030	1595	-127
12030	1596	-203
12030	1597	-274
12030	1598	-311
12030	1599	-317
12030	1600	-300
12030	1601	-256
12030	1602	-195
12030	1603	-159
12030	1604	-180
12030	1605	-233
12030	1606	-264
12030	1607	-250
12030	1608	-214
12030	1609	-182
12030	1610	-160
12030	1611	-161
12030	1612	-197
12030	1613	-243
12030	1614	-245
12030	1615	-188
12030	1616	-120
12030	1617	-100
12030	1618	-132
12030	1619	-155
12030	1620	-81
12030	1621	186
12030	1622	721
12030	1623	1510
12030	1624	2396
12030	1625	3114
12030	1626	3437
12030	1627	3274
12030	1628	2682
12030	1629	1830
12030	1630	961
12030	1631	308
12030	1632	-25
12030	1633	-103
12030	1634	-76
12030	1635	-74
12030	1636	-152
12030	1637	-306
12030	1638	-489
12030	1639	-627
12030	1640	-661
12030	1641	-614
12030	1642	-567
12030	1643	-576
12030	1644	-628
12030	1645	-685
12030	1646	-723
12030	1647	-718
12030	1648	-655
12030	1649	-556
12030	1650	-479
12030	1651	-468
12030	1652	-504
12030	1653	-531
12030	1654	-518
12030	1655	-476
12030	1656	-417
12030	1657	-348
12030	1658	-291
12030	1659	-273
12030	1660	-292
12030	1661	-303
12030	1662	-280
12030	1663	-239
12030	1664	-206
12030	1665	-181
12030	1666	-152
12030	1667	-129
12030	1668	-122
12030	1669	-115
12030	1670	-79
12030	1671	-21
12030	1672	26
12030	1673	48
12030	1674	65
12030	1675	85
12030	1676	95
12030	1677	95
12030	1678	115
12030	1679	167
12030	1680	223
12030	1681	256
12030	1682	275
12030	1683	303
12030	1684	334
12030	1685	354
12030	1686	371
12030	1687	406
12030	1688	451
12030	1689	468
12030	1690	451
12030	1691	428
12030	1692	415
12030	1693	402
12030	1694	387
12030	1695	393
12030	1696	423
12030	1697	445
12030	1698	431
12030	1699	392
12030	1700	356
12030	1701	329
12030	1702	298
12030	1703	268
12030	1704	251
12030	1705	236
12030	1706	183
12030	1707	88
12030	1708	-14
12030	1709	-95
12030	1710	-160
12030	1711	-217
12030	1712	-253
12030	1713	-266
12030	1714	-286
12030	1715	-339
12030	1716	-408
12030	1717	-452
12030	1718	-466
12030	1719	-468
12030	1720	-464
12030	1721	-441
12030	1722	-408
12030	1723	-398
12030	1724	-417
12030	1725	-434
12030	1726	-429
12030	1727	-416
12030	1728	-405
12030	1729	-386
12030	1730	-351
12030	1731	-318
12030	1732	-310
12030	1733	-314
12030	1734	-303
12030	1735	-275
12030	1736	-253
12030	1737	-243
12030	1738	-224
12030	1739	-197
12030	1740	-190
12030	1741	-207
12030	1742	-221
12030	1743	-218
12030	1744	-215
12030	1745	-224
12030	1746	-227
12030	1747	-204
12030	1748	-162
12030	1749	-126
12030	1750	-95
12030	1751	-54
12030	1752	-14
12030	1753	-3
12030	1754	-26
12030	1755	-50
12030	1756	-59
12030	1757	-70
12030	1758	-89
12030	1759	-94
12030	1760	-79
12030	1761	-68
12030	1762	-77
12030	1763	-94
12030	1764	-90
12030	1765	-71
12030	1766	-59
12030	1767	-57
12030	1768	-47
12030	1769	-34
12030	1770	-46
12030	1771	-84
12030	1772	-116
12030	1773	-121
12030	1774	-119
12030	1775	-122
12030	1776	-113
12030	1777	-87
12030	1778	-67
12030	1779	-75
12030	1780	-93
12030	1781	-94
12030	1782	-71
12030	1783	-40
12030	1784	-2
12030	1785	58
12030	1786	133
12030	1787	188
12030	1788	213
12030	1789	227
12030	1790	246
12030	1791	250
12030	1792	228
12030	1793	205
12030	1794	198
12030	1795	197
12030	1796	181
12030	1797	156
12030	1798	142
12030	1799	130
12030	1800	94
12030	1801	35
12030	1802	-18
12030	1803	-57
12030	1804	-104
12030	1805	-166
12030	1806	-229
12030	1807	-277
12030	1808	-321
12030	1809	-362
12030	1810	-373
12030	1811	-338
12030	1812	-283
12030	1813	-251
12030	1814	-251
12030	1815	-261
12030	1816	-263
12030	1817	-260
12030	1818	-243
12030	1819	-199
12030	1820	-152
12030	1821	-149
12030	1822	-204
12030	1823	-269
12030	1824	-288
12030	1825	-255
12030	1826	-201
12030	1827	-155
12030	1828	-144
12030	1829	-180
12030	1830	-216
12030	1831	-123
12030	1832	249
12030	1833	949
12030	1834	1870
12030	1835	2797
12030	1836	3489
12030	1837	3734
12030	1838	3428
12030	1839	2660
12030	1840	1684
12030	1841	790
12030	1842	161
12030	1843	-162
12030	1844	-244
12030	1845	-212
12030	1846	-207
12030	1847	-312
12030	1848	-495
12030	1849	-656
12030	1850	-727
12030	1851	-722
12030	1852	-683
12030	1853	-647
12030	1854	-648
12030	1855	-702
12030	1856	-781
12030	1857	-815
12030	1858	-768
12030	1859	-666
12030	1860	-573
12030	1861	-521
12030	1862	-505
12030	1863	-512
12030	1864	-529
12030	1865	-523
12030	1866	-460
12030	1867	-354
12030	1868	-267
12030	1869	-233
12030	1870	-230
12030	1871	-237
12030	1872	-254
12030	1873	-271
12030	1874	-263
12030	1875	-222
12030	1876	-171
12030	1877	-141
12030	1878	-128
12030	1879	-108
12030	1880	-78
12030	1881	-57
12030	1882	-43
12030	1883	-14
12030	1884	35
12030	1885	77
12030	1886	97
12030	1887	115
12030	1888	144
12030	1889	168
12030	1890	174
12030	1891	182
12030	1892	211
12030	1893	248
12030	1894	270
12030	1895	279
12030	1896	299
12030	1897	328
12030	1898	342
12030	1899	337
12030	1900	336
12030	1901	344
12030	1902	338
12030	1903	311
12030	1904	291
12030	1905	295
12030	1906	311
12030	1907	322
12030	1908	334
12030	1909	354
12030	1910	367
12030	1911	345
12030	1912	293
12030	1913	244
12030	1914	209
12030	1915	170
12030	1916	118
12030	1917	71
12030	1918	31
12030	1919	-28
12030	1920	-117
12030	1921	-207
12030	1922	-269
12030	1923	-313
12030	1924	-356
12030	1925	-389
12030	1926	-400
12030	1927	-400
12030	1928	-419
12030	1929	-452
12030	1930	-471
12030	1931	-469
12030	1932	-467
12030	1933	-480
12030	1934	-488
12030	1935	-486
12030	1936	-490
12030	1937	-510
12030	1938	-518
12030	1939	-492
12030	1940	-448
12030	1941	-413
12030	1942	-390
12030	1943	-362
12030	1944	-333
12030	1945	-324
12030	1946	-327
12030	1947	-308
12030	1948	-265
12030	1949	-227
12030	1950	-208
12030	1951	-189
12030	1952	-164
12030	1953	-149
12030	1954	-150
12030	1955	-145
12030	1956	-117
12030	1957	-77
12030	1958	-57
12030	1959	-55
12030	1960	-49
12030	1961	-32
12030	1962	-24
12030	1963	-23
12030	1964	-4
12030	1965	34
12030	1966	58
12030	1967	51
12030	1968	32
12030	1969	22
12030	1970	11
12030	1971	-10
12030	1972	-19
12030	1973	1
12030	1974	34
12030	1975	51
12030	1976	46
12030	1977	38
12030	1978	29
12030	1979	2
12030	1980	-39
12030	1981	-63
12030	1982	-59
12030	1983	-53
12030	1984	-62
12030	1985	-71
12030	1986	-70
12030	1987	-73
12030	1988	-95
12030	1989	-120
12030	1990	-119
12030	1991	-96
12030	1992	-78
12030	1993	-67
12030	1994	-46
12030	1995	-12
12030	1996	9
12030	1997	16
12030	1998	36
12030	1999	81
[truncated: 159,280 more rows]
