# Supplementary material for: Are Complexity Metrics Reliable in Assessing HRV Control in Obese Patients During Sleep?
Source: PLoS One. 2015 Apr 20;10(4):e0124458. doi: 10.1371/journal.pone.0124458 (PMC4404104; doi:10.1371/journal.pone.0124458)
Supplement: S2 Dataset — (ZIP) [file pone.0124458.s002.zip › cabiddu_obese_patients_data/SUBJECT (7)/4/FC.txt]

13950	0	70
13950	1	60
13950	2	56
13950	3	28
13950	4	-23
13950	5	-70
13950	6	-106
13950	7	-152
13950	8	-205
13950	9	-248
13950	10	-283
13950	11	-327
13950	12	-382
13950	13	-414
13950	14	-402
13950	15	-367
13950	16	-345
13950	17	-344
13950	18	-353
13950	19	-369
13950	20	-390
13950	21	-399
13950	22	-368
13950	23	-315
13950	24	-292
13950	25	-315
13950	26	-347
13950	27	-349
13950	28	-317
13950	29	-270
13950	30	-220
13950	31	-192
13950	32	-206
13950	33	-232
13950	34	-151
13950	35	180
13950	36	817
13950	37	1683
13950	38	2599
13950	39	3337
13950	40	3670
13950	41	3461
13950	42	2765
13950	43	1815
13950	44	889
13950	45	186
13950	46	-212
13950	47	-331
13950	48	-287
13950	49	-240
13950	50	-297
13950	51	-453
13950	52	-623
13950	53	-739
13950	54	-785
13950	55	-771
13950	56	-719
13950	57	-667
13950	58	-659
13950	59	-690
13950	60	-708
13950	61	-682
13950	62	-630
13950	63	-591
13950	64	-573
13950	65	-568
13950	66	-570
13950	67	-577
13950	68	-561
13950	69	-500
13950	70	-410
13950	71	-343
13950	72	-322
13950	73	-316
13950	74	-304
13950	75	-301
13950	76	-305
13950	77	-296
13950	78	-267
13950	79	-243
13950	80	-240
13950	81	-238
13950	82	-214
13950	83	-174
13950	84	-141
13950	85	-117
13950	86	-78
13950	87	-25
13950	88	20
13950	89	47
13950	90	82
13950	91	131
13950	92	168
13950	93	181
13950	94	192
13950	95	222
13950	96	255
13950	97	277
13950	98	296
13950	99	330
13950	100	371
13950	101	392
13950	102	395
13950	103	403
13950	104	420
13950	105	417
13950	106	388
13950	107	360
13950	108	349
13950	109	338
13950	110	318
13950	111	310
13950	112	324
13950	113	339
13950	114	331
13950	115	302
13950	116	275
13950	117	249
13950	118	202
13950	119	135
13950	120	75
13950	121	24
13950	122	-43
13950	123	-128
13950	124	-204
13950	125	-252
13950	126	-291
13950	127	-334
13950	128	-371
13950	129	-391
13950	130	-411
13950	131	-453
13950	132	-504
13950	133	-534
13950	134	-538
13950	135	-539
13950	136	-538
13950	137	-518
13950	138	-481
13950	139	-457
13950	140	-456
13950	141	-450
13950	142	-425
13950	143	-398
13950	144	-383
13950	145	-371
13950	146	-347
13950	147	-321
13950	148	-312
13950	149	-311
13950	150	-292
13950	151	-259
13950	152	-239
13950	153	-240
13950	154	-241
13950	155	-234
13950	156	-238
13950	157	-259
13950	158	-269
13950	159	-255
13950	160	-227
13950	161	-207
13950	162	-186
13950	163	-148
13950	164	-108
13950	165	-90
13950	166	-88
13950	167	-73
13950	168	-39
13950	169	-9
13950	170	8
13950	171	29
13950	172	57
13950	173	61
13950	174	27
13950	175	-22
13950	176	-60
13950	177	-92
13950	178	-129
13950	179	-157
13950	180	-160
13950	181	-152
13950	182	-160
13950	183	-182
13950	184	-188
13950	185	-169
13950	186	-154
13950	187	-157
13950	188	-162
13950	189	-166
13950	190	-185
13950	191	-222
13950	192	-248
13950	193	-235
13950	194	-199
13950	195	-172
13950	196	-159
13950	197	-149
13950	198	-142
13950	199	-149
13950	200	-155
13950	201	-123
13950	202	-51
13950	203	19
13950	204	58
13950	205	74
13950	206	80
13950	207	72
13950	208	56
13950	209	64
13950	210	118
13950	211	192
13950	212	242
13950	213	258
13950	214	258
13950	215	243
13950	216	203
13950	217	150
13950	218	115
13950	219	106
13950	220	89
13950	221	46
13950	222	-7
13950	223	-56
13950	224	-110
13950	225	-177
13950	226	-236
13950	227	-267
13950	228	-290
13950	229	-324
13950	230	-353
13950	231	-342
13950	232	-289
13950	233	-230
13950	234	-195
13950	235	-185
13950	236	-199
13950	237	-243
13950	238	-297
13950	239	-315
13950	240	-281
13950	241	-234
13950	242	-220
13950	243	-242
13950	244	-267
13950	245	-270
13950	246	-246
13950	247	-192
13950	248	-120
13950	249	-77
13950	250	-106
13950	251	-173
13950	252	-145
13950	253	118
13950	254	677
13950	255	1491
13950	256	2420
13950	257	3227
13950	258	3649
13950	259	3533
13950	260	2924
13950	261	2035
13950	262	1127
13950	263	412
13950	264	1
13950	265	-117
13950	266	-76
13950	267	-57
13950	268	-157
13950	269	-355
13950	270	-568
13950	271	-725
13950	272	-788
13950	273	-751
13950	274	-656
13950	275	-582
13950	276	-585
13950	277	-642
13950	278	-690
13950	279	-687
13950	280	-643
13950	281	-578
13950	282	-505
13950	283	-451
13950	284	-449
13950	285	-487
13950	286	-510
13950	287	-482
13950	288	-423
13950	289	-364
13950	290	-314
13950	291	-267
13950	292	-234
13950	293	-231
13950	294	-240
13950	295	-224
13950	296	-184
13950	297	-147
13950	298	-126
13950	299	-101
13950	300	-72
13950	301	-59
13950	302	-65
13950	303	-57
13950	304	-18
13950	305	35
13950	306	74
13950	307	105
13950	308	140
13950	309	169
13950	310	175
13950	311	171
13950	312	191
13950	313	236
13950	314	277
13950	315	302
13950	316	327
13950	317	358
13950	318	377
13950	319	373
13950	320	371
13950	321	388
13950	322	405
13950	323	402
13950	324	389
13950	325	388
13950	326	399
13950	327	399
13950	328	390
13950	329	394
13950	330	408
13950	331	401
13950	332	367
13950	333	329
13950	334	299
13950	335	261
13950	336	203
13950	337	146
13950	338	106
13950	339	67
13950	340	12
13950	341	-53
13950	342	-103
13950	343	-146
13950	344	-204
13950	345	-274
13950	346	-328
13950	347	-358
13950	348	-389
13950	349	-429
13950	350	-456
13950	351	-463
13950	352	-470
13950	353	-491
13950	354	-506
13950	355	-499
13950	356	-481
13950	357	-476
13950	358	-476
13950	359	-458
13950	360	-422
13950	361	-392
13950	362	-372
13950	363	-344
13950	364	-308
13950	365	-296
13950	366	-312
13950	367	-323
13950	368	-306
13950	369	-275
13950	370	-251
13950	371	-227
13950	372	-198
13950	373	-179
13950	374	-187
13950	375	-202
13950	376	-185
13950	377	-128
13950	378	-64
13950	379	-19
13950	380	7
13950	381	8
13950	382	-37
13950	383	-116
13950	384	-182
13950	385	-200
13950	386	-179
13950	387	-149
13950	388	-112
13950	389	-67
13950	390	-34
13950	391	-32
13950	392	-49
13950	393	-51
13950	394	-34
13950	395	-28
13950	396	-48
13950	397	-73
13950	398	-89
13950	399	-111
13950	400	-139
13950	401	-146
13950	402	-128
13950	403	-107
13950	404	-114
13950	405	-141
13950	406	-161
13950	407	-168
13950	408	-177
13950	409	-183
13950	410	-162
13950	411	-124
13950	412	-102
13950	413	-110
13950	414	-121
13950	415	-119
13950	416	-118
13950	417	-121
13950	418	-105
13950	419	-56
13950	420	9
13950	421	64
13950	422	109
13950	423	161
13950	424	208
13950	425	224
13950	426	210
13950	427	196
13950	428	197
13950	429	192
13950	430	178
13950	431	171
13950	432	182
13950	433	181
13950	434	148
13950	435	101
13950	436	57
13950	437	12
13950	438	-50
13950	439	-116
13950	440	-165
13950	441	-199
13950	442	-247
13950	443	-318
13950	444	-376
13950	445	-402
13950	446	-409
13950	447	-403
13950	448	-375
13950	449	-331
13950	450	-313
13950	451	-339
13950	452	-378
13950	453	-381
13950	454	-336
13950	455	-271
13950	456	-208
13950	457	-161
13950	458	-148
13950	459	-178
13950	460	-212
13950	461	-190
13950	462	-105
13950	463	-11
13950	464	21
13950	465	-19
13950	466	-75
13950	467	-53
13950	468	175
13950	469	722
13950	470	1589
13950	471	2603
13950	472	3473
13950	473	3931
13950	474	3841
13950	475	3229
13950	476	2266
13950	477	1236
13950	478	421
13950	479	-35
13950	480	-182
13950	481	-172
13950	482	-150
13950	483	-209
13950	484	-372
13950	485	-590
13950	486	-762
13950	487	-810
13950	488	-745
13950	489	-652
13950	490	-596
13950	491	-589
13950	492	-619
13950	493	-668
13950	494	-698
13950	495	-667
13950	496	-585
13950	497	-510
13950	498	-484
13950	499	-496
13950	500	-507
13950	501	-503
13950	502	-482
13950	503	-436
13950	504	-359
13950	505	-279
13950	506	-230
13950	507	-214
13950	508	-203
13950	509	-181
13950	510	-167
13950	511	-167
13950	512	-163
13950	513	-144
13950	514	-128
13950	515	-125
13950	516	-118
13950	517	-89
13950	518	-51
13950	519	-25
13950	520	-7
13950	521	25
13950	522	66
13950	523	92
13950	524	97
13950	525	109
13950	526	137
13950	527	157
13950	528	160
13950	529	168
13950	530	189
13950	531	207
13950	532	211
13950	533	214
13950	534	238
13950	535	272
13950	536	287
13950	537	286
13950	538	293
13950	539	313
13950	540	324
13950	541	325
13950	542	336
13950	543	358
13950	544	360
13950	545	329
13950	546	287
13950	547	256
13950	548	227
13950	549	191
13950	550	159
13950	551	147
13950	552	138
13950	553	103
13950	554	43
13950	555	-16
13950	556	-67
13950	557	-131
13950	558	-208
13950	559	-272
13950	560	-311
13950	561	-345
13950	562	-384
13950	563	-410
13950	564	-409
13950	565	-399
13950	566	-409
13950	567	-433
13950	568	-447
13950	569	-453
13950	570	-464
13950	571	-471
13950	572	-449
13950	573	-404
13950	574	-366
13950	575	-356
13950	576	-358
13950	577	-359
13950	578	-370
13950	579	-394
13950	580	-406
13950	581	-386
13950	582	-351
13950	583	-326
13950	584	-311
13950	585	-284
13950	586	-246
13950	587	-219
13950	588	-205
13950	589	-182
13950	590	-152
13950	591	-144
13950	592	-163
13950	593	-178
13950	594	-168
13950	595	-149
13950	596	-134
13950	597	-117
13950	598	-89
13950	599	-67
13950	600	-73
13950	601	-91
13950	602	-90
13950	603	-61
13950	604	-30
13950	605	-8
13950	606	18
13950	607	46
13950	608	48
13950	609	16
13950	610	-17
13950	611	-29
13950	612	-34
13950	613	-51
13950	614	-68
13950	615	-67
13950	616	-57
13950	617	-59
13950	618	-66
13950	619	-56
13950	620	-34
13950	621	-31
13950	622	-61
13950	623	-94
13950	624	-115
13950	625	-134
13950	626	-153
13950	627	-152
13950	628	-122
13950	629	-91
13950	630	-85
13950	631	-98
13950	632	-105
13950	633	-103
13950	634	-108
13950	635	-112
13950	636	-87
13950	637	-35
13950	638	10
13950	639	40
13950	640	75
13950	641	120
13950	642	157
13950	643	173
13950	644	191
13950	645	227
13950	646	264
13950	647	279
13950	648	276
13950	649	273
13950	650	265
13950	651	237
13950	652	197
13950	653	179
13950	654	189
13950	655	195
13950	656	177
13950	657	149
13950	658	115
13950	659	60
13950	660	-22
13950	661	-100
13950	662	-150
13950	663	-189
13950	664	-236
13950	665	-280
13950	666	-292
13950	667	-271
13950	668	-244
13950	669	-228
13950	670	-216
13950	671	-218
13950	672	-250
13950	673	-298
13950	674	-318
13950	675	-289
13950	676	-243
13950	677	-222
13950	678	-230
13950	679	-247
13950	680	-256
13950	681	-248
13950	682	-208
13950	683	-135
13950	684	-70
13950	685	-66
13950	686	-101
13950	687	-65
13950	688	168
13950	689	661
13950	690	1405
13950	691	2293
13950	692	3111
13950	693	3599
13950	694	3582
13950	695	3065
13950	696	2220
13950	697	1288
13950	698	490
13950	699	-23
13950	700	-221
13950	701	-208
13950	702	-157
13950	703	-186
13950	704	-307
13950	705	-468
13950	706	-619
13950	707	-711
13950	708	-718
13950	709	-656
13950	710	-593
13950	711	-580
13950	712	-607
13950	713	-626
13950	714	-615
13950	715	-582
13950	716	-537
13950	717	-477
13950	718	-424
13950	719	-407
13950	720	-420
13950	721	-422
13950	722	-390
13950	723	-349
13950	724	-320
13950	725	-301
13950	726	-274
13950	727	-246
13950	728	-230
13950	729	-217
13950	730	-187
13950	731	-152
13950	732	-139
13950	733	-144
13950	734	-134
13950	735	-97
13950	736	-60
13950	737	-36
13950	738	-9
13950	739	32
13950	740	63
13950	741	74
13950	742	89
13950	743	124
13950	744	167
13950	745	197
13950	746	220
13950	747	257
13950	748	307
13950	749	340
13950	750	354
13950	751	370
13950	752	394
13950	753	404
13950	754	398
13950	755	403
13950	756	432
13950	757	461
13950	758	470
13950	759	468
13950	760	472
13950	761	475
13950	762	463
13950	763	446
13950	764	451
13950	765	473
13950	766	482
13950	767	469
13950	768	455
13950	769	446
13950	770	418
13950	771	363
13950	772	300
13950	773	243
13950	774	177
13950	775	88
13950	776	-3
13950	777	-71
13950	778	-119
13950	779	-169
13950	780	-221
13950	781	-258
13950	782	-284
13950	783	-328
13950	784	-387
13950	785	-427
13950	786	-433
13950	787	-426
13950	788	-422
13950	789	-414
13950	790	-402
13950	791	-403
13950	792	-429
13950	793	-460
13950	794	-465
13950	795	-444
13950	796	-424
13950	797	-413
13950	798	-394
13950	799	-366
13950	800	-350
13950	801	-347
13950	802	-332
13950	803	-298
13950	804	-270
13950	805	-270
13950	806	-279
13950	807	-275
13950	808	-263
13950	809	-250
13950	810	-224
13950	811	-169
13950	812	-103
13950	813	-63
13950	814	-61
13950	815	-70
13950	816	-77
13950	817	-99
13950	818	-133
13950	819	-146
13950	820	-130
13950	821	-109
13950	822	-104
13950	823	-105
13950	824	-100
13950	825	-98
13950	826	-116
13950	827	-140
13950	828	-140
13950	829	-115
13950	830	-91
13950	831	-78
13950	832	-61
13950	833	-40
13950	834	-40
13950	835	-68
13950	836	-94
13950	837	-94
13950	838	-87
13950	839	-88
13950	840	-87
13950	841	-75
13950	842	-67
13950	843	-86
13950	844	-120
13950	845	-134
13950	846	-123
13950	847	-109
13950	848	-101
13950	849	-84
13950	850	-57
13950	851	-49
13950	852	-62
13950	853	-65
13950	854	-37
13950	855	12
13950	856	62
13950	857	119
13950	858	192
13950	859	257
13950	860	287
13950	861	284
13950	862	277
13950	863	279
13950	864	271
13950	865	252
13950	866	242
13950	867	238
13950	868	214
13950	869	160
13950	870	103
13950	871	68
13950	872	43
13950	873	15
13950	874	-15
13950	875	-35
13950	876	-61
13950	877	-116
13950	878	-195
13950	879	-272
13950	880	-322
13950	881	-352
13950	882	-360
13950	883	-327
13950	884	-264
13950	885	-220
13950	886	-229
13950	887	-272
13950	888	-308
13950	889	-318
13950	890	-301
13950	891	-253
13950	892	-185
13950	893	-137
13950	894	-146
13950	895	-198
13950	896	-228
13950	897	-198
13950	898	-130
13950	899	-68
13950	900	-40
13950	901	-55
13950	902	-93
13950	903	-61
13950	904	189
13950	905	753
13950	906	1591
13950	907	2519
13950	908	3293
13950	909	3693
13950	910	3576
13950	911	2953
13950	912	2013
13950	913	1052
13950	914	314
13950	915	-104
13950	916	-240
13950	917	-206
13950	918	-149
13950	919	-194
13950	920	-363
13950	921	-575
13950	922	-721
13950	923	-755
13950	924	-706
13950	925	-627
13950	926	-563
13950	927	-554
13950	928	-614
13950	929	-697
13950	930	-728
13950	931	-680
13950	932	-594
13950	933	-518
13950	934	-468
13950	935	-444
13950	936	-448
13950	937	-467
13950	938	-463
13950	939	-408
13950	940	-328
13950	941	-266
13950	942	-234
13950	943	-208
13950	944	-192
13950	945	-197
13950	946	-216
13950	947	-213
13950	948	-175
13950	949	-126
13950	950	-85
13950	951	-43
13950	952	0
13950	953	24
13950	954	14
13950	955	-6
13950	956	-4
13950	957	22
13950	958	52
13950	959	83
13950	960	132
13950	961	191
13950	962	233
13950	963	252
13950	964	273
13950	965	306
13950	966	333
13950	967	343
13950	968	354
13950	969	388
13950	970	428
13950	971	453
13950	972	466
13950	973	480
13950	974	491
13950	975	477
13950	976	443
13950	977	420
13950	978	420
13950	979	418
13950	980	401
13950	981	388
13950	982	385
13950	983	371
13950	984	337
13950	985	305
13950	986	291
13950	987	272
13950	988	224
13950	989	147
13950	990	65
13950	991	-12
13950	992	-95
13950	993	-174
13950	994	-219
13950	995	-229
13950	996	-244
13950	997	-288
13950	998	-339
13950	999	-384
13950	1000	-427
13950	1001	-468
13950	1002	-488
13950	1003	-473
13950	1004	-445
13950	1005	-436
13950	1006	-447
13950	1007	-452
13950	1008	-440
13950	1009	-427
13950	1010	-414
13950	1011	-381
13950	1012	-329
13950	1013	-292
13950	1014	-292
13950	1015	-307
13950	1016	-319
13950	1017	-330
13950	1018	-343
13950	1019	-337
13950	1020	-292
13950	1021	-224
13950	1022	-171
13950	1023	-143
13950	1024	-124
13950	1025	-113
13950	1026	-124
13950	1027	-149
13950	1028	-151
13950	1029	-119
13950	1030	-79
13950	1031	-59
13950	1032	-49
13950	1033	-46
13950	1034	-61
13950	1035	-100
13950	1036	-140
13950	1037	-153
13950	1038	-143
13950	1039	-135
13950	1040	-126
13950	1041	-96
13950	1042	-44
13950	1043	1
13950	1044	21
13950	1045	27
13950	1046	18
13950	1047	-25
13950	1048	-103
13950	1049	-170
13950	1050	-192
13950	1051	-172
13950	1052	-143
13950	1053	-113
13950	1054	-82
13950	1055	-67
13950	1056	-88
13950	1057	-133
13950	1058	-159
13950	1059	-153
13950	1060	-142
13950	1061	-143
13950	1062	-144
13950	1063	-138
13950	1064	-138
13950	1065	-149
13950	1066	-140
13950	1067	-94
13950	1068	-30
13950	1069	20
13950	1070	56
13950	1071	99
13950	1072	148
13950	1073	187
13950	1074	219
13950	1075	261
13950	1076	308
13950	1077	329
13950	1078	311
13950	1079	279
13950	1080	254
13950	1081	225
13950	1082	186
13950	1083	154
13950	1084	141
13950	1085	130
13950	1086	95
13950	1087	40
13950	1088	-8
13950	1089	-51
13950	1090	-105
13950	1091	-175
13950	1092	-242
13950	1093	-291
13950	1094	-333
13950	1095	-360
13950	1096	-349
13950	1097	-296
13950	1098	-244
13950	1099	-240
13950	1100	-279
13950	1101	-324
13950	1102	-350
13950	1103	-346
13950	1104	-308
13950	1105	-240
13950	1106	-183
13950	1107	-189
13950	1108	-256
13950	1109	-315
13950	1110	-311
13950	1111	-250
13950	1112	-171
13950	1113	-115
13950	1114	-113
13950	1115	-167
13950	1116	-196
13950	1117	-48
13950	1118	420
13950	1119	1223
13950	1120	2211
13950	1121	3139
13950	1122	3753
13950	1123	3861
13950	1124	3410
13950	1125	2541
13950	1126	1541
13950	1127	689
13950	1128	127
13950	1129	-137
13950	1130	-194
13950	1131	-180
13950	1132	-224
13950	1133	-377
13950	1134	-581
13950	1135	-731
13950	1136	-772
13950	1137	-729
13950	1138	-656
13950	1139	-589
13950	1140	-565
13950	1141	-608
13950	1142	-683
13950	1143	-723
13950	1144	-694
13950	1145	-629
13950	1146	-575
13950	1147	-546
13950	1148	-535
13950	1149	-539
13950	1150	-548
13950	1151	-535
13950	1152	-473
13950	1153	-382
13950	1154	-316
13950	1155	-292
13950	1156	-282
13950	1157	-276
13950	1158	-284
13950	1159	-303
13950	1160	-304
13950	1161	-278
13950	1162	-246
13950	1163	-221
13950	1164	-194
13950	1165	-147
13950	1166	-90
13950	1167	-48
13950	1168	-13
13950	1169	35
13950	1170	93
13950	1171	132
13950	1172	145
13950	1173	159
13950	1174	184
13950	1175	207
13950	1176	220
13950	1177	245
13950	1178	293
13950	1179	338
13950	1180	359
13950	1181	368
13950	1182	385
13950	1183	404
13950	1184	409
13950	1185	406
13950	1186	418
13950	1187	447
13950	1188	466
13950	1189	466
13950	1190	468
13950	1191	475
13950	1192	466
13950	1193	430
13950	1194	395
13950	1195	383
13950	1196	378
13950	1197	361
13950	1198	333
13950	1199	307
13950	1200	272
13950	1201	208
13950	1202	122
13950	1203	47
13950	1204	-9
13950	1205	-68
13950	1206	-143
13950	1207	-213
13950	1208	-271
13950	1209	-338
13950	1210	-420
13950	1211	-488
13950	1212	-516
13950	1213	-518
13950	1214	-517
13950	1215	-511
13950	1216	-488
13950	1217	-460
13950	1218	-452
13950	1219	-466
13950	1220	-474
13950	1221	-466
13950	1222	-464
13950	1223	-474
13950	1224	-472
13950	1225	-451
13950	1226	-432
13950	1227	-429
13950	1228	-427
13950	1229	-408
13950	1230	-379
13950	1231	-363
13950	1232	-356
13950	1233	-331
13950	1234	-290
13950	1235	-255
13950	1236	-229
13950	1237	-191
13950	1238	-141
13950	1239	-112
13950	1240	-116
13950	1241	-129
13950	1242	-129
13950	1243	-126
13950	1244	-130
13950	1245	-124
13950	1246	-97
13950	1247	-66
13950	1248	-60
13950	1249	-72
13950	1250	-75
13950	1251	-61
13950	1252	-52
13950	1253	-52
13950	1254	-43
13950	1255	-23
13950	1256	-17
13950	1257	-34
13950	1258	-49
13950	1259	-42
13950	1260	-26
13950	1261	-22
13950	1262	-26
13950	1263	-23
13950	1264	-22
13950	1265	-37
13950	1266	-58
13950	1267	-56
13950	1268	-31
13950	1269	-20
13950	1270	-39
13950	1271	-70
13950	1272	-95
13950	1273	-124
13950	1274	-157
13950	1275	-169
13950	1276	-144
13950	1277	-111
13950	1278	-99
13950	1279	-104
13950	1280	-104
13950	1281	-98
13950	1282	-99
13950	1283	-99
13950	1284	-72
13950	1285	-19
13950	1286	32
13950	1287	69
13950	1288	111
13950	1289	168
13950	1290	214
13950	1291	236
13950	1292	251
13950	1293	274
13950	1294	290
13950	1295	281
13950	1296	257
13950	1297	240
13950	1298	226
13950	1299	197
13950	1300	155
13950	1301	123
13950	1302	111
13950	1303	93
13950	1304	54
13950	1305	13
13950	1306	-31
13950	1307	-92
13950	1308	-176
13950	1309	-263
13950	1310	-325
13950	1311	-358
13950	1312	-372
13950	1313	-363
13950	1314	-323
13950	1315	-276
13950	1316	-264
13950	1317	-296
13950	1318	-330
13950	1319	-332
13950	1320	-302
13950	1321	-256
13950	1322	-198
13950	1323	-158
13950	1324	-173
13950	1325	-241
13950	1326	-305
13950	1327	-303
13950	1328	-231
13950	1329	-138
13950	1330	-79
13950	1331	-76
13950	1332	-111
13950	1333	-120
13950	1334	30
13950	1335	479
13950	1336	1248
13950	1337	2196
13950	1338	3079
13950	1339	3654
13950	1340	3744
13950	1341	3298
13950	1342	2440
13950	1343	1438
13950	1344	575
13950	1345	19
13950	1346	-222
13950	1347	-246
13950	1348	-187
13950	1349	-174
13950	1350	-285
13950	1351	-487
13950	1352	-677
13950	1353	-776
13950	1354	-785
13950	1355	-745
13950	1356	-692
13950	1357	-651
13950	1358	-645
13950	1359	-671
13950	1360	-686
13950	1361	-649
13950	1362	-577
13950	1363	-517
13950	1364	-496
13950	1365	-492
13950	1366	-490
13950	1367	-487
13950	1368	-472
13950	1369	-420
13950	1370	-339
13950	1371	-279
13950	1372	-265
13950	1373	-273
13950	1374	-273
13950	1375	-266
13950	1376	-260
13950	1377	-243
13950	1378	-198
13950	1379	-138
13950	1380	-94
13950	1381	-69
13950	1382	-43
13950	1383	-10
13950	1384	7
13950	1385	11
13950	1386	26
13950	1387	64
13950	1388	100
13950	1389	117
13950	1390	131
13950	1391	163
13950	1392	204
13950	1393	236
13950	1394	266
13950	1395	312
13950	1396	368
13950	1397	401
13950	1398	406
13950	1399	410
13950	1400	426
13950	1401	439
13950	1402	441
13950	1403	455
13950	1404	488
13950	1405	514
13950	1406	511
13950	1407	493
13950	1408	481
13950	1409	473
13950	1410	455
13950	1411	435
13950	1412	432
13950	1413	438
13950	1414	416
13950	1415	357
13950	1416	289
13950	1417	228
13950	1418	160
13950	1419	79
13950	1420	11
13950	1421	-35
13950	1422	-81
13950	1423	-146
13950	1424	-216
13950	1425	-269
13950	1426	-305
13950	1427	-344
13950	1428	-385
13950	1429	-407
13950	1430	-415
13950	1431	-437
13950	1432	-480
13950	1433	-514
13950	1434	-521
13950	1435	-517
13950	1436	-513
13950	1437	-494
13950	1438	-454
13950	1439	-415
13950	1440	-403
13950	1441	-408
13950	1442	-404
13950	1443	-392
13950	1444	-390
13950	1445	-390
13950	1446	-368
13950	1447	-327
13950	1448	-298
13950	1449	-293
13950	1450	-290
13950	1451	-278
13950	1452	-271
13950	1453	-275
13950	1454	-267
13950	1455	-233
13950	1456	-193
13950	1457	-175
13950	1458	-177
13950	1459	-176
13950	1460	-172
13950	1461	-175
13950	1462	-180
13950	1463	-161
13950	1464	-117
13950	1465	-83
13950	1466	-71
13950	1467	-69
13950	1468	-63
13950	1469	-69
13950	1470	-96
13950	1471	-122
13950	1472	-128
13950	1473	-123
13950	1474	-131
13950	1475	-144
13950	1476	-142
13950	1477	-125
13950	1478	-114
13950	1479	-114
13950	1480	-101
13950	1481	-75
13950	1482	-62
13950	1483	-77
13950	1484	-97
13950	1485	-102
13950	1486	-103
13950	1487	-111
13950	1488	-111
13950	1489	-92
13950	1490	-73
13950	1491	-77
13950	1492	-100
13950	1493	-110
13950	1494	-98
13950	1495	-80
13950	1496	-56
13950	1497	-9
13950	1498	56
13950	1499	105
13950	1500	121
13950	1501	125
13950	1502	134
13950	1503	140
13950	1504	134
13950	1505	136
13950	1506	162
13950	1507	204
13950	1508	233
13950	1509	244
13950	1510	255
13950	1511	264
13950	1512	246
13950	1513	198
13950	1514	150
13950	1515	115
13950	1516	70
13950	1517	9
13950	1518	-49
13950	1519	-89
13950	1520	-128
13950	1521	-181
13950	1522	-234
13950	1523	-272
13950	1524	-297
13950	1525	-324
13950	1526	-346
13950	1527	-335
13950	1528	-297
13950	1529	-271
13950	1530	-281
13950	1531	-307
13950	1532	-327
13950	1533	-338
13950	1534	-334
13950	1535	-301
13950	1536	-242
13950	1537	-204
13950	1538	-222
13950	1539	-275
13950	1540	-305
13950	1541	-281
13950	1542	-214
13950	1543	-132
13950	1544	-58
13950	1545	-29
13950	1546	-52
13950	1547	-52
13950	1548	117
13950	1549	567
13950	1550	1289
13950	1551	2155
13950	1552	2962
13950	1553	3479
13950	1554	3521
13950	1555	3046
13950	1556	2206
13950	1557	1272
13950	1558	492
13950	1559	-3
13950	1560	-200
13950	1561	-179
13950	1562	-89
13950	1563	-80
13950	1564	-203
13950	1565	-399
13950	1566	-576
13950	1567	-689
13950	1568	-730
13950	1569	-712
13950	1570	-665
13950	1571	-634
13950	1572	-644
13950	1573	-666
13950	1574	-650
13950	1575	-585
13950	1576	-512
13950	1577	-461
13950	1578	-433
13950	1579	-421
13950	1580	-432
13950	1581	-453
13950	1582	-439
13950	1583	-382
13950	1584	-312
13950	1585	-272
13950	1586	-259
13950	1587	-244
13950	1588	-225
13950	1589	-214
13950	1590	-198
13950	1591	-158
13950	1592	-100
13950	1593	-60
13950	1594	-44
13950	1595	-26
13950	1596	5
13950	1597	32
13950	1598	46
13950	1599	69
13950	1600	108
13950	1601	142
13950	1602	150
13950	1603	146
13950	1604	158
13950	1605	193
13950	1606	232
13950	1607	276
13950	1608	337
13950	1609	404
13950	1610	441
13950	1611	443
13950	1612	439
13950	1613	450
13950	1614	467
13950	1615	481
13950	1616	506
13950	1617	544
13950	1618	571
13950	1619	564
13950	1620	538
13950	1621	522
13950	1622	520
13950	1623	511
13950	1624	490
13950	1625	475
13950	1626	465
13950	1627	438
13950	1628	389
13950	1629	347
13950	1630	322
13950	1631	288
13950	1632	220
13950	1633	129
13950	1634	38
13950	1635	-52
13950	1636	-146
13950	1637	-224
13950	1638	-263
13950	1639	-272
13950	1640	-291
13950	1641	-332
13950	1642	-371
13950	1643	-399
13950	1644	-431
13950	1645	-467
13950	1646	-484
13950	1647	-468
13950	1648	-450
13950	1649	-451
13950	1650	-459
13950	1651	-456
13950	1652	-446
13950	1653	-443
13950	1654	-442
13950	1655	-423
13950	1656	-392
13950	1657	-374
13950	1658	-372
13950	1659	-358
13950	1660	-320
13950	1661	-282
13950	1662	-258
13950	1663	-237
13950	1664	-214
13950	1665	-206
13950	1666	-224
13950	1667	-240
13950	1668	-227
13950	1669	-186
13950	1670	-146
13950	1671	-116
13950	1672	-84
13950	1673	-56
13950	1674	-53
13950	1675	-68
13950	1676	-65
13950	1677	-31
13950	1678	4
13950	1679	14
13950	1680	7
13950	1681	-7
13950	1682	-36
13950	1683	-83
13950	1684	-116
13950	1685	-106
13950	1686	-61
13950	1687	-17
13950	1688	9
13950	1689	26
13950	1690	35
13950	1691	17
13950	1692	-19
13950	1693	-41
13950	1694	-37
13950	1695	-29
13950	1696	-34
13950	1697	-40
13950	1698	-31
13950	1699	-20
13950	1700	-25
13950	1701	-38
13950	1702	-39
13950	1703	-37
13950	1704	-52
13950	1705	-80
13950	1706	-90
13950	1707	-74
13950	1708	-58
13950	1709	-59
13950	1710	-60
13950	1711	-53
13950	1712	-51
13950	1713	-58
13950	1714	-47
13950	1715	1
13950	1716	71
13950	1717	128
13950	1718	168
13950	1719	208
13950	1720	245
13950	1721	264
13950	1722	272
13950	1723	294
13950	1724	337
13950	1725	363
13950	1726	359
13950	1727	340
13950	1728	324
13950	1729	298
13950	1730	258
13950	1731	224
13950	1732	211
13950	1733	200
13950	1734	160
13950	1735	99
13950	1736	44
13950	1737	6
13950	1738	-35
13950	1739	-78
13950	1740	-106
13950	1741	-134
13950	1742	-189
13950	1743	-272
13950	1744	-337
13950	1745	-357
13950	1746	-342
13950	1747	-320
13950	1748	-303
13950	1749	-289
13950	1750	-288
13950	1751	-302
13950	1752	-303
13950	1753	-257
13950	1754	-179
13950	1755	-129
13950	1756	-138
13950	1757	-186
13950	1758	-235
13950	1759	-269
13950	1760	-273
13950	1761	-231
13950	1762	-167
13950	1763	-133
13950	1764	-137
13950	1765	-103
13950	1766	100
13950	1767	567
13950	1768	1295
13950	1769	2182
13950	1770	3036
13950	1771	3607
13950	1772	3681
13950	1773	3212
13950	1774	2355
13950	1775	1373
13950	1776	514
13950	1777	-51
13950	1778	-271
13950	1779	-232
13950	1780	-116
13950	1781	-87
13950	1782	-200
13950	1783	-395
13950	1784	-589
13950	1785	-722
13950	1786	-761
13950	1787	-706
13950	1788	-614
13950	1789	-560
13950	1790	-569
13950	1791	-600
13950	1792	-608
13950	1793	-594
13950	1794	-570
13950	1795	-538
13950	1796	-502
13950	1797	-483
13950	1798	-489
13950	1799	-495
13950	1800	-466
13950	1801	-406
13950	1802	-355
13950	1803	-336
13950	1804	-327
13950	1805	-307
13950	1806	-289
13950	1807	-272
13950	1808	-233
13950	1809	-174
13950	1810	-130
13950	1811	-126
13950	1812	-134
13950	1813	-125
13950	1814	-94
13950	1815	-58
13950	1816	-22
13950	1817	26
13950	1818	72
13950	1819	88
13950	1820	77
13950	1821	78
13950	1822	109
13950	1823	152
13950	1824	191
13950	1825	234
13950	1826	284
13950	1827	322
13950	1828	332
13950	1829	341
13950	1830	372
13950	1831	419
13950	1832	453
13950	1833	473
13950	1834	499
13950	1835	532
13950	1836	547
13950	1837	542
13950	1838	540
13950	1839	547
13950	1840	536
13950	1841	496
13950	1842	454
13950	1843	429
13950	1844	411
13950	1845	387
13950	1846	363
13950	1847	352
13950	1848	338
13950	1849	297
13950	1850	234
13950	1851	178
13950	1852	135
13950	1853	80
13950	1854	2
13950	1855	-78
13950	1856	-151
13950	1857	-233
13950	1858	-326
13950	1859	-399
13950	1860	-430
13950	1861	-434
13950	1862	-439
13950	1863	-449
13950	1864	-449
13950	1865	-446
13950	1866	-458
13950	1867	-480
13950	1868	-482
13950	1869	-461
13950	1870	-444
13950	1871	-442
13950	1872	-434
13950	1873	-410
13950	1874	-392
13950	1875	-392
13950	1876	-393
13950	1877	-375
13950	1878	-348
13950	1879	-330
13950	1880	-317
13950	1881	-291
13950	1882	-259
13950	1883	-247
13950	1884	-254
13950	1885	-249
13950	1886	-218
13950	1887	-184
13950	1888	-159
13950	1889	-129
13950	1890	-92
13950	1891	-73
13950	1892	-87
13950	1893	-109
13950	1894	-112
13950	1895	-99
13950	1896	-92
13950	1897	-90
13950	1898	-76
13950	1899	-54
13950	1900	-47
13950	1901	-56
13950	1902	-53
13950	1903	-32
13950	1904	-20
13950	1905	-34
13950	1906	-59
13950	1907	-78
13950	1908	-101
13950	1909	-134
13950	1910	-151
13950	1911	-134
13950	1912	-99
13950	1913	-81
13950	1914	-87
13950	1915	-97
13950	1916	-102
13950	1917	-115
13950	1918	-133
13950	1919	-131
13950	1920	-107
13950	1921	-88
13950	1922	-94
13950	1923	-104
13950	1924	-103
13950	1925	-103
13950	1926	-114
13950	1927	-124
13950	1928	-114
13950	1929	-89
13950	1930	-71
13950	1931	-59
13950	1932	-29
13950	1933	19
13950	1934	57
13950	1935	76
13950	1936	97
13950	1937	130
13950	1938	159
13950	1939	177
13950	1940	204
13950	1941	248
13950	1942	286
13950	1943	290
13950	1944	269
13950	1945	247
13950	1946	233
13950	1947	213
13950	1948	193
13950	1949	195
13950	1950	211
13950	1951	203
13950	1952	157
13950	1953	94
13950	1954	34
13950	1955	-33
13950	1956	-105
13950	1957	-161
13950	1958	-198
13950	1959	-233
13950	1960	-281
13950	1961	-321
13950	1962	-322
13950	1963	-286
13950	1964	-247
13950	1965	-231
13950	1966	-231
13950	1967	-246
13950	1968	-277
13950	1969	-306
13950	1970	-299
13950	1971	-254
13950	1972	-219
13950	1973	-231
13950	1974	-275
13950	1975	-308
13950	1976	-304
13950	1977	-260
13950	1978	-186
13950	1979	-106
13950	1980	-67
13950	1981	-92
13950	1982	-112
13950	1983	23
13950	1984	442
13950	1985	1166
13950	1986	2096
13950	1987	3037
13950	1988	3730
13950	1989	3933
13950	1990	3555
13950	1991	2719
13950	1992	1695
13950	1993	759
13950	1994	99
13950	1995	-220
13950	1996	-260
13950	1997	-188
13950	1998	-183
13950	1999	-329
[truncated: 159,280 more rows]
