# Supplementary material for: Are Complexity Metrics Reliable in Assessing HRV Control in Obese Patients During Sleep?
Source: PLoS One. 2015 Apr 20;10(4):e0124458. doi: 10.1371/journal.pone.0124458 (PMC4404104; doi:10.1371/journal.pone.0124458)
Supplement: S2 Dataset — (ZIP) [file pone.0124458.s002.zip › cabiddu_obese_patients_data/SUBJECT (8)/1/FC.txt]

5250	0	-777
5250	1	-795
5250	2	-808
5250	3	-805
5250	4	-790
5250	5	-771
5250	6	-763
5250	7	-772
5250	8	-801
5250	9	-840
5250	10	-871
5250	11	-885
5250	12	-883
5250	13	-874
5250	14	-869
5250	15	-865
5250	16	-863
5250	17	-852
5250	18	-823
5250	19	-777
5250	20	-732
5250	21	-708
5250	22	-713
5250	23	-734
5250	24	-752
5250	25	-751
5250	26	-716
5250	27	-643
5250	28	-551
5250	29	-468
5250	30	-413
5250	31	-379
5250	32	-346
5250	33	-285
5250	34	-180
5250	35	-33
5250	36	128
5250	37	260
5250	38	326
5250	39	315
5250	40	244
5250	41	148
5250	42	61
5250	43	7
5250	44	-8
5250	45	4
5250	46	26
5250	47	41
5250	48	51
5250	49	60
5250	50	73
5250	51	82
5250	52	79
5250	53	63
5250	54	36
5250	55	4
5250	56	-22
5250	57	-27
5250	58	-14
5250	59	4
5250	60	12
5250	61	3
5250	62	-21
5250	63	-58
5250	64	-97
5250	65	-127
5250	66	-143
5250	67	-146
5250	68	-146
5250	69	-149
5250	70	-152
5250	71	-155
5250	72	-163
5250	73	-174
5250	74	-183
5250	75	-188
5250	76	-195
5250	77	-266
5250	78	-243
5250	79	-262
5250	80	-311
5250	81	-411
5250	82	-538
5250	83	-646
5250	84	-698
5250	85	-685
5250	86	-626
5250	87	-567
5250	88	-556
5250	89	-601
5250	90	-662
5250	91	-678
5250	92	-628
5250	93	-532
5250	94	-457
5250	95	-466
5250	96	-573
5250	97	-727
5250	98	-827
5250	99	-791
5250	100	-598
5250	101	-328
5250	102	-121
5250	103	-116
5250	104	-321
5250	105	-617
5250	106	-813
5250	107	-734
5250	108	-328
5250	109	297
5250	110	917
5250	111	1306
5250	112	1338
5250	113	1047
5250	114	595
5250	115	188
5250	116	-34
5250	117	-62
5250	118	-14
5250	119	-60
5250	120	-333
5250	121	-879
5250	122	-1657
5250	123	-2585
5250	124	-3584
5250	125	-4597
5250	126	-5588
5250	127	-6517
5250	128	-7322
5250	129	-7920
5250	130	-8258
5250	131	-8351
5250	132	-8277
5250	133	-8136
5250	134	-7996
5250	135	-7843
5250	136	-7583
5250	137	-7080
5250	138	-6231
5250	139	-5026
5250	140	-3572
5250	141	-2024
5250	142	-658
5250	143	582
5250	144	1585
5250	145	2388
5250	146	3037
5250	147	3570
5250	148	4006
5250	149	4331
5250	150	4530
5250	151	4604
5250	152	4564
5250	153	4430
5250	154	4240
5250	155	4039
5250	156	3863
5250	157	3709
5250	158	3573
5250	159	3445
5250	160	3314
5250	161	3177
5250	162	3042
5250	163	2932
5250	164	2852
5250	165	2793
5250	166	2739
5250	167	2681
5250	168	2593
5250	169	2474
5250	170	2348
5250	171	2249
5250	172	2208
5250	173	2220
5250	174	2259
5250	175	2293
5250	176	2306
5250	177	2298
5250	178	2280
5250	179	2274
5250	180	2309
5250	181	2390
5250	182	2498
5250	183	2595
5250	184	2649
5250	185	2645
5250	186	2588
5250	187	2500
5250	188	2409
5250	189	2338
5250	190	2293
5250	191	2263
5250	192	2235
5250	193	2207
5250	194	2183
5250	195	2169
5250	196	2166
5250	197	2170
5250	198	2171
5250	199	2154
5250	200	2110
5250	201	2043
5250	202	1964
5250	203	1880
5250	204	1789
5250	205	1687
5250	206	1568
5250	207	1430
5250	208	1275
5250	209	1106
5250	210	932
5250	211	759
5250	212	583
5250	213	398
5250	214	209
5250	215	23
5250	216	-154
5250	217	-321
5250	218	-474
5250	219	-605
5250	220	-715
5250	221	-807
5250	222	-882
5250	223	-946
5250	224	-1004
5250	225	-1072
5250	226	-1155
5250	227	-1244
5250	228	-1328
5250	229	-1395
5250	230	-1440
5250	231	-1462
5250	232	-1464
5250	233	-1456
5250	234	-1448
5250	235	-1440
5250	236	-1423
5250	237	-1391
5250	238	-1351
5250	239	-1313
5250	240	-1286
5250	241	-1276
5250	242	-1284
5250	243	-1298
5250	244	-1294
5250	245	-1252
5250	246	-1171
5250	247	-1065
5250	248	-953
5250	249	-848
5250	250	-757
5250	251	-674
5250	252	-582
5250	253	-464
5250	254	-320
5250	255	-170
5250	256	-42
5250	257	42
5250	258	73
5250	259	54
5250	260	5
5250	261	-47
5250	262	-81
5250	263	-94
5250	264	-90
5250	265	-80
5250	266	-62
5250	267	-41
5250	268	-20
5250	269	-4
5250	270	6
5250	271	7
5250	272	-8
5250	273	-36
5250	274	-67
5250	275	-90
5250	276	-101
5250	277	-102
5250	278	-99
5250	279	-95
5250	280	-96
5250	281	-103
5250	282	-114
5250	283	-124
5250	284	-131
5250	285	-143
5250	286	-162
5250	287	-184
5250	288	-205
5250	289	-227
5250	290	-253
5250	291	-281
5250	292	-306
5250	293	-329
5250	294	-345
5250	295	-351
5250	296	-346
5250	297	-342
5250	298	-356
5250	299	-394
5250	300	-451
5250	301	-515
5250	302	-577
5250	303	-630
5250	304	-665
5250	305	-686
5250	306	-702
5250	307	-720
5250	308	-734
5250	309	-736
5250	310	-724
5250	311	-701
5250	312	-675
5250	313	-656
5250	314	-650
5250	315	-663
5250	316	-684
5250	317	-695
5250	318	-683
5250	319	-650
5250	320	-604
5250	321	-602
5250	322	-490
5250	323	-393
5250	324	-296
5250	325	-207
5250	326	-114
5250	327	0
5250	328	140
5250	329	292
5250	330	423
5250	331	483
5250	332	442
5250	333	319
5250	334	177
5250	335	78
5250	336	52
5250	337	92
5250	338	147
5250	339	162
5250	340	104
5250	341	7
5250	342	-65
5250	343	-42
5250	344	93
5250	345	273
5250	346	369
5250	347	294
5250	348	40
5250	349	-282
5250	350	-518
5250	351	-518
5250	352	-234
5250	353	238
5250	354	709
5250	355	981
5250	356	949
5250	357	645
5250	358	226
5250	359	-113
5250	360	-246
5250	361	-196
5250	362	-113
5250	363	-197
5250	364	-598
5250	365	-1356
5250	366	-2387
5250	367	-3536
5250	368	-4653
5250	369	-5646
5250	370	-6488
5250	371	-7179
5250	372	-7709
5250	373	-8051
5250	374	-8192
5250	375	-8161
5250	376	-8032
5250	377	-7899
5250	378	-7826
5250	379	-7789
5250	380	-7666
5250	381	-7277
5250	382	-6482
5250	383	-5265
5250	384	-3748
5250	385	-2130
5250	386	-735
5250	387	452
5250	388	1341
5250	389	2015
5250	390	2581
5250	391	3108
5250	392	3605
5250	393	4029
5250	394	4322
5250	395	4459
5250	396	4458
5250	397	4384
5250	398	4319
5250	399	4322
5250	400	4386
5250	401	4462
5250	402	4497
5250	403	4450
5250	404	4322
5250	405	4134
5250	406	3944
5250	407	3778
5250	408	3646
5250	409	3537
5250	410	3444
5250	411	3341
5250	412	3231
5250	413	3121
5250	414	3043
5250	415	2996
5250	416	2963
5250	417	2919
5250	418	2849
5250	419	2763
5250	420	2673
5250	421	2596
5250	422	2537
5250	423	2495
5250	424	2469
5250	425	2446
5250	426	2415
5250	427	2373
5250	428	2329
5250	429	2284
5250	430	2233
5250	431	2177
5250	432	2124
5250	433	2081
5250	434	2046
5250	435	2017
5250	436	1994
5250	437	1973
5250	438	1950
5250	439	1921
5250	440	1894
5250	441	1874
5250	442	1851
5250	443	1809
5250	444	1734
5250	445	1622
5250	446	1477
5250	447	1312
5250	448	1144
5250	449	987
5250	450	847
5250	451	714
5250	452	578
5250	453	435
5250	454	289
5250	455	141
5250	456	-6
5250	457	-154
5250	458	-302
5250	459	-459
5250	460	-627
5250	461	-795
5250	462	-941
5250	463	-1044
5250	464	-1100
5250	465	-1116
5250	466	-1106
5250	467	-1089
5250	468	-1079
5250	469	-1073
5250	470	-1052
5250	471	-993
5250	472	-890
5250	473	-758
5250	474	-620
5250	475	-505
5250	476	-436
5250	477	-420
5250	478	-445
5250	479	-485
5250	480	-521
5250	481	-547
5250	482	-566
5250	483	-578
5250	484	-578
5250	485	-567
5250	486	-546
5250	487	-510
5250	488	-462
5250	489	-416
5250	490	-383
5250	491	-365
5250	492	-353
5250	493	-338
5250	494	-319
5250	495	-295
5250	496	-269
5250	497	-250
5250	498	-246
5250	499	-260
5250	500	-281
5250	501	-299
5250	502	-309
5250	503	-316
5250	504	-320
5250	505	-322
5250	506	-322
5250	507	-326
5250	508	-330
5250	509	-332
5250	510	-337
5250	511	-350
5250	512	-369
5250	513	-386
5250	514	-393
5250	515	-396
5250	516	-403
5250	517	-419
5250	518	-447
5250	519	-490
5250	520	-544
5250	521	-597
5250	522	-638
5250	523	-666
5250	524	-689
5250	525	-711
5250	526	-733
5250	527	-748
5250	528	-753
5250	529	-746
5250	530	-726
5250	531	-703
5250	532	-693
5250	533	-705
5250	534	-738
5250	535	-769
5250	536	-782
5250	537	-763
5250	538	-708
5250	539	-628
5250	540	-542
5250	541	-470
5250	542	-411
5250	543	-349
5250	544	-266
5250	545	-155
5250	546	-21
5250	547	118
5250	548	236
5250	549	311
5250	550	330
5250	551	303
5250	552	255
5250	553	205
5250	554	164
5250	555	136
5250	556	119
5250	557	109
5250	558	98
5250	559	90
5250	560	92
5250	561	106
5250	562	122
5250	563	133
5250	564	134
5250	565	82
5250	566	138
5250	567	152
5250	568	146
5250	569	116
5250	570	73
5250	571	45
5250	572	49
5250	573	84
5250	574	129
5250	575	136
5250	576	80
5250	577	-20
5250	578	-109
5250	579	-144
5250	580	-117
5250	581	-52
5250	582	-13
5250	583	-55
5250	584	-184
5250	585	-333
5250	586	-407
5250	587	-346
5250	588	-174
5250	589	-14
5250	590	10
5250	591	-173
5250	592	-508
5250	593	-848
5250	594	-994
5250	595	-823
5250	596	-367
5250	597	198
5250	598	633
5250	599	736
5250	600	457
5250	601	-82
5250	602	-644
5250	603	-1004
5250	604	-1075
5250	605	-940
5250	606	-802
5250	607	-869
5250	608	-1270
5250	609	-1994
5250	610	-2923
5250	611	-3895
5250	612	-4796
5250	613	-5586
5250	614	-6283
5250	615	-6904
5250	616	-7437
5250	617	-7840
5250	618	-8072
5250	619	-8125
5250	620	-8044
5250	621	-7906
5250	622	-7763
5250	623	-7589
5250	624	-7274
5250	625	-6682
5250	626	-5723
5250	627	-4415
5250	628	-2879
5250	629	-1294
5250	630	60
5250	631	1249
5250	632	2173
5250	633	2887
5250	634	3453
5250	635	3918
5250	636	4298
5250	637	4587
5250	638	4760
5250	639	4817
5250	640	4779
5250	641	4685
5250	642	4573
5250	643	4471
5250	644	4379
5250	645	4280
5250	646	4167
5250	647	4033
5250	648	3885
5250	649	3737
5250	650	3610
5250	651	3507
5250	652	3419
5250	653	3341
5250	654	3246
5250	655	3125
5250	656	2976
5250	657	2834
5250	658	2715
5250	659	2638
5250	660	2595
5250	661	2559
5250	662	2510
5250	663	2437
5250	664	2333
5250	665	2206
5250	666	2072
5250	667	1955
5250	668	1865
5250	669	1801
5250	670	1756
5250	671	1724
5250	672	1696
5250	673	1666
5250	674	1636
5250	675	1615
5250	676	1606
5250	677	1601
5250	678	1588
5250	679	1565
5250	680	1537
5250	681	1515
5250	682	1511
5250	683	1540
5250	684	1602
5250	685	1681
5250	686	1748
5250	687	1785
5250	688	1790
5250	689	1779
5250	690	1772
5250	691	1781
5250	692	1804
5250	693	1825
5250	694	1813
5250	695	1742
5250	696	1607
5250	697	1424
5250	698	1215
5250	699	995
5250	700	774
5250	701	558
5250	702	350
5250	703	151
5250	704	-33
5250	705	-190
5250	706	-316
5250	707	-419
5250	708	-513
5250	709	-604
5250	710	-694
5250	711	-782
5250	712	-859
5250	713	-911
5250	714	-931
5250	715	-928
5250	716	-921
5250	717	-920
5250	718	-927
5250	719	-934
5250	720	-934
5250	721	-920
5250	722	-893
5250	723	-863
5250	724	-847
5250	725	-849
5250	726	-865
5250	727	-885
5250	728	-900
5250	729	-904
5250	730	-893
5250	731	-867
5250	732	-833
5250	733	-799
5250	734	-765
5250	735	-729
5250	736	-701
5250	737	-692
5250	738	-712
5250	739	-761
5250	740	-829
5250	741	-899
5250	742	-954
5250	743	-984
5250	744	-982
5250	745	-958
5250	746	-929
5250	747	-902
5250	748	-870
5250	749	-839
5250	750	-814
5250	751	-798
5250	752	-793
5250	753	-804
5250	754	-828
5250	755	-847
5250	756	-842
5250	757	-803
5250	758	-733
5250	759	-650
5250	760	-570
5250	761	-505
5250	762	-455
5250	763	-410
5250	764	-352
5250	765	-262
5250	766	-143
5250	767	-9
5250	768	118
5250	769	216
5250	770	268
5250	771	264
5250	772	211
5250	773	127
5250	774	35
5250	775	-43
5250	776	-94
5250	777	-109
5250	778	-87
5250	779	-44
5250	780	-2
5250	781	21
5250	782	26
5250	783	20
5250	784	11
5250	785	12
5250	786	27
5250	787	46
5250	788	50
5250	789	30
5250	790	-5
5250	791	-38
5250	792	-56
5250	793	-57
5250	794	-43
5250	795	-28
5250	796	-30
5250	797	-61
5250	798	-112
5250	799	-158
5250	800	-180
5250	801	-182
5250	802	-174
5250	803	-170
5250	804	-182
5250	805	-213
5250	806	-247
5250	807	-263
5250	808	-255
5250	809	-281
5250	810	-215
5250	811	-217
5250	812	-285
5250	813	-415
5250	814	-571
5250	815	-689
5250	816	-727
5250	817	-685
5250	818	-605
5250	819	-556
5250	820	-575
5250	821	-649
5250	822	-724
5250	823	-736
5250	824	-670
5250	825	-563
5250	826	-497
5250	827	-534
5250	828	-665
5250	829	-808
5250	830	-851
5250	831	-726
5250	832	-482
5250	833	-232
5250	834	-114
5250	835	-188
5250	836	-420
5250	837	-641
5250	838	-654
5250	839	-343
5250	840	248
5250	841	942
5250	842	1489
5250	843	1688
5250	844	1484
5250	845	988
5250	846	413
5250	847	-29
5250	848	-240
5250	849	-257
5250	850	-227
5250	851	-331
5250	852	-708
5250	853	-1398
5250	854	-2339
5250	855	-3427
5250	856	-4550
5250	857	-5629
5250	858	-6594
5250	859	-7381
5250	860	-7939
5250	861	-8243
5250	862	-8310
5250	863	-8207
5250	864	-8040
5250	865	-7898
5250	866	-7801
5250	867	-7678
5250	868	-7398
5250	869	-6831
5250	870	-5912
5250	871	-4663
5250	872	-3205
5250	873	-1696
5250	874	-382
5250	875	827
5250	876	1840
5250	877	2679
5250	878	3368
5250	879	3928
5250	880	4374
5250	881	4697
5250	882	4884
5250	883	4942
5250	884	4884
5250	885	4729
5250	886	4509
5250	887	4269
5250	888	4059
5250	889	3899
5250	890	3792
5250	891	3703
5250	892	3600
5250	893	3468
5250	894	3309
5250	895	3141
5250	896	3012
5250	897	2927
5250	898	2876
5250	899	2822
5250	900	2755
5250	901	2660
5250	902	2541
5250	903	2432
5250	904	2367
5250	905	2361
5250	906	2412
5250	907	2479
5250	908	2526
5250	909	2532
5250	910	2503
5250	911	2460
5250	912	2439
5250	913	2458
5250	914	2527
5250	915	2624
5250	916	2715
5250	917	2767
5250	918	2765
5250	919	2717
5250	920	2637
5250	921	2549
5250	922	2468
5250	923	2406
5250	924	2361
5250	925	2338
5250	926	2332
5250	927	2345
5250	928	2372
5250	929	2392
5250	930	2385
5250	931	2342
5250	932	2268
5250	933	2172
5250	934	2077
5250	935	1998
5250	936	1937
5250	937	1879
5250	938	1791
5250	939	1653
5250	940	1470
5250	941	1259
5250	942	1040
5250	943	833
5250	944	650
5250	945	478
5250	946	298
5250	947	93
5250	948	-128
5250	949	-343
5250	950	-534
5250	951	-682
5250	952	-775
5250	953	-826
5250	954	-862
5250	955	-901
5250	956	-953
5250	957	-1018
5250	958	-1090
5250	959	-1162
5250	960	-1229
5250	961	-1289
5250	962	-1343
5250	963	-1389
5250	964	-1422
5250	965	-1437
5250	966	-1435
5250	967	-1428
5250	968	-1431
5250	969	-1440
5250	970	-1441
5250	971	-1422
5250	972	-1378
5250	973	-1314
5250	974	-1241
5250	975	-1187
5250	976	-1168
5250	977	-1181
5250	978	-1196
5250	979	-1179
5250	980	-1113
5250	981	-998
5250	982	-857
5250	983	-727
5250	984	-638
5250	985	-591
5250	986	-560
5250	987	-502
5250	988	-388
5250	989	-228
5250	990	-44
5250	991	114
5250	992	207
5250	993	216
5250	994	163
5250	995	88
5250	996	24
5250	997	-13
5250	998	-26
5250	999	-25
5250	1000	-20
5250	1001	-25
5250	1002	-36
5250	1003	-37
5250	1004	-22
5250	1005	4
5250	1006	26
5250	1007	31
5250	1008	15
5250	1009	-16
5250	1010	-51
5250	1011	-72
5250	1012	-67
5250	1013	-42
5250	1014	-14
5250	1015	-6
5250	1016	-28
5250	1017	-74
5250	1018	-137
5250	1019	-200
5250	1020	-241
5250	1021	-246
5250	1022	-221
5250	1023	-191
5250	1024	-175
5250	1025	-183
5250	1026	-215
5250	1027	-266
5250	1028	-314
5250	1029	-340
5250	1030	-335
5250	1031	-318
5250	1032	-312
5250	1033	-336
5250	1034	-396
5250	1035	-483
5250	1036	-574
5250	1037	-643
5250	1038	-674
5250	1039	-672
5250	1040	-655
5250	1041	-643
5250	1042	-642
5250	1043	-649
5250	1044	-654
5250	1045	-650
5250	1046	-635
5250	1047	-618
5250	1048	-619
5250	1049	-643
5250	1050	-678
5250	1051	-700
5250	1052	-688
5250	1053	-678
5250	1054	-540
5250	1055	-417
5250	1056	-333
5250	1057	-313
5250	1058	-334
5250	1059	-336
5250	1060	-268
5250	1061	-122
5250	1062	73
5250	1063	250
5250	1064	352
5250	1065	362
5250	1066	314
5250	1067	274
5250	1068	273
5250	1069	309
5250	1070	325
5250	1071	274
5250	1072	152
5250	1073	10
5250	1074	-65
5250	1075	-33
5250	1076	101
5250	1077	253
5250	1078	329
5250	1079	245
5250	1080	22
5250	1081	-220
5250	1082	-314
5250	1083	-152
5250	1084	255
5250	1085	771
5250	1086	1186
5250	1087	1325
5250	1088	1135
5250	1089	709
5250	1090	233
5250	1091	-114
5250	1092	-251
5250	1093	-222
5250	1094	-180
5250	1095	-302
5250	1096	-701
5250	1097	-1392
5250	1098	-2305
5250	1099	-3342
5250	1100	-4415
5250	1101	-5452
5250	1102	-6400
5250	1103	-7205
5250	1104	-7806
5250	1105	-8153
5250	1106	-8242
5250	1107	-8137
5250	1108	-7963
5250	1109	-7840
5250	1110	-7816
5250	1111	-7838
5250	1112	-7763
5250	1113	-7418
5250	1114	-6672
5250	1115	-5515
5250	1116	-4059
5250	1117	-2483
5250	1118	-1060
5250	1119	231
5250	1120	1281
5250	1121	2107
5250	1122	2757
5250	1123	3282
5250	1124	3710
5250	1125	4040
5250	1126	4262
5250	1127	4387
5250	1128	4430
5250	1129	4405
5250	1130	4333
5250	1131	4246
5250	1132	4181
5250	1133	4144
5250	1134	4140
5250	1135	4160
5250	1136	4190
5250	1137	4208
5250	1138	4181
5250	1139	4114
5250	1140	3997
5250	1141	3837
5250	1142	3644
5250	1143	3462
5250	1144	3313
5250	1145	3203
5250	1146	3121
5250	1147	3057
5250	1148	3008
5250	1149	2966
5250	1150	2925
5250	1151	2882
5250	1152	2838
5250	1153	2796
5250	1154	2748
5250	1155	2688
5250	1156	2617
5250	1157	2547
5250	1158	2485
5250	1159	2434
5250	1160	2390
5250	1161	2354
5250	1162	2322
5250	1163	2287
5250	1164	2244
5250	1165	2199
5250	1166	2158
5250	1167	2126
5250	1168	2105
5250	1169	2094
5250	1170	2090
5250	1171	2084
5250	1172	2058
5250	1173	2010
5250	1174	1947
5250	1175	1883
5250	1176	1824
5250	1177	1769
5250	1178	1704
5250	1179	1617
5250	1180	1490
5250	1181	1320
5250	1182	1124
5250	1183	928
5250	1184	748
5250	1185	584
5250	1186	431
5250	1187	275
5250	1188	106
5250	1189	-83
5250	1190	-284
5250	1191	-474
5250	1192	-639
5250	1193	-778
5250	1194	-902
5250	1195	-1018
5250	1196	-1127
5250	1197	-1226
5250	1198	-1301
5250	1199	-1336
5250	1200	-1326
5250	1201	-1281
5250	1202	-1229
5250	1203	-1189
5250	1204	-1167
5250	1205	-1150
5250	1206	-1119
5250	1207	-1052
5250	1208	-939
5250	1209	-790
5250	1210	-639
5250	1211	-522
5250	1212	-460
5250	1213	-447
5250	1214	-471
5250	1215	-509
5250	1216	-538
5250	1217	-549
5250	1218	-542
5250	1219	-530
5250	1220	-517
5250	1221	-498
5250	1222	-467
5250	1223	-431
5250	1224	-395
5250	1225	-366
5250	1226	-349
5250	1227	-348
5250	1228	-358
5250	1229	-363
5250	1230	-347
5250	1231	-306
5250	1232	-257
5250	1233	-214
5250	1234	-188
5250	1235	-184
5250	1236	-201
5250	1237	-225
5250	1238	-240
5250	1239	-241
5250	1240	-232
5250	1241	-222
5250	1242	-213
5250	1243	-211
5250	1244	-221
5250	1245	-243
5250	1246	-272
5250	1247	-298
5250	1248	-314
5250	1249	-319
5250	1250	-316
5250	1251	-311
5250	1252	-317
5250	1253	-349
5250	1254	-410
5250	1255	-486
5250	1256	-562
5250	1257	-626
5250	1258	-672
5250	1259	-700
5250	1260	-712
5250	1261	-722
5250	1262	-732
5250	1263	-739
5250	1264	-732
5250	1265	-708
5250	1266	-678
5250	1267	-655
5250	1268	-652
5250	1269	-674
5250	1270	-717
5250	1271	-760
5250	1272	-774
5250	1273	-742
5250	1274	-672
5250	1275	-585
5250	1276	-502
5250	1277	-436
5250	1278	-384
5250	1279	-333
5250	1280	-258
5250	1281	-141
5250	1282	10
5250	1283	163
5250	1284	283
5250	1285	345
5250	1286	345
5250	1287	294
5250	1288	218
5250	1289	152
5250	1290	114
5250	1291	99
5250	1292	91
5250	1293	80
5250	1294	67
5250	1295	56
5250	1296	55
5250	1297	25
5250	1298	117
5250	1299	182
5250	1300	204
5250	1301	168
5250	1302	95
5250	1303	33
5250	1304	12
5250	1305	37
5250	1306	87
5250	1307	114
5250	1308	80
5250	1309	-5
5250	1310	-86
5250	1311	-114
5250	1312	-75
5250	1313	1
5250	1314	54
5250	1315	36
5250	1316	-61
5250	1317	-185
5250	1318	-275
5250	1319	-269
5250	1320	-172
5250	1321	-47
5250	1322	-16
5250	1323	-148
5250	1324	-413
5250	1325	-684
5250	1326	-800
5250	1327	-651
5250	1328	-253
5250	1329	245
5250	1330	625
5250	1331	704
5250	1332	436
5250	1333	-68
5250	1334	-601
5250	1335	-959
5250	1336	-1048
5250	1337	-934
5250	1338	-810
5250	1339	-886
5250	1340	-1297
5250	1341	-2044
5250	1342	-3021
5250	1343	-4076
5250	1344	-5075
5250	1345	-5942
5250	1346	-6662
5250	1347	-7249
5250	1348	-7709
5250	1349	-8027
5250	1350	-8197
5250	1351	-8244
5250	1352	-8214
5250	1353	-8150
5250	1354	-8055
5250	1355	-7865
5250	1356	-7466
5250	1357	-6740
5250	1358	-5631
5250	1359	-4200
5250	1360	-2608
5250	1361	-1040
5250	1362	247
5250	1363	1340
5250	1364	2181
5250	1365	2840
5250	1366	3398
5250	1367	3896
5250	1368	4328
5250	1369	4656
5250	1370	4842
5250	1371	4892
5250	1372	4832
5250	1373	4708
5250	1374	4574
5250	1375	4471
5250	1376	4400
5250	1377	4332
5250	1378	4245
5250	1379	4130
5250	1380	3993
5250	1381	3844
5250	1382	3714
5250	1383	3599
5250	1384	3491
5250	1385	3370
5250	1386	3245
5250	1387	3120
5250	1388	3000
5250	1389	2887
5250	1390	2789
5250	1391	2709
5250	1392	2646
5250	1393	2589
5250	1394	2532
5250	1395	2476
5250	1396	2424
5250	1397	2367
5250	1398	2291
5250	1399	2191
5250	1400	2076
5250	1401	1961
5250	1402	1859
5250	1403	1777
5250	1404	1714
5250	1405	1670
5250	1406	1633
5250	1407	1593
5250	1408	1554
5250	1409	1528
5250	1410	1525
5250	1411	1543
5250	1412	1573
5250	1413	1599
5250	1414	1603
5250	1415	1576
5250	1416	1528
5250	1417	1485
5250	1418	1467
5250	1419	1478
5250	1420	1503
5250	1421	1526
5250	1422	1528
5250	1423	1497
5250	1424	1436
5250	1425	1369
5250	1426	1321
5250	1427	1300
5250	1428	1286
5250	1429	1253
5250	1430	1179
5250	1431	1049
5250	1432	865
5250	1433	647
5250	1434	427
5250	1435	226
5250	1436	45
5250	1437	-121
5250	1438	-276
5250	1439	-420
5250	1440	-546
5250	1441	-639
5250	1442	-688
5250	1443	-695
5250	1444	-684
5250	1445	-687
5250	1446	-726
5250	1447	-794
5250	1448	-867
5250	1449	-923
5250	1450	-940
5250	1451	-909
5250	1452	-849
5250	1453	-792
5250	1454	-762
5250	1455	-766
5250	1456	-793
5250	1457	-828
5250	1458	-853
5250	1459	-853
5250	1460	-823
5250	1461	-776
5250	1462	-731
5250	1463	-699
5250	1464	-679
5250	1465	-669
5250	1466	-667
5250	1467	-671
5250	1468	-674
5250	1469	-670
5250	1470	-653
5250	1471	-628
5250	1472	-604
5250	1473	-587
5250	1474	-593
5250	1475	-633
5250	1476	-703
5250	1477	-780
5250	1478	-843
5250	1479	-874
5250	1480	-867
5250	1481	-827
5250	1482	-774
5250	1483	-734
5250	1484	-722
5250	1485	-732
5250	1486	-746
5250	1487	-751
5250	1488	-743
5250	1489	-728
5250	1490	-714
5250	1491	-714
5250	1492	-725
5250	1493	-740
5250	1494	-747
5250	1495	-729
5250	1496	-690
5250	1497	-635
5250	1498	-560
5250	1499	-463
5250	1500	-349
5250	1501	-220
5250	1502	-82
5250	1503	51
5250	1504	154
5250	1505	210
5250	1506	219
5250	1507	197
5250	1508	164
5250	1509	131
5250	1510	106
5250	1511	90
5250	1512	73
5250	1513	49
5250	1514	19
5250	1515	-7
5250	1516	-18
5250	1517	-11
5250	1518	3
5250	1519	22
5250	1520	42
5250	1521	63
5250	1522	80
5250	1523	92
5250	1524	101
5250	1525	109
5250	1526	107
5250	1527	89
5250	1528	61
5250	1529	31
5250	1530	-1
5250	1531	-35
5250	1532	-63
5250	1533	-83
5250	1534	-97
5250	1535	-102
5250	1536	-93
5250	1537	-80
5250	1538	-78
5250	1539	-103
5250	1540	-177
5250	1541	-184
5250	1542	-223
5250	1543	-251
5250	1544	-271
5250	1545	-268
5250	1546	-249
5250	1547	-236
5250	1548	-268
5250	1549	-351
5250	1550	-478
5250	1551	-622
5250	1552	-744
5250	1553	-796
5250	1554	-755
5250	1555	-660
5250	1556	-575
5250	1557	-557
5250	1558	-616
5250	1559	-718
5250	1560	-790
5250	1561	-778
5250	1562	-679
5250	1563	-544
5250	1564	-456
5250	1565	-501
5250	1566	-676
5250	1567	-872
5250	1568	-925
5250	1569	-701
5250	1570	-174
5250	1571	533
5250	1572	1190
5250	1573	1573
5250	1574	1565
5250	1575	1215
5250	1576	706
5250	1577	254
5250	1578	15
5250	1579	16
5250	1580	148
5250	1581	223
5250	1582	82
5250	1583	-343
5250	1584	-1020
5250	1585	-1862
5250	1586	-2784
5250	1587	-3735
5250	1588	-4701
5250	1589	-5673
5250	1590	-6607
5250	1591	-7408
5250	1592	-7974
5250	1593	-8255
5250	1594	-8288
5250	1595	-8178
5250	1596	-8046
5250	1597	-7959
5250	1598	-7886
5250	1599	-7712
5250	1600	-7281
5250	1601	-6482
5250	1602	-5317
5250	1603	-3904
5250	1604	-2408
5250	1605	-1042
5250	1606	222
5250	1607	1282
5250	1608	2181
5250	1609	2954
5250	1610	3623
5250	1611	4167
5250	1612	4558
5250	1613	4770
5250	1614	4822
5250	1615	4761
5250	1616	4645
5250	1617	4524
5250	1618	4426
5250	1619	4349
5250	1620	4256
5250	1621	4122
5250	1622	3943
5250	1623	3735
5250	1624	3529
5250	1625	3358
5250	1626	3231
5250	1627	3132
5250	1628	3025
5250	1629	2899
5250	1630	2756
5250	1631	2609
5250	1632	2485
5250	1633	2409
5250	1634	2384
5250	1635	2394
5250	1636	2397
5250	1637	2350
5250	1638	2253
5250	1639	2141
5250	1640	2062
5250	1641	2043
5250	1642	2083
5250	1643	2152
5250	1644	2212
5250	1645	2232
5250	1646	2209
5250	1647	2174
5250	1648	2174
5250	1649	2232
5250	1650	2344
5250	1651	2483
5250	1652	2606
5250	1653	2672
5250	1654	2664
5250	1655	2599
5250	1656	2519
5250	1657	2461
5250	1658	2435
5250	1659	2431
5250	1660	2430
5250	1661	2412
5250	1662	2362
5250	1663	2283
5250	1664	2195
5250	1665	2115
5250	1666	2046
5250	1667	1981
5250	1668	1907
5250	1669	1815
5250	1670	1696
5250	1671	1546
5250	1672	1367
5250	1673	1172
5250	1674	970
5250	1675	764
5250	1676	557
5250	1677	355
5250	1678	163
5250	1679	-24
5250	1680	-211
5250	1681	-390
5250	1682	-553
5250	1683	-692
5250	1684	-805
5250	1685	-889
5250	1686	-948
5250	1687	-992
5250	1688	-1032
5250	1689	-1075
5250	1690	-1111
5250	1691	-1136
5250	1692	-1149
5250	1693	-1155
5250	1694	-1163
5250	1695	-1183
5250	1696	-1224
5250	1697	-1282
5250	1698	-1342
5250	1699	-1387
5250	1700	-1408
5250	1701	-1408
5250	1702	-1390
5250	1703	-1357
5250	1704	-1313
5250	1705	-1269
5250	1706	-1224
5250	1707	-1183
5250	1708	-1151
5250	1709	-1138
5250	1710	-1151
5250	1711	-1176
5250	1712	-1193
5250	1713	-1186
5250	1714	-1143
5250	1715	-1064
5250	1716	-956
5250	1717	-845
5250	1718	-755
5250	1719	-698
5250	1720	-658
5250	1721	-616
5250	1722	-551
5250	1723	-451
5250	1724	-312
5250	1725	-149
5250	1726	7
5250	1727	125
5250	1728	190
5250	1729	201
5250	1730	169
5250	1731	107
5250	1732	39
5250	1733	-14
5250	1734	-41
5250	1735	-42
5250	1736	-24
5250	1737	7
5250	1738	37
5250	1739	47
5250	1740	31
5250	1741	-5
5250	1742	-45
5250	1743	-76
5250	1744	-90
5250	1745	-85
5250	1746	-66
5250	1747	-46
5250	1748	-43
5250	1749	-56
5250	1750	-72
5250	1751	-82
5250	1752	-83
5250	1753	-76
5250	1754	-67
5250	1755	-69
5250	1756	-91
5250	1757	-134
5250	1758	-181
5250	1759	-218
5250	1760	-241
5250	1761	-256
5250	1762	-266
5250	1763	-276
5250	1764	-286
5250	1765	-296
5250	1766	-305
5250	1767	-315
5250	1768	-332
5250	1769	-365
5250	1770	-417
5250	1771	-479
5250	1772	-539
5250	1773	-593
5250	1774	-642
5250	1775	-686
5250	1776	-725
5250	1777	-756
5250	1778	-777
5250	1779	-772
5250	1780	-736
5250	1781	-679
5250	1782	-627
5250	1783	-601
5250	1784	-632
5250	1785	-596
5250	1786	-619
5250	1787	-649
5250	1788	-681
5250	1789	-680
5250	1790	-636
5250	1791	-557
5250	1792	-467
5250	1793	-388
5250	1794	-333
5250	1795	-296
5250	1796	-242
5250	1797	-125
5250	1798	60
5250	1799	262
5250	1800	413
5250	1801	452
5250	1802	364
5250	1803	191
5250	1804	27
5250	1805	-37
5250	1806	29
5250	1807	180
5250	1808	293
5250	1809	256
5250	1810	55
5250	1811	-209
5250	1812	-358
5250	1813	-240
5250	1814	209
5250	1815	882
5250	1816	1545
5250	1817	1943
5250	1818	1924
5250	1819	1497
5250	1820	836
5250	1821	193
5250	1822	-208
5250	1823	-287
5250	1824	-132
5250	1825	54
5250	1826	64
5250	1827	-236
5250	1828	-868
5250	1829	-1759
5250	1830	-2790
5250	1831	-3857
5250	1832	-4903
5250	1833	-5901
5250	1834	-6809
5250	1835	-7560
5250	1836	-8075
5250	1837	-8314
5250	1838	-8305
5250	1839	-8146
5250	1840	-7967
5250	1841	-7870
5250	1842	-7858
5250	1843	-7825
5250	1844	-7595
5250	1845	-7017
5250	1846	-6040
5250	1847	-4732
5250	1848	-3241
5250	1849	-1809
5250	1850	-455
5250	1851	662
5250	1852	1562
5250	1853	2289
5250	1854	2887
5250	1855	3390
5250	1856	3787
5250	1857	4052
5250	1858	4167
5250	1859	4152
5250	1860	4069
5250	1861	3978
5250	1862	3926
5250	1863	3912
5250	1864	3905
5250	1865	3867
5250	1866	3781
5250	1867	3660
5250	1868	3551
5250	1869	3509
5250	1870	3553
5250	1871	3652
5250	1872	3755
5250	1873	3792
5250	1874	3719
5250	1875	3526
5250	1876	3276
5250	1877	3081
5250	1878	3013
5250	1879	3102
5250	1880	3300
5250	1881	3525
5250	1882	3692
5250	1883	3756
5250	1884	3703
5250	1885	3582
5250	1886	3447
5250	1887	3345
5250	1888	3277
5250	1889	3223
5250	1890	3162
5250	1891	3082
5250	1892	2987
5250	1893	2908
5250	1894	2881
5250	1895	2920
5250	1896	2998
5250	1897	3046
5250	1898	3009
5250	1899	2854
5250	1900	2596
5250	1901	2289
5250	1902	2033
5250	1903	1903
5250	1904	1934
5250	1905	2089
5250	1906	2287
5250	1907	2446
5250	1908	2502
5250	1909	2438
5250	1910	2281
5250	1911	2101
5250	1912	1950
5250	1913	1837
5250	1914	1736
5250	1915	1594
5250	1916	1377
5250	1917	1088
5250	1918	756
5250	1919	437
5250	1920	201
5250	1921	68
5250	1922	6
5250	1923	-48
5250	1924	-145
5250	1925	-298
5250	1926	-504
5250	1927	-712
5250	1928	-877
5250	1929	-959
5250	1930	-966
5250	1931	-937
5250	1932	-919
5250	1933	-929
5250	1934	-959
5250	1935	-987
5250	1936	-983
5250	1937	-926
5250	1938	-825
5250	1939	-697
5250	1940	-576
5250	1941	-478
5250	1942	-383
5250	1943	-269
5250	1944	-122
5250	1945	40
5250	1946	186
5250	1947	274
5250	1948	282
5250	1949	210
5250	1950	113
5250	1951	45
5250	1952	35
5250	1953	71
5250	1954	113
5250	1955	119
5250	1956	56
5250	1957	-82
5250	1958	-255
5250	1959	-400
5250	1960	-474
5250	1961	-463
5250	1962	-400
5250	1963	-319
5250	1964	-261
5250	1965	-248
5250	1966	-284
5250	1967	-330
5250	1968	-358
5250	1969	-354
5250	1970	-327
5250	1971	-294
5250	1972	-260
5250	1973	-239
5250	1974	-237
5250	1975	-262
5250	1976	-291
5250	1977	-317
5250	1978	-332
5250	1979	-347
5250	1980	-356
5250	1981	-360
5250	1982	-359
5250	1983	-366
5250	1984	-380
5250	1985	-387
5250	1986	-389
5250	1987	-396
5250	1988	-417
5250	1989	-446
5250	1990	-479
5250	1991	-527
5250	1992	-585
5250	1993	-641
5250	1994	-687
5250	1995	-724
5250	1996	-755
5250	1997	-775
5250	1998	-782
5250	1999	-779
[truncated: 159,280 more rows]
