# Supplementary material for: Are Complexity Metrics Reliable in Assessing HRV Control in Obese Patients During Sleep?
Source: PLoS One. 2015 Apr 20;10(4):e0124458. doi: 10.1371/journal.pone.0124458 (PMC4404104; doi:10.1371/journal.pone.0124458)
Supplement: S2 Dataset — (ZIP) [file pone.0124458.s002.zip › cabiddu_obese_patients_data/SUBJECT (8)/2/FC.txt]

7980	0	-1027
7980	1	-1019
7980	2	-1013
7980	3	-996
7980	4	-965
7980	5	-925
7980	6	-882
7980	7	-831
7980	8	-784
7980	9	-766
7980	10	-789
7980	11	-830
7980	12	-855
7980	13	-844
7980	14	-795
7980	15	-712
7980	16	-605
7980	17	-503
7980	18	-437
7980	19	-401
7980	20	-362
7980	21	-291
7980	22	-186
7980	23	-55
7980	24	86
7980	25	211
7980	26	284
7980	27	289
7980	28	248
7980	29	197
7980	30	151
7980	31	110
7980	32	77
7980	33	60
7980	34	51
7980	35	41
7980	36	37
7980	37	52
7980	38	85
7980	39	110
7980	40	109
7980	41	85
7980	42	53
7980	43	17
7980	44	-16
7980	45	-31
7980	46	-19
7980	47	5
7980	48	15
7980	49	6
7980	50	-5
7980	51	-14
7980	52	-24
7980	53	-37
7980	54	-43
7980	55	-48
7980	56	-68
7980	57	-110
7980	58	-158
7980	59	-200
7980	60	-240
7980	61	-284
7980	62	-326
7980	63	-348
7980	64	-354
7980	65	-360
7980	66	-372
7980	67	-384
7980	68	-406
7980	69	-451
7980	70	-579
7980	71	-598
7980	72	-597
7980	73	-619
7980	74	-685
7980	75	-776
7980	76	-841
7980	77	-848
7980	78	-792
7980	79	-687
7980	80	-584
7980	81	-552
7980	82	-618
7980	83	-736
7980	84	-823
7980	85	-817
7980	86	-722
7980	87	-600
7980	88	-528
7980	89	-550
7980	90	-655
7980	91	-754
7980	92	-725
7980	93	-512
7980	94	-181
7980	95	110
7980	96	203
7980	97	51
7980	98	-255
7980	99	-521
7980	100	-542
7980	101	-215
7980	102	369
7980	103	964
7980	104	1303
7980	105	1256
7980	106	883
7980	107	395
7980	108	57
7980	109	30
7980	110	287
7980	111	604
7980	112	694
7980	113	374
7980	114	-354
7980	115	-1334
7980	116	-2352
7980	117	-3238
7980	118	-3935
7980	119	-4523
7980	120	-5136
7980	121	-5844
7980	122	-6602
7980	123	-7292
7980	124	-7806
7980	125	-8103
7980	126	-8211
7980	127	-8195
7980	128	-8104
7980	129	-7909
7980	130	-7495
7980	131	-6729
7980	132	-5569
7980	133	-4108
7980	134	-2514
7980	135	-1101
7980	136	147
7980	137	1138
7980	138	1878
7980	139	2447
7980	140	2911
7980	141	3288
7980	142	3561
7980	143	3706
7980	144	3739
7980	145	3681
7980	146	3562
7980	147	3432
7980	148	3338
7980	149	3278
7980	150	3221
7980	151	3147
7980	152	3058
7980	153	2963
7980	154	2859
7980	155	2746
7980	156	2635
7980	157	2534
7980	158	2435
7980	159	2337
7980	160	2264
7980	161	2230
7980	162	2228
7980	163	2238
7980	164	2250
7980	165	2265
7980	166	2281
7980	167	2294
7980	168	2316
7980	169	2371
7980	170	2457
7980	171	2538
7980	172	2575
7980	173	2560
7980	174	2504
7980	175	2417
7980	176	2316
7980	177	2227
7980	178	2174
7980	179	2153
7980	180	2140
7980	181	2127
7980	182	2124
7980	183	2137
7980	184	2155
7980	185	2171
7980	186	2190
7980	187	2211
7980	188	2216
7980	189	2191
7980	190	2149
7980	191	2107
7980	192	2068
7980	193	2020
7980	194	1968
7980	195	1919
7980	196	1870
7980	197	1802
7980	198	1712
7980	199	1607
7980	200	1486
7980	201	1341
7980	202	1170
7980	203	989
7980	204	812
7980	205	629
7980	206	429
7980	207	217
7980	208	12
7980	209	-177
7980	210	-349
7980	211	-497
7980	212	-611
7980	213	-710
7980	214	-825
7980	215	-968
7980	216	-1123
7980	217	-1265
7980	218	-1382
7980	219	-1466
7980	220	-1506
7980	221	-1504
7980	222	-1487
7980	223	-1478
7980	224	-1474
7980	225	-1457
7980	226	-1422
7980	227	-1381
7980	228	-1342
7980	229	-1307
7980	230	-1283
7980	231	-1281
7980	232	-1288
7980	233	-1268
7980	234	-1200
7980	235	-1098
7980	236	-992
7980	237	-897
7980	238	-822
7980	239	-770
7980	240	-726
7980	241	-659
7980	242	-537
7980	243	-368
7980	244	-194
7980	245	-51
7980	246	43
7980	247	81
7980	248	67
7980	249	23
7980	250	-19
7980	251	-40
7980	252	-54
7980	253	-75
7980	254	-98
7980	255	-107
7980	256	-102
7980	257	-86
7980	258	-59
7980	259	-19
7980	260	17
7980	261	26
7980	262	10
7980	263	-12
7980	264	-23
7980	265	-28
7980	266	-33
7980	267	-35
7980	268	-33
7980	269	-40
7980	270	-60
7980	271	-80
7980	272	-85
7980	273	-87
7980	274	-100
7980	275	-127
7980	276	-153
7980	277	-171
7980	278	-191
7980	279	-211
7980	280	-223
7980	281	-231
7980	282	-253
7980	283	-291
7980	284	-327
7980	285	-346
7980	286	-355
7980	287	-372
7980	288	-399
7980	289	-433
7980	290	-480
7980	291	-544
7980	292	-614
7980	293	-663
7980	294	-688
7980	295	-700
7980	296	-709
7980	297	-709
7980	298	-698
7980	299	-688
7980	300	-687
7980	301	-686
7980	302	-682
7980	303	-687
7980	304	-710
7980	305	-735
7980	306	-737
7980	307	-709
7980	308	-660
7980	309	-598
7980	310	-525
7980	311	-452
7980	312	-393
7980	313	-344
7980	314	-336
7980	315	-188
7980	316	7
7980	317	178
7980	318	291
7980	319	329
7980	320	311
7980	321	271
7980	322	249
7980	323	267
7980	324	279
7980	325	226
7980	326	104
7980	327	-26
7980	328	-100
7980	329	-76
7980	330	40
7980	331	184
7980	332	262
7980	333	203
7980	334	26
7980	335	-153
7980	336	-203
7980	337	-67
7980	338	178
7980	339	365
7980	340	345
7980	341	62
7980	342	-389
7980	343	-800
7980	344	-929
7980	345	-667
7980	346	-108
7980	347	508
7980	348	921
7980	349	972
7980	350	674
7980	351	210
7980	352	-163
7980	353	-278
7980	354	-153
7980	355	24
7980	356	23
7980	357	-314
7980	358	-1019
7980	359	-2001
7980	360	-3095
7980	361	-4148
7980	362	-5095
7980	363	-5951
7980	364	-6744
7980	365	-7445
7980	366	-7980
7980	367	-8288
7980	368	-8360
7980	369	-8256
7980	370	-8085
7980	371	-7956
7980	372	-7903
7980	373	-7824
7980	374	-7533
7980	375	-6869
7980	376	-5784
7980	377	-4364
7980	378	-2763
7980	379	-1308
7980	380	-12
7980	381	1053
7980	382	1901
7980	383	2599
7980	384	3182
7980	385	3659
7980	386	4029
7980	387	4297
7980	388	4474
7980	389	4575
7980	390	4625
7980	391	4657
7980	392	4679
7980	393	4658
7980	394	4571
7980	395	4433
7980	396	4266
7980	397	4086
7980	398	3908
7980	399	3756
7980	400	3643
7980	401	3548
7980	402	3456
7980	403	3369
7980	404	3285
7980	405	3199
7980	406	3105
7980	407	3019
7980	408	2949
7980	409	2896
7980	410	2839
7980	411	2771
7980	412	2701
7980	413	2639
7980	414	2575
7980	415	2502
7980	416	2434
7980	417	2390
7980	418	2365
7980	419	2342
7980	420	2314
7980	421	2283
7980	422	2247
7980	423	2198
7980	424	2145
7980	425	2106
7980	426	2085
7980	427	2065
7980	428	2035
7980	429	2002
7980	430	1979
7980	431	1960
7980	432	1939
7980	433	1914
7980	434	1883
7980	435	1829
7980	436	1737
7980	437	1618
7980	438	1500
7980	439	1398
7980	440	1304
7980	441	1212
7980	442	1124
7980	443	1033
7980	444	924
7980	445	792
7980	446	653
7980	447	515
7980	448	365
7980	449	182
7980	450	-31
7980	451	-256
7980	452	-477
7980	453	-680
7980	454	-838
7980	455	-930
7980	456	-967
7980	457	-987
7980	458	-1014
7980	459	-1044
7980	460	-1062
7980	461	-1059
7980	462	-1025
7980	463	-949
7980	464	-837
7980	465	-726
7980	466	-653
7980	467	-628
7980	468	-636
7980	469	-661
7980	470	-697
7980	471	-727
7980	472	-735
7980	473	-721
7980	474	-704
7980	475	-688
7980	476	-663
7980	477	-620
7980	478	-572
7980	479	-536
7980	480	-511
7980	481	-490
7980	482	-476
7980	483	-471
7980	484	-461
7980	485	-429
7980	486	-379
7980	487	-336
7980	488	-310
7980	489	-296
7980	490	-289
7980	491	-294
7980	492	-312
7980	493	-327
7980	494	-330
7980	495	-331
7980	496	-341
7980	497	-350
7980	498	-348
7980	499	-341
7980	500	-342
7980	501	-350
7980	502	-354
7980	503	-355
7980	504	-359
7980	505	-366
7980	506	-364
7980	507	-358
7980	508	-372
7980	509	-419
7980	510	-489
7980	511	-561
7980	512	-627
7980	513	-683
7980	514	-718
7980	515	-728
7980	516	-730
7980	517	-748
7980	518	-778
7980	519	-798
7980	520	-794
7980	521	-771
7980	522	-740
7980	523	-708
7980	524	-689
7980	525	-703
7980	526	-750
7980	527	-792
7980	528	-793
7980	529	-749
7980	530	-677
7980	531	-594
7980	532	-511
7980	533	-445
7980	534	-398
7980	535	-347
7980	536	-256
7980	537	-114
7980	538	53
7980	539	209
7980	540	330
7980	541	395
7980	542	391
7980	543	327
7980	544	243
7980	545	177
7980	546	136
7980	547	110
7980	548	99
7980	549	105
7980	550	120
7980	551	133
7980	552	144
7980	553	164
7980	554	187
7980	555	192
7980	556	173
7980	557	143
7980	558	75
7980	559	87
7980	560	117
7980	561	133
7980	562	125
7980	563	81
7980	564	18
7980	565	-25
7980	566	-10
7980	567	53
7980	568	104
7980	569	95
7980	570	28
7980	571	-59
7980	572	-134
7980	573	-162
7980	574	-131
7980	575	-80
7980	576	-84
7980	577	-174
7980	578	-309
7980	579	-399
7980	580	-382
7980	581	-260
7980	582	-117
7980	583	-64
7980	584	-196
7980	585	-516
7980	586	-923
7980	587	-1216
7980	588	-1235
7980	589	-949
7980	590	-469
7980	591	11
7980	592	288
7980	593	250
7980	594	-65
7980	595	-472
7980	596	-759
7980	597	-821
7980	598	-707
7980	599	-575
7980	600	-613
7980	601	-957
7980	602	-1628
7980	603	-2522
7980	604	-3475
7980	605	-4359
7980	606	-5138
7980	607	-5837
7980	608	-6481
7980	609	-7066
7980	610	-7559
7980	611	-7917
7980	612	-8103
7980	613	-8131
7980	614	-8067
7980	615	-7973
7980	616	-7840
7980	617	-7570
7980	618	-7031
7980	619	-6132
7980	620	-4867
7980	621	-3332
7980	622	-1694
7980	623	-240
7980	624	998
7980	625	1990
7980	626	2763
7980	627	3380
7980	628	3880
7980	629	4288
7980	630	4604
7980	631	4803
7980	632	4870
7980	633	4827
7980	634	4720
7980	635	4595
7980	636	4479
7980	637	4373
7980	638	4275
7980	639	4177
7980	640	4056
7980	641	3900
7980	642	3728
7980	643	3572
7980	644	3441
7980	645	3326
7980	646	3233
7980	647	3149
7980	648	3058
7980	649	2946
7980	650	2835
7980	651	2744
7980	652	2683
7980	653	2633
7980	654	2567
7980	655	2477
7980	656	2367
7980	657	2236
7980	658	2089
7980	659	1953
7980	660	1850
7980	661	1782
7980	662	1729
7980	663	1685
7980	664	1654
7980	665	1634
7980	666	1618
7980	667	1610
7980	668	1619
7980	669	1640
7980	670	1644
7980	671	1619
7980	672	1576
7980	673	1541
7980	674	1529
7980	675	1546
7980	676	1601
7980	677	1691
7980	678	1784
7980	679	1845
7980	680	1868
7980	681	1879
7980	682	1899
7980	683	1934
7980	684	1983
7980	685	2040
7980	686	2079
7980	687	2061
7980	688	1965
7980	689	1807
7980	690	1616
7980	691	1405
7980	692	1179
7980	693	946
7980	694	717
7980	695	488
7980	696	257
7980	697	35
7980	698	-150
7980	699	-290
7980	700	-403
7980	701	-505
7980	702	-600
7980	703	-686
7980	704	-772
7980	705	-855
7980	706	-918
7980	707	-947
7980	708	-955
7980	709	-966
7980	710	-983
7980	711	-996
7980	712	-1001
7980	713	-1003
7980	714	-998
7980	715	-978
7980	716	-948
7980	717	-928
7980	718	-928
7980	719	-934
7980	720	-930
7980	721	-920
7980	722	-908
7980	723	-889
7980	724	-860
7980	725	-830
7980	726	-810
7980	727	-793
7980	728	-766
7980	729	-739
7980	730	-738
7980	731	-768
7980	732	-814
7980	733	-862
7980	734	-908
7980	735	-946
7980	736	-961
7980	737	-951
7980	738	-933
7980	739	-928
7980	740	-926
7980	741	-909
7980	742	-871
7980	743	-828
7980	744	-785
7980	745	-749
7980	746	-735
7980	747	-758
7980	748	-800
7980	749	-821
7980	750	-798
7980	751	-739
7980	752	-669
7980	753	-600
7980	754	-543
7980	755	-506
7980	756	-484
7980	757	-438
7980	758	-336
7980	759	-178
7980	760	0
7980	761	159
7980	762	274
7980	763	323
7980	764	297
7980	765	221
7980	766	139
7980	767	79
7980	768	37
7980	769	3
7980	770	-22
7980	771	-36
7980	772	-43
7980	773	-45
7980	774	-36
7980	775	-5
7980	776	35
7980	777	58
7980	778	60
7980	779	52
7980	780	42
7980	781	29
7980	782	14
7980	783	6
7980	784	6
7980	785	4
7980	786	-14
7980	787	-35
7980	788	-47
7980	789	-59
7980	790	-85
7980	791	-120
7980	792	-144
7980	793	-157
7980	794	-171
7980	795	-185
7980	796	-191
7980	797	-191
7980	798	-199
7980	799	-216
7980	800	-222
7980	801	-211
7980	802	-224
7980	803	-225
7980	804	-257
7980	805	-341
7980	806	-464
7980	807	-599
7980	808	-695
7980	809	-711
7980	810	-658
7980	811	-592
7980	812	-578
7980	813	-637
7980	814	-738
7980	815	-822
7980	816	-842
7980	817	-774
7980	818	-645
7980	819	-540
7980	820	-535
7980	821	-628
7980	822	-747
7980	823	-796
7980	824	-718
7980	825	-535
7980	826	-321
7980	827	-191
7980	828	-208
7980	829	-363
7980	830	-513
7980	831	-499
7980	832	-230
7980	833	260
7980	834	837
7980	835	1306
7980	836	1491
7980	837	1330
7980	838	919
7980	839	446
7980	840	83
7980	841	-92
7980	842	-113
7980	843	-107
7980	844	-235
7980	845	-635
7980	846	-1344
7980	847	-2299
7980	848	-3399
7980	849	-4550
7980	850	-5665
7980	851	-6656
7980	852	-7442
7980	853	-7977
7980	854	-8250
7980	855	-8289
7980	856	-8166
7980	857	-7995
7980	858	-7874
7980	859	-7818
7980	860	-7736
7980	861	-7487
7980	862	-6941
7980	863	-6029
7980	864	-4765
7980	865	-3260
7980	866	-1687
7980	867	-255
7980	868	1005
7980	869	2067
7980	870	2917
7980	871	3583
7980	872	4102
7980	873	4516
7980	874	4834
7980	875	5040
7980	876	5140
7980	877	5143
7980	878	5055
7980	879	4878
7980	880	4647
7980	881	4401
7980	882	4172
7980	883	3968
7980	884	3787
7980	885	3629
7980	886	3500
7980	887	3385
7980	888	3281
7980	889	3199
7980	890	3139
7980	891	3089
7980	892	3018
7980	893	2929
7980	894	2820
7980	895	2705
7980	896	2591
7980	897	2493
7980	898	2435
7980	899	2428
7980	900	2452
7980	901	2471
7980	902	2472
7980	903	2460
7980	904	2436
7980	905	2416
7980	906	2428
7980	907	2499
7980	908	2614
7980	909	2732
7980	910	2815
7980	911	2853
7980	912	2850
7980	913	2804
7980	914	2734
7980	915	2662
7980	916	2605
7980	917	2559
7980	918	2514
7980	919	2475
7980	920	2457
7980	921	2459
7980	922	2460
7980	923	2450
7980	924	2427
7980	925	2382
7980	926	2303
7980	927	2194
7980	928	2082
7980	929	1982
7980	930	1883
7980	931	1768
7980	932	1632
7980	933	1475
7980	934	1291
7980	935	1082
7980	936	866
7980	937	665
7980	938	474
7980	939	276
7980	940	61
7980	941	-159
7980	942	-368
7980	943	-559
7980	944	-725
7980	945	-846
7980	946	-931
7980	947	-1008
7980	948	-1099
7980	949	-1193
7980	950	-1264
7980	951	-1303
7980	952	-1318
7980	953	-1315
7980	954	-1308
7980	955	-1321
7980	956	-1367
7980	957	-1434
7980	958	-1491
7980	959	-1517
7980	960	-1520
7980	961	-1519
7980	962	-1517
7980	963	-1519
7980	964	-1524
7980	965	-1525
7980	966	-1498
7980	967	-1430
7980	968	-1339
7980	969	-1269
7980	970	-1236
7980	971	-1232
7980	972	-1236
7980	973	-1227
7980	974	-1182
7980	975	-1081
7980	976	-945
7980	977	-821
7980	978	-749
7980	979	-719
7980	980	-698
7980	981	-657
7980	982	-570
7980	983	-425
7980	984	-235
7980	985	-43
7980	986	94
7980	987	150
7980	988	139
7980	989	83
7980	990	2
7980	991	-75
7980	992	-126
7980	993	-143
7980	994	-146
7980	995	-149
7980	996	-148
7980	997	-131
7980	998	-111
7980	999	-102
7980	1000	-105
7980	1001	-108
7980	1002	-113
7980	1003	-130
7980	1004	-152
7980	1005	-161
7980	1006	-156
7980	1007	-151
7980	1008	-155
7980	1009	-165
7980	1010	-178
7980	1011	-198
7980	1012	-228
7980	1013	-256
7980	1014	-270
7980	1015	-283
7980	1016	-303
7980	1017	-324
7980	1018	-334
7980	1019	-330
7980	1020	-328
7980	1021	-326
7980	1022	-319
7980	1023	-314
7980	1024	-321
7980	1025	-345
7980	1026	-374
7980	1027	-396
7980	1028	-433
7980	1029	-496
7980	1030	-576
7980	1031	-642
7980	1032	-684
7980	1033	-699
7980	1034	-689
7980	1035	-654
7980	1036	-625
7980	1037	-633
7980	1038	-682
7980	1039	-740
7980	1040	-774
7980	1041	-777
7980	1042	-753
7980	1043	-705
7980	1044	-650
7980	1045	-616
7980	1046	-623
7980	1047	-613
7980	1048	-575
7980	1049	-529
7980	1050	-479
7980	1051	-426
7980	1052	-364
7980	1053	-303
7980	1054	-257
7980	1055	-215
7980	1056	-160
7980	1057	-85
7980	1058	7
7980	1059	114
7980	1060	233
7980	1061	337
7980	1062	382
7980	1063	336
7980	1064	214
7980	1065	78
7980	1066	-7
7980	1067	0
7980	1068	77
7980	1069	184
7980	1070	244
7980	1071	213
7980	1072	77
7980	1073	-79
7980	1074	-153
7980	1075	-74
7980	1076	171
7980	1077	523
7980	1078	867
7980	1079	1071
7980	1080	1041
7980	1081	795
7980	1082	441
7980	1083	95
7980	1084	-153
7980	1085	-275
7980	1086	-310
7980	1087	-366
7980	1088	-575
7980	1089	-1019
7980	1090	-1710
7980	1091	-2613
7980	1092	-3667
7980	1093	-4807
7980	1094	-5930
7980	1095	-6929
7980	1096	-7713
7980	1097	-8225
7980	1098	-8439
7980	1099	-8396
7980	1100	-8205
7980	1101	-8017
7980	1102	-7922
7980	1103	-7917
7980	1104	-7913
7980	1105	-7772
7980	1106	-7358
7980	1107	-6580
7980	1108	-5451
7980	1109	-4093
7980	1110	-2662
7980	1111	-1299
7980	1112	-34
7980	1113	1101
7980	1114	2078
7980	1115	2902
7980	1116	3574
7980	1117	4082
7980	1118	4401
7980	1119	4542
7980	1120	4566
7980	1121	4535
7980	1122	4481
7980	1123	4426
7980	1124	4391
7980	1125	4374
7980	1126	4343
7980	1127	4274
7980	1128	4177
7980	1129	4084
7980	1130	4015
7980	1131	3984
7980	1132	4003
7980	1133	4049
7980	1134	4081
7980	1135	4045
7980	1136	3948
7980	1137	3805
7980	1138	3648
7980	1139	3493
7980	1140	3352
7980	1141	3243
7980	1142	3166
7980	1143	3100
7980	1144	3025
7980	1145	2948
7980	1146	2887
7980	1147	2843
7980	1148	2803
7980	1149	2764
7980	1150	2735
7980	1151	2716
7980	1152	2695
7980	1153	2667
7980	1154	2644
7980	1155	2630
7980	1156	2614
7980	1157	2586
7980	1158	2553
7980	1159	2534
7980	1160	2520
7980	1161	2497
7980	1162	2467
7980	1163	2444
7980	1164	2423
7980	1165	2395
7980	1166	2363
7980	1167	2338
7980	1168	2318
7980	1169	2282
7980	1170	2215
7980	1171	2124
7980	1172	2023
7980	1173	1911
7980	1174	1788
7980	1175	1661
7980	1176	1529
7980	1177	1373
7980	1178	1166
7980	1179	910
7980	1180	632
7980	1181	353
7980	1182	80
7980	1183	-177
7980	1184	-404
7980	1185	-601
7980	1186	-787
7980	1187	-966
7980	1188	-1123
7980	1189	-1245
7980	1190	-1339
7980	1191	-1424
7980	1192	-1503
7980	1193	-1569
7980	1194	-1625
7980	1195	-1668
7980	1196	-1677
7980	1197	-1632
7980	1198	-1537
7980	1199	-1428
7980	1200	-1335
7980	1201	-1266
7980	1202	-1215
7980	1203	-1173
7980	1204	-1120
7980	1205	-1025
7980	1206	-877
7980	1207	-705
7980	1208	-555
7980	1209	-451
7980	1210	-397
7980	1211	-388
7980	1212	-413
7980	1213	-445
7980	1214	-455
7980	1215	-440
7980	1216	-423
7980	1217	-416
7980	1218	-413
7980	1219	-403
7980	1220	-388
7980	1221	-369
7980	1222	-337
7980	1223	-292
7980	1224	-249
7980	1225	-228
7980	1226	-228
7980	1227	-227
7980	1228	-219
7980	1229	-212
7980	1230	-206
7980	1231	-193
7980	1232	-177
7980	1233	-172
7980	1234	-182
7980	1235	-193
7980	1236	-198
7980	1237	-205
7980	1238	-224
7980	1239	-243
7980	1240	-252
7980	1241	-258
7980	1242	-272
7980	1243	-293
7980	1244	-305
7980	1245	-308
7980	1246	-310
7980	1247	-309
7980	1248	-294
7980	1249	-275
7980	1250	-278
7980	1251	-320
7980	1252	-389
7980	1253	-466
7980	1254	-544
7980	1255	-616
7980	1256	-668
7980	1257	-691
7980	1258	-702
7980	1259	-721
7980	1260	-747
7980	1261	-760
7980	1262	-751
7980	1263	-730
7980	1264	-706
7980	1265	-683
7980	1266	-673
7980	1267	-697
7980	1268	-750
7980	1269	-797
7980	1270	-802
7980	1271	-759
7980	1272	-685
7980	1273	-594
7980	1274	-500
7980	1275	-425
7980	1276	-378
7980	1277	-334
7980	1278	-258
7980	1279	-137
7980	1280	8
7980	1281	146
7980	1282	256
7980	1283	321
7980	1284	327
7980	1285	285
7980	1286	230
7980	1287	190
7980	1288	164
7980	1289	133
7980	1290	122
7980	1291	109
7980	1292	97
7980	1293	65
7980	1294	39
7980	1295	45
7980	1296	89
7980	1297	139
7980	1298	169
7980	1299	175
7980	1300	151
7980	1301	99
7980	1302	41
7980	1303	15
7980	1304	31
7980	1305	64
7980	1306	72
7980	1307	36
7980	1308	-32
7980	1309	-102
7980	1310	-140
7980	1311	-119
7980	1312	-40
7980	1313	44
7980	1314	66
7980	1315	-36
7980	1316	-225
7980	1317	-398
7980	1318	-418
7980	1319	-205
7980	1320	235
7980	1321	775
7980	1322	1203
7980	1323	1324
7980	1324	1072
7980	1325	545
7980	1326	-53
7980	1327	-505
7980	1328	-673
7980	1329	-564
7980	1330	-335
7980	1331	-223
7980	1332	-409
7980	1333	-937
7980	1334	-1722
7980	1335	-2627
7980	1336	-3526
7980	1337	-4348
7980	1338	-5094
7980	1339	-5810
7980	1340	-6524
7980	1341	-7191
7980	1342	-7720
7980	1343	-8042
7980	1344	-8170
7980	1345	-8172
7980	1346	-8133
7980	1347	-8107
7980	1348	-8068
7980	1349	-7894
7980	1350	-7401
7980	1351	-6461
7980	1352	-5084
7980	1353	-3415
7980	1354	-1686
7980	1355	-79
7980	1356	1235
7980	1357	2212
7980	1358	2894
7980	1359	3397
7980	1360	3808
7980	1361	4156
7980	1362	4425
7980	1363	4593
7980	1364	4658
7980	1365	4622
7980	1366	4513
7980	1367	4388
7980	1368	4289
7980	1369	4207
7980	1370	4113
7980	1371	4002
7980	1372	3887
7980	1373	3773
7980	1374	3665
7980	1375	3570
7980	1376	3496
7980	1377	3428
7980	1378	3331
7980	1379	3215
7980	1380	3087
7980	1381	2965
7980	1382	2844
7980	1383	2735
7980	1384	2648
7980	1385	2586
7980	1386	2530
7980	1387	2459
7980	1388	2381
7980	1389	2311
7980	1390	2251
7980	1391	2188
7980	1392	2124
7980	1393	2075
7980	1394	2045
7980	1395	2016
7980	1396	1974
7980	1397	1920
7980	1398	1856
7980	1399	1773
7980	1400	1672
7980	1401	1580
7980	1402	1518
7980	1403	1485
7980	1404	1469
7980	1405	1462
7980	1406	1469
7980	1407	1483
7980	1408	1492
7980	1409	1494
7980	1410	1497
7980	1411	1495
7980	1412	1465
7980	1413	1396
7980	1414	1303
7980	1415	1210
7980	1416	1131
7980	1417	1071
7980	1418	1038
7980	1419	1030
7980	1420	1021
7980	1421	977
7980	1422	893
7980	1423	792
7980	1424	693
7980	1425	599
7980	1426	514
7980	1427	442
7980	1428	368
7980	1429	260
7980	1430	100
7980	1431	-93
7980	1432	-288
7980	1433	-470
7980	1434	-628
7980	1435	-747
7980	1436	-820
7980	1437	-858
7980	1438	-885
7980	1439	-908
7980	1440	-915
7980	1441	-910
7980	1442	-903
7980	1443	-903
7980	1444	-900
7980	1445	-891
7980	1446	-886
7980	1447	-891
7980	1448	-893
7980	1449	-879
7980	1450	-853
7980	1451	-828
7980	1452	-803
7980	1453	-767
7980	1454	-725
7980	1455	-696
7980	1456	-683
7980	1457	-680
7980	1458	-682
7980	1459	-696
7980	1460	-715
7980	1461	-721
7980	1462	-703
7980	1463	-676
7980	1464	-657
7980	1465	-646
7980	1466	-631
7980	1467	-616
7980	1468	-605
7980	1469	-591
7980	1470	-570
7980	1471	-558
7980	1472	-579
7980	1473	-637
7980	1474	-707
7980	1475	-772
7980	1476	-829
7980	1477	-875
7980	1478	-902
7980	1479	-912
7980	1480	-919
7980	1481	-933
7980	1482	-938
7980	1483	-915
7980	1484	-871
7980	1485	-830
7980	1486	-807
7980	1487	-803
7980	1488	-818
7980	1489	-853
7980	1490	-882
7980	1491	-872
7980	1492	-810
7980	1493	-722
7980	1494	-638
7980	1495	-570
7980	1496	-518
7980	1497	-479
7980	1498	-435
7980	1499	-356
7980	1500	-221
7980	1501	-52
7980	1502	109
7980	1503	227
7980	1504	294
7980	1505	307
7980	1506	269
7980	1507	204
7980	1508	142
7980	1509	99
7980	1510	64
7980	1511	26
7980	1512	-7
7980	1513	-23
7980	1514	-23
7980	1515	-17
7980	1516	-1
7980	1517	27
7980	1518	56
7980	1519	69
7980	1520	65
7980	1521	62
7980	1522	64
7980	1523	61
7980	1524	46
7980	1525	30
7980	1526	18
7980	1527	5
7980	1528	-15
7980	1529	-31
7980	1530	-35
7980	1531	-39
7980	1532	-59
7980	1533	-95
7980	1534	-70
7980	1535	-67
7980	1536	-80
7980	1537	-128
7980	1538	-172
7980	1539	-193
7980	1540	-187
7980	1541	-166
7980	1542	-141
7980	1543	-132
7980	1544	-175
7980	1545	-277
7980	1546	-396
7980	1547	-482
7980	1548	-528
7980	1549	-554
7980	1550	-584
7980	1551	-634
7980	1552	-706
7980	1553	-777
7980	1554	-801
7980	1555	-739
7980	1556	-609
7980	1557	-491
7980	1558	-479
7980	1559	-596
7980	1560	-785
7980	1561	-914
7980	1562	-852
7980	1563	-510
7980	1564	73
7980	1565	713
7980	1566	1171
7980	1567	1274
7980	1568	999
7980	1569	478
7980	1570	-58
7980	1571	-370
7980	1572	-326
7980	1573	17
7980	1574	440
7980	1575	683
7980	1576	570
7980	1577	63
7980	1578	-755
7980	1579	-1728
7980	1580	-2697
7980	1581	-3571
7980	1582	-4356
7980	1583	-5100
7980	1584	-5823
7980	1585	-6491
7980	1586	-7051
7980	1587	-7472
7980	1588	-7754
7980	1589	-7923
7980	1590	-8020
7980	1591	-8066
7980	1592	-8007
7980	1593	-7720
7980	1594	-7079
7980	1595	-6042
7980	1596	-4672
7980	1597	-3111
7980	1598	-1569
7980	1599	-135
7980	1600	1029
7980	1601	1930
7980	1602	2621
7980	1603	3187
7980	1604	3663
7980	1605	4058
7980	1606	4354
7980	1607	4528
7980	1608	4569
7980	1609	4492
7980	1610	4353
7980	1611	4211
7980	1612	4097
7980	1613	4001
7980	1614	3913
7980	1615	3830
7980	1616	3734
7980	1617	3609
7980	1618	3458
7980	1619	3300
7980	1620	3143
7980	1621	2981
7980	1622	2815
7980	1623	2655
7980	1624	2512
7980	1625	2374
7980	1626	2252
7980	1627	2151
7980	1628	2088
7980	1629	2053
7980	1630	2024
7980	1631	1999
7980	1632	1984
7980	1633	1964
7980	1634	1916
7980	1635	1837
7980	1636	1753
7980	1637	1691
7980	1638	1662
7980	1639	1667
7980	1640	1708
7980	1641	1775
7980	1642	1835
7980	1643	1871
7980	1644	1898
7980	1645	1950
7980	1646	2041
7980	1647	2163
7980	1648	2302
7980	1649	2440
7980	1650	2544
7980	1651	2582
7980	1652	2548
7980	1653	2477
7980	1654	2397
7980	1655	2320
7980	1656	2246
7980	1657	2182
7980	1658	2129
7980	1659	2073
7980	1660	2002
7980	1661	1926
7980	1662	1857
7980	1663	1788
7980	1664	1695
7980	1665	1571
7980	1666	1422
7980	1667	1252
7980	1668	1058
7980	1669	847
7980	1670	637
7980	1671	435
7980	1672	230
7980	1673	17
7980	1674	-187
7980	1675	-364
7980	1676	-517
7980	1677	-655
7980	1678	-776
7980	1679	-873
7980	1680	-953
7980	1681	-1028
7980	1682	-1096
7980	1683	-1142
7980	1684	-1166
7980	1685	-1184
7980	1686	-1202
7980	1687	-1212
7980	1688	-1205
7980	1689	-1189
7980	1690	-1174
7980	1691	-1161
7980	1692	-1151
7980	1693	-1160
7980	1694	-1199
7980	1695	-1254
7980	1696	-1293
7980	1697	-1304
7980	1698	-1294
7980	1699	-1268
7980	1700	-1229
7980	1701	-1189
7980	1702	-1164
7980	1703	-1156
7980	1704	-1143
7980	1705	-1113
7980	1706	-1076
7980	1707	-1055
7980	1708	-1050
7980	1709	-1053
7980	1710	-1057
7980	1711	-1053
7980	1712	-1019
7980	1713	-936
7980	1714	-816
7980	1715	-697
7980	1716	-605
7980	1717	-539
7980	1718	-488
7980	1719	-441
7980	1720	-380
7980	1721	-284
7980	1722	-151
7980	1723	-16
7980	1724	87
7980	1725	145
7980	1726	163
7980	1727	155
7980	1728	125
7980	1729	89
7980	1730	63
7980	1731	44
7980	1732	16
7980	1733	-23
7980	1734	-52
7980	1735	-59
7980	1736	-50
7980	1737	-42
7980	1738	-34
7980	1739	-29
7980	1740	-35
7980	1741	-60
7980	1742	-84
7980	1743	-88
7980	1744	-72
7980	1745	-56
7980	1746	-47
7980	1747	-42
7980	1748	-42
7980	1749	-56
7980	1750	-82
7980	1751	-104
7980	1752	-117
7980	1753	-134
7980	1754	-168
7980	1755	-206
7980	1756	-236
7980	1757	-261
7980	1758	-288
7980	1759	-312
7980	1760	-321
7980	1761	-315
7980	1762	-305
7980	1763	-296
7980	1764	-283
7980	1765	-280
7980	1766	-309
7980	1767	-378
7980	1768	-467
7980	1769	-551
7980	1770	-622
7980	1771	-679
7980	1772	-714
7980	1773	-723
7980	1774	-722
7980	1775	-727
7980	1776	-731
7980	1777	-728
7980	1778	-642
7980	1779	-599
7980	1780	-591
7980	1781	-628
7980	1782	-678
7980	1783	-717
7980	1784	-718
7980	1785	-670
7980	1786	-591
7980	1787	-519
7980	1788	-492
7980	1789	-500
7980	1790	-494
7980	1791	-440
7980	1792	-334
7980	1793	-189
7980	1794	-27
7980	1795	106
7980	1796	180
7980	1797	216
7980	1798	264
7980	1799	351
7980	1800	456
7980	1801	499
7980	1802	420
7980	1803	213
7980	1804	-38
7980	1805	-196
7980	1806	-112
7980	1807	296
7980	1808	945
7980	1809	1611
7980	1810	2045
7980	1811	2079
7980	1812	1694
7980	1813	1037
7980	1814	370
7980	1815	-46
7980	1816	-93
7980	1817	147
7980	1818	456
7980	1819	597
7980	1820	408
7980	1821	-151
7980	1822	-1000
7980	1823	-1994
7980	1824	-3006
7980	1825	-3991
7980	1826	-4959
7980	1827	-5906
7980	1828	-6772
7980	1829	-7467
7980	1830	-7920
7980	1831	-8104
7980	1832	-8070
7980	1833	-7941
7980	1834	-7857
7980	1835	-7875
7980	1836	-7922
7980	1837	-7830
7980	1838	-7429
7980	1839	-6620
7980	1840	-5407
7980	1841	-3905
7980	1842	-2350
7980	1843	-844
7980	1844	418
7980	1845	1422
7980	1846	2192
7980	1847	2786
7980	1848	3263
7980	1849	3666
7980	1850	3992
7980	1851	4204
7980	1852	4289
7980	1853	4269
7980	1854	4183
7980	1855	4065
7980	1856	3940
7980	1857	3822
7980	1858	3725
7980	1859	3649
7980	1860	3580
7980	1861	3511
7980	1862	3450
7980	1863	3394
7980	1864	3324
7980	1865	3256
7980	1866	3208
7980	1867	3199
7980	1868	3215
7980	1869	3255
7980	1870	3313
7980	1871	3362
7980	1872	3372
7980	1873	3320
7980	1874	3210
7980	1875	3079
7980	1876	2953
7980	1877	2843
7980	1878	2751
7980	1879	2686
7980	1880	2643
7980	1881	2607
7980	1882	2569
7980	1883	2539
7980	1884	2523
7980	1885	2508
7980	1886	2480
7980	1887	2451
7980	1888	2433
7980	1889	2429
7980	1890	2424
7980	1891	2420
7980	1892	2419
7980	1893	2415
7980	1894	2395
7980	1895	2360
7980	1896	2326
7980	1897	2305
7980	1898	2281
7980	1899	2239
7980	1900	2180
7980	1901	2114
7980	1902	2037
7980	1903	1944
7980	1904	1844
7980	1905	1753
7980	1906	1660
7980	1907	1548
7980	1908	1413
7980	1909	1266
7980	1910	1111
7980	1911	937
7980	1912	729
7980	1913	491
7980	1914	226
7980	1915	-69
7980	1916	-383
7980	1917	-682
7980	1918	-932
7980	1919	-1127
7980	1920	-1280
7980	1921	-1400
7980	1922	-1488
7980	1923	-1554
7980	1924	-1609
7980	1925	-1647
7980	1926	-1654
7980	1927	-1638
7980	1928	-1628
7980	1929	-1644
7980	1930	-1679
7980	1931	-1712
7980	1932	-1728
7980	1933	-1709
7980	1934	-1641
7980	1935	-1521
7980	1936	-1383
7980	1937	-1266
7980	1938	-1184
7980	1939	-1117
7980	1940	-1042
7980	1941	-943
7980	1942	-809
7980	1943	-636
7980	1944	-452
7980	1945	-304
7980	1946	-226
7980	1947	-211
7980	1948	-235
7980	1949	-276
7980	1950	-324
7980	1951	-354
7980	1952	-355
7980	1953	-334
7980	1954	-310
7980	1955	-286
7980	1956	-254
7980	1957	-215
7980	1958	-189
7980	1959	-178
7980	1960	-170
7980	1961	-157
7980	1962	-145
7980	1963	-138
7980	1964	-129
7980	1965	-115
7980	1966	-111
7980	1967	-131
7980	1968	-163
7980	1969	-187
7980	1970	-196
7980	1971	-201
7980	1972	-205
7980	1973	-204
7980	1974	-204
7980	1975	-221
7980	1976	-254
7980	1977	-284
7980	1978	-306
7980	1979	-329
7980	1980	-363
7980	1981	-400
7980	1982	-424
7980	1983	-435
7980	1984	-438
7980	1985	-429
7980	1986	-410
7980	1987	-402
7980	1988	-433
7980	1989	-505
7980	1990	-592
7980	1991	-669
7980	1992	-730
7980	1993	-775
7980	1994	-799
7980	1995	-809
7980	1996	-827
7980	1997	-861
7980	1998	-889
7980	1999	-885
[truncated: 159,280 more rows]
