# Supplementary material for: Are Complexity Metrics Reliable in Assessing HRV Control in Obese Patients During Sleep?
Source: PLoS One. 2015 Apr 20;10(4):e0124458. doi: 10.1371/journal.pone.0124458 (PMC4404104; doi:10.1371/journal.pone.0124458)
Supplement: S2 Dataset — (ZIP) [file pone.0124458.s002.zip › cabiddu_obese_patients_data/SUBJECT (8)/3/FC.txt]

9390	0	2849
9390	1	3221
9390	2	3543
9390	3	3785
9390	4	3914
9390	5	3914
9390	6	3818
9390	7	3682
9390	8	3549
9390	9	3432
9390	10	3336
9390	11	3269
9390	12	3223
9390	13	3178
9390	14	3127
9390	15	3074
9390	16	3022
9390	17	2963
9390	18	2908
9390	19	2873
9390	20	2876
9390	21	2907
9390	22	2956
9390	23	3006
9390	24	3036
9390	25	3020
9390	26	2941
9390	27	2816
9390	28	2692
9390	29	2598
9390	30	2530
9390	31	2481
9390	32	2445
9390	33	2418
9390	34	2382
9390	35	2332
9390	36	2283
9390	37	2248
9390	38	2223
9390	39	2193
9390	40	2162
9390	41	2138
9390	42	2119
9390	43	2096
9390	44	2075
9390	45	2068
9390	46	2071
9390	47	2068
9390	48	2052
9390	49	2029
9390	50	2007
9390	51	1979
9390	52	1938
9390	53	1894
9390	54	1856
9390	55	1811
9390	56	1744
9390	57	1652
9390	58	1548
9390	59	1440
9390	60	1324
9390	61	1207
9390	62	1097
9390	63	982
9390	64	829
9390	65	621
9390	66	369
9390	67	101
9390	68	-162
9390	69	-405
9390	70	-608
9390	71	-764
9390	72	-893
9390	73	-1018
9390	74	-1139
9390	75	-1237
9390	76	-1301
9390	77	-1335
9390	78	-1349
9390	79	-1350
9390	80	-1359
9390	81	-1399
9390	82	-1468
9390	83	-1532
9390	84	-1551
9390	85	-1514
9390	86	-1432
9390	87	-1323
9390	88	-1207
9390	89	-1114
9390	90	-1056
9390	91	-1012
9390	92	-938
9390	93	-810
9390	94	-639
9390	95	-455
9390	96	-286
9390	97	-166
9390	98	-126
9390	99	-164
9390	100	-242
9390	101	-314
9390	102	-361
9390	103	-383
9390	104	-379
9390	105	-351
9390	106	-313
9390	107	-280
9390	108	-252
9390	109	-214
9390	110	-170
9390	111	-140
9390	112	-137
9390	113	-150
9390	114	-172
9390	115	-201
9390	116	-232
9390	117	-250
9390	118	-244
9390	119	-227
9390	120	-217
9390	121	-214
9390	122	-209
9390	123	-202
9390	124	-205
9390	125	-217
9390	126	-226
9390	127	-232
9390	128	-247
9390	129	-275
9390	130	-304
9390	131	-324
9390	132	-340
9390	133	-358
9390	134	-368
9390	135	-359
9390	136	-348
9390	137	-356
9390	138	-389
9390	139	-436
9390	140	-489
9390	141	-547
9390	142	-600
9390	143	-632
9390	144	-646
9390	145	-662
9390	146	-691
9390	147	-723
9390	148	-742
9390	149	-748
9390	150	-744
9390	151	-725
9390	152	-692
9390	153	-666
9390	154	-669
9390	155	-694
9390	156	-715
9390	157	-714
9390	158	-686
9390	159	-633
9390	160	-558
9390	161	-475
9390	162	-409
9390	163	-369
9390	164	-332
9390	165	-266
9390	166	-163
9390	167	-31
9390	168	120
9390	169	272
9390	170	389
9390	171	440
9390	172	426
9390	173	374
9390	174	258
9390	175	263
9390	176	247
9390	177	208
9390	178	152
9390	179	85
9390	180	43
9390	181	62
9390	182	143
9390	183	238
9390	184	270
9390	185	211
9390	186	98
9390	187	-1
9390	188	-40
9390	189	6
9390	190	118
9390	191	213
9390	192	205
9390	193	81
9390	194	-82
9390	195	-169
9390	196	-108
9390	197	57
9390	198	213
9390	199	230
9390	200	40
9390	201	-305
9390	202	-637
9390	203	-719
9390	204	-431
9390	205	166
9390	206	858
9390	207	1373
9390	208	1491
9390	209	1155
9390	210	513
9390	211	-150
9390	212	-574
9390	213	-663
9390	214	-522
9390	215	-372
9390	216	-445
9390	217	-890
9390	218	-1710
9390	219	-2766
9390	220	-3872
9390	221	-4898
9390	222	-5803
9390	223	-6591
9390	224	-7259
9390	225	-7780
9390	226	-8117
9390	227	-8248
9390	228	-8194
9390	229	-8042
9390	230	-7914
9390	231	-7886
9390	232	-7912
9390	233	-7826
9390	234	-7433
9390	235	-6596
9390	236	-5291
9390	237	-3634
9390	238	-1834
9390	239	-244
9390	240	1162
9390	241	2276
9390	242	3114
9390	243	3738
9390	244	4204
9390	245	4561
9390	246	4819
9390	247	4959
9390	248	4974
9390	249	4894
9390	250	4766
9390	251	4638
9390	252	4533
9390	253	4450
9390	254	4380
9390	255	4307
9390	256	4204
9390	257	4067
9390	258	3923
9390	259	3797
9390	260	3685
9390	261	3589
9390	262	3500
9390	263	3407
9390	264	3294
9390	265	3168
9390	266	3055
9390	267	2967
9390	268	2905
9390	269	2851
9390	270	2784
9390	271	2706
9390	272	2624
9390	273	2538
9390	274	2450
9390	275	2371
9390	276	2306
9390	277	2241
9390	278	2163
9390	279	2085
9390	280	2026
9390	281	1990
9390	282	1966
9390	283	1944
9390	284	1922
9390	285	1881
9390	286	1809
9390	287	1712
9390	288	1619
9390	289	1550
9390	290	1503
9390	291	1470
9390	292	1450
9390	293	1438
9390	294	1424
9390	295	1400
9390	296	1378
9390	297	1369
9390	298	1362
9390	299	1333
9390	300	1272
9390	301	1190
9390	302	1101
9390	303	1013
9390	304	941
9390	305	895
9390	306	865
9390	307	812
9390	308	706
9390	309	548
9390	310	366
9390	311	187
9390	312	37
9390	313	-59
9390	314	-94
9390	315	-96
9390	316	-112
9390	317	-169
9390	318	-267
9390	319	-393
9390	320	-534
9390	321	-673
9390	322	-780
9390	323	-849
9390	324	-894
9390	325	-929
9390	326	-950
9390	327	-947
9390	328	-924
9390	329	-896
9390	330	-864
9390	331	-826
9390	332	-789
9390	333	-768
9390	334	-762
9390	335	-757
9390	336	-743
9390	337	-733
9390	338	-730
9390	339	-725
9390	340	-710
9390	341	-692
9390	342	-682
9390	343	-673
9390	344	-656
9390	345	-641
9390	346	-639
9390	347	-642
9390	348	-637
9390	349	-623
9390	350	-614
9390	351	-613
9390	352	-611
9390	353	-597
9390	354	-580
9390	355	-563
9390	356	-541
9390	357	-517
9390	358	-516
9390	359	-555
9390	360	-628
9390	361	-704
9390	362	-765
9390	363	-808
9390	364	-825
9390	365	-819
9390	366	-807
9390	367	-816
9390	368	-846
9390	369	-869
9390	370	-859
9390	371	-820
9390	372	-769
9390	373	-726
9390	374	-708
9390	375	-736
9390	376	-804
9390	377	-869
9390	378	-882
9390	379	-829
9390	380	-733
9390	381	-631
9390	382	-547
9390	383	-498
9390	384	-482
9390	385	-466
9390	386	-398
9390	387	-251
9390	388	-54
9390	389	138
9390	390	276
9390	391	341
9390	392	323
9390	393	241
9390	394	140
9390	395	67
9390	396	31
9390	397	16
9390	398	10
9390	399	10
9390	400	18
9390	401	23
9390	402	26
9390	403	34
9390	404	48
9390	405	51
9390	406	38
9390	407	18
9390	408	13
9390	409	27
9390	410	45
9390	411	64
9390	412	82
9390	413	88
9390	414	72
9390	415	39
9390	416	13
9390	417	0
9390	418	-49
9390	419	-4
9390	420	9
9390	421	-21
9390	422	-91
9390	423	-179
9390	424	-233
9390	425	-226
9390	426	-169
9390	427	-112
9390	428	-107
9390	429	-166
9390	430	-266
9390	431	-361
9390	432	-410
9390	433	-404
9390	434	-374
9390	435	-396
9390	436	-515
9390	437	-697
9390	438	-855
9390	439	-897
9390	440	-802
9390	441	-620
9390	442	-456
9390	443	-426
9390	444	-581
9390	445	-859
9390	446	-1077
9390	447	-1058
9390	448	-733
9390	449	-174
9390	450	435
9390	451	864
9390	452	940
9390	453	639
9390	454	108
9390	455	-420
9390	456	-753
9390	457	-820
9390	458	-691
9390	459	-530
9390	460	-534
9390	461	-837
9390	462	-1464
9390	463	-2334
9390	464	-3340
9390	465	-4393
9390	466	-5424
9390	467	-6369
9390	468	-7163
9390	469	-7756
9390	470	-8118
9390	471	-8247
9390	472	-8195
9390	473	-8071
9390	474	-7970
9390	475	-7906
9390	476	-7788
9390	477	-7477
9390	478	-6841
9390	479	-5819
9390	480	-4449
9390	481	-2877
9390	482	-1295
9390	483	48
9390	484	1241
9390	485	2231
9390	486	3029
9390	487	3675
9390	488	4199
9390	489	4619
9390	490	4911
9390	491	5057
9390	492	5075
9390	493	5011
9390	494	4896
9390	495	4755
9390	496	4615
9390	497	4490
9390	498	4369
9390	499	4235
9390	500	4080
9390	501	3925
9390	502	3793
9390	503	3680
9390	504	3583
9390	505	3487
9390	506	3372
9390	507	3223
9390	508	3037
9390	509	2848
9390	510	2680
9390	511	2549
9390	512	2445
9390	513	2352
9390	514	2261
9390	515	2175
9390	516	2094
9390	517	2026
9390	518	1991
9390	519	1989
9390	520	1995
9390	521	1976
9390	522	1931
9390	523	1880
9390	524	1843
9390	525	1827
9390	526	1844
9390	527	1896
9390	528	1962
9390	529	2005
9390	530	2008
9390	531	1994
9390	532	1994
9390	533	2030
9390	534	2118
9390	535	2258
9390	536	2430
9390	537	2584
9390	538	2671
9390	539	2682
9390	540	2634
9390	541	2550
9390	542	2440
9390	543	2323
9390	544	2216
9390	545	2115
9390	546	2006
9390	547	1883
9390	548	1758
9390	549	1636
9390	550	1503
9390	551	1339
9390	552	1143
9390	553	922
9390	554	676
9390	555	411
9390	556	152
9390	557	-68
9390	558	-238
9390	559	-373
9390	560	-487
9390	561	-587
9390	562	-677
9390	563	-773
9390	564	-875
9390	565	-965
9390	566	-1024
9390	567	-1058
9390	568	-1085
9390	569	-1107
9390	570	-1125
9390	571	-1151
9390	572	-1189
9390	573	-1228
9390	574	-1241
9390	575	-1220
9390	576	-1175
9390	577	-1119
9390	578	-1056
9390	579	-1003
9390	580	-990
9390	581	-1028
9390	582	-1100
9390	583	-1172
9390	584	-1226
9390	585	-1253
9390	586	-1247
9390	587	-1210
9390	588	-1164
9390	589	-1136
9390	590	-1127
9390	591	-1116
9390	592	-1088
9390	593	-1053
9390	594	-1021
9390	595	-993
9390	596	-974
9390	597	-972
9390	598	-983
9390	599	-973
9390	600	-919
9390	601	-825
9390	602	-726
9390	603	-646
9390	604	-592
9390	605	-560
9390	606	-542
9390	607	-507
9390	608	-420
9390	609	-275
9390	610	-106
9390	611	50
9390	612	169
9390	613	239
9390	614	251
9390	615	216
9390	616	159
9390	617	105
9390	618	51
9390	619	-15
9390	620	-87
9390	621	-143
9390	622	-168
9390	623	-161
9390	624	-123
9390	625	-59
9390	626	6
9390	627	34
9390	628	10
9390	629	-45
9390	630	-97
9390	631	-130
9390	632	-146
9390	633	-146
9390	634	-135
9390	635	-131
9390	636	-150
9390	637	-179
9390	638	-192
9390	639	-182
9390	640	-165
9390	641	-161
9390	642	-172
9390	643	-196
9390	644	-237
9390	645	-288
9390	646	-330
9390	647	-345
9390	648	-340
9390	649	-331
9390	650	-320
9390	651	-302
9390	652	-288
9390	653	-297
9390	654	-334
9390	655	-386
9390	656	-443
9390	657	-508
9390	658	-577
9390	659	-634
9390	660	-669
9390	661	-696
9390	662	-775
9390	663	-737
9390	664	-679
9390	665	-639
9390	666	-634
9390	667	-656
9390	668	-666
9390	669	-643
9390	670	-596
9390	671	-541
9390	672	-509
9390	673	-520
9390	674	-569
9390	675	-610
9390	676	-587
9390	677	-486
9390	678	-345
9390	679	-239
9390	680	-209
9390	681	-240
9390	682	-269
9390	683	-207
9390	684	-8
9390	685	311
9390	686	623
9390	687	769
9390	688	637
9390	689	273
9390	690	-153
9390	691	-420
9390	692	-365
9390	693	36
9390	694	637
9390	695	1179
9390	696	1422
9390	697	1282
9390	698	855
9390	699	352
9390	700	-10
9390	701	-115
9390	702	5
9390	703	170
9390	704	152
9390	705	-198
9390	706	-893
9390	707	-1837
9390	708	-2900
9390	709	-3974
9390	710	-4984
9390	711	-5899
9390	712	-6711
9390	713	-7389
9390	714	-7867
9390	715	-8090
9390	716	-8081
9390	717	-7939
9390	718	-7781
9390	719	-7677
9390	720	-7612
9390	721	-7477
9390	722	-7103
9390	723	-6337
9390	724	-5147
9390	725	-3659
9390	726	-2068
9390	727	-683
9390	728	531
9390	729	1497
9390	730	2227
9390	731	2801
9390	732	3285
9390	733	3698
9390	734	4007
9390	735	4185
9390	736	4246
9390	737	4218
9390	738	4129
9390	739	4021
9390	740	3934
9390	741	3872
9390	742	3793
9390	743	3670
9390	744	3510
9390	745	3344
9390	746	3203
9390	747	3100
9390	748	3056
9390	749	3054
9390	750	3059
9390	751	3026
9390	752	2959
9390	753	2878
9390	754	2822
9390	755	2807
9390	756	2843
9390	757	2928
9390	758	3025
9390	759	3082
9390	760	3066
9390	761	2987
9390	762	2876
9390	763	2759
9390	764	2647
9390	765	2555
9390	766	2497
9390	767	2465
9390	768	2435
9390	769	2400
9390	770	2370
9390	771	2348
9390	772	2323
9390	773	2286
9390	774	2246
9390	775	2217
9390	776	2198
9390	777	2182
9390	778	2174
9390	779	2181
9390	780	2193
9390	781	2188
9390	782	2165
9390	783	2138
9390	784	2111
9390	785	2076
9390	786	2024
9390	787	1958
9390	788	1881
9390	789	1784
9390	790	1664
9390	791	1539
9390	792	1423
9390	793	1305
9390	794	1168
9390	795	1010
9390	796	843
9390	797	669
9390	798	486
9390	799	294
9390	800	102
9390	801	-97
9390	802	-314
9390	803	-547
9390	804	-772
9390	805	-965
9390	806	-1123
9390	807	-1251
9390	808	-1347
9390	809	-1407
9390	810	-1445
9390	811	-1472
9390	812	-1482
9390	813	-1467
9390	814	-1435
9390	815	-1413
9390	816	-1418
9390	817	-1443
9390	818	-1475
9390	819	-1506
9390	820	-1519
9390	821	-1487
9390	822	-1406
9390	823	-1300
9390	824	-1202
9390	825	-1117
9390	826	-1034
9390	827	-940
9390	828	-829
9390	829	-691
9390	830	-524
9390	831	-354
9390	832	-225
9390	833	-159
9390	834	-146
9390	835	-166
9390	836	-204
9390	837	-248
9390	838	-274
9390	839	-277
9390	840	-269
9390	841	-263
9390	842	-256
9390	843	-233
9390	844	-195
9390	845	-159
9390	846	-129
9390	847	-103
9390	848	-83
9390	849	-78
9390	850	-86
9390	851	-89
9390	852	-81
9390	853	-74
9390	854	-83
9390	855	-102
9390	856	-115
9390	857	-123
9390	858	-133
9390	859	-140
9390	860	-137
9390	861	-133
9390	862	-148
9390	863	-177
9390	864	-204
9390	865	-221
9390	866	-239
9390	867	-262
9390	868	-282
9390	869	-290
9390	870	-293
9390	871	-299
9390	872	-304
9390	873	-308
9390	874	-326
9390	875	-373
9390	876	-444
9390	877	-515
9390	878	-576
9390	879	-631
9390	880	-680
9390	881	-713
9390	882	-732
9390	883	-748
9390	884	-764
9390	885	-764
9390	886	-741
9390	887	-708
9390	888	-691
9390	889	-693
9390	890	-707
9390	891	-729
9390	892	-752
9390	893	-756
9390	894	-719
9390	895	-645
9390	896	-566
9390	897	-502
9390	898	-448
9390	899	-394
9390	900	-330
9390	901	-246
9390	902	-128
9390	903	20
9390	904	165
9390	905	209
9390	906	319
9390	907	360
9390	908	361
9390	909	296
9390	910	193
9390	911	104
9390	912	63
9390	913	66
9390	914	98
9390	915	130
9390	916	130
9390	917	82
9390	918	16
9390	919	-16
9390	920	19
9390	921	108
9390	922	191
9390	923	205
9390	924	132
9390	925	-1
9390	926	-115
9390	927	-132
9390	928	-10
9390	929	190
9390	930	341
9390	931	297
9390	932	33
9390	933	-366
9390	934	-713
9390	935	-826
9390	936	-602
9390	937	-100
9390	938	469
9390	939	854
9390	940	896
9390	941	622
9390	942	205
9390	943	-132
9390	944	-233
9390	945	-96
9390	946	108
9390	947	129
9390	948	-217
9390	949	-953
9390	950	-1960
9390	951	-3060
9390	952	-4104
9390	953	-5016
9390	954	-5804
9390	955	-6519
9390	956	-7183
9390	957	-7742
9390	958	-8111
9390	959	-8244
9390	960	-8192
9390	961	-8066
9390	962	-7973
9390	963	-7949
9390	964	-7923
9390	965	-7718
9390	966	-7133
9390	967	-6067
9390	968	-4589
9390	969	-2894
9390	970	-1345
9390	971	61
9390	972	1159
9390	973	2002
9390	974	2684
9390	975	3306
9390	976	3900
9390	977	4413
9390	978	4765
9390	979	4918
9390	980	4887
9390	981	4717
9390	982	4491
9390	983	4299
9390	984	4181
9390	985	4106
9390	986	4032
9390	987	3937
9390	988	3829
9390	989	3721
9390	990	3620
9390	991	3544
9390	992	3490
9390	993	3441
9390	994	3360
9390	995	3249
9390	996	3121
9390	997	3001
9390	998	2890
9390	999	2796
9390	1000	2720
9390	1001	2662
9390	1002	2604
9390	1003	2535
9390	1004	2466
9390	1005	2409
9390	1006	2360
9390	1007	2303
9390	1008	2243
9390	1009	2191
9390	1010	2149
9390	1011	2104
9390	1012	2041
9390	1013	1973
9390	1014	1914
9390	1015	1864
9390	1016	1824
9390	1017	1802
9390	1018	1797
9390	1019	1787
9390	1020	1747
9390	1021	1679
9390	1022	1605
9390	1023	1540
9390	1024	1484
9390	1025	1439
9390	1026	1407
9390	1027	1380
9390	1028	1338
9390	1029	1274
9390	1030	1211
9390	1031	1166
9390	1032	1135
9390	1033	1098
9390	1034	1045
9390	1035	969
9390	1036	862
9390	1037	722
9390	1038	576
9390	1039	455
9390	1040	367
9390	1041	289
9390	1042	196
9390	1043	79
9390	1044	-60
9390	1045	-214
9390	1046	-355
9390	1047	-447
9390	1048	-466
9390	1049	-436
9390	1050	-399
9390	1051	-386
9390	1052	-406
9390	1053	-461
9390	1054	-546
9390	1055	-633
9390	1056	-695
9390	1057	-724
9390	1058	-737
9390	1059	-750
9390	1060	-760
9390	1061	-759
9390	1062	-753
9390	1063	-743
9390	1064	-722
9390	1065	-689
9390	1066	-658
9390	1067	-646
9390	1068	-643
9390	1069	-632
9390	1070	-606
9390	1071	-576
9390	1072	-549
9390	1073	-522
9390	1074	-502
9390	1075	-499
9390	1076	-512
9390	1077	-522
9390	1078	-517
9390	1079	-506
9390	1080	-504
9390	1081	-504
9390	1082	-497
9390	1083	-491
9390	1084	-493
9390	1085	-501
9390	1086	-499
9390	1087	-491
9390	1088	-488
9390	1089	-491
9390	1090	-487
9390	1091	-477
9390	1092	-482
9390	1093	-516
9390	1094	-572
9390	1095	-638
9390	1096	-708
9390	1097	-778
9390	1098	-829
9390	1099	-846
9390	1100	-838
9390	1101	-829
9390	1102	-825
9390	1103	-817
9390	1104	-801
9390	1105	-785
9390	1106	-767
9390	1107	-742
9390	1108	-716
9390	1109	-710
9390	1110	-735
9390	1111	-770
9390	1112	-788
9390	1113	-777
9390	1114	-740
9390	1115	-679
9390	1116	-599
9390	1117	-518
9390	1118	-452
9390	1119	-388
9390	1120	-300
9390	1121	-174
9390	1122	-26
9390	1123	120
9390	1124	248
9390	1125	335
9390	1126	358
9390	1127	315
9390	1128	235
9390	1129	156
9390	1130	94
9390	1131	48
9390	1132	24
9390	1133	29
9390	1134	52
9390	1135	75
9390	1136	93
9390	1137	112
9390	1138	129
9390	1139	128
9390	1140	106
9390	1141	79
9390	1142	62
9390	1143	52
9390	1144	43
9390	1145	38
9390	1146	43
9390	1147	47
9390	1148	40
9390	1149	-29
9390	1150	31
9390	1151	69
9390	1152	85
9390	1153	50
9390	1154	-17
9390	1155	-74
9390	1156	-99
9390	1157	-87
9390	1158	-47
9390	1159	-20
9390	1160	-59
9390	1161	-167
9390	1162	-285
9390	1163	-343
9390	1164	-321
9390	1165	-246
9390	1166	-184
9390	1167	-198
9390	1168	-319
9390	1169	-516
9390	1170	-697
9390	1171	-759
9390	1172	-674
9390	1173	-517
9390	1174	-432
9390	1175	-517
9390	1176	-777
9390	1177	-1097
9390	1178	-1303
9390	1179	-1231
9390	1180	-844
9390	1181	-269
9390	1182	253
9390	1183	509
9390	1184	417
9390	1185	55
9390	1186	-379
9390	1187	-662
9390	1188	-669
9390	1189	-442
9390	1190	-174
9390	1191	-89
9390	1192	-321
9390	1193	-868
9390	1194	-1628
9390	1195	-2459
9390	1196	-3250
9390	1197	-3965
9390	1198	-4643
9390	1199	-5344
9390	1200	-6062
9390	1201	-6727
9390	1202	-7259
9390	1203	-7620
9390	1204	-7829
9390	1205	-7937
9390	1206	-7989
9390	1207	-7986
9390	1208	-7836
9390	1209	-7390
9390	1210	-6525
9390	1211	-5242
9390	1212	-3671
9390	1213	-1998
9390	1214	-540
9390	1215	746
9390	1216	1720
9390	1217	2447
9390	1218	3017
9390	1219	3499
9390	1220	3914
9390	1221	4242
9390	1222	4456
9390	1223	4555
9390	1224	4542
9390	1225	4442
9390	1226	4306
9390	1227	4188
9390	1228	4097
9390	1229	4004
9390	1230	3895
9390	1231	3771
9390	1232	3635
9390	1233	3491
9390	1234	3357
9390	1235	3254
9390	1236	3181
9390	1237	3102
9390	1238	2995
9390	1239	2851
9390	1240	2682
9390	1241	2497
9390	1242	2321
9390	1243	2179
9390	1244	2086
9390	1245	2025
9390	1246	1968
9390	1247	1908
9390	1248	1858
9390	1249	1824
9390	1250	1798
9390	1251	1772
9390	1252	1750
9390	1253	1722
9390	1254	1666
9390	1255	1576
9390	1256	1481
9390	1257	1419
9390	1258	1405
9390	1259	1439
9390	1260	1515
9390	1261	1616
9390	1262	1706
9390	1263	1757
9390	1264	1775
9390	1265	1798
9390	1266	1857
9390	1267	1955
9390	1268	2079
9390	1269	2215
9390	1270	2331
9390	1271	2390
9390	1272	2372
9390	1273	2295
9390	1274	2193
9390	1275	2081
9390	1276	1966
9390	1277	1859
9390	1278	1772
9390	1279	1697
9390	1280	1615
9390	1281	1512
9390	1282	1396
9390	1283	1261
9390	1284	1094
9390	1285	893
9390	1286	678
9390	1287	468
9390	1288	264
9390	1289	62
9390	1290	-125
9390	1291	-287
9390	1292	-426
9390	1293	-549
9390	1294	-651
9390	1295	-718
9390	1296	-757
9390	1297	-795
9390	1298	-847
9390	1299	-906
9390	1300	-964
9390	1301	-1021
9390	1302	-1072
9390	1303	-1101
9390	1304	-1102
9390	1305	-1090
9390	1306	-1081
9390	1307	-1070
9390	1308	-1042
9390	1309	-1001
9390	1310	-963
9390	1311	-938
9390	1312	-929
9390	1313	-942
9390	1314	-986
9390	1315	-1051
9390	1316	-1107
9390	1317	-1136
9390	1318	-1145
9390	1319	-1151
9390	1320	-1152
9390	1321	-1146
9390	1322	-1135
9390	1323	-1122
9390	1324	-1090
9390	1325	-1029
9390	1326	-958
9390	1327	-913
9390	1328	-907
9390	1329	-931
9390	1330	-964
9390	1331	-988
9390	1332	-980
9390	1333	-924
9390	1334	-827
9390	1335	-727
9390	1336	-658
9390	1337	-621
9390	1338	-591
9390	1339	-541
9390	1340	-457
9390	1341	-325
9390	1342	-146
9390	1343	42
9390	1344	186
9390	1345	255
9390	1346	254
9390	1347	201
9390	1348	112
9390	1349	10
9390	1350	-70
9390	1351	-111
9390	1352	-121
9390	1353	-119
9390	1354	-103
9390	1355	-72
9390	1356	-37
9390	1357	-16
9390	1358	-8
9390	1359	-3
9390	1360	-2
9390	1361	-13
9390	1362	-34
9390	1363	-52
9390	1364	-61
9390	1365	-74
9390	1366	-96
9390	1367	-116
9390	1368	-125
9390	1369	-125
9390	1370	-128
9390	1371	-132
9390	1372	-132
9390	1373	-136
9390	1374	-158
9390	1375	-189
9390	1376	-212
9390	1377	-220
9390	1378	-223
9390	1379	-228
9390	1380	-232
9390	1381	-234
9390	1382	-248
9390	1383	-278
9390	1384	-315
9390	1385	-347
9390	1386	-383
9390	1387	-433
9390	1388	-489
9390	1389	-535
9390	1390	-572
9390	1391	-610
9390	1392	-647
9390	1393	-729
9390	1394	-679
9390	1395	-645
9390	1396	-623
9390	1397	-632
9390	1398	-666
9390	1399	-709
9390	1400	-739
9390	1401	-731
9390	1402	-683
9390	1403	-632
9390	1404	-622
9390	1405	-651
9390	1406	-670
9390	1407	-634
9390	1408	-541
9390	1409	-406
9390	1410	-275
9390	1411	-200
9390	1412	-208
9390	1413	-260
9390	1414	-259
9390	1415	-126
9390	1416	144
9390	1417	445
9390	1418	632
9390	1419	597
9390	1420	324
9390	1421	-92
9390	1422	-456
9390	1423	-564
9390	1424	-340
9390	1425	129
9390	1426	646
9390	1427	1005
9390	1428	1071
9390	1429	835
9390	1430	430
9390	1431	61
9390	1432	-123
9390	1433	-116
9390	1434	-36
9390	1435	-61
9390	1436	-336
9390	1437	-934
9390	1438	-1832
9390	1439	-2922
9390	1440	-4076
9390	1441	-5193
9390	1442	-6223
9390	1443	-7112
9390	1444	-7795
9390	1445	-8221
9390	1446	-8384
9390	1447	-8331
9390	1448	-8147
9390	1449	-7944
9390	1450	-7811
9390	1451	-7749
9390	1452	-7641
9390	1453	-7306
9390	1454	-6599
9390	1455	-5480
9390	1456	-4028
9390	1457	-2400
9390	1458	-925
9390	1459	399
9390	1460	1428
9390	1461	2210
9390	1462	2817
9390	1463	3307
9390	1464	3712
9390	1465	4038
9390	1466	4270
9390	1467	4389
9390	1468	4397
9390	1469	4326
9390	1470	4231
9390	1471	4148
9390	1472	4076
9390	1473	3993
9390	1474	3884
9390	1475	3736
9390	1476	3549
9390	1477	3353
9390	1478	3199
9390	1479	3122
9390	1480	3103
9390	1481	3119
9390	1482	3128
9390	1483	3104
9390	1484	3034
9390	1485	2942
9390	1486	2876
9390	1487	2875
9390	1488	2945
9390	1489	3046
9390	1490	3126
9390	1491	3159
9390	1492	3133
9390	1493	3049
9390	1494	2927
9390	1495	2803
9390	1496	2706
9390	1497	2632
9390	1498	2568
9390	1499	2514
9390	1500	2474
9390	1501	2446
9390	1502	2420
9390	1503	2399
9390	1504	2394
9390	1505	2396
9390	1506	2388
9390	1507	2361
9390	1508	2328
9390	1509	2304
9390	1510	2282
9390	1511	2260
9390	1512	2244
9390	1513	2236
9390	1514	2222
9390	1515	2190
9390	1516	2147
9390	1517	2102
9390	1518	2049
9390	1519	1972
9390	1520	1872
9390	1521	1765
9390	1522	1653
9390	1523	1526
9390	1524	1377
9390	1525	1215
9390	1526	1040
9390	1527	845
9390	1528	635
9390	1529	429
9390	1530	249
9390	1531	84
9390	1532	-84
9390	1533	-265
9390	1534	-459
9390	1535	-664
9390	1536	-872
9390	1537	-1060
9390	1538	-1201
9390	1539	-1295
9390	1540	-1365
9390	1541	-1433
9390	1542	-1498
9390	1543	-1548
9390	1544	-1580
9390	1545	-1590
9390	1546	-1569
9390	1547	-1517
9390	1548	-1462
9390	1549	-1439
9390	1550	-1447
9390	1551	-1467
9390	1552	-1473
9390	1553	-1453
9390	1554	-1391
9390	1555	-1286
9390	1556	-1158
9390	1557	-1051
9390	1558	-985
9390	1559	-946
9390	1560	-905
9390	1561	-844
9390	1562	-750
9390	1563	-619
9390	1564	-456
9390	1565	-300
9390	1566	-189
9390	1567	-132
9390	1568	-118
9390	1569	-131
9390	1570	-159
9390	1571	-182
9390	1572	-181
9390	1573	-157
9390	1574	-133
9390	1575	-127
9390	1576	-134
9390	1577	-136
9390	1578	-134
9390	1579	-132
9390	1580	-124
9390	1581	-107
9390	1582	-92
9390	1583	-95
9390	1584	-111
9390	1585	-119
9390	1586	-115
9390	1587	-107
9390	1588	-101
9390	1589	-94
9390	1590	-84
9390	1591	-86
9390	1592	-112
9390	1593	-146
9390	1594	-180
9390	1595	-215
9390	1596	-257
9390	1597	-294
9390	1598	-312
9390	1599	-312
9390	1600	-308
9390	1601	-305
9390	1602	-297
9390	1603	-285
9390	1604	-289
9390	1605	-317
9390	1606	-357
9390	1607	-400
9390	1608	-450
9390	1609	-514
9390	1610	-578
9390	1611	-634
9390	1612	-684
9390	1613	-732
9390	1614	-768
9390	1615	-779
9390	1616	-761
9390	1617	-732
9390	1618	-703
9390	1619	-673
9390	1620	-647
9390	1621	-641
9390	1622	-660
9390	1623	-686
9390	1624	-706
9390	1625	-714
9390	1626	-714
9390	1627	-692
9390	1628	-642
9390	1629	-575
9390	1630	-509
9390	1631	-451
9390	1632	-387
9390	1633	-316
9390	1634	-239
9390	1635	-151
9390	1636	-33
9390	1637	55
9390	1638	264
9390	1639	409
9390	1640	489
9390	1641	479
9390	1642	387
9390	1643	262
9390	1644	161
9390	1645	129
9390	1646	152
9390	1647	172
9390	1648	148
9390	1649	79
9390	1650	6
9390	1651	-28
9390	1652	-2
9390	1653	82
9390	1654	166
9390	1655	177
9390	1656	96
9390	1657	-19
9390	1658	-80
9390	1659	-23
9390	1660	122
9390	1661	271
9390	1662	318
9390	1663	189
9390	1664	-99
9390	1665	-433
9390	1666	-622
9390	1667	-529
9390	1668	-153
9390	1669	374
9390	1670	853
9390	1671	1093
9390	1672	995
9390	1673	609
9390	1674	114
9390	1675	-284
9390	1676	-472
9390	1677	-466
9390	1678	-393
9390	1679	-425
9390	1680	-729
9390	1681	-1380
9390	1682	-2341
9390	1683	-3489
9390	1684	-4686
9390	1685	-5822
9390	1686	-6809
9390	1687	-7578
9390	1688	-8082
9390	1689	-8322
9390	1690	-8334
9390	1691	-8188
9390	1692	-7985
9390	1693	-7836
9390	1694	-7804
9390	1695	-7840
9390	1696	-7805
9390	1697	-7533
9390	1698	-6902
9390	1699	-5870
9390	1700	-4499
9390	1701	-2923
9390	1702	-1450
9390	1703	-41
9390	1704	1150
9390	1705	2125
9390	1706	2907
9390	1707	3536
9390	1708	4067
9390	1709	4528
9390	1710	4908
9390	1711	5182
9390	1712	5331
9390	1713	5359
9390	1714	5279
9390	1715	5114
9390	1716	4917
9390	1717	4726
9390	1718	4565
9390	1719	4417
9390	1720	4265
9390	1721	4110
9390	1722	3973
9390	1723	3855
9390	1724	3764
9390	1725	3695
9390	1726	3637
9390	1727	3564
9390	1728	3455
9390	1729	3333
9390	1730	3214
9390	1731	3114
9390	1732	3035
9390	1733	2968
9390	1734	2908
9390	1735	2847
9390	1736	2769
9390	1737	2674
9390	1738	2579
9390	1739	2501
9390	1740	2436
9390	1741	2373
9390	1742	2316
9390	1743	2271
9390	1744	2234
9390	1745	2194
9390	1746	2152
9390	1747	2118
9390	1748	2093
9390	1749	2068
9390	1750	2041
9390	1751	2022
9390	1752	2016
9390	1753	2004
9390	1754	1967
9390	1755	1907
9390	1756	1838
9390	1757	1761
9390	1758	1681
9390	1759	1614
9390	1760	1573
9390	1761	1549
9390	1762	1512
9390	1763	1452
9390	1764	1375
9390	1765	1289
9390	1766	1195
9390	1767	1094
9390	1768	990
9390	1769	876
9390	1770	728
9390	1771	533
9390	1772	308
9390	1773	92
9390	1774	-94
9390	1775	-243
9390	1776	-353
9390	1777	-430
9390	1778	-504
9390	1779	-599
9390	1780	-710
9390	1781	-802
9390	1782	-844
9390	1783	-831
9390	1784	-777
9390	1785	-697
9390	1786	-619
9390	1787	-579
9390	1788	-592
9390	1789	-640
9390	1790	-690
9390	1791	-729
9390	1792	-757
9390	1793	-779
9390	1794	-788
9390	1795	-787
9390	1796	-785
9390	1797	-775
9390	1798	-740
9390	1799	-679
9390	1800	-617
9390	1801	-577
9390	1802	-560
9390	1803	-553
9390	1804	-553
9390	1805	-555
9390	1806	-545
9390	1807	-514
9390	1808	-476
9390	1809	-452
9390	1810	-448
9390	1811	-448
9390	1812	-443
9390	1813	-436
9390	1814	-427
9390	1815	-409
9390	1816	-383
9390	1817	-367
9390	1818	-373
9390	1819	-390
9390	1820	-402
9390	1821	-407
9390	1822	-411
9390	1823	-405
9390	1824	-378
9390	1825	-335
9390	1826	-300
9390	1827	-283
9390	1828	-285
9390	1829	-309
9390	1830	-364
9390	1831	-444
9390	1832	-522
9390	1833	-578
9390	1834	-614
9390	1835	-642
9390	1836	-659
9390	1837	-660
9390	1838	-656
9390	1839	-654
9390	1840	-645
9390	1841	-619
9390	1842	-585
9390	1843	-569
9390	1844	-584
9390	1845	-615
9390	1846	-647
9390	1847	-672
9390	1848	-679
9390	1849	-654
9390	1850	-599
9390	1851	-542
9390	1852	-507
9390	1853	-486
9390	1854	-455
9390	1855	-392
9390	1856	-292
9390	1857	-151
9390	1858	22
9390	1859	193
9390	1860	315
9390	1861	366
9390	1862	356
9390	1863	308
9390	1864	234
9390	1865	152
9390	1866	83
9390	1867	38
9390	1868	14
9390	1869	1
9390	1870	5
9390	1871	35
9390	1872	80
9390	1873	114
9390	1874	128
9390	1875	126
9390	1876	113
9390	1877	88
9390	1878	60
9390	1879	49
9390	1880	59
9390	1881	31
9390	1882	91
9390	1883	93
9390	1884	68
9390	1885	10
9390	1886	-59
9390	1887	-97
9390	1888	-74
9390	1889	-10
9390	1890	48
9390	1891	52
9390	1892	-9
9390	1893	-110
9390	1894	-207
9390	1895	-255
9390	1896	-231
9390	1897	-149
9390	1898	-82
9390	1899	-97
9390	1900	-205
9390	1901	-351
9390	1902	-465
9390	1903	-497
9390	1904	-444
9390	1905	-363
9390	1906	-354
9390	1907	-485
9390	1908	-742
9390	1909	-986
9390	1910	-1052
9390	1911	-842
9390	1912	-379
9390	1913	192
9390	1914	655
9390	1915	808
9390	1916	583
9390	1917	100
9390	1918	-401
9390	1919	-697
9390	1920	-690
9390	1921	-445
9390	1922	-156
9390	1923	-61
9390	1924	-329
9390	1925	-964
9390	1926	-1820
9390	1927	-2703
9390	1928	-3471
9390	1929	-4079
9390	1930	-4566
9390	1931	-5018
9390	1932	-5514
9390	1933	-6072
9390	1934	-6637
9390	1935	-7133
9390	1936	-7518
9390	1937	-7791
9390	1938	-7950
9390	1939	-7956
9390	1940	-7738
9390	1941	-7216
9390	1942	-6328
9390	1943	-5076
9390	1944	-3569
9390	1945	-1991
9390	1946	-624
9390	1947	578
9390	1948	1501
9390	1949	2193
9390	1950	2721
9390	1951	3164
9390	1952	3571
9390	1953	3924
9390	1954	4165
9390	1955	4271
9390	1956	4257
9390	1957	4162
9390	1958	4026
9390	1959	3898
9390	1960	3807
9390	1961	3739
9390	1962	3661
9390	1963	3550
9390	1964	3417
9390	1965	3285
9390	1966	3166
9390	1967	3053
9390	1968	2948
9390	1969	2855
9390	1970	2761
9390	1971	2656
9390	1972	2554
9390	1973	2458
9390	1974	2366
9390	1975	2265
9390	1976	2146
9390	1977	2018
9390	1978	1896
9390	1979	1790
9390	1980	1698
9390	1981	1627
9390	1982	1578
9390	1983	1537
9390	1984	1491
9390	1985	1450
9390	1986	1430
9390	1987	1430
9390	1988	1429
9390	1989	1415
9390	1990	1385
9390	1991	1344
9390	1992	1295
9390	1993	1254
9390	1994	1252
9390	1995	1302
9390	1996	1382
9390	1997	1463
9390	1998	1532
9390	1999	1594
[truncated: 159,280 more rows]
