# Supplementary material for: Are Complexity Metrics Reliable in Assessing HRV Control in Obese Patients During Sleep?
Source: PLoS One. 2015 Apr 20;10(4):e0124458. doi: 10.1371/journal.pone.0124458 (PMC4404104; doi:10.1371/journal.pone.0124458)
Supplement: S2 Dataset — (ZIP) [file pone.0124458.s002.zip › cabiddu_obese_patients_data/SUBJECT (9)/1/FC.txt]

1380	0	-216
1380	1	-219
1380	2	-183
1380	3	-78
1380	4	30
1380	5	98
1380	6	150
1380	7	195
1380	8	190
1380	9	144
1380	10	152
1380	11	272
1380	12	428
1380	13	487
1380	14	429
1380	15	329
1380	16	239
1380	17	185
1380	18	222
1380	19	375
1380	20	499
1380	21	324
1380	22	-321
1380	23	-1384
1380	24	-2669
1380	25	-3947
1380	26	-4966
1380	27	-5483
1380	28	-5423
1380	29	-4968
1380	30	-4408
1380	31	-3918
1380	32	-3539
1380	33	-3266
1380	34	-3085
1380	35	-2909
1380	36	-2639
1380	37	-2291
1380	38	-1995
1380	39	-1827
1380	40	-1725
1380	41	-1610
1380	42	-1476
1380	43	-1343
1380	44	-1179
1380	45	-974
1380	46	-802
1380	47	-739
1380	48	-746
1380	49	-716
1380	50	-613
1380	51	-501
1380	52	-409
1380	53	-306
1380	54	-192
1380	55	-122
1380	56	-110
1380	57	-78
1380	58	28
1380	59	140
1380	60	173
1380	61	155
1380	62	184
1380	63	230
1380	64	243
1380	65	251
1380	66	329
1380	67	457
1380	68	540
1380	69	549
1380	70	551
1380	71	581
1380	72	584
1380	73	540
1380	74	523
1380	75	581
1380	76	653
1380	77	672
1380	78	666
1380	79	700
1380	80	750
1380	81	748
1380	82	713
1380	83	720
1380	84	766
1380	85	778
1380	86	738
1380	87	716
1380	88	745
1380	89	760
1380	90	728
1380	91	703
1380	92	744
1380	93	801
1380	94	809
1380	95	788
1380	96	810
1380	97	851
1380	98	843
1380	99	788
1380	100	762
1380	101	781
1380	102	773
1380	103	718
1380	104	686
1380	105	711
1380	106	734
1380	107	709
1380	108	692
1380	109	744
1380	110	821
1380	111	843
1380	112	828
1380	113	837
1380	114	844
1380	115	778
1380	116	651
1380	117	562
1380	118	549
1380	119	545
1380	120	521
1380	121	521
1380	122	563
1380	123	570
1380	124	486
1380	125	371
1380	126	317
1380	127	291
1380	128	237
1380	129	165
1380	130	146
1380	131	169
1380	132	169
1380	133	143
1380	134	170
1380	135	267
1380	136	355
1380	137	359
1380	138	333
1380	139	339
1380	140	337
1380	141	297
1380	142	273
1380	143	335
1380	144	440
1380	145	503
1380	146	524
1380	147	583
1380	148	682
1380	149	733
1380	150	705
1380	151	666
1380	152	656
1380	153	635
1380	154	600
1380	155	663
1380	156	910
1380	157	1286
1380	158	1661
1380	159	1977
1380	160	2204
1380	161	2237
1380	162	1954
1380	163	1373
1380	164	638
1380	165	-138
1380	166	-910
1380	167	-1581
1380	168	-1982
1380	169	-2013
1380	170	-1743
1380	171	-1284
1380	172	-684
1380	173	13
1380	174	658
1380	175	1140
1380	176	1453
1380	177	1692
1380	178	1871
1380	179	1935
1380	180	1897
1380	181	1849
1380	182	1825
1380	183	1764
1380	184	1642
1380	185	1539
1380	186	1509
1380	187	1499
1380	188	1450
1380	189	1409
1380	190	1442
1380	191	1520
1380	192	1545
1380	193	1530
1380	194	1538
1380	195	1561
1380	196	1519
1380	197	1416
1380	198	1339
1380	199	1319
1380	200	1278
1380	201	1174
1380	202	1047
1380	203	956
1380	204	876
1380	205	769
1380	206	700
1380	207	743
1380	208	852
1380	209	903
1380	210	877
1380	211	837
1380	212	802
1380	213	726
1380	214	610
1380	215	532
1380	216	522
1380	217	502
1380	218	411
1380	219	301
1380	220	242
1380	221	208
1380	222	146
1380	223	85
1380	224	89
1380	225	126
1380	226	109
1380	227	35
1380	228	-22
1380	229	-36
1380	230	-71
1380	231	-145
1380	232	-194
1380	233	-188
1380	234	-194
1380	235	-273
1380	236	-373
1380	237	-428
1380	238	-451
1380	239	-509
1380	240	-550
1380	241	-506
1380	242	-407
1380	243	-355
1380	244	-373
1380	245	-396
1380	246	-389
1380	247	-392
1380	248	-407
1380	249	-362
1380	250	-225
1380	251	-75
1380	252	2
1380	253	30
1380	254	76
1380	255	124
1380	256	125
1380	257	110
1380	258	155
1380	259	250
1380	260	308
1380	261	302
1380	262	300
1380	263	331
1380	264	338
1380	265	291
1380	266	253
1380	267	273
1380	268	297
1380	269	261
1380	270	206
1380	271	200
1380	272	225
1380	273	211
1380	274	169
1380	275	173
1380	276	212
1380	277	208
1380	278	140
1380	279	84
1380	280	81
1380	281	82
1380	282	45
1380	283	23
1380	284	53
1380	285	82
1380	286	46
1380	287	-13
1380	288	-14
1380	289	43
1380	290	81
1380	291	89
1380	292	117
1380	293	149
1380	294	107
1380	295	-20
1380	296	-132
1380	297	-158
1380	298	-138
1380	299	-123
1380	300	-88
1380	301	-4
1380	302	59
1380	303	31
1380	304	-51
1380	305	-91
1380	306	-80
1380	307	-88
1380	308	-117
1380	309	-108
1380	310	-56
1380	311	-35
1380	312	-74
1380	313	-106
1380	314	-88
1380	315	-77
1380	316	-126
1380	317	-191
1380	318	-206
1380	319	-190
1380	320	-208
1380	321	-233
1380	322	-199
1380	323	-133
1380	324	-125
1380	325	-185
1380	326	-233
1380	327	-229
1380	328	-218
1380	329	-229
1380	330	-209
1380	331	-137
1380	332	-84
1380	333	-119
1380	334	-196
1380	335	-236
1380	336	-245
1380	337	-276
1380	338	-318
1380	339	-304
1380	340	-238
1380	341	-208
1380	342	-238
1380	343	-271
1380	344	-285
1380	345	-343
1380	346	-473
1380	347	-602
1380	348	-655
1380	349	-664
1380	350	-685
1380	351	-694
1380	352	-643
1380	353	-583
1380	354	-591
1380	355	-654
1380	356	-678
1380	357	-639
1380	358	-602
1380	359	-596
1380	360	-574
1380	361	-526
1380	362	-523
1380	363	-601
1380	364	-692
1380	365	-714
1380	366	-697
1380	367	-707
1380	368	-730
1380	369	-718
1380	370	-700
1380	371	-745
1380	372	-833
1380	373	-870
1380	374	-823
1380	375	-761
1380	376	-736
1380	377	-696
1380	378	-614
1380	379	-543
1380	380	-526
1380	381	-507
1380	382	-429
1380	383	-341
1380	384	-318
1380	385	-345
1380	386	-342
1380	387	-294
1380	388	-263
1380	389	-260
1380	390	-233
1380	391	-183
1380	392	-187
1380	393	-259
1380	394	-310
1380	395	-270
1380	396	-205
1380	397	-231
1380	398	-399
1380	399	-729
1380	400	-1286
1380	401	-2088
1380	402	-2980
1380	403	-3709
1380	404	-4110
1380	405	-4163
1380	406	-3886
1380	407	-3298
1380	408	-2515
1380	409	-1741
1380	410	-1110
1380	411	-606
1380	412	-172
1380	413	167
1380	414	363
1380	415	455
1380	416	509
1380	417	515
1380	418	418
1380	419	266
1380	420	166
1380	421	147
1380	422	129
1380	423	74
1380	424	31
1380	425	29
1380	426	19
1380	427	-22
1380	428	-24
1380	429	64
1380	430	172
1380	431	191
1380	432	121
1380	433	29
1380	434	-76
1380	435	-231
1380	436	-397
1380	437	-472
1380	438	-444
1380	439	-404
1380	440	-394
1380	441	-383
1380	442	-344
1380	443	-329
1380	444	-372
1380	445	-405
1380	446	-360
1380	447	-278
1380	448	-238
1380	449	-235
1380	450	-210
1380	451	-177
1380	452	-204
1380	453	-279
1380	454	-315
1380	455	-292
1380	456	-283
1380	457	-328
1380	458	-375
1380	459	-389
1380	460	-420
1380	461	-505
1380	462	-583
1380	463	-582
1380	464	-534
1380	465	-516
1380	466	-527
1380	467	-505
1380	468	-461
1380	469	-462
1380	470	-513
1380	471	-538
1380	472	-507
1380	473	-484
1380	474	-507
1380	475	-524
1380	476	-487
1380	477	-446
1380	478	-453
1380	479	-468
1380	480	-430
1380	481	-360
1380	482	-325
1380	483	-312
1380	484	-245
1380	485	-130
1380	486	-43
1380	487	-15
1380	488	13
1380	489	66
1380	490	90
1380	491	62
1380	492	51
1380	493	121
1380	494	228
1380	495	297
1380	496	339
1380	497	406
1380	498	475
1380	499	483
1380	500	446
1380	501	440
1380	502	475
1380	503	477
1380	504	423
1380	505	386
1380	506	409
1380	507	432
1380	508	406
1380	509	370
1380	510	373
1380	511	373
1380	512	315
1380	513	236
1380	514	221
1380	515	260
1380	516	276
1380	517	254
1380	518	253
1380	519	282
1380	520	275
1380	521	219
1380	522	194
1380	523	246
1380	524	309
1380	525	319
1380	526	306
1380	527	327
1380	528	352
1380	529	328
1380	530	285
1380	531	296
1380	532	346
1380	533	352
1380	534	305
1380	535	278
1380	536	300
1380	537	319
1380	538	307
1380	539	328
1380	540	414
1380	541	497
1380	542	509
1380	543	482
1380	544	484
1380	545	495
1380	546	459
1380	547	400
1380	548	389
1380	549	420
1380	550	415
1380	551	361
1380	552	333
1380	553	367
1380	554	404
1380	555	403
1380	556	411
1380	557	464
1380	558	505
1380	559	467
1380	560	388
1380	561	351
1380	562	352
1380	563	338
1380	564	328
1380	565	391
1380	566	505
1380	567	565
1380	568	528
1380	569	458
1380	570	405
1380	571	345
1380	572	257
1380	573	210
1380	574	247
1380	575	304
1380	576	295
1380	577	238
1380	578	201
1380	579	181
1380	580	120
1380	581	29
1380	582	-19
1380	583	-17
1380	584	-36
1380	585	-107
1380	586	-161
1380	587	-150
1380	588	-123
1380	589	-120
1380	590	-109
1380	591	-38
1380	592	46
1380	593	72
1380	594	65
1380	595	98
1380	596	164
1380	597	186
1380	598	161
1380	599	162
1380	600	210
1380	601	249
1380	602	250
1380	603	275
1380	604	360
1380	605	438
1380	606	443
1380	607	411
1380	608	411
1380	609	430
1380	610	419
1380	611	408
1380	612	452
1380	613	497
1380	614	406
1380	615	106
1380	616	-372
1380	617	-997
1380	618	-1763
1380	619	-2579
1380	620	-3236
1380	621	-3552
1380	622	-3494
1380	623	-3113
1380	624	-2450
1380	625	-1582
1380	626	-691
1380	627	20
1380	628	495
1380	629	801
1380	630	987
1380	631	1046
1380	632	1013
1380	633	973
1380	634	943
1380	635	843
1380	636	623
1380	637	348
1380	638	105
1380	639	-97
1380	640	-277
1380	641	-381
1380	642	-349
1380	643	-224
1380	644	-111
1380	645	-35
1380	646	60
1380	647	179
1380	648	252
1380	649	270
1380	650	298
1380	651	362
1380	652	401
1380	653	369
1380	654	331
1380	655	346
1380	656	376
1380	657	362
1380	658	331
1380	659	349
1380	660	399
1380	661	408
1380	662	372
1380	663	365
1380	664	396
1380	665	390
1380	666	326
1380	667	266
1380	668	255
1380	669	242
1380	670	182
1380	671	129
1380	672	139
1380	673	175
1380	674	169
1380	675	141
1380	676	161
1380	677	217
1380	678	235
1380	679	211
1380	680	220
1380	681	282
1380	682	323
1380	683	302
1380	684	270
1380	685	270
1380	686	260
1380	687	200
1380	688	144
1380	689	162
1380	690	213
1380	691	212
1380	692	164
1380	693	143
1380	694	157
1380	695	154
1380	696	143
1380	697	192
1380	698	314
1380	699	416
1380	700	437
1380	701	421
1380	702	425
1380	703	429
1380	704	409
1380	705	415
1380	706	503
1380	707	620
1380	708	678
1380	709	676
1380	710	687
1380	711	724
1380	712	727
1380	713	685
1380	714	670
1380	715	707
1380	716	735
1380	717	709
1380	718	672
1380	719	641
1380	720	542
1380	721	298
1380	722	-40
1380	723	-347
1380	724	-556
1380	725	-662
1380	726	-638
1380	727	-477
1380	728	-303
1380	729	-329
1380	730	-674
1380	731	-1269
1380	732	-1962
1380	733	-2628
1380	734	-3128
1380	735	-3311
1380	736	-3123
1380	737	-2709
1380	738	-2277
1380	739	-1931
1380	740	-1662
1380	741	-1472
1380	742	-1369
1380	743	-1294
1380	744	-1150
1380	745	-933
1380	746	-748
1380	747	-652
1380	748	-589
1380	749	-504
1380	750	-418
1380	751	-353
1380	752	-257
1380	753	-86
1380	754	98
1380	755	205
1380	756	248
1380	757	309
1380	758	398
1380	759	458
1380	760	490
1380	761	557
1380	762	662
1380	763	727
1380	764	713
1380	765	684
1380	766	694
1380	767	698
1380	768	661
1380	769	635
1380	770	680
1380	771	748
1380	772	753
1380	773	699
1380	774	658
1380	775	643
1380	776	601
1380	777	539
1380	778	535
1380	779	610
1380	780	677
1380	781	681
1380	782	672
1380	783	708
1380	784	751
1380	785	762
1380	786	786
1380	787	887
1380	788	1015
1380	789	1074
1380	790	1062
1380	791	1058
1380	792	1077
1380	793	1065
1380	794	1015
1380	795	998
1380	796	1029
1380	797	1035
1380	798	972
1380	799	900
1380	800	892
1380	801	915
1380	802	911
1380	803	906
1380	804	946
1380	805	994
1380	806	965
1380	807	872
1380	808	801
1380	809	774
1380	810	727
1380	811	636
1380	812	568
1380	813	560
1380	814	552
1380	815	505
1380	816	474
1380	817	515
1380	818	573
1380	819	570
1380	820	523
1380	821	506
1380	822	523
1380	823	514
1380	824	486
1380	825	511
1380	826	586
1380	827	624
1380	828	584
1380	829	539
1380	830	550
1380	831	592
1380	832	619
1380	833	673
1380	834	798
1380	835	939
1380	836	1004
1380	837	1012
1380	838	1040
1380	839	1090
1380	840	1090
1380	841	1035
1380	842	1005
1380	843	1032
1380	844	1053
1380	845	1013
1380	846	925
1380	847	763
1380	848	396
1380	849	-262
1380	850	-1136
1380	851	-2040
1380	852	-2831
1380	853	-3395
1380	854	-3594
1380	855	-3322
1380	856	-2652
1380	857	-1810
1380	858	-988
1380	859	-261
1380	860	328
1380	861	715
1380	862	904
1380	863	1017
1380	864	1141
1380	865	1233
1380	866	1214
1380	867	1112
1380	868	1013
1380	869	934
1380	870	848
1380	871	793
1380	872	831
1380	873	918
1380	874	924
1380	875	788
1380	876	586
1380	877	397
1380	878	230
1380	879	95
1380	880	67
1380	881	187
1380	882	365
1380	883	480
1380	884	522
1380	885	552
1380	886	568
1380	887	517
1380	888	419
1380	889	358
1380	890	347
1380	891	305
1380	892	205
1380	893	114
1380	894	83
1380	895	60
1380	896	1
1380	897	-47
1380	898	-34
1380	899	-7
1380	900	-45
1380	901	-120
1380	902	-148
1380	903	-135
1380	904	-160
1380	905	-245
1380	906	-330
1380	907	-395
1380	908	-488
1380	909	-619
1380	910	-711
1380	911	-718
1380	912	-703
1380	913	-753
1380	914	-836
1380	915	-886
1380	916	-918
1380	917	-991
1380	918	-1077
1380	919	-1102
1380	920	-1082
1380	921	-1106
1380	922	-1188
1380	923	-1249
1380	924	-1252
1380	925	-1249
1380	926	-1268
1380	927	-1256
1380	928	-1168
1380	929	-1070
1380	930	-1045
1380	931	-1062
1380	932	-1046
1380	933	-1000
1380	934	-981
1380	935	-958
1380	936	-849
1380	937	-665
1380	938	-508
1380	939	-416
1380	940	-327
1380	941	-197
1380	942	-68
1380	943	34
1380	944	164
1380	945	360
1380	946	542
1380	947	613
1380	948	593
1380	949	566
1380	950	545
1380	951	492
1380	952	432
1380	953	444
1380	954	521
1380	955	566
1380	956	535
1380	957	499
1380	958	514
1380	959	540
1380	960	533
1380	961	532
1380	962	571
1380	963	591
1380	964	518
1380	965	390
1380	966	310
1380	967	307
1380	968	313
1380	969	313
1380	970	337
1380	971	363
1380	972	308
1380	973	168
1380	974	59
1380	975	69
1380	976	154
1380	977	236
1380	978	307
1380	979	379
1380	980	400
1380	981	320
1380	982	203
1380	983	163
1380	984	222
1380	985	288
1380	986	311
1380	987	324
1380	988	338
1380	989	296
1380	990	197
1380	991	138
1380	992	185
1380	993	280
1380	994	332
1380	995	341
1380	996	350
1380	997	335
1380	998	251
1380	999	143
1380	1000	111
1380	1001	160
1380	1002	197
1380	1003	178
1380	1004	153
1380	1005	153
1380	1006	132
1380	1007	66
1380	1008	24
1380	1009	62
1380	1010	121
1380	1011	122
1380	1012	86
1380	1013	88
1380	1014	119
1380	1015	112
1380	1016	75
1380	1017	76
1380	1018	111
1380	1019	100
1380	1020	23
1380	1021	-46
1380	1022	-56
1380	1023	-59
1380	1024	-97
1380	1025	-118
1380	1026	-69
1380	1027	2
1380	1028	22
1380	1029	13
1380	1030	40
1380	1031	83
1380	1032	72
1380	1033	9
1380	1034	-20
1380	1035	6
1380	1036	21
1380	1037	-8
1380	1038	-23
1380	1039	2
1380	1040	10
1380	1041	-45
1380	1042	-104
1380	1043	-92
1380	1044	-44
1380	1045	-36
1380	1046	-55
1380	1047	-44
1380	1048	-13
1380	1049	-31
1380	1050	-92
1380	1051	-116
1380	1052	-85
1380	1053	-74
1380	1054	-131
1380	1055	-198
1380	1056	-227
1380	1057	-258
1380	1058	-326
1380	1059	-374
1380	1060	-338
1380	1061	-265
1380	1062	-252
1380	1063	-306
1380	1064	-354
1380	1065	-388
1380	1066	-457
1380	1067	-554
1380	1068	-597
1380	1069	-557
1380	1070	-504
1380	1071	-495
1380	1072	-477
1380	1073	-400
1380	1074	-311
1380	1075	-285
1380	1076	-286
1380	1077	-250
1380	1078	-184
1380	1079	-146
1380	1080	-121
1380	1081	-45
1380	1082	67
1380	1083	120
1380	1084	81
1380	1085	30
1380	1086	24
1380	1087	25
1380	1088	2
1380	1089	1
1380	1090	61
1380	1091	123
1380	1092	122
1380	1093	100
1380	1094	127
1380	1095	155
1380	1096	47
1380	1097	-270
1380	1098	-777
1380	1099	-1453
1380	1100	-2281
1380	1101	-3129
1380	1102	-3749
1380	1103	-3955
1380	1104	-3756
1380	1105	-3260
1380	1106	-2553
1380	1107	-1738
1380	1108	-980
1380	1109	-415
1380	1110	-25
1380	1111	302
1380	1112	589
1380	1113	772
1380	1114	838
1380	1115	852
1380	1116	840
1380	1117	765
1380	1118	639
1380	1119	564
1380	1120	597
1380	1121	662
1380	1122	665
1380	1123	619
1380	1124	584
1380	1125	545
1380	1126	472
1380	1127	410
1380	1128	443
1380	1129	556
1380	1130	645
1380	1131	673
1380	1132	702
1380	1133	754
1380	1134	769
1380	1135	718
1380	1136	655
1380	1137	634
1380	1138	609
1380	1139	541
1380	1140	474
1380	1141	482
1380	1142	526
1380	1143	520
1380	1144	461
1380	1145	422
1380	1146	417
1380	1147	384
1380	1148	316
1380	1149	286
1380	1150	315
1380	1151	322
1380	1152	242
1380	1153	126
1380	1154	44
1380	1155	-25
1380	1156	-119
1380	1157	-193
1380	1158	-180
1380	1159	-118
1380	1160	-102
1380	1161	-141
1380	1162	-160
1380	1163	-139
1380	1164	-142
1380	1165	-193
1380	1166	-235
1380	1167	-245
1380	1168	-286
1380	1169	-397
1380	1170	-504
1380	1171	-528
1380	1172	-496
1380	1173	-478
1380	1174	-472
1380	1175	-431
1380	1176	-384
1380	1177	-403
1380	1178	-475
1380	1179	-503
1380	1180	-456
1380	1181	-400
1380	1182	-372
1380	1183	-321
1380	1184	-214
1380	1185	-112
1380	1186	-65
1380	1187	-28
1380	1188	61
1380	1189	161
1380	1190	199
1380	1191	193
1380	1192	223
1380	1193	290
1380	1194	328
1380	1195	328
1380	1196	353
1380	1197	410
1380	1198	417
1380	1199	336
1380	1200	239
1380	1201	196
1380	1202	189
1380	1203	175
1380	1204	192
1380	1205	279
1380	1206	383
1380	1207	405
1380	1208	354
1380	1209	312
1380	1210	302
1380	1211	270
1380	1212	211
1380	1213	185
1380	1214	206
1380	1215	206
1380	1216	147
1380	1217	96
1380	1218	113
1380	1219	155
1380	1220	157
1380	1221	136
1380	1222	142
1380	1223	152
1380	1224	103
1380	1225	19
1380	1226	-8
1380	1227	39
1380	1228	87
1380	1229	97
1380	1230	118
1380	1231	168
1380	1232	187
1380	1233	138
1380	1234	88
1380	1235	103
1380	1236	141
1380	1237	131
1380	1238	90
1380	1239	78
1380	1240	82
1380	1241	35
1380	1242	-50
1380	1243	-86
1380	1244	-56
1380	1245	-31
1380	1246	-45
1380	1247	-48
1380	1248	-9
1380	1249	13
1380	1250	-27
1380	1251	-72
1380	1252	-56
1380	1253	-9
1380	1254	-8
1380	1255	-34
1380	1256	-30
1380	1257	-7
1380	1258	-34
1380	1259	-105
1380	1260	-135
1380	1261	-103
1380	1262	-81
1380	1263	-117
1380	1264	-162
1380	1265	-177
1380	1266	-200
1380	1267	-260
1380	1268	-292
1380	1269	-226
1380	1270	-108
1380	1271	-32
1380	1272	-18
1380	1273	-10
1380	1274	-6
1380	1275	-61
1380	1276	-168
1380	1277	-247
1380	1278	-278
1380	1279	-336
1380	1280	-465
1380	1281	-596
1380	1282	-661
1380	1283	-684
1380	1284	-711
1380	1285	-707
1380	1286	-623
1380	1287	-510
1380	1288	-458
1380	1289	-464
1380	1290	-455
1380	1291	-423
1380	1292	-441
1380	1293	-524
1380	1294	-599
1380	1295	-632
1380	1296	-672
1380	1297	-745
1380	1298	-782
1380	1299	-725
1380	1300	-624
1380	1301	-569
1380	1302	-556
1380	1303	-535
1380	1304	-520
1380	1305	-561
1380	1306	-630
1380	1307	-637
1380	1308	-570
1380	1309	-511
1380	1310	-492
1380	1311	-454
1380	1312	-362
1380	1313	-274
1380	1314	-248
1380	1315	-241
1380	1316	-197
1380	1317	-154
1380	1318	-161
1380	1319	-179
1380	1320	-127
1380	1321	-28
1380	1322	29
1380	1323	21
1380	1324	15
1380	1325	44
1380	1326	66
1380	1327	66
1380	1328	92
1380	1329	124
1380	1330	15
1380	1331	-369
1380	1332	-1017
1380	1333	-1824
1380	1334	-2701
1380	1335	-3541
1380	1336	-4155
1380	1337	-4353
1380	1338	-4112
1380	1339	-3558
1380	1340	-2825
1380	1341	-1988
1380	1342	-1152
1380	1343	-468
1380	1344	-5
1380	1345	299
1380	1346	519
1380	1347	638
1380	1348	632
1380	1349	564
1380	1350	515
1380	1351	470
1380	1352	381
1380	1353	270
1380	1354	217
1380	1355	229
1380	1356	228
1380	1357	192
1380	1358	175
1380	1359	191
1380	1360	165
1380	1361	53
1380	1362	-78
1380	1363	-153
1380	1364	-190
1380	1365	-227
1380	1366	-233
1380	1367	-167
1380	1368	-84
1380	1369	-82
1380	1370	-158
1380	1371	-224
1380	1372	-245
1380	1373	-266
1380	1374	-301
1380	1375	-289
1380	1376	-217
1380	1377	-166
1380	1378	-188
1380	1379	-231
1380	1380	-226
1380	1381	-199
1380	1382	-204
1380	1383	-215
1380	1384	-176
1380	1385	-112
1380	1386	-113
1380	1387	-176
1380	1388	-225
1380	1389	-238
1380	1390	-273
1380	1391	-351
1380	1392	-403
1380	1393	-387
1380	1394	-368
1380	1395	-408
1380	1396	-468
1380	1397	-489
1380	1398	-503
1380	1399	-564
1380	1400	-638
1380	1401	-639
1380	1402	-576
1380	1403	-530
1380	1404	-516
1380	1405	-489
1380	1406	-445
1380	1407	-458
1380	1408	-548
1380	1409	-632
1380	1410	-642
1380	1411	-611
1380	1412	-593
1380	1413	-548
1380	1414	-431
1380	1415	-285
1380	1416	-200
1380	1417	-159
1380	1418	-87
1380	1419	14
1380	1420	73
1380	1421	84
1380	1422	120
1380	1423	210
1380	1424	289
1380	1425	317
1380	1426	342
1380	1427	407
1380	1428	458
1380	1429	433
1380	1430	381
1380	1431	384
1380	1432	435
1380	1433	468
1380	1434	491
1380	1435	560
1380	1436	647
1380	1437	655
1380	1438	564
1380	1439	462
1380	1440	418
1380	1441	402
1380	1442	392
1380	1443	433
1380	1444	544
1380	1445	643
1380	1446	636
1380	1447	553
1380	1448	483
1380	1449	443
1380	1450	393
1380	1451	343
1380	1452	353
1380	1453	409
1380	1454	420
1380	1455	363
1380	1456	313
1380	1457	323
1380	1458	347
1380	1459	332
1380	1460	314
1380	1461	337
1380	1462	363
1380	1463	337
1380	1464	303
1380	1465	336
1380	1466	420
1380	1467	466
1380	1468	455
1380	1469	444
1380	1470	452
1380	1471	428
1380	1472	363
1380	1473	332
1380	1474	375
1380	1475	425
1380	1476	420
1380	1477	396
1380	1478	421
1380	1479	477
1380	1480	502
1380	1481	508
1380	1482	548
1380	1483	598
1380	1484	575
1380	1485	478
1380	1486	400
1380	1487	391
1380	1488	403
1380	1489	401
1380	1490	427
1380	1491	501
1380	1492	552
1380	1493	514
1380	1494	431
1380	1495	381
1380	1496	364
1380	1497	334
1380	1498	307
1380	1499	355
1380	1500	468
1380	1501	547
1380	1502	548
1380	1503	518
1380	1504	485
1380	1505	408
1380	1506	273
1380	1507	168
1380	1508	162
1380	1509	206
1380	1510	214
1380	1511	183
1380	1512	156
1380	1513	110
1380	1514	-1
1380	1515	-133
1380	1516	-183
1380	1517	-139
1380	1518	-82
1380	1519	-63
1380	1520	-42
1380	1521	3
1380	1522	20
1380	1523	-30
1380	1524	-77
1380	1525	-58
1380	1526	-5
1380	1527	19
1380	1528	40
1380	1529	117
1380	1530	224
1380	1531	270
1380	1532	248
1380	1533	234
1380	1534	239
1380	1535	203
1380	1536	119
1380	1537	65
1380	1538	90
1380	1539	136
1380	1540	151
1380	1541	169
1380	1542	235
1380	1543	305
1380	1544	308
1380	1545	254
1380	1546	183
1380	1547	41
1380	1548	-295
1380	1549	-866
1380	1550	-1595
1380	1551	-2405
1380	1552	-3239
1380	1553	-3972
1380	1554	-4397
1380	1555	-4378
1380	1556	-3960
1380	1557	-3274
1380	1558	-2420
1380	1559	-1496
1380	1560	-673
1380	1561	-92
1380	1562	251
1380	1563	466
1380	1564	604
1380	1565	652
1380	1566	635
1380	1567	631
1380	1568	663
1380	1569	662
1380	1570	599
1380	1571	533
1380	1572	521
1380	1573	524
1380	1574	490
1380	1575	457
1380	1576	485
1380	1577	551
1380	1578	582
1380	1579	584
1380	1580	621
1380	1581	683
1380	1582	682
1380	1583	605
1380	1584	531
1380	1585	502
1380	1586	472
1380	1587	419
1380	1588	390
1380	1589	430
1380	1590	484
1380	1591	488
1380	1592	479
1380	1593	526
1380	1594	608
1380	1595	651
1380	1596	653
1380	1597	676
1380	1598	725
1380	1599	728
1380	1600	668
1380	1601	616
1380	1602	613
1380	1603	606
1380	1604	555
1380	1605	517
1380	1606	543
1380	1607	584
1380	1608	564
1380	1609	494
1380	1610	444
1380	1611	407
1380	1612	327
1380	1613	225
1380	1614	190
1380	1615	232
1380	1616	262
1380	1617	234
1380	1618	194
1380	1619	181
1380	1620	147
1380	1621	60
1380	1622	-18
1380	1623	-17
1380	1624	21
1380	1625	18
1380	1626	-17
1380	1627	-21
1380	1628	9
1380	1629	11
1380	1630	-12
1380	1631	18
1380	1632	114
1380	1633	202
1380	1634	244
1380	1635	299
1380	1636	408
1380	1637	516
1380	1638	565
1380	1639	601
1380	1640	690
1380	1641	808
1380	1642	887
1380	1643	943
1380	1644	1035
1380	1645	1143
1380	1646	1179
1380	1647	1125
1380	1648	1065
1380	1649	1046
1380	1650	1030
1380	1651	996
1380	1652	998
1380	1653	1068
1380	1654	1131
1380	1655	1104
1380	1656	1021
1380	1657	965
1380	1658	934
1380	1659	882
1380	1660	829
1380	1661	844
1380	1662	919
1380	1663	960
1380	1664	932
1380	1665	896
1380	1666	883
1380	1667	838
1380	1668	730
1380	1669	628
1380	1670	599
1380	1671	611
1380	1672	599
1380	1673	584
1380	1674	620
1380	1675	668
1380	1676	649
1380	1677	566
1380	1678	509
1380	1679	513
1380	1680	520
1380	1681	500
1380	1682	504
1380	1683	548
1380	1684	560
1380	1685	496
1380	1686	424
1380	1687	433
1380	1688	503
1380	1689	561
1380	1690	606
1380	1691	677
1380	1692	726
1380	1693	680
1380	1694	557
1380	1695	462
1380	1696	445
1380	1697	449
1380	1698	430
1380	1699	429
1380	1700	463
1380	1701	465
1380	1702	392
1380	1703	308
1380	1704	303
1380	1705	354
1380	1706	390
1380	1707	409
1380	1708	459
1380	1709	517
1380	1710	507
1380	1711	423
1380	1712	356
1380	1713	343
1380	1714	322
1380	1715	258
1380	1716	209
1380	1717	221
1380	1718	244
1380	1719	225
1380	1720	202
1380	1721	241
1380	1722	302
1380	1723	302
1380	1724	247
1380	1725	212
1380	1726	207
1380	1727	168
1380	1728	96
1380	1729	64
1380	1730	94
1380	1731	111
1380	1732	70
1380	1733	29
1380	1734	47
1380	1735	86
1380	1736	84
1380	1737	66
1380	1738	88
1380	1739	116
1380	1740	74
1380	1741	-24
1380	1742	-89
1380	1743	-97
1380	1744	-111
1380	1745	-153
1380	1746	-168
1380	1747	-132
1380	1748	-103
1380	1749	-140
1380	1750	-177
1380	1751	-147
1380	1752	-79
1380	1753	-40
1380	1754	-10
1380	1755	68
1380	1756	172
1380	1757	221
1380	1758	217
1380	1759	229
1380	1760	266
1380	1761	259
1380	1762	193
1380	1763	149
1380	1764	183
1380	1765	244
1380	1766	272
1380	1767	295
1380	1768	353
1380	1769	396
1380	1770	356
1380	1771	263
1380	1772	198
1380	1773	132
1380	1774	-55
1380	1775	-428
1380	1776	-960
1380	1777	-1620
1380	1778	-2396
1380	1779	-3176
1380	1780	-3731
1380	1781	-3883
1380	1782	-3641
1380	1783	-3114
1380	1784	-2389
1380	1785	-1559
1380	1786	-780
1380	1787	-194
1380	1788	202
1380	1789	503
1380	1790	738
1380	1791	857
1380	1792	851
1380	1793	802
1380	1794	753
1380	1795	674
1380	1796	563
1380	1797	506
1380	1798	557
1380	1799	642
1380	1800	668
1380	1801	640
1380	1802	617
1380	1803	592
1380	1804	520
1380	1805	436
1380	1806	417
1380	1807	453
1380	1808	450
1380	1809	374
1380	1810	297
1380	1811	267
1380	1812	240
1380	1813	205
1380	1814	198
1380	1815	256
1380	1816	309
1380	1817	288
1380	1818	222
1380	1819	192
1380	1820	192
1380	1821	158
1380	1822	97
1380	1823	81
1380	1824	114
1380	1825	111
1380	1826	46
1380	1827	-16
1380	1828	-31
1380	1829	-62
1380	1830	-151
1380	1831	-248
1380	1832	-289
1380	1833	-302
1380	1834	-346
1380	1835	-396
1380	1836	-386
1380	1837	-338
1380	1838	-337
1380	1839	-396
1380	1840	-443
1380	1841	-457
1380	1842	-502
1380	1843	-599
1380	1844	-677
1380	1845	-683
1380	1846	-673
1380	1847	-699
1380	1848	-722
1380	1849	-689
1380	1850	-645
1380	1851	-654
1380	1852	-702
1380	1853	-709
1380	1854	-679
1380	1855	-675
1380	1856	-696
1380	1857	-664
1380	1858	-557
1380	1859	-450
1380	1860	-388
1380	1861	-320
1380	1862	-209
1380	1863	-108
1380	1864	-69
1380	1865	-45
1380	1866	31
1380	1867	128
1380	1868	173
1380	1869	169
1380	1870	191
1380	1871	242
1380	1872	252
1380	1873	216
1380	1874	205
1380	1875	242
1380	1876	260
1380	1877	220
1380	1878	183
1380	1879	210
1380	1880	259
1380	1881	261
1380	1882	240
1380	1883	255
1380	1884	280
1380	1885	238
1380	1886	151
1380	1887	106
1380	1888	126
1380	1889	141
1380	1890	123
1380	1891	124
1380	1892	165
1380	1893	180
1380	1894	122
1380	1895	54
1380	1896	49
1380	1897	66
1380	1898	43
1380	1899	1
1380	1900	5
1380	1901	40
1380	1902	36
1380	1903	-2
1380	1904	5
1380	1905	66
1380	1906	102
1380	1907	79
1380	1908	55
1380	1909	76
1380	1910	91
1380	1911	54
1380	1912	16
1380	1913	42
1380	1914	101
1380	1915	110
1380	1916	100
1380	1917	138
1380	1918	221
1380	1919	260
1380	1920	239
1380	1921	221
1380	1922	225
1380	1923	195
1380	1924	115
1380	1925	68
1380	1926	107
1380	1927	174
1380	1928	191
1380	1929	182
1380	1930	209
1380	1931	240
1380	1932	219
1380	1933	174
1380	1934	183
1380	1935	234
1380	1936	240
1380	1937	178
1380	1938	116
1380	1939	93
1380	1940	57
1380	1941	-11
1380	1942	-41
1380	1943	15
1380	1944	84
1380	1945	87
1380	1946	43
1380	1947	17
1380	1948	1
1380	1949	-57
1380	1950	-126
1380	1951	-128
1380	1952	-62
1380	1953	-14
1380	1954	-16
1380	1955	-7
1380	1956	43
1380	1957	68
1380	1958	29
1380	1959	-20
1380	1960	-22
1380	1961	-11
1380	1962	-48
1380	1963	-93
1380	1964	-76
1380	1965	-15
1380	1966	8
1380	1967	-7
1380	1968	7
1380	1969	57
1380	1970	70
1380	1971	16
1380	1972	-39
1380	1973	-58
1380	1974	-93
1380	1975	-189
1380	1976	-287
1380	1977	-323
1380	1978	-329
1380	1979	-365
1380	1980	-407
1380	1981	-393
1380	1982	-344
1380	1983	-339
1380	1984	-386
1380	1985	-414
1380	1986	-404
1380	1987	-417
1380	1988	-463
1380	1989	-471
1380	1990	-389
1380	1991	-275
1380	1992	-220
1380	1993	-195
1380	1994	-145
1380	1995	-96
1380	1996	-100
1380	1997	-121
1380	1998	-76
1380	1999	25
[truncated: 159,280 more rows]
