# Supplementary material for: Are Complexity Metrics Reliable in Assessing HRV Control in Obese Patients During Sleep?
Source: PLoS One. 2015 Apr 20;10(4):e0124458. doi: 10.1371/journal.pone.0124458 (PMC4404104; doi:10.1371/journal.pone.0124458)
Supplement: S2 Dataset — (ZIP) [file pone.0124458.s002.zip › cabiddu_obese_patients_data/SUBJECT (9)/2/FC.txt]

3210	0	-372
3210	1	-355
3210	2	-271
3210	3	-171
3210	4	-117
3210	5	-80
3210	6	-6
3210	7	77
3210	8	102
3210	9	93
3210	10	126
3210	11	204
3210	12	260
3210	13	274
3210	14	304
3210	15	371
3210	16	415
3210	17	408
3210	18	411
3210	19	469
3210	20	531
3210	21	526
3210	22	481
3210	23	456
3210	24	439
3210	25	378
3210	26	294
3210	27	260
3210	28	273
3210	29	261
3210	30	201
3210	31	153
3210	32	150
3210	33	140
3210	34	88
3210	35	46
3210	36	61
3210	37	83
3210	38	56
3210	39	6
3210	40	2
3210	41	32
3210	42	29
3210	43	-4
3210	44	-6
3210	45	26
3210	46	24
3210	47	-29
3210	48	-63
3210	49	-36
3210	50	-1
3210	51	-11
3210	52	-28
3210	53	-4
3210	54	27
3210	55	12
3210	56	-19
3210	57	4
3210	58	61
3210	59	78
3210	60	42
3210	61	17
3210	62	29
3210	63	21
3210	64	-20
3210	65	-27
3210	66	37
3210	67	109
3210	68	126
3210	69	118
3210	70	139
3210	71	160
3210	72	128
3210	73	74
3210	74	74
3210	75	127
3210	76	159
3210	77	156
3210	78	173
3210	79	222
3210	80	236
3210	81	184
3210	82	128
3210	83	124
3210	84	133
3210	85	105
3210	86	64
3210	87	63
3210	88	70
3210	89	14
3210	90	-87
3210	91	-154
3210	92	-174
3210	93	-209
3210	94	-273
3210	95	-299
3210	96	-267
3210	97	-243
3210	98	-264
3210	99	-281
3210	100	-240
3210	101	-186
3210	102	-178
3210	103	-186
3210	104	-143
3210	105	-68
3210	106	-36
3210	107	-39
3210	108	-3
3210	109	83
3210	110	147
3210	111	160
3210	112	175
3210	113	224
3210	114	252
3210	115	227
3210	116	208
3210	117	261
3210	118	346
3210	119	392
3210	120	401
3210	121	419
3210	122	429
3210	123	378
3210	124	294
3210	125	277
3210	126	340
3210	127	383
3210	128	298
3210	129	53
3210	130	-378
3210	131	-1053
3210	132	-1943
3210	133	-2858
3210	134	-3560
3210	135	-3918
3210	136	-3916
3210	137	-3539
3210	138	-2812
3210	139	-1890
3210	140	-997
3210	141	-266
3210	142	311
3210	143	744
3210	144	1003
3210	145	1101
3210	146	1136
3210	147	1177
3210	148	1188
3210	149	1119
3210	150	1019
3210	151	958
3210	152	923
3210	153	860
3210	154	782
3210	155	756
3210	156	772
3210	157	754
3210	158	687
3210	159	644
3210	160	653
3210	161	655
3210	162	606
3210	163	556
3210	164	547
3210	165	542
3210	166	484
3210	167	415
3210	168	403
3210	169	429
3210	170	423
3210	171	380
3210	172	364
3210	173	378
3210	174	362
3210	175	303
3210	176	266
3210	177	278
3210	178	278
3210	179	221
3210	180	154
3210	181	135
3210	182	133
3210	183	94
3210	184	50
3210	185	59
3210	186	95
3210	187	78
3210	188	2
3210	189	-58
3210	190	-82
3210	191	-122
3210	192	-190
3210	193	-221
3210	194	-184
3210	195	-143
3210	196	-160
3210	197	-202
3210	198	-211
3210	199	-214
3210	200	-260
3210	201	-319
3210	202	-328
3210	203	-297
3210	204	-306
3210	205	-363
3210	206	-403
3210	207	-397
3210	208	-401
3210	209	-434
3210	210	-437
3210	211	-377
3210	212	-311
3210	213	-300
3210	214	-312
3210	215	-283
3210	216	-231
3210	217	-206
3210	218	-185
3210	219	-104
3210	220	27
3210	221	128
3210	222	170
3210	223	214
3210	224	287
3210	225	340
3210	226	346
3210	227	364
3210	228	439
3210	229	518
3210	230	536
3210	231	521
3210	232	534
3210	233	559
3210	234	542
3210	235	499
3210	236	504
3210	237	558
3210	238	584
3210	239	559
3210	240	541
3210	241	562
3210	242	566
3210	243	520
3210	244	479
3210	245	491
3210	246	514
3210	247	484
3210	248	426
3210	249	401
3210	250	401
3210	251	365
3210	252	305
3210	253	287
3210	254	323
3210	255	337
3210	256	298
3210	257	268
3210	258	283
3210	259	296
3210	260	269
3210	261	250
3210	262	286
3210	263	333
3210	264	318
3210	265	263
3210	266	241
3210	267	251
3210	268	233
3210	269	185
3210	270	173
3210	271	207
3210	272	218
3210	273	174
3210	274	138
3210	275	159
3210	276	189
3210	277	181
3210	278	167
3210	279	194
3210	280	223
3210	281	185
3210	282	105
3210	283	67
3210	284	78
3210	285	80
3210	286	66
3210	287	93
3210	288	166
3210	289	213
3210	290	185
3210	291	142
3210	292	135
3210	293	134
3210	294	94
3210	295	54
3210	296	81
3210	297	136
3210	298	146
3210	299	114
3210	300	105
3210	301	128
3210	302	115
3210	303	62
3210	304	36
3210	305	68
3210	306	97
3210	307	69
3210	308	30
3210	309	25
3210	310	17
3210	311	-46
3210	312	-127
3210	313	-155
3210	314	-156
3210	315	-198
3210	316	-281
3210	317	-332
3210	318	-341
3210	319	-370
3210	320	-439
3210	321	-482
3210	322	-468
3210	323	-451
3210	324	-478
3210	325	-506
3210	326	-477
3210	327	-421
3210	328	-409
3210	329	-411
3210	330	-357
3210	331	-260
3210	332	-191
3210	333	-151
3210	334	-83
3210	335	14
3210	336	69
3210	337	56
3210	338	41
3210	339	71
3210	340	100
3210	341	83
3210	342	65
3210	343	109
3210	344	181
3210	345	214
3210	346	222
3210	347	261
3210	348	320
3210	349	321
3210	350	264
3210	351	218
3210	352	193
3210	353	93
3210	354	-167
3210	355	-594
3210	356	-1176
3210	357	-1938
3210	358	-2834
3210	359	-3674
3210	360	-4228
3210	361	-4383
3210	362	-4153
3210	363	-3568
3210	364	-2693
3210	365	-1702
3210	366	-821
3210	367	-167
3210	368	293
3210	369	615
3210	370	798
3210	371	868
3210	372	911
3210	373	988
3210	374	1050
3210	375	1037
3210	376	983
3210	377	960
3210	378	967
3210	379	941
3210	380	889
3210	381	870
3210	382	879
3210	383	846
3210	384	761
3210	385	698
3210	386	705
3210	387	735
3210	388	741
3210	389	756
3210	390	806
3210	391	830
3210	392	773
3210	393	661
3210	394	581
3210	395	542
3210	396	489
3210	397	425
3210	398	414
3210	399	461
3210	400	481
3210	401	442
3210	402	406
3210	403	412
3210	404	412
3210	405	359
3210	406	294
3210	407	268
3210	408	248
3210	409	176
3210	410	77
3210	411	32
3210	412	38
3210	413	24
3210	414	-28
3210	415	-59
3210	416	-52
3210	417	-73
3210	418	-142
3210	419	-194
3210	420	-184
3210	421	-166
3210	422	-194
3210	423	-236
3210	424	-237
3210	425	-222
3210	426	-254
3210	427	-314
3210	428	-327
3210	429	-293
3210	430	-281
3210	431	-310
3210	432	-320
3210	433	-296
3210	434	-300
3210	435	-359
3210	436	-409
3210	437	-385
3210	438	-321
3210	439	-280
3210	440	-240
3210	441	-160
3210	442	-83
3210	443	-71
3210	444	-100
3210	445	-78
3210	446	21
3210	447	127
3210	448	208
3210	449	296
3210	450	394
3210	451	433
3210	452	384
3210	453	328
3210	454	347
3210	455	416
3210	456	466
3210	457	501
3210	458	558
3210	459	600
3210	460	564
3210	461	465
3210	462	401
3210	463	401
3210	464	408
3210	465	389
3210	466	385
3210	467	411
3210	468	402
3210	469	317
3210	470	219
3210	471	181
3210	472	190
3210	473	182
3210	474	170
3210	475	198
3210	476	246
3210	477	244
3210	478	199
3210	479	188
3210	480	237
3210	481	288
3210	482	305
3210	483	342
3210	484	432
3210	485	517
3210	486	536
3210	487	523
3210	488	537
3210	489	547
3210	490	500
3210	491	423
3210	492	394
3210	493	417
3210	494	419
3210	495	385
3210	496	371
3210	497	394
3210	498	399
3210	499	363
3210	500	352
3210	501	414
3210	502	493
3210	503	518
3210	504	504
3210	505	506
3210	506	508
3210	507	461
3210	508	394
3210	509	385
3210	510	430
3210	511	442
3210	512	389
3210	513	325
3210	514	285
3210	515	231
3210	516	149
3210	517	110
3210	518	156
3210	519	224
3210	520	228
3210	521	176
3210	522	128
3210	523	96
3210	524	42
3210	525	-4
3210	526	33
3210	527	136
3210	528	201
3210	529	176
3210	530	117
3210	531	75
3210	532	26
3210	533	-41
3210	534	-65
3210	535	-6
3210	536	69
3210	537	71
3210	538	11
3210	539	-33
3210	540	-49
3210	541	-82
3210	542	-114
3210	543	-76
3210	544	24
3210	545	92
3210	546	73
3210	547	18
3210	548	-17
3210	549	-59
3210	550	-146
3210	551	-234
3210	552	-270
3210	553	-290
3210	554	-357
3210	555	-443
3210	556	-466
3210	557	-428
3210	558	-403
3210	559	-418
3210	560	-422
3210	561	-402
3210	562	-403
3210	563	-453
3210	564	-468
3210	565	-389
3210	566	-263
3210	567	-182
3210	568	-137
3210	569	-84
3210	570	-40
3210	571	-43
3210	572	-51
3210	573	20
3210	574	158
3210	575	262
3210	576	290
3210	577	295
3210	578	311
3210	579	298
3210	580	245
3210	581	216
3210	582	259
3210	583	319
3210	584	321
3210	585	289
3210	586	269
3210	587	207
3210	588	-9
3210	589	-430
3210	590	-1019
3210	591	-1743
3210	592	-2572
3210	593	-3366
3210	594	-3894
3210	595	-3996
3210	596	-3697
3210	597	-3118
3210	598	-2354
3210	599	-1519
3210	600	-776
3210	601	-241
3210	602	120
3210	603	414
3210	604	665
3210	605	822
3210	606	870
3210	607	871
3210	608	850
3210	609	774
3210	610	658
3210	611	587
3210	612	601
3210	613	632
3210	614	611
3210	615	562
3210	616	543
3210	617	541
3210	618	513
3210	619	485
3210	620	511
3210	621	560
3210	622	543
3210	623	453
3210	624	373
3210	625	352
3210	626	344
3210	627	334
3210	628	347
3210	629	393
3210	630	403
3210	631	339
3210	632	250
3210	633	225
3210	634	244
3210	635	239
3210	636	208
3210	637	198
3210	638	197
3210	639	138
3210	640	25
3210	641	-54
3210	642	-61
3210	643	-52
3210	644	-71
3210	645	-79
3210	646	-43
3210	647	-17
3210	648	-60
3210	649	-129
3210	650	-154
3210	651	-153
3210	652	-195
3210	653	-266
3210	654	-302
3210	655	-298
3210	656	-324
3210	657	-393
3210	658	-442
3210	659	-436
3210	660	-433
3210	661	-474
3210	662	-513
3210	663	-500
3210	664	-476
3210	665	-502
3210	666	-550
3210	667	-555
3210	668	-534
3210	669	-555
3210	670	-620
3210	671	-653
3210	672	-639
3210	673	-637
3210	674	-663
3210	675	-652
3210	676	-569
3210	677	-473
3210	678	-421
3210	679	-372
3210	680	-274
3210	681	-160
3210	682	-96
3210	683	-57
3210	684	22
3210	685	129
3210	686	190
3210	687	197
3210	688	221
3210	689	280
3210	690	313
3210	691	293
3210	692	281
3210	693	314
3210	694	338
3210	695	304
3210	696	258
3210	697	264
3210	698	302
3210	699	302
3210	700	270
3210	701	261
3210	702	265
3210	703	217
3210	704	122
3210	705	63
3210	706	78
3210	707	108
3210	708	108
3210	709	111
3210	710	145
3210	711	155
3210	712	93
3210	713	4
3210	714	-23
3210	715	1
3210	716	13
3210	717	6
3210	718	33
3210	719	83
3210	720	93
3210	721	60
3210	722	72
3210	723	166
3210	724	283
3210	725	357
3210	726	417
3210	727	483
3210	728	501
3210	729	421
3210	730	294
3210	731	217
3210	732	192
3210	733	166
3210	734	148
3210	735	192
3210	736	295
3210	737	378
3210	738	406
3210	739	433
3210	740	488
3210	741	514
3210	742	466
3210	743	391
3210	744	352
3210	745	326
3210	746	263
3210	747	192
3210	748	181
3210	749	211
3210	750	210
3210	751	167
3210	752	145
3210	753	168
3210	754	179
3210	755	157
3210	756	160
3210	757	222
3210	758	277
3210	759	264
3210	760	220
3210	761	208
3210	762	210
3210	763	176
3210	764	130
3210	765	132
3210	766	168
3210	767	157
3210	768	89
3210	769	37
3210	770	33
3210	771	26
3210	772	-8
3210	773	-13
3210	774	49
3210	775	118
3210	776	131
3210	777	118
3210	778	126
3210	779	134
3210	780	88
3210	781	15
3210	782	-6
3210	783	29
3210	784	47
3210	785	25
3210	786	22
3210	787	61
3210	788	83
3210	789	60
3210	790	44
3210	791	84
3210	792	131
3210	793	118
3210	794	69
3210	795	47
3210	796	39
3210	797	-14
3210	798	-98
3210	799	-142
3210	800	-147
3210	801	-186
3210	802	-277
3210	803	-349
3210	804	-355
3210	805	-342
3210	806	-347
3210	807	-334
3210	808	-273
3210	809	-219
3210	810	-239
3210	811	-301
3210	812	-320
3210	813	-286
3210	814	-261
3210	815	-249
3210	816	-199
3210	817	-119
3210	818	-87
3210	819	-118
3210	820	-133
3210	821	-73
3210	822	13
3210	823	66
3210	824	109
3210	825	178
3210	826	237
3210	827	230
3210	828	191
3210	829	192
3210	830	225
3210	831	215
3210	832	163
3210	833	144
3210	834	179
3210	835	180
3210	836	56
3210	837	-211
3210	838	-653
3210	839	-1337
3210	840	-2251
3210	841	-3202
3210	842	-3926
3210	843	-4270
3210	844	-4201
3210	845	-3725
3210	846	-2906
3210	847	-1942
3210	848	-1085
3210	849	-457
3210	850	-14
3210	851	319
3210	852	551
3210	853	696
3210	854	826
3210	855	969
3210	856	1050
3210	857	1003
3210	858	884
3210	859	790
3210	860	736
3210	861	673
3210	862	608
3210	863	585
3210	864	594
3210	865	560
3210	866	471
3210	867	407
3210	868	406
3210	869	410
3210	870	370
3210	871	328
3210	872	338
3210	873	360
3210	874	332
3210	875	282
3210	876	268
3210	877	267
3210	878	214
3210	879	122
3210	880	69
3210	881	80
3210	882	93
3210	883	68
3210	884	54
3210	885	72
3210	886	70
3210	887	18
3210	888	-30
3210	889	-13
3210	890	20
3210	891	-3
3210	892	-65
3210	893	-90
3210	894	-70
3210	895	-58
3210	896	-59
3210	897	-27
3210	898	31
3210	899	27
3210	900	-76
3210	901	-199
3210	902	-266
3210	903	-286
3210	904	-292
3210	905	-254
3210	906	-150
3210	907	-56
3210	908	-70
3210	909	-168
3210	910	-258
3210	911	-307
3210	912	-355
3210	913	-401
3210	914	-382
3210	915	-292
3210	916	-215
3210	917	-206
3210	918	-219
3210	919	-200
3210	920	-186
3210	921	-223
3210	922	-264
3210	923	-235
3210	924	-161
3210	925	-126
3210	926	-125
3210	927	-95
3210	928	-34
3210	929	2
3210	930	14
3210	931	81
3210	932	234
3210	933	394
3210	934	481
3210	935	509
3210	936	507
3210	937	446
3210	938	309
3210	939	185
3210	940	189
3210	941	313
3210	942	454
3210	943	557
3210	944	626
3210	945	629
3210	946	506
3210	947	290
3210	948	110
3210	949	55
3210	950	88
3210	951	134
3210	952	196
3210	953	280
3210	954	329
3210	955	274
3210	956	166
3210	957	96
3210	958	71
3210	959	31
3210	960	-28
3210	961	-39
3210	962	6
3210	963	44
3210	964	47
3210	965	66
3210	966	128
3210	967	170
3210	968	140
3210	969	92
3210	970	107
3210	971	166
3210	972	207
3210	973	225
3210	974	267
3210	975	310
3210	976	281
3210	977	182
3210	978	112
3210	979	119
3210	980	154
3210	981	171
3210	982	201
3210	983	259
3210	984	290
3210	985	244
3210	986	178
3210	987	176
3210	988	226
3210	989	258
3210	990	258
3210	991	275
3210	992	304
3210	993	286
3210	994	223
3210	995	193
3210	996	228
3210	997	260
3210	998	238
3210	999	204
3210	1000	209
3210	1001	221
3210	1002	200
3210	1003	176
3210	1004	210
3210	1005	271
3210	1006	278
3210	1007	223
3210	1008	181
3210	1009	177
3210	1010	158
3210	1011	110
3210	1012	95
3210	1013	141
3210	1014	178
3210	1015	156
3210	1016	121
3210	1017	131
3210	1018	148
3210	1019	123
3210	1020	79
3210	1021	86
3210	1022	125
3210	1023	125
3210	1024	77
3210	1025	51
3210	1026	62
3210	1027	50
3210	1028	-8
3210	1029	-46
3210	1030	-25
3210	1031	-4
3210	1032	-39
3210	1033	-95
3210	1034	-115
3210	1035	-125
3210	1036	-183
3210	1037	-252
3210	1038	-259
3210	1039	-218
3210	1040	-208
3210	1041	-253
3210	1042	-292
3210	1043	-299
3210	1044	-314
3210	1045	-356
3210	1046	-354
3210	1047	-265
3210	1048	-150
3210	1049	-98
3210	1050	-86
3210	1051	-50
3210	1052	-1
3210	1053	16
3210	1054	26
3210	1055	93
3210	1056	198
3210	1057	249
3210	1058	225
3210	1059	198
3210	1060	211
3210	1061	228
3210	1062	216
3210	1063	220
3210	1064	273
3210	1065	323
3210	1066	311
3210	1067	286
3210	1068	308
3210	1069	332
3210	1070	226
3210	1071	-77
3210	1072	-564
3210	1073	-1224
3210	1074	-2038
3210	1075	-2865
3210	1076	-3468
3210	1077	-3675
3210	1078	-3494
3210	1079	-3017
3210	1080	-2318
3210	1081	-1494
3210	1082	-713
3210	1083	-110
3210	1084	324
3210	1085	674
3210	1086	951
3210	1087	1102
3210	1088	1131
3210	1089	1115
3210	1090	1084
3210	1091	1000
3210	1092	873
3210	1093	785
3210	1094	777
3210	1095	782
3210	1096	732
3210	1097	660
3210	1098	627
3210	1099	614
3210	1100	571
3210	1101	521
3210	1102	523
3210	1103	551
3210	1104	522
3210	1105	430
3210	1106	356
3210	1107	336
3210	1108	320
3210	1109	282
3210	1110	265
3210	1111	298
3210	1112	316
3210	1113	284
3210	1114	237
3210	1115	241
3210	1116	277
3210	1117	270
3210	1118	228
3210	1119	210
3210	1120	216
3210	1121	181
3210	1122	108
3210	1123	64
3210	1124	77
3210	1125	79
3210	1126	26
3210	1127	-34
3210	1128	-50
3210	1129	-60
3210	1130	-111
3210	1131	-161
3210	1132	-146
3210	1133	-99
3210	1134	-92
3210	1135	-119
3210	1136	-121
3210	1137	-93
3210	1138	-102
3210	1139	-162
3210	1140	-205
3210	1141	-189
3210	1142	-168
3210	1143	-184
3210	1144	-196
3210	1145	-164
3210	1146	-135
3210	1147	-178
3210	1148	-260
3210	1149	-299
3210	1150	-293
3210	1151	-307
3210	1152	-338
3210	1153	-329
3210	1154	-281
3210	1155	-265
3210	1156	-302
3210	1157	-322
3210	1158	-278
3210	1159	-218
3210	1160	-190
3210	1161	-159
3210	1162	-77
3210	1163	15
3210	1164	56
3210	1165	67
3210	1166	121
3210	1167	207
3210	1168	253
3210	1169	253
3210	1170	273
3210	1171	329
3210	1172	356
3210	1173	324
3210	1174	290
3210	1175	296
3210	1176	292
3210	1177	229
3210	1178	154
3210	1179	135
3210	1180	146
3210	1181	124
3210	1182	78
3210	1183	69
3210	1184	90
3210	1185	71
3210	1186	7
3210	1187	-30
3210	1188	-12
3210	1189	-7
3210	1190	-51
3210	1191	-95
3210	1192	-92
3210	1193	-85
3210	1194	-124
3210	1195	-167
3210	1196	-154
3210	1197	-110
3210	1198	-111
3210	1199	-152
3210	1200	-159
3210	1201	-121
3210	1202	-101
3210	1203	-110
3210	1204	-92
3210	1205	-29
3210	1206	9
3210	1207	-21
3210	1208	-66
3210	1209	-63
3210	1210	-40
3210	1211	-46
3210	1212	-59
3210	1213	-31
3210	1214	9
3210	1215	-6
3210	1216	-68
3210	1217	-98
3210	1218	-74
3210	1219	-54
3210	1220	-67
3210	1221	-63
3210	1222	-19
3210	1223	4
3210	1224	-32
3210	1225	-71
3210	1226	-52
3210	1227	-5
3210	1228	3
3210	1229	-12
3210	1230	4
3210	1231	32
3210	1232	9
3210	1233	-56
3210	1234	-81
3210	1235	-46
3210	1236	-18
3210	1237	-34
3210	1238	-48
3210	1239	-30
3210	1240	-23
3210	1241	-66
3210	1242	-101
3210	1243	-69
3210	1244	-6
3210	1245	7
3210	1246	-25
3210	1247	-40
3210	1248	-36
3210	1249	-62
3210	1250	-114
3210	1251	-121
3210	1252	-77
3210	1253	-62
3210	1254	-127
3210	1255	-217
3210	1256	-277
3210	1257	-328
3210	1258	-400
3210	1259	-444
3210	1260	-405
3210	1261	-323
3210	1262	-291
3210	1263	-307
3210	1264	-309
3210	1265	-288
3210	1266	-296
3210	1267	-330
3210	1268	-316
3210	1269	-232
3210	1270	-135
3210	1271	-110
3210	1272	-105
3210	1273	-66
3210	1274	-17
3210	1275	8
3210	1276	48
3210	1277	148
3210	1278	268
3210	1279	323
3210	1280	317
3210	1281	331
3210	1282	385
3210	1283	428
3210	1284	432
3210	1285	443
3210	1286	467
3210	1287	446
3210	1288	358
3210	1289	286
3210	1290	311
3210	1291	385
3210	1292	393
3210	1293	273
3210	1294	-2
3210	1295	-494
3210	1296	-1248
3210	1297	-2161
3210	1298	-3002
3210	1299	-3593
3210	1300	-3883
3210	1301	-3858
3210	1302	-3497
3210	1303	-2855
3210	1304	-2104
3210	1305	-1389
3210	1306	-735
3210	1307	-118
3210	1308	411
3210	1309	776
3210	1310	994
3210	1311	1130
3210	1312	1191
3210	1313	1141
3210	1314	1015
3210	1315	917
3210	1316	888
3210	1317	868
3210	1318	810
3210	1319	760
3210	1320	752
3210	1321	742
3210	1322	687
3210	1323	639
3210	1324	665
3210	1325	727
3210	1326	747
3210	1327	722
3210	1328	708
3210	1329	705
3210	1330	647
3210	1331	534
3210	1332	450
3210	1333	428
3210	1334	409
3210	1335	377
3210	1336	355
3210	1337	376
3210	1338	391
3210	1339	348
3210	1340	292
3210	1341	295
3210	1342	330
3210	1343	324
3210	1344	277
3210	1345	248
3210	1346	243
3210	1347	195
3210	1348	100
3210	1349	34
3210	1350	35
3210	1351	42
3210	1352	5
3210	1353	-36
3210	1354	-42
3210	1355	-52
3210	1356	-123
3210	1357	-215
3210	1358	-247
3210	1359	-234
3210	1360	-247
3210	1361	-284
3210	1362	-286
3210	1363	-248
3210	1364	-241
3210	1365	-288
3210	1366	-328
3210	1367	-317
3210	1368	-302
3210	1369	-332
3210	1370	-359
3210	1371	-331
3210	1372	-285
3210	1373	-290
3210	1374	-327
3210	1375	-328
3210	1376	-294
3210	1377	-292
3210	1378	-319
3210	1379	-299
3210	1380	-212
3210	1381	-124
3210	1382	-65
3210	1383	11
3210	1384	133
3210	1385	238
3210	1386	269
3210	1387	267
3210	1388	292
3210	1389	329
3210	1390	322
3210	1391	295
3210	1392	322
3210	1393	396
3210	1394	443
3210	1395	440
3210	1396	452
3210	1397	497
3210	1398	511
3210	1399	460
3210	1400	405
3210	1401	403
3210	1402	417
3210	1403	397
3210	1404	378
3210	1405	415
3210	1406	474
3210	1407	473
3210	1408	423
3210	1409	397
3210	1410	404
3210	1411	385
3210	1412	330
3210	1413	308
3210	1414	352
3210	1415	402
3210	1416	410
3210	1417	421
3210	1418	474
3210	1419	515
3210	1420	478
3210	1421	391
3210	1422	331
3210	1423	296
3210	1424	233
3210	1425	150
3210	1426	123
3210	1427	155
3210	1428	170
3210	1429	137
3210	1430	113
3210	1431	140
3210	1432	169
3210	1433	163
3210	1434	164
3210	1435	218
3210	1436	281
3210	1437	279
3210	1438	238
3210	1439	227
3210	1440	246
3210	1441	232
3210	1442	186
3210	1443	174
3210	1444	210
3210	1445	226
3210	1446	193
3210	1447	175
3210	1448	214
3210	1449	257
3210	1450	247
3210	1451	223
3210	1452	242
3210	1453	270
3210	1454	248
3210	1455	199
3210	1456	195
3210	1457	238
3210	1458	256
3210	1459	232
3210	1460	225
3210	1461	251
3210	1462	250
3210	1463	189
3210	1464	129
3210	1465	122
3210	1466	128
3210	1467	94
3210	1468	64
3210	1469	96
3210	1470	159
3210	1471	173
3210	1472	140
3210	1473	131
3210	1474	152
3210	1475	143
3210	1476	98
3210	1477	85
3210	1478	130
3210	1479	163
3210	1480	139
3210	1481	100
3210	1482	100
3210	1483	99
3210	1484	53
3210	1485	-3
3210	1486	-8
3210	1487	16
3210	1488	-5
3210	1489	-68
3210	1490	-101
3210	1491	-90
3210	1492	-98
3210	1493	-145
3210	1494	-175
3210	1495	-164
3210	1496	-173
3210	1497	-243
3210	1498	-318
3210	1499	-334
3210	1500	-319
3210	1501	-337
3210	1502	-368
3210	1503	-359
3210	1504	-330
3210	1505	-350
3210	1506	-418
3210	1507	-450
3210	1508	-420
3210	1509	-371
3210	1510	-357
3210	1511	-326
3210	1512	-243
3210	1513	-164
3210	1514	-132
3210	1515	-105
3210	1516	-29
3210	1517	57
3210	1518	76
3210	1519	44
3210	1520	36
3210	1521	65
3210	1522	77
3210	1523	73
3210	1524	108
3210	1525	181
3210	1526	210
3210	1527	164
3210	1528	117
3210	1529	142
3210	1530	201
3210	1531	223
3210	1532	184
3210	1533	67
3210	1534	-225
3210	1535	-782
3210	1536	-1552
3210	1537	-2364
3210	1538	-3078
3210	1539	-3625
3210	1540	-3919
3210	1541	-3855
3210	1542	-3435
3210	1543	-2794
3210	1544	-2071
3210	1545	-1322
3210	1546	-580
3210	1547	51
3210	1548	481
3210	1549	738
3210	1550	902
3210	1551	990
3210	1552	975
3210	1553	898
3210	1554	852
3210	1555	856
3210	1556	837
3210	1557	768
3210	1558	700
3210	1559	664
3210	1560	611
3210	1561	514
3210	1562	439
3210	1563	446
3210	1564	493
3210	1565	510
3210	1566	505
3210	1567	525
3210	1568	544
3210	1569	492
3210	1570	380
3210	1571	291
3210	1572	253
3210	1573	210
3210	1574	163
3210	1575	151
3210	1576	196
3210	1577	235
3210	1578	219
3210	1579	194
3210	1580	222
3210	1581	264
3210	1582	251
3210	1583	202
3210	1584	180
3210	1585	179
3210	1586	138
3210	1587	57
3210	1588	9
3210	1589	12
3210	1590	0
3210	1591	-59
3210	1592	-104
3210	1593	-90
3210	1594	-65
3210	1595	-81
3210	1596	-107
3210	1597	-96
3210	1598	-85
3210	1599	-137
3210	1600	-224
3210	1601	-264
3210	1602	-249
3210	1603	-250
3210	1604	-286
3210	1605	-311
3210	1606	-299
3210	1607	-307
3210	1608	-358
3210	1609	-384
3210	1610	-341
3210	1611	-279
3210	1612	-272
3210	1613	-300
3210	1614	-301
3210	1615	-289
3210	1616	-319
3210	1617	-369
3210	1618	-372
3210	1619	-329
3210	1620	-318
3210	1621	-353
3210	1622	-360
3210	1623	-287
3210	1624	-184
3210	1625	-100
3210	1626	-2
3210	1627	131
3210	1628	240
3210	1629	262
3210	1630	248
3210	1631	282
3210	1632	362
3210	1633	415
3210	1634	425
3210	1635	444
3210	1636	475
3210	1637	457
3210	1638	389
3210	1639	355
3210	1640	396
3210	1641	448
3210	1642	441
3210	1643	404
3210	1644	388
3210	1645	371
3210	1646	312
3210	1647	249
3210	1648	253
3210	1649	302
3210	1650	313
3210	1651	269
3210	1652	236
3210	1653	239
3210	1654	230
3210	1655	188
3210	1656	175
3210	1657	222
3210	1658	263
3210	1659	239
3210	1660	196
3210	1661	202
3210	1662	234
3210	1663	231
3210	1664	207
3210	1665	219
3210	1666	259
3210	1667	261
3210	1668	223
3210	1669	217
3210	1670	262
3210	1671	294
3210	1672	275
3210	1673	252
3210	1674	274
3210	1675	297
3210	1676	267
3210	1677	227
3210	1678	232
3210	1679	258
3210	1680	238
3210	1681	190
3210	1682	189
3210	1683	240
3210	1684	271
3210	1685	255
3210	1686	248
3210	1687	268
3210	1688	260
3210	1689	200
3210	1690	156
3210	1691	188
3210	1692	256
3210	1693	285
3210	1694	287
3210	1695	316
3210	1696	340
3210	1697	302
3210	1698	223
3210	1699	186
3210	1700	209
3210	1701	224
3210	1702	194
3210	1703	173
3210	1704	193
3210	1705	206
3210	1706	180
3210	1707	167
3210	1708	218
3210	1709	284
3210	1710	280
3210	1711	221
3210	1712	180
3210	1713	157
3210	1714	101
3210	1715	32
3210	1716	18
3210	1717	73
3210	1718	115
3210	1719	102
3210	1720	87
3210	1721	113
3210	1722	126
3210	1723	86
3210	1724	35
3210	1725	29
3210	1726	33
3210	1727	-14
3210	1728	-92
3210	1729	-119
3210	1730	-100
3210	1731	-111
3210	1732	-165
3210	1733	-198
3210	1734	-190
3210	1735	-201
3210	1736	-259
3210	1737	-304
3210	1738	-288
3210	1739	-264
3210	1740	-291
3210	1741	-334
3210	1742	-333
3210	1743	-313
3210	1744	-337
3210	1745	-396
3210	1746	-418
3210	1747	-399
3210	1748	-407
3210	1749	-442
3210	1750	-436
3210	1751	-357
3210	1752	-256
3210	1753	-215
3210	1754	-191
3210	1755	-135
3210	1756	-80
3210	1757	-78
3210	1758	-86
3210	1759	-43
3210	1760	25
3210	1761	37
3210	1762	1
3210	1763	-2
3210	1764	45
3210	1765	85
3210	1766	95
3210	1767	111
3210	1768	147
3210	1769	147
3210	1770	88
3210	1771	56
3210	1772	122
3210	1773	226
3210	1774	229
3210	1775	49
3210	1776	-339
3210	1777	-972
3210	1778	-1852
3210	1779	-2814
3210	1780	-3588
3210	1781	-3989
3210	1782	-3994
3210	1783	-3646
3210	1784	-3003
3210	1785	-2186
3210	1786	-1386
3210	1787	-739
3210	1788	-232
3210	1789	208
3210	1790	574
3210	1791	806
3210	1792	920
3210	1793	980
3210	1794	989
3210	1795	909
3210	1796	765
3210	1797	663
3210	1798	639
3210	1799	624
3210	1800	566
3210	1801	507
3210	1802	481
3210	1803	449
3210	1804	379
3210	1805	324
3210	1806	349
3210	1807	411
3210	1808	420
3210	1809	384
3210	1810	365
3210	1811	378
3210	1812	362
3210	1813	307
3210	1814	287
3210	1815	315
3210	1816	317
3210	1817	274
3210	1818	219
3210	1819	206
3210	1820	200
3210	1821	158
3210	1822	113
3210	1823	127
3210	1824	180
3210	1825	193
3210	1826	162
3210	1827	152
3210	1828	166
3210	1829	136
3210	1830	49
3210	1831	-22
3210	1832	-36
3210	1833	-52
3210	1834	-106
3210	1835	-143
3210	1836	-111
3210	1837	-59
3210	1838	-57
3210	1839	-89
3210	1840	-96
3210	1841	-85
3210	1842	-121
3210	1843	-193
3210	1844	-220
3210	1845	-186
3210	1846	-171
3210	1847	-204
3210	1848	-231
3210	1849	-218
3210	1850	-214
3210	1851	-259
3210	1852	-296
3210	1853	-274
3210	1854	-237
3210	1855	-252
3210	1856	-302
3210	1857	-321
3210	1858	-301
3210	1859	-301
3210	1860	-317
3210	1861	-294
3210	1862	-218
3210	1863	-163
3210	1864	-159
3210	1865	-145
3210	1866	-67
3210	1867	35
3210	1868	97
3210	1869	146
3210	1870	232
3210	1871	316
3210	1872	332
3210	1873	304
3210	1874	317
3210	1875	380
3210	1876	426
3210	1877	434
3210	1878	451
3210	1879	497
3210	1880	507
3210	1881	456
3210	1882	419
3210	1883	449
3210	1884	503
3210	1885	511
3210	1886	486
3210	1887	482
3210	1888	473
3210	1889	416
3210	1890	342
3210	1891	325
3210	1892	365
3210	1893	381
3210	1894	342
3210	1895	305
3210	1896	303
3210	1897	298
3210	1898	258
3210	1899	234
3210	1900	273
3210	1901	326
3210	1902	320
3210	1903	274
3210	1904	254
3210	1905	253
3210	1906	218
3210	1907	158
3210	1908	138
3210	1909	169
3210	1910	178
3210	1911	135
3210	1912	98
3210	1913	112
3210	1914	126
3210	1915	103
3210	1916	85
3210	1917	127
3210	1918	188
3210	1919	201
3210	1920	184
3210	1921	208
3210	1922	257
3210	1923	261
3210	1924	211
3210	1925	180
3210	1926	187
3210	1927	183
3210	1928	150
3210	1929	155
3210	1930	232
3210	1931	311
3210	1932	318
3210	1933	279
3210	1934	249
3210	1935	218
3210	1936	149
3210	1937	89
3210	1938	117
3210	1939	217
3210	1940	288
3210	1941	282
3210	1942	250
3210	1943	223
3210	1944	171
3210	1945	83
3210	1946	36
3210	1947	79
3210	1948	155
3210	1949	195
3210	1950	211
3210	1951	253
3210	1952	294
3210	1953	265
3210	1954	191
3210	1955	152
3210	1956	165
3210	1957	169
3210	1958	147
3210	1959	158
3210	1960	218
3210	1961	251
3210	1962	206
3210	1963	129
3210	1964	80
3210	1965	31
3210	1966	-59
3210	1967	-146
3210	1968	-166
3210	1969	-146
3210	1970	-171
3210	1971	-251
3210	1972	-316
3210	1973	-350
3210	1974	-408
3210	1975	-500
3210	1976	-562
3210	1977	-562
3210	1978	-548
3210	1979	-583
3210	1980	-605
3210	1981	-544
3210	1982	-431
3210	1983	-341
3210	1984	-266
3210	1985	-164
3210	1986	-61
3210	1987	-30
3210	1988	-55
3210	1989	-45
3210	1990	33
3210	1991	120
3210	1992	173
3210	1993	226
3210	1994	302
3210	1995	338
3210	1996	289
3210	1997	208
3210	1998	178
3210	1999	187
[truncated: 159,280 more rows]
