# Supplementary material for: Are Complexity Metrics Reliable in Assessing HRV Control in Obese Patients During Sleep?
Source: PLoS One. 2015 Apr 20;10(4):e0124458. doi: 10.1371/journal.pone.0124458 (PMC4404104; doi:10.1371/journal.pone.0124458)
Supplement: S2 Dataset — (ZIP) [file pone.0124458.s002.zip › cabiddu_obese_patients_data/SUBJECT (9)/3/FC.txt]

5910	0	299
5910	1	241
5910	2	183
5910	3	167
5910	4	152
5910	5	116
5910	6	119
5910	7	193
5910	8	264
5910	9	259
5910	10	213
5910	11	203
5910	12	220
5910	13	208
5910	14	177
5910	15	192
5910	16	244
5910	17	254
5910	18	214
5910	19	202
5910	20	255
5910	21	306
5910	22	298
5910	23	275
5910	24	281
5910	25	275
5910	26	208
5910	27	132
5910	28	127
5910	29	173
5910	30	189
5910	31	166
5910	32	165
5910	33	191
5910	34	176
5910	35	112
5910	36	77
5910	37	111
5910	38	147
5910	39	134
5910	40	117
5910	41	156
5910	42	207
5910	43	206
5910	44	181
5910	45	196
5910	46	235
5910	47	220
5910	48	152
5910	49	112
5910	50	122
5910	51	117
5910	52	76
5910	53	66
5910	54	123
5910	55	178
5910	56	175
5910	57	153
5910	58	170
5910	59	191
5910	60	157
5910	61	96
5910	62	85
5910	63	115
5910	64	110
5910	65	54
5910	66	21
5910	67	34
5910	68	35
5910	69	-5
5910	70	-25
5910	71	9
5910	72	37
5910	73	-4
5910	74	-67
5910	75	-78
5910	76	-63
5910	77	-94
5910	78	-161
5910	79	-201
5910	80	-219
5910	81	-278
5910	82	-371
5910	83	-408
5910	84	-357
5910	85	-296
5910	86	-284
5910	87	-292
5910	88	-277
5910	89	-265
5910	90	-308
5910	91	-334
5910	92	-261
5910	93	-124
5910	94	-20
5910	95	24
5910	96	55
5910	97	69
5910	98	17
5910	99	-82
5910	100	-123
5910	101	-59
5910	102	32
5910	103	75
5910	104	96
5910	105	132
5910	106	148
5910	107	100
5910	108	44
5910	109	69
5910	110	150
5910	111	198
5910	112	194
5910	113	184
5910	114	149
5910	115	-11
5910	116	-356
5910	117	-840
5910	118	-1420
5910	119	-2102
5910	120	-2843
5910	121	-3454
5910	122	-3743
5910	123	-3657
5910	124	-3251
5910	125	-2571
5910	126	-1685
5910	127	-771
5910	128	-42
5910	129	431
5910	130	720
5910	131	892
5910	132	948
5910	133	916
5910	134	886
5910	135	898
5910	136	887
5910	137	799
5910	138	692
5910	139	651
5910	140	659
5910	141	645
5910	142	611
5910	143	601
5910	144	593
5910	145	521
5910	146	398
5910	147	327
5910	148	348
5910	149	390
5910	150	389
5910	151	378
5910	152	386
5910	153	357
5910	154	276
5910	155	187
5910	156	171
5910	157	201
5910	158	185
5910	159	125
5910	160	89
5910	161	81
5910	162	42
5910	163	-29
5910	164	-52
5910	165	1
5910	166	51
5910	167	44
5910	168	24
5910	169	40
5910	170	50
5910	171	-5
5910	172	-83
5910	173	-113
5910	174	-114
5910	175	-155
5910	176	-225
5910	177	-245
5910	178	-204
5910	179	-179
5910	180	-202
5910	181	-224
5910	182	-218
5910	183	-246
5910	184	-345
5910	185	-445
5910	186	-472
5910	187	-458
5910	188	-465
5910	189	-482
5910	190	-453
5910	191	-408
5910	192	-429
5910	193	-510
5910	194	-565
5910	195	-560
5910	196	-556
5910	197	-577
5910	198	-562
5910	199	-485
5910	200	-410
5910	201	-389
5910	202	-372
5910	203	-290
5910	204	-182
5910	205	-116
5910	206	-71
5910	207	20
5910	208	141
5910	209	212
5910	210	226
5910	211	255
5910	212	324
5910	213	370
5910	214	359
5910	215	355
5910	216	396
5910	217	431
5910	218	406
5910	219	372
5910	220	399
5910	221	462
5910	222	485
5910	223	476
5910	224	493
5910	225	524
5910	226	497
5910	227	408
5910	228	351
5910	229	367
5910	230	400
5910	231	403
5910	232	414
5910	233	453
5910	234	455
5910	235	363
5910	236	228
5910	237	146
5910	238	122
5910	239	101
5910	240	90
5910	241	136
5910	242	212
5910	243	231
5910	244	166
5910	245	98
5910	246	80
5910	247	71
5910	248	40
5910	249	38
5910	250	102
5910	251	174
5910	252	176
5910	253	137
5910	254	133
5910	255	159
5910	256	152
5910	257	120
5910	258	131
5910	259	184
5910	260	204
5910	261	161
5910	262	123
5910	263	133
5910	264	141
5910	265	107
5910	266	85
5910	267	131
5910	268	201
5910	269	211
5910	270	184
5910	271	194
5910	272	235
5910	273	240
5910	274	202
5910	275	189
5910	276	204
5910	277	173
5910	278	78
5910	279	-4
5910	280	-8
5910	281	20
5910	282	31
5910	283	55
5910	284	135
5910	285	218
5910	286	230
5910	287	185
5910	288	164
5910	289	167
5910	290	134
5910	291	65
5910	292	32
5910	293	61
5910	294	78
5910	295	46
5910	296	16
5910	297	28
5910	298	28
5910	299	-33
5910	300	-99
5910	301	-96
5910	302	-53
5910	303	-51
5910	304	-91
5910	305	-117
5910	306	-136
5910	307	-214
5910	308	-341
5910	309	-426
5910	310	-425
5910	311	-403
5910	312	-416
5910	313	-429
5910	314	-404
5910	315	-377
5910	316	-398
5910	317	-409
5910	318	-331
5910	319	-199
5910	320	-108
5910	321	-75
5910	322	-45
5910	323	-3
5910	324	1
5910	325	-26
5910	326	-5
5910	327	90
5910	328	177
5910	329	190
5910	330	167
5910	331	177
5910	332	199
5910	333	188
5910	334	170
5910	335	205
5910	336	264
5910	337	272
5910	338	234
5910	339	228
5910	340	258
5910	341	222
5910	342	32
5910	343	-312
5910	344	-806
5910	345	-1476
5910	346	-2281
5910	347	-3023
5910	348	-3484
5910	349	-3580
5910	350	-3339
5910	351	-2787
5910	352	-1981
5910	353	-1088
5910	354	-319
5910	355	232
5910	356	617
5910	357	881
5910	358	1013
5910	359	1031
5910	360	1027
5910	361	1053
5910	362	1050
5910	363	964
5910	364	850
5910	365	791
5910	366	765
5910	367	707
5910	368	627
5910	369	580
5910	370	555
5910	371	486
5910	372	376
5910	373	313
5910	374	322
5910	375	333
5910	376	297
5910	377	253
5910	378	240
5910	379	208
5910	380	140
5910	381	84
5910	382	105
5910	383	166
5910	384	180
5910	385	144
5910	386	119
5910	387	117
5910	388	85
5910	389	27
5910	390	13
5910	391	58
5910	392	87
5910	393	54
5910	394	14
5910	395	25
5910	396	51
5910	397	41
5910	398	23
5910	399	42
5910	400	53
5910	401	-22
5910	402	-166
5910	403	-290
5910	404	-367
5910	405	-452
5910	406	-550
5910	407	-603
5910	408	-582
5910	409	-554
5910	410	-561
5910	411	-557
5910	412	-501
5910	413	-447
5910	414	-467
5910	415	-535
5910	416	-570
5910	417	-569
5910	418	-590
5910	419	-628
5910	420	-617
5910	421	-553
5910	422	-518
5910	423	-549
5910	424	-575
5910	425	-546
5910	426	-505
5910	427	-488
5910	428	-449
5910	429	-337
5910	430	-197
5910	431	-109
5910	432	-65
5910	433	3
5910	434	89
5910	435	127
5910	436	117
5910	437	137
5910	438	216
5910	439	282
5910	440	299
5910	441	319
5910	442	379
5910	443	420
5910	444	382
5910	445	329
5910	446	348
5910	447	424
5910	448	475
5910	449	502
5910	450	557
5910	451	614
5910	452	589
5910	453	480
5910	454	383
5910	455	349
5910	456	321
5910	457	259
5910	458	215
5910	459	233
5910	460	263
5910	461	247
5910	462	227
5910	463	275
5910	464	361
5910	465	388
5910	466	342
5910	467	290
5910	468	247
5910	469	159
5910	470	36
5910	471	-26
5910	472	16
5910	473	89
5910	474	119
5910	475	143
5910	476	201
5910	477	247
5910	478	223
5910	479	169
5910	480	165
5910	481	199
5910	482	192
5910	483	144
5910	484	124
5910	485	146
5910	486	151
5910	487	121
5910	488	120
5910	489	179
5910	490	233
5910	491	221
5910	492	196
5910	493	225
5910	494	276
5910	495	284
5910	496	270
5910	497	299
5910	498	356
5910	499	372
5910	500	348
5910	501	357
5910	502	416
5910	503	448
5910	504	413
5910	505	367
5910	506	360
5910	507	343
5910	508	279
5910	509	221
5910	510	234
5910	511	283
5910	512	291
5910	513	265
5910	514	267
5910	515	295
5910	516	274
5910	517	201
5910	518	150
5910	519	147
5910	520	131
5910	521	69
5910	522	23
5910	523	37
5910	524	58
5910	525	21
5910	526	-42
5910	527	-68
5910	528	-92
5910	529	-179
5910	530	-304
5910	531	-380
5910	532	-395
5910	533	-418
5910	534	-468
5910	535	-488
5910	536	-460
5910	537	-451
5910	538	-498
5910	539	-534
5910	540	-496
5910	541	-407
5910	542	-374
5910	543	-374
5910	544	-335
5910	545	-267
5910	546	-225
5910	547	-197
5910	548	-123
5910	549	-16
5910	550	36
5910	551	4
5910	552	-32
5910	553	-14
5910	554	23
5910	555	42
5910	556	82
5910	557	163
5910	558	214
5910	559	162
5910	560	54
5910	561	-4
5910	562	7
5910	563	15
5910	564	-30
5910	565	-138
5910	566	-383
5910	567	-884
5910	568	-1644
5910	569	-2503
5910	570	-3271
5910	571	-3845
5910	572	-4157
5910	573	-4110
5910	574	-3674
5910	575	-2961
5910	576	-2151
5910	577	-1340
5910	578	-560
5910	579	112
5910	580	568
5910	581	799
5910	582	902
5910	583	942
5910	584	905
5910	585	803
5910	586	729
5910	587	737
5910	588	765
5910	589	745
5910	590	699
5910	591	687
5910	592	689
5910	593	644
5910	594	573
5910	595	553
5910	596	583
5910	597	587
5910	598	546
5910	599	523
5910	600	535
5910	601	515
5910	602	427
5910	603	329
5910	604	286
5910	605	261
5910	606	242
5910	607	235
5910	608	287
5910	609	358
5910	610	360
5910	611	301
5910	612	259
5910	613	250
5910	614	217
5910	615	154
5910	616	130
5910	617	167
5910	618	185
5910	619	133
5910	620	63
5910	621	40
5910	622	30
5910	623	-20
5910	624	-78
5910	625	-86
5910	626	-73
5910	627	-112
5910	628	-197
5910	629	-249
5910	630	-254
5910	631	-279
5910	632	-343
5910	633	-382
5910	634	-364
5910	635	-346
5910	636	-375
5910	637	-403
5910	638	-378
5910	639	-356
5910	640	-403
5910	641	-487
5910	642	-530
5910	643	-539
5910	644	-570
5910	645	-618
5910	646	-612
5910	647	-549
5910	648	-505
5910	649	-510
5910	650	-499
5910	651	-426
5910	652	-342
5910	653	-295
5910	654	-245
5910	655	-140
5910	656	-28
5910	657	21
5910	658	37
5910	659	99
5910	660	206
5910	661	285
5910	662	317
5910	663	359
5910	664	424
5910	665	452
5910	666	422
5910	667	409
5910	668	462
5910	669	526
5910	670	539
5910	671	527
5910	672	552
5910	673	589
5910	674	575
5910	675	529
5910	676	520
5910	677	540
5910	678	514
5910	679	434
5910	680	385
5910	681	404
5910	682	438
5910	683	437
5910	684	440
5910	685	480
5910	686	495
5910	687	421
5910	688	307
5910	689	239
5910	690	217
5910	691	179
5910	692	136
5910	693	149
5910	694	207
5910	695	226
5910	696	186
5910	697	159
5910	698	187
5910	699	214
5910	700	194
5910	701	175
5910	702	203
5910	703	235
5910	704	213
5910	705	173
5910	706	191
5910	707	247
5910	708	259
5910	709	220
5910	710	198
5910	711	209
5910	712	190
5910	713	132
5910	714	116
5910	715	182
5910	716	260
5910	717	284
5910	718	290
5910	719	328
5910	720	367
5910	721	343
5910	722	287
5910	723	279
5910	724	310
5910	725	305
5910	726	261
5910	727	251
5910	728	293
5910	729	319
5910	730	296
5910	731	287
5910	732	324
5910	733	348
5910	734	301
5910	735	232
5910	736	213
5910	737	219
5910	738	195
5910	739	159
5910	740	177
5910	741	231
5910	742	240
5910	743	188
5910	744	151
5910	745	161
5910	746	165
5910	747	131
5910	748	120
5910	749	164
5910	750	203
5910	751	181
5910	752	135
5910	753	133
5910	754	152
5910	755	128
5910	756	78
5910	757	78
5910	758	126
5910	759	144
5910	760	110
5910	761	89
5910	762	110
5910	763	111
5910	764	57
5910	765	10
5910	766	27
5910	767	51
5910	768	8
5910	769	-73
5910	770	-124
5910	771	-160
5910	772	-238
5910	773	-337
5910	774	-372
5910	775	-340
5910	776	-326
5910	777	-365
5910	778	-399
5910	779	-389
5910	780	-365
5910	781	-389
5910	782	-391
5910	783	-308
5910	784	-171
5910	785	-94
5910	786	-62
5910	787	-16
5910	788	38
5910	789	46
5910	790	27
5910	791	63
5910	792	152
5910	793	205
5910	794	179
5910	795	141
5910	796	150
5910	797	167
5910	798	162
5910	799	181
5910	800	260
5910	801	336
5910	802	327
5910	803	266
5910	804	238
5910	805	237
5910	806	158
5910	807	-68
5910	808	-446
5910	809	-1007
5910	810	-1799
5910	811	-2738
5910	812	-3584
5910	813	-4099
5910	814	-4205
5910	815	-3934
5910	816	-3317
5910	817	-2440
5910	818	-1510
5910	819	-733
5910	820	-158
5910	821	283
5910	822	622
5910	823	824
5910	824	902
5910	825	939
5910	826	968
5910	827	938
5910	828	833
5910	829	743
5910	830	738
5910	831	773
5910	832	773
5910	833	758
5910	834	786
5910	835	829
5910	836	820
5910	837	774
5910	838	764
5910	839	787
5910	840	763
5910	841	675
5910	842	605
5910	843	593
5910	844	579
5910	845	543
5910	846	502
5910	847	494
5910	848	468
5910	849	399
5910	850	318
5910	851	305
5910	852	344
5910	853	349
5910	854	307
5910	855	281
5910	856	284
5910	857	251
5910	858	177
5910	859	140
5910	860	173
5910	861	204
5910	862	166
5910	863	103
5910	864	85
5910	865	80
5910	866	32
5910	867	-30
5910	868	-40
5910	869	-26
5910	870	-67
5910	871	-165
5910	872	-232
5910	873	-236
5910	874	-238
5910	875	-273
5910	876	-295
5910	877	-279
5910	878	-289
5910	879	-369
5910	880	-460
5910	881	-480
5910	882	-452
5910	883	-454
5910	884	-485
5910	885	-490
5910	886	-485
5910	887	-537
5910	888	-635
5910	889	-684
5910	890	-644
5910	891	-582
5910	892	-541
5910	893	-478
5910	894	-359
5910	895	-243
5910	896	-188
5910	897	-142
5910	898	-33
5910	899	111
5910	900	207
5910	901	260
5910	902	335
5910	903	430
5910	904	473
5910	905	462
5910	906	472
5910	907	537
5910	908	590
5910	909	584
5910	910	575
5910	911	618
5910	912	662
5910	913	645
5910	914	603
5910	915	600
5910	916	617
5910	917	580
5910	918	505
5910	919	472
5910	920	492
5910	921	490
5910	922	441
5910	923	406
5910	924	418
5910	925	412
5910	926	350
5910	927	294
5910	928	307
5910	929	348
5910	930	347
5910	931	319
5910	932	324
5910	933	337
5910	934	285
5910	935	191
5910	936	145
5910	937	171
5910	938	198
5910	939	193
5910	940	208
5910	941	267
5910	942	301
5910	943	262
5910	944	210
5910	945	212
5910	946	239
5910	947	222
5910	948	185
5910	949	195
5910	950	243
5910	951	255
5910	952	225
5910	953	222
5910	954	260
5910	955	270
5910	956	223
5910	957	189
5910	958	221
5910	959	265
5910	960	261
5910	961	237
5910	962	251
5910	963	270
5910	964	232
5910	965	165
5910	966	156
5910	967	203
5910	968	224
5910	969	193
5910	970	175
5910	971	188
5910	972	173
5910	973	109
5910	974	69
5910	975	106
5910	976	163
5910	977	165
5910	978	135
5910	979	133
5910	980	138
5910	981	97
5910	982	33
5910	983	32
5910	984	90
5910	985	122
5910	986	98
5910	987	84
5910	988	108
5910	989	114
5910	990	70
5910	991	33
5910	992	54
5910	993	87
5910	994	60
5910	995	7
5910	996	3
5910	997	36
5910	998	38
5910	999	8
5910	1000	13
5910	1001	49
5910	1002	34
5910	1003	-57
5910	1004	-143
5910	1005	-169
5910	1006	-177
5910	1007	-208
5910	1008	-217
5910	1009	-168
5910	1010	-124
5910	1011	-166
5910	1012	-266
5910	1013	-334
5910	1014	-360
5910	1015	-400
5910	1016	-448
5910	1017	-444
5910	1018	-394
5910	1019	-391
5910	1020	-461
5910	1021	-528
5910	1022	-532
5910	1023	-486
5910	1024	-475
5910	1025	-451
5910	1026	-359
5910	1027	-241
5910	1028	-171
5910	1029	-135
5910	1030	-65
5910	1031	27
5910	1032	66
5910	1033	44
5910	1034	36
5910	1035	72
5910	1036	86
5910	1037	42
5910	1038	2
5910	1039	11
5910	1040	27
5910	1041	1
5910	1042	-7
5910	1043	71
5910	1044	190
5910	1045	244
5910	1046	193
5910	1047	56
5910	1048	-206
5910	1049	-674
5910	1050	-1330
5910	1051	-2034
5910	1052	-2673
5910	1053	-3219
5910	1054	-3628
5910	1055	-3777
5910	1056	-3589
5910	1057	-3127
5910	1058	-2500
5910	1059	-1756
5910	1060	-936
5910	1061	-170
5910	1062	389
5910	1063	718
5910	1064	902
5910	1065	991
5910	1066	972
5910	1067	877
5910	1068	806
5910	1069	805
5910	1070	809
5910	1071	763
5910	1072	719
5910	1073	735
5910	1074	769
5910	1075	751
5910	1076	705
5910	1077	694
5910	1078	701
5910	1079	657
5910	1080	574
5910	1081	535
5910	1082	554
5910	1083	558
5910	1084	510
5910	1085	476
5910	1086	494
5910	1087	495
5910	1088	456
5910	1089	395
5910	1090	368
5910	1091	344
5910	1092	271
5910	1093	194
5910	1094	192
5910	1095	246
5910	1096	264
5910	1097	227
5910	1098	198
5910	1099	194
5910	1100	158
5910	1101	74
5910	1102	17
5910	1103	31
5910	1104	46
5910	1105	0
5910	1106	-69
5910	1107	-92
5910	1108	-98
5910	1109	-151
5910	1110	-224
5910	1111	-249
5910	1112	-238
5910	1113	-271
5910	1114	-357
5910	1115	-416
5910	1116	-414
5910	1117	-415
5910	1118	-457
5910	1119	-489
5910	1120	-471
5910	1121	-465
5910	1122	-527
5910	1123	-608
5910	1124	-631
5910	1125	-618
5910	1126	-643
5910	1127	-703
5910	1128	-729
5910	1129	-719
5910	1130	-736
5910	1131	-784
5910	1132	-783
5910	1133	-695
5910	1134	-588
5910	1135	-512
5910	1136	-423
5910	1137	-281
5910	1138	-137
5910	1139	-50
5910	1140	12
5910	1141	125
5910	1142	267
5910	1143	362
5910	1144	415
5910	1145	495
5910	1146	603
5910	1147	659
5910	1148	634
5910	1149	599
5910	1150	605
5910	1151	608
5910	1152	573
5910	1153	554
5910	1154	605
5910	1155	671
5910	1156	669
5910	1157	616
5910	1158	588
5910	1159	586
5910	1160	541
5910	1161	463
5910	1162	428
5910	1163	446
5910	1164	439
5910	1165	367
5910	1166	307
5910	1167	313
5910	1168	339
5910	1169	332
5910	1170	333
5910	1171	394
5910	1172	468
5910	1173	470
5910	1174	418
5910	1175	397
5910	1176	409
5910	1177	385
5910	1178	314
5910	1179	268
5910	1180	272
5910	1181	253
5910	1182	179
5910	1183	127
5910	1184	149
5910	1185	200
5910	1186	212
5910	1187	217
5910	1188	272
5910	1189	341
5910	1190	338
5910	1191	277
5910	1192	241
5910	1193	234
5910	1194	197
5910	1195	122
5910	1196	93
5910	1197	143
5910	1198	205
5910	1199	226
5910	1200	248
5910	1201	310
5910	1202	350
5910	1203	299
5910	1204	203
5910	1205	157
5910	1206	162
5910	1207	152
5910	1208	125
5910	1209	142
5910	1210	196
5910	1211	200
5910	1212	130
5910	1213	68
5910	1214	68
5910	1215	80
5910	1216	64
5910	1217	67
5910	1218	132
5910	1219	204
5910	1220	210
5910	1221	177
5910	1222	181
5910	1223	208
5910	1224	187
5910	1225	119
5910	1226	80
5910	1227	93
5910	1228	95
5910	1229	65
5910	1230	62
5910	1231	116
5910	1232	160
5910	1233	139
5910	1234	99
5910	1235	111
5910	1236	148
5910	1237	144
5910	1238	119
5910	1239	135
5910	1240	172
5910	1241	154
5910	1242	77
5910	1243	20
5910	1244	8
5910	1245	-24
5910	1246	-105
5910	1247	-177
5910	1248	-194
5910	1249	-209
5910	1250	-270
5910	1251	-334
5910	1252	-332
5910	1253	-304
5910	1254	-331
5910	1255	-406
5910	1256	-459
5910	1257	-480
5910	1258	-527
5910	1259	-582
5910	1260	-564
5910	1261	-454
5910	1262	-323
5910	1263	-271
5910	1264	-252
5910	1265	-216
5910	1266	-187
5910	1267	-188
5910	1268	-165
5910	1269	-62
5910	1270	68
5910	1271	130
5910	1272	121
5910	1273	118
5910	1274	142
5910	1275	146
5910	1276	125
5910	1277	142
5910	1278	206
5910	1279	242
5910	1280	205
5910	1281	173
5910	1282	222
5910	1283	310
5910	1284	336
5910	1285	261
5910	1286	71
5910	1287	-309
5910	1288	-949
5910	1289	-1764
5910	1290	-2542
5910	1291	-3118
5910	1292	-3441
5910	1293	-3481
5910	1294	-3191
5910	1295	-2617
5910	1296	-1927
5910	1297	-1274
5910	1298	-673
5910	1299	-91
5910	1300	423
5910	1301	791
5910	1302	1019
5910	1303	1168
5910	1304	1229
5910	1305	1147
5910	1306	959
5910	1307	792
5910	1308	709
5910	1309	660
5910	1310	600
5910	1311	568
5910	1312	586
5910	1313	585
5910	1314	509
5910	1315	416
5910	1316	386
5910	1317	395
5910	1318	373
5910	1319	328
5910	1320	325
5910	1321	360
5910	1322	357
5910	1323	308
5910	1324	293
5910	1325	347
5910	1326	393
5910	1327	408
5910	1328	411
5910	1329	437
5910	1330	435
5910	1331	355
5910	1332	263
5910	1333	250
5910	1334	297
5910	1335	314
5910	1336	290
5910	1337	285
5910	1338	295
5910	1339	247
5910	1340	138
5910	1341	56
5910	1342	45
5910	1343	38
5910	1344	-13
5910	1345	-63
5910	1346	-60
5910	1347	-47
5910	1348	-88
5910	1349	-151
5910	1350	-164
5910	1351	-145
5910	1352	-175
5910	1353	-253
5910	1354	-300
5910	1355	-294
5910	1356	-306
5910	1357	-361
5910	1358	-397
5910	1359	-383
5910	1360	-386
5910	1361	-456
5910	1362	-537
5910	1363	-560
5910	1364	-545
5910	1365	-549
5910	1366	-547
5910	1367	-486
5910	1368	-405
5910	1369	-392
5910	1370	-448
5910	1371	-485
5910	1372	-456
5910	1373	-401
5910	1374	-343
5910	1375	-230
5910	1376	-53
5910	1377	99
5910	1378	152
5910	1379	159
5910	1380	199
5910	1381	268
5910	1382	312
5910	1383	347
5910	1384	422
5910	1385	504
5910	1386	507
5910	1387	430
5910	1388	369
5910	1389	375
5910	1390	398
5910	1391	403
5910	1392	429
5910	1393	497
5910	1394	540
5910	1395	500
5910	1396	433
5910	1397	428
5910	1398	474
5910	1399	491
5910	1400	474
5910	1401	468
5910	1402	461
5910	1403	392
5910	1404	274
5910	1405	211
5910	1406	252
5910	1407	322
5910	1408	344
5910	1409	339
5910	1410	339
5910	1411	300
5910	1412	193
5910	1413	95
5910	1414	92
5910	1415	160
5910	1416	202
5910	1417	189
5910	1418	170
5910	1419	154
5910	1420	96
5910	1421	9
5910	1422	-20
5910	1423	41
5910	1424	111
5910	1425	113
5910	1426	80
5910	1427	76
5910	1428	82
5910	1429	57
5910	1430	44
5910	1431	105
5910	1432	206
5910	1433	244
5910	1434	203
5910	1435	158
5910	1436	145
5910	1437	117
5910	1438	64
5910	1439	52
5910	1440	109
5910	1441	155
5910	1442	128
5910	1443	72
5910	1444	58
5910	1445	65
5910	1446	35
5910	1447	-4
5910	1448	17
5910	1449	87
5910	1450	128
5910	1451	130
5910	1452	157
5910	1453	222
5910	1454	247
5910	1455	194
5910	1456	128
5910	1457	110
5910	1458	102
5910	1459	65
5910	1460	32
5910	1461	51
5910	1462	73
5910	1463	22
5910	1464	-89
5910	1465	-171
5910	1466	-208
5910	1467	-261
5910	1468	-345
5910	1469	-402
5910	1470	-413
5910	1471	-443
5910	1472	-523
5910	1473	-578
5910	1474	-547
5910	1475	-477
5910	1476	-445
5910	1477	-431
5910	1478	-376
5910	1479	-304
5910	1480	-279
5910	1481	-281
5910	1482	-226
5910	1483	-115
5910	1484	-33
5910	1485	-14
5910	1486	6
5910	1487	59
5910	1488	105
5910	1489	111
5910	1490	132
5910	1491	205
5910	1492	278
5910	1493	278
5910	1494	233
5910	1495	217
5910	1496	227
5910	1497	205
5910	1498	166
5910	1499	184
5910	1500	257
5910	1501	280
5910	1502	176
5910	1503	-58
5910	1504	-434
5910	1505	-1016
5910	1506	-1802
5910	1507	-2623
5910	1508	-3260
5910	1509	-3603
5910	1510	-3614
5910	1511	-3259
5910	1512	-2546
5910	1513	-1640
5910	1514	-777
5910	1515	-96
5910	1516	411
5910	1517	765
5910	1518	950
5910	1519	997
5910	1520	1017
5910	1521	1064
5910	1522	1079
5910	1523	999
5910	1524	878
5910	1525	791
5910	1526	738
5910	1527	672
5910	1528	609
5910	1529	600
5910	1530	616
5910	1531	570
5910	1532	460
5910	1533	371
5910	1534	353
5910	1535	353
5910	1536	334
5910	1537	335
5910	1538	385
5910	1539	414
5910	1540	368
5910	1541	287
5910	1542	248
5910	1543	238
5910	1544	194
5910	1545	124
5910	1546	93
5910	1547	109
5910	1548	102
5910	1549	62
5910	1550	53
5910	1551	96
5910	1552	114
5910	1553	64
5910	1554	-3
5910	1555	-31
5910	1556	-55
5910	1557	-111
5910	1558	-159
5910	1559	-133
5910	1560	-71
5910	1561	-58
5910	1562	-98
5910	1563	-118
5910	1564	-103
5910	1565	-117
5910	1566	-183
5910	1567	-240
5910	1568	-259
5910	1569	-295
5910	1570	-380
5910	1571	-444
5910	1572	-419
5910	1573	-352
5910	1574	-327
5910	1575	-347
5910	1576	-357
5910	1577	-365
5910	1578	-419
5910	1579	-491
5910	1580	-503
5910	1581	-449
5910	1582	-430
5910	1583	-505
5910	1584	-622
5910	1585	-722
5910	1586	-816
5910	1587	-897
5910	1588	-880
5910	1589	-701
5910	1590	-432
5910	1591	-195
5910	1592	-20
5910	1593	129
5910	1594	240
5910	1595	264
5910	1596	230
5910	1597	240
5910	1598	327
5910	1599	422
5910	1600	479
5910	1601	535
5910	1602	617
5910	1603	667
5910	1604	632
5910	1605	566
5910	1606	547
5910	1607	556
5910	1608	531
5910	1609	488
5910	1610	489
5910	1611	515
5910	1612	484
5910	1613	381
5910	1614	282
5910	1615	230
5910	1616	178
5910	1617	102
5910	1618	67
5910	1619	113
5910	1620	169
5910	1621	153
5910	1622	99
5910	1623	74
5910	1624	58
5910	1625	-12
5910	1626	-109
5910	1627	-150
5910	1628	-118
5910	1629	-86
5910	1630	-79
5910	1631	-49
5910	1632	12
5910	1633	26
5910	1634	-43
5910	1635	-120
5910	1636	-129
5910	1637	-95
5910	1638	-82
5910	1639	-74
5910	1640	-23
5910	1641	36
5910	1642	28
5910	1643	-34
5910	1644	-59
5910	1645	-26
5910	1646	-7
5910	1647	-31
5910	1648	-44
5910	1649	-15
5910	1650	0
5910	1651	-43
5910	1652	-77
5910	1653	-42
5910	1654	28
5910	1655	57
5910	1656	61
5910	1657	100
5910	1658	157
5910	1659	158
5910	1660	102
5910	1661	64
5910	1662	67
5910	1663	49
5910	1664	-6
5910	1665	-22
5910	1666	42
5910	1667	119
5910	1668	141
5910	1669	132
5910	1670	141
5910	1671	142
5910	1672	86
5910	1673	14
5910	1674	12
5910	1675	72
5910	1676	99
5910	1677	59
5910	1678	5
5910	1679	-32
5910	1680	-95
5910	1681	-185
5910	1682	-221
5910	1683	-155
5910	1684	-65
5910	1685	-45
5910	1686	-85
5910	1687	-128
5910	1688	-183
5910	1689	-291
5910	1690	-412
5910	1691	-454
5910	1692	-415
5910	1693	-381
5910	1694	-388
5910	1695	-380
5910	1696	-328
5910	1697	-270
5910	1698	-284
5910	1699	-296
5910	1700	-248
5910	1701	-161
5910	1702	-113
5910	1703	-74
5910	1704	13
5910	1705	120
5910	1706	167
5910	1707	164
5910	1708	183
5910	1709	230
5910	1710	235
5910	1711	177
5910	1712	134
5910	1713	155
5910	1714	187
5910	1715	191
5910	1716	206
5910	1717	277
5910	1718	339
5910	1719	321
5910	1720	245
5910	1721	175
5910	1722	72
5910	1723	-180
5910	1724	-624
5910	1725	-1213
5910	1726	-1913
5910	1727	-2707
5910	1728	-3482
5910	1729	-4006
5910	1730	-4110
5910	1731	-3800
5910	1732	-3180
5910	1733	-2333
5910	1734	-1376
5910	1735	-503
5910	1736	122
5910	1737	504
5910	1738	759
5910	1739	945
5910	1740	1038
5910	1741	1050
5910	1742	1045
5910	1743	1031
5910	1744	948
5910	1745	794
5910	1746	676
5910	1747	672
5910	1748	731
5910	1749	770
5910	1750	786
5910	1751	811
5910	1752	805
5910	1753	715
5910	1754	599
5910	1755	559
5910	1756	596
5910	1757	619
5910	1758	584
5910	1759	543
5910	1760	520
5910	1761	460
5910	1762	386
5910	1763	334
5910	1764	349
5910	1765	360
5910	1766	324
5910	1767	270
5910	1768	270
5910	1769	306
5910	1770	307
5910	1771	271
5910	1772	257
5910	1773	262
5910	1774	215
5910	1775	112
5910	1776	41
5910	1777	46
5910	1778	67
5910	1779	40
5910	1780	1
5910	1781	-10
5910	1782	-32
5910	1783	-121
5910	1784	-216
5910	1785	-227
5910	1786	-169
5910	1787	-133
5910	1788	-145
5910	1789	-152
5910	1790	-149
5910	1791	-198
5910	1792	-300
5910	1793	-372
5910	1794	-363
5910	1795	-342
5910	1796	-378
5910	1797	-434
5910	1798	-450
5910	1799	-453
5910	1800	-496
5910	1801	-543
5910	1802	-525
5910	1803	-467
5910	1804	-461
5910	1805	-513
5910	1806	-543
5910	1807	-513
5910	1808	-470
5910	1809	-433
5910	1810	-344
5910	1811	-174
5910	1812	-2
5910	1813	95
5910	1814	152
5910	1815	229
5910	1816	306
5910	1817	326
5910	1818	313
5910	1819	350
5910	1820	442
5910	1821	510
5910	1822	537
5910	1823	584
5910	1824	666
5910	1825	712
5910	1826	685
5910	1827	650
5910	1828	664
5910	1829	680
5910	1830	639
5910	1831	581
5910	1832	577
5910	1833	598
5910	1834	571
5910	1835	513
5910	1836	497
5910	1837	528
5910	1838	531
5910	1839	490
5910	1840	470
5910	1841	500
5910	1842	506
5910	1843	446
5910	1844	376
5910	1845	354
5910	1846	344
5910	1847	293
5910	1848	238
5910	1849	250
5910	1850	299
5910	1851	304
5910	1852	264
5910	1853	253
5910	1854	279
5910	1855	275
5910	1856	217
5910	1857	172
5910	1858	171
5910	1859	159
5910	1860	103
5910	1861	63
5910	1862	103
5910	1863	178
5910	1864	212
5910	1865	213
5910	1866	240
5910	1867	275
5910	1868	247
5910	1869	173
5910	1870	141
5910	1871	177
5910	1872	209
5910	1873	202
5910	1874	207
5910	1875	255
5910	1876	286
5910	1877	253
5910	1878	207
5910	1879	213
5910	1880	242
5910	1881	224
5910	1882	181
5910	1883	182
5910	1884	218
5910	1885	214
5910	1886	164
5910	1887	136
5910	1888	149
5910	1889	141
5910	1890	88
5910	1891	58
5910	1892	99
5910	1893	154
5910	1894	162
5910	1895	150
5910	1896	174
5910	1897	199
5910	1898	159
5910	1899	85
5910	1900	66
5910	1901	110
5910	1902	140
5910	1903	128
5910	1904	130
5910	1905	158
5910	1906	154
5910	1907	87
5910	1908	36
5910	1909	64
5910	1910	122
5910	1911	134
5910	1912	118
5910	1913	127
5910	1914	133
5910	1915	71
5910	1916	-35
5910	1917	-99
5910	1918	-106
5910	1919	-132
5910	1920	-206
5910	1921	-266
5910	1922	-276
5910	1923	-292
5910	1924	-346
5910	1925	-374
5910	1926	-320
5910	1927	-242
5910	1928	-223
5910	1929	-249
5910	1930	-257
5910	1931	-261
5910	1932	-309
5910	1933	-381
5910	1934	-385
5910	1935	-308
5910	1936	-221
5910	1937	-187
5910	1938	-153
5910	1939	-86
5910	1940	-35
5910	1941	-32
5910	1942	-17
5910	1943	66
5910	1944	157
5910	1945	178
5910	1946	149
5910	1947	152
5910	1948	192
5910	1949	207
5910	1950	194
5910	1951	211
5910	1952	259
5910	1953	264
5910	1954	207
5910	1955	170
5910	1956	189
5910	1957	167
5910	1958	-31
5910	1959	-444
5910	1960	-1063
5910	1961	-1890
5910	1962	-2871
5910	1963	-3794
5910	1964	-4382
5910	1965	-4492
5910	1966	-4166
5910	1967	-3502
5910	1968	-2607
5910	1969	-1653
5910	1970	-856
5910	1971	-314
5910	1972	48
5910	1973	342
5910	1974	574
5910	1975	717
5910	1976	803
5910	1977	881
5910	1978	911
5910	1979	839
5910	1980	714
5910	1981	654
5910	1982	681
5910	1983	713
5910	1984	707
5910	1985	703
5910	1986	720
5910	1987	709
5910	1988	651
5910	1989	617
5910	1990	657
5910	1991	705
5910	1992	676
5910	1993	593
5910	1994	538
5910	1995	518
5910	1996	477
5910	1997	432
5910	1998	438
5910	1999	478
[truncated: 159,280 more rows]
