# Supplementary material for: Are Complexity Metrics Reliable in Assessing HRV Control in Obese Patients During Sleep?
Source: PLoS One. 2015 Apr 20;10(4):e0124458. doi: 10.1371/journal.pone.0124458 (PMC4404104; doi:10.1371/journal.pone.0124458)
Supplement: S2 Dataset — (ZIP) [file pone.0124458.s002.zip › cabiddu_obese_patients_data/SUBJECT (9)/4/FC.txt]

16440	0	111
16440	1	118
16440	2	256
16440	3	415
16440	4	446
16440	5	401
16440	6	403
16440	7	418
16440	8	316
16440	9	148
16440	10	63
16440	11	99
16440	12	110
16440	13	56
16440	14	27
16440	15	93
16440	16	140
16440	17	94
16440	18	46
16440	19	98
16440	20	166
16440	21	124
16440	22	38
16440	23	56
16440	24	152
16440	25	174
16440	26	107
16440	27	72
16440	28	103
16440	29	101
16440	30	31
16440	31	14
16440	32	118
16440	33	222
16440	34	204
16440	35	146
16440	36	175
16440	37	227
16440	38	182
16440	39	93
16440	40	108
16440	41	199
16440	42	214
16440	43	120
16440	44	50
16440	45	66
16440	46	79
16440	47	41
16440	48	62
16440	49	209
16440	50	350
16440	51	347
16440	52	273
16440	53	267
16440	54	294
16440	55	230
16440	56	113
16440	57	88
16440	58	149
16440	59	149
16440	60	50
16440	61	-24
16440	62	-3
16440	63	20
16440	64	-30
16440	65	-50
16440	66	44
16440	67	145
16440	68	122
16440	69	49
16440	70	70
16440	71	152
16440	72	148
16440	73	58
16440	74	24
16440	75	67
16440	76	74
16440	77	3
16440	78	-23
16440	79	56
16440	80	123
16440	81	77
16440	82	11
16440	83	41
16440	84	88
16440	85	33
16440	86	-59
16440	87	-41
16440	88	58
16440	89	82
16440	90	14
16440	91	-13
16440	92	42
16440	93	68
16440	94	9
16440	95	-19
16440	96	52
16440	97	116
16440	98	65
16440	99	-3
16440	100	37
16440	101	120
16440	102	99
16440	103	8
16440	104	-5
16440	105	54
16440	106	56
16440	107	-20
16440	108	-44
16440	109	22
16440	110	66
16440	111	9
16440	112	-40
16440	113	11
16440	114	70
16440	115	26
16440	116	-40
16440	117	4
16440	118	98
16440	119	88
16440	120	-11
16440	121	-47
16440	122	-3
16440	123	-1
16440	124	-78
16440	125	-125
16440	126	-91
16440	127	-94
16440	128	-211
16440	129	-336
16440	130	-350
16440	131	-329
16440	132	-392
16440	133	-467
16440	134	-415
16440	135	-281
16440	136	-214
16440	137	-254
16440	138	-259
16440	139	-202
16440	140	-147
16440	141	-185
16440	142	-182
16440	143	-81
16440	144	22
16440	145	4
16440	146	-38
16440	147	13
16440	148	87
16440	149	55
16440	150	-31
16440	151	-27
16440	152	67
16440	153	93
16440	154	49
16440	155	44
16440	156	119
16440	157	145
16440	158	79
16440	159	32
16440	160	116
16440	161	233
16440	162	269
16440	163	264
16440	164	274
16440	165	154
16440	166	-287
16440	167	-1001
16440	168	-1752
16440	169	-2374
16440	170	-2849
16440	171	-3073
16440	172	-2895
16440	173	-2306
16440	174	-1549
16440	175	-831
16440	176	-172
16440	177	449
16440	178	903
16440	179	1080
16440	180	1083
16440	181	1073
16440	182	1038
16440	183	861
16440	184	592
16440	185	413
16440	186	367
16440	187	341
16440	188	282
16440	189	285
16440	190	385
16440	191	462
16440	192	427
16440	193	390
16440	194	465
16440	195	559
16440	196	532
16440	197	431
16440	198	395
16440	199	404
16440	200	328
16440	201	195
16440	202	128
16440	203	168
16440	204	174
16440	205	145
16440	206	149
16440	207	254
16440	208	336
16440	209	309
16440	210	245
16440	211	258
16440	212	283
16440	213	191
16440	214	50
16440	215	21
16440	216	85
16440	217	110
16440	218	44
16440	219	21
16440	220	69
16440	221	90
16440	222	16
16440	223	-24
16440	224	38
16440	225	100
16440	226	43
16440	227	-47
16440	228	-37
16440	229	24
16440	230	0
16440	231	-79
16440	232	-70
16440	233	26
16440	234	66
16440	235	6
16440	236	-38
16440	237	-12
16440	238	-26
16440	239	-153
16440	240	-273
16440	241	-279
16440	242	-250
16440	243	-309
16440	244	-379
16440	245	-326
16440	246	-200
16440	247	-160
16440	248	-206
16440	249	-204
16440	250	-126
16440	251	-99
16440	252	-157
16440	253	-189
16440	254	-125
16440	255	-74
16440	256	-118
16440	257	-155
16440	258	-71
16440	259	43
16440	260	50
16440	261	1
16440	262	40
16440	263	144
16440	264	167
16440	265	111
16440	266	99
16440	267	174
16440	268	211
16440	269	170
16440	270	159
16440	271	265
16440	272	367
16440	273	360
16440	274	313
16440	275	343
16440	276	378
16440	277	289
16440	278	137
16440	279	84
16440	280	136
16440	281	141
16440	282	72
16440	283	32
16440	284	76
16440	285	95
16440	286	46
16440	287	39
16440	288	166
16440	289	303
16440	290	311
16440	291	256
16440	292	271
16440	293	313
16440	294	251
16440	295	125
16440	296	81
16440	297	129
16440	298	133
16440	299	52
16440	300	9
16440	301	63
16440	302	116
16440	303	84
16440	304	62
16440	305	138
16440	306	214
16440	307	168
16440	308	77
16440	309	89
16440	310	173
16440	311	181
16440	312	103
16440	313	67
16440	314	99
16440	315	91
16440	316	13
16440	317	-2
16440	318	106
16440	319	210
16440	320	192
16440	321	132
16440	322	145
16440	323	168
16440	324	86
16440	325	-31
16440	326	-32
16440	327	55
16440	328	78
16440	329	9
16440	330	-20
16440	331	36
16440	332	76
16440	333	42
16440	334	44
16440	335	146
16440	336	226
16440	337	173
16440	338	79
16440	339	78
16440	340	123
16440	341	82
16440	342	-13
16440	343	-21
16440	344	48
16440	345	55
16440	346	-26
16440	347	-64
16440	348	-6
16440	349	39
16440	350	-5
16440	351	-36
16440	352	26
16440	353	88
16440	354	37
16440	355	-42
16440	356	-11
16440	357	83
16440	358	86
16440	359	0
16440	360	-27
16440	361	16
16440	362	22
16440	363	-48
16440	364	-70
16440	365	5
16440	366	56
16440	367	-11
16440	368	-91
16440	369	-64
16440	370	-7
16440	371	-42
16440	372	-104
16440	373	-62
16440	374	40
16440	375	50
16440	376	-32
16440	377	-65
16440	378	-12
16440	379	5
16440	380	-68
16440	381	-129
16440	382	-107
16440	383	-107
16440	384	-211
16440	385	-314
16440	386	-294
16440	387	-226
16440	388	-258
16440	389	-350
16440	390	-357
16440	391	-285
16440	392	-268
16440	393	-319
16440	394	-308
16440	395	-212
16440	396	-157
16440	397	-238
16440	398	-333
16440	399	-334
16440	400	-281
16440	401	-315
16440	402	-343
16440	403	-243
16440	404	-89
16440	405	-37
16440	406	-65
16440	407	-37
16440	408	58
16440	409	72
16440	410	-9
16440	411	-69
16440	412	-25
16440	413	11
16440	414	-16
16440	415	-16
16440	416	97
16440	417	199
16440	418	150
16440	419	42
16440	420	44
16440	421	140
16440	422	181
16440	423	144
16440	424	81
16440	425	-67
16440	426	-493
16440	427	-1213
16440	428	-2018
16440	429	-2677
16440	430	-3135
16440	431	-3351
16440	432	-3197
16440	433	-2618
16440	434	-1818
16440	435	-1069
16440	436	-439
16440	437	138
16440	438	599
16440	439	801
16440	440	773
16440	441	692
16440	442	646
16440	443	564
16440	444	431
16440	445	376
16440	446	473
16440	447	586
16440	448	584
16440	449	535
16440	450	548
16440	451	556
16440	452	443
16440	453	276
16440	454	221
16440	455	270
16440	456	274
16440	457	198
16440	458	155
16440	459	200
16440	460	221
16440	461	179
16440	462	163
16440	463	255
16440	464	333
16440	465	323
16440	466	265
16440	467	280
16440	468	316
16440	469	249
16440	470	118
16440	471	91
16440	472	167
16440	473	219
16440	474	179
16440	475	166
16440	476	208
16440	477	211
16440	478	94
16440	479	-9
16440	480	16
16440	481	93
16440	482	93
16440	483	61
16440	484	114
16440	485	200
16440	486	178
16440	487	63
16440	488	19
16440	489	79
16440	490	120
16440	491	75
16440	492	34
16440	493	47
16440	494	8
16440	495	-152
16440	496	-299
16440	497	-299
16440	498	-229
16440	499	-229
16440	500	-263
16440	501	-203
16440	502	-78
16440	503	-39
16440	504	-89
16440	505	-105
16440	506	-51
16440	507	-49
16440	508	-158
16440	509	-264
16440	510	-273
16440	511	-276
16440	512	-358
16440	513	-419
16440	514	-334
16440	515	-176
16440	516	-105
16440	517	-96
16440	518	-24
16440	519	103
16440	520	140
16440	521	74
16440	522	35
16440	523	93
16440	524	145
16440	525	143
16440	526	180
16440	527	337
16440	528	488
16440	529	493
16440	530	420
16440	531	411
16440	532	431
16440	533	352
16440	534	218
16440	535	170
16440	536	227
16440	537	237
16440	538	164
16440	539	110
16440	540	151
16440	541	176
16440	542	122
16440	543	82
16440	544	150
16440	545	223
16440	546	168
16440	547	57
16440	548	37
16440	549	92
16440	550	81
16440	551	11
16440	552	9
16440	553	97
16440	554	146
16440	555	106
16440	556	87
16440	557	157
16440	558	208
16440	559	140
16440	560	53
16440	561	69
16440	562	119
16440	563	71
16440	564	-16
16440	565	1
16440	566	102
16440	567	132
16440	568	61
16440	569	23
16440	570	64
16440	571	87
16440	572	49
16440	573	65
16440	574	205
16440	575	338
16440	576	333
16440	577	258
16440	578	240
16440	579	236
16440	580	135
16440	581	-2
16440	582	-18
16440	583	76
16440	584	117
16440	585	50
16440	586	-13
16440	587	-12
16440	588	-31
16440	589	-118
16440	590	-145
16440	591	-27
16440	592	116
16440	593	143
16440	594	109
16440	595	140
16440	596	199
16440	597	158
16440	598	43
16440	599	7
16440	600	64
16440	601	86
16440	602	21
16440	603	-11
16440	604	44
16440	605	90
16440	606	39
16440	607	-8
16440	608	55
16440	609	137
16440	610	109
16440	611	33
16440	612	57
16440	613	147
16440	614	160
16440	615	78
16440	616	42
16440	617	77
16440	618	78
16440	619	-3
16440	620	-45
16440	621	17
16440	622	70
16440	623	9
16440	624	-73
16440	625	-51
16440	626	11
16440	627	-15
16440	628	-81
16440	629	-49
16440	630	58
16440	631	85
16440	632	7
16440	633	-48
16440	634	-29
16440	635	-43
16440	636	-142
16440	637	-217
16440	638	-185
16440	639	-152
16440	640	-230
16440	641	-333
16440	642	-323
16440	643	-254
16440	644	-263
16440	645	-322
16440	646	-286
16440	647	-167
16440	648	-91
16440	649	-131
16440	650	-149
16440	651	-94
16440	652	-33
16440	653	-89
16440	654	-145
16440	655	-84
16440	656	9
16440	657	22
16440	658	23
16440	659	128
16440	660	268
16440	661	273
16440	662	159
16440	663	80
16440	664	104
16440	665	121
16440	666	103
16440	667	126
16440	668	230
16440	669	276
16440	670	201
16440	671	126
16440	672	187
16440	673	294
16440	674	274
16440	675	107
16440	676	-139
16440	677	-514
16440	678	-1123
16440	679	-1856
16440	680	-2450
16440	681	-2735
16440	682	-2772
16440	683	-2604
16440	684	-2189
16440	685	-1534
16440	686	-837
16440	687	-260
16440	688	245
16440	689	758
16440	690	1175
16440	691	1326
16440	692	1242
16440	693	1094
16440	694	933
16440	695	698
16440	696	435
16440	697	306
16440	698	354
16440	699	436
16440	700	447
16440	701	468
16440	702	576
16440	703	671
16440	704	645
16440	705	580
16440	706	592
16440	707	622
16440	708	529
16440	709	357
16440	710	280
16440	711	321
16440	712	335
16440	713	291
16440	714	252
16440	715	270
16440	716	243
16440	717	165
16440	718	130
16440	719	234
16440	720	370
16440	721	387
16440	722	326
16440	723	314
16440	724	324
16440	725	247
16440	726	107
16440	727	78
16440	728	163
16440	729	236
16440	730	210
16440	731	193
16440	732	227
16440	733	224
16440	734	104
16440	735	-6
16440	736	15
16440	737	82
16440	738	56
16440	739	-24
16440	740	-20
16440	741	45
16440	742	38
16440	743	-38
16440	744	-50
16440	745	30
16440	746	70
16440	747	-6
16440	748	-100
16440	749	-130
16440	750	-184
16440	751	-337
16440	752	-467
16440	753	-436
16440	754	-318
16440	755	-273
16440	756	-287
16440	757	-241
16440	758	-150
16440	759	-148
16440	760	-242
16440	761	-296
16440	762	-244
16440	763	-191
16440	764	-198
16440	765	-167
16440	766	-20
16440	767	131
16440	768	159
16440	769	134
16440	770	191
16440	771	282
16440	772	266
16440	773	174
16440	774	147
16440	775	207
16440	776	216
16440	777	145
16440	778	109
16440	779	178
16440	780	236
16440	781	215
16440	782	211
16440	783	314
16440	784	426
16440	785	408
16440	786	327
16440	787	323
16440	788	365
16440	789	310
16440	790	181
16440	791	108
16440	792	137
16440	793	140
16440	794	82
16440	795	67
16440	796	165
16440	797	249
16440	798	218
16440	799	159
16440	800	188
16440	801	232
16440	802	167
16440	803	59
16440	804	60
16440	805	142
16440	806	152
16440	807	67
16440	808	24
16440	809	70
16440	810	108
16440	811	81
16440	812	96
16440	813	210
16440	814	300
16440	815	248
16440	816	148
16440	817	144
16440	818	191
16440	819	153
16440	820	62
16440	821	54
16440	822	113
16440	823	100
16440	824	-5
16440	825	-59
16440	826	-4
16440	827	52
16440	828	20
16440	829	0
16440	830	69
16440	831	128
16440	832	62
16440	833	-32
16440	834	-8
16440	835	89
16440	836	104
16440	837	39
16440	838	27
16440	839	84
16440	840	84
16440	841	2
16440	842	-43
16440	843	8
16440	844	42
16440	845	-30
16440	846	-104
16440	847	-63
16440	848	12
16440	849	-2
16440	850	-45
16440	851	9
16440	852	117
16440	853	115
16440	854	0
16440	855	-75
16440	856	-58
16440	857	-40
16440	858	-62
16440	859	-18
16440	860	135
16440	861	265
16440	862	246
16440	863	171
16440	864	172
16440	865	198
16440	866	135
16440	867	39
16440	868	52
16440	869	148
16440	870	166
16440	871	75
16440	872	14
16440	873	38
16440	874	50
16440	875	-5
16440	876	-19
16440	877	78
16440	878	168
16440	879	132
16440	880	57
16440	881	81
16440	882	149
16440	883	118
16440	884	16
16440	885	-17
16440	886	25
16440	887	7
16440	888	-90
16440	889	-145
16440	890	-101
16440	891	-81
16440	892	-168
16440	893	-263
16440	894	-267
16440	895	-262
16440	896	-351
16440	897	-448
16440	898	-406
16440	899	-277
16440	900	-211
16440	901	-242
16440	902	-224
16440	903	-152
16440	904	-96
16440	905	-154
16440	906	-183
16440	907	-130
16440	908	-79
16440	909	-141
16440	910	-200
16440	911	-139
16440	912	-34
16440	913	-19
16440	914	-49
16440	915	1
16440	916	103
16440	917	106
16440	918	25
16440	919	0
16440	920	85
16440	921	142
16440	922	112
16440	923	88
16440	924	154
16440	925	207
16440	926	171
16440	927	130
16440	928	173
16440	929	162
16440	930	-119
16440	931	-674
16440	932	-1338
16440	933	-2017
16440	934	-2701
16440	935	-3230
16440	936	-3360
16440	937	-2993
16440	938	-2312
16440	939	-1513
16440	940	-669
16440	941	164
16440	942	787
16440	943	1057
16440	944	1093
16440	945	1093
16440	946	1067
16440	947	913
16440	948	680
16440	949	526
16440	950	467
16440	951	380
16440	952	237
16440	953	169
16440	954	233
16440	955	316
16440	956	318
16440	957	331
16440	958	436
16440	959	530
16440	960	485
16440	961	373
16440	962	348
16440	963	382
16440	964	336
16440	965	222
16440	966	161
16440	967	179
16440	968	143
16440	969	69
16440	970	43
16440	971	133
16440	972	208
16440	973	187
16440	974	133
16440	975	157
16440	976	183
16440	977	102
16440	978	-10
16440	979	0
16440	980	94
16440	981	128
16440	982	53
16440	983	13
16440	984	33
16440	985	31
16440	986	-51
16440	987	-102
16440	988	-63
16440	989	-45
16440	990	-156
16440	991	-283
16440	992	-282
16440	993	-204
16440	994	-193
16440	995	-230
16440	996	-195
16440	997	-99
16440	998	-80
16440	999	-146
16440	1000	-166
16440	1001	-86
16440	1002	-40
16440	1003	-117
16440	1004	-224
16440	1005	-257
16440	1006	-289
16440	1007	-402
16440	1008	-497
16440	1009	-435
16440	1010	-284
16440	1011	-219
16440	1012	-252
16440	1013	-254
16440	1014	-200
16440	1015	-201
16440	1016	-268
16440	1017	-283
16440	1018	-179
16440	1019	-81
16440	1020	-66
16440	1021	-41
16440	1022	95
16440	1023	247
16440	1024	277
16440	1025	240
16440	1026	266
16440	1027	323
16440	1028	277
16440	1029	159
16440	1030	111
16440	1031	176
16440	1032	222
16440	1033	205
16440	1034	217
16440	1035	335
16440	1036	440
16440	1037	439
16440	1038	414
16440	1039	467
16440	1040	512
16440	1041	416
16440	1042	244
16440	1043	164
16440	1044	184
16440	1045	167
16440	1046	108
16440	1047	103
16440	1048	185
16440	1049	215
16440	1050	153
16440	1051	117
16440	1052	203
16440	1053	300
16440	1054	290
16440	1055	239
16440	1056	262
16440	1057	297
16440	1058	218
16440	1059	79
16440	1060	41
16440	1061	105
16440	1062	134
16440	1063	79
16440	1064	50
16440	1065	90
16440	1066	108
16440	1067	41
16440	1068	14
16440	1069	117
16440	1070	245
16440	1071	259
16440	1072	216
16440	1073	238
16440	1074	280
16440	1075	218
16440	1076	88
16440	1077	43
16440	1078	95
16440	1079	118
16440	1080	61
16440	1081	38
16440	1082	105
16440	1083	158
16440	1084	111
16440	1085	67
16440	1086	123
16440	1087	190
16440	1088	139
16440	1089	40
16440	1090	42
16440	1091	122
16440	1092	128
16440	1093	44
16440	1094	-1
16440	1095	23
16440	1096	12
16440	1097	-63
16440	1098	-74
16440	1099	46
16440	1100	175
16440	1101	192
16440	1102	163
16440	1103	195
16440	1104	220
16440	1105	122
16440	1106	-26
16440	1107	-61
16440	1108	8
16440	1109	33
16440	1110	-17
16440	1111	-23
16440	1112	48
16440	1113	83
16440	1114	24
16440	1115	-13
16440	1116	49
16440	1117	107
16440	1118	49
16440	1119	-38
16440	1120	-24
16440	1121	34
16440	1122	1
16440	1123	-93
16440	1124	-103
16440	1125	-35
16440	1126	-19
16440	1127	-90
16440	1128	-122
16440	1129	-67
16440	1130	-28
16440	1131	-85
16440	1132	-124
16440	1133	-55
16440	1134	26
16440	1135	-3
16440	1136	-69
16440	1137	-39
16440	1138	46
16440	1139	38
16440	1140	-46
16440	1141	-57
16440	1142	24
16440	1143	64
16440	1144	12
16440	1145	-36
16440	1146	-26
16440	1147	-64
16440	1148	-220
16440	1149	-369
16440	1150	-378
16440	1151	-323
16440	1152	-336
16440	1153	-374
16440	1154	-318
16440	1155	-208
16440	1156	-187
16440	1157	-263
16440	1158	-287
16440	1159	-229
16440	1160	-166
16440	1161	-208
16440	1162	-220
16440	1163	-139
16440	1164	-45
16440	1165	-80
16440	1166	-136
16440	1167	-92
16440	1168	-9
16440	1169	-12
16440	1170	-56
16440	1171	-16
16440	1172	93
16440	1173	105
16440	1174	16
16440	1175	-40
16440	1176	13
16440	1177	70
16440	1178	71
16440	1179	86
16440	1180	182
16440	1181	244
16440	1182	172
16440	1183	80
16440	1184	117
16440	1185	211
16440	1186	148
16440	1187	-136
16440	1188	-575
16440	1189	-1155
16440	1190	-1925
16440	1191	-2730
16440	1192	-3257
16440	1193	-3292
16440	1194	-2901
16440	1195	-2237
16440	1196	-1386
16440	1197	-452
16440	1198	307
16440	1199	694
16440	1200	807
16440	1201	867
16440	1202	917
16440	1203	866
16440	1204	733
16440	1205	642
16440	1206	609
16440	1207	526
16440	1208	379
16440	1209	315
16440	1210	405
16440	1211	517
16440	1212	526
16440	1213	495
16440	1214	521
16440	1215	541
16440	1216	453
16440	1217	333
16440	1218	328
16440	1219	390
16440	1220	355
16440	1221	208
16440	1222	88
16440	1223	68
16440	1224	46
16440	1225	31
16440	1226	73
16440	1227	218
16440	1228	317
16440	1229	287
16440	1230	195
16440	1231	182
16440	1232	202
16440	1233	133
16440	1234	23
16440	1235	18
16440	1236	90
16440	1237	108
16440	1238	26
16440	1239	-7
16440	1240	43
16440	1241	84
16440	1242	31
16440	1243	-5
16440	1244	42
16440	1245	72
16440	1246	-16
16440	1247	-125
16440	1248	-111
16440	1249	-25
16440	1250	-13
16440	1251	-62
16440	1252	-42
16440	1253	49
16440	1254	78
16440	1255	12
16440	1256	-39
16440	1257	-14
16440	1258	-34
16440	1259	-168
16440	1260	-297
16440	1261	-307
16440	1262	-277
16440	1263	-327
16440	1264	-395
16440	1265	-349
16440	1266	-229
16440	1267	-194
16440	1268	-238
16440	1269	-228
16440	1270	-141
16440	1271	-107
16440	1272	-169
16440	1273	-213
16440	1274	-153
16440	1275	-95
16440	1276	-118
16440	1277	-129
16440	1278	-24
16440	1279	99
16440	1280	99
16440	1281	27
16440	1282	42
16440	1283	136
16440	1284	163
16440	1285	115
16440	1286	103
16440	1287	164
16440	1288	180
16440	1289	119
16440	1290	105
16440	1291	234
16440	1292	378
16440	1293	411
16440	1294	389
16440	1295	416
16440	1296	433
16440	1297	324
16440	1298	153
16440	1299	93
16440	1300	152
16440	1301	169
16440	1302	109
16440	1303	62
16440	1304	91
16440	1305	84
16440	1306	6
16440	1307	-25
16440	1308	88
16440	1309	223
16440	1310	233
16440	1311	176
16440	1312	185
16440	1313	224
16440	1314	165
16440	1315	48
16440	1316	20
16440	1317	82
16440	1318	99
16440	1319	19
16440	1320	-36
16440	1321	3
16440	1322	48
16440	1323	20
16440	1324	19
16440	1325	132
16440	1326	251
16440	1327	235
16440	1328	147
16440	1329	139
16440	1330	188
16440	1331	164
16440	1332	64
16440	1333	29
16440	1334	84
16440	1335	106
16440	1336	49
16440	1337	27
16440	1338	110
16440	1339	188
16440	1340	154
16440	1341	99
16440	1342	133
16440	1343	184
16440	1344	121
16440	1345	2
16440	1346	-19
16440	1347	47
16440	1348	56
16440	1349	-17
16440	1350	-42
16440	1351	17
16440	1352	48
16440	1353	-1
16440	1354	-19
16440	1355	71
16440	1356	159
16440	1357	120
16440	1358	41
16440	1359	51
16440	1360	95
16440	1361	44
16440	1362	-63
16440	1363	-77
16440	1364	-1
16440	1365	28
16440	1366	-34
16440	1367	-62
16440	1368	-3
16440	1369	42
16440	1370	-3
16440	1371	-27
16440	1372	60
16440	1373	156
16440	1374	135
16440	1375	69
16440	1376	95
16440	1377	168
16440	1378	148
16440	1379	43
16440	1380	5
16440	1381	51
16440	1382	57
16440	1383	-19
16440	1384	-59
16440	1385	-9
16440	1386	24
16440	1387	-45
16440	1388	-110
16440	1389	-64
16440	1390	12
16440	1391	-13
16440	1392	-83
16440	1393	-60
16440	1394	33
16440	1395	47
16440	1396	-18
16440	1397	-33
16440	1398	29
16440	1399	41
16440	1400	-55
16440	1401	-153
16440	1402	-171
16440	1403	-201
16440	1404	-321
16440	1405	-419
16440	1406	-374
16440	1407	-267
16440	1408	-254
16440	1409	-310
16440	1410	-297
16440	1411	-224
16440	1412	-201
16440	1413	-267
16440	1414	-270
16440	1415	-173
16440	1416	-60
16440	1417	-66
16440	1418	-79
16440	1419	-11
16440	1420	59
16440	1421	39
16440	1422	15
16440	1423	105
16440	1424	230
16440	1425	223
16440	1426	106
16440	1427	31
16440	1428	50
16440	1429	50
16440	1430	16
16440	1431	33
16440	1432	132
16440	1433	171
16440	1434	91
16440	1435	19
16440	1436	102
16440	1437	254
16440	1438	311
16440	1439	260
16440	1440	139
16440	1441	-154
16440	1442	-755
16440	1443	-1556
16440	1444	-2282
16440	1445	-2748
16440	1446	-2973
16440	1447	-2951
16440	1448	-2608
16440	1449	-1957
16440	1450	-1223
16440	1451	-581
16440	1452	-5
16440	1453	566
16440	1454	1012
16440	1455	1190
16440	1456	1158
16440	1457	1084
16440	1458	988
16440	1459	783
16440	1460	520
16440	1461	363
16440	1462	354
16440	1463	363
16440	1464	314
16440	1465	300
16440	1466	385
16440	1467	464
16440	1468	435
16440	1469	385
16440	1470	422
16440	1471	469
16440	1472	383
16440	1473	227
16440	1474	166
16440	1475	212
16440	1476	224
16440	1477	187
16440	1478	176
16440	1479	227
16440	1480	226
16440	1481	170
16440	1482	145
16440	1483	232
16440	1484	321
16440	1485	290
16440	1486	207
16440	1487	199
16440	1488	224
16440	1489	161
16440	1490	45
16440	1491	34
16440	1492	109
16440	1493	142
16440	1494	72
16440	1495	31
16440	1496	57
16440	1497	65
16440	1498	-24
16440	1499	-95
16440	1500	-57
16440	1501	3
16440	1502	-34
16440	1503	-106
16440	1504	-77
16440	1505	17
16440	1506	28
16440	1507	-35
16440	1508	-38
16440	1509	32
16440	1510	48
16440	1511	-37
16440	1512	-116
16440	1513	-118
16440	1514	-144
16440	1515	-271
16440	1516	-387
16440	1517	-371
16440	1518	-301
16440	1519	-312
16440	1520	-359
16440	1521	-310
16440	1522	-195
16440	1523	-167
16440	1524	-230
16440	1525	-254
16440	1526	-198
16440	1527	-171
16440	1528	-219
16440	1529	-229
16440	1530	-119
16440	1531	-3
16440	1532	11
16440	1533	4
16440	1534	86
16440	1535	183
16440	1536	161
16440	1537	63
16440	1538	44
16440	1539	115
16440	1540	134
16440	1541	81
16440	1542	59
16440	1543	123
16440	1544	158
16440	1545	122
16440	1546	123
16440	1547	258
16440	1548	409
16440	1549	434
16440	1550	391
16440	1551	398
16440	1552	409
16440	1553	300
16440	1554	129
16440	1555	50
16440	1556	85
16440	1557	89
16440	1558	20
16440	1559	-27
16440	1560	19
16440	1561	51
16440	1562	9
16440	1563	-3
16440	1564	104
16440	1565	218
16440	1566	200
16440	1567	115
16440	1568	110
16440	1569	162
16440	1570	140
16440	1571	51
16440	1572	30
16440	1573	91
16440	1574	109
16440	1575	37
16440	1576	-1
16440	1577	65
16440	1578	133
16440	1579	98
16440	1580	48
16440	1581	87
16440	1582	139
16440	1583	82
16440	1584	-16
16440	1585	-2
16440	1586	102
16440	1587	141
16440	1588	86
16440	1589	55
16440	1590	90
16440	1591	91
16440	1592	23
16440	1593	8
16440	1594	118
16440	1595	231
16440	1596	222
16440	1597	156
16440	1598	157
16440	1599	172
16440	1600	86
16440	1601	-45
16440	1602	-69
16440	1603	4
16440	1604	28
16440	1605	-31
16440	1606	-54
16440	1607	10
16440	1608	60
16440	1609	30
16440	1610	21
16440	1611	107
16440	1612	186
16440	1613	142
16440	1614	59
16440	1615	74
16440	1616	141
16440	1617	120
16440	1618	23
16440	1619	0
16440	1620	58
16440	1621	81
16440	1622	26
16440	1623	15
16440	1624	90
16440	1625	145
16440	1626	90
16440	1627	35
16440	1628	89
16440	1629	165
16440	1630	139
16440	1631	71
16440	1632	95
16440	1633	172
16440	1634	162
16440	1635	70
16440	1636	46
16440	1637	117
16440	1638	158
16440	1639	105
16440	1640	53
16440	1641	56
16440	1642	11
16440	1643	-152
16440	1644	-310
16440	1645	-322
16440	1646	-260
16440	1647	-265
16440	1648	-306
16440	1649	-260
16440	1650	-156
16440	1651	-139
16440	1652	-216
16440	1653	-252
16440	1654	-204
16440	1655	-186
16440	1656	-265
16440	1657	-325
16440	1658	-292
16440	1659	-235
16440	1660	-288
16440	1661	-341
16440	1662	-260
16440	1663	-119
16440	1664	-52
16440	1665	-75
16440	1666	-38
16440	1667	57
16440	1668	88
16440	1669	46
16440	1670	52
16440	1671	154
16440	1672	211
16440	1673	158
16440	1674	94
16440	1675	147
16440	1676	238
16440	1677	256
16440	1678	258
16440	1679	338
16440	1680	413
16440	1681	329
16440	1682	149
16440	1683	61
16440	1684	128
16440	1685	183
16440	1686	96
16440	1687	-166
16440	1688	-625
16440	1689	-1390
16440	1690	-2381
16440	1691	-3252
16440	1692	-3632
16440	1693	-3452
16440	1694	-2848
16440	1695	-1937
16440	1696	-849
16440	1697	125
16440	1698	688
16440	1699	837
16440	1700	809
16440	1701	789
16440	1702	764
16440	1703	723
16440	1704	738
16440	1705	821
16440	1706	826
16440	1707	669
16440	1708	491
16440	1709	456
16440	1710	507
16440	1711	488
16440	1712	407
16440	1713	378
16440	1714	382
16440	1715	312
16440	1716	183
16440	1717	153
16440	1718	254
16440	1719	350
16440	1720	346
16440	1721	331
16440	1722	391
16440	1723	425
16440	1724	372
16440	1725	292
16440	1726	304
16440	1727	348
16440	1728	278
16440	1729	159
16440	1730	127
16440	1731	189
16440	1732	220
16440	1733	169
16440	1734	160
16440	1735	227
16440	1736	276
16440	1737	216
16440	1738	172
16440	1739	226
16440	1740	285
16440	1741	233
16440	1742	143
16440	1743	150
16440	1744	205
16440	1745	167
16440	1746	45
16440	1747	-10
16440	1748	23
16440	1749	29
16440	1750	-37
16440	1751	-68
16440	1752	-20
16440	1753	-15
16440	1754	-140
16440	1755	-279
16440	1756	-301
16440	1757	-267
16440	1758	-294
16440	1759	-329
16440	1760	-250
16440	1761	-108
16440	1762	-71
16440	1763	-140
16440	1764	-181
16440	1765	-143
16440	1766	-140
16440	1767	-218
16440	1768	-285
16440	1769	-274
16440	1770	-283
16440	1771	-393
16440	1772	-482
16440	1773	-418
16440	1774	-274
16440	1775	-207
16440	1776	-201
16440	1777	-132
16440	1778	-12
16440	1779	21
16440	1780	-30
16440	1781	-42
16440	1782	41
16440	1783	99
16440	1784	83
16440	1785	102
16440	1786	257
16440	1787	433
16440	1788	501
16440	1789	509
16440	1790	558
16440	1791	585
16440	1792	470
16440	1793	282
16440	1794	202
16440	1795	262
16440	1796	307
16440	1797	283
16440	1798	261
16440	1799	287
16440	1800	256
16440	1801	143
16440	1802	79
16440	1803	174
16440	1804	316
16440	1805	346
16440	1806	301
16440	1807	302
16440	1808	321
16440	1809	239
16440	1810	98
16440	1811	49
16440	1812	107
16440	1813	131
16440	1814	63
16440	1815	19
16440	1816	69
16440	1817	126
16440	1818	103
16440	1819	85
16440	1820	159
16440	1821	228
16440	1822	164
16440	1823	47
16440	1824	38
16440	1825	117
16440	1826	138
16440	1827	63
16440	1828	15
16440	1829	24
16440	1830	1
16440	1831	-86
16440	1832	-101
16440	1833	14
16440	1834	128
16440	1835	108
16440	1836	31
16440	1837	27
16440	1838	48
16440	1839	-17
16440	1840	-112
16440	1841	-100
16440	1842	-10
16440	1843	4
16440	1844	-85
16440	1845	-136
16440	1846	-86
16440	1847	-33
16440	1848	-42
16440	1849	-23
16440	1850	87
16440	1851	175
16440	1852	126
16440	1853	32
16440	1854	35
16440	1855	93
16440	1856	66
16440	1857	-23
16440	1858	-34
16440	1859	32
16440	1860	48
16440	1861	-22
16440	1862	-55
16440	1863	-1
16440	1864	30
16440	1865	-39
16440	1866	-97
16440	1867	-41
16440	1868	39
16440	1869	20
16440	1870	-31
16440	1871	6
16440	1872	81
16440	1873	51
16440	1874	-73
16440	1875	-131
16440	1876	-84
16440	1877	-43
16440	1878	-61
16440	1879	-45
16440	1880	48
16440	1881	96
16440	1882	11
16440	1883	-91
16440	1884	-81
16440	1885	-28
16440	1886	-61
16440	1887	-130
16440	1888	-100
16440	1889	2
16440	1890	20
16440	1891	-53
16440	1892	-95
16440	1893	-68
16440	1894	-84
16440	1895	-191
16440	1896	-277
16440	1897	-264
16440	1898	-254
16440	1899	-343
16440	1900	-439
16440	1901	-419
16440	1902	-348
16440	1903	-364
16440	1904	-427
16440	1905	-391
16440	1906	-270
16440	1907	-191
16440	1908	-225
16440	1909	-235
16440	1910	-178
16440	1911	-113
16440	1912	-157
16440	1913	-179
16440	1914	-99
16440	1915	-13
16440	1916	-32
16440	1917	-71
16440	1918	-3
16440	1919	113
16440	1920	121
16440	1921	38
16440	1922	4
16440	1923	58
16440	1924	79
16440	1925	45
16440	1926	48
16440	1927	131
16440	1928	152
16440	1929	52
16440	1930	-47
16440	1931	0
16440	1932	111
16440	1933	117
16440	1934	0
16440	1935	-198
16440	1936	-573
16440	1937	-1255
16440	1938	-2110
16440	1939	-2835
16440	1940	-3204
16440	1941	-3225
16440	1942	-2918
16440	1943	-2271
16440	1944	-1372
16440	1945	-506
16440	1946	123
16440	1947	556
16440	1948	912
16440	1949	1146
16440	1950	1161
16440	1951	1031
16440	1952	919
16440	1953	825
16440	1954	642
16440	1955	405
16440	1956	279
16440	1957	317
16440	1958	384
16440	1959	396
16440	1960	436
16440	1961	564
16440	1962	672
16440	1963	659
16440	1964	622
16440	1965	683
16440	1966	760
16440	1967	697
16440	1968	525
16440	1969	407
16440	1970	369
16440	1971	292
16440	1972	191
16440	1973	148
16440	1974	200
16440	1975	210
16440	1976	161
16440	1977	129
16440	1978	221
16440	1979	337
16440	1980	355
16440	1981	330
16440	1982	373
16440	1983	419
16440	1984	335
16440	1985	153
16440	1986	53
16440	1987	56
16440	1988	66
16440	1989	29
16440	1990	41
16440	1991	116
16440	1992	130
16440	1993	-14
16440	1994	-186
16440	1995	-247
16440	1996	-241
16440	1997	-272
16440	1998	-284
16440	1999	-169
[truncated: 159,280 more rows]
